# Supplementary material for: The transformative power of transformers in protein structure prediction
Source: Proc Natl Acad Sci U S A. 2023 Jul 31;120(32):e2303499120. doi: 10.1073/pnas.2303499120 (PMC10410766; doi:10.1073/pnas.2303499120)
Supplement: Supplementary file 2 — Dataset S01 (GZ) [file pnas.2303499120.sd01.gz]

Archive with 569 entries (563 files):
- ._SI_Data
- SI_Data
- SI_Data/._.DS_Store
- SI_Data/.DS_Store
- SI_Data/predicted_structures
- SI_Data/._README.txt
- SI_Data/README.txt
- SI_Data/predicted_structures/._.DS_Store
- SI_Data/predicted_structures/.DS_Store
- SI_Data/predicted_structures/._AlphaFold2
- SI_Data/predicted_structures/AlphaFold2
- SI_Data/predicted_structures/._OmegaFold
- SI_Data/predicted_structures/OmegaFold
- SI_Data/predicted_structures/._RoseTTAFold
- SI_Data/predicted_structures/RoseTTAFold
- SI_Data/predicted_structures/._ESMFold
- SI_Data/predicted_structures/ESMFold
- SI_Data/predicted_structures/ESMFold/._T1123.pdb
- SI_Data/predicted_structures/ESMFold/T1123.pdb
- SI_Data/predicted_structures/ESMFold/._T1157s2.pdb
- SI_Data/predicted_structures/ESMFold/T1157s2.pdb
- SI_Data/predicted_structures/ESMFold/._T1134s1.pdb
- SI_Data/predicted_structures/ESMFold/T1134s1.pdb
- SI_Data/predicted_structures/ESMFold/._T1122.pdb
- SI_Data/predicted_structures/ESMFold/T1122.pdb
- SI_Data/predicted_structures/ESMFold/._T1120.pdb
- SI_Data/predicted_structures/ESMFold/T1120.pdb
- SI_Data/predicted_structures/ESMFold/._T1134s2.pdb
- SI_Data/predicted_structures/ESMFold/T1134s2.pdb
- SI_Data/predicted_structures/ESMFold/._T1157s1.pdb
- SI_Data/predicted_structures/ESMFold/T1157s1.pdb
- SI_Data/predicted_structures/ESMFold/._T1121.pdb
- SI_Data/predicted_structures/ESMFold/T1121.pdb
- SI_Data/predicted_structures/ESMFold/._T1109.pdb
- SI_Data/predicted_structures/ESMFold/T1109.pdb
- SI_Data/predicted_structures/ESMFold/._T1125.pdb
- SI_Data/predicted_structures/ESMFold/T1125.pdb
- SI_Data/predicted_structures/ESMFold/._T1131.pdb
- SI_Data/predicted_structures/ESMFold/T1131.pdb
- SI_Data/predicted_structures/ESMFold/._T1119.pdb
- SI_Data/predicted_structures/ESMFold/T1119.pdb
- SI_Data/predicted_structures/ESMFold/._T1129s2.pdb
- SI_Data/predicted_structures/ESMFold/T1129s2.pdb
- SI_Data/predicted_structures/ESMFold/._T1114s2.pdb
- SI_Data/predicted_structures/ESMFold/T1114s2.pdb
- SI_Data/predicted_structures/ESMFold/._T1151s2.pdb
- SI_Data/predicted_structures/ESMFold/T1151s2.pdb
- SI_Data/predicted_structures/ESMFold/._T1114s3.pdb
- SI_Data/predicted_structures/ESMFold/T1114s3.pdb
- SI_Data/predicted_structures/ESMFold/._T1130.pdb
- SI_Data/predicted_structures/ESMFold/T1130.pdb
- SI_Data/predicted_structures/ESMFold/._T1124.pdb
- SI_Data/predicted_structures/ESMFold/T1124.pdb
- SI_Data/predicted_structures/ESMFold/._T1132.pdb
- SI_Data/predicted_structures/ESMFold/T1132.pdb
- SI_Data/predicted_structures/ESMFold/._T1114s1.pdb
- SI_Data/predicted_structures/ESMFold/T1114s1.pdb
- SI_Data/predicted_structures/ESMFold/._T1127.pdb
- SI_Data/predicted_structures/ESMFold/T1127.pdb
- SI_Data/predicted_structures/ESMFold/._T1133.pdb
- SI_Data/predicted_structures/ESMFold/T1133.pdb
- SI_Data/predicted_structures/ESMFold/._T1154.pdb
- SI_Data/predicted_structures/ESMFold/T1154.pdb
- SI_Data/predicted_structures/ESMFold/._T1183.pdb
- SI_Data/predicted_structures/ESMFold/T1183.pdb
- SI_Data/predicted_structures/ESMFold/._T1137s1.pdb
- SI_Data/predicted_structures/ESMFold/T1137s1.pdb
- SI_Data/predicted_structures/ESMFold/._T1182.pdb
- SI_Data/predicted_structures/ESMFold/T1182.pdb
- SI_Data/predicted_structures/ESMFold/._T1155.pdb
- SI_Data/predicted_structures/ESMFold/T1155.pdb
- SI_Data/predicted_structures/ESMFold/._T1180.pdb
- SI_Data/predicted_structures/ESMFold/T1180.pdb
- SI_Data/predicted_structures/ESMFold/._T1194.pdb
- SI_Data/predicted_structures/ESMFold/T1194.pdb
- SI_Data/predicted_structures/ESMFold/._T1137s3.pdb
- SI_Data/predicted_structures/ESMFold/T1137s3.pdb
- SI_Data/predicted_structures/ESMFold/._T1137s2.pdb
- SI_Data/predicted_structures/ESMFold/T1137s2.pdb
- SI_Data/predicted_structures/ESMFold/._T1181.pdb
- SI_Data/predicted_structures/ESMFold/T1181.pdb
- SI_Data/predicted_structures/ESMFold/._T1146.pdb
- SI_Data/predicted_structures/ESMFold/T1146.pdb
- SI_Data/predicted_structures/ESMFold/._T1152.pdb
- SI_Data/predicted_structures/ESMFold/T1152.pdb
- SI_Data/predicted_structures/ESMFold/._T1137s6.pdb
- SI_Data/predicted_structures/ESMFold/T1137s6.pdb
- SI_Data/predicted_structures/ESMFold/._T1137s7.pdb
- SI_Data/predicted_structures/ESMFold/T1137s7.pdb
- SI_Data/predicted_structures/ESMFold/._T1184.pdb
- SI_Data/predicted_structures/ESMFold/T1184.pdb
- SI_Data/predicted_structures/ESMFold/._T1153.pdb
- SI_Data/predicted_structures/ESMFold/T1153.pdb
- SI_Data/predicted_structures/ESMFold/._T1147.pdb
- SI_Data/predicted_structures/ESMFold/T1147.pdb
- SI_Data/predicted_structures/ESMFold/._T1145.pdb
- SI_Data/predicted_structures/ESMFold/T1145.pdb
- SI_Data/predicted_structures/ESMFold/._T1179.pdb
- SI_Data/predicted_structures/ESMFold/T1179.pdb
- SI_Data/predicted_structures/ESMFold/._T1186.pdb
- SI_Data/predicted_structures/ESMFold/T1186.pdb
- SI_Data/predicted_structures/ESMFold/._T1137s5.pdb
- SI_Data/predicted_structures/ESMFold/T1137s5.pdb
- SI_Data/predicted_structures/ESMFold/._T1137s4.pdb
- SI_Data/predicted_structures/ESMFold/T1137s4.pdb
- SI_Data/predicted_structures/ESMFold/._T1187.pdb
- SI_Data/predicted_structures/ESMFold/T1187.pdb
- SI_Data/predicted_structures/ESMFold/._T1178.pdb
- SI_Data/predicted_structures/ESMFold/T1178.pdb
- SI_Data/predicted_structures/ESMFold/._T1150.pdb
- SI_Data/predicted_structures/ESMFold/T1150.pdb
- SI_Data/predicted_structures/ESMFold/._T1175.pdb
- SI_Data/predicted_structures/ESMFold/T1175.pdb
- SI_Data/predicted_structures/ESMFold/._T1161.pdb
- SI_Data/predicted_structures/ESMFold/T1161.pdb
- SI_Data/predicted_structures/ESMFold/._T1137s9.pdb
- SI_Data/predicted_structures/ESMFold/T1137s9.pdb
- SI_Data/predicted_structures/ESMFold/._T1137s8.pdb
- SI_Data/predicted_structures/ESMFold/T1137s8.pdb
- SI_Data/predicted_structures/ESMFold/._T1160.pdb
- SI_Data/predicted_structures/ESMFold/T1160.pdb
- SI_Data/predicted_structures/ESMFold/._T1174.pdb
- SI_Data/predicted_structures/ESMFold/T1174.pdb
- SI_Data/predicted_structures/ESMFold/._T1162.pdb
- SI_Data/predicted_structures/ESMFold/T1162.pdb
- SI_Data/predicted_structures/ESMFold/._T1176.pdb
- SI_Data/predicted_structures/ESMFold/T1176.pdb
- SI_Data/predicted_structures/ESMFold/._T1188.pdb
- SI_Data/predicted_structures/ESMFold/T1188.pdb
- SI_Data/predicted_structures/ESMFold/._T1177.pdb
- SI_Data/predicted_structures/ESMFold/T1177.pdb
- SI_Data/predicted_structures/ESMFold/._T1163.pdb
- SI_Data/predicted_structures/ESMFold/T1163.pdb
- SI_Data/predicted_structures/ESMFold/._T1173.pdb
- SI_Data/predicted_structures/ESMFold/T1173.pdb
- SI_Data/predicted_structures/ESMFold/._T1106s2.pdb
- SI_Data/predicted_structures/ESMFold/T1106s2.pdb
- SI_Data/predicted_structures/ESMFold/._T1170.pdb
- SI_Data/predicted_structures/ESMFold/T1170.pdb
- SI_Data/predicted_structures/ESMFold/._T1158.pdb
- SI_Data/predicted_structures/ESMFold/T1158.pdb
- SI_Data/predicted_structures/ESMFold/._T1106s1.pdb
- SI_Data/predicted_structures/ESMFold/T1106s1.pdb
- SI_Data/predicted_structures/ESMFold/._T1159.pdb
- SI_Data/predicted_structures/ESMFold/T1159.pdb
- SI_Data/predicted_structures/ESMFold/._T1104.pdb
- SI_Data/predicted_structures/ESMFold/T1104.pdb
- SI_Data/predicted_structures/ESMFold/._T1110.pdb
- SI_Data/predicted_structures/ESMFold/T1110.pdb
- SI_Data/predicted_structures/ESMFold/._T1139.pdb
- SI_Data/predicted_structures/ESMFold/T1139.pdb
- SI_Data/predicted_structures/ESMFold/._T1113.pdb
- SI_Data/predicted_structures/ESMFold/T1113.pdb
- SI_Data/predicted_structures/ESMFold/._T1112.pdb
- SI_Data/predicted_structures/ESMFold/T1112.pdb
- SI_Data/predicted_structures/RoseTTAFold/._T1123.pdb
- SI_Data/predicted_structures/RoseTTAFold/T1123.pdb
- SI_Data/predicted_structures/RoseTTAFold/._T1157s2.pdb
- SI_Data/predicted_structures/RoseTTAFold/T1157s2.pdb
- SI_Data/predicted_structures/RoseTTAFold/._T1134s1.pdb
- SI_Data/predicted_structures/RoseTTAFold/T1134s1.pdb
- SI_Data/predicted_structures/RoseTTAFold/._T1122.pdb
- SI_Data/predicted_structures/RoseTTAFold/T1122.pdb
- SI_Data/predicted_structures/RoseTTAFold/._T1120.pdb
- SI_Data/predicted_structures/RoseTTAFold/T1120.pdb
- SI_Data/predicted_structures/RoseTTAFold/._T1134s2.pdb
- SI_Data/predicted_structures/RoseTTAFold/T1134s2.pdb
- SI_Data/predicted_structures/RoseTTAFold/._T1157s1.pdb
- SI_Data/predicted_structures/RoseTTAFold/T1157s1.pdb
- SI_Data/predicted_structures/RoseTTAFold/._T1121.pdb
- SI_Data/predicted_structures/RoseTTAFold/T1121.pdb
- SI_Data/predicted_structures/RoseTTAFold/._T1109.pdb
- SI_Data/predicted_structures/RoseTTAFold/T1109.pdb
- SI_Data/predicted_structures/RoseTTAFold/._T1125.pdb
- SI_Data/predicted_structures/RoseTTAFold/T1125.pdb
- SI_Data/predicted_structures/RoseTTAFold/._T1131.pdb
- SI_Data/predicted_structures/RoseTTAFold/T1131.pdb
- SI_Data/predicted_structures/RoseTTAFold/._T1119.pdb
- SI_Data/predicted_structures/RoseTTAFold/T1119.pdb
- SI_Data/predicted_structures/RoseTTAFold/._T1129s2.pdb
- SI_Data/predicted_structures/RoseTTAFold/T1129s2.pdb
- SI_Data/predicted_structures/RoseTTAFold/._T1114s2.pdb
- SI_Data/predicted_structures/RoseTTAFold/T1114s2.pdb
- SI_Data/predicted_structures/RoseTTAFold/._T1151s2.pdb
- SI_Data/predicted_structures/RoseTTAFold/T1151s2.pdb
- SI_Data/predicted_structures/RoseTTAFold/._T1114s3.pdb
- SI_Data/predicted_structures/RoseTTAFold/T1114s3.pdb
- SI_Data/predicted_structures/RoseTTAFold/._T1130.pdb
- SI_Data/predicted_structures/RoseTTAFold/T1130.pdb
- SI_Data/predicted_structures/RoseTTAFold/._T1124.pdb
- SI_Data/predicted_structures/RoseTTAFold/T1124.pdb
- SI_Data/predicted_structures/RoseTTAFold/._T1132.pdb
- SI_Data/predicted_structures/RoseTTAFold/T1132.pdb
- SI_Data/predicted_structures/RoseTTAFold/._T1114s1.pdb
- SI_Data/predicted_structures/RoseTTAFold/T1114s1.pdb
- SI_Data/predicted_structures/RoseTTAFold/._T1127.pdb
- SI_Data/predicted_structures/RoseTTAFold/T1127.pdb
- SI_Data/predicted_structures/RoseTTAFold/._T1133.pdb
- SI_Data/predicted_structures/RoseTTAFold/T1133.pdb
- SI_Data/predicted_structures/RoseTTAFold/._T1154.pdb
- SI_Data/predicted_structures/RoseTTAFold/T1154.pdb
- SI_Data/predicted_structures/RoseTTAFold/._T1183.pdb
- SI_Data/predicted_structures/RoseTTAFold/T1183.pdb
- SI_Data/predicted_structures/RoseTTAFold/._T1137s1.pdb
- SI_Data/predicted_structures/RoseTTAFold/T1137s1.pdb
- SI_Data/predicted_structures/RoseTTAFold/._T1182.pdb
- SI_Data/predicted_structures/RoseTTAFold/T1182.pdb
- SI_Data/predicted_structures/RoseTTAFold/._T1155.pdb
- SI_Data/predicted_structures/RoseTTAFold/T1155.pdb
- SI_Data/predicted_structures/RoseTTAFold/._T1180.pdb
- SI_Data/predicted_structures/RoseTTAFold/T1180.pdb
- SI_Data/predicted_structures/RoseTTAFold/._T1194.pdb
- SI_Data/predicted_structures/RoseTTAFold/T1194.pdb
- SI_Data/predicted_structures/RoseTTAFold/._T1137s3.pdb
- SI_Data/predicted_structures/RoseTTAFold/T1137s3.pdb
- SI_Data/predicted_structures/RoseTTAFold/._T1137s2.pdb
- SI_Data/predicted_structures/RoseTTAFold/T1137s2.pdb
- SI_Data/predicted_structures/RoseTTAFold/._T1181.pdb
- SI_Data/predicted_structures/RoseTTAFold/T1181.pdb
- SI_Data/predicted_structures/RoseTTAFold/._T1146.pdb
- SI_Data/predicted_structures/RoseTTAFold/T1146.pdb
- SI_Data/predicted_structures/RoseTTAFold/._T1152.pdb
- SI_Data/predicted_structures/RoseTTAFold/T1152.pdb
- SI_Data/predicted_structures/RoseTTAFold/._T1137s6.pdb
- SI_Data/predicted_structures/RoseTTAFold/T1137s6.pdb
- SI_Data/predicted_structures/RoseTTAFold/._T1137s7.pdb
- SI_Data/predicted_structures/RoseTTAFold/T1137s7.pdb
- SI_Data/predicted_structures/RoseTTAFold/._T1184.pdb
- SI_Data/predicted_structures/RoseTTAFold/T1184.pdb
- SI_Data/predicted_structures/RoseTTAFold/._T1153.pdb
- SI_Data/predicted_structures/RoseTTAFold/T1153.pdb
- SI_Data/predicted_structures/RoseTTAFold/._T1147.pdb
- SI_Data/predicted_structures/RoseTTAFold/T1147.pdb
- SI_Data/predicted_structures/RoseTTAFold/._T1145.pdb
- SI_Data/predicted_structures/RoseTTAFold/T1145.pdb
- SI_Data/predicted_structures/RoseTTAFold/._T1179.pdb
- SI_Data/predicted_structures/RoseTTAFold/T1179.pdb
- SI_Data/predicted_structures/RoseTTAFold/._T1186.pdb
- SI_Data/predicted_structures/RoseTTAFold/T1186.pdb
- SI_Data/predicted_structures/RoseTTAFold/._T1137s5.pdb
- SI_Data/predicted_structures/RoseTTAFold/T1137s5.pdb
- SI_Data/predicted_structures/RoseTTAFold/._T1137s4.pdb
- SI_Data/predicted_structures/RoseTTAFold/T1137s4.pdb
- SI_Data/predicted_structures/RoseTTAFold/._T1187.pdb
- SI_Data/predicted_structures/RoseTTAFold/T1187.pdb
- SI_Data/predicted_structures/RoseTTAFold/._T1178.pdb
- SI_Data/predicted_structures/RoseTTAFold/T1178.pdb
- SI_Data/predicted_structures/RoseTTAFold/._T1150.pdb
- SI_Data/predicted_structures/RoseTTAFold/T1150.pdb
- SI_Data/predicted_structures/RoseTTAFold/._T1175.pdb
- SI_Data/predicted_structures/RoseTTAFold/T1175.pdb
- SI_Data/predicted_structures/RoseTTAFold/._T1161.pdb
- SI_Data/predicted_structures/RoseTTAFold/T1161.pdb
- SI_Data/predicted_structures/RoseTTAFold/._T1137s9.pdb
- SI_Data/predicted_structures/RoseTTAFold/T1137s9.pdb
- SI_Data/predicted_structures/RoseTTAFold/._T1137s8.pdb
- SI_Data/predicted_structures/RoseTTAFold/T1137s8.pdb
- SI_Data/predicted_structures/RoseTTAFold/._T1160.pdb
- SI_Data/predicted_structures/RoseTTAFold/T1160.pdb
- SI_Data/predicted_structures/RoseTTAFold/._T1174.pdb
- SI_Data/predicted_structures/RoseTTAFold/T1174.pdb
- SI_Data/predicted_structures/RoseTTAFold/._T1162.pdb
- SI_Data/predicted_structures/RoseTTAFold/T1162.pdb
- SI_Data/predicted_structures/RoseTTAFold/._T1176.pdb
- SI_Data/predicted_structures/RoseTTAFold/T1176.pdb
- SI_Data/predicted_structures/RoseTTAFold/._T1188.pdb
- SI_Data/predicted_structures/RoseTTAFold/T1188.pdb
- SI_Data/predicted_structures/RoseTTAFold/._T1177.pdb
- SI_Data/predicted_structures/RoseTTAFold/T1177.pdb
- SI_Data/predicted_structures/RoseTTAFold/._T1163.pdb
- SI_Data/predicted_structures/RoseTTAFold/T1163.pdb
- SI_Data/predicted_structures/RoseTTAFold/._T1173.pdb
- SI_Data/predicted_structures/RoseTTAFold/T1173.pdb
- SI_Data/predicted_structures/RoseTTAFold/._T1106s2.pdb
- SI_Data/predicted_structures/RoseTTAFold/T1106s2.pdb
- SI_Data/predicted_structures/RoseTTAFold/._T1170.pdb
- SI_Data/predicted_structures/RoseTTAFold/T1170.pdb
- SI_Data/predicted_structures/RoseTTAFold/._T1158.pdb
- SI_Data/predicted_structures/RoseTTAFold/T1158.pdb
- SI_Data/predicted_structures/RoseTTAFold/._T1106s1.pdb
- SI_Data/predicted_structures/RoseTTAFold/T1106s1.pdb
- SI_Data/predicted_structures/RoseTTAFold/._T1159.pdb
- SI_Data/predicted_structures/RoseTTAFold/T1159.pdb
- SI_Data/predicted_structures/RoseTTAFold/._T1104.pdb
- SI_Data/predicted_structures/RoseTTAFold/T1104.pdb
- SI_Data/predicted_structures/RoseTTAFold/._T1110.pdb
- SI_Data/predicted_structures/RoseTTAFold/T1110.pdb
- SI_Data/predicted_structures/RoseTTAFold/._T1139.pdb
- SI_Data/predicted_structures/RoseTTAFold/T1139.pdb
- SI_Data/predicted_structures/RoseTTAFold/._T1113.pdb
- SI_Data/predicted_structures/RoseTTAFold/T1113.pdb
- SI_Data/predicted_structures/RoseTTAFold/._T1112.pdb
- SI_Data/predicted_structures/RoseTTAFold/T1112.pdb
- SI_Data/predicted_structures/OmegaFold/._T1123.pdb
- SI_Data/predicted_structures/OmegaFold/T1123.pdb
- SI_Data/predicted_structures/OmegaFold/._T1157s2.pdb
- SI_Data/predicted_structures/OmegaFold/T1157s2.pdb
- SI_Data/predicted_structures/OmegaFold/._T1134s1.pdb
- SI_Data/predicted_structures/OmegaFold/T1134s1.pdb
- SI_Data/predicted_structures/OmegaFold/._T1122.pdb
[truncated: 269 more entries]
