# Supplementary material for: The transformative power of transformers in protein structure prediction
Source: Proc Natl Acad Sci U S A. 2023 Jul 31;120(32):e2303499120. doi: 10.1073/pnas.2303499120 (PMC10410766; doi:10.1073/pnas.2303499120)
Supplement: Supplementary file 2 — Dataset S01 (GZ) [file pnas.2303499120.sd01.gz › SI_Data/README.txt]

- All predictions are located within their respective method's folder in the predicted_structures folder
- All experimental structures can be downloaded from the CASP15 website: https://predictioncenter.org/download_area/CASP15/targets/
