# Supplementary material for: The transformative power of transformers in protein structure prediction
Source: Proc Natl Acad Sci U S A. 2023 Jul 31;120(32):e2303499120. doi: 10.1073/pnas.2303499120 (PMC10410766; doi:10.1073/pnas.2303499120)
Supplement: Supplementary file 2 — Dataset S01 (GZ) [file pnas.2303499120.sd01.gz › SI_Data/predicted_structures/ESMFold/T1123.pdb]

PARENT N/A
ATOM      1  N   MET     1     -40.600 -32.242  -1.445  1.00 61.74           N  
ATOM      2  CA  MET     1     -40.337 -30.995  -0.732  1.00 64.87           C  
ATOM      3  C   MET     1     -38.852 -30.852  -0.416  1.00 63.40           C  
ATOM      4  CB  MET     1     -41.155 -30.931   0.559  1.00 56.63           C  
ATOM      5  O   MET     1     -38.358 -31.441   0.547  1.00 59.75           O  
ATOM      6  CG  MET     1     -42.554 -30.367   0.371  1.00 53.95           C  
ATOM      7  SD  MET     1     -43.498 -30.292   1.943  1.00 57.41           S  
ATOM      8  CE  MET     1     -45.171 -30.015   1.298  1.00 51.52           C  
ATOM      9  N   HIS     2     -38.031 -30.637  -1.410  1.00 67.36           N  
ATOM     10  CA  HIS     2     -36.607 -30.448  -1.160  1.00 70.70           C  
ATOM     11  C   HIS     2     -36.348 -29.145  -0.411  1.00 66.98           C  
ATOM     12  CB  HIS     2     -35.825 -30.462  -2.474  1.00 61.29           C  
ATOM     13  O   HIS     2     -36.504 -28.059  -0.973  1.00 61.84           O  
ATOM     14  CG  HIS     2     -35.559 -31.837  -2.999  1.00 56.97           C  
ATOM     15  CD2 HIS     2     -36.107 -32.515  -4.034  1.00 55.06           C  
ATOM     16  ND1 HIS     2     -34.625 -32.680  -2.436  1.00 60.88           N  
ATOM     17  CE1 HIS     2     -34.611 -33.821  -3.105  1.00 51.11           C  
ATOM     18  NE2 HIS     2     -35.501 -33.747  -4.080  1.00 50.23           N  
ATOM     19  N   HIS     3     -36.408 -29.063   0.919  1.00 63.71           N  
ATOM     20  CA  HIS     3     -35.841 -28.032   1.780  1.00 66.30           C  
ATOM     21  C   HIS     3     -34.408 -27.702   1.376  1.00 63.89           C  
ATOM     22  CB  HIS     3     -35.886 -28.473   3.244  1.00 59.42           C  
ATOM     23  O   HIS     3     -33.500 -28.510   1.582  1.00 60.80           O  
ATOM     24  CG  HIS     3     -37.184 -28.171   3.923  1.00 56.53           C  
ATOM     25  CD2 HIS     3     -38.224 -28.974   4.251  1.00 54.09           C  
ATOM     26  ND1 HIS     3     -37.527 -26.904   4.343  1.00 57.85           N  
ATOM     27  CE1 HIS     3     -38.725 -26.941   4.903  1.00 50.15           C  
ATOM     28  NE2 HIS     3     -39.169 -28.186   4.859  1.00 49.93           N  
ATOM     29  N   HIS     4     -34.169 -26.875   0.301  1.00 64.09           N  
ATOM     30  CA  HIS     4     -32.865 -26.232   0.184  1.00 66.21           C  
ATOM     31  C   HIS     4     -32.432 -25.620   1.512  1.00 63.72           C  
ATOM     32  CB  HIS     4     -32.893 -25.159  -0.905  1.00 59.22           C  
ATOM     33  O   HIS     4     -32.987 -24.607   1.943  1.00 60.80           O  
ATOM     34  CG  HIS     4     -32.548 -25.675  -2.266  1.00 55.89           C  
ATOM     35  CD2 HIS     4     -33.328 -25.946  -3.338  1.00 53.02           C  
ATOM     36  ND1 HIS     4     -31.256 -25.976  -2.642  1.00 57.01           N  
ATOM     37  CE1 HIS     4     -31.258 -26.411  -3.891  1.00 49.22           C  
ATOM     38  NE2 HIS     4     -32.503 -26.402  -4.337  1.00 48.56           N  
ATOM     39  N   HIS     5     -31.886 -26.382   2.458  1.00 61.82           N  
ATOM     40  CA  HIS     5     -31.127 -25.800   3.559  1.00 64.11           C  
ATOM     41  C   HIS     5     -30.210 -24.685   3.068  1.00 61.75           C  
ATOM     42  CB  HIS     5     -30.308 -26.877   4.272  1.00 58.02           C  
ATOM     43  O   HIS     5     -29.211 -24.948   2.395  1.00 59.03           O  
ATOM     44  CG  HIS     5     -31.020 -27.506   5.427  1.00 55.80           C  
ATOM     45  CD2 HIS     5     -31.646 -28.701   5.542  1.00 53.16           C  
ATOM     46  ND1 HIS     5     -31.147 -26.885   6.651  1.00 55.33           N  
ATOM     47  CE1 HIS     5     -31.822 -27.674   7.470  1.00 49.56           C  
ATOM     48  NE2 HIS     5     -32.136 -28.782   6.822  1.00 48.75           N  
ATOM     49  N   HIS     6     -30.733 -23.403   2.820  1.00 59.00           N  
ATOM     50  CA  HIS     6     -29.875 -22.227   2.912  1.00 60.25           C  
ATOM     51  C   HIS     6     -28.950 -22.313   4.122  1.00 58.90           C  
ATOM     52  CB  HIS     6     -30.718 -20.953   2.985  1.00 55.62           C  
ATOM     53  O   HIS     6     -29.397 -22.163   5.261  1.00 57.46           O  
ATOM     54  CG  HIS     6     -31.025 -20.359   1.647  1.00 53.56           C  
ATOM     55  CD2 HIS     6     -32.160 -20.369   0.909  1.00 50.18           C  
ATOM     56  ND1 HIS     6     -30.094 -19.654   0.914  1.00 51.95           N  
ATOM     57  CE1 HIS     6     -30.646 -19.255  -0.219  1.00 46.45           C  
ATOM     58  NE2 HIS     6     -31.899 -19.675  -0.247  1.00 46.07           N  
ATOM     59  N   HIS     7     -27.906 -23.145   4.176  1.00 58.18           N  
ATOM     60  CA  HIS     7     -26.881 -22.845   5.169  1.00 60.89           C  
ATOM     61  C   HIS     7     -26.659 -21.342   5.296  1.00 58.25           C  
ATOM     62  CB  HIS     7     -25.566 -23.541   4.810  1.00 54.89           C  
ATOM     63  O   HIS     7     -26.132 -20.708   4.379  1.00 56.23           O  
ATOM     64  CG  HIS     7     -25.388 -24.868   5.476  1.00 53.06           C  
ATOM     65  CD2 HIS     7     -25.494 -26.128   4.990  1.00 50.48           C  
ATOM     66  ND1 HIS     7     -25.063 -24.994   6.809  1.00 52.29           N  
ATOM     67  CE1 HIS     7     -24.975 -26.278   7.115  1.00 46.72           C  
ATOM     68  NE2 HIS     7     -25.232 -26.987   6.029  1.00 46.45           N  
ATOM     69  N   HIS     8     -27.537 -20.562   6.075  1.00 52.81           N  
ATOM     70  CA  HIS     8     -27.043 -19.337   6.694  1.00 54.62           C  
ATOM     71  C   HIS     8     -25.626 -19.522   7.227  1.00 52.88           C  
ATOM     72  CB  HIS     8     -27.975 -18.893   7.822  1.00 50.56           C  
ATOM     73  O   HIS     8     -25.422 -20.205   8.234  1.00 51.89           O  
ATOM     74  CG  HIS     8     -29.128 -18.061   7.356  1.00 49.74           C  
ATOM     75  CD2 HIS     8     -30.442 -18.357   7.226  1.00 46.95           C  
ATOM     76  ND1 HIS     8     -28.985 -16.751   6.954  1.00 49.18           N  
ATOM     77  CE1 HIS     8     -30.167 -16.276   6.597  1.00 43.91           C  
ATOM     78  NE2 HIS     8     -31.068 -17.230   6.752  1.00 43.99           N  
ATOM     79  N   HIS     9     -24.614 -19.646   6.435  1.00 53.18           N  
ATOM     80  CA  HIS     9     -23.336 -19.311   7.052  1.00 56.37           C  
ATOM     81  C   HIS     9     -23.473 -18.116   7.989  1.00 53.67           C  
ATOM     82  CB  HIS     9     -22.284 -19.019   5.980  1.00 50.72           C  
ATOM     83  O   HIS     9     -23.795 -17.010   7.549  1.00 52.59           O  
ATOM     84  CG  HIS     9     -21.579 -20.241   5.483  1.00 49.11           C  
ATOM     85  CD2 HIS     9     -21.657 -20.894   4.300  1.00 47.06           C  
ATOM     86  ND1 HIS     9     -20.665 -20.935   6.247  1.00 48.51           N  
ATOM     87  CE1 HIS     9     -20.210 -21.964   5.552  1.00 42.59           C  
ATOM     88  NE2 HIS     9     -20.796 -21.961   4.367  1.00 43.88           N  
ATOM     89  N   HIS    10     -23.952 -18.305   9.272  1.00 45.63           N  
ATOM     90  CA  HIS    10     -23.580 -17.315  10.277  1.00 48.76           C  
ATOM     91  C   HIS    10     -22.219 -16.701   9.967  1.00 45.81           C  
ATOM     92  CB  HIS    10     -23.566 -17.946  11.670  1.00 44.48           C  
ATOM     93  O   HIS    10     -21.194 -17.381  10.044  1.00 45.20           O  
ATOM     94  CG  HIS    10     -24.894 -17.909  12.359  1.00 44.63           C  
ATOM     95  CD2 HIS    10     -25.777 -18.896  12.641  1.00 43.42           C  
ATOM     96  ND1 HIS    10     -25.449 -16.744  12.842  1.00 47.18           N  
ATOM     97  CE1 HIS    10     -26.619 -17.018  13.395  1.00 41.11           C  
ATOM     98  NE2 HIS    10     -26.842 -18.316  13.286  1.00 42.27           N  
ATOM     99  N   HIS    11     -22.180 -15.775   9.118  1.00 42.95           N  
ATOM    100  CA  HIS    11     -21.096 -14.809   9.256  1.00 46.53           C  
ATOM    101  C   HIS    11     -20.821 -14.495  10.723  1.00 43.48           C  
ATOM    102  CB  HIS    11     -21.424 -13.522   8.497  1.00 41.66           C  
ATOM    103  O   HIS    11     -21.628 -13.837  11.383  1.00 43.76           O  
ATOM    104  CG  HIS    11     -21.081 -13.580   7.042  1.00 41.11           C  
ATOM    105  CD2 HIS    11     -21.868 -13.565   5.941  1.00 40.98           C  
ATOM    106  ND1 HIS    11     -19.783 -13.666   6.588  1.00 43.85           N  
ATOM    107  CE1 HIS    11     -19.787 -13.702   5.265  1.00 37.45           C  
ATOM    108  NE2 HIS    11     -21.040 -13.642   4.849  1.00 40.43           N  
ATOM    109  N   SER    12     -20.413 -15.380  11.531  1.00 36.91           N  
ATOM    110  CA  SER    12     -19.862 -14.792  12.748  1.00 39.14           C  
ATOM    111  C   SER    12     -19.005 -13.571  12.433  1.00 37.06           C  
ATOM    112  CB  SER    12     -19.033 -15.824  13.514  1.00 35.21           C  
ATOM    113  O   SER    12     -18.020 -13.670  11.698  1.00 36.24           O  
ATOM    114  OG  SER    12     -18.025 -16.375  12.684  1.00 35.92           O  
ATOM    115  N   GLU    13     -19.558 -12.347  12.277  1.00 38.38           N  
ATOM    116  CA  GLU    13     -18.754 -11.180  12.627  1.00 39.71           C  
ATOM    117  C   GLU    13     -17.762 -11.507  13.740  1.00 38.36           C  
ATOM    118  CB  GLU    13     -19.652 -10.015  13.050  1.00 35.92           C  
ATOM    119  O   GLU    13     -18.136 -11.576  14.912  1.00 37.12           O  
ATOM    120  CG  GLU    13     -20.304  -9.286  11.883  1.00 34.73           C  
ATOM    121  CD  GLU    13     -21.153  -8.101  12.315  1.00 40.88           C  
ATOM    122  OE1 GLU    13     -21.415  -7.952  13.530  1.00 48.85           O  
ATOM    123  OE2 GLU    13     -21.559  -7.314  11.430  1.00 43.34           O  
ATOM    124  N   THR    14     -16.942 -12.438  13.650  1.00 34.28           N  
ATOM    125  CA  THR    14     -15.903 -12.323  14.666  1.00 37.13           C  
ATOM    126  C   THR    14     -15.437 -10.877  14.803  1.00 34.51           C  
ATOM    127  CB  THR    14     -14.698 -13.225  14.338  1.00 33.00           C  
ATOM    128  O   THR    14     -14.805 -10.334  13.893  1.00 33.65           O  
ATOM    129  CG2 THR    14     -14.778 -14.547  15.094  1.00 32.57           C  
ATOM    130  OG1 THR    14     -14.679 -13.492  12.930  1.00 31.45           O  
ATOM    131  N   THR    15     -16.139 -10.019  15.497  1.00 33.92           N  
ATOM    132  CA  THR    15     -15.545  -8.841  16.118  1.00 36.13           C  
ATOM    133  C   THR    15     -14.217  -9.192  16.784  1.00 34.03           C  
ATOM    134  CB  THR    15     -16.494  -8.217  17.157  1.00 32.57           C  
ATOM    135  O   THR    15     -14.185  -9.956  17.751  1.00 33.02           O  
ATOM    136  CG2 THR    15     -16.962  -6.834  16.716  1.00 31.89           C  
ATOM    137  OG1 THR    15     -17.637  -9.066  17.321  1.00 31.93           O  
ATOM    138  N   TYR    16     -13.141  -9.270  16.049  1.00 29.42           N  
ATOM    139  CA  TYR    16     -11.818  -9.278  16.662  1.00 32.53           C  
ATOM    140  C   TYR    16     -11.715  -8.217  17.752  1.00 29.58           C  
ATOM    141  CB  TYR    16     -10.734  -9.046  15.606  1.00 28.58           C  
ATOM    142  O   TYR    16     -11.856  -7.023  17.480  1.00 29.02           O  
ATOM    143  CG  TYR    16      -9.893 -10.267  15.320  1.00 29.59           C  
ATOM    144  CD1 TYR    16      -8.699 -10.490  16.002  1.00 30.12           C  
ATOM    145  CD2 TYR    16     -10.291 -11.200  14.368  1.00 33.09           C  
ATOM    146  CE1 TYR    16      -7.920 -11.613  15.741  1.00 32.69           C  
ATOM    147  CE2 TYR    16      -9.521 -12.326  14.099  1.00 35.86           C  
ATOM    148  OH  TYR    16      -7.572 -13.637  14.527  1.00 22.73           O  
ATOM    149  CZ  TYR    16      -8.339 -12.524  14.790  1.00 31.23           C  
ATOM    150  N   THR    17     -11.907  -8.507  19.091  1.00 28.56           N  
ATOM    151  CA  THR    17     -11.849  -7.769  20.348  1.00 30.33           C  
ATOM    152  C   THR    17     -10.487  -7.941  21.013  1.00 28.82           C  
ATOM    153  CB  THR    17     -12.957  -8.226  21.315  1.00 26.20           C  
ATOM    154  O   THR    17     -10.253  -7.418  22.105  1.00 27.03           O  
ATOM    155  CG2 THR    17     -14.304  -7.622  20.933  1.00 25.83           C  
ATOM    156  OG1 THR    17     -13.058  -9.655  21.276  1.00 29.09           O  
ATOM    157  N   GLY    18      -9.388  -8.461  20.319  1.00 29.41           N  
ATOM    158  CA  GLY    18      -8.155  -8.634  21.070  1.00 29.97           C  
ATOM    159  C   GLY    18      -7.137  -7.540  20.806  1.00 29.46           C  
ATOM    160  O   GLY    18      -7.238  -6.818  19.812  1.00 28.31           O  
ATOM    161  N   PRO    19      -6.431  -6.889  21.949  1.00 28.06           N  
ATOM    162  CA  PRO    19      -5.280  -6.001  21.763  1.00 28.79           C  
ATOM    163  C   PRO    19      -4.359  -6.458  20.634  1.00 28.18           C  
ATOM    164  CB  PRO    19      -4.563  -6.068  23.114  1.00 26.58           C  
ATOM    165  O   PRO    19      -3.969  -7.627  20.586  1.00 27.66           O  
ATOM    166  CG  PRO    19      -5.222  -7.194  23.842  1.00 27.14           C  
ATOM    167  CD  PRO    19      -6.450  -7.601  23.079  1.00 32.43           C  
ATOM    168  N   ARG    20      -4.514  -5.885  19.494  1.00 29.15           N  
ATOM    169  CA  ARG    20      -3.712  -5.971  18.278  1.00 29.19           C  
ATOM    170  C   ARG    20      -2.254  -5.623  18.558  1.00 29.14           C  
ATOM    171  CB  ARG    20      -4.274  -5.046  17.197  1.00 27.02           C  
ATOM    172  O   ARG    20      -1.940  -4.485  18.914  1.00 27.99           O  
ATOM    173  CG  ARG    20      -5.579  -5.533  16.586  1.00 26.46           C  
ATOM    174  CD  ARG    20      -6.063  -4.607  15.479  1.00 30.73           C  
ATOM    175  NE  ARG    20      -7.385  -4.993  14.994  1.00 26.42           N  
ATOM    176  NH1 ARG    20      -7.513  -3.329  13.397  1.00 22.62           N  
ATOM    177  NH2 ARG    20      -9.241  -4.813  13.653  1.00 17.76           N  
ATOM    178  CZ  ARG    20      -8.043  -4.377  14.016  1.00 27.54           C  
ATOM    179  N   SER    21      -1.627  -6.455  19.399  1.00 26.60           N  
ATOM    180  CA  SER    21      -0.211  -6.237  19.678  1.00 28.09           C  
ATOM    181  C   SER    21       0.620  -6.306  18.402  1.00 26.71           C  
ATOM    182  CB  SER    21       0.301  -7.266  20.686  1.00 25.03           C  
ATOM    183  O   SER    21       0.414  -7.189  17.567  1.00 26.02           O  
ATOM    184  OG  SER    21      -0.389  -8.496  20.545  1.00 27.87           O  
ATOM    185  N   ILE    22       1.093  -5.227  17.842  1.00 28.99           N  
ATOM    186  CA  ILE    22       2.275  -5.175  16.989  1.00 29.72           C  
ATOM    187  C   ILE    22       3.354  -6.101  17.545  1.00 29.02           C  
ATOM    188  CB  ILE    22       2.818  -3.734  16.863  1.00 27.44           C  
ATOM    189  O   ILE    22       3.755  -5.971  18.704  1.00 28.00           O  
ATOM    190  CG1 ILE    22       1.736  -2.803  16.303  1.00 27.11           C  
ATOM    191  CG2 ILE    22       4.073  -3.704  15.986  1.00 26.50           C  
ATOM    192  CD1 ILE    22       2.115  -1.328  16.330  1.00 25.65           C  
ATOM    193  N   VAL    23       3.323  -7.395  17.192  1.00 25.89           N  
ATOM    194  CA  VAL    23       4.474  -8.221  17.545  1.00 26.31           C  
ATOM    195  C   VAL    23       5.720  -7.704  16.830  1.00 26.03           C  
ATOM    196  CB  VAL    23       4.235  -9.707  17.193  1.00 24.29           C  
ATOM    197  O   VAL    23       5.760  -7.652  15.598  1.00 25.05           O  
ATOM    198  CG1 VAL    23       5.156 -10.610  18.011  1.00 25.36           C  
ATOM    199  CG2 VAL    23       2.772 -10.081  17.425  1.00 24.63           C  
ATOM    200  N   THR    24       6.589  -6.797  17.362  1.00 30.22           N  
ATOM    201  CA  THR    24       8.005  -6.564  17.097  1.00 30.51           C  
ATOM    202  C   THR    24       8.763  -7.885  17.004  1.00 30.26           C  
ATOM    203  CB  THR    24       8.639  -5.681  18.189  1.00 28.75           C  
ATOM    204  O   THR    24       8.611  -8.756  17.863  1.00 29.31           O  
ATOM    205  CG2 THR    24       8.840  -4.253  17.692  1.00 27.19           C  
ATOM    206  OG1 THR    24       7.780  -5.659  19.336  1.00 29.37           O  
ATOM    207  N   PRO    25       9.177  -8.340  15.706  1.00 29.15           N  
ATOM    208  CA  PRO    25      10.063  -9.503  15.793  1.00 29.53           C  
ATOM    209  C   PRO    25      11.030  -9.421  16.972  1.00 29.28           C  
ATOM    210  CB  PRO    25      10.820  -9.470  14.463  1.00 28.16           C  
ATOM    211  O   PRO    25      11.576  -8.351  17.254  1.00 28.49           O  
ATOM    212  CG  PRO    25      10.328  -8.238  13.774  1.00 27.81           C  
ATOM    213  CD  PRO    25       9.337  -7.554  14.670  1.00 32.53           C  
ATOM    214  N   GLU    26      10.835 -10.245  18.040  1.00 27.53           N  
ATOM    215  CA  GLU    26      11.654 -10.401  19.238  1.00 28.26           C  
ATOM    216  C   GLU    26      13.115 -10.655  18.879  1.00 27.53           C  
ATOM    217  CB  GLU    26      11.121 -11.541  20.109  1.00 24.93           C  
ATOM    218  O   GLU    26      14.016 -10.336  19.657  1.00 25.42           O  
ATOM    219  CG  GLU    26       9.925 -11.152  20.967  1.00 25.07           C  
ATOM    220  CD  GLU    26       9.481 -12.256  21.914  1.00 29.78           C  
ATOM    221  OE1 GLU    26      10.034 -13.377  21.841  1.00 36.80           O  
ATOM    222  OE2 GLU    26       8.573 -11.998  22.735  1.00 31.23           O  
ATOM    223  N   THR    27      13.473 -10.904  17.621  1.00 27.71           N  
ATOM    224  CA  THR    27      14.866 -11.165  17.277  1.00 29.64           C  
ATOM    225  C   THR    27      15.247 -10.451  15.983  1.00 27.76           C  
ATOM    226  CB  THR    27      15.132 -12.675  17.130  1.00 25.53           C  
ATOM    227  O   THR    27      14.564 -10.591  14.966  1.00 26.70           O  
ATOM    228  CG2 THR    27      16.132 -13.162  18.173  1.00 24.98           C  
ATOM    229  OG1 THR    27      13.901 -13.389  17.295  1.00 21.39           O  
ATOM    230  N   PRO    28      16.052  -9.255  16.039  1.00 27.44           N  
ATOM    231  CA  PRO    28      16.785  -8.895  14.822  1.00 26.69           C  
ATOM    232  C   PRO    28      17.327 -10.114  14.079  1.00 27.43           C  
ATOM    233  CB  PRO    28      17.927  -8.021  15.345  1.00 25.44           C  
ATOM    234  O   PRO    28      17.941 -10.992  14.690  1.00 26.09           O  
ATOM    235  CG  PRO    28      17.747  -8.003  16.829  1.00 25.13           C  
ATOM    236  CD  PRO    28      16.590  -8.894  17.179  1.00 29.86           C  
ATOM    237  N   ILE    29      16.626 -10.729  13.210  1.00 25.36           N  
ATOM    238  CA  ILE    29      17.144 -11.754  12.309  1.00 25.33           C  
ATOM    239  C   ILE    29      18.374 -11.223  11.576  1.00 25.38           C  
ATOM    240  CB  ILE    29      16.070 -12.209  11.295  1.00 23.74           C  
ATOM    241  O   ILE    29      18.361 -10.104  11.058  1.00 24.55           O  
ATOM    242  CG1 ILE    29      14.786 -12.619  12.025  1.00 24.08           C  
ATOM    243  CG2 ILE    29      16.598 -13.357  10.429  1.00 23.74           C  
ATOM    244  CD1 ILE    29      13.602 -12.868  11.101  1.00 21.53           C  
ATOM    245  N   GLY    30      19.644 -11.410  12.132  1.00 26.13           N  
ATOM    246  CA  GLY    30      21.051 -11.372  11.766  1.00 25.95           C  
ATOM    247  C   GLY    30      21.292 -10.803  10.380  1.00 26.06           C  
ATOM    248  O   GLY    30      20.357 -10.671   9.587  1.00 25.05           O  
ATOM    249  N   PRO    31      22.239  -9.815  10.146  1.00 24.87           N  
ATOM    250  CA  PRO    31      22.777  -9.325   8.875  1.00 25.02           C  
ATOM    251  C   PRO    31      22.723 -10.375   7.768  1.00 24.93           C  
ATOM    252  CB  PRO    31      24.226  -8.968   9.219  1.00 22.93           C  
ATOM    253  O   PRO    31      23.514 -11.322   7.771  1.00 23.83           O  
ATOM    254  CG  PRO    31      24.473  -9.612  10.545  1.00 22.53           C  
ATOM    255  CD  PRO    31      23.152 -10.019  11.132  1.00 26.68           C  
ATOM    256  N   SER    32      21.656 -10.997   7.399  1.00 26.87           N  
ATOM    257  CA  SER    32      21.655 -11.591   6.066  1.00 26.97           C  
ATOM    258  C   SER    32      21.716 -10.519   4.983  1.00 26.86           C  
ATOM    259  CB  SER    32      20.411 -12.459   5.867  1.00 24.82           C  
ATOM    260  O   SER    32      21.160  -9.431   5.146  1.00 26.19           O  
ATOM    261  OG  SER    32      19.232 -11.707   6.096  1.00 22.39           O  
ATOM    262  N   SER    33      23.049 -10.250   4.574  1.00 24.89           N  
ATOM    263  CA  SER    33      23.868  -9.510   3.620  1.00 25.93           C  
ATOM    264  C   SER    33      23.064  -8.406   2.941  1.00 24.91           C  
ATOM    265  CB  SER    33      24.446 -10.454   2.564  1.00 22.67           C  
ATOM    266  O   SER    33      23.590  -7.678   2.096  1.00 24.00           O  
ATOM    267  OG  SER    33      23.431 -11.278   2.017  1.00 16.13           O  
ATOM    268  N   TYR    34      22.057  -7.727   3.697  1.00 25.61           N  
ATOM    269  CA  TYR    34      21.411  -6.467   3.346  1.00 27.37           C  
ATOM    270  C   TYR    34      21.123  -5.637   4.591  1.00 25.65           C  
ATOM    271  CB  TYR    34      20.111  -6.725   2.579  1.00 23.89           C  
ATOM    272  O   TYR    34      20.599  -6.153   5.582  1.00 25.12           O  
ATOM    273  CG  TYR    34      20.327  -7.204   1.163  1.00 23.74           C  
ATOM    274  CD1 TYR    34      20.534  -6.298   0.125  1.00 22.46           C  
ATOM    275  CD2 TYR    34      20.323  -8.561   0.861  1.00 23.98           C  
ATOM    276  CE1 TYR    34      20.731  -6.734  -1.181  1.00 21.56           C  
ATOM    277  CE2 TYR    34      20.519  -9.008  -0.442  1.00 24.99           C  
ATOM    278  OH  TYR    34      20.917  -8.526  -2.745  1.00 12.92           O  
ATOM    279  CZ  TYR    34      20.723  -8.089  -1.454  1.00 23.15           C  
ATOM    280  N   PRO    35      21.953  -4.566   4.894  1.00 27.18           N  
ATOM    281  CA  PRO    35      21.765  -3.670   6.037  1.00 27.92           C  
ATOM    282  C   PRO    35      20.305  -3.273   6.241  1.00 27.30           C  
ATOM    283  CB  PRO    35      22.616  -2.451   5.673  1.00 25.13           C  
ATOM    284  O   PRO    35      19.773  -2.453   5.488  1.00 26.31           O  
ATOM    285  CG  PRO    35      22.711  -2.483   4.181  1.00 24.41           C  
ATOM    286  CD  PRO    35      22.521  -3.900   3.722  1.00 27.41           C  
ATOM    287  N   MET    36      19.378  -4.136   6.555  1.00 23.91           N  
ATOM    288  CA  MET    36      18.032  -3.889   7.065  1.00 24.36           C  
ATOM    289  C   MET    36      18.077  -3.437   8.521  1.00 23.93           C  
ATOM    290  CB  MET    36      17.167  -5.144   6.934  1.00 22.41           C  
ATOM    291  O   MET    36      18.745  -4.059   9.349  1.00 23.00           O  
ATOM    292  CG  MET    36      16.780  -5.474   5.502  1.00 22.16           C  
ATOM    293  SD  MET    36      15.330  -6.594   5.406  1.00 21.62           S  
ATOM    294  CE  MET    36      16.123  -8.179   5.797  1.00 22.50           C  
ATOM    295  N   THR    37      18.083  -2.082   8.765  1.00 26.05           N  
ATOM    296  CA  THR    37      17.823  -1.670  10.140  1.00 26.27           C  
ATOM    297  C   THR    37      16.455  -2.162  10.603  1.00 26.06           C  
ATOM    298  CB  THR    37      17.897  -0.139  10.288  1.00 24.10           C  
ATOM    299  O   THR    37      15.519  -2.253   9.805  1.00 25.26           O  
ATOM    300  CG2 THR    37      19.345   0.338  10.350  1.00 23.44           C  
ATOM    301  OG1 THR    37      17.251   0.475   9.166  1.00 21.59           O  
ATOM    302  N   PRO    38      16.331  -3.195  11.599  1.00 24.10           N  
ATOM    303  CA  PRO    38      15.105  -3.682  12.236  1.00 23.86           C  
ATOM    304  C   PRO    38      13.917  -2.747  12.023  1.00 24.03           C  
ATOM    305  CB  PRO    38      15.483  -3.755  13.718  1.00 22.03           C  
ATOM    306  O   PRO    38      12.770  -3.198  11.991  1.00 22.60           O  
ATOM    307  CG  PRO    38      16.957  -3.506  13.749  1.00 21.43           C  
ATOM    308  CD  PRO    38      17.380  -2.979  12.408  1.00 23.25           C  
ATOM    309  N   SER    39      14.108  -1.378  11.713  1.00 22.59           N  
ATOM    310  CA  SER    39      13.049  -0.378  11.625  1.00 22.60           C  
ATOM    311  C   SER    39      12.298  -0.484  10.302  1.00 22.54           C  
ATOM    312  CB  SER    39      13.626   1.030  11.781  1.00 20.29           C  
ATOM    313  O   SER    39      11.158  -0.027  10.191  1.00 21.49           O  
ATOM    314  OG  SER    39      14.911   1.116  11.188  1.00 11.64           O  
ATOM    315  N   SER    40      12.817  -1.218   9.296  1.00 24.04           N  
ATOM    316  CA  SER    40      12.153  -1.390   8.008  1.00 22.99           C  
ATOM    317  C   SER    40      11.116  -2.506   8.064  1.00 24.17           C  
ATOM    318  CB  SER    40      13.177  -1.689   6.912  1.00 22.08           C  
ATOM    319  O   SER    40      10.198  -2.550   7.242  1.00 22.91           O  
ATOM    320  OG  SER    40      14.152  -2.609   7.373  1.00 23.58           O  
ATOM    321  N   LEU    41      10.968  -3.291   9.283  1.00 21.97           N  
ATOM    322  CA  LEU    41      10.382  -4.611   9.490  1.00 21.29           C  
ATOM    323  C   LEU    41       8.962  -4.495  10.033  1.00 22.02           C  
ATOM    324  CB  LEU    41      11.243  -5.435  10.451  1.00 20.49           C  
ATOM    325  O   LEU    41       8.156  -5.415   9.875  1.00 20.88           O  
ATOM    326  CG  LEU    41      12.098  -6.535   9.821  1.00 20.01           C  
ATOM    327  CD1 LEU    41      13.507  -6.510  10.404  1.00 15.46           C  
ATOM    328  CD2 LEU    41      11.452  -7.901  10.030  1.00 15.58           C  
ATOM    329  N   VAL    42       8.424  -3.238  10.301  1.00 21.55           N  
ATOM    330  CA  VAL    42       7.317  -3.200  11.251  1.00 20.46           C  
ATOM    331  C   VAL    42       5.990  -3.319  10.505  1.00 21.45           C  
ATOM    332  CB  VAL    42       7.339  -1.907  12.097  1.00 19.43           C  
ATOM    333  O   VAL    42       5.032  -3.902  11.018  1.00 20.22           O  
ATOM    334  CG1 VAL    42       6.202  -1.908  13.116  1.00 12.49           C  
ATOM    335  CG2 VAL    42       8.688  -1.750  12.796  1.00 11.98           C  
ATOM    336  N   LEU    43       5.946  -3.265   9.162  1.00 23.22           N  
ATOM    337  CA  LEU    43       4.600  -2.908   8.727  1.00 23.34           C  
ATOM    338  C   LEU    43       3.846  -4.136   8.228  1.00 23.33           C  
ATOM    339  CB  LEU    43       4.657  -1.847   7.625  1.00 22.00           C  
ATOM    340  O   LEU    43       2.614  -4.164   8.250  1.00 22.56           O  
ATOM    341  CG  LEU    43       4.154  -0.452   8.001  1.00 21.16           C  
ATOM    342  CD1 LEU    43       5.192   0.603   7.630  1.00 16.97           C  
ATOM    343  CD2 LEU    43       2.822  -0.161   7.319  1.00 17.18           C  
ATOM    344  N   MET    44       4.584  -5.309   8.087  1.00 22.87           N  
ATOM    345  CA  MET    44       3.861  -6.552   7.835  1.00 22.89           C  
ATOM    346  C   MET    44       3.363  -7.166   9.139  1.00 22.84           C  
ATOM    347  CB  MET    44       4.751  -7.551   7.093  1.00 21.26           C  
ATOM    348  O   MET    44       2.409  -7.946   9.138  1.00 21.59           O  
ATOM    349  CG  MET    44       4.854  -7.288   5.599  1.00 20.18           C  
ATOM    350  SD  MET    44       5.428  -8.759   4.665  1.00 18.90           S  
ATOM    351  CE  MET    44       7.156  -8.833   5.212  1.00 17.22           C  
ATOM    352  N   ALA    45       3.807  -6.609  10.238  1.00 22.11           N  
ATOM    353  CA  ALA    45       3.528  -7.262  11.514  1.00 21.13           C  
ATOM    354  C   ALA    45       2.093  -7.000  11.962  1.00 22.05           C  
ATOM    355  CB  ALA    45       4.510  -6.787  12.582  1.00 20.39           C  
ATOM    356  O   ALA    45       1.483  -7.835  12.634  1.00 20.78           O  
ATOM    357  N   GLY    46       1.487  -5.985  11.370  1.00 23.62           N  
ATOM    358  CA  GLY    46       0.242  -5.754  12.086  1.00 22.15           C  
ATOM    359  C   GLY    46      -0.954  -6.420  11.433  1.00 23.52           C  
ATOM    360  O   GLY    46      -1.964  -6.677  12.091  1.00 22.19           O  
ATOM    361  N   TYR    47      -0.805  -7.027  10.248  1.00 24.21           N  
ATOM    362  CA  TYR    47      -2.053  -7.704   9.913  1.00 25.21           C  
ATOM    363  C   TYR    47      -1.945  -9.203  10.170  1.00 24.20           C  
ATOM    364  CB  TYR    47      -2.427  -7.451   8.450  1.00 22.41           C  
ATOM    365  O   TYR    47      -2.960  -9.895  10.276  1.00 22.98           O  
ATOM    366  CG  TYR    47      -3.495  -6.400   8.270  1.00 21.62           C  
ATOM    367  CD1 TYR    47      -4.845  -6.743   8.279  1.00 19.15           C  
ATOM    368  CD2 TYR    47      -3.157  -5.063   8.090  1.00 19.74           C  
ATOM    369  CE1 TYR    47      -5.834  -5.778   8.111  1.00 15.93           C  
ATOM    370  CE2 TYR    47      -4.137  -4.090   7.921  1.00 19.47           C  
ATOM    371  OH  TYR    47      -6.444  -3.498   7.768  1.00 11.19           O  
ATOM    372  CZ  TYR    47      -5.470  -4.457   7.934  1.00 19.59           C  
ATOM    373  N   PHE    48      -0.683  -9.675  10.518  1.00 23.79           N  
ATOM    374  CA  PHE    48      -0.615 -11.115  10.738  1.00 23.99           C  
ATOM    375  C   PHE    48      -0.683 -11.439  12.226  1.00 23.72           C  
ATOM    376  CB  PHE    48       0.668 -11.692  10.133  1.00 22.37           C  
ATOM    377  O   PHE    48       0.212 -11.068  12.989  1.00 22.63           O  
ATOM    378  CG  PHE    48       0.730 -11.591   8.633  1.00 21.34           C  
ATOM    379  CD1 PHE    48       0.089 -12.528   7.832  1.00 19.81           C  
ATOM    380  CD2 PHE    48       1.431 -10.559   8.023  1.00 21.48           C  
ATOM    381  CE1 PHE    48       0.145 -12.438   6.443  1.00 20.06           C  
ATOM    382  CE2 PHE    48       1.492 -10.462   6.636  1.00 23.74           C  
ATOM    383  CZ  PHE    48       0.849 -11.402   5.848  1.00 20.73           C  
ATOM    384  N   SER    49      -1.490 -10.905  13.040  1.00 23.29           N  
ATOM    385  CA  SER    49      -1.680 -11.341  14.420  1.00 22.78           C  
ATOM    386  C   SER    49      -2.564 -12.582  14.491  1.00 23.27           C  
ATOM    387  CB  SER    49      -2.293 -10.219  15.258  1.00 21.49           C  
ATOM    388  O   SER    49      -3.780 -12.494  14.308  1.00 22.07           O  
ATOM    389  OG  SER    49      -3.588  -9.890  14.787  1.00 15.51           O  
ATOM    390  N   GLY    50      -2.349 -13.674  13.662  1.00 25.89           N  
ATOM    391  CA  GLY    50      -2.808 -14.977  14.116  1.00 24.53           C  
ATOM    392  C   GLY    50      -1.683 -15.868  14.609  1.00 25.86           C  
ATOM    393  O   GLY    50      -0.522 -15.670  14.243  1.00 24.46           O  
ATOM    394  N   PRO    51      -1.703 -16.393  16.058  1.00 24.90           N  
ATOM    395  CA  PRO    51      -0.710 -17.310  16.623  1.00 24.40           C  
ATOM    396  C   PRO    51      -0.006 -18.148  15.558  1.00 24.84           C  
ATOM    397  CB  PRO    51      -1.540 -18.197  17.555  1.00 22.43           C  
ATOM    398  O   PRO    51       1.150 -18.538  15.739  1.00 23.31           O  
ATOM    399  CG  PRO    51      -2.961 -17.864  17.233  1.00 21.97           C  
ATOM    400  CD  PRO    51      -2.981 -16.626  16.383  1.00 23.45           C  
ATOM    401  N   GLU    52      -0.654 -18.494  14.440  1.00 23.78           N  
ATOM    402  CA  GLU    52       0.008 -19.484  13.596  1.00 24.25           C  
ATOM    403  C   GLU    52       1.025 -18.827  12.667  1.00 23.58           C  
ATOM    404  CB  GLU    52      -1.022 -20.268  12.778  1.00 21.00           C  
ATOM    405  O   GLU    52       1.998 -19.462  12.255  1.00 22.13           O  
ATOM    406  CG  GLU    52      -1.730 -21.361  13.565  1.00 19.82           C  
ATOM    407  CD  GLU    52      -2.596 -22.261  12.697  1.00 12.10           C  
ATOM    408  OE1 GLU    52      -2.746 -21.975  11.488  1.00 12.53           O  
ATOM    409  OE2 GLU    52      -3.129 -23.259  13.232  1.00 11.52           O  
ATOM    410  N   ILE    53       1.053 -17.551  12.620  1.00 24.33           N  
ATOM    411  CA  ILE    53       2.064 -16.947  11.760  1.00 24.02           C  
ATOM    412  C   ILE    53       3.141 -16.284  12.616  1.00 24.24           C  
ATOM    413  CB  ILE    53       1.440 -15.917  10.791  1.00 22.32           C  
ATOM    414  O   ILE    53       4.303 -16.205  12.211  1.00 22.85           O  
ATOM    415  CG1 ILE    53       0.404 -16.593   9.887  1.00 20.38           C  
ATOM    416  CG2 ILE    53       2.527 -15.230   9.960  1.00 21.44           C  
ATOM    417  CD1 ILE    53      -0.346 -15.631   8.976  1.00 19.62           C  
ATOM    418  N   SER    54       2.878 -15.998  13.887  1.00 24.31           N  
ATOM    419  CA  SER    54       3.927 -15.537  14.791  1.00 24.64           C  
ATOM    420  C   SER    54       5.109 -16.501  14.803  1.00 24.11           C  
ATOM    421  CB  SER    54       3.379 -15.371  16.209  1.00 21.82           C  
ATOM    422  O   SER    54       6.263 -16.076  14.727  1.00 22.15           O  
ATOM    423  OG  SER    54       3.192 -16.632  16.827  1.00 13.12           O  
ATOM    424  N   ASP    55       4.812 -17.870  14.738  1.00 25.68           N  
ATOM    425  CA  ASP    55       5.882 -18.850  14.900  1.00 26.60           C  
ATOM    426  C   ASP    55       6.569 -19.138  13.568  1.00 25.46           C  
ATOM    427  CB  ASP    55       5.336 -20.146  15.502  1.00 22.75           C  
ATOM    428  O   ASP    55       7.755 -19.474  13.535  1.00 23.47           O  
ATOM    429  CG  ASP    55       4.887 -19.988  16.944  1.00 21.93           C  
ATOM    430  OD1 ASP    55       5.188 -18.946  17.566  1.00 10.79           O  
ATOM    431  OD2 ASP    55       4.231 -20.915  17.465  1.00 11.25           O  
ATOM    432  N   ASN    56       5.881 -18.810  12.459  1.00 25.83           N  
ATOM    433  CA  ASN    56       6.413 -19.132  11.139  1.00 26.18           C  
ATOM    434  C   ASN    56       6.797 -17.873  10.367  1.00 25.76           C  
ATOM    435  CB  ASN    56       5.403 -19.958  10.340  1.00 23.44           C  
ATOM    436  O   ASN    56       7.295 -17.956   9.243  1.00 24.19           O  
ATOM    437  CG  ASN    56       5.402 -21.421  10.736  1.00 22.54           C  
ATOM    438  ND2 ASN    56       4.247 -22.066  10.621  1.00 13.45           N  
ATOM    439  OD1 ASN    56       6.431 -21.968  11.142  1.00 13.66           O  
ATOM    440  N   PHE    57       6.510 -16.684  10.837  1.00 25.24           N  
ATOM    441  CA  PHE    57       6.956 -15.412  10.280  1.00 24.85           C  
ATOM    442  C   PHE    57       8.427 -15.478   9.888  1.00 25.01           C  
ATOM    443  CB  PHE    57       6.731 -14.276  11.284  1.00 23.73           C  
ATOM    444  O   PHE    57       8.795 -15.105   8.772  1.00 23.70           O  
ATOM    445  CG  PHE    57       5.872 -13.160  10.755  1.00 22.50           C  
ATOM    446  CD1 PHE    57       6.433 -12.113  10.034  1.00 20.81           C  
ATOM    447  CD2 PHE    57       4.501 -13.157  10.979  1.00 23.54           C  
ATOM    448  CE1 PHE    57       5.640 -11.079   9.544  1.00 24.01           C  
ATOM    449  CE2 PHE    57       3.702 -12.127  10.492  1.00 26.85           C  
ATOM    450  CZ  PHE    57       4.274 -11.088   9.775  1.00 22.73           C  
ATOM    451  N   GLY    58       9.331 -15.941  10.832  1.00 26.94           N  
ATOM    452  CA  GLY    58      10.757 -16.159  10.647  1.00 25.95           C  
ATOM    453  C   GLY    58      11.071 -17.136   9.531  1.00 26.81           C  
ATOM    454  O   GLY    58      12.085 -16.996   8.843  1.00 24.87           O  
ATOM    455  N   LYS    59      10.169 -18.080   9.122  1.00 26.27           N  
ATOM    456  CA  LYS    59      10.351 -19.080   8.074  1.00 25.64           C  
ATOM    457  C   LYS    59       9.784 -18.591   6.744  1.00 26.17           C  
ATOM    458  CB  LYS    59       9.690 -20.401   8.471  1.00 23.57           C  
ATOM    459  O   LYS    59      10.298 -18.939   5.679  1.00 24.40           O  
ATOM    460  CG  LYS    59      10.625 -21.374   9.174  1.00 22.65           C  
ATOM    461  CD  LYS    59       9.930 -22.696   9.477  1.00 22.35           C  
ATOM    462  CE  LYS    59      10.844 -23.647  10.238  1.00 14.61           C  
ATOM    463  NZ  LYS    59      10.139 -24.907  10.619  1.00 11.39           N  
ATOM    464  N   TYR    60       8.751 -17.756   6.673  1.00 25.78           N  
ATOM    465  CA  TYR    60       8.064 -17.370   5.445  1.00 25.59           C  
ATOM    466  C   TYR    60       8.611 -16.055   4.904  1.00 25.74           C  
ATOM    467  CB  TYR    60       6.557 -17.248   5.688  1.00 23.54           C  
ATOM    468  O   TYR    60       8.524 -15.786   3.704  1.00 24.21           O  
ATOM    469  CG  TYR    60       5.885 -18.561   6.007  1.00 22.87           C  
ATOM    470  CD1 TYR    60       5.667 -19.514   5.014  1.00 19.99           C  
ATOM    471  CD2 TYR    60       5.466 -18.852   7.301  1.00 20.48           C  
ATOM    472  CE1 TYR    60       5.046 -20.725   5.303  1.00 16.06           C  
ATOM    473  CE2 TYR    60       4.844 -20.059   7.601  1.00 19.72           C  
ATOM    474  OH  TYR    60       4.025 -22.185   6.890  1.00 11.16           O  
ATOM    475  CZ  TYR    60       4.639 -20.988   6.598  1.00 18.88           C  
ATOM    476  N   MET    61       9.285 -15.254   5.633  1.00 22.18           N  
ATOM    477  CA  MET    61       9.737 -13.974   5.094  1.00 23.42           C  
ATOM    478  C   MET    61      10.977 -14.157   4.225  1.00 22.14           C  
ATOM    479  CB  MET    61      10.033 -12.988   6.226  1.00 20.73           C  
ATOM    480  O   MET    61      11.104 -13.522   3.176  1.00 20.94           O  
ATOM    481  CG  MET    61       9.116 -11.776   6.238  1.00 19.73           C  
ATOM    482  SD  MET    61       9.891 -10.317   7.036  1.00 18.23           S  
ATOM    483  CE  MET    61      11.013  -9.786   5.712  1.00 16.76           C  
ATOM    484  N   PRO    62      12.051 -14.910   4.728  1.00 24.14           N  
ATOM    485  CA  PRO    62      13.061 -15.154   3.696  1.00 23.41           C  
ATOM    486  C   PRO    62      12.451 -15.571   2.360  1.00 24.13           C  
ATOM    487  CB  PRO    62      13.905 -16.286   4.289  1.00 22.03           C  
ATOM    488  O   PRO    62      12.990 -15.242   1.301  1.00 22.76           O  
ATOM    489  CG  PRO    62      13.284 -16.569   5.618  1.00 21.20           C  
ATOM    490  CD  PRO    62      12.064 -15.706   5.769  1.00 21.10           C  
ATOM    491  N   LEU    63      11.095 -16.007   2.350  1.00 22.09           N  
ATOM    492  CA  LEU    63      10.563 -16.636   1.146  1.00 21.90           C  
ATOM    493  C   LEU    63       9.873 -15.609   0.255  1.00 22.10           C  
ATOM    494  CB  LEU    63       9.582 -17.752   1.512  1.00 19.91           C  
ATOM    495  O   LEU    63       9.892 -15.732  -0.972  1.00 20.96           O  
ATOM    496  CG  LEU    63      10.190 -19.131   1.777  1.00 16.89           C  
ATOM    497  CD1 LEU    63       9.399 -19.861   2.857  1.00  9.14           C  
ATOM    498  CD2 LEU    63      10.234 -19.951   0.492  1.00  9.96           C  
ATOM    499  N   LEU    64       9.346 -14.516   0.833  1.00 26.31           N  
ATOM    500  CA  LEU    64       8.818 -13.402   0.054  1.00 25.83           C  
ATOM    501  C   LEU    64       9.937 -12.672  -0.680  1.00 26.23           C  
ATOM    502  CB  LEU    64       8.063 -12.425   0.959  1.00 24.37           C  
ATOM    503  O   LEU    64       9.728 -12.149  -1.777  1.00 24.93           O  
ATOM    504  CG  LEU    64       6.586 -12.734   1.208  1.00 23.28           C  
ATOM    505  CD1 LEU    64       6.166 -12.238   2.588  1.00 20.16           C  
ATOM    506  CD2 LEU    64       5.718 -12.108   0.122  1.00 21.85           C  
ATOM    507  N   PHE    65      11.221 -12.967  -0.327  1.00 24.89           N  
ATOM    508  CA  PHE    65      12.291 -12.056  -0.717  1.00 25.44           C  
ATOM    509  C   PHE    65      13.355 -12.787  -1.527  1.00 24.81           C  
ATOM    510  CB  PHE    65      12.925 -11.409   0.519  1.00 23.35           C  
ATOM    511  O   PHE    65      14.156 -12.157  -2.221  1.00 23.36           O  
ATOM    512  CG  PHE    65      12.056 -10.369   1.172  1.00 22.06           C  
ATOM    513  CD1 PHE    65      12.017  -9.069   0.682  1.00 19.62           C  
ATOM    514  CD2 PHE    65      11.279 -10.691   2.277  1.00 21.67           C  
ATOM    515  CE1 PHE    65      11.214  -8.104   1.285  1.00 21.15           C  
ATOM    516  CE2 PHE    65      10.474  -9.731   2.885  1.00 24.18           C  
ATOM    517  CZ  PHE    65      10.444  -8.438   2.388  1.00 21.30           C  
ATOM    518  N   GLN    66      13.213 -14.134  -1.698  1.00 23.35           N  
ATOM    519  CA  GLN    66      14.406 -14.828  -2.172  1.00 24.23           C  
ATOM    520  C   GLN    66      14.189 -15.403  -3.569  1.00 23.35           C  
ATOM    521  CB  GLN    66      14.801 -15.941  -1.201  1.00 21.33           C  
ATOM    522  O   GLN    66      15.143 -15.814  -4.232  1.00 21.76           O  
ATOM    523  CG  GLN    66      15.941 -15.565  -0.265  1.00 20.93           C  
ATOM    524  CD  GLN    66      16.360 -16.709   0.640  1.00 18.92           C  
ATOM    525  NE2 GLN    66      17.433 -16.505   1.396  1.00 13.39           N  
ATOM    526  OE1 GLN    66      15.723 -17.767   0.660  1.00 18.77           O  
ATOM    527  N   GLN    67      13.038 -15.112  -4.324  1.00 21.68           N  
ATOM    528  CA  GLN    67      13.137 -15.825  -5.593  1.00 24.04           C  
ATOM    529  C   GLN    67      13.301 -14.854  -6.758  1.00 21.63           C  
ATOM    530  CB  GLN    67      11.906 -16.705  -5.812  1.00 19.71           C  
ATOM    531  O   GLN    67      12.530 -13.902  -6.893  1.00 20.54           O  
ATOM    532  CG  GLN    67      12.074 -18.134  -5.313  1.00 17.72           C  
ATOM    533  CD  GLN    67      10.930 -19.040  -5.727  1.00  8.27           C  
ATOM    534  NE2 GLN    67      11.095 -20.340  -5.513  1.00  9.86           N  
ATOM    535  OE1 GLN    67       9.905 -18.574  -6.235  1.00 11.07           O  
ATOM    536  N   ASN    68      14.480 -14.495  -7.086  1.00 23.08           N  
ATOM    537  CA  ASN    68      15.191 -14.291  -8.343  1.00 24.91           C  
ATOM    538  C   ASN    68      14.542 -15.066  -9.486  1.00 23.22           C  
ATOM    539  CB  ASN    68      16.661 -14.688  -8.199  1.00 21.26           C  
ATOM    540  O   ASN    68      15.079 -15.112 -10.594  1.00 21.93           O  
ATOM    541  CG  ASN    68      17.602 -13.507  -8.333  1.00 20.72           C  
ATOM    542  ND2 ASN    68      18.860 -13.705  -7.959  1.00 11.85           N  
ATOM    543  OD1 ASN    68      17.200 -12.424  -8.768  1.00 10.91           O  
ATOM    544  N   THR    69      13.182 -15.405  -9.457  1.00 21.77           N  
ATOM    545  CA  THR    69      12.897 -16.119 -10.696  1.00 23.42           C  
ATOM    546  C   THR    69      11.719 -15.484 -11.428  1.00 21.92           C  
ATOM    547  CB  THR    69      12.597 -17.606 -10.428  1.00 19.71           C  
ATOM    548  O   THR    69      10.707 -15.144 -10.811  1.00 21.00           O  
ATOM    549  CG2 THR    69      13.851 -18.346  -9.974  1.00  8.67           C  
ATOM    550  OG1 THR    69      11.599 -17.709  -9.405  1.00 11.69           O  
ATOM    551  N   SER    70      12.002 -14.593 -12.382  1.00 23.34           N  
ATOM    552  CA  SER    70      11.743 -14.121 -13.738  1.00 23.69           C  
ATOM    553  C   SER    70      10.435 -14.687 -14.280  1.00 23.32           C  
ATOM    554  CB  SER    70      12.896 -14.501 -14.667  1.00 21.24           C  
ATOM    555  O   SER    70       9.844 -14.124 -15.204  1.00 21.91           O  
ATOM    556  OG  SER    70      13.659 -15.560 -14.116  1.00 15.04           O  
ATOM    557  N   LYS    71       9.514 -15.349 -13.535  1.00 24.35           N  
ATOM    558  CA  LYS    71       8.399 -15.985 -14.230  1.00 24.64           C  
ATOM    559  C   LYS    71       7.341 -16.469 -13.243  1.00 24.46           C  
ATOM    560  CB  LYS    71       8.894 -17.154 -15.083  1.00 22.38           C  
ATOM    561  O   LYS    71       7.546 -17.462 -12.542  1.00 23.28           O  
ATOM    562  CG  LYS    71       9.505 -16.735 -16.412  1.00 21.57           C  
ATOM    563  CD  LYS    71       9.870 -17.943 -17.265  1.00 22.64           C  
ATOM    564  CE  LYS    71      10.529 -17.527 -18.573  1.00 17.86           C  
ATOM    565  NZ  LYS    71      10.885 -18.708 -19.415  1.00 14.78           N  
ATOM    566  N   VAL    72       6.667 -15.592 -12.588  1.00 26.50           N  
ATOM    567  CA  VAL    72       5.464 -16.069 -11.913  1.00 27.01           C  
ATOM    568  C   VAL    72       4.307 -16.140 -12.907  1.00 26.51           C  
ATOM    569  CB  VAL    72       5.087 -15.165 -10.719  1.00 24.78           C  
ATOM    570  O   VAL    72       3.976 -15.144 -13.555  1.00 25.33           O  
ATOM    571  CG1 VAL    72       3.872 -15.724  -9.981  1.00 23.99           C  
ATOM    572  CG2 VAL    72       6.273 -15.017  -9.767  1.00 23.96           C  
ATOM    573  N   THR    73       4.232 -17.275 -13.620  1.00 25.28           N  
ATOM    574  CA  THR    73       3.081 -17.779 -14.362  1.00 25.43           C  
ATOM    575  C   THR    73       2.020 -18.322 -13.410  1.00 25.35           C  
ATOM    576  CB  THR    73       3.496 -18.879 -15.356  1.00 23.69           C  
ATOM    577  O   THR    73       2.318 -19.153 -12.549  1.00 24.41           O  
ATOM    578  CG2 THR    73       2.561 -18.913 -16.560  1.00 21.95           C  
ATOM    579  OG1 THR    73       4.832 -18.628 -15.809  1.00 20.56           O  
ATOM    580  N   PHE    74       0.956 -17.633 -13.294  1.00 23.14           N  
ATOM    581  CA  PHE    74      -0.207 -18.150 -12.583  1.00 24.65           C  
ATOM    582  C   PHE    74      -1.273 -18.625 -13.562  1.00 23.09           C  
ATOM    583  CB  PHE    74      -0.789 -17.082 -11.651  1.00 22.08           C  
ATOM    584  O   PHE    74      -1.489 -18.003 -14.604  1.00 22.46           O  
ATOM    585  CG  PHE    74       0.167 -16.622 -10.584  1.00 21.63           C  
ATOM    586  CD1 PHE    74       0.233 -17.278  -9.361  1.00 20.81           C  
ATOM    587  CD2 PHE    74       1.000 -15.533 -10.803  1.00 21.96           C  
ATOM    588  CE1 PHE    74       1.116 -16.854  -8.371  1.00 19.76           C  
ATOM    589  CE2 PHE    74       1.885 -15.103  -9.819  1.00 23.64           C  
ATOM    590  CZ  PHE    74       1.941 -15.765  -8.603  1.00 22.94           C  
ATOM    591  N   ARG    75      -1.542 -19.939 -13.523  1.00 24.17           N  
ATOM    592  CA  ARG    75      -2.668 -20.670 -14.095  1.00 23.27           C  
ATOM    593  C   ARG    75      -3.897 -20.573 -13.196  1.00 24.24           C  
ATOM    594  CB  ARG    75      -2.299 -22.137 -14.321  1.00 22.34           C  
ATOM    595  O   ARG    75      -3.861 -20.998 -12.039  1.00 23.10           O  
ATOM    596  CG  ARG    75      -1.877 -22.453 -15.747  1.00 22.02           C  
ATOM    597  CD  ARG    75      -1.654 -23.945 -15.953  1.00 23.54           C  
ATOM    598  NE  ARG    75      -1.228 -24.243 -17.317  1.00 18.93           N  
ATOM    599  NH1 ARG    75      -1.321 -26.538 -17.064  1.00 16.38           N  
ATOM    600  NH2 ARG    75      -0.686 -25.626 -19.069  1.00 14.05           N  
ATOM    601  CZ  ARG    75      -1.079 -25.468 -17.813  1.00 18.26           C  
ATOM    602  N   SER    76      -4.765 -19.550 -13.220  1.00 25.36           N  
ATOM    603  CA  SER    76      -6.161 -19.628 -12.804  1.00 25.63           C  
ATOM    604  C   SER    76      -7.065 -20.011 -13.971  1.00 25.42           C  
ATOM    605  CB  SER    76      -6.619 -18.296 -12.209  1.00 24.03           C  
ATOM    606  O   SER    76      -7.134 -19.294 -14.971  1.00 24.73           O  
ATOM    607  OG  SER    76      -8.023 -18.289 -12.011  1.00 26.23           O  
ATOM    608  N   GLY    77      -7.250 -21.314 -14.034  1.00 24.63           N  
ATOM    609  CA  GLY    77      -7.857 -21.949 -15.193  1.00 25.21           C  
ATOM    610  C   GLY    77      -7.049 -21.767 -16.465  1.00 24.24           C  
ATOM    611  O   GLY    77      -5.818 -21.830 -16.438  1.00 23.02           O  
ATOM    612  N   SER    78      -7.685 -21.710 -17.651  1.00 22.25           N  
ATOM    613  CA  SER    78      -7.147 -21.323 -18.951  1.00 24.78           C  
ATOM    614  C   SER    78      -6.528 -19.930 -18.901  1.00 22.00           C  
ATOM    615  CB  SER    78      -8.241 -21.365 -20.019  1.00 20.14           C  
ATOM    616  O   SER    78      -5.921 -19.479 -19.875  1.00 20.64           O  
ATOM    617  OG  SER    78      -9.372 -20.614 -19.610  1.00 10.57           O  
ATOM    618  N   HIS    79      -6.461 -19.187 -17.781  1.00 21.44           N  
ATOM    619  CA  HIS    79      -5.946 -17.824 -17.824  1.00 24.12           C  
ATOM    620  C   HIS    79      -4.587 -17.726 -17.139  1.00 20.98           C  
ATOM    621  CB  HIS    79      -6.934 -16.857 -17.169  1.00 19.74           C  
ATOM    622  O   HIS    79      -4.400 -18.260 -16.043  1.00 20.17           O  
ATOM    623  CG  HIS    79      -8.234 -16.741 -17.900  1.00 17.77           C  
ATOM    624  CD2 HIS    79      -8.857 -15.667 -18.440  1.00  9.99           C  
ATOM    625  ND1 HIS    79      -9.051 -17.824 -18.141  1.00 13.15           N  
ATOM    626  CE1 HIS    79     -10.124 -17.419 -18.801  1.00  8.63           C  
ATOM    627  NE2 HIS    79     -10.031 -16.115 -18.995  1.00 10.89           N  
ATOM    628  N   THR    80      -3.503 -17.693 -17.922  1.00 23.68           N  
ATOM    629  CA  THR    80      -2.165 -17.205 -17.608  1.00 24.23           C  
ATOM    630  C   THR    80      -2.221 -15.775 -17.079  1.00 23.50           C  
ATOM    631  CB  THR    80      -1.244 -17.264 -18.841  1.00 21.59           C  
ATOM    632  O   THR    80      -2.704 -14.872 -17.766  1.00 22.51           O  
ATOM    633  CG2 THR    80       0.225 -17.245 -18.433  1.00 11.66           C  
ATOM    634  OG1 THR    80      -1.511 -18.467 -19.572  1.00 13.58           O  
ATOM    635  N   ILE    81      -2.482 -15.557 -15.795  1.00 23.11           N  
ATOM    636  CA  ILE    81      -2.310 -14.249 -15.171  1.00 22.86           C  
ATOM    637  C   ILE    81      -0.823 -13.966 -14.967  1.00 23.13           C  
ATOM    638  CB  ILE    81      -3.062 -14.163 -13.824  1.00 21.52           C  
ATOM    639  O   ILE    81      -0.107 -14.775 -14.372  1.00 22.34           O  
ATOM    640  CG1 ILE    81      -4.553 -14.458 -14.025  1.00 13.83           C  
ATOM    641  CG2 ILE    81      -2.858 -12.789 -13.179  1.00 17.98           C  
ATOM    642  CD1 ILE    81      -5.344 -14.559 -12.728  1.00 16.94           C  
ATOM    643  N   LYS    82      -0.261 -13.318 -15.939  1.00 23.29           N  
ATOM    644  CA  LYS    82       1.060 -12.695 -15.917  1.00 23.07           C  
ATOM    645  C   LYS    82       1.101 -11.528 -14.935  1.00 23.24           C  
ATOM    646  CB  LYS    82       1.452 -12.218 -17.315  1.00 21.37           C  
ATOM    647  O   LYS    82       0.311 -10.588 -15.047  1.00 22.30           O  
ATOM    648  CG  LYS    82       2.738 -12.837 -17.843  1.00 20.41           C  
ATOM    649  CD  LYS    82       3.080 -12.316 -19.233  1.00 19.16           C  
ATOM    650  CE  LYS    82       4.366 -12.936 -19.762  1.00 15.46           C  
ATOM    651  NZ  LYS    82       4.742 -12.378 -21.096  1.00 11.67           N  
ATOM    652  N   ILE    83       1.398 -11.737 -13.638  1.00 24.73           N  
ATOM    653  CA  ILE    83       1.788 -10.684 -12.707  1.00 24.92           C  
ATOM    654  C   ILE    83       2.973  -9.907 -13.274  1.00 24.75           C  
ATOM    655  CB  ILE    83       2.141 -11.261 -11.317  1.00 23.25           C  
ATOM    656  O   ILE    83       4.016 -10.489 -13.582  1.00 23.87           O  
ATOM    657  CG1 ILE    83       0.966 -12.074 -10.762  1.00 15.26           C  
ATOM    658  CG2 ILE    83       2.536 -10.140 -10.352  1.00 20.73           C  
ATOM    659  CD1 ILE    83       1.156 -12.534  -9.324  1.00 19.70           C  
ATOM    660  N   VAL    84       2.604  -8.870 -14.029  1.00 23.22           N  
ATOM    661  CA  VAL    84       3.467  -8.001 -14.823  1.00 22.16           C  
ATOM    662  C   VAL    84       4.372  -7.189 -13.900  1.00 23.14           C  
ATOM    663  CB  VAL    84       2.643  -7.057 -15.727  1.00 21.10           C  
ATOM    664  O   VAL    84       5.546  -6.967 -14.208  1.00 21.76           O  
ATOM    665  CG1 VAL    84       3.508  -6.498 -16.855  1.00 13.27           C  
ATOM    666  CG2 VAL    84       1.427  -7.788 -16.293  1.00 15.70           C  
ATOM    667  N   SER    85       4.078  -7.056 -12.552  1.00 23.17           N  
ATOM    668  CA  SER    85       4.921  -6.159 -11.769  1.00 23.30           C  
ATOM    669  C   SER    85       4.365  -5.966 -10.362  1.00 23.19           C  
ATOM    670  CB  SER    85       5.053  -4.804 -12.465  1.00 21.53           C  
ATOM    671  O   SER    85       3.167  -5.731 -10.189  1.00 22.38           O  
ATOM    672  OG  SER    85       5.465  -3.805 -11.547  1.00 13.24           O  
ATOM    673  N   MET    86       4.800  -6.785  -9.414  1.00 25.68           N  
ATOM    674  CA  MET    86       4.885  -6.503  -7.984  1.00 25.87           C  
ATOM    675  C   MET    86       6.102  -5.639  -7.671  1.00 25.68           C  
ATOM    676  CB  MET    86       4.945  -7.803  -7.182  1.00 23.96           C  
ATOM    677  O   MET    86       7.220  -5.964  -8.075  1.00 24.69           O  
ATOM    678  CG  MET    86       3.674  -8.104  -6.405  1.00 22.87           C  
ATOM    679  SD  MET    86       3.814  -9.627  -5.391  1.00 19.17           S  
ATOM    680  CE  MET    86       5.587  -9.967  -5.566  1.00 17.99           C  
ATOM    681  N   VAL    87       6.062  -4.262  -7.899  1.00 26.26           N  
ATOM    682  CA  VAL    87       7.110  -3.435  -7.310  1.00 25.69           C  
ATOM    683  C   VAL    87       7.042  -3.520  -5.787  1.00 26.27           C  
ATOM    684  CB  VAL    87       6.996  -1.964  -7.768  1.00 24.64           C  
ATOM    685  O   VAL    87       5.998  -3.247  -5.190  1.00 25.28           O  
ATOM    686  CG1 VAL    87       8.144  -1.131  -7.200  1.00 22.50           C  
ATOM    687  CG2 VAL    87       6.974  -1.880  -9.293  1.00 23.15           C  
ATOM    688  N   LEU    88       7.434  -4.576  -5.215  1.00 26.68           N  
ATOM    689  CA  LEU    88       7.801  -4.677  -3.807  1.00 26.21           C  
ATOM    690  C   LEU    88       8.771  -3.567  -3.417  1.00 26.71           C  
ATOM    691  CB  LEU    88       8.426  -6.043  -3.512  1.00 25.26           C  
ATOM    692  O   LEU    88       9.764  -3.332  -4.109  1.00 25.82           O  
ATOM    693  CG  LEU    88       7.540  -7.049  -2.775  1.00 24.41           C  
ATOM    694  CD1 LEU    88       7.534  -8.387  -3.507  1.00 21.21           C  
ATOM    695  CD2 LEU    88       8.012  -7.223  -1.336  1.00 22.22           C  
ATOM    696  N   VAL    89       8.277  -2.436  -2.975  1.00 25.80           N  
ATOM    697  CA  VAL    89       8.800  -1.081  -2.835  1.00 25.96           C  
ATOM    698  C   VAL    89       9.832  -1.039  -1.710  1.00 25.74           C  
ATOM    699  CB  VAL    89       7.671  -0.063  -2.560  1.00 24.23           C  
ATOM    700  O   VAL    89      10.476  -0.011  -1.488  1.00 24.59           O  
ATOM    701  CG1 VAL    89       8.189   1.368  -2.697  1.00 17.61           C  
ATOM    702  CG2 VAL    89       6.495  -0.301  -3.506  1.00 21.96           C  
ATOM    703  N   ASP    90      10.244  -2.209  -1.059  1.00 26.00           N  
ATOM    704  CA  ASP    90      11.536  -1.888  -0.460  1.00 27.03           C  
ATOM    705  C   ASP    90      12.581  -1.593  -1.534  1.00 26.04           C  
ATOM    706  CB  ASP    90      12.012  -3.034   0.436  1.00 23.90           C  
ATOM    707  O   ASP    90      13.584  -0.928  -1.266  1.00 24.54           O  
ATOM    708  CG  ASP    90      12.226  -2.609   1.878  1.00 23.17           C  
ATOM    709  OD1 ASP    90      12.170  -1.395   2.171  1.00 12.51           O  
ATOM    710  OD2 ASP    90      12.455  -3.496   2.729  1.00 13.15           O  
ATOM    711  N   ARG    91      12.087  -1.739  -2.774  1.00 24.76           N  
ATOM    712  CA  ARG    91      13.119  -1.614  -3.798  1.00 23.89           C  
ATOM    713  C   ARG    91      13.094  -0.228  -4.434  1.00 24.64           C  
ATOM    714  CB  ARG    91      12.942  -2.688  -4.874  1.00 22.72           C  
ATOM    715  O   ARG    91      13.115  -0.102  -5.660  1.00 23.19           O  
ATOM    716  CG  ARG    91      13.420  -4.068  -4.451  1.00 21.72           C  
ATOM    717  CD  ARG    91      13.570  -5.002  -5.644  1.00 23.19           C  
ATOM    718  NE  ARG    91      13.995  -6.337  -5.232  1.00 14.77           N  
ATOM    719  NH1 ARG    91      14.267  -7.138  -7.382  1.00 13.73           N  
ATOM    720  NH2 ARG    91      14.690  -8.497  -5.585  1.00 13.66           N  
ATOM    721  CZ  ARG    91      14.316  -7.321  -6.067  1.00 14.67           C  
ATOM    722  N   LEU    92      12.583   0.737  -3.808  1.00 25.35           N  
ATOM    723  CA  LEU    92      12.756   2.052  -4.416  1.00 24.60           C  
ATOM    724  C   LEU    92      14.235   2.373  -4.605  1.00 25.23           C  
ATOM    725  CB  LEU    92      12.093   3.131  -3.557  1.00 23.74           C  
ATOM    726  O   LEU    92      14.610   3.048  -5.567  1.00 23.93           O  
ATOM    727  CG  LEU    92      10.618   3.417  -3.846  1.00 22.66           C  
ATOM    728  CD1 LEU    92       9.918   3.918  -2.587  1.00 18.76           C  
ATOM    729  CD2 LEU    92      10.481   4.429  -4.979  1.00 20.41           C  
ATOM    730  N   MET    93      15.110   1.748  -3.790  1.00 24.00           N  
ATOM    731  CA  MET    93      16.525   2.073  -3.943  1.00 23.33           C  
ATOM    732  C   MET    93      17.134   1.315  -5.118  1.00 23.93           C  
ATOM    733  CB  MET    93      17.293   1.753  -2.659  1.00 21.48           C  
ATOM    734  O   MET    93      18.059   1.806  -5.767  1.00 22.16           O  
ATOM    735  CG  MET    93      17.225   2.853  -1.613  1.00 20.49           C  
ATOM    736  SD  MET    93      18.467   2.634  -0.280  1.00 16.06           S  
ATOM    737  CE  MET    93      19.526   1.369  -1.034  1.00 13.02           C  
ATOM    738  N   TRP    94      16.475   0.268  -5.636  1.00 22.57           N  
ATOM    739  CA  TRP    94      17.074  -0.352  -6.813  1.00 24.72           C  
ATOM    740  C   TRP    94      16.465   0.210  -8.093  1.00 23.95           C  
ATOM    741  CB  TRP    94      16.895  -1.872  -6.772  1.00 22.37           C  
ATOM    742  O   TRP    94      17.083   0.153  -9.159  1.00 20.98           O  
ATOM    743  CG  TRP    94      18.184  -2.637  -6.747  1.00 20.54           C  
ATOM    744  CD1 TRP    94      19.037  -2.780  -5.689  1.00  7.39           C  
ATOM    745  CD2 TRP    94      18.768  -3.361  -7.835  1.00  7.25           C  
ATOM    746  CE2 TRP    94      19.977  -3.919  -7.363  1.00  7.08           C  
ATOM    747  CE3 TRP    94      18.387  -3.592  -9.163  1.00 16.08           C  
ATOM    748  NE1 TRP    94      20.117  -3.551  -6.052  1.00 16.82           N  
ATOM    749  CH2 TRP    94      20.411  -4.906  -9.470  1.00 13.68           C  
ATOM    750  CZ2 TRP    94      20.807  -4.696  -8.175  1.00 15.07           C  
ATOM    751  CZ3 TRP    94      19.215  -4.364  -9.969  1.00 14.29           C  
ATOM    752  N   LEU    95      15.288   0.868  -7.986  1.00 25.23           N  
ATOM    753  CA  LEU    95      14.813   1.422  -9.249  1.00 24.70           C  
ATOM    754  C   LEU    95      15.873   2.314  -9.885  1.00 25.08           C  
ATOM    755  CB  LEU    95      13.522   2.217  -9.034  1.00 23.57           C  
ATOM    756  O   LEU    95      15.956   2.409 -11.112  1.00 23.66           O  
ATOM    757  CG  LEU    95      12.222   1.412  -9.030  1.00 22.54           C  
ATOM    758  CD1 LEU    95      11.180   2.091  -8.149  1.00 19.82           C  
ATOM    759  CD2 LEU    95      11.697   1.238 -10.451  1.00 21.79           C  
ATOM    760  N   ASP    96      16.818   2.795  -9.102  1.00 24.57           N  
ATOM    761  CA  ASP    96      17.834   3.670  -9.678  1.00 25.32           C  
ATOM    762  C   ASP    96      18.820   2.878 -10.534  1.00 24.36           C  
ATOM    763  CB  ASP    96      18.582   4.422  -8.575  1.00 22.22           C  
ATOM    764  O   ASP    96      19.246   3.346 -11.593  1.00 22.33           O  
ATOM    765  CG  ASP    96      19.216   5.714  -9.063  1.00 21.62           C  
ATOM    766  OD1 ASP    96      19.184   5.986 -10.282  1.00 11.58           O  
ATOM    767  OD2 ASP    96      19.754   6.464  -8.220  1.00 12.50           O  
ATOM    768  N   LYS    97      18.997   1.548 -10.339  1.00 24.38           N  
ATOM    769  CA  LYS    97      20.178   1.069 -11.051  1.00 24.78           C  
ATOM    770  C   LYS    97      19.816  -0.043 -12.031  1.00 24.25           C  
ATOM    771  CB  LYS    97      21.236   0.573 -10.064  1.00 21.49           C  
ATOM    772  O   LYS    97      20.505  -0.243 -13.034  1.00 22.44           O  
ATOM    773  CG  LYS    97      22.187   1.658  -9.580  1.00 20.47           C  
ATOM    774  CD  LYS    97      23.377   1.065  -8.834  1.00 11.23           C  
ATOM    775  CE  LYS    97      24.343   2.148  -8.373  1.00 11.18           C  
ATOM    776  NZ  LYS    97      25.527   1.570  -7.668  1.00 10.13           N  
ATOM    777  N   HIS    98      18.669  -0.652 -11.986  1.00 23.82           N  
ATOM    778  CA  HIS    98      18.539  -1.770 -12.913  1.00 24.80           C  
ATOM    779  C   HIS    98      17.248  -1.672 -13.718  1.00 23.62           C  
ATOM    780  CB  HIS    98      18.587  -3.101 -12.159  1.00 21.19           C  
ATOM    781  O   HIS    98      16.921  -2.577 -14.490  1.00 21.67           O  
ATOM    782  CG  HIS    98      19.973  -3.543 -11.810  1.00 19.45           C  
ATOM    783  CD2 HIS    98      20.478  -4.067 -10.669  1.00  8.14           C  
ATOM    784  ND1 HIS    98      21.024  -3.463 -12.697  1.00 11.87           N  
ATOM    785  CE1 HIS    98      22.120  -3.922 -12.114  1.00  7.53           C  
ATOM    786  NE2 HIS    98      21.815  -4.294 -10.883  1.00  8.57           N  
ATOM    787  N   PHE    99      16.510  -0.487 -13.651  1.00 25.37           N  
ATOM    788  CA  PHE    99      15.445  -0.411 -14.644  1.00 26.35           C  
ATOM    789  C   PHE    99      16.018  -0.434 -16.056  1.00 25.22           C  
ATOM    790  CB  PHE    99      14.607   0.855 -14.439  1.00 23.63           C  
ATOM    791  O   PHE    99      15.341  -0.849 -16.999  1.00 23.39           O  
ATOM    792  CG  PHE    99      13.150   0.583 -14.179  1.00 22.95           C  
ATOM    793  CD1 PHE    99      12.253   0.459 -15.233  1.00 21.50           C  
ATOM    794  CD2 PHE    99      12.677   0.451 -12.879  1.00 23.78           C  
ATOM    795  CE1 PHE    99      10.903   0.207 -14.995  1.00 24.21           C  
ATOM    796  CE2 PHE    99      11.330   0.199 -12.634  1.00 26.95           C  
ATOM    797  CZ  PHE    99      10.445   0.078 -13.693  1.00 24.45           C  
ATOM    798  N   ASN   100      17.283  -0.057 -16.151  1.00 24.65           N  
ATOM    799  CA  ASN   100      17.894  -0.093 -17.475  1.00 26.11           C  
ATOM    800  C   ASN   100      18.116  -1.525 -17.952  1.00 24.50           C  
ATOM    801  CB  ASN   100      19.216   0.678 -17.478  1.00 22.08           C  
ATOM    802  O   ASN   100      18.158  -1.784 -19.156  1.00 22.46           O  
ATOM    803  CG  ASN   100      19.044   2.131 -17.877  1.00 21.40           C  
ATOM    804  ND2 ASN   100      20.033   2.956 -17.553  1.00 11.21           N  
ATOM    805  OD1 ASN   100      18.031   2.508 -18.471  1.00 10.32           O  
ATOM    806  N   GLN   101      18.021  -2.535 -16.989  1.00 24.38           N  
ATOM    807  CA  GLN   101      18.304  -3.823 -17.613  1.00 25.38           C  
ATOM    808  C   GLN   101      17.015  -4.565 -17.953  1.00 24.32           C  
ATOM    809  CB  GLN   101      19.179  -4.682 -16.697  1.00 21.60           C  
ATOM    810  O   GLN   101      17.015  -5.467 -18.794  1.00 22.55           O  
ATOM    811  CG  GLN   101      20.673  -4.452 -16.880  1.00 20.89           C  
ATOM    812  CD  GLN   101      21.519  -5.393 -16.044  1.00 14.44           C  
ATOM    813  NE2 GLN   101      22.832  -5.341 -16.237  1.00 11.26           N  
ATOM    814  OE1 GLN   101      20.996  -6.161 -15.229  1.00 13.34           O  
ATOM    815  N   TYR   102      15.866  -4.160 -17.395  1.00 25.37           N  
ATOM    816  CA  TYR   102      14.672  -4.957 -17.652  1.00 26.32           C  
ATOM    817  C   TYR   102      13.948  -4.469 -18.901  1.00 25.33           C  
ATOM    818  CB  TYR   102      13.726  -4.911 -16.449  1.00 23.27           C  
ATOM    819  O   TYR   102      13.105  -5.178 -19.455  1.00 23.56           O  
ATOM    820  CG  TYR   102      14.212  -5.709 -15.263  1.00 22.86           C  
ATOM    821  CD1 TYR   102      14.093  -7.097 -15.236  1.00 20.92           C  
ATOM    822  CD2 TYR   102      14.790  -5.077 -14.167  1.00 22.26           C  
ATOM    823  CE1 TYR   102      14.538  -7.836 -14.145  1.00 19.12           C  
ATOM    824  CE2 TYR   102      15.238  -5.806 -13.071  1.00 22.60           C  
ATOM    825  OH  TYR   102      15.551  -7.909 -11.986  1.00 10.73           O  
ATOM    826  CZ  TYR   102      15.108  -7.183 -13.069  1.00 22.55           C  
ATOM    827  N   THR   103      14.384  -3.314 -19.397  1.00 23.91           N  
ATOM    828  CA  THR   103      13.746  -2.904 -20.643  1.00 24.70           C  
ATOM    829  C   THR   103      14.627  -3.247 -21.841  1.00 23.82           C  
ATOM    830  CB  THR   103      13.439  -1.395 -20.644  1.00 21.94           C  
ATOM    831  O   THR   103      15.646  -2.593 -22.076  1.00 22.27           O  
ATOM    832  CG2 THR   103      12.395  -1.045 -19.588  1.00 20.48           C  
ATOM    833  OG1 THR   103      14.643  -0.668 -20.368  1.00 17.38           O  
ATOM    834  N   ASN   104      15.224  -4.413 -21.838  1.00 23.82           N  
ATOM    835  CA  ASN   104      15.661  -4.786 -23.180  1.00 25.34           C  
ATOM    836  C   ASN   104      14.480  -5.171 -24.067  1.00 23.82           C  
ATOM    837  CB  ASN   104      16.673  -5.931 -23.116  1.00 21.73           C  
ATOM    838  O   ASN   104      14.670  -5.670 -25.177  1.00 22.26           O  
ATOM    839  CG  ASN   104      18.053  -5.468 -22.693  1.00 21.80           C  
ATOM    840  ND2 ASN   104      18.877  -6.402 -22.231  1.00 11.60           N  
ATOM    841  OD1 ASN   104      18.377  -4.281 -22.780  1.00 10.74           O  
ATOM    842  N   GLU   105      13.278  -4.758 -23.726  1.00 24.15           N  
ATOM    843  CA  GLU   105      12.287  -4.741 -24.797  1.00 26.09           C  
ATOM    844  C   GLU   105      12.025  -3.319 -25.285  1.00 23.80           C  
ATOM    845  CB  GLU   105      10.979  -5.385 -24.330  1.00 22.06           C  
ATOM    846  O   GLU   105      11.711  -2.432 -24.488  1.00 22.42           O  
ATOM    847  CG  GLU   105      11.052  -6.900 -24.202  1.00 21.43           C  
ATOM    848  CD  GLU   105       9.710  -7.585 -24.408  1.00 10.58           C  
ATOM    849  OE1 GLU   105       8.675  -6.883 -24.480  1.00 11.73           O  
ATOM    850  OE2 GLU   105       9.693  -8.833 -24.496  1.00 11.10           O  
ATOM    851  N   PRO   106      12.766  -2.860 -26.172  1.00 22.73           N  
ATOM    852  CA  PRO   106      12.783  -1.597 -26.914  1.00 22.68           C  
ATOM    853  C   PRO   106      11.398  -0.968 -27.041  1.00 22.35           C  
ATOM    854  CB  PRO   106      13.327  -2.001 -28.286  1.00 20.10           C  
ATOM    855  O   PRO   106      11.279   0.253 -27.170  1.00 20.64           O  
ATOM    856  CG  PRO   106      13.464  -3.488 -28.220  1.00 19.52           C  
ATOM    857  CD  PRO   106      13.103  -3.939 -26.834  1.00 12.22           C  
ATOM    858  N   ASP   107      10.282  -1.634 -26.670  1.00 17.37           N  
ATOM    859  CA  ASP   107       9.047  -1.213 -27.323  1.00 22.38           C  
ATOM    860  C   ASP   107       7.828  -1.834 -26.645  1.00 19.36           C  
ATOM    861  CB  ASP   107       9.070  -1.586 -28.807  1.00 16.15           C  
ATOM    862  O   ASP   107       7.645  -3.052 -26.680  1.00 18.76           O  
ATOM    863  CG  ASP   107      10.133  -0.835 -29.590  1.00  8.73           C  
ATOM    864  OD1 ASP   107      10.618   0.212 -29.110  1.00  8.69           O  
ATOM    865  OD2 ASP   107      10.486  -1.293 -30.698  1.00  9.24           O  
ATOM    866  N   GLY   108       7.399  -1.332 -25.247  1.00 22.70           N  
ATOM    867  CA  GLY   108       5.975  -1.047 -25.173  1.00 21.54           C  
ATOM    868  C   GLY   108       5.331  -1.552 -23.896  1.00 22.67           C  
ATOM    869  O   GLY   108       4.188  -1.204 -23.591  1.00 21.60           O  
ATOM    870  N   VAL   109       6.041  -2.021 -22.956  1.00 23.70           N  
ATOM    871  CA  VAL   109       5.125  -2.404 -21.887  1.00 22.81           C  
ATOM    872  C   VAL   109       5.350  -1.512 -20.668  1.00 23.68           C  
ATOM    873  CB  VAL   109       5.295  -3.890 -21.499  1.00 21.65           C  
ATOM    874  O   VAL   109       4.413  -1.227 -19.919  1.00 22.52           O  
ATOM    875  CG1 VAL   109       4.255  -4.298 -20.457  1.00 13.21           C  
ATOM    876  CG2 VAL   109       5.194  -4.779 -22.737  1.00 17.06           C  
ATOM    877  N   PHE   110       6.364  -0.645 -20.677  1.00 24.58           N  
ATOM    878  CA  PHE   110       6.652   0.391 -19.693  1.00 24.19           C  
ATOM    879  C   PHE   110       6.966   1.716 -20.377  1.00 24.54           C  
ATOM    880  CB  PHE   110       7.821  -0.028 -18.796  1.00 23.06           C  
ATOM    881  O   PHE   110       7.999   1.850 -21.036  1.00 23.60           O  
ATOM    882  CG  PHE   110       7.533  -1.236 -17.947  1.00 22.16           C  
ATOM    883  CD1 PHE   110       6.753  -1.128 -16.801  1.00 19.93           C  
ATOM    884  CD2 PHE   110       8.042  -2.481 -18.293  1.00 21.46           C  
ATOM    885  CE1 PHE   110       6.485  -2.244 -16.013  1.00 19.65           C  
ATOM    886  CE2 PHE   110       7.778  -3.601 -17.510  1.00 22.63           C  
ATOM    887  CZ  PHE   110       7.000  -3.480 -16.370  1.00 19.63           C  
ATOM    888  N   GLY   111       6.073   2.181 -21.255  1.00 23.87           N  
ATOM    889  CA  GLY   111       6.184   3.543 -21.752  1.00 23.43           C  
ATOM    890  C   GLY   111       6.275   4.577 -20.646  1.00 23.79           C  
ATOM    891  O   GLY   111       5.639   4.432 -19.600  1.00 22.71           O  
ATOM    892  N   ASP   112       7.486   4.901 -20.206  1.00 22.75           N  
ATOM    893  CA  ASP   112       8.067   5.993 -19.431  1.00 23.44           C  
ATOM    894  C   ASP   112       7.619   5.930 -17.972  1.00 22.63           C  
ATOM    895  CB  ASP   112       7.687   7.345 -20.040  1.00 20.70           C  
ATOM    896  O   ASP   112       6.439   6.122 -17.671  1.00 21.58           O  
ATOM    897  CG  ASP   112       8.786   7.934 -20.907  1.00 18.73           C  
ATOM    898  OD1 ASP   112       9.952   7.500 -20.792  1.00 10.57           O  
ATOM    899  OD2 ASP   112       8.482   8.842 -21.711  1.00 11.22           O  
ATOM    900  N   VAL   113       7.747   4.878 -17.223  1.00 24.54           N  
ATOM    901  CA  VAL   113       7.757   5.013 -15.770  1.00 24.32           C  
ATOM    902  C   VAL   113       8.630   6.199 -15.367  1.00 24.49           C  
ATOM    903  CB  VAL   113       8.259   3.724 -15.083  1.00 22.84           C  
ATOM    904  O   VAL   113       9.841   6.195 -15.602  1.00 23.47           O  
ATOM    905  CG1 VAL   113       7.738   3.638 -13.649  1.00 18.92           C  
ATOM    906  CG2 VAL   113       7.834   2.494 -15.884  1.00 21.56           C  
ATOM    907  N   GLY   114       8.373   7.390 -15.896  1.00 24.60           N  
ATOM    908  CA  GLY   114       8.917   8.686 -15.521  1.00 23.95           C  
ATOM    909  C   GLY   114       9.340   8.757 -14.066  1.00 24.46           C  
ATOM    910  O   GLY   114       8.730   8.120 -13.204  1.00 23.23           O  
ATOM    911  N   ASN   115      10.591   8.280 -13.670  1.00 23.00           N  
ATOM    912  CA  ASN   115      11.411   8.710 -12.543  1.00 22.58           C  
ATOM    913  C   ASN   115      10.561   9.004 -11.310  1.00 22.82           C  
ATOM    914  CB  ASN   115      12.241   9.939 -12.921  1.00 21.11           C  
ATOM    915  O   ASN   115       9.608   9.782 -11.380  1.00 21.71           O  
ATOM    916  CG  ASN   115      13.416   9.597 -13.817  1.00 19.72           C  
ATOM    917  ND2 ASN   115      13.808  10.540 -14.666  1.00 12.62           N  
ATOM    918  OD1 ASN   115      13.966   8.495 -13.746  1.00 11.51           O  
ATOM    919  N   VAL   116      10.042   8.086 -10.546  1.00 26.59           N  
ATOM    920  CA  VAL   116       9.690   8.330  -9.151  1.00 26.58           C  
ATOM    921  C   VAL   116      10.648   9.355  -8.548  1.00 26.58           C  
ATOM    922  CB  VAL   116       9.715   7.026  -8.323  1.00 24.88           C  
ATOM    923  O   VAL   116      11.858   9.122  -8.485  1.00 25.51           O  
ATOM    924  CG1 VAL   116       9.239   7.284  -6.894  1.00 23.96           C  
ATOM    925  CG2 VAL   116       8.854   5.955  -8.990  1.00 24.07           C  
ATOM    926  N   PHE   117      10.455  10.576  -8.894  1.00 22.92           N  
ATOM    927  CA  PHE   117      11.168  11.684  -8.271  1.00 23.96           C  
ATOM    928  C   PHE   117      10.493  12.098  -6.969  1.00 22.82           C  
ATOM    929  CB  PHE   117      11.246  12.880  -9.225  1.00 20.80           C  
ATOM    930  O   PHE   117       9.278  12.304  -6.931  1.00 21.54           O  
ATOM    931  CG  PHE   117      12.140  12.651 -10.414  1.00 19.67           C  
ATOM    932  CD1 PHE   117      13.504  12.903 -10.334  1.00  9.08           C  
ATOM    933  CD2 PHE   117      11.616  12.182 -11.612  1.00  9.59           C  
ATOM    934  CE1 PHE   117      14.334  12.692 -11.432  1.00  8.20           C  
ATOM    935  CE2 PHE   117      12.439  11.969 -12.714  1.00  9.33           C  
ATOM    936  CZ  PHE   117      13.798  12.225 -12.622  1.00  8.41           C  
ATOM    937  N   VAL   118      10.955  11.797  -5.797  1.00 25.59           N  
ATOM    938  CA  VAL   118      11.050  12.687  -4.645  1.00 25.50           C  
ATOM    939  C   VAL   118      11.710  14.000  -5.059  1.00 25.47           C  
ATOM    940  CB  VAL   118      11.839  12.035  -3.487  1.00 23.51           C  
ATOM    941  O   VAL   118      12.866  14.013  -5.489  1.00 24.02           O  
ATOM    942  CG1 VAL   118      11.681  12.846  -2.202  1.00 21.55           C  
ATOM    943  CG2 VAL   118      11.380  10.594  -3.274  1.00 22.44           C  
ATOM    944  N   ASP   119      11.110  14.734  -5.842  1.00 21.76           N  
ATOM    945  CA  ASP   119      11.699  16.065  -5.955  1.00 23.42           C  
ATOM    946  C   ASP   119      12.000  16.651  -4.577  1.00 21.33           C  
ATOM    947  CB  ASP   119      10.769  17.000  -6.732  1.00 19.82           C  
ATOM    948  O   ASP   119      11.219  16.478  -3.639  1.00 20.28           O  
ATOM    949  CG  ASP   119      11.515  18.085  -7.488  1.00 18.43           C  
ATOM    950  OD1 ASP   119      12.743  18.225  -7.300  1.00  9.87           O  
ATOM    951  OD2 ASP   119      10.869  18.808  -8.277  1.00 10.47           O  
ATOM    952  N   ASN   120      13.295  16.729  -4.161  1.00 22.16           N  
ATOM    953  CA  ASN   120      13.966  17.617  -3.218  1.00 24.81           C  
ATOM    954  C   ASN   120      13.099  18.825  -2.872  1.00 22.15           C  
ATOM    955  CB  ASN   120      15.314  18.075  -3.779  1.00 20.09           C  
ATOM    956  O   ASN   120      13.249  19.415  -1.801  1.00 20.62           O  
ATOM    957  CG  ASN   120      16.441  17.117  -3.446  1.00 19.14           C  
ATOM    958  ND2 ASN   120      17.561  17.253  -4.145  1.00 10.77           N  
ATOM    959  OD1 ASN   120      16.304  16.260  -2.569  1.00  9.38           O  
ATOM    960  N   ASP   121      12.014  19.059  -3.596  1.00 19.15           N  
ATOM    961  CA  ASP   121      11.308  20.305  -3.311  1.00 24.80           C  
ATOM    962  C   ASP   121       9.881  20.032  -2.843  1.00 20.11           C  
ATOM    963  CB  ASP   121      11.294  21.209  -4.545  1.00 17.98           C  
ATOM    964  O   ASP   121       9.043  20.937  -2.830  1.00 18.69           O  
ATOM    965  CG  ASP   121      12.644  21.841  -4.833  1.00 11.06           C  
ATOM    966  OD1 ASP   121      13.483  21.935  -3.912  1.00  8.65           O  
ATOM    967  OD2 ASP   121      12.870  22.253  -5.992  1.00  9.20           O  
ATOM    968  N   ASN   122       9.572  18.989  -1.939  1.00 18.76           N  
ATOM    969  CA  ASN   122       8.468  19.106  -0.992  1.00 24.43           C  
ATOM    970  C   ASN   122       7.159  18.599  -1.591  1.00 19.90           C  
ATOM    971  CB  ASN   122       8.313  20.555  -0.526  1.00 17.23           C  
ATOM    972  O   ASN   122       6.118  18.627  -0.931  1.00 18.96           O  
ATOM    973  CG  ASN   122       9.320  20.937   0.541  1.00 13.16           C  
ATOM    974  ND2 ASN   122       9.629  22.225   0.631  1.00 10.55           N  
ATOM    975  OD1 ASN   122       9.817  20.080   1.277  1.00  9.08           O  
ATOM    976  N   VAL   123       7.098  17.964  -2.721  1.00 23.26           N  
ATOM    977  CA  VAL   123       5.886  17.521  -3.402  1.00 23.54           C  
ATOM    978  C   VAL   123       6.069  16.091  -3.907  1.00 23.12           C  
ATOM    979  CB  VAL   123       5.519  18.457  -4.575  1.00 21.14           C  
ATOM    980  O   VAL   123       7.002  15.808  -4.662  1.00 22.01           O  
ATOM    981  CG1 VAL   123       4.133  18.121  -5.121  1.00 11.14           C  
ATOM    982  CG2 VAL   123       5.583  19.917  -4.132  1.00 10.23           C  
ATOM    983  N   ALA   124       5.974  15.096  -3.071  1.00 26.31           N  
ATOM    984  CA  ALA   124       5.750  13.746  -3.583  1.00 26.43           C  
ATOM    985  C   ALA   124       4.928  13.776  -4.868  1.00 26.27           C  
ATOM    986  CB  ALA   124       5.054  12.886  -2.530  1.00 24.55           C  
ATOM    987  O   ALA   124       3.822  14.320  -4.892  1.00 25.14           O  
ATOM    988  N   LYS   125       5.525  14.273  -5.979  1.00 24.48           N  
ATOM    989  CA  LYS   125       4.947  14.146  -7.314  1.00 24.63           C  
ATOM    990  C   LYS   125       4.666  12.686  -7.655  1.00 24.51           C  
ATOM    991  CB  LYS   125       5.877  14.760  -8.362  1.00 22.38           C  
ATOM    992  O   LYS   125       5.555  11.838  -7.557  1.00 23.37           O  
ATOM    993  CG  LYS   125       5.533  16.196  -8.729  1.00 21.66           C  
ATOM    994  CD  LYS   125       6.421  16.714  -9.854  1.00 18.27           C  
ATOM    995  CE  LYS   125       6.114  18.168 -10.185  1.00 13.76           C  
ATOM    996  NZ  LYS   125       6.999  18.687 -11.271  1.00 11.19           N  
ATOM    997  N   VAL   126       3.537  12.217  -7.207  1.00 25.19           N  
ATOM    998  CA  VAL   126       2.871  10.990  -7.629  1.00 25.43           C  
ATOM    999  C   VAL   126       2.892  10.888  -9.153  1.00 25.21           C  
ATOM   1000  CB  VAL   126       1.417  10.925  -7.111  1.00 23.79           C  
ATOM   1001  O   VAL   126       2.644  11.875  -9.850  1.00 24.36           O  
ATOM   1002  CG1 VAL   126       0.745   9.625  -7.548  1.00 20.46           C  
ATOM   1003  CG2 VAL   126       1.386  11.062  -5.590  1.00 22.22           C  
ATOM   1004  N   ILE   127       3.802  10.042  -9.682  1.00 25.50           N  
ATOM   1005  CA  ILE   127       3.925   9.610 -11.070  1.00 25.53           C  
ATOM   1006  C   ILE   127       2.595   9.035 -11.551  1.00 25.48           C  
ATOM   1007  CB  ILE   127       5.052   8.566 -11.239  1.00 23.69           C  
ATOM   1008  O   ILE   127       2.001   8.185 -10.884  1.00 24.36           O  
ATOM   1009  CG1 ILE   127       6.380   9.125 -10.715  1.00 17.77           C  
ATOM   1010  CG2 ILE   127       5.177   8.140 -12.705  1.00 21.42           C  
ATOM   1011  CD1 ILE   127       7.521   8.117 -10.721  1.00 20.07           C  
ATOM   1012  N   THR   128       1.831   9.821 -12.289  1.00 25.36           N  
ATOM   1013  CA  THR   128       0.938   9.385 -13.357  1.00 24.94           C  
ATOM   1014  C   THR   128       1.664   8.452 -14.322  1.00 25.37           C  
ATOM   1015  CB  THR   128       0.366  10.586 -14.132  1.00 23.50           C  
ATOM   1016  O   THR   128       2.757   8.770 -14.797  1.00 24.29           O  
ATOM   1017  CG2 THR   128      -1.144  10.692 -13.947  1.00 20.67           C  
ATOM   1018  OG1 THR   128       0.981  11.790 -13.657  1.00 18.12           O  
ATOM   1019  N   MET   129       1.721   7.140 -14.047  1.00 25.52           N  
ATOM   1020  CA  MET   129       1.992   6.242 -15.166  1.00 26.14           C  
ATOM   1021  C   MET   129       1.233   6.683 -16.413  1.00 25.41           C  
ATOM   1022  CB  MET   129       1.614   4.804 -14.805  1.00 23.79           C  
ATOM   1023  O   MET   129       0.001   6.697 -16.423  1.00 24.09           O  
ATOM   1024  CG  MET   129       2.490   4.193 -13.724  1.00 22.75           C  
ATOM   1025  SD  MET   129       2.197   2.394 -13.515  1.00 19.05           S  
ATOM   1026  CE  MET   129       1.487   1.995 -15.136  1.00 20.79           C  
ATOM   1027  N   SER   130       1.632   7.708 -17.010  1.00 24.37           N  
ATOM   1028  CA  SER   130       1.323   8.061 -18.392  1.00 23.51           C  
ATOM   1029  C   SER   130       2.237   7.328 -19.367  1.00 24.41           C  
ATOM   1030  CB  SER   130       1.448   9.571 -18.601  1.00 22.53           C  
ATOM   1031  O   SER   130       3.439   7.599 -19.424  1.00 23.27           O  
ATOM   1032  OG  SER   130       2.770  10.007 -18.337  1.00 15.18           O  
ATOM   1033  N   GLY   131       2.374   5.953 -19.171  1.00 25.28           N  
ATOM   1034  CA  GLY   131       2.869   5.445 -20.440  1.00 24.12           C  
ATOM   1035  C   GLY   131       1.761   5.019 -21.386  1.00 25.20           C  
ATOM   1036  O   GLY   131       0.723   4.519 -20.948  1.00 23.95           O  
ATOM   1037  N   SER   132       1.384   5.935 -22.340  1.00 24.24           N  
ATOM   1038  CA  SER   132       0.657   5.687 -23.580  1.00 23.73           C  
ATOM   1039  C   SER   132       0.672   4.206 -23.943  1.00 24.14           C  
ATOM   1040  CB  SER   132       1.254   6.507 -24.725  1.00 21.88           C  
ATOM   1041  O   SER   132      -0.217   3.726 -24.650  1.00 22.65           O  
ATOM   1042  OG  SER   132       2.608   6.149 -24.947  1.00 11.67           O  
ATOM   1043  N   SER   133       1.521   3.437 -23.236  1.00 24.85           N  
ATOM   1044  CA  SER   133       1.510   2.073 -23.755  1.00 24.65           C  
ATOM   1045  C   SER   133       1.283   1.059 -22.638  1.00 24.92           C  
ATOM   1046  CB  SER   133       2.821   1.762 -24.477  1.00 22.66           C  
ATOM   1047  O   SER   133       1.374  -0.150 -22.862  1.00 23.87           O  
ATOM   1048  OG  SER   133       3.933   2.166 -23.696  1.00 13.86           O  
ATOM   1049  N   ALA   134       0.876   1.468 -21.362  1.00 27.49           N  
ATOM   1050  CA  ALA   134       0.189   0.494 -20.518  1.00 26.61           C  
ATOM   1051  C   ALA   134      -1.243   0.269 -20.995  1.00 27.47           C  
ATOM   1052  CB  ALA   134       0.196   0.952 -19.062  1.00 25.56           C  
ATOM   1053  O   ALA   134      -1.917   1.209 -21.423  1.00 26.26           O  
ATOM   1054  N   PRO   135      -1.496  -0.810 -21.784  1.00 26.22           N  
ATOM   1055  CA  PRO   135      -2.910  -0.966 -22.132  1.00 25.63           C  
ATOM   1056  C   PRO   135      -3.844  -0.303 -21.122  1.00 26.14           C  
ATOM   1057  CB  PRO   135      -3.106  -2.484 -22.141  1.00 23.94           C  
ATOM   1058  O   PRO   135      -3.601  -0.371 -19.914  1.00 25.02           O  
ATOM   1059  CG  PRO   135      -1.791  -3.041 -21.697  1.00 22.87           C  
ATOM   1060  CD  PRO   135      -0.842  -1.900 -21.471  1.00 24.10           C  
ATOM   1061  N   ALA   136      -4.235   1.026 -21.315  1.00 27.29           N  
ATOM   1062  CA  ALA   136      -5.280   1.837 -20.695  1.00 26.86           C  
ATOM   1063  C   ALA   136      -5.969   1.074 -19.568  1.00 27.19           C  
ATOM   1064  CB  ALA   136      -6.304   2.274 -21.740  1.00 24.69           C  
ATOM   1065  O   ALA   136      -6.489   1.679 -18.627  1.00 25.47           O  
ATOM   1066  N   ASN   137      -5.750  -0.226 -19.429  1.00 26.89           N  
ATOM   1067  CA  ASN   137      -6.665  -1.085 -18.685  1.00 28.05           C  
ATOM   1068  C   ASN   137      -5.928  -1.926 -17.648  1.00 26.91           C  
ATOM   1069  CB  ASN   137      -7.450  -1.987 -19.640  1.00 24.43           C  
ATOM   1070  O   ASN   137      -6.546  -2.704 -16.919  1.00 25.33           O  
ATOM   1071  CG  ASN   137      -7.987  -1.238 -20.843  1.00 23.25           C  
ATOM   1072  ND2 ASN   137      -8.326  -1.972 -21.896  1.00 13.11           N  
ATOM   1073  OD1 ASN   137      -8.095  -0.009 -20.827  1.00 12.17           O  
ATOM   1074  N   ARG   138      -4.766  -1.645 -17.204  1.00 26.92           N  
ATOM   1075  CA  ARG   138      -4.118  -2.724 -16.465  1.00 26.86           C  
ATOM   1076  C   ARG   138      -2.908  -2.208 -15.692  1.00 26.97           C  
ATOM   1077  CB  ARG   138      -3.694  -3.847 -17.414  1.00 25.00           C  
ATOM   1078  O   ARG   138      -1.941  -1.731 -16.289  1.00 25.90           O  
ATOM   1079  CG  ARG   138      -4.859  -4.589 -18.048  1.00 23.59           C  
ATOM   1080  CD  ARG   138      -4.417  -5.908 -18.668  1.00 24.61           C  
ATOM   1081  NE  ARG   138      -5.527  -6.595 -19.322  1.00 18.21           N  
ATOM   1082  NH1 ARG   138      -4.401  -8.594 -19.592  1.00 17.25           N  
ATOM   1083  NH2 ARG   138      -6.561  -8.381 -20.328  1.00 15.21           N  
ATOM   1084  CZ  ARG   138      -5.494  -7.855 -19.746  1.00 17.16           C  
ATOM   1085  N   GLY   139      -3.136  -1.337 -14.603  1.00 29.25           N  
ATOM   1086  CA  GLY   139      -2.186  -1.394 -13.504  1.00 28.64           C  
ATOM   1087  C   GLY   139      -2.411  -0.313 -12.463  1.00 29.23           C  
ATOM   1088  O   GLY   139      -2.959   0.748 -12.771  1.00 28.15           O  
ATOM   1089  N   ALA   140      -2.916  -0.733 -11.216  1.00 31.79           N  
ATOM   1090  CA  ALA   140      -2.741  -0.015  -9.956  1.00 31.72           C  
ATOM   1091  C   ALA   140      -1.307  -0.138  -9.449  1.00 31.68           C  
ATOM   1092  CB  ALA   140      -3.720  -0.536  -8.906  1.00 29.95           C  
ATOM   1093  O   ALA   140      -0.663  -1.174  -9.634  1.00 30.24           O  
ATOM   1094  N   THR   141      -0.651   1.041  -9.296  1.00 36.40           N  
ATOM   1095  CA  THR   141       0.591   1.124  -8.537  1.00 36.47           C  
ATOM   1096  C   THR   141       0.306   1.351  -7.055  1.00 36.40           C  
ATOM   1097  CB  THR   141       1.496   2.252  -9.066  1.00 35.44           C  
ATOM   1098  O   THR   141      -0.503   2.210  -6.698  1.00 35.00           O  
ATOM   1099  CG2 THR   141       2.876   2.201  -8.419  1.00 31.72           C  
ATOM   1100  OG1 THR   141       1.641   2.114 -10.485  1.00 27.27           O  
ATOM   1101  N   LEU   142       0.622   0.409  -6.263  1.00 38.66           N  
ATOM   1102  CA  LEU   142       0.706   0.531  -4.812  1.00 38.95           C  
ATOM   1103  C   LEU   142       2.074   1.058  -4.389  1.00 38.70           C  
ATOM   1104  CB  LEU   142       0.438  -0.820  -4.144  1.00 38.16           C  
ATOM   1105  O   LEU   142       3.104   0.502  -4.775  1.00 37.64           O  
ATOM   1106  CG  LEU   142       0.035  -0.779  -2.669  1.00 36.74           C  
ATOM   1107  CD1 LEU   142      -1.466  -1.005  -2.523  1.00 34.11           C  
ATOM   1108  CD2 LEU   142       0.818  -1.817  -1.872  1.00 35.78           C  
ATOM   1109  N   MET   143       2.006   2.242  -3.757  1.00 37.17           N  
ATOM   1110  CA  MET   143       3.242   2.823  -3.239  1.00 37.37           C  
ATOM   1111  C   MET   143       3.191   2.946  -1.720  1.00 37.14           C  
ATOM   1112  CB  MET   143       3.497   4.194  -3.868  1.00 36.35           C  
ATOM   1113  O   MET   143       2.203   3.432  -1.166  1.00 35.65           O  
ATOM   1114  CG  MET   143       3.861   4.134  -5.342  1.00 34.79           C  
ATOM   1115  SD  MET   143       4.181   5.795  -6.055  1.00 30.62           S  
ATOM   1116  CE  MET   143       2.648   6.645  -5.587  1.00 31.70           C  
ATOM   1117  N   LEU   144       4.179   2.274  -1.071  1.00 38.02           N  
ATOM   1118  CA  LEU   144       4.468   2.566   0.329  1.00 38.23           C  
ATOM   1119  C   LEU   144       5.426   3.747   0.451  1.00 37.97           C  
ATOM   1120  CB  LEU   144       5.065   1.337   1.020  1.00 37.33           C  
ATOM   1121  O   LEU   144       6.503   3.743  -0.149  1.00 36.94           O  
ATOM   1122  CG  LEU   144       5.336   1.468   2.520  1.00 35.91           C  
ATOM   1123  CD1 LEU   144       4.023   1.534   3.292  1.00 33.21           C  
ATOM   1124  CD2 LEU   144       6.193   0.306   3.011  1.00 35.32           C  
ATOM   1125  N   CYS   145       5.005   4.732   1.262  1.00 38.05           N  
ATOM   1126  CA  CYS   145       5.776   5.951   1.483  1.00 38.72           C  
ATOM   1127  C   CYS   145       6.119   6.119   2.958  1.00 37.94           C  
ATOM   1128  CB  CYS   145       5.003   7.172   0.987  1.00 37.30           C  
ATOM   1129  O   CYS   145       5.409   5.609   3.827  1.00 36.32           O  
ATOM   1130  SG  CYS   145       4.567   7.096  -0.764  1.00 35.94           S  
ATOM   1131  N   ARG   146       7.346   6.614   3.347  1.00 42.86           N  
ATOM   1132  CA  ARG   146       7.660   7.175   4.657  1.00 42.50           C  
ATOM   1133  C   ARG   146       7.758   8.695   4.593  1.00 42.84           C  
ATOM   1134  CB  ARG   146       8.968   6.588   5.194  1.00 41.45           C  
ATOM   1135  O   ARG   146       8.474   9.241   3.752  1.00 40.87           O  
ATOM   1136  CG  ARG   146       9.301   7.022   6.613  1.00 39.39           C  
ATOM   1137  CD  ARG   146      10.633   6.450   7.079  1.00 40.40           C  
ATOM   1138  NE  ARG   146      11.016   6.975   8.387  1.00 40.61           N  
ATOM   1139  NH1 ARG   146      13.000   5.798   8.507  1.00 35.26           N  
ATOM   1140  NH2 ARG   146      12.381   7.189  10.221  1.00 33.09           N  
ATOM   1141  CZ  ARG   146      12.132   6.653   9.035  1.00 42.43           C  
ATOM   1142  N   ALA   147       6.991   9.369   5.431  1.00 41.17           N  
ATOM   1143  CA  ALA   147       7.169  10.811   5.580  1.00 41.31           C  
ATOM   1144  C   ALA   147       8.504  11.133   6.245  1.00 41.48           C  
ATOM   1145  CB  ALA   147       6.018  11.408   6.387  1.00 40.06           C  
ATOM   1146  O   ALA   147       8.793  10.645   7.341  1.00 40.06           O  
ATOM   1147  N   THR   148       9.478  11.863   5.500  1.00 37.86           N  
ATOM   1148  CA  THR   148      10.755  12.287   6.064  1.00 38.04           C  
ATOM   1149  C   THR   148      10.591  13.574   6.867  1.00 37.93           C  
ATOM   1150  CB  THR   148      11.810  12.498   4.962  1.00 36.50           C  
ATOM   1151  O   THR   148      11.477  13.947   7.639  1.00 36.65           O  
ATOM   1152  CG2 THR   148      12.143  11.184   4.262  1.00 33.36           C  
ATOM   1153  OG1 THR   148      11.303  13.426   3.995  1.00 32.26           O  
ATOM   1154  N   LYS   149       9.573  14.229   6.788  1.00 41.65           N  
ATOM   1155  CA  LYS   149       9.164  15.444   7.486  1.00 41.90           C  
ATOM   1156  C   LYS   149       7.644  15.525   7.604  1.00 41.45           C  
ATOM   1157  CB  LYS   149       9.700  16.683   6.767  1.00 40.08           C  
ATOM   1158  O   LYS   149       6.928  14.698   7.036  1.00 39.98           O  
ATOM   1159  CG  LYS   149       9.228  16.815   5.326  1.00 38.36           C  
ATOM   1160  CD  LYS   149       9.855  18.023   4.642  1.00 40.85           C  
ATOM   1161  CE  LYS   149       9.419  18.131   3.187  1.00 37.26           C  
ATOM   1162  NZ  LYS   149       9.956  19.364   2.537  1.00 38.16           N  
ATOM   1163  N   ASN   150       7.139  16.375   8.509  1.00 47.75           N  
ATOM   1164  CA  ASN   150       5.702  16.621   8.551  1.00 47.79           C  
ATOM   1165  C   ASN   150       5.168  17.057   7.190  1.00 47.41           C  
ATOM   1166  CB  ASN   150       5.368  17.670   9.613  1.00 45.69           C  
ATOM   1167  O   ASN   150       5.681  18.005   6.592  1.00 45.52           O  
ATOM   1168  CG  ASN   150       5.553  17.151  11.026  1.00 43.74           C  
ATOM   1169  ND2 ASN   150       5.681  18.065  11.981  1.00 37.17           N  
ATOM   1170  OD1 ASN   150       5.582  15.940  11.256  1.00 42.79           O  
ATOM   1171  N   ILE   151       4.336  16.295   6.595  1.00 44.67           N  
ATOM   1172  CA  ILE   151       3.665  16.671   5.356  1.00 44.05           C  
ATOM   1173  C   ILE   151       2.366  17.407   5.676  1.00 44.54           C  
ATOM   1174  CB  ILE   151       3.377  15.437   4.472  1.00 42.63           C  
ATOM   1175  O   ILE   151       1.458  16.840   6.289  1.00 43.08           O  
ATOM   1176  CG1 ILE   151       4.676  14.676   4.179  1.00 38.19           C  
ATOM   1177  CG2 ILE   151       2.681  15.853   3.173  1.00 39.11           C  
ATOM   1178  CD1 ILE   151       4.474  13.385   3.398  1.00 37.95           C  
ATOM   1179  N   GLN   152       2.300  18.771   5.461  1.00 40.56           N  
ATOM   1180  CA  GLN   152       1.137  19.601   5.760  1.00 40.66           C  
ATOM   1181  C   GLN   152       0.088  19.495   4.658  1.00 40.28           C  
ATOM   1182  CB  GLN   152       1.553  21.060   5.951  1.00 37.30           C  
ATOM   1183  O   GLN   152      -1.112  19.446   4.938  1.00 37.73           O  
ATOM   1184  CG  GLN   152       2.322  21.317   7.241  1.00 35.02           C  
ATOM   1185  CD  GLN   152       2.216  22.755   7.710  1.00 37.58           C  
ATOM   1186  NE2 GLN   152       2.676  23.017   8.929  1.00 31.03           N  
ATOM   1187  OE1 GLN   152       1.726  23.625   6.983  1.00 37.89           O  
ATOM   1188  N   THR   153       0.417  19.413   3.357  1.00 40.19           N  
ATOM   1189  CA  THR   153      -0.431  19.407   2.170  1.00 39.73           C  
ATOM   1190  C   THR   153       0.056  18.370   1.163  1.00 39.95           C  
ATOM   1191  CB  THR   153      -0.468  20.795   1.504  1.00 37.80           C  
ATOM   1192  O   THR   153       1.262  18.218   0.954  1.00 37.60           O  
ATOM   1193  CG2 THR   153      -1.550  21.674   2.123  1.00 33.92           C  
ATOM   1194  OG1 THR   153       0.804  21.434   1.671  1.00 31.10           O  
ATOM   1195  N   PHE   154      -0.859  17.471   0.660  1.00 36.68           N  
ATOM   1196  CA  PHE   154      -0.712  16.542  -0.455  1.00 36.98           C  
ATOM   1197  C   PHE   154      -1.546  16.992  -1.648  1.00 36.57           C  
ATOM   1198  CB  PHE   154      -1.118  15.126  -0.034  1.00 35.42           C  
ATOM   1199  O   PHE   154      -2.715  17.352  -1.494  1.00 35.26           O  
ATOM   1200  CG  PHE   154      -0.056  14.396   0.742  1.00 33.63           C  
ATOM   1201  CD1 PHE   154       0.907  13.637   0.086  1.00 31.66           C  
ATOM   1202  CD2 PHE   154      -0.019  14.467   2.129  1.00 33.88           C  
ATOM   1203  CE1 PHE   154       1.891  12.960   0.802  1.00 33.76           C  
ATOM   1204  CE2 PHE   154       0.961  13.793   2.851  1.00 34.32           C  
ATOM   1205  CZ  PHE   154       1.915  13.039   2.186  1.00 33.41           C  
ATOM   1206  N   ASN   155      -0.858  17.441  -2.840  1.00 34.61           N  
ATOM   1207  CA  ASN   155      -1.517  17.595  -4.133  1.00 35.00           C  
ATOM   1208  C   ASN   155      -1.350  16.349  -4.999  1.00 34.47           C  
ATOM   1209  CB  ASN   155      -0.981  18.827  -4.866  1.00 32.74           C  
ATOM   1210  O   ASN   155      -0.226  15.935  -5.287  1.00 32.96           O  
ATOM   1211  CG  ASN   155      -1.837  20.058  -4.641  1.00 30.91           C  
ATOM   1212  ND2 ASN   155      -1.237  21.233  -4.794  1.00 25.79           N  
ATOM   1213  OD1 ASN   155      -3.026  19.954  -4.331  1.00 29.36           O  
ATOM   1214  N   PHE   156      -2.421  15.416  -5.205  1.00 31.83           N  
ATOM   1215  CA  PHE   156      -2.474  14.287  -6.126  1.00 33.05           C  
ATOM   1216  C   PHE   156      -3.310  14.629  -7.353  1.00 31.77           C  
ATOM   1217  CB  PHE   156      -3.048  13.049  -5.428  1.00 30.64           C  
ATOM   1218  O   PHE   156      -4.398  15.196  -7.232  1.00 30.78           O  
ATOM   1219  CG  PHE   156      -2.003  12.171  -4.794  1.00 29.19           C  
ATOM   1220  CD1 PHE   156      -1.402  11.148  -5.518  1.00 27.50           C  
ATOM   1221  CD2 PHE   156      -1.621  12.369  -3.474  1.00 29.79           C  
ATOM   1222  CE1 PHE   156      -0.434  10.334  -4.934  1.00 29.48           C  
ATOM   1223  CE2 PHE   156      -0.655  11.559  -2.883  1.00 30.66           C  
ATOM   1224  CZ  PHE   156      -0.064  10.542  -3.614  1.00 29.29           C  
ATOM   1225  N   ALA   157      -2.664  14.512  -8.607  1.00 30.81           N  
ATOM   1226  CA  ALA   157      -3.374  14.495  -9.884  1.00 30.57           C  
ATOM   1227  C   ALA   157      -3.776  13.074 -10.268  1.00 30.77           C  
ATOM   1228  CB  ALA   157      -2.512  15.116 -10.980  1.00 28.37           C  
ATOM   1229  O   ALA   157      -4.632  12.877 -11.134  1.00 29.04           O  
ATOM   1230  N   ALA   158      -3.455  12.078  -9.439  1.00 29.14           N  
ATOM   1231  CA  ALA   158      -3.830  10.688  -9.686  1.00 29.77           C  
ATOM   1232  C   ALA   158      -4.529  10.085  -8.471  1.00 29.06           C  
ATOM   1233  CB  ALA   158      -2.600   9.862 -10.053  1.00 27.16           C  
ATOM   1234  O   ALA   158      -4.538  10.682  -7.392  1.00 27.77           O  
ATOM   1235  N   THR   159      -5.586   9.245  -8.645  1.00 32.16           N  
ATOM   1236  CA  THR   159      -6.378   8.531  -7.651  1.00 33.08           C  
ATOM   1237  C   THR   159      -5.475   7.823  -6.645  1.00 32.12           C  
ATOM   1238  CB  THR   159      -7.314   7.504  -8.315  1.00 30.33           C  
ATOM   1239  O   THR   159      -4.600   7.044  -7.029  1.00 30.92           O  
ATOM   1240  CG2 THR   159      -8.461   7.122  -7.385  1.00 28.10           C  
ATOM   1241  OG1 THR   159      -7.856   8.067  -9.516  1.00 25.15           O  
ATOM   1242  N   VAL   160      -5.005   8.400  -5.585  1.00 31.04           N  
ATOM   1243  CA  VAL   160      -4.278   7.820  -4.461  1.00 31.20           C  
ATOM   1244  C   VAL   160      -5.266   7.255  -3.443  1.00 30.97           C  
ATOM   1245  CB  VAL   160      -3.353   8.858  -3.786  1.00 29.39           C  
ATOM   1246  O   VAL   160      -6.315   7.851  -3.189  1.00 29.79           O  
ATOM   1247  CG1 VAL   160      -2.550   8.213  -2.658  1.00 27.20           C  
ATOM   1248  CG2 VAL   160      -2.420   9.490  -4.818  1.00 27.67           C  
ATOM   1249  N   TYR   161      -5.153   6.026  -3.035  1.00 31.45           N  
ATOM   1250  CA  TYR   161      -5.783   5.371  -1.893  1.00 33.23           C  
ATOM   1251  C   TYR   161      -4.827   5.302  -0.709  1.00 31.38           C  
ATOM   1252  CB  TYR   161      -6.248   3.962  -2.272  1.00 30.28           C  
ATOM   1253  O   TYR   161      -3.675   4.886  -0.856  1.00 30.69           O  
ATOM   1254  CG  TYR   161      -7.501   3.942  -3.113  1.00 28.70           C  
ATOM   1255  CD1 TYR   161      -8.758   3.826  -2.524  1.00 27.17           C  
ATOM   1256  CD2 TYR   161      -7.431   4.037  -4.499  1.00 28.98           C  
ATOM   1257  CE1 TYR   161      -9.915   3.805  -3.295  1.00 28.74           C  
ATOM   1258  CE2 TYR   161      -8.581   4.017  -5.280  1.00 30.11           C  
ATOM   1259  OH  TYR   161     -10.959   3.881  -5.439  1.00 21.55           O  
ATOM   1260  CZ  TYR   161      -9.817   3.901  -4.671  1.00 29.05           C  
ATOM   1261  N   ILE   162      -5.009   6.088   0.375  1.00 31.19           N  
ATOM   1262  CA  ILE   162      -4.367   5.939   1.676  1.00 30.85           C  
ATOM   1263  C   ILE   162      -5.303   5.203   2.633  1.00 31.19           C  
ATOM   1264  CB  ILE   162      -3.964   7.309   2.268  1.00 29.69           C  
ATOM   1265  O   ILE   162      -6.367   5.716   2.986  1.00 29.96           O  
ATOM   1266  CG1 ILE   162      -3.131   8.103   1.255  1.00 27.89           C  
ATOM   1267  CG2 ILE   162      -3.200   7.126   3.582  1.00 28.26           C  
ATOM   1268  CD1 ILE   162      -2.749   9.499   1.728  1.00 25.62           C  
ATOM   1269  N   PRO   163      -5.240   3.833   2.710  1.00 31.08           N  
ATOM   1270  CA  PRO   163      -6.062   3.121   3.691  1.00 31.28           C  
ATOM   1271  C   PRO   163      -5.967   3.725   5.090  1.00 31.03           C  
ATOM   1272  CB  PRO   163      -5.488   1.702   3.668  1.00 29.70           C  
ATOM   1273  O   PRO   163      -4.950   4.331   5.437  1.00 30.21           O  
ATOM   1274  CG  PRO   163      -4.205   1.821   2.910  1.00 28.16           C  
ATOM   1275  CD  PRO   163      -4.127   3.199   2.318  1.00 29.71           C  
ATOM   1276  N   ALA   164      -7.169   4.229   5.686  1.00 28.50           N  
ATOM   1277  CA  ALA   164      -7.367   4.658   7.068  1.00 28.45           C  
ATOM   1278  C   ALA   164      -6.463   3.878   8.019  1.00 28.46           C  
ATOM   1279  CB  ALA   164      -8.829   4.491   7.473  1.00 26.56           C  
ATOM   1280  O   ALA   164      -6.424   2.646   7.978  1.00 27.21           O  
ATOM   1281  N   TYR   165      -5.246   4.353   8.244  1.00 30.62           N  
ATOM   1282  CA  TYR   165      -4.318   3.942   9.291  1.00 31.31           C  
ATOM   1283  C   TYR   165      -4.716   4.538  10.636  1.00 30.59           C  
ATOM   1284  CB  TYR   165      -2.888   4.362   8.937  1.00 29.14           C  
ATOM   1285  O   TYR   165      -5.208   5.666  10.702  1.00 29.67           O  
ATOM   1286  CG  TYR   165      -2.282   3.562   7.810  1.00 27.56           C  
ATOM   1287  CD1 TYR   165      -1.606   2.370   8.061  1.00 25.39           C  
ATOM   1288  CD2 TYR   165      -2.383   3.997   6.492  1.00 27.34           C  
ATOM   1289  CE1 TYR   165      -1.044   1.630   7.025  1.00 26.60           C  
ATOM   1290  CE2 TYR   165      -1.825   3.265   5.449  1.00 28.16           C  
ATOM   1291  OH  TYR   165      -0.605   1.357   4.696  1.00 19.72           O  
ATOM   1292  CZ  TYR   165      -1.159   2.085   5.725  1.00 26.43           C  
ATOM   1293  N   LYS   166      -5.091   3.690  11.543  1.00 28.35           N  
ATOM   1294  CA  LYS   166      -4.854   4.013  12.947  1.00 28.86           C  
ATOM   1295  C   LYS   166      -3.365   4.196  13.226  1.00 28.37           C  
ATOM   1296  CB  LYS   166      -5.428   2.922  13.853  1.00 26.52           C  
ATOM   1297  O   LYS   166      -2.580   3.258  13.073  1.00 27.14           O  
ATOM   1298  CG  LYS   166      -6.866   3.168  14.283  1.00 25.19           C  
ATOM   1299  CD  LYS   166      -7.345   2.105  15.264  1.00 26.59           C  
ATOM   1300  CE  LYS   166      -8.804   2.314  15.647  1.00 23.16           C  
ATOM   1301  NZ  LYS   166      -9.279   1.273  16.607  1.00 23.48           N  
ATOM   1302  N   VAL   167      -2.761   5.308  12.817  1.00 28.66           N  
ATOM   1303  CA  VAL   167      -1.464   5.724  13.340  1.00 28.46           C  
ATOM   1304  C   VAL   167      -1.641   6.351  14.721  1.00 28.64           C  
ATOM   1305  CB  VAL   167      -0.760   6.718  12.389  1.00 26.60           C  
ATOM   1306  O   VAL   167      -2.585   7.112  14.948  1.00 27.40           O  
ATOM   1307  CG1 VAL   167       0.729   6.815  12.716  1.00 26.00           C  
ATOM   1308  CG2 VAL   167      -0.965   6.299  10.935  1.00 25.77           C  
ATOM   1309  N   LYS   168      -1.326   5.524  15.801  1.00 29.70           N  
ATOM   1310  CA  LYS   168      -1.046   6.216  17.055  1.00 29.86           C  
ATOM   1311  C   LYS   168      -0.039   7.345  16.847  1.00 29.68           C  
ATOM   1312  CB  LYS   168      -0.523   5.235  18.105  1.00 27.97           C  
ATOM   1313  O   LYS   168       1.006   7.144  16.226  1.00 28.37           O  
ATOM   1314  CG  LYS   168      -1.610   4.623  18.976  1.00 26.75           C  
ATOM   1315  CD  LYS   168      -1.018   3.812  20.122  1.00 29.53           C  
ATOM   1316  CE  LYS   168      -2.105   3.219  21.008  1.00 25.90           C  
ATOM   1317  NZ  LYS   168      -1.529   2.432  22.140  1.00 27.58           N  
ATOM   1318  N   ASP   169      -0.505   8.688  16.561  1.00 28.99           N  
ATOM   1319  CA  ASP   169       0.179   9.946  16.843  1.00 29.50           C  
ATOM   1320  C   ASP   169       1.056   9.827  18.088  1.00 28.98           C  
ATOM   1321  CB  ASP   169      -0.833  11.080  17.019  1.00 26.91           C  
ATOM   1322  O   ASP   169       0.636   9.257  19.097  1.00 27.56           O  
ATOM   1323  CG  ASP   169      -0.650  12.200  16.010  1.00 26.41           C  
ATOM   1324  OD1 ASP   169       0.309  12.150  15.210  1.00 28.35           O  
ATOM   1325  OD2 ASP   169      -1.471  13.143  16.018  1.00 28.68           O  
ATOM   1326  N   GLY   170       2.330   9.437  17.952  1.00 28.46           N  
ATOM   1327  CA  GLY   170       3.247   9.905  18.979  1.00 27.40           C  
ATOM   1328  C   GLY   170       2.670   9.818  20.379  1.00 28.46           C  
ATOM   1329  O   GLY   170       1.459   9.659  20.548  1.00 26.99           O  
ATOM   1330  N   ALA   171       3.340   9.016  21.364  1.00 23.52           N  
ATOM   1331  CA  ALA   171       3.417   8.804  22.807  1.00 25.31           C  
ATOM   1332  C   ALA   171       2.068   9.062  23.472  1.00 23.55           C  
ATOM   1333  CB  ALA   171       4.490   9.701  23.420  1.00 21.51           C  
ATOM   1334  O   ALA   171       1.818   8.592  24.585  1.00 22.34           O  
ATOM   1335  N   GLY   172       0.900   9.015  22.725  1.00 25.58           N  
ATOM   1336  CA  GLY   172      -0.361   9.186  23.428  1.00 26.48           C  
ATOM   1337  C   GLY   172      -1.563   8.752  22.610  1.00 25.46           C  
ATOM   1338  O   GLY   172      -2.699   8.815  23.085  1.00 23.89           O  
ATOM   1339  N   GLY   173      -1.387   7.737  21.706  1.00 26.33           N  
ATOM   1340  CA  GLY   173      -2.291   6.659  21.336  1.00 26.74           C  
ATOM   1341  C   GLY   173      -3.596   7.152  20.741  1.00 26.32           C  
ATOM   1342  O   GLY   173      -4.589   6.422  20.719  1.00 24.55           O  
ATOM   1343  N   LYS   174      -3.700   8.458  20.130  1.00 27.32           N  
ATOM   1344  CA  LYS   174      -5.006   8.705  19.526  1.00 28.43           C  
ATOM   1345  C   LYS   174      -5.075   8.132  18.113  1.00 27.21           C  
ATOM   1346  CB  LYS   174      -5.311  10.203  19.499  1.00 24.80           C  
ATOM   1347  O   LYS   174      -4.114   8.233  17.348  1.00 25.94           O  
ATOM   1348  CG  LYS   174      -5.872  10.744  20.806  1.00 24.03           C  
ATOM   1349  CD  LYS   174      -6.267  12.210  20.680  1.00 25.82           C  
ATOM   1350  CE  LYS   174      -6.821  12.755  21.990  1.00 19.91           C  
ATOM   1351  NZ  LYS   174      -7.214  14.191  21.870  1.00 14.92           N  
ATOM   1352  N   ASP   175      -5.841   7.075  17.920  1.00 28.42           N  
ATOM   1353  CA  ASP   175      -6.388   6.529  16.682  1.00 28.78           C  
ATOM   1354  C   ASP   175      -6.594   7.628  15.641  1.00 28.39           C  
ATOM   1355  CB  ASP   175      -7.709   5.806  16.951  1.00 26.58           C  
ATOM   1356  O   ASP   175      -7.281   8.618  15.904  1.00 27.24           O  
ATOM   1357  CG  ASP   175      -7.532   4.528  17.753  1.00 25.26           C  
ATOM   1358  OD1 ASP   175      -6.425   3.948  17.740  1.00 26.36           O  
ATOM   1359  OD2 ASP   175      -8.510   4.096  18.400  1.00 24.54           O  
ATOM   1360  N   VAL   176      -5.549   8.013  14.931  1.00 26.34           N  
ATOM   1361  CA  VAL   176      -5.888   8.879  13.807  1.00 25.81           C  
ATOM   1362  C   VAL   176      -6.528   8.053  12.693  1.00 26.34           C  
ATOM   1363  CB  VAL   176      -4.645   9.625  13.271  1.00 24.19           C  
ATOM   1364  O   VAL   176      -5.943   7.074  12.223  1.00 25.04           O  
ATOM   1365  CG1 VAL   176      -5.039  10.604  12.166  1.00 21.29           C  
ATOM   1366  CG2 VAL   176      -3.930  10.355  14.407  1.00 22.77           C  
ATOM   1367  N   VAL   177      -7.827   7.689  12.751  1.00 26.93           N  
ATOM   1368  CA  VAL   177      -8.664   7.291  11.624  1.00 26.08           C  
ATOM   1369  C   VAL   177      -8.445   8.247  10.454  1.00 26.93           C  
ATOM   1370  CB  VAL   177     -10.160   7.257  12.012  1.00 24.94           C  
ATOM   1371  O   VAL   177      -8.663   9.455  10.582  1.00 25.77           O  
ATOM   1372  CG1 VAL   177     -11.008   6.743  10.850  1.00 22.33           C  
ATOM   1373  CG2 VAL   177     -10.369   6.393  13.254  1.00 23.04           C  
ATOM   1374  N   LEU   178      -7.466   8.060   9.606  1.00 25.72           N  
ATOM   1375  CA  LEU   178      -7.400   8.784   8.341  1.00 26.22           C  
ATOM   1376  C   LEU   178      -8.671   8.571   7.525  1.00 25.72           C  
ATOM   1377  CB  LEU   178      -6.179   8.339   7.531  1.00 24.17           C  
ATOM   1378  O   LEU   178      -9.097   7.432   7.318  1.00 24.73           O  
ATOM   1379  CG  LEU   178      -4.831   8.918   7.963  1.00 23.35           C  
ATOM   1380  CD1 LEU   178      -3.703   7.953   7.613  1.00 20.79           C  
ATOM   1381  CD2 LEU   178      -4.600  10.277   7.313  1.00 21.31           C  
ATOM   1382  N   ASN   179      -9.784   9.323   7.791  1.00 24.21           N  
ATOM   1383  CA  ASN   179     -11.038   9.553   7.081  1.00 25.26           C  
ATOM   1384  C   ASN   179     -10.850   9.467   5.569  1.00 24.20           C  
ATOM   1385  CB  ASN   179     -11.632  10.910   7.466  1.00 22.11           C  
ATOM   1386  O   ASN   179      -9.983  10.138   5.008  1.00 23.08           O  
ATOM   1387  CG  ASN   179     -12.988  10.786   8.132  1.00 20.62           C  
ATOM   1388  ND2 ASN   179     -13.361  11.794   8.911  1.00 11.61           N  
ATOM   1389  OD1 ASN   179     -13.695   9.791   7.948  1.00 10.64           O  
ATOM   1390  N   VAL   180     -11.012   8.421   4.896  1.00 27.72           N  
ATOM   1391  CA  VAL   180     -11.296   8.317   3.469  1.00 27.53           C  
ATOM   1392  C   VAL   180     -12.384   9.318   3.084  1.00 27.67           C  
ATOM   1393  CB  VAL   180     -11.728   6.886   3.079  1.00 26.11           C  
ATOM   1394  O   VAL   180     -13.515   9.231   3.567  1.00 26.56           O  
ATOM   1395  CG1 VAL   180     -11.832   6.748   1.561  1.00 24.01           C  
ATOM   1396  CG2 VAL   180     -10.747   5.861   3.645  1.00 24.32           C  
ATOM   1397  N   ALA   181     -12.217  10.631   3.230  1.00 26.39           N  
ATOM   1398  CA  ALA   181     -13.139  11.666   2.769  1.00 25.77           C  
ATOM   1399  C   ALA   181     -13.364  11.570   1.263  1.00 26.35           C  
ATOM   1400  CB  ALA   181     -12.610  13.051   3.138  1.00 24.06           C  
ATOM   1401  O   ALA   181     -12.451  11.212   0.514  1.00 24.99           O  
ATOM   1402  N   GLN   182     -14.601  11.166   0.795  1.00 27.74           N  
ATOM   1403  CA  GLN   182     -15.491  11.350  -0.347  1.00 28.09           C  
ATOM   1404  C   GLN   182     -14.863  12.268  -1.391  1.00 27.75           C  
ATOM   1405  CB  GLN   182     -16.838  11.916   0.107  1.00 25.23           C  
ATOM   1406  O   GLN   182     -14.370  13.348  -1.060  1.00 26.40           O  
ATOM   1407  CG  GLN   182     -18.037  11.115  -0.382  1.00 23.96           C  
ATOM   1408  CD  GLN   182     -19.359  11.689   0.092  1.00 25.86           C  
ATOM   1409  NE2 GLN   182     -20.459  11.148  -0.422  1.00 18.28           N  
ATOM   1410  OE1 GLN   182     -19.392  12.610   0.914  1.00 29.38           O  
ATOM   1411  N   TRP   183     -14.290  11.825  -2.479  1.00 17.38           N  
ATOM   1412  CA  TRP   183     -13.473  12.223  -3.621  1.00 29.97           C  
ATOM   1413  C   TRP   183     -14.331  12.861  -4.708  1.00 20.19           C  
ATOM   1414  CB  TRP   183     -12.720  11.017  -4.189  1.00 21.23           C  
ATOM   1415  O   TRP   183     -15.373  12.320  -5.084  1.00 20.64           O  
ATOM   1416  CG  TRP   183     -11.315  10.883  -3.684  1.00 23.06           C  
ATOM   1417  CD1 TRP   183     -10.921  10.668  -2.393  1.00 16.23           C  
ATOM   1418  CD2 TRP   183     -10.117  10.960  -4.462  1.00 10.58           C  
ATOM   1419  CE2 TRP   183      -9.031  10.782  -3.576  1.00  8.82           C  
ATOM   1420  CE3 TRP   183      -9.855  11.162  -5.824  1.00 18.70           C  
ATOM   1421  NE1 TRP   183      -9.548  10.606  -2.321  1.00 18.89           N  
ATOM   1422  CH2 TRP   183      -7.475  11.000  -5.346  1.00 16.83           C  
ATOM   1423  CZ2 TRP   183      -7.703  10.800  -4.009  1.00 16.87           C  
ATOM   1424  CZ3 TRP   183      -8.533  11.180  -6.253  1.00 17.06           C  
ATOM   1425  N   GLU   184     -13.991  14.134  -4.990  1.00 29.88           N  
ATOM   1426  CA  GLU   184     -14.282  14.937  -6.174  1.00 29.47           C  
ATOM   1427  C   GLU   184     -13.000  15.341  -6.897  1.00 29.93           C  
ATOM   1428  CB  GLU   184     -15.087  16.183  -5.794  1.00 27.40           C  
ATOM   1429  O   GLU   184     -12.017  15.725  -6.260  1.00 28.49           O  
ATOM   1430  CG  GLU   184     -16.539  15.893  -5.442  1.00 26.02           C  
ATOM   1431  CD  GLU   184     -17.353  17.149  -5.175  1.00 28.30           C  
ATOM   1432  OE1 GLU   184     -16.773  18.258  -5.165  1.00 32.74           O  
ATOM   1433  OE2 GLU   184     -18.582  17.023  -4.973  1.00 26.85           O  
ATOM   1434  N   ALA   185     -12.439  14.647  -7.970  1.00 30.82           N  
ATOM   1435  CA  ALA   185     -11.521  15.164  -8.982  1.00 31.95           C  
ATOM   1436  C   ALA   185     -11.334  16.671  -8.835  1.00 30.77           C  
ATOM   1437  CB  ALA   185     -12.028  14.828 -10.382  1.00 28.77           C  
ATOM   1438  O   ALA   185     -12.292  17.398  -8.560  1.00 29.35           O  
ATOM   1439  N   ASN   186      -9.985  17.163  -8.573  1.00 29.96           N  
ATOM   1440  CA  ASN   186      -9.527  18.545  -8.657  1.00 32.72           C  
ATOM   1441  C   ASN   186      -9.631  19.254  -7.310  1.00 30.04           C  
ATOM   1442  CB  ASN   186     -10.318  19.309  -9.722  1.00 27.38           C  
ATOM   1443  O   ASN   186      -9.516  20.479  -7.237  1.00 27.67           O  
ATOM   1444  CG  ASN   186     -10.048  18.803 -11.125  1.00 26.88           C  
ATOM   1445  ND2 ASN   186     -11.000  19.017 -12.026  1.00 14.53           N  
ATOM   1446  OD1 ASN   186      -8.994  18.223 -11.397  1.00 19.44           O  
ATOM   1447  N   LYS   187      -9.842  18.555  -6.159  1.00 32.40           N  
ATOM   1448  CA  LYS   187      -9.763  19.275  -4.891  1.00 33.76           C  
ATOM   1449  C   LYS   187      -8.441  18.996  -4.182  1.00 32.30           C  
ATOM   1450  CB  LYS   187     -10.935  18.894  -3.985  1.00 29.60           C  
ATOM   1451  O   LYS   187      -7.948  17.866  -4.198  1.00 30.26           O  
ATOM   1452  CG  LYS   187     -12.248  19.566  -4.356  1.00 28.45           C  
ATOM   1453  CD  LYS   187     -13.153  19.736  -3.142  1.00 30.25           C  
ATOM   1454  CE  LYS   187     -14.477  20.388  -3.517  1.00 24.99           C  
ATOM   1455  NZ  LYS   187     -15.359  20.574  -2.326  1.00 21.83           N  
ATOM   1456  N   THR   188      -7.546  20.151  -4.024  1.00 37.55           N  
ATOM   1457  CA  THR   188      -6.492  20.212  -3.018  1.00 37.37           C  
ATOM   1458  C   THR   188      -7.025  19.796  -1.650  1.00 37.48           C  
ATOM   1459  CB  THR   188      -5.887  21.626  -2.928  1.00 35.38           C  
ATOM   1460  O   THR   188      -7.990  20.378  -1.151  1.00 35.61           O  
ATOM   1461  CG2 THR   188      -4.555  21.608  -2.185  1.00 32.13           C  
ATOM   1462  OG1 THR   188      -5.677  22.134  -4.251  1.00 29.08           O  
ATOM   1463  N   LEU   189      -7.027  18.588  -1.330  1.00 32.94           N  
ATOM   1464  CA  LEU   189      -7.410  18.201   0.023  1.00 34.38           C  
ATOM   1465  C   LEU   189      -6.235  18.349   0.984  1.00 32.80           C  
ATOM   1466  CB  LEU   189      -7.921  16.758   0.044  1.00 31.56           C  
ATOM   1467  O   LEU   189      -5.085  18.111   0.607  1.00 31.61           O  
ATOM   1468  CG  LEU   189      -9.292  16.515  -0.590  1.00 30.01           C  
ATOM   1469  CD1 LEU   189      -9.443  15.050  -0.983  1.00 28.42           C  
ATOM   1470  CD2 LEU   189     -10.405  16.935   0.365  1.00 30.48           C  
ATOM   1471  N   THR   190      -6.420  19.165   2.065  1.00 37.60           N  
ATOM   1472  CA  THR   190      -5.645  19.426   3.272  1.00 37.53           C  
ATOM   1473  C   THR   190      -5.851  18.315   4.298  1.00 37.47           C  
ATOM   1474  CB  THR   190      -6.022  20.781   3.898  1.00 35.34           C  
ATOM   1475  O   THR   190      -6.974  18.076   4.745  1.00 35.52           O  
ATOM   1476  CG2 THR   190      -4.896  21.315   4.777  1.00 31.70           C  
ATOM   1477  OG1 THR   190      -6.286  21.726   2.853  1.00 29.20           O  
ATOM   1478  N   TYR   191      -5.214  17.116   4.252  1.00 37.70           N  
ATOM   1479  CA  TYR   191      -5.157  16.079   5.276  1.00 38.88           C  
ATOM   1480  C   TYR   191      -4.515  16.608   6.553  1.00 37.68           C  
ATOM   1481  CB  TYR   191      -4.378  14.862   4.767  1.00 36.57           C  
ATOM   1482  O   TYR   191      -3.838  17.639   6.534  1.00 36.68           O  
ATOM   1483  CG  TYR   191      -5.172  13.981   3.833  1.00 35.31           C  
ATOM   1484  CD1 TYR   191      -5.968  12.949   4.326  1.00 33.00           C  
ATOM   1485  CD2 TYR   191      -5.128  14.177   2.457  1.00 35.55           C  
ATOM   1486  CE1 TYR   191      -6.700  12.134   3.469  1.00 33.96           C  
ATOM   1487  CE2 TYR   191      -5.855  13.368   1.591  1.00 35.44           C  
ATOM   1488  OH  TYR   191      -7.360  11.546   1.253  1.00 26.36           O  
ATOM   1489  CZ  TYR   191      -6.638  12.351   2.106  1.00 33.84           C  
ATOM   1490  N   PRO   192      -4.989  16.110   7.775  1.00 38.54           N  
ATOM   1491  CA  PRO   192      -4.048  16.348   8.872  1.00 38.48           C  
ATOM   1492  C   PRO   192      -2.620  15.935   8.524  1.00 38.55           C  
ATOM   1493  CB  PRO   192      -4.605  15.485  10.007  1.00 36.18           C  
ATOM   1494  O   PRO   192      -2.414  15.057   7.682  1.00 36.71           O  
ATOM   1495  CG  PRO   192      -5.651  14.635   9.363  1.00 33.93           C  
ATOM   1496  CD  PRO   192      -5.862  15.120   7.957  1.00 36.84           C  
ATOM   1497  N   ALA   193      -1.644  16.847   8.589  1.00 43.38           N  
ATOM   1498  CA  ALA   193      -0.198  16.710   8.435  1.00 42.40           C  
ATOM   1499  C   ALA   193       0.247  15.272   8.684  1.00 43.32           C  
ATOM   1500  CB  ALA   193       0.530  17.661   9.382  1.00 40.62           C  
ATOM   1501  O   ALA   193      -0.231  14.620   9.615  1.00 40.97           O  
ATOM   1502  N   ILE   194       0.622  14.484   7.687  1.00 47.15           N  
ATOM   1503  CA  ILE   194       1.368  13.255   7.933  1.00 47.16           C  
ATOM   1504  C   ILE   194       2.615  13.564   8.758  1.00 47.52           C  
ATOM   1505  CB  ILE   194       1.758  12.556   6.612  1.00 46.23           C  
ATOM   1506  O   ILE   194       3.517  14.264   8.291  1.00 46.36           O  
ATOM   1507  CG1 ILE   194       0.510  12.274   5.767  1.00 42.38           C  
ATOM   1508  CG2 ILE   194       2.534  11.266   6.892  1.00 43.81           C  
ATOM   1509  CD1 ILE   194       0.806  11.622   4.424  1.00 43.04           C  
ATOM   1510  N   PRO   195       2.494  13.130  10.003  1.00 46.84           N  
ATOM   1511  CA  PRO   195       3.702  13.380  10.793  1.00 46.38           C  
ATOM   1512  C   PRO   195       4.954  12.770  10.167  1.00 47.24           C  
ATOM   1513  CB  PRO   195       3.386  12.721  12.138  1.00 45.39           C  
ATOM   1514  O   PRO   195       4.862  11.787   9.428  1.00 45.81           O  
ATOM   1515  CG  PRO   195       1.906  12.514  12.124  1.00 43.59           C  
ATOM   1516  CD  PRO   195       1.448  12.443  10.696  1.00 44.52           C  
ATOM   1517  N   LYS   196       6.073  13.401  10.335  1.00 48.90           N  
ATOM   1518  CA  LYS   196       7.369  12.769  10.102  1.00 47.83           C  
ATOM   1519  C   LYS   196       7.378  11.331  10.611  1.00 48.82           C  
ATOM   1520  CB  LYS   196       8.485  13.570  10.775  1.00 46.40           C  
ATOM   1521  O   LYS   196       6.704  11.009  11.592  1.00 46.53           O  
ATOM   1522  CG  LYS   196       9.880  13.013  10.532  1.00 43.82           C  
ATOM   1523  CD  LYS   196      10.929  13.759  11.346  1.00 43.68           C  
ATOM   1524  CE  LYS   196      12.294  13.091  11.246  1.00 40.58           C  
ATOM   1525  NZ  LYS   196      13.251  13.631  12.257  1.00 40.20           N  
ATOM   1526  N   ASP   197       8.108  10.429   9.879  1.00 44.14           N  
ATOM   1527  CA  ASP   197       8.393   9.025  10.160  1.00 43.70           C  
ATOM   1528  C   ASP   197       7.120   8.184  10.099  1.00 43.71           C  
ATOM   1529  CB  ASP   197       9.057   8.876  11.530  1.00 42.77           C  
ATOM   1530  O   ASP   197       7.105   7.037  10.552  1.00 41.77           O  
ATOM   1531  CG  ASP   197      10.424   9.535  11.601  1.00 40.90           C  
ATOM   1532  OD1 ASP   197      11.203   9.429  10.630  1.00 40.62           O  
ATOM   1533  OD2 ASP   197      10.725  10.162  12.640  1.00 42.18           O  
ATOM   1534  N   THR   198       6.074   8.747   9.564  1.00 45.16           N  
ATOM   1535  CA  THR   198       4.852   8.000   9.289  1.00 45.25           C  
ATOM   1536  C   THR   198       4.933   7.311   7.930  1.00 44.88           C  
ATOM   1537  CB  THR   198       3.615   8.918   9.329  1.00 44.31           C  
ATOM   1538  O   THR   198       5.417   7.896   6.959  1.00 43.35           O  
ATOM   1539  CG2 THR   198       2.329   8.114   9.174  1.00 40.51           C  
ATOM   1540  OG1 THR   198       3.584   9.612  10.582  1.00 35.66           O  
ATOM   1541  N   TYR   199       4.518   6.029   7.931  1.00 42.11           N  
ATOM   1542  CA  TYR   199       4.386   5.287   6.682  1.00 41.80           C  
ATOM   1543  C   TYR   199       2.972   5.403   6.125  1.00 41.84           C  
ATOM   1544  CB  TYR   199       4.746   3.813   6.892  1.00 40.46           C  
ATOM   1545  O   TYR   199       1.999   5.413   6.883  1.00 39.92           O  
ATOM   1546  CG  TYR   199       6.192   3.588   7.260  1.00 37.88           C  
ATOM   1547  CD1 TYR   199       7.148   3.327   6.280  1.00 35.50           C  
ATOM   1548  CD2 TYR   199       6.606   3.634   8.586  1.00 37.24           C  
ATOM   1549  CE1 TYR   199       8.482   3.117   6.614  1.00 38.92           C  
ATOM   1550  CE2 TYR   199       7.937   3.425   8.932  1.00 37.07           C  
ATOM   1551  OH  TYR   199      10.185   2.960   8.277  1.00 32.58           O  
ATOM   1552  CZ  TYR   199       8.866   3.168   7.941  1.00 39.50           C  
ATOM   1553  N   PHE   200       2.911   5.702   4.830  1.00 43.12           N  
ATOM   1554  CA  PHE   200       1.611   5.714   4.169  1.00 42.86           C  
ATOM   1555  C   PHE   200       1.687   5.027   2.811  1.00 42.89           C  
ATOM   1556  CB  PHE   200       1.104   7.150   4.004  1.00 41.82           C  
ATOM   1557  O   PHE   200       2.777   4.818   2.276  1.00 40.76           O  
ATOM   1558  CG  PHE   200       2.012   8.023   3.181  1.00 39.25           C  
ATOM   1559  CD1 PHE   200       3.126   8.625   3.753  1.00 36.43           C  
ATOM   1560  CD2 PHE   200       1.751   8.243   1.835  1.00 38.03           C  
ATOM   1561  CE1 PHE   200       3.969   9.434   2.993  1.00 39.76           C  
ATOM   1562  CE2 PHE   200       2.588   9.050   1.069  1.00 37.89           C  
ATOM   1563  CZ  PHE   200       3.696   9.645   1.651  1.00 39.64           C  
ATOM   1564  N   MET   201       0.591   4.478   2.356  1.00 41.66           N  
ATOM   1565  CA  MET   201       0.444   3.809   1.067  1.00 42.54           C  
ATOM   1566  C   MET   201      -0.277   4.708   0.067  1.00 41.55           C  
ATOM   1567  CB  MET   201      -0.316   2.491   1.227  1.00 41.27           C  
ATOM   1568  O   MET   201      -1.245   5.384   0.419  1.00 40.09           O  
ATOM   1569  CG  MET   201      -0.056   1.493   0.111  1.00 39.97           C  
ATOM   1570  SD  MET   201      -0.905  -0.109   0.388  1.00 39.07           S  
ATOM   1571  CE  MET   201      -1.290   0.034   2.156  1.00 37.90           C  
ATOM   1572  N   VAL   202       0.311   4.813  -1.146  1.00 40.88           N  
ATOM   1573  CA  VAL   202      -0.286   5.446  -2.317  1.00 40.33           C  
ATOM   1574  C   VAL   202      -0.673   4.381  -3.340  1.00 40.68           C  
ATOM   1575  CB  VAL   202       0.672   6.476  -2.956  1.00 40.12           C  
ATOM   1576  O   VAL   202       0.140   3.522  -3.689  1.00 38.87           O  
ATOM   1577  CG1 VAL   202       0.010   7.162  -4.149  1.00 35.74           C  
ATOM   1578  CG2 VAL   202       1.113   7.508  -1.920  1.00 36.62           C  
ATOM   1579  N   VAL   203      -1.902   4.322  -3.677  1.00 41.59           N  
ATOM   1580  CA  VAL   203      -2.417   3.564  -4.813  1.00 41.49           C  
ATOM   1581  C   VAL   203      -2.725   4.512  -5.969  1.00 41.35           C  
ATOM   1582  CB  VAL   203      -3.679   2.759  -4.433  1.00 40.94           C  
ATOM   1583  O   VAL   203      -3.480   5.474  -5.807  1.00 39.93           O  
ATOM   1584  CG1 VAL   203      -4.146   1.900  -5.607  1.00 36.33           C  
ATOM   1585  CG2 VAL   203      -3.407   1.890  -3.206  1.00 37.20           C  
ATOM   1586  N   THR   204      -1.954   4.456  -6.972  1.00 37.27           N  
ATOM   1587  CA  THR   204      -2.271   5.160  -8.210  1.00 37.53           C  
ATOM   1588  C   THR   204      -2.924   4.218  -9.216  1.00 37.08           C  
ATOM   1589  CB  THR   204      -1.011   5.789  -8.833  1.00 36.31           C  
ATOM   1590  O   THR   204      -2.567   3.040  -9.294  1.00 35.49           O  
ATOM   1591  CG2 THR   204      -0.359   6.780  -7.875  1.00 32.38           C  
ATOM   1592  OG1 THR   204      -0.072   4.753  -9.144  1.00 25.95           O  
ATOM   1593  N   MET   205      -4.087   4.638  -9.749  1.00 30.84           N  
ATOM   1594  CA  MET   205      -4.955   3.991 -10.729  1.00 31.57           C  
ATOM   1595  C   MET   205      -4.956   4.761 -12.046  1.00 30.72           C  
ATOM   1596  CB  MET   205      -6.382   3.874 -10.191  1.00 29.06           C  
ATOM   1597  O   MET   205      -5.071   5.988 -12.053  1.00 29.42           O  
ATOM   1598  CG  MET   205      -6.508   2.960  -8.982  1.00 27.26           C  
ATOM   1599  SD  MET   205      -8.246   2.485  -8.638  1.00 23.37           S  
ATOM   1600  CE  MET   205      -8.934   4.100  -8.177  1.00 25.87           C  
ATOM   1601  N   GLY   206      -4.234   4.157 -13.140  1.00 30.83           N  
ATOM   1602  CA  GLY   206      -4.221   4.583 -14.530  1.00 30.07           C  
ATOM   1603  C   GLY   206      -5.554   4.383 -15.227  1.00 30.87           C  
ATOM   1604  O   GLY   206      -6.163   3.317 -15.118  1.00 29.54           O  
ATOM   1605  N   GLY   207      -6.359   5.430 -15.464  1.00 29.19           N  
ATOM   1606  CA  GLY   207      -7.271   6.121 -16.362  1.00 28.65           C  
ATOM   1607  C   GLY   207      -8.467   5.279 -16.763  1.00 29.14           C  
ATOM   1608  O   GLY   207      -9.498   5.813 -17.176  1.00 27.21           O  
ATOM   1609  N   ALA   208      -8.753   4.011 -16.220  1.00 25.38           N  
ATOM   1610  CA  ALA   208      -9.982   3.352 -16.657  1.00 25.38           C  
ATOM   1611  C   ALA   208     -10.570   2.494 -15.540  1.00 25.33           C  
ATOM   1612  CB  ALA   208      -9.717   2.500 -17.896  1.00 23.30           C  
ATOM   1613  O   ALA   208      -9.834   1.948 -14.715  1.00 24.28           O  
ATOM   1614  N   SER   209     -11.758   2.920 -14.882  1.00 25.54           N  
ATOM   1615  CA  SER   209     -12.772   2.274 -14.055  1.00 25.21           C  
ATOM   1616  C   SER   209     -12.410   0.820 -13.772  1.00 25.54           C  
ATOM   1617  CB  SER   209     -14.142   2.344 -14.733  1.00 23.70           C  
ATOM   1618  O   SER   209     -12.126   0.054 -14.695  1.00 24.56           O  
ATOM   1619  OG  SER   209     -14.046   1.980 -16.099  1.00 16.96           O  
ATOM   1620  N   PHE   210     -11.513   0.464 -12.998  1.00 25.53           N  
ATOM   1621  CA  PHE   210     -11.381  -0.891 -12.477  1.00 26.51           C  
ATOM   1622  C   PHE   210     -12.510  -1.211 -11.505  1.00 25.54           C  
ATOM   1623  CB  PHE   210     -10.026  -1.072 -11.785  1.00 24.23           C  
ATOM   1624  O   PHE   210     -13.036  -0.316 -10.841  1.00 24.73           O  
ATOM   1625  CG  PHE   210      -9.017  -0.014 -12.140  1.00 23.68           C  
ATOM   1626  CD1 PHE   210      -8.182  -0.171 -13.239  1.00 21.84           C  
ATOM   1627  CD2 PHE   210      -8.903   1.139 -11.374  1.00 23.33           C  
ATOM   1628  CE1 PHE   210      -7.247   0.807 -13.570  1.00 21.92           C  
ATOM   1629  CE2 PHE   210      -7.971   2.120 -11.699  1.00 24.63           C  
ATOM   1630  CZ  PHE   210      -7.143   1.952 -12.797  1.00 22.01           C  
ATOM   1631  N   THR   211     -13.303  -2.263 -11.888  1.00 26.22           N  
ATOM   1632  CA  THR   211     -14.137  -3.086 -11.018  1.00 25.95           C  
ATOM   1633  C   THR   211     -13.295  -3.751  -9.933  1.00 26.22           C  
ATOM   1634  CB  THR   211     -14.889  -4.163 -11.821  1.00 24.81           C  
ATOM   1635  O   THR   211     -12.285  -4.393 -10.230  1.00 25.36           O  
ATOM   1636  CG2 THR   211     -16.069  -4.716 -11.028  1.00 22.16           C  
ATOM   1637  OG1 THR   211     -15.374  -3.590 -13.041  1.00 21.41           O  
ATOM   1638  N   ILE   212     -12.943  -3.101  -8.816  1.00 25.08           N  
ATOM   1639  CA  ILE   212     -12.418  -3.799  -7.648  1.00 24.60           C  
ATOM   1640  C   ILE   212     -13.335  -4.966  -7.289  1.00 25.08           C  
ATOM   1641  CB  ILE   212     -12.267  -2.845  -6.441  1.00 23.80           C  
ATOM   1642  O   ILE   212     -14.521  -4.769  -7.013  1.00 24.12           O  
ATOM   1643  CG1 ILE   212     -11.335  -1.681  -6.794  1.00 21.81           C  
ATOM   1644  CG2 ILE   212     -11.754  -3.604  -5.214  1.00 22.39           C  
ATOM   1645  CD1 ILE   212     -11.191  -0.645  -5.687  1.00 20.06           C  
ATOM   1646  N   GLN   213     -13.172  -6.039  -7.986  1.00 23.19           N  
ATOM   1647  CA  GLN   213     -13.829  -7.339  -7.907  1.00 23.59           C  
ATOM   1648  C   GLN   213     -13.063  -8.287  -6.989  1.00 23.28           C  
ATOM   1649  CB  GLN   213     -13.970  -7.956  -9.299  1.00 21.31           C  
ATOM   1650  O   GLN   213     -11.831  -8.268  -6.956  1.00 22.52           O  
ATOM   1651  CG  GLN   213     -15.109  -7.367 -10.121  1.00 19.72           C  
ATOM   1652  CD  GLN   213     -15.300  -8.073 -11.450  1.00 10.61           C  
ATOM   1653  NE2 GLN   213     -16.355  -7.706 -12.169  1.00 12.72           N  
ATOM   1654  OE1 GLN   213     -14.506  -8.940 -11.827  1.00 12.74           O  
ATOM   1655  N   ARG   214     -13.535  -8.515  -5.603  1.00 22.91           N  
ATOM   1656  CA  ARG   214     -13.286  -9.423  -4.488  1.00 22.44           C  
ATOM   1657  C   ARG   214     -11.791  -9.652  -4.291  1.00 22.87           C  
ATOM   1658  CB  ARG   214     -13.996 -10.759  -4.714  1.00 21.11           C  
ATOM   1659  O   ARG   214     -11.068  -9.922  -5.252  1.00 21.92           O  
ATOM   1660  CG  ARG   214     -14.862 -11.203  -3.545  1.00 19.75           C  
ATOM   1661  CD  ARG   214     -15.556 -12.528  -3.828  1.00 14.85           C  
ATOM   1662  NE  ARG   214     -16.420 -12.930  -2.722  1.00 10.27           N  
ATOM   1663  NH1 ARG   214     -17.026 -14.953  -3.660  1.00 10.67           N  
ATOM   1664  NH2 ARG   214     -17.856 -14.339  -1.614  1.00  8.95           N  
ATOM   1665  CZ  ARG   214     -17.099 -14.073  -2.668  1.00 11.01           C  
ATOM   1666  N   TYR   215     -11.190  -9.001  -3.291  1.00 25.40           N  
ATOM   1667  CA  TYR   215     -10.003  -9.446  -2.570  1.00 25.87           C  
ATOM   1668  C   TYR   215     -10.244 -10.795  -1.903  1.00 25.41           C  
ATOM   1669  CB  TYR   215      -9.591  -8.410  -1.520  1.00 24.01           C  
ATOM   1670  O   TYR   215     -11.224 -10.968  -1.174  1.00 24.64           O  
ATOM   1671  CG  TYR   215      -9.064  -7.125  -2.109  1.00 23.14           C  
ATOM   1672  CD1 TYR   215      -7.708  -6.969  -2.390  1.00 21.04           C  
ATOM   1673  CD2 TYR   215      -9.919  -6.064  -2.385  1.00 21.82           C  
ATOM   1674  CE1 TYR   215      -7.217  -5.785  -2.931  1.00 18.39           C  
ATOM   1675  CE2 TYR   215      -9.439  -4.875  -2.926  1.00 21.51           C  
ATOM   1676  OH  TYR   215      -7.608  -3.572  -3.731  1.00 12.85           O  
ATOM   1677  CZ  TYR   215      -8.089  -4.746  -3.196  1.00 20.19           C  
ATOM   1678  N   VAL   216     -10.332 -11.856  -2.731  1.00 23.31           N  
ATOM   1679  CA  VAL   216     -10.206 -13.147  -2.064  1.00 22.13           C  
ATOM   1680  C   VAL   216      -8.734 -13.449  -1.794  1.00 23.32           C  
ATOM   1681  CB  VAL   216     -10.837 -14.282  -2.902  1.00 21.47           C  
ATOM   1682  O   VAL   216      -7.902 -13.376  -2.701  1.00 22.25           O  
ATOM   1683  CG1 VAL   216     -10.816 -15.600  -2.130  1.00 13.37           C  
ATOM   1684  CG2 VAL   216     -12.266 -13.918  -3.303  1.00 15.82           C  
ATOM   1685  N   VAL   217      -8.118 -12.947  -0.755  1.00 24.78           N  
ATOM   1686  CA  VAL   217      -6.952 -13.600  -0.169  1.00 24.00           C  
ATOM   1687  C   VAL   217      -7.146 -15.115  -0.184  1.00 24.75           C  
ATOM   1688  CB  VAL   217      -6.692 -13.111   1.273  1.00 23.22           C  
ATOM   1689  O   VAL   217      -8.114 -15.629   0.381  1.00 23.68           O  
ATOM   1690  CG1 VAL   217      -5.395 -13.705   1.820  1.00 22.22           C  
ATOM   1691  CG2 VAL   217      -6.644 -11.585   1.318  1.00 22.04           C  
ATOM   1692  N   TYR   218      -7.028 -15.666  -1.406  1.00 22.38           N  
ATOM   1693  CA  TYR   218      -6.861 -17.114  -1.382  1.00 22.76           C  
ATOM   1694  C   TYR   218      -5.597 -17.505  -0.625  1.00 22.38           C  
ATOM   1695  CB  TYR   218      -6.808 -17.673  -2.808  1.00 20.48           C  
ATOM   1696  O   TYR   218      -4.501 -17.049  -0.957  1.00 21.40           O  
ATOM   1697  CG  TYR   218      -8.114 -18.271  -3.273  1.00 19.39           C  
ATOM   1698  CD1 TYR   218      -8.383 -19.626  -3.097  1.00  9.40           C  
ATOM   1699  CD2 TYR   218      -9.079 -17.483  -3.891  1.00  9.96           C  
ATOM   1700  CE1 TYR   218      -9.584 -20.182  -3.526  1.00  8.46           C  
ATOM   1701  CE2 TYR   218     -10.283 -18.028  -4.324  1.00  9.66           C  
ATOM   1702  OH  TYR   218     -11.716 -19.922  -4.565  1.00  7.56           O  
ATOM   1703  CZ  TYR   218     -10.526 -19.377  -4.138  1.00  8.79           C  
ATOM   1704  N   ASN   219      -5.632 -17.652   0.663  1.00 23.52           N  
ATOM   1705  CA  ASN   219      -4.786 -18.562   1.428  1.00 22.80           C  
ATOM   1706  C   ASN   219      -5.120 -20.021   1.130  1.00 23.40           C  
ATOM   1707  CB  ASN   219      -4.916 -18.283   2.927  1.00 21.82           C  
ATOM   1708  O   ASN   219      -6.211 -20.492   1.455  1.00 22.28           O  
ATOM   1709  CG  ASN   219      -3.581 -18.320   3.645  1.00 21.29           C  
ATOM   1710  ND2 ASN   219      -3.557 -17.827   4.878  1.00 15.95           N  
ATOM   1711  OD1 ASN   219      -2.580 -18.786   3.096  1.00 21.89           O  
ATOM   1712  N   GLU   220      -4.774 -20.473  -0.068  1.00 22.50           N  
ATOM   1713  CA  GLU   220      -4.689 -21.930  -0.084  1.00 22.36           C  
ATOM   1714  C   GLU   220      -3.761 -22.441   1.014  1.00 22.56           C  
ATOM   1715  CB  GLU   220      -4.209 -22.426  -1.451  1.00 20.96           C  
ATOM   1716  O   GLU   220      -2.547 -22.234   0.954  1.00 21.71           O  
ATOM   1717  CG  GLU   220      -5.330 -22.634  -2.458  1.00 20.54           C  
ATOM   1718  CD  GLU   220      -4.867 -23.306  -3.741  1.00 19.23           C  
ATOM   1719  OE1 GLU   220      -3.654 -23.582  -3.878  1.00 23.15           O  
ATOM   1720  OE2 GLU   220      -5.725 -23.557  -4.617  1.00 14.81           O  
ATOM   1721  N   GLY   221      -4.193 -22.284   2.246  1.00 22.91           N  
ATOM   1722  CA  GLY   221      -3.838 -23.186   3.330  1.00 21.67           C  
ATOM   1723  C   GLY   221      -4.315 -22.706   4.687  1.00 22.80           C  
ATOM   1724  O   GLY   221      -4.329 -23.471   5.653  1.00 21.55           O  
ATOM   1725  N   ILE   222      -5.067 -21.562   4.743  1.00 23.10           N  
ATOM   1726  CA  ILE   222      -5.777 -21.212   5.968  1.00 22.89           C  
ATOM   1727  C   ILE   222      -7.236 -20.896   5.647  1.00 22.80           C  
ATOM   1728  CB  ILE   222      -5.114 -20.013   6.683  1.00 20.96           C  
ATOM   1729  O   ILE   222      -7.522 -20.039   4.808  1.00 21.77           O  
ATOM   1730  CG1 ILE   222      -3.621 -20.281   6.901  1.00 12.28           C  
ATOM   1731  CG2 ILE   222      -5.818 -19.720   8.011  1.00 13.85           C  
ATOM   1732  CD1 ILE   222      -2.870 -19.119   7.537  1.00 14.84           C  
ATOM   1733  N   GLY   223      -8.042 -21.892   5.282  1.00 22.85           N  
ATOM   1734  CA  GLY   223      -9.435 -22.190   5.575  1.00 22.36           C  
ATOM   1735  C   GLY   223     -10.253 -20.956   5.905  1.00 22.90           C  
ATOM   1736  O   GLY   223      -9.871 -20.164   6.769  1.00 22.18           O  
ATOM   1737  N   ASP   224     -10.758 -20.227   4.844  1.00 18.58           N  
ATOM   1738  CA  ASP   224     -11.979 -19.435   4.729  1.00 23.94           C  
ATOM   1739  C   ASP   224     -11.658 -17.976   4.410  1.00 20.11           C  
ATOM   1740  CB  ASP   224     -12.799 -19.523   6.017  1.00 17.48           C  
ATOM   1741  O   ASP   224     -10.931 -17.317   5.156  1.00 19.32           O  
ATOM   1742  CG  ASP   224     -13.391 -20.903   6.250  1.00 10.30           C  
ATOM   1743  OD1 ASP   224     -13.489 -21.694   5.287  1.00  9.35           O  
ATOM   1744  OD2 ASP   224     -13.764 -21.199   7.405  1.00 10.07           O  
ATOM   1745  N   GLY   225     -11.078 -17.650   3.190  1.00 25.32           N  
ATOM   1746  CA  GLY   225     -11.306 -16.396   2.490  1.00 23.95           C  
ATOM   1747  C   GLY   225     -11.297 -15.189   3.408  1.00 25.31           C  
ATOM   1748  O   GLY   225     -11.943 -15.197   4.458  1.00 24.15           O  
ATOM   1749  N   LEU   226     -10.185 -14.768   3.945  1.00 24.72           N  
ATOM   1750  CA  LEU   226     -10.081 -13.503   4.664  1.00 24.60           C  
ATOM   1751  C   LEU   226     -11.000 -12.452   4.049  1.00 24.70           C  
ATOM   1752  CB  LEU   226      -8.635 -13.000   4.659  1.00 23.22           C  
ATOM   1753  O   LEU   226     -10.864 -12.117   2.870  1.00 23.84           O  
ATOM   1754  CG  LEU   226      -7.746 -13.482   5.806  1.00 22.28           C  
ATOM   1755  CD1 LEU   226      -6.307 -13.644   5.329  1.00 18.75           C  
ATOM   1756  CD2 LEU   226      -7.819 -12.514   6.983  1.00 19.47           C  
ATOM   1757  N   GLU   227     -12.349 -12.568   4.206  1.00 25.09           N  
ATOM   1758  CA  GLU   227     -13.355 -11.516   4.091  1.00 24.94           C  
ATOM   1759  C   GLU   227     -12.808 -10.174   4.568  1.00 25.04           C  
ATOM   1760  CB  GLU   227     -14.611 -11.884   4.885  1.00 23.30           C  
ATOM   1761  O   GLU   227     -12.238 -10.082   5.657  1.00 23.93           O  
ATOM   1762  CG  GLU   227     -15.682 -12.578   4.056  1.00 22.45           C  
ATOM   1763  CD  GLU   227     -16.959 -12.851   4.834  1.00 22.87           C  
ATOM   1764  OE1 GLU   227     -16.995 -12.584   6.057  1.00 25.74           O  
ATOM   1765  OE2 GLU   227     -17.933 -13.338   4.216  1.00 16.97           O  
ATOM   1766  N   LEU   228     -12.155  -9.306   3.710  1.00 28.10           N  
ATOM   1767  CA  LEU   228     -12.066  -7.897   4.075  1.00 28.01           C  
ATOM   1768  C   LEU   228     -13.225  -7.495   4.981  1.00 28.00           C  
ATOM   1769  CB  LEU   228     -12.053  -7.018   2.822  1.00 26.85           C  
ATOM   1770  O   LEU   228     -14.354  -7.952   4.790  1.00 27.00           O  
ATOM   1771  CG  LEU   228     -10.739  -6.972   2.040  1.00 25.54           C  
ATOM   1772  CD1 LEU   228     -10.981  -6.444   0.630  1.00 23.36           C  
ATOM   1773  CD2 LEU   228      -9.711  -6.114   2.769  1.00 25.92           C  
ATOM   1774  N   PRO   229     -12.860  -7.187   6.289  1.00 26.74           N  
ATOM   1775  CA  PRO   229     -13.948  -6.759   7.171  1.00 26.44           C  
ATOM   1776  C   PRO   229     -15.059  -6.023   6.424  1.00 26.62           C  
ATOM   1777  CB  PRO   229     -13.250  -5.829   8.166  1.00 24.55           C  
ATOM   1778  O   PRO   229     -14.800  -5.379   5.404  1.00 25.20           O  
ATOM   1779  CG  PRO   229     -11.801  -5.907   7.810  1.00 23.66           C  
ATOM   1780  CD  PRO   229     -11.669  -6.634   6.503  1.00 25.26           C  
ATOM   1781  N   ALA   230     -16.328  -6.683   6.321  1.00 24.96           N  
ATOM   1782  CA  ALA   230     -17.600  -6.087   5.919  1.00 24.32           C  
ATOM   1783  C   ALA   230     -17.454  -4.585   5.692  1.00 24.83           C  
ATOM   1784  CB  ALA   230     -18.672  -6.362   6.970  1.00 22.67           C  
ATOM   1785  O   ALA   230     -18.113  -4.016   4.819  1.00 23.24           O  
ATOM   1786  N   PHE   231     -16.604  -3.924   6.453  1.00 25.01           N  
ATOM   1787  CA  PHE   231     -16.472  -2.484   6.272  1.00 25.61           C  
ATOM   1788  C   PHE   231     -15.958  -2.159   4.874  1.00 24.99           C  
ATOM   1789  CB  PHE   231     -15.532  -1.892   7.327  1.00 22.79           C  
ATOM   1790  O   PHE   231     -16.507  -1.292   4.191  1.00 23.65           O  
ATOM   1791  CG  PHE   231     -15.331  -0.407   7.196  1.00 22.03           C  
ATOM   1792  CD1 PHE   231     -14.260   0.103   6.471  1.00 18.08           C  
ATOM   1793  CD2 PHE   231     -16.213   0.481   7.798  1.00 17.76           C  
ATOM   1794  CE1 PHE   231     -14.071   1.477   6.349  1.00 14.20           C  
ATOM   1795  CE2 PHE   231     -16.031   1.856   7.679  1.00 16.61           C  
ATOM   1796  CZ  PHE   231     -14.959   2.352   6.955  1.00 17.23           C  
ATOM   1797  N   TRP   232     -15.053  -2.919   4.229  1.00 20.78           N  
ATOM   1798  CA  TRP   232     -14.651  -2.654   2.852  1.00 28.43           C  
ATOM   1799  C   TRP   232     -15.745  -3.073   1.875  1.00 22.21           C  
ATOM   1800  CB  TRP   232     -13.347  -3.385   2.521  1.00 21.16           C  
ATOM   1801  O   TRP   232     -16.020  -2.367   0.902  1.00 20.87           O  
ATOM   1802  CG  TRP   232     -12.117  -2.698   3.034  1.00 21.78           C  
ATOM   1803  CD1 TRP   232     -11.481  -2.926   4.223  1.00 14.18           C  
ATOM   1804  CD2 TRP   232     -11.377  -1.666   2.375  1.00 10.37           C  
ATOM   1805  CE2 TRP   232     -10.302  -1.315   3.222  1.00  9.19           C  
ATOM   1806  CE3 TRP   232     -11.517  -1.004   1.148  1.00 19.03           C  
ATOM   1807  NE1 TRP   232     -10.389  -2.098   4.342  1.00 19.35           N  
ATOM   1808  CH2 TRP   232      -9.534   0.302   1.675  1.00 18.08           C  
ATOM   1809  CZ2 TRP   232      -9.373  -0.330   2.881  1.00 17.28           C  
ATOM   1810  CZ3 TRP   232     -10.591  -0.024   0.810  1.00 17.90           C  
ATOM   1811  N   GLY   233     -16.336  -4.271   1.871  1.00 27.93           N  
ATOM   1812  CA  GLY   233     -17.401  -4.686   0.973  1.00 26.83           C  
ATOM   1813  C   GLY   233     -18.562  -3.710   0.932  1.00 27.71           C  
ATOM   1814  O   GLY   233     -18.940  -3.232  -0.139  1.00 25.72           O  
ATOM   1815  N   LYS   234     -19.106  -3.364   2.033  1.00 26.07           N  
ATOM   1816  CA  LYS   234     -20.178  -2.377   2.121  1.00 25.78           C  
ATOM   1817  C   LYS   234     -19.663  -0.977   1.800  1.00 25.98           C  
ATOM   1818  CB  LYS   234     -20.813  -2.396   3.512  1.00 23.39           C  
ATOM   1819  O   LYS   234     -20.309  -0.225   1.067  1.00 24.23           O  
ATOM   1820  CG  LYS   234     -22.320  -2.187   3.508  1.00 22.67           C  
ATOM   1821  CD  LYS   234     -22.894  -2.225   4.919  1.00 25.43           C  
ATOM   1822  CE  LYS   234     -24.393  -1.958   4.921  1.00 18.09           C  
ATOM   1823  NZ  LYS   234     -24.947  -1.923   6.307  1.00 13.73           N  
ATOM   1824  N   TYR   235     -18.465  -0.618   2.130  1.00 24.33           N  
ATOM   1825  CA  TYR   235     -17.997   0.740   1.879  1.00 24.71           C  
ATOM   1826  C   TYR   235     -17.539   0.901   0.434  1.00 24.30           C  
ATOM   1827  CB  TYR   235     -16.853   1.100   2.832  1.00 22.23           C  
ATOM   1828  O   TYR   235     -17.896   1.875  -0.232  1.00 23.13           O  
ATOM   1829  CG  TYR   235     -16.832   2.555   3.233  1.00 21.87           C  
ATOM   1830  CD1 TYR   235     -17.569   3.008   4.325  1.00 17.85           C  
ATOM   1831  CD2 TYR   235     -16.077   3.480   2.521  1.00 17.51           C  
ATOM   1832  CE1 TYR   235     -17.554   4.348   4.697  1.00 13.87           C  
ATOM   1833  CE2 TYR   235     -16.054   4.823   2.884  1.00 16.25           C  
ATOM   1834  OH  TYR   235     -16.776   6.574   4.336  1.00  9.58           O  
ATOM   1835  CZ  TYR   235     -16.795   5.246   3.972  1.00 17.43           C  
ATOM   1836  N   LEU   236     -16.918  -0.104  -0.120  1.00 28.19           N  
ATOM   1837  CA  LEU   236     -16.557  -0.046  -1.532  1.00 28.36           C  
ATOM   1838  C   LEU   236     -17.787  -0.223  -2.415  1.00 28.07           C  
ATOM   1839  CB  LEU   236     -15.516  -1.118  -1.864  1.00 26.45           C  
ATOM   1840  O   LEU   236     -17.892   0.401  -3.474  1.00 26.51           O  
ATOM   1841  CG  LEU   236     -14.082  -0.834  -1.416  1.00 25.11           C  
ATOM   1842  CD1 LEU   236     -13.235  -2.098  -1.514  1.00 23.67           C  
ATOM   1843  CD2 LEU   236     -13.474   0.289  -2.249  1.00 26.52           C  
ATOM   1844  N   SER   237     -18.838  -1.028  -2.057  1.00 24.17           N  
ATOM   1845  CA  SER   237     -20.123  -1.117  -2.742  1.00 24.94           C  
ATOM   1846  C   SER   237     -20.850   0.223  -2.731  1.00 23.90           C  
ATOM   1847  CB  SER   237     -21.002  -2.188  -2.094  1.00 21.83           C  
ATOM   1848  O   SER   237     -21.464   0.610  -3.728  1.00 21.84           O  
ATOM   1849  OG  SER   237     -21.456  -1.764  -0.821  1.00 13.69           O  
ATOM   1850  N   GLN   238     -20.897   0.965  -1.653  1.00 23.83           N  
ATOM   1851  CA  GLN   238     -21.555   2.262  -1.537  1.00 24.20           C  
ATOM   1852  C   GLN   238     -20.761   3.349  -2.256  1.00 23.48           C  
ATOM   1853  CB  GLN   238     -21.746   2.638  -0.066  1.00 21.22           C  
ATOM   1854  O   GLN   238     -21.342   4.252  -2.861  1.00 21.90           O  
ATOM   1855  CG  GLN   238     -22.959   1.986   0.583  1.00 20.60           C  
ATOM   1856  CD  GLN   238     -23.179   2.446   2.012  1.00 20.59           C  
ATOM   1857  NE2 GLN   238     -24.313   2.064   2.590  1.00 13.78           N  
ATOM   1858  OE1 GLN   238     -22.335   3.137   2.592  1.00 25.93           O  
ATOM   1859  N   LEU   239     -19.478   3.330  -2.328  1.00 23.78           N  
ATOM   1860  CA  LEU   239     -18.716   4.416  -2.935  1.00 23.96           C  
ATOM   1861  C   LEU   239     -18.816   4.367  -4.456  1.00 23.66           C  
ATOM   1862  CB  LEU   239     -17.248   4.344  -2.507  1.00 22.01           C  
ATOM   1863  O   LEU   239     -18.949   5.405  -5.107  1.00 22.36           O  
ATOM   1864  CG  LEU   239     -16.804   5.343  -1.436  1.00 21.21           C  
ATOM   1865  CD1 LEU   239     -15.846   4.678  -0.454  1.00 19.12           C  
ATOM   1866  CD2 LEU   239     -16.156   6.564  -2.080  1.00 21.34           C  
ATOM   1867  N   TYR   240     -19.061   3.158  -5.050  1.00 24.73           N  
ATOM   1868  CA  TYR   240     -18.873   3.166  -6.496  1.00 26.06           C  
ATOM   1869  C   TYR   240     -20.086   2.580  -7.208  1.00 24.66           C  
ATOM   1870  CB  TYR   240     -17.614   2.382  -6.880  1.00 23.20           C  
ATOM   1871  O   TYR   240     -20.190   2.653  -8.435  1.00 23.03           O  
ATOM   1872  CG  TYR   240     -16.328   3.080  -6.508  1.00 22.31           C  
ATOM   1873  CD1 TYR   240     -15.850   4.150  -7.260  1.00 20.73           C  
ATOM   1874  CD2 TYR   240     -15.588   2.669  -5.404  1.00 23.38           C  
ATOM   1875  CE1 TYR   240     -14.664   4.795  -6.922  1.00 24.53           C  
ATOM   1876  CE2 TYR   240     -14.401   3.306  -5.057  1.00 27.01           C  
ATOM   1877  OH  TYR   240     -12.774   5.000  -5.481  1.00 14.50           O  
ATOM   1878  CZ  TYR   240     -13.948   4.366  -5.820  1.00 24.28           C  
ATOM   1879  N   GLY   241     -21.282   2.388  -6.545  1.00 27.07           N  
ATOM   1880  CA  GLY   241     -22.452   1.840  -7.213  1.00 26.12           C  
ATOM   1881  C   GLY   241     -22.197   0.485  -7.847  1.00 27.07           C  
ATOM   1882  O   GLY   241     -22.767   0.166  -8.892  1.00 25.41           O  
ATOM   1883  N   PHE   242     -21.222  -0.270  -7.390  1.00 23.22           N  
ATOM   1884  CA  PHE   242     -20.972  -1.566  -8.010  1.00 24.60           C  
ATOM   1885  C   PHE   242     -22.016  -2.586  -7.571  1.00 23.15           C  
ATOM   1886  CB  PHE   242     -19.568  -2.068  -7.663  1.00 22.03           C  
ATOM   1887  O   PHE   242     -22.427  -2.601  -6.409  1.00 22.29           O  
ATOM   1888  CG  PHE   242     -18.464  -1.165  -8.142  1.00 21.86           C  
ATOM   1889  CD1 PHE   242     -18.019  -1.225  -9.457  1.00 20.54           C  
ATOM   1890  CD2 PHE   242     -17.871  -0.254  -7.277  1.00 21.39           C  
ATOM   1891  CE1 PHE   242     -16.997  -0.389  -9.903  1.00 18.71           C  
ATOM   1892  CE2 PHE   242     -16.850   0.584  -7.715  1.00 22.82           C  
ATOM   1893  CZ  PHE   242     -16.414   0.514  -9.028  1.00 21.61           C  
ATOM   1894  N   SER   243     -22.878  -2.999  -8.434  1.00 24.49           N  
ATOM   1895  CA  SER   243     -23.643  -4.240  -8.501  1.00 25.30           C  
ATOM   1896  C   SER   243     -22.737  -5.433  -8.787  1.00 24.47           C  
ATOM   1897  CB  SER   243     -24.727  -4.144  -9.574  1.00 22.39           C  
ATOM   1898  O   SER   243     -21.831  -5.346  -9.618  1.00 23.48           O  
ATOM   1899  OG  SER   243     -24.300  -4.760 -10.778  1.00 12.35           O  
ATOM   1900  N   TRP   244     -22.488  -6.276  -7.741  1.00  8.22           N  
ATOM   1901  CA  TRP   244     -22.068  -7.665  -7.582  1.00 24.74           C  
ATOM   1902  C   TRP   244     -22.702  -8.551  -8.650  1.00 11.91           C  
ATOM   1903  CB  TRP   244     -22.435  -8.182  -6.189  1.00  8.23           C  
ATOM   1904  O   TRP   244     -23.915  -8.771  -8.642  1.00 11.23           O  
ATOM   1905  CG  TRP   244     -21.806  -7.410  -5.068  1.00 11.07           C  
ATOM   1906  CD1 TRP   244     -22.337  -6.337  -4.406  1.00  7.39           C  
ATOM   1907  CD2 TRP   244     -20.524  -7.649  -4.480  1.00  7.33           C  
ATOM   1908  CE2 TRP   244     -20.342  -6.683  -3.466  1.00  7.68           C  
ATOM   1909  CE3 TRP   244     -19.510  -8.588  -4.713  1.00 17.49           C  
ATOM   1910  NE1 TRP   244     -21.461  -5.895  -3.442  1.00 17.66           N  
ATOM   1911  CH2 TRP   244     -18.209  -7.560  -2.933  1.00 15.13           C  
ATOM   1912  CZ2 TRP   244     -19.185  -6.629  -2.685  1.00 15.31           C  
ATOM   1913  CZ3 TRP   244     -18.360  -8.533  -3.934  1.00 15.89           C  
ATOM   1914  N   SER   245     -22.466  -8.346 -10.039  1.00 23.78           N  
ATOM   1915  CA  SER   245     -23.185  -9.230 -10.950  1.00 24.09           C  
ATOM   1916  C   SER   245     -22.238  -9.881 -11.952  1.00 24.01           C  
ATOM   1917  CB  SER   245     -24.278  -8.461 -11.693  1.00 21.90           C  
ATOM   1918  O   SER   245     -21.645  -9.196 -12.788  1.00 23.32           O  
ATOM   1919  OG  SER   245     -23.736  -7.328 -12.351  1.00 13.88           O  
ATOM   1920  N   SER   246     -21.010 -10.512 -11.516  1.00 20.22           N  
ATOM   1921  CA  SER   246     -20.289 -11.618 -12.140  1.00 24.47           C  
ATOM   1922  C   SER   246     -18.850 -11.690 -11.641  1.00 20.43           C  
ATOM   1923  CB  SER   246     -20.303 -11.476 -13.662  1.00 18.98           C  
ATOM   1924  O   SER   246     -18.170 -10.667 -11.541  1.00 20.17           O  
ATOM   1925  OG  SER   246     -19.780 -12.640 -14.280  1.00 10.49           O  
ATOM   1926  N   PRO   247     -18.382 -12.799 -10.894  1.00 22.72           N  
ATOM   1927  CA  PRO   247     -17.075 -13.329 -10.499  1.00 22.93           C  
ATOM   1928  C   PRO   247     -16.099 -13.425 -11.670  1.00 22.73           C  
ATOM   1929  CB  PRO   247     -17.409 -14.719  -9.951  1.00 21.29           C  
ATOM   1930  O   PRO   247     -16.292 -14.242 -12.574  1.00 21.80           O  
ATOM   1931  CG  PRO   247     -18.815 -14.974 -10.388  1.00 21.01           C  
ATOM   1932  CD  PRO   247     -19.392 -13.690 -10.912  1.00 23.70           C  
ATOM   1933  N   THR   248     -15.687 -12.358 -12.280  1.00 21.77           N  
ATOM   1934  CA  THR   248     -14.443 -12.447 -13.037  1.00 22.76           C  
ATOM   1935  C   THR   248     -13.302 -11.770 -12.284  1.00 21.53           C  
ATOM   1936  CB  THR   248     -14.591 -11.811 -14.432  1.00 19.63           C  
ATOM   1937  O   THR   248     -13.471 -10.673 -11.746  1.00 20.92           O  
ATOM   1938  CG2 THR   248     -13.963 -12.691 -15.507  1.00  9.11           C  
ATOM   1939  OG1 THR   248     -15.983 -11.636 -14.725  1.00 12.24           O  
ATOM   1940  N   TYR   249     -12.325 -12.409 -11.469  1.00 21.92           N  
ATOM   1941  CA  TYR   249     -11.124 -12.470 -10.644  1.00 22.49           C  
ATOM   1942  C   TYR   249     -10.041 -11.546 -11.187  1.00 21.78           C  
ATOM   1943  CB  TYR   249     -10.596 -13.906 -10.568  1.00 20.28           C  
ATOM   1944  O   TYR   249      -9.633 -11.671 -12.345  1.00 20.99           O  
ATOM   1945  CG  TYR   249     -11.578 -14.884  -9.970  1.00 19.64           C  
ATOM   1946  CD1 TYR   249     -11.633 -15.092  -8.594  1.00 14.03           C  
ATOM   1947  CD2 TYR   249     -12.452 -15.601 -10.780  1.00 13.43           C  
ATOM   1948  CE1 TYR   249     -12.535 -15.993  -8.038  1.00 11.12           C  
ATOM   1949  CE2 TYR   249     -13.358 -16.505 -10.235  1.00 12.56           C  
ATOM   1950  OH  TYR   249     -14.288 -17.587  -8.321  1.00  8.63           O  
ATOM   1951  CZ  TYR   249     -13.393 -16.694  -8.866  1.00 12.79           C  
ATOM   1952  N   ALA   250      -9.986 -10.318 -10.957  1.00 24.66           N  
ATOM   1953  CA  ALA   250      -8.663  -9.701 -10.995  1.00 23.79           C  
ATOM   1954  C   ALA   250      -7.963  -9.821  -9.644  1.00 24.71           C  
ATOM   1955  CB  ALA   250      -8.771  -8.234 -11.406  1.00 22.98           C  
ATOM   1956  O   ALA   250      -8.543  -9.493  -8.606  1.00 23.83           O  
ATOM   1957  N   CYS   251      -7.250 -10.896  -9.276  1.00 17.97           N  
ATOM   1958  CA  CYS   251      -6.432 -11.481  -8.220  1.00 21.30           C  
ATOM   1959  C   CYS   251      -5.152 -10.680  -8.014  1.00 18.70           C  
ATOM   1960  CB  CYS   251      -6.089 -12.933  -8.550  1.00 16.28           C  
ATOM   1961  O   CYS   251      -4.410 -10.433  -8.966  1.00 17.48           O  
ATOM   1962  SG  CYS   251      -7.023 -14.140  -7.585  1.00 18.28           S  
ATOM   1963  N   VAL   252      -5.011  -9.596  -7.305  1.00 27.16           N  
ATOM   1964  CA  VAL   252      -3.733  -9.499  -6.606  1.00 27.34           C  
ATOM   1965  C   VAL   252      -3.627 -10.613  -5.566  1.00 27.14           C  
ATOM   1966  CB  VAL   252      -3.559  -8.121  -5.930  1.00 25.52           C  
ATOM   1967  O   VAL   252      -4.491 -10.742  -4.695  1.00 26.11           O  
ATOM   1968  CG1 VAL   252      -2.161  -7.986  -5.330  1.00 24.80           C  
ATOM   1969  CG2 VAL   252      -3.825  -6.998  -6.931  1.00 24.71           C  
ATOM   1970  N   THR   253      -3.426 -11.828  -5.937  1.00 24.19           N  
ATOM   1971  CA  THR   253      -3.077 -12.951  -5.073  1.00 24.14           C  
ATOM   1972  C   THR   253      -1.759 -12.688  -4.350  1.00 24.20           C  
ATOM   1973  CB  THR   253      -2.973 -14.261  -5.875  1.00 22.53           C  
ATOM   1974  O   THR   253      -0.787 -12.242  -4.964  1.00 23.22           O  
ATOM   1975  CG2 THR   253      -4.354 -14.847  -6.152  1.00 18.56           C  
ATOM   1976  OG1 THR   253      -2.318 -14.001  -7.122  1.00 16.08           O  
ATOM   1977  N   TRP   254      -1.761 -12.316  -3.106  1.00 18.63           N  
ATOM   1978  CA  TRP   254      -0.656 -12.527  -2.177  1.00 28.64           C  
ATOM   1979  C   TRP   254      -0.527 -14.001  -1.810  1.00 21.80           C  
ATOM   1980  CB  TRP   254      -0.850 -11.688  -0.911  1.00 20.29           C  
ATOM   1981  O   TRP   254      -1.460 -14.595  -1.264  1.00 21.12           O  
ATOM   1982  CG  TRP   254      -0.928 -10.212  -1.164  1.00 21.20           C  
ATOM   1983  CD1 TRP   254      -2.040  -9.490  -1.497  1.00 11.69           C  
ATOM   1984  CD2 TRP   254       0.155  -9.278  -1.110  1.00  9.58           C  
ATOM   1985  CE2 TRP   254      -0.374  -8.006  -1.420  1.00  9.32           C  
ATOM   1986  CE3 TRP   254       1.523  -9.394  -0.828  1.00 19.23           C  
ATOM   1987  NE1 TRP   254      -1.714  -8.163  -1.652  1.00 19.37           N  
ATOM   1988  CH2 TRP   254       1.753  -6.997  -1.176  1.00 17.45           C  
ATOM   1989  CZ2 TRP   254       0.419  -6.856  -1.456  1.00 17.12           C  
ATOM   1990  CZ3 TRP   254       2.310  -8.248  -0.864  1.00 17.51           C  
ATOM   1991  N   GLU   255      -0.216 -14.823  -2.735  1.00 23.92           N  
ATOM   1992  CA  GLU   255       0.207 -16.166  -2.351  1.00 23.44           C  
ATOM   1993  C   GLU   255       1.468 -16.124  -1.493  1.00 23.89           C  
ATOM   1994  CB  GLU   255       0.443 -17.031  -3.591  1.00 22.35           C  
ATOM   1995  O   GLU   255       2.429 -15.426  -1.826  1.00 22.89           O  
ATOM   1996  CG  GLU   255      -0.752 -17.888  -3.980  1.00 21.89           C  
ATOM   1997  CD  GLU   255      -0.470 -18.817  -5.150  1.00 22.65           C  
ATOM   1998  OE1 GLU   255       0.625 -18.721  -5.751  1.00 29.54           O  
ATOM   1999  OE2 GLU   255      -1.350 -19.646  -5.470  1.00 19.09           O  
ATOM   2000  N   PRO   256       1.363 -16.344  -0.078  1.00 25.96           N  
ATOM   2001  CA  PRO   256       2.648 -16.837   0.424  1.00 24.83           C  
ATOM   2002  C   PRO   256       3.397 -17.683  -0.602  1.00 25.94           C  
ATOM   2003  CB  PRO   256       2.251 -17.677   1.641  1.00 24.52           C  
ATOM   2004  O   PRO   256       2.785 -18.485  -1.311  1.00 25.02           O  
ATOM   2005  CG  PRO   256       0.767 -17.820   1.539  1.00 23.79           C  
ATOM   2006  CD  PRO   256       0.275 -16.921   0.441  1.00 25.39           C  
ATOM   2007  N   ILE   257       4.217 -17.121  -1.486  1.00 24.58           N  
ATOM   2008  CA  ILE   257       5.196 -17.928  -2.205  1.00 23.45           C  
ATOM   2009  C   ILE   257       5.688 -19.062  -1.308  1.00 24.45           C  
ATOM   2010  CB  ILE   257       6.388 -17.073  -2.690  1.00 22.64           C  
ATOM   2011  O   ILE   257       6.164 -18.821  -0.196  1.00 23.05           O  
ATOM   2012  CG1 ILE   257       5.891 -15.896  -3.538  1.00 20.43           C  
ATOM   2013  CG2 ILE   257       7.385 -17.930  -3.474  1.00 21.41           C  
ATOM   2014  CD1 ILE   257       6.997 -14.962  -4.009  1.00 19.28           C  
ATOM   2015  N   TYR   258       4.861 -20.046  -1.004  1.00 24.18           N  
ATOM   2016  CA  TYR   258       5.475 -21.321  -0.655  1.00 23.91           C  
ATOM   2017  C   TYR   258       6.773 -21.531  -1.426  1.00 24.13           C  
ATOM   2018  CB  TYR   258       4.510 -22.478  -0.935  1.00 22.38           C  
ATOM   2019  O   TYR   258       6.813 -21.355  -2.646  1.00 22.98           O  
ATOM   2020  CG  TYR   258       3.283 -22.470  -0.056  1.00 22.47           C  
ATOM   2021  CD1 TYR   258       3.327 -22.978   1.240  1.00 18.79           C  
ATOM   2022  CD2 TYR   258       2.077 -21.955  -0.520  1.00 18.86           C  
ATOM   2023  CE1 TYR   258       2.198 -22.975   2.053  1.00 15.43           C  
ATOM   2024  CE2 TYR   258       0.942 -21.946   0.283  1.00 18.72           C  
ATOM   2025  OH  TYR   258      -0.109 -22.451   2.366  1.00  9.79           O  
ATOM   2026  CZ  TYR   258       1.012 -22.457   1.566  1.00 18.28           C  
ATOM   2027  N   ALA   259       8.014 -21.029  -0.969  1.00 25.19           N  
ATOM   2028  CA  ALA   259       9.167 -21.816  -1.400  1.00 23.41           C  
ATOM   2029  C   ALA   259       8.750 -23.230  -1.792  1.00 25.08           C  
ATOM   2030  CB  ALA   259      10.222 -21.862  -0.297  1.00 23.20           C  
ATOM   2031  O   ALA   259       8.023 -23.898  -1.052  1.00 23.73           O  
ATOM   2032  N   GLU   260       8.182 -23.381  -2.896  1.00 24.81           N  
ATOM   2033  CA  GLU   260       8.342 -24.751  -3.372  1.00 24.41           C  
ATOM   2034  C   GLU   260       9.501 -25.449  -2.666  1.00 24.71           C  
ATOM   2035  CB  GLU   260       8.559 -24.772  -4.887  1.00 22.79           C  
ATOM   2036  O   GLU   260      10.607 -24.910  -2.596  1.00 23.40           O  
ATOM   2037  CG  GLU   260       7.277 -24.934  -5.691  1.00 22.86           C  
ATOM   2038  CD  GLU   260       7.517 -25.055  -7.187  1.00 25.56           C  
ATOM   2039  OE1 GLU   260       8.688 -24.972  -7.622  1.00 33.14           O  
ATOM   2040  OE2 GLU   260       6.527 -25.234  -7.930  1.00 22.10           O  
ATOM   2041  N   GLU   261       9.352 -25.885  -1.403  1.00 23.49           N  
ATOM   2042  CA  GLU   261      10.146 -27.056  -1.045  1.00 25.44           C  
ATOM   2043  C   GLU   261      11.299 -27.260  -2.024  1.00 23.65           C  
ATOM   2044  CB  GLU   261       9.267 -28.308  -0.999  1.00 21.70           C  
ATOM   2045  O   GLU   261      11.076 -27.539  -3.204  1.00 22.74           O  
ATOM   2046  CG  GLU   261       8.460 -28.446   0.284  1.00 22.07           C  
ATOM   2047  CD  GLU   261       7.720 -29.770   0.388  1.00 25.94           C  
ATOM   2048  OE1 GLU   261       7.768 -30.570  -0.575  1.00 33.22           O  
ATOM   2049  OE2 GLU   261       7.086 -30.010   1.440  1.00 18.88           O  
ATOM   2050  N   GLY   262      12.424 -26.396  -1.983  1.00 25.39           N  
ATOM   2051  CA  GLY   262      13.736 -26.897  -2.363  1.00 25.64           C  
ATOM   2052  C   GLY   262      14.727 -25.793  -2.678  1.00 25.67           C  
ATOM   2053  O   GLY   262      15.538 -25.924  -3.598  1.00 24.47           O  
ATOM   2054  N   ILE   263      14.761 -24.656  -2.090  1.00 25.33           N  
ATOM   2055  CA  ILE   263      16.074 -24.021  -2.037  1.00 26.14           C  
ATOM   2056  C   ILE   263      16.765 -24.375  -0.722  1.00 25.38           C  
ATOM   2057  CB  ILE   263      15.966 -22.488  -2.190  1.00 23.82           C  
ATOM   2058  O   ILE   263      16.215 -24.143   0.358  1.00 24.47           O  
ATOM   2059  CG1 ILE   263      15.221 -22.131  -3.482  1.00 23.21           C  
ATOM   2060  CG2 ILE   263      17.356 -21.844  -2.164  1.00 23.73           C  
ATOM   2061  CD1 ILE   263      15.023 -20.636  -3.689  1.00 21.55           C  
ATOM   2062  N   PRO   264      17.604 -25.431  -0.730  1.00 26.09           N  
ATOM   2063  CA  PRO   264      18.650 -25.648   0.272  1.00 25.47           C  
ATOM   2064  C   PRO   264      19.305 -24.347   0.732  1.00 26.17           C  
ATOM   2065  CB  PRO   264      19.658 -26.538  -0.458  1.00 24.63           C  
ATOM   2066  O   PRO   264      19.702 -23.524  -0.098  1.00 25.48           O  
ATOM   2067  CG  PRO   264      19.160 -26.605  -1.866  1.00 25.27           C  
ATOM   2068  CD  PRO   264      17.854 -25.868  -1.945  1.00 29.98           C  
ATOM   2069  N   HIS   265      18.782 -23.638   1.886  1.00 25.65           N  
ATOM   2070  CA  HIS   265      19.800 -23.069   2.762  1.00 26.55           C  
ATOM   2071  C   HIS   265      21.194 -23.549   2.371  1.00 25.60           C  
ATOM   2072  CB  HIS   265      19.512 -23.427   4.221  1.00 24.65           C  
ATOM   2073  O   HIS   265      21.455 -24.754   2.340  1.00 24.69           O  
ATOM   2074  CG  HIS   265      18.319 -22.724   4.787  1.00 25.59           C  
ATOM   2075  CD2 HIS   265      17.079 -23.177   5.085  1.00 25.87           C  
ATOM   2076  ND1 HIS   265      18.329 -21.384   5.109  1.00 21.47           N  
ATOM   2077  CE1 HIS   265      17.142 -21.043   5.583  1.00 25.47           C  
ATOM   2078  NE2 HIS   265      16.366 -22.113   5.579  1.00 28.89           N  
ATOM   2079  N   ARG   266      21.838 -22.955   1.330  1.00 22.41           N  
ATOM   2080  CA  ARG   266      23.256 -23.243   1.524  1.00 23.59           C  
ATOM   2081  C   ARG   266      23.813 -22.472   2.716  1.00 22.29           C  
ATOM   2082  CB  ARG   266      24.051 -22.902   0.261  1.00 22.48           C  
ATOM   2083  O   ARG   266      23.362 -21.363   3.010  1.00 21.56           O  
ATOM   2084  CG  ARG   266      23.954 -23.957  -0.830  1.00 24.37           C  
ATOM   2085  CD  ARG   266      24.905 -23.663  -1.983  1.00 30.22           C  
ATOM   2086  NE  ARG   266      24.819 -24.683  -3.024  1.00 27.27           N  
ATOM   2087  NH1 ARG   266      26.659 -23.930  -4.201  1.00 25.96           N  
ATOM   2088  NH2 ARG   266      25.485 -25.753  -4.944  1.00 19.42           N  
ATOM   2089  CZ  ARG   266      25.654 -24.787  -4.054  1.00 27.65           C  
TER    2090      ARG   266
END
