# Supplementary material for: The transformative power of transformers in protein structure prediction
Source: Proc Natl Acad Sci U S A. 2023 Jul 31;120(32):e2303499120. doi: 10.1073/pnas.2303499120 (PMC10410766; doi:10.1073/pnas.2303499120)
Supplement: Supplementary file 2 — Dataset S01 (GZ) [file pnas.2303499120.sd01.gz › SI_Data/predicted_structures/ESMFold/T1157s2.pdb]

PARENT N/A
ATOM      1  N   SER     1      30.194  14.541 -14.377  1.00 88.57           N  
ATOM      2  CA  SER     1      28.912  13.860 -14.224  1.00 93.22           C  
ATOM      3  C   SER     1      27.911  14.322 -15.278  1.00 94.41           C  
ATOM      4  CB  SER     1      28.341  14.099 -12.826  1.00 87.94           C  
ATOM      5  O   SER     1      27.830  15.513 -15.584  1.00 92.54           O  
ATOM      6  OG  SER     1      27.071  13.486 -12.690  1.00 63.06           O  
ATOM      7  N   ASP     2      27.140  13.436 -15.859  1.00 96.03           N  
ATOM      8  CA  ASP     2      26.050  13.716 -16.788  1.00 96.75           C  
ATOM      9  C   ASP     2      24.796  14.170 -16.043  1.00 97.23           C  
ATOM     10  CB  ASP     2      25.739  12.482 -17.638  1.00 95.53           C  
ATOM     11  O   ASP     2      23.789  14.514 -16.665  1.00 96.86           O  
ATOM     12  CG  ASP     2      26.851  12.139 -18.613  1.00 91.54           C  
ATOM     13  OD1 ASP     2      27.318  13.037 -19.346  1.00 88.04           O  
ATOM     14  OD2 ASP     2      27.261  10.958 -18.651  1.00 89.66           O  
ATOM     15  N   VAL     3      24.778  14.216 -14.744  1.00 97.78           N  
ATOM     16  CA  VAL     3      23.708  14.727 -13.893  1.00 97.97           C  
ATOM     17  C   VAL     3      23.782  16.250 -13.827  1.00 97.66           C  
ATOM     18  CB  VAL     3      23.779  14.127 -12.471  1.00 97.77           C  
ATOM     19  O   VAL     3      24.826  16.813 -13.492  1.00 97.10           O  
ATOM     20  CG1 VAL     3      22.620  14.633 -11.613  1.00 96.74           C  
ATOM     21  CG2 VAL     3      23.774  12.601 -12.534  1.00 96.71           C  
ATOM     22  N   ILE     4      22.760  16.965 -14.016  1.00 97.65           N  
ATOM     23  CA  ILE     4      22.652  18.419 -14.048  1.00 97.70           C  
ATOM     24  C   ILE     4      22.160  18.930 -12.696  1.00 97.88           C  
ATOM     25  CB  ILE     4      21.707  18.892 -15.176  1.00 97.22           C  
ATOM     26  O   ILE     4      21.164  18.434 -12.163  1.00 97.71           O  
ATOM     27  CG1 ILE     4      22.216  18.405 -16.538  1.00 92.96           C  
ATOM     28  CG2 ILE     4      21.564  20.416 -15.158  1.00 92.95           C  
ATOM     29  CD1 ILE     4      21.195  18.527 -17.660  1.00 90.27           C  
ATOM     30  N   GLN     5      22.857  19.861 -12.159  1.00 98.05           N  
ATOM     31  CA  GLN     5      22.386  20.548 -10.961  1.00 97.98           C  
ATOM     32  C   GLN     5      21.459  21.706 -11.320  1.00 98.03           C  
ATOM     33  CB  GLN     5      23.568  21.059 -10.135  1.00 96.35           C  
ATOM     34  O   GLN     5      21.846  22.611 -12.063  1.00 97.63           O  
ATOM     35  CG  GLN     5      23.167  21.660  -8.795  1.00 82.92           C  
ATOM     36  CD  GLN     5      24.333  21.776  -7.831  1.00 77.35           C  
ATOM     37  NE2 GLN     5      24.082  22.358  -6.664  1.00 69.26           N  
ATOM     38  OE1 GLN     5      25.450  21.346  -8.133  1.00 76.79           O  
ATOM     39  N   LEU     6      20.263  21.655 -10.775  1.00 98.07           N  
ATOM     40  CA  LEU     6      19.282  22.703 -11.033  1.00 98.03           C  
ATOM     41  C   LEU     6      19.020  23.525  -9.775  1.00 97.65           C  
ATOM     42  CB  LEU     6      17.972  22.097 -11.542  1.00 97.94           C  
ATOM     43  O   LEU     6      19.144  23.016  -8.659  1.00 97.12           O  
ATOM     44  CG  LEU     6      18.035  21.381 -12.893  1.00 97.29           C  
ATOM     45  CD1 LEU     6      16.649  20.895 -13.301  1.00 96.47           C  
ATOM     46  CD2 LEU     6      18.621  22.301 -13.959  1.00 96.54           C  
ATOM     47  N   LYS     7      18.650  24.816 -10.026  1.00 97.64           N  
ATOM     48  CA  LYS     7      18.177  25.789  -9.046  1.00 97.58           C  
ATOM     49  C   LYS     7      16.748  26.228  -9.353  1.00 97.63           C  
ATOM     50  CB  LYS     7      19.102  27.006  -9.007  1.00 96.50           C  
ATOM     51  O   LYS     7      16.230  25.958 -10.439  1.00 97.30           O  
ATOM     52  CG  LYS     7      20.527  26.686  -8.581  1.00 90.73           C  
ATOM     53  CD  LYS     7      21.355  27.952  -8.402  1.00 87.31           C  
ATOM     54  CE  LYS     7      22.733  27.645  -7.832  1.00 80.52           C  
ATOM     55  NZ  LYS     7      23.380  28.863  -7.259  1.00 83.56           N  
ATOM     56  N   LYS     8      16.105  26.916  -8.422  1.00 97.65           N  
ATOM     57  CA  LYS     8      14.716  27.353  -8.527  1.00 97.63           C  
ATOM     58  C   LYS     8      14.491  28.171  -9.796  1.00 97.44           C  
ATOM     59  CB  LYS     8      14.316  28.172  -7.298  1.00 97.15           C  
ATOM     60  O   LYS     8      13.522  27.945 -10.523  1.00 97.06           O  
ATOM     61  CG  LYS     8      12.864  28.627  -7.303  1.00 95.65           C  
ATOM     62  CD  LYS     8      12.493  29.326  -6.002  1.00 94.79           C  
ATOM     63  CE  LYS     8      11.028  29.741  -5.987  1.00 92.24           C  
ATOM     64  NZ  LYS     8      10.603  30.226  -4.640  1.00 92.00           N  
ATOM     65  N   ASP     9      15.427  29.022 -10.122  1.00 97.67           N  
ATOM     66  CA  ASP     9      15.288  29.978 -11.217  1.00 97.59           C  
ATOM     67  C   ASP     9      15.443  29.288 -12.570  1.00 97.72           C  
ATOM     68  CB  ASP     9      16.315  31.104 -11.079  1.00 96.38           C  
ATOM     69  O   ASP     9      15.022  29.825 -13.598  1.00 97.40           O  
ATOM     70  CG  ASP     9      17.748  30.603 -11.088  1.00 88.27           C  
ATOM     71  OD1 ASP     9      17.975  29.399 -10.843  1.00 85.88           O  
ATOM     72  OD2 ASP     9      18.659  31.422 -11.339  1.00 87.97           O  
ATOM     73  N   THR    10      15.978  28.014 -12.637  1.00 97.63           N  
ATOM     74  CA  THR    10      16.245  27.295 -13.878  1.00 97.75           C  
ATOM     75  C   THR    10      15.403  26.025 -13.959  1.00 97.91           C  
ATOM     76  CB  THR    10      17.736  26.934 -14.005  1.00 97.38           C  
ATOM     77  O   THR    10      15.302  25.407 -15.021  1.00 97.75           O  
ATOM     78  CG2 THR    10      18.600  28.188 -14.094  1.00 95.97           C  
ATOM     79  OG1 THR    10      18.137  26.172 -12.859  1.00 96.70           O  
ATOM     80  N   PHE    11      14.756  25.562 -12.980  1.00 98.05           N  
ATOM     81  CA  PHE    11      14.089  24.272 -12.847  1.00 98.23           C  
ATOM     82  C   PHE    11      12.908  24.171 -13.805  1.00 98.21           C  
ATOM     83  CB  PHE    11      13.616  24.055 -11.406  1.00 98.25           C  
ATOM     84  O   PHE    11      12.867  23.282 -14.658  1.00 98.02           O  
ATOM     85  CG  PHE    11      12.994  22.706 -11.168  1.00 98.29           C  
ATOM     86  CD1 PHE    11      13.774  21.625 -10.777  1.00 98.15           C  
ATOM     87  CD2 PHE    11      11.628  22.519 -11.334  1.00 98.12           C  
ATOM     88  CE1 PHE    11      13.201  20.375 -10.555  1.00 97.86           C  
ATOM     89  CE2 PHE    11      11.048  21.273 -11.115  1.00 97.80           C  
ATOM     90  CZ  PHE    11      11.836  20.202 -10.726  1.00 97.58           C  
ATOM     91  N   ASP    12      11.993  25.125 -13.735  1.00 97.63           N  
ATOM     92  CA  ASP    12      10.764  25.066 -14.520  1.00 97.70           C  
ATOM     93  C   ASP    12      11.067  25.097 -16.017  1.00 97.77           C  
ATOM     94  CB  ASP    12       9.833  26.222 -14.148  1.00 97.05           C  
ATOM     95  O   ASP    12      10.509  24.310 -16.785  1.00 97.56           O  
ATOM     96  CG  ASP    12       9.108  26.000 -12.832  1.00 94.34           C  
ATOM     97  OD1 ASP    12       9.373  24.984 -12.154  1.00 94.27           O  
ATOM     98  OD2 ASP    12       8.263  26.847 -12.472  1.00 94.09           O  
ATOM     99  N   ASP    13      11.994  25.961 -16.488  1.00 97.48           N  
ATOM    100  CA  ASP    13      12.380  26.066 -17.891  1.00 97.64           C  
ATOM    101  C   ASP    13      13.059  24.785 -18.371  1.00 97.94           C  
ATOM    102  CB  ASP    13      13.306  27.264 -18.106  1.00 97.21           C  
ATOM    103  O   ASP    13      12.809  24.324 -19.487  1.00 97.95           O  
ATOM    104  CG  ASP    13      12.578  28.595 -18.043  1.00 94.66           C  
ATOM    105  OD1 ASP    13      11.335  28.617 -18.173  1.00 95.23           O  
ATOM    106  OD2 ASP    13      13.254  29.632 -17.866  1.00 95.21           O  
ATOM    107  N   PHE    14      13.838  24.156 -17.489  1.00 97.85           N  
ATOM    108  CA  PHE    14      14.514  22.909 -17.825  1.00 98.01           C  
ATOM    109  C   PHE    14      13.510  21.772 -17.976  1.00 98.00           C  
ATOM    110  CB  PHE    14      15.553  22.553 -16.757  1.00 98.10           C  
ATOM    111  O   PHE    14      13.553  21.025 -18.956  1.00 97.83           O  
ATOM    112  CG  PHE    14      16.418  21.376 -17.119  1.00 97.96           C  
ATOM    113  CD1 PHE    14      17.643  21.563 -17.747  1.00 97.64           C  
ATOM    114  CD2 PHE    14      16.005  20.081 -16.831  1.00 97.57           C  
ATOM    115  CE1 PHE    14      18.446  20.475 -18.083  1.00 97.18           C  
ATOM    116  CE2 PHE    14      16.801  18.990 -17.164  1.00 97.15           C  
ATOM    117  CZ  PHE    14      18.021  19.189 -17.791  1.00 96.90           C  
ATOM    118  N   ILE    15      12.520  21.682 -17.022  1.00 97.99           N  
ATOM    119  CA  ILE    15      11.506  20.635 -17.059  1.00 97.94           C  
ATOM    120  C   ILE    15      10.613  20.823 -18.283  1.00 97.64           C  
ATOM    121  CB  ILE    15      10.654  20.628 -15.770  1.00 97.82           C  
ATOM    122  O   ILE    15      10.273  19.855 -18.966  1.00 97.15           O  
ATOM    123  CG1 ILE    15      11.525  20.282 -14.556  1.00 97.08           C  
ATOM    124  CG2 ILE    15       9.484  19.648 -15.901  1.00 97.16           C  
ATOM    125  CD1 ILE    15      12.258  18.954 -14.678  1.00 96.44           C  
ATOM    126  N   LYS    16      10.321  22.052 -18.737  1.00 97.35           N  
ATOM    127  CA  LYS    16       9.488  22.373 -19.892  1.00 97.09           C  
ATOM    128  C   LYS    16      10.217  22.065 -21.197  1.00 96.54           C  
ATOM    129  CB  LYS    16       9.068  23.843 -19.860  1.00 96.78           C  
ATOM    130  O   LYS    16       9.584  21.782 -22.216  1.00 95.90           O  
ATOM    131  CG  LYS    16       7.971  24.152 -18.852  1.00 95.34           C  
ATOM    132  CD  LYS    16       7.746  25.652 -18.713  1.00 94.47           C  
ATOM    133  CE  LYS    16       6.785  25.970 -17.576  1.00 92.49           C  
ATOM    134  NZ  LYS    16       6.866  27.405 -17.167  1.00 92.51           N  
ATOM    135  N   SER    17      11.503  22.087 -21.162  1.00 97.56           N  
ATOM    136  CA  SER    17      12.311  21.945 -22.369  1.00 97.33           C  
ATOM    137  C   SER    17      12.742  20.497 -22.579  1.00 97.31           C  
ATOM    138  CB  SER    17      13.544  22.847 -22.298  1.00 96.44           C  
ATOM    139  O   SER    17      13.409  20.179 -23.566  1.00 96.70           O  
ATOM    140  OG  SER    17      13.166  24.204 -22.139  1.00 85.31           O  
ATOM    141  N   ASN    18      12.411  19.601 -21.674  1.00 97.11           N  
ATOM    142  CA  ASN    18      12.741  18.181 -21.733  1.00 97.17           C  
ATOM    143  C   ASN    18      11.504  17.310 -21.528  1.00 96.73           C  
ATOM    144  CB  ASN    18      13.812  17.835 -20.696  1.00 97.31           C  
ATOM    145  O   ASN    18      10.765  17.493 -20.559  1.00 95.94           O  
ATOM    146  CG  ASN    18      15.133  18.527 -20.968  1.00 97.20           C  
ATOM    147  ND2 ASN    18      15.291  19.733 -20.434  1.00 96.19           N  
ATOM    148  OD1 ASN    18      16.003  17.983 -21.652  1.00 96.58           O  
ATOM    149  N   ASP    19      11.327  16.326 -22.351  1.00 94.40           N  
ATOM    150  CA  ASP    19      10.129  15.492 -22.362  1.00 94.72           C  
ATOM    151  C   ASP    19      10.067  14.602 -21.124  1.00 95.67           C  
ATOM    152  CB  ASP    19      10.083  14.636 -23.629  1.00 93.46           C  
ATOM    153  O   ASP    19       8.982  14.299 -20.624  1.00 95.53           O  
ATOM    154  CG  ASP    19       9.884  15.455 -24.892  1.00 88.85           C  
ATOM    155  OD1 ASP    19       9.323  16.569 -24.815  1.00 88.08           O  
ATOM    156  OD2 ASP    19      10.290  14.981 -25.975  1.00 89.25           O  
ATOM    157  N   LEU    20      11.221  14.137 -20.646  1.00 96.39           N  
ATOM    158  CA  LEU    20      11.309  13.204 -19.528  1.00 96.87           C  
ATOM    159  C   LEU    20      12.542  13.490 -18.677  1.00 97.25           C  
ATOM    160  CB  LEU    20      11.350  11.761 -20.036  1.00 96.31           C  
ATOM    161  O   LEU    20      13.670  13.433 -19.171  1.00 97.08           O  
ATOM    162  CG  LEU    20      11.265  10.665 -18.973  1.00 94.94           C  
ATOM    163  CD1 LEU    20       9.894  10.679 -18.305  1.00 92.73           C  
ATOM    164  CD2 LEU    20      11.552   9.299 -19.587  1.00 92.91           C  
ATOM    165  N   VAL    21      12.320  13.823 -17.420  1.00 97.79           N  
ATOM    166  CA  VAL    21      13.354  14.174 -16.453  1.00 98.00           C  
ATOM    167  C   VAL    21      13.162  13.363 -15.173  1.00 98.13           C  
ATOM    168  CB  VAL    21      13.342  15.686 -16.132  1.00 97.88           C  
ATOM    169  O   VAL    21      12.059  13.313 -14.622  1.00 98.02           O  
ATOM    170  CG1 VAL    21      14.462  16.040 -15.155  1.00 97.45           C  
ATOM    171  CG2 VAL    21      13.471  16.503 -17.416  1.00 97.48           C  
ATOM    172  N   LEU    22      14.203  12.717 -14.654  1.00 98.31           N  
ATOM    173  CA  LEU    22      14.258  12.234 -13.278  1.00 98.38           C  
ATOM    174  C   LEU    22      14.988  13.229 -12.382  1.00 98.40           C  
ATOM    175  CB  LEU    22      14.951  10.870 -13.216  1.00 98.23           C  
ATOM    176  O   LEU    22      16.162  13.528 -12.607  1.00 98.20           O  
ATOM    177  CG  LEU    22      15.013  10.203 -11.841  1.00 97.79           C  
ATOM    178  CD1 LEU    22      13.607   9.896 -11.336  1.00 96.99           C  
ATOM    179  CD2 LEU    22      15.855   8.933 -11.900  1.00 96.97           C  
ATOM    180  N   ALA    23      14.325  13.791 -11.363  1.00 98.54           N  
ATOM    181  CA  ALA    23      14.907  14.719 -10.398  1.00 98.56           C  
ATOM    182  C   ALA    23      15.159  14.032  -9.059  1.00 98.57           C  
ATOM    183  CB  ALA    23      13.997  15.930 -10.208  1.00 98.30           C  
ATOM    184  O   ALA    23      14.247  13.440  -8.477  1.00 98.45           O  
ATOM    185  N   GLU    24      16.406  14.105  -8.527  1.00 98.68           N  
ATOM    186  CA  GLU    24      16.789  13.809  -7.150  1.00 98.66           C  
ATOM    187  C   GLU    24      16.769  15.068  -6.288  1.00 98.61           C  
ATOM    188  CB  GLU    24      18.176  13.162  -7.105  1.00 98.52           C  
ATOM    189  O   GLU    24      17.582  15.974  -6.485  1.00 98.40           O  
ATOM    190  CG  GLU    24      18.614  12.744  -5.708  1.00 98.06           C  
ATOM    191  CD  GLU    24      20.086  12.373  -5.627  1.00 97.54           C  
ATOM    192  OE1 GLU    24      20.803  12.510  -6.644  1.00 96.18           O  
ATOM    193  OE2 GLU    24      20.526  11.941  -4.538  1.00 95.44           O  
ATOM    194  N   PHE    25      15.834  15.148  -5.356  1.00 98.10           N  
ATOM    195  CA  PHE    25      15.869  16.101  -4.253  1.00 98.20           C  
ATOM    196  C   PHE    25      16.655  15.538  -3.075  1.00 97.91           C  
ATOM    197  CB  PHE    25      14.448  16.465  -3.810  1.00 98.15           C  
ATOM    198  O   PHE    25      16.296  14.496  -2.524  1.00 97.39           O  
ATOM    199  CG  PHE    25      13.603  17.055  -4.906  1.00 98.12           C  
ATOM    200  CD1 PHE    25      13.567  18.429  -5.113  1.00 97.68           C  
ATOM    201  CD2 PHE    25      12.844  16.235  -5.731  1.00 97.61           C  
ATOM    202  CE1 PHE    25      12.786  18.977  -6.127  1.00 97.15           C  
ATOM    203  CE2 PHE    25      12.061  16.776  -6.747  1.00 97.06           C  
ATOM    204  CZ  PHE    25      12.032  18.147  -6.942  1.00 96.95           C  
ATOM    205  N   PHE    26      17.790  16.185  -2.776  1.00 98.16           N  
ATOM    206  CA  PHE    26      18.743  15.609  -1.835  1.00 98.12           C  
ATOM    207  C   PHE    26      19.216  16.657  -0.834  1.00 97.85           C  
ATOM    208  CB  PHE    26      19.943  15.014  -2.579  1.00 98.13           C  
ATOM    209  O   PHE    26      18.924  17.845  -0.986  1.00 97.23           O  
ATOM    210  CG  PHE    26      20.962  16.037  -3.003  1.00 98.07           C  
ATOM    211  CD1 PHE    26      20.711  16.885  -4.075  1.00 97.80           C  
ATOM    212  CD2 PHE    26      22.172  16.150  -2.330  1.00 97.74           C  
ATOM    213  CE1 PHE    26      21.653  17.833  -4.470  1.00 97.10           C  
ATOM    214  CE2 PHE    26      23.117  17.094  -2.719  1.00 97.10           C  
ATOM    215  CZ  PHE    26      22.856  17.934  -3.790  1.00 96.83           C  
ATOM    216  N   ALA    27      19.961  16.265   0.209  1.00 95.24           N  
ATOM    217  CA  ALA    27      20.745  17.101   1.115  1.00 95.45           C  
ATOM    218  C   ALA    27      22.178  16.589   1.232  1.00 95.29           C  
ATOM    219  CB  ALA    27      20.088  17.154   2.492  1.00 94.34           C  
ATOM    220  O   ALA    27      22.402  15.389   1.412  1.00 94.83           O  
ATOM    221  N   PRO    28      23.206  17.388   1.156  1.00 96.91           N  
ATOM    222  CA  PRO    28      24.605  16.955   1.106  1.00 96.63           C  
ATOM    223  C   PRO    28      25.017  16.151   2.337  1.00 95.88           C  
ATOM    224  CB  PRO    28      25.379  18.274   1.030  1.00 96.07           C  
ATOM    225  O   PRO    28      25.923  15.317   2.259  1.00 94.90           O  
ATOM    226  CG  PRO    28      24.456  19.219   0.331  1.00 95.84           C  
ATOM    227  CD  PRO    28      23.051  18.935   0.781  1.00 96.26           C  
ATOM    228  N   TRP    29      24.404  16.352   3.434  1.00 94.83           N  
ATOM    229  CA  TRP    29      24.704  15.674   4.691  1.00 95.67           C  
ATOM    230  C   TRP    29      24.004  14.321   4.762  1.00 94.04           C  
ATOM    231  CB  TRP    29      24.288  16.541   5.883  1.00 94.04           C  
ATOM    232  O   TRP    29      24.320  13.496   5.622  1.00 90.97           O  
ATOM    233  CG  TRP    29      22.885  17.064   5.795  1.00 89.28           C  
ATOM    234  CD1 TRP    29      22.496  18.320   5.421  1.00 85.11           C  
ATOM    235  CD2 TRP    29      21.685  16.343   6.092  1.00 86.71           C  
ATOM    236  CE2 TRP    29      20.603  17.225   5.875  1.00 88.46           C  
ATOM    237  CE3 TRP    29      21.419  15.035   6.519  1.00 78.79           C  
ATOM    238  NE1 TRP    29      21.124  18.423   5.467  1.00 79.67           N  
ATOM    239  CH2 TRP    29      19.043  15.556   6.491  1.00 84.07           C  
ATOM    240  CZ2 TRP    29      19.275  16.840   6.073  1.00 82.73           C  
ATOM    241  CZ3 TRP    29      20.097  14.654   6.715  1.00 82.56           C  
ATOM    242  N   CYS    30      22.981  14.054   3.923  1.00 92.30           N  
ATOM    243  CA  CYS    30      22.177  12.837   3.931  1.00 93.81           C  
ATOM    244  C   CYS    30      22.999  11.637   3.476  1.00 94.63           C  
ATOM    245  CB  CYS    30      20.951  12.998   3.032  1.00 92.87           C  
ATOM    246  O   CYS    30      23.400  11.559   2.314  1.00 94.08           O  
ATOM    247  SG  CYS    30      20.055  11.457   2.741  1.00 93.66           S  
ATOM    248  N   GLY    31      23.175  10.530   4.370  1.00 93.37           N  
ATOM    249  CA  GLY    31      23.918   9.307   4.111  1.00 93.64           C  
ATOM    250  C   GLY    31      23.354   8.500   2.957  1.00 94.19           C  
ATOM    251  O   GLY    31      24.099   8.048   2.085  1.00 94.11           O  
ATOM    252  N   HIS    32      22.010   8.479   2.846  1.00 92.12           N  
ATOM    253  CA  HIS    32      21.335   7.758   1.772  1.00 93.88           C  
ATOM    254  C   HIS    32      21.512   8.471   0.435  1.00 95.71           C  
ATOM    255  CB  HIS    32      19.847   7.596   2.087  1.00 92.33           C  
ATOM    256  O   HIS    32      21.639   7.823  -0.606  1.00 96.07           O  
ATOM    257  CG  HIS    32      19.574   6.676   3.235  1.00 87.55           C  
ATOM    258  CD2 HIS    32      18.948   6.890   4.416  1.00 84.92           C  
ATOM    259  ND1 HIS    32      19.968   5.356   3.240  1.00 85.87           N  
ATOM    260  CE1 HIS    32      19.594   4.795   4.378  1.00 83.43           C  
ATOM    261  NE2 HIS    32      18.973   5.705   5.109  1.00 84.84           N  
ATOM    262  N   CYS    33      21.540   9.792   0.387  1.00 96.05           N  
ATOM    263  CA  CYS    33      21.830  10.569  -0.813  1.00 96.96           C  
ATOM    264  C   CYS    33      23.251  10.309  -1.300  1.00 96.87           C  
ATOM    265  CB  CYS    33      21.638  12.061  -0.546  1.00 96.64           C  
ATOM    266  O   CYS    33      23.470  10.069  -2.489  1.00 96.64           O  
ATOM    267  SG  CYS    33      19.987  12.487   0.052  1.00 97.30           S  
ATOM    268  N   LYS    34      24.205  10.233  -0.393  1.00 96.83           N  
ATOM    269  CA  LYS    34      25.594   9.918  -0.711  1.00 96.87           C  
ATOM    270  C   LYS    34      25.724   8.500  -1.261  1.00 96.46           C  
ATOM    271  CB  LYS    34      26.479  10.084   0.525  1.00 96.38           C  
ATOM    272  O   LYS    34      26.472   8.264  -2.212  1.00 96.03           O  
ATOM    273  CG  LYS    34      26.651  11.528   0.974  1.00 94.87           C  
ATOM    274  CD  LYS    34      27.487  11.623   2.244  1.00 93.68           C  
ATOM    275  CE  LYS    34      27.582  13.057   2.746  1.00 92.82           C  
ATOM    276  NZ  LYS    34      28.348  13.146   4.025  1.00 93.02           N  
ATOM    277  N   ALA    35      24.999   7.574  -0.727  1.00 95.36           N  
ATOM    278  CA  ALA    35      25.001   6.187  -1.185  1.00 95.43           C  
ATOM    279  C   ALA    35      24.361   6.064  -2.565  1.00 95.85           C  
ATOM    280  CB  ALA    35      24.273   5.295  -0.183  1.00 94.25           C  
ATOM    281  O   ALA    35      24.784   5.241  -3.381  1.00 95.61           O  
ATOM    282  N   LEU    36      23.384   6.887  -2.893  1.00 97.16           N  
ATOM    283  CA  LEU    36      22.682   6.895  -4.172  1.00 97.56           C  
ATOM    284  C   LEU    36      23.509   7.601  -5.241  1.00 97.91           C  
ATOM    285  CB  LEU    36      21.319   7.576  -4.032  1.00 97.49           C  
ATOM    286  O   LEU    36      23.441   7.246  -6.420  1.00 97.82           O  
ATOM    287  CG  LEU    36      20.516   7.758  -5.321  1.00 97.22           C  
ATOM    288  CD1 LEU    36      20.217   6.403  -5.955  1.00 96.60           C  
ATOM    289  CD2 LEU    36      19.225   8.520  -5.044  1.00 96.73           C  
ATOM    290  N   ALA    37      24.332   8.521  -4.989  1.00 97.93           N  
ATOM    291  CA  ALA    37      25.001   9.450  -5.896  1.00 97.95           C  
ATOM    292  C   ALA    37      25.761   8.701  -6.986  1.00 98.01           C  
ATOM    293  CB  ALA    37      25.949  10.361  -5.120  1.00 97.41           C  
ATOM    294  O   ALA    37      25.564   8.956  -8.177  1.00 97.82           O  
ATOM    295  N   PRO    38      26.644   7.677  -6.725  1.00 98.11           N  
ATOM    296  CA  PRO    38      27.344   6.970  -7.801  1.00 98.13           C  
ATOM    297  C   PRO    38      26.397   6.181  -8.702  1.00 98.17           C  
ATOM    298  CB  PRO    38      28.291   6.032  -7.049  1.00 97.76           C  
ATOM    299  O   PRO    38      26.595   6.131  -9.918  1.00 98.01           O  
ATOM    300  CG  PRO    38      27.676   5.872  -5.696  1.00 96.79           C  
ATOM    301  CD  PRO    38      26.996   7.159  -5.326  1.00 96.55           C  
ATOM    302  N   GLU    39      25.288   5.537  -8.149  1.00 97.87           N  
ATOM    303  CA  GLU    39      24.269   4.822  -8.911  1.00 98.12           C  
ATOM    304  C   GLU    39      23.499   5.769  -9.827  1.00 98.24           C  
ATOM    305  CB  GLU    39      23.303   4.098  -7.970  1.00 97.91           C  
ATOM    306  O   GLU    39      23.247   5.448 -10.990  1.00 98.15           O  
ATOM    307  CG  GLU    39      23.974   3.068  -7.073  1.00 97.04           C  
ATOM    308  CD  GLU    39      24.292   1.765  -7.790  1.00 95.36           C  
ATOM    309  OE1 GLU    39      23.987   1.647  -8.999  1.00 95.14           O  
ATOM    310  OE2 GLU    39      24.851   0.856  -7.138  1.00 94.62           O  
ATOM    311  N   TYR    40      23.205   6.970  -9.315  1.00 98.20           N  
ATOM    312  CA  TYR    40      22.470   7.996 -10.046  1.00 98.41           C  
ATOM    313  C   TYR    40      23.320   8.582 -11.167  1.00 98.37           C  
ATOM    314  CB  TYR    40      22.015   9.110  -9.099  1.00 98.38           C  
ATOM    315  O   TYR    40      22.835   8.783 -12.283  1.00 98.21           O  
ATOM    316  CG  TYR    40      20.883   9.946  -9.644  1.00 98.20           C  
ATOM    317  CD1 TYR    40      19.606   9.411  -9.796  1.00 97.74           C  
ATOM    318  CD2 TYR    40      21.088  11.273 -10.010  1.00 97.75           C  
ATOM    319  CE1 TYR    40      18.560  10.177 -10.300  1.00 97.40           C  
ATOM    320  CE2 TYR    40      20.049  12.048 -10.515  1.00 97.39           C  
ATOM    321  OH  TYR    40      17.759  12.256 -11.155  1.00 96.22           O  
ATOM    322  CZ  TYR    40      18.791  11.493 -10.656  1.00 97.14           C  
ATOM    323  N   GLU    41      24.613   8.818 -10.980  1.00 98.12           N  
ATOM    324  CA  GLU    41      25.563   9.291 -11.983  1.00 98.00           C  
ATOM    325  C   GLU    41      25.774   8.250 -13.078  1.00 98.05           C  
ATOM    326  CB  GLU    41      26.901   9.648 -11.331  1.00 97.00           C  
ATOM    327  O   GLU    41      25.785   8.583 -14.265  1.00 97.78           O  
ATOM    328  CG  GLU    41      26.866  10.935 -10.520  1.00 86.22           C  
ATOM    329  CD  GLU    41      28.185  11.244  -9.829  1.00 79.92           C  
ATOM    330  OE1 GLU    41      29.161  10.484 -10.015  1.00 81.25           O  
ATOM    331  OE2 GLU    41      28.241  12.255  -9.093  1.00 75.96           O  
ATOM    332  N   GLU    42      25.926   6.958 -12.733  1.00 98.11           N  
ATOM    333  CA  GLU    42      25.999   5.869 -13.703  1.00 98.18           C  
ATOM    334  C   GLU    42      24.720   5.781 -14.531  1.00 98.15           C  
ATOM    335  CB  GLU    42      26.261   4.536 -12.996  1.00 98.06           C  
ATOM    336  O   GLU    42      24.775   5.686 -15.759  1.00 97.98           O  
ATOM    337  CG  GLU    42      26.461   3.365 -13.947  1.00 97.50           C  
ATOM    338  CD  GLU    42      26.716   2.048 -13.232  1.00 96.54           C  
ATOM    339  OE1 GLU    42      27.102   2.069 -12.041  1.00 96.11           O  
ATOM    340  OE2 GLU    42      26.530   0.987 -13.868  1.00 95.53           O  
ATOM    341  N   ALA    43      23.510   5.909 -13.913  1.00 98.00           N  
ATOM    342  CA  ALA    43      22.230   5.893 -14.617  1.00 98.02           C  
ATOM    343  C   ALA    43      22.126   7.063 -15.591  1.00 97.94           C  
ATOM    344  CB  ALA    43      21.075   5.931 -13.620  1.00 97.88           C  
ATOM    345  O   ALA    43      21.659   6.898 -16.721  1.00 97.61           O  
ATOM    346  N   ALA    44      22.611   8.242 -15.218  1.00 97.92           N  
ATOM    347  CA  ALA    44      22.611   9.417 -16.085  1.00 97.79           C  
ATOM    348  C   ALA    44      23.469   9.183 -17.326  1.00 97.39           C  
ATOM    349  CB  ALA    44      23.109  10.642 -15.321  1.00 97.60           C  
ATOM    350  O   ALA    44      23.055   9.502 -18.443  1.00 96.73           O  
ATOM    351  N   THR    45      24.596   8.588 -17.152  1.00 97.37           N  
ATOM    352  CA  THR    45      25.486   8.233 -18.252  1.00 97.16           C  
ATOM    353  C   THR    45      24.825   7.214 -19.176  1.00 96.97           C  
ATOM    354  CB  THR    45      26.821   7.669 -17.732  1.00 96.82           C  
ATOM    355  O   THR    45      24.819   7.386 -20.396  1.00 96.47           O  
ATOM    356  CG2 THR    45      27.774   7.362 -18.881  1.00 94.11           C  
ATOM    357  OG1 THR    45      27.432   8.629 -16.862  1.00 95.39           O  
ATOM    358  N   ASN    46      24.127   6.184 -18.633  1.00 97.19           N  
ATOM    359  CA  ASN    46      23.436   5.139 -19.381  1.00 97.26           C  
ATOM    360  C   ASN    46      22.263   5.701 -20.177  1.00 96.82           C  
ATOM    361  CB  ASN    46      22.957   4.032 -18.439  1.00 97.32           C  
ATOM    362  O   ASN    46      21.847   5.113 -21.177  1.00 96.05           O  
ATOM    363  CG  ASN    46      24.101   3.228 -17.853  1.00 96.98           C  
ATOM    364  ND2 ASN    46      23.851   2.577 -16.723  1.00 96.06           N  
ATOM    365  OD1 ASN    46      25.201   3.192 -18.412  1.00 96.09           O  
ATOM    366  N   LEU    47      21.691   6.858 -19.812  1.00 97.30           N  
ATOM    367  CA  LEU    47      20.458   7.412 -20.361  1.00 97.25           C  
ATOM    368  C   LEU    47      20.754   8.588 -21.285  1.00 96.75           C  
ATOM    369  CB  LEU    47      19.521   7.855 -19.234  1.00 97.28           C  
ATOM    370  O   LEU    47      19.862   9.074 -21.984  1.00 95.68           O  
ATOM    371  CG  LEU    47      18.875   6.740 -18.411  1.00 97.15           C  
ATOM    372  CD1 LEU    47      18.208   7.318 -17.167  1.00 96.38           C  
ATOM    373  CD2 LEU    47      17.867   5.967 -19.255  1.00 96.38           C  
ATOM    374  N   LYS    48      21.976   9.001 -21.392  1.00 96.28           N  
ATOM    375  CA  LYS    48      22.414  10.199 -22.102  1.00 95.58           C  
ATOM    376  C   LYS    48      21.987  10.156 -23.566  1.00 94.45           C  
ATOM    377  CB  LYS    48      23.932  10.357 -22.003  1.00 94.25           C  
ATOM    378  O   LYS    48      21.447  11.134 -24.089  1.00 92.97           O  
ATOM    379  CG  LYS    48      24.471  11.602 -22.691  1.00 88.38           C  
ATOM    380  CD  LYS    48      25.979  11.727 -22.519  1.00 85.16           C  
ATOM    381  CE  LYS    48      26.517  12.985 -23.189  1.00 81.29           C  
ATOM    382  NZ  LYS    48      27.976  13.169 -22.932  1.00 83.66           N  
ATOM    383  N   ASP    49      22.091   9.017 -24.273  1.00 95.79           N  
ATOM    384  CA  ASP    49      21.812   8.836 -25.694  1.00 95.39           C  
ATOM    385  C   ASP    49      20.322   8.609 -25.937  1.00 94.71           C  
ATOM    386  CB  ASP    49      22.621   7.664 -26.255  1.00 93.99           C  
ATOM    387  O   ASP    49      19.888   8.472 -27.083  1.00 93.24           O  
ATOM    388  CG  ASP    49      24.121   7.879 -26.159  1.00 90.26           C  
ATOM    389  OD1 ASP    49      24.582   9.032 -26.303  1.00 89.72           O  
ATOM    390  OD2 ASP    49      24.849   6.886 -25.941  1.00 90.54           O  
ATOM    391  N   LYS    50      19.458   8.609 -24.852  1.00 94.46           N  
ATOM    392  CA  LYS    50      18.032   8.311 -24.945  1.00 93.49           C  
ATOM    393  C   LYS    50      17.192   9.560 -24.696  1.00 93.20           C  
ATOM    394  CB  LYS    50      17.646   7.214 -23.952  1.00 91.91           C  
ATOM    395  O   LYS    50      15.970   9.476 -24.556  1.00 90.29           O  
ATOM    396  CG  LYS    50      18.356   5.889 -24.187  1.00 86.21           C  
ATOM    397  CD  LYS    50      17.799   4.789 -23.292  1.00 80.23           C  
ATOM    398  CE  LYS    50      18.508   3.462 -23.527  1.00 77.25           C  
ATOM    399  NZ  LYS    50      18.122   2.852 -24.835  1.00 77.74           N  
ATOM    400  N   ASN    51      17.783  10.740 -24.690  1.00 93.63           N  
ATOM    401  CA  ASN    51      17.183  12.046 -24.440  1.00 93.07           C  
ATOM    402  C   ASN    51      16.424  12.070 -23.115  1.00 94.68           C  
ATOM    403  CB  ASN    51      16.254  12.440 -25.590  1.00 89.10           C  
ATOM    404  O   ASN    51      15.459  12.819 -22.962  1.00 93.40           O  
ATOM    405  CG  ASN    51      15.874  13.907 -25.558  1.00 80.21           C  
ATOM    406  ND2 ASN    51      14.645  14.210 -25.960  1.00 77.04           N  
ATOM    407  OD1 ASN    51      16.678  14.761 -25.176  1.00 75.58           O  
ATOM    408  N   ILE    52      16.788  11.278 -22.118  1.00 96.98           N  
ATOM    409  CA  ILE    52      16.322  11.263 -20.735  1.00 97.30           C  
ATOM    410  C   ILE    52      17.325  11.992 -19.845  1.00 97.41           C  
ATOM    411  CB  ILE    52      16.105   9.819 -20.228  1.00 96.81           C  
ATOM    412  O   ILE    52      18.517  11.676 -19.853  1.00 97.08           O  
ATOM    413  CG1 ILE    52      15.124   9.075 -21.140  1.00 95.26           C  
ATOM    414  CG2 ILE    52      15.611   9.825 -18.779  1.00 95.51           C  
ATOM    415  CD1 ILE    52      15.037   7.579 -20.866  1.00 93.60           C  
ATOM    416  N   LYS    53      16.871  12.982 -19.160  1.00 97.69           N  
ATOM    417  CA  LYS    53      17.734  13.809 -18.322  1.00 97.81           C  
ATOM    418  C   LYS    53      17.603  13.427 -16.851  1.00 98.01           C  
ATOM    419  CB  LYS    53      17.405  15.291 -18.510  1.00 97.53           C  
ATOM    420  O   LYS    53      16.491  13.255 -16.345  1.00 97.95           O  
ATOM    421  CG  LYS    53      17.507  15.770 -19.950  1.00 96.48           C  
ATOM    422  CD  LYS    53      18.913  15.576 -20.505  1.00 96.03           C  
ATOM    423  CE  LYS    53      19.024  16.082 -21.937  1.00 94.13           C  
ATOM    424  NZ  LYS    53      20.329  15.703 -22.558  1.00 92.23           N  
ATOM    425  N   LEU    54      18.723  13.250 -16.124  1.00 98.35           N  
ATOM    426  CA  LEU    54      18.780  13.146 -14.670  1.00 98.37           C  
ATOM    427  C   LEU    54      19.310  14.436 -14.054  1.00 98.32           C  
ATOM    428  CB  LEU    54      19.660  11.967 -14.250  1.00 98.00           C  
ATOM    429  O   LEU    54      20.375  14.922 -14.440  1.00 98.00           O  
ATOM    430  CG  LEU    54      18.979  10.598 -14.194  1.00 95.60           C  
ATOM    431  CD1 LEU    54      18.494  10.190 -15.581  1.00 91.07           C  
ATOM    432  CD2 LEU    54      19.930   9.551 -13.624  1.00 90.87           C  
ATOM    433  N   VAL    55      18.622  15.012 -13.073  1.00 98.49           N  
ATOM    434  CA  VAL    55      18.947  16.295 -12.459  1.00 98.49           C  
ATOM    435  C   VAL    55      18.957  16.152 -10.938  1.00 98.52           C  
ATOM    436  CB  VAL    55      17.950  17.397 -12.884  1.00 98.23           C  
ATOM    437  O   VAL    55      18.332  15.241 -10.390  1.00 98.40           O  
ATOM    438  CG1 VAL    55      17.862  17.487 -14.406  1.00 93.84           C  
ATOM    439  CG2 VAL    55      16.572  17.130 -12.281  1.00 94.24           C  
ATOM    440  N   LYS    56      19.607  17.037 -10.216  1.00 98.53           N  
ATOM    441  CA  LYS    56      19.630  17.119  -8.759  1.00 98.43           C  
ATOM    442  C   LYS    56      19.269  18.523  -8.281  1.00 98.40           C  
ATOM    443  CB  LYS    56      21.005  16.720  -8.220  1.00 97.55           C  
ATOM    444  O   LYS    56      19.629  19.513  -8.921  1.00 98.11           O  
ATOM    445  CG  LYS    56      21.334  15.245  -8.395  1.00 86.10           C  
ATOM    446  CD  LYS    56      22.685  14.897  -7.783  1.00 81.63           C  
ATOM    447  CE  LYS    56      22.872  13.391  -7.659  1.00 73.20           C  
ATOM    448  NZ  LYS    56      24.161  13.046  -6.987  1.00 75.03           N  
ATOM    449  N   VAL    57      18.604  18.595  -7.159  1.00 98.24           N  
ATOM    450  CA  VAL    57      18.237  19.810  -6.438  1.00 98.29           C  
ATOM    451  C   VAL    57      18.693  19.706  -4.984  1.00 98.14           C  
ATOM    452  CB  VAL    57      16.715  20.069  -6.501  1.00 98.20           C  
ATOM    453  O   VAL    57      18.291  18.788  -4.265  1.00 97.81           O  
ATOM    454  CG1 VAL    57      16.353  21.345  -5.744  1.00 97.69           C  
ATOM    455  CG2 VAL    57      16.249  20.155  -7.954  1.00 97.74           C  
ATOM    456  N   ASP    58      19.577  20.590  -4.624  1.00 98.04           N  
ATOM    457  CA  ASP    58      20.037  20.679  -3.242  1.00 98.12           C  
ATOM    458  C   ASP    58      19.000  21.372  -2.361  1.00 98.06           C  
ATOM    459  CB  ASP    58      21.372  21.424  -3.167  1.00 97.88           C  
ATOM    460  O   ASP    58      18.857  22.596  -2.406  1.00 97.76           O  
ATOM    461  CG  ASP    58      22.011  21.359  -1.792  1.00 97.40           C  
ATOM    462  OD1 ASP    58      21.295  21.114  -0.797  1.00 97.00           O  
ATOM    463  OD2 ASP    58      23.242  21.557  -1.701  1.00 96.10           O  
ATOM    464  N   CYS    59      18.386  20.608  -1.548  1.00 97.33           N  
ATOM    465  CA  CYS    59      17.263  21.085  -0.748  1.00 97.12           C  
ATOM    466  C   CYS    59      17.751  21.882   0.456  1.00 96.09           C  
ATOM    467  CB  CYS    59      16.402  19.913  -0.281  1.00 96.72           C  
ATOM    468  O   CYS    59      16.946  22.449   1.198  1.00 93.75           O  
ATOM    469  SG  CYS    59      15.535  19.067  -1.621  1.00 96.90           S  
ATOM    470  N   THR    60      19.079  22.050   0.723  1.00 96.82           N  
ATOM    471  CA  THR    60      19.652  22.934   1.731  1.00 96.19           C  
ATOM    472  C   THR    60      19.825  24.346   1.177  1.00 95.75           C  
ATOM    473  CB  THR    60      21.009  22.406   2.231  1.00 95.16           C  
ATOM    474  O   THR    60      19.831  25.319   1.934  1.00 94.57           O  
ATOM    475  CG2 THR    60      20.880  20.987   2.775  1.00 87.99           C  
ATOM    476  OG1 THR    60      21.945  22.407   1.146  1.00 90.89           O  
ATOM    477  N   GLU    61      19.847  24.413  -0.146  1.00 96.94           N  
ATOM    478  CA  GLU    61      19.970  25.684  -0.853  1.00 96.68           C  
ATOM    479  C   GLU    61      18.637  26.107  -1.463  1.00 96.54           C  
ATOM    480  CB  GLU    61      21.041  25.591  -1.943  1.00 96.20           C  
ATOM    481  O   GLU    61      18.268  27.282  -1.406  1.00 95.94           O  
ATOM    482  CG  GLU    61      22.443  25.338  -1.408  1.00 94.14           C  
ATOM    483  CD  GLU    61      23.522  25.458  -2.472  1.00 92.27           C  
ATOM    484  OE1 GLU    61      23.182  25.602  -3.668  1.00 92.10           O  
ATOM    485  OE2 GLU    61      24.718  25.408  -2.106  1.00 90.27           O  
ATOM    486  N   GLU    62      17.897  25.188  -1.960  1.00 97.55           N  
ATOM    487  CA  GLU    62      16.667  25.414  -2.712  1.00 97.59           C  
ATOM    488  C   GLU    62      15.444  24.964  -1.917  1.00 97.62           C  
ATOM    489  CB  GLU    62      16.717  24.685  -4.057  1.00 97.49           C  
ATOM    490  O   GLU    62      14.611  24.210  -2.424  1.00 96.82           O  
ATOM    491  CG  GLU    62      17.903  25.078  -4.926  1.00 97.07           C  
ATOM    492  CD  GLU    62      17.881  26.540  -5.344  1.00 95.44           C  
ATOM    493  OE1 GLU    62      16.802  27.172  -5.286  1.00 94.82           O  
ATOM    494  OE2 GLU    62      18.952  27.057  -5.734  1.00 94.18           O  
ATOM    495  N   THR    63      15.314  25.398  -0.639  1.00 96.95           N  
ATOM    496  CA  THR    63      14.332  24.955   0.344  1.00 96.83           C  
ATOM    497  C   THR    63      12.913  25.181  -0.169  1.00 96.56           C  
ATOM    498  CB  THR    63      14.518  25.685   1.687  1.00 95.26           C  
ATOM    499  O   THR    63      12.063  24.293  -0.071  1.00 95.98           O  
ATOM    500  CG2 THR    63      13.539  25.166   2.736  1.00 83.83           C  
ATOM    501  OG1 THR    63      15.856  25.479   2.156  1.00 89.17           O  
ATOM    502  N   GLU    64      12.580  26.330  -0.814  1.00 96.17           N  
ATOM    503  CA  GLU    64      11.265  26.682  -1.341  1.00 96.52           C  
ATOM    504  C   GLU    64      10.849  25.735  -2.464  1.00 97.22           C  
ATOM    505  CB  GLU    64      11.255  28.128  -1.843  1.00 95.06           C  
ATOM    506  O   GLU    64       9.731  25.216  -2.462  1.00 97.18           O  
ATOM    507  CG  GLU    64      11.397  29.164  -0.736  1.00 86.43           C  
ATOM    508  CD  GLU    64      11.362  30.595  -1.247  1.00 81.14           C  
ATOM    509  OE1 GLU    64      11.257  30.799  -2.477  1.00 86.11           O  
ATOM    510  OE2 GLU    64      11.441  31.521  -0.409  1.00 80.27           O  
ATOM    511  N   LEU    65      11.776  25.432  -3.379  1.00 97.26           N  
ATOM    512  CA  LEU    65      11.526  24.518  -4.488  1.00 97.63           C  
ATOM    513  C   LEU    65      11.233  23.111  -3.977  1.00 97.63           C  
ATOM    514  CB  LEU    65      12.726  24.488  -5.439  1.00 97.75           C  
ATOM    515  O   LEU    65      10.308  22.452  -4.458  1.00 97.53           O  
ATOM    516  CG  LEU    65      12.606  23.564  -6.652  1.00 97.67           C  
ATOM    517  CD1 LEU    65      11.430  23.985  -7.526  1.00 97.46           C  
ATOM    518  CD2 LEU    65      13.903  23.565  -7.455  1.00 97.50           C  
ATOM    519  N   CYS    66      11.947  22.646  -3.010  1.00 97.32           N  
ATOM    520  CA  CYS    66      11.749  21.331  -2.411  1.00 97.50           C  
ATOM    521  C   CYS    66      10.424  21.267  -1.662  1.00 97.05           C  
ATOM    522  CB  CYS    66      12.899  20.996  -1.462  1.00 96.97           C  
ATOM    523  O   CYS    66       9.704  20.270  -1.750  1.00 96.31           O  
ATOM    524  SG  CYS    66      14.498  20.830  -2.286  1.00 96.66           S  
ATOM    525  N   GLN    67      10.006  22.332  -0.962  1.00 96.21           N  
ATOM    526  CA  GLN    67       8.711  22.428  -0.297  1.00 95.69           C  
ATOM    527  C   GLN    67       7.571  22.448  -1.312  1.00 95.46           C  
ATOM    528  CB  GLN    67       8.651  23.677   0.585  1.00 94.40           C  
ATOM    529  O   GLN    67       6.569  21.750  -1.142  1.00 94.99           O  
ATOM    530  CG  GLN    67       9.442  23.554   1.880  1.00 87.32           C  
ATOM    531  CD  GLN    67       9.499  24.855   2.658  1.00 83.15           C  
ATOM    532  NE2 GLN    67      10.210  24.843   3.781  1.00 81.77           N  
ATOM    533  OE1 GLN    67       8.911  25.862   2.254  1.00 87.58           O  
ATOM    534  N   GLU    68       7.715  23.152  -2.456  1.00 96.46           N  
ATOM    535  CA  GLU    68       6.757  23.213  -3.556  1.00 96.33           C  
ATOM    536  C   GLU    68       6.492  21.826  -4.134  1.00 96.22           C  
ATOM    537  CB  GLU    68       7.257  24.154  -4.654  1.00 95.53           C  
ATOM    538  O   GLU    68       5.352  21.493  -4.466  1.00 95.61           O  
ATOM    539  CG  GLU    68       7.122  25.630  -4.309  1.00 88.64           C  
ATOM    540  CD  GLU    68       7.791  26.547  -5.320  1.00 81.51           C  
ATOM    541  OE1 GLU    68       8.311  26.046  -6.343  1.00 87.39           O  
ATOM    542  OE2 GLU    68       7.796  27.776  -5.088  1.00 81.55           O  
ATOM    543  N   HIS    69       7.422  20.930  -4.072  1.00 97.63           N  
ATOM    544  CA  HIS    69       7.317  19.592  -4.641  1.00 97.42           C  
ATOM    545  C   HIS    69       7.065  18.550  -3.556  1.00 96.89           C  
ATOM    546  CB  HIS    69       8.584  19.240  -5.423  1.00 97.51           C  
ATOM    547  O   HIS    69       7.159  17.347  -3.811  1.00 95.41           O  
ATOM    548  CG  HIS    69       8.672  19.913  -6.756  1.00 97.16           C  
ATOM    549  CD2 HIS    69       9.558  20.815  -7.239  1.00 95.49           C  
ATOM    550  ND1 HIS    69       7.768  19.678  -7.769  1.00 94.29           N  
ATOM    551  CE1 HIS    69       8.095  20.409  -8.821  1.00 94.43           C  
ATOM    552  NE2 HIS    69       9.178  21.108  -8.526  1.00 94.40           N  
ATOM    553  N   GLY    70       6.737  19.011  -2.313  1.00 94.86           N  
ATOM    554  CA  GLY    70       6.345  18.130  -1.224  1.00 94.41           C  
ATOM    555  C   GLY    70       7.438  17.157  -0.821  1.00 93.85           C  
ATOM    556  O   GLY    70       7.202  15.950  -0.740  1.00 91.92           O  
ATOM    557  N   VAL    71       8.653  17.566  -0.804  1.00 96.56           N  
ATOM    558  CA  VAL    71       9.781  16.763  -0.341  1.00 96.42           C  
ATOM    559  C   VAL    71       9.792  16.720   1.185  1.00 94.64           C  
ATOM    560  CB  VAL    71      11.124  17.315  -0.869  1.00 96.80           C  
ATOM    561  O   VAL    71      10.071  17.728   1.839  1.00 92.47           O  
ATOM    562  CG1 VAL    71      12.295  16.500  -0.321  1.00 97.08           C  
ATOM    563  CG2 VAL    71      11.138  17.313  -2.396  1.00 97.00           C  
ATOM    564  N   GLU    72       9.608  15.600   1.690  1.00 89.83           N  
ATOM    565  CA  GLU    72       9.485  15.389   3.129  1.00 88.24           C  
ATOM    566  C   GLU    72      10.686  14.626   3.680  1.00 85.90           C  
ATOM    567  CB  GLU    72       8.190  14.638   3.454  1.00 85.73           C  
ATOM    568  O   GLU    72      10.848  14.507   4.896  1.00 82.61           O  
ATOM    569  CG  GLU    72       6.927  15.413   3.109  1.00 82.41           C  
ATOM    570  CD  GLU    72       5.650  14.648   3.419  1.00 79.91           C  
ATOM    571  OE1 GLU    72       5.734  13.462   3.812  1.00 81.43           O  
ATOM    572  OE2 GLU    72       4.558  15.239   3.266  1.00 80.62           O  
ATOM    573  N   GLY    73      11.604  14.063   2.909  1.00 89.24           N  
ATOM    574  CA  GLY    73      12.800  13.300   3.226  1.00 90.38           C  
ATOM    575  C   GLY    73      13.759  13.180   2.056  1.00 93.54           C  
ATOM    576  O   GLY    73      13.401  13.494   0.919  1.00 94.30           O  
ATOM    577  N   TYR    74      14.946  12.710   2.387  1.00 94.04           N  
ATOM    578  CA  TYR    74      16.011  12.664   1.391  1.00 95.14           C  
ATOM    579  C   TYR    74      16.589  11.259   1.274  1.00 93.79           C  
ATOM    580  CB  TYR    74      17.122  13.658   1.745  1.00 95.13           C  
ATOM    581  O   TYR    74      16.722  10.551   2.275  1.00 92.14           O  
ATOM    582  CG  TYR    74      16.623  15.058   2.008  1.00 96.10           C  
ATOM    583  CD1 TYR    74      15.961  15.780   1.017  1.00 94.95           C  
ATOM    584  CD2 TYR    74      16.812  15.661   3.246  1.00 95.13           C  
ATOM    585  CE1 TYR    74      15.501  17.071   1.254  1.00 94.79           C  
ATOM    586  CE2 TYR    74      16.357  16.952   3.495  1.00 95.00           C  
ATOM    587  OH  TYR    74      15.250  18.926   2.734  1.00 93.58           O  
ATOM    588  CZ  TYR    74      15.703  17.648   2.494  1.00 94.77           C  
ATOM    589  N   PRO    75      17.079  10.834   0.104  1.00 95.84           N  
ATOM    590  CA  PRO    75      16.699  11.441  -1.173  1.00 96.56           C  
ATOM    591  C   PRO    75      15.222  11.238  -1.507  1.00 95.96           C  
ATOM    592  CB  PRO    75      17.592  10.721  -2.186  1.00 96.39           C  
ATOM    593  O   PRO    75      14.664  10.174  -1.228  1.00 95.39           O  
ATOM    594  CG  PRO    75      17.788   9.353  -1.618  1.00 96.42           C  
ATOM    595  CD  PRO    75      17.807   9.457  -0.120  1.00 95.93           C  
ATOM    596  N   THR    76      14.519  12.175  -2.180  1.00 96.58           N  
ATOM    597  CA  THR    76      13.252  12.024  -2.887  1.00 96.93           C  
ATOM    598  C   THR    76      13.470  12.036  -4.397  1.00 97.55           C  
ATOM    599  CB  THR    76      12.260  13.137  -2.500  1.00 96.65           C  
ATOM    600  O   THR    76      14.058  12.975  -4.937  1.00 97.57           O  
ATOM    601  CG2 THR    76      10.994  13.064  -3.347  1.00 95.57           C  
ATOM    602  OG1 THR    76      11.907  12.995  -1.118  1.00 95.74           O  
ATOM    603  N   LEU    77      13.125  11.011  -5.107  1.00 97.45           N  
ATOM    604  CA  LEU    77      13.192  10.928  -6.562  1.00 97.65           C  
ATOM    605  C   LEU    77      11.814  11.136  -7.182  1.00 97.58           C  
ATOM    606  CB  LEU    77      13.761   9.575  -6.997  1.00 97.27           C  
ATOM    607  O   LEU    77      10.849  10.470  -6.799  1.00 97.21           O  
ATOM    608  CG  LEU    77      15.186   9.261  -6.540  1.00 95.53           C  
ATOM    609  CD1 LEU    77      15.612   7.884  -7.039  1.00 93.04           C  
ATOM    610  CD2 LEU    77      16.153  10.335  -7.028  1.00 93.06           C  
ATOM    611  N   LYS    78      11.665  11.997  -8.162  1.00 97.18           N  
ATOM    612  CA  LYS    78      10.434  12.303  -8.885  1.00 97.30           C  
ATOM    613  C   LYS    78      10.670  12.313 -10.392  1.00 97.55           C  
ATOM    614  CB  LYS    78       9.867  13.649  -8.434  1.00 97.07           C  
ATOM    615  O   LYS    78      11.662  12.871 -10.867  1.00 97.44           O  
ATOM    616  CG  LYS    78       9.327  13.649  -7.011  1.00 95.89           C  
ATOM    617  CD  LYS    78       8.717  14.996  -6.644  1.00 95.25           C  
ATOM    618  CE  LYS    78       8.115  14.975  -5.246  1.00 93.35           C  
ATOM    619  NZ  LYS    78       6.808  15.697  -5.195  1.00 92.03           N  
ATOM    620  N   VAL    79       9.775  11.696 -11.163  1.00 96.93           N  
ATOM    621  CA  VAL    79       9.769  11.661 -12.622  1.00 96.94           C  
ATOM    622  C   VAL    79       8.866  12.768 -13.162  1.00 96.87           C  
ATOM    623  CB  VAL    79       9.304  10.287 -13.155  1.00 96.38           C  
ATOM    624  O   VAL    79       7.680  12.828 -12.829  1.00 96.33           O  
ATOM    625  CG1 VAL    79       9.368  10.250 -14.681  1.00 94.90           C  
ATOM    626  CG2 VAL    79      10.152   9.168 -12.554  1.00 95.13           C  
ATOM    627  N   PHE    80       9.383  13.628 -13.964  1.00 96.98           N  
ATOM    628  CA  PHE    80       8.705  14.743 -14.615  1.00 97.00           C  
ATOM    629  C   PHE    80       8.512  14.466 -16.101  1.00 96.21           C  
ATOM    630  CB  PHE    80       9.494  16.041 -14.421  1.00 97.33           C  
ATOM    631  O   PHE    80       9.483  14.239 -16.827  1.00 95.10           O  
ATOM    632  CG  PHE    80       9.552  16.509 -12.992  1.00 97.67           C  
ATOM    633  CD1 PHE    80       8.728  17.536 -12.548  1.00 97.52           C  
ATOM    634  CD2 PHE    80      10.430  15.920 -12.091  1.00 97.43           C  
ATOM    635  CE1 PHE    80       8.779  17.970 -11.225  1.00 97.02           C  
ATOM    636  CE2 PHE    80      10.487  16.349 -10.768  1.00 96.94           C  
ATOM    637  CZ  PHE    80       9.662  17.375 -10.337  1.00 96.93           C  
ATOM    638  N   ARG    81       7.300  14.596 -16.585  1.00 94.73           N  
ATOM    639  CA  ARG    81       6.899  14.651 -17.987  1.00 93.27           C  
ATOM    640  C   ARG    81       6.279  16.003 -18.327  1.00 91.22           C  
ATOM    641  CB  ARG    81       5.911  13.527 -18.308  1.00 91.12           C  
ATOM    642  O   ARG    81       5.211  16.066 -18.939  1.00 86.54           O  
ATOM    643  CG  ARG    81       6.507  12.133 -18.192  1.00 85.64           C  
ATOM    644  CD  ARG    81       5.490  11.055 -18.543  1.00 81.39           C  
ATOM    645  NE  ARG    81       6.024   9.715 -18.312  1.00 78.42           N  
ATOM    646  NH1 ARG    81       5.524   9.679 -16.057  1.00 73.95           N  
ATOM    647  NH2 ARG    81       6.539   7.874 -17.040  1.00 70.53           N  
ATOM    648  CZ  ARG    81       6.028   9.093 -17.137  1.00 75.21           C  
ATOM    649  N   GLY    82       6.879  16.977 -17.927  1.00 92.04           N  
ATOM    650  CA  GLY    82       6.380  18.338 -17.813  1.00 92.78           C  
ATOM    651  C   GLY    82       6.010  18.722 -16.393  1.00 93.44           C  
ATOM    652  O   GLY    82       5.987  17.872 -15.501  1.00 93.40           O  
ATOM    653  N   LEU    83       5.672  19.920 -16.116  1.00 94.34           N  
ATOM    654  CA  LEU    83       5.520  20.473 -14.775  1.00 94.41           C  
ATOM    655  C   LEU    83       4.238  19.968 -14.121  1.00 91.69           C  
ATOM    656  CB  LEU    83       5.513  22.003 -14.823  1.00 93.85           C  
ATOM    657  O   LEU    83       4.172  19.831 -12.897  1.00 89.27           O  
ATOM    658  CG  LEU    83       6.858  22.679 -15.094  1.00 93.72           C  
ATOM    659  CD1 LEU    83       6.671  24.182 -15.265  1.00 92.03           C  
ATOM    660  CD2 LEU    83       7.843  22.381 -13.969  1.00 91.95           C  
ATOM    661  N   ASP    84       3.170  19.636 -14.899  1.00 93.47           N  
ATOM    662  CA  ASP    84       1.849  19.237 -14.422  1.00 93.02           C  
ATOM    663  C   ASP    84       1.737  17.718 -14.323  1.00 91.78           C  
ATOM    664  CB  ASP    84       0.758  19.786 -15.343  1.00 91.14           C  
ATOM    665  O   ASP    84       0.702  17.192 -13.909  1.00 89.62           O  
ATOM    666  CG  ASP    84       0.777  21.301 -15.449  1.00 87.38           C  
ATOM    667  OD1 ASP    84       0.939  21.982 -14.414  1.00 85.88           O  
ATOM    668  OD2 ASP    84       0.626  21.817 -16.577  1.00 88.17           O  
ATOM    669  N   ASN    85       2.709  16.948 -14.791  1.00 91.72           N  
ATOM    670  CA  ASN    85       2.755  15.490 -14.745  1.00 92.33           C  
ATOM    671  C   ASN    85       3.995  14.991 -14.009  1.00 93.22           C  
ATOM    672  CB  ASN    85       2.705  14.906 -16.158  1.00 90.54           C  
ATOM    673  O   ASN    85       4.996  14.641 -14.637  1.00 92.28           O  
ATOM    674  CG  ASN    85       2.480  13.407 -16.162  1.00 85.71           C  
ATOM    675  ND2 ASN    85       2.111  12.866 -17.317  1.00 84.62           N  
ATOM    676  OD1 ASN    85       2.635  12.741 -15.136  1.00 83.04           O  
ATOM    677  N   VAL    86       3.899  14.960 -12.633  1.00 94.86           N  
ATOM    678  CA  VAL    86       4.950  14.553 -11.707  1.00 94.88           C  
ATOM    679  C   VAL    86       4.529  13.283 -10.971  1.00 93.45           C  
ATOM    680  CB  VAL    86       5.278  15.672 -10.694  1.00 94.52           C  
ATOM    681  O   VAL    86       3.463  13.242 -10.352  1.00 91.48           O  
ATOM    682  CG1 VAL    86       6.528  15.323  -9.888  1.00 92.63           C  
ATOM    683  CG2 VAL    86       5.459  17.007 -11.414  1.00 91.81           C  
ATOM    684  N   THR    87       5.405  12.250 -11.002  1.00 92.03           N  
ATOM    685  CA  THR    87       5.154  11.014 -10.269  1.00 92.29           C  
ATOM    686  C   THR    87       6.358  10.640  -9.410  1.00 93.37           C  
ATOM    687  CB  THR    87       4.823   9.854 -11.226  1.00 90.84           C  
ATOM    688  O   THR    87       7.500  10.934  -9.771  1.00 93.12           O  
ATOM    689  CG2 THR    87       3.545  10.135 -12.009  1.00 84.13           C  
ATOM    690  OG1 THR    87       5.906   9.680 -12.148  1.00 86.50           O  
ATOM    691  N   PRO    88       6.147  10.098  -8.228  1.00 92.60           N  
ATOM    692  CA  PRO    88       7.280   9.552  -7.478  1.00 93.08           C  
ATOM    693  C   PRO    88       7.961   8.390  -8.199  1.00 93.50           C  
ATOM    694  CB  PRO    88       6.642   9.082  -6.168  1.00 91.64           C  
ATOM    695  O   PRO    88       7.285   7.547  -8.793  1.00 93.20           O  
ATOM    696  CG  PRO    88       5.224   8.769  -6.525  1.00 89.14           C  
ATOM    697  CD  PRO    88       4.806   9.669  -7.652  1.00 89.10           C  
ATOM    698  N   TYR    89       9.224   8.317  -8.132  1.00 94.68           N  
ATOM    699  CA  TYR    89       9.980   7.143  -8.551  1.00 94.42           C  
ATOM    700  C   TYR    89       9.755   5.978  -7.595  1.00 92.47           C  
ATOM    701  CB  TYR    89      11.475   7.467  -8.635  1.00 94.99           C  
ATOM    702  O   TYR    89       9.957   6.111  -6.386  1.00 90.29           O  
ATOM    703  CG  TYR    89      12.341   6.268  -8.932  1.00 95.93           C  
ATOM    704  CD1 TYR    89      12.520   5.820 -10.239  1.00 95.84           C  
ATOM    705  CD2 TYR    89      12.981   5.579  -7.907  1.00 95.52           C  
ATOM    706  CE1 TYR    89      13.316   4.714 -10.518  1.00 94.93           C  
ATOM    707  CE2 TYR    89      13.779   4.471  -8.174  1.00 94.92           C  
ATOM    708  OH  TYR    89      14.730   2.952  -9.750  1.00 93.20           O  
ATOM    709  CZ  TYR    89      13.941   4.047  -9.480  1.00 95.36           C  
ATOM    710  N   LYS    90       9.408   4.854  -8.084  1.00 88.29           N  
ATOM    711  CA  LYS    90       9.030   3.702  -7.271  1.00 87.05           C  
ATOM    712  C   LYS    90      10.020   2.554  -7.450  1.00 85.88           C  
ATOM    713  CB  LYS    90       7.617   3.235  -7.626  1.00 85.53           C  
ATOM    714  O   LYS    90       9.772   1.437  -6.994  1.00 82.61           O  
ATOM    715  CG  LYS    90       6.530   4.249  -7.298  1.00 83.48           C  
ATOM    716  CD  LYS    90       5.148   3.723  -7.664  1.00 81.56           C  
ATOM    717  CE  LYS    90       4.063   4.751  -7.370  1.00 76.10           C  
ATOM    718  NZ  LYS    90       2.721   4.286  -7.832  1.00 75.27           N  
ATOM    719  N   GLY    91      11.164   2.699  -8.096  1.00 87.91           N  
ATOM    720  CA  GLY    91      12.143   1.661  -8.377  1.00 88.01           C  
ATOM    721  C   GLY    91      13.240   1.578  -7.333  1.00 88.50           C  
ATOM    722  O   GLY    91      13.298   2.402  -6.418  1.00 87.77           O  
ATOM    723  N   GLN    92      14.117   0.619  -7.477  1.00 89.45           N  
ATOM    724  CA  GLN    92      15.316   0.474  -6.658  1.00 90.56           C  
ATOM    725  C   GLN    92      16.314   1.593  -6.941  1.00 92.92           C  
ATOM    726  CB  GLN    92      15.971  -0.887  -6.900  1.00 88.80           C  
ATOM    727  O   GLN    92      16.400   2.086  -8.067  1.00 93.56           O  
ATOM    728  CG  GLN    92      15.091  -2.069  -6.515  1.00 82.66           C  
ATOM    729  CD  GLN    92      15.766  -3.406  -6.758  1.00 80.46           C  
ATOM    730  NE2 GLN    92      15.070  -4.490  -6.433  1.00 78.28           N  
ATOM    731  OE1 GLN    92      16.904  -3.465  -7.236  1.00 81.24           O  
ATOM    732  N   ARG    93      17.077   1.902  -5.963  1.00 95.11           N  
ATOM    733  CA  ARG    93      18.073   2.966  -6.023  1.00 95.55           C  
ATOM    734  C   ARG    93      19.420   2.429  -6.496  1.00 95.58           C  
ATOM    735  CB  ARG    93      18.228   3.637  -4.657  1.00 94.30           C  
ATOM    736  O   ARG    93      20.446   2.654  -5.850  1.00 94.41           O  
ATOM    737  CG  ARG    93      16.976   4.355  -4.178  1.00 92.06           C  
ATOM    738  CD  ARG    93      17.185   5.008  -2.819  1.00 88.87           C  
ATOM    739  NE  ARG    93      15.955   5.615  -2.317  1.00 89.00           N  
ATOM    740  NH1 ARG    93      16.850   6.242  -0.282  1.00 85.92           N  
ATOM    741  NH2 ARG    93      14.659   6.708  -0.768  1.00 83.91           N  
ATOM    742  CZ  ARG    93      15.824   6.187  -1.124  1.00 86.53           C  
ATOM    743  N   LYS    94      19.417   1.662  -7.579  1.00 95.26           N  
ATOM    744  CA  LYS    94      20.547   1.097  -8.310  1.00 95.77           C  
ATOM    745  C   LYS    94      20.551   1.566  -9.763  1.00 96.64           C  
ATOM    746  CB  LYS    94      20.513  -0.431  -8.253  1.00 94.48           C  
ATOM    747  O   LYS    94      19.495   1.680 -10.387  1.00 96.67           O  
ATOM    748  CG  LYS    94      20.752  -1.004  -6.864  1.00 88.38           C  
ATOM    749  CD  LYS    94      22.117  -0.602  -6.321  1.00 84.99           C  
ATOM    750  CE  LYS    94      22.394  -1.246  -4.969  1.00 81.01           C  
ATOM    751  NZ  LYS    94      23.696  -0.792  -4.395  1.00 82.13           N  
ATOM    752  N   ALA    95      21.625   1.765 -10.365  1.00 97.04           N  
ATOM    753  CA  ALA    95      21.821   2.352 -11.687  1.00 97.27           C  
ATOM    754  C   ALA    95      21.035   1.588 -12.749  1.00 97.21           C  
ATOM    755  CB  ALA    95      23.306   2.377 -12.044  1.00 96.88           C  
ATOM    756  O   ALA    95      20.307   2.189 -13.543  1.00 96.97           O  
ATOM    757  N   ALA    96      21.097   0.266 -12.742  1.00 94.96           N  
ATOM    758  CA  ALA    96      20.410  -0.592 -13.704  1.00 94.88           C  
ATOM    759  C   ALA    96      18.895  -0.464 -13.567  1.00 94.47           C  
ATOM    760  CB  ALA    96      20.836  -2.046 -13.520  1.00 93.89           C  
ATOM    761  O   ALA    96      18.182  -0.358 -14.568  1.00 93.59           O  
ATOM    762  N   ALA    97      18.411  -0.394 -12.335  1.00 92.34           N  
ATOM    763  CA  ALA    97      16.981  -0.252 -12.078  1.00 92.67           C  
ATOM    764  C   ALA    97      16.483   1.130 -12.490  1.00 93.82           C  
ATOM    765  CB  ALA    97      16.678  -0.505 -10.603  1.00 91.49           C  
ATOM    766  O   ALA    97      15.472   1.251 -13.185  1.00 93.85           O  
ATOM    767  N   ILE    98      17.203   2.181 -12.153  1.00 95.91           N  
ATOM    768  CA  ILE    98      16.891   3.550 -12.550  1.00 96.45           C  
ATOM    769  C   ILE    98      16.878   3.654 -14.074  1.00 96.73           C  
ATOM    770  CB  ILE    98      17.900   4.556 -11.953  1.00 96.66           C  
ATOM    771  O   ILE    98      15.922   4.168 -14.659  1.00 96.62           O  
ATOM    772  CG1 ILE    98      17.737   4.634 -10.430  1.00 96.92           C  
ATOM    773  CG2 ILE    98      17.730   5.936 -12.594  1.00 97.02           C  
ATOM    774  CD1 ILE    98      18.876   5.356  -9.723  1.00 96.54           C  
ATOM    775  N   THR    99      17.891   3.133 -14.731  1.00 95.82           N  
ATOM    776  CA  THR    99      18.009   3.140 -16.185  1.00 95.60           C  
ATOM    777  C   THR    99      16.824   2.425 -16.827  1.00 94.72           C  
ATOM    778  CB  THR    99      19.321   2.476 -16.641  1.00 95.30           C  
ATOM    779  O   THR    99      16.117   3.004 -17.655  1.00 93.56           O  
ATOM    780  CG2 THR    99      19.428   2.458 -18.162  1.00 92.96           C  
ATOM    781  OG1 THR    99      20.431   3.205 -16.104  1.00 94.63           O  
ATOM    782  N   SER   100      16.494   1.213 -16.382  1.00 92.47           N  
ATOM    783  CA  SER   100      15.388   0.431 -16.925  1.00 91.94           C  
ATOM    784  C   SER   100      14.052   1.130 -16.697  1.00 92.10           C  
ATOM    785  CB  SER   100      15.357  -0.963 -16.295  1.00 89.89           C  
ATOM    786  O   SER   100      13.244   1.251 -17.620  1.00 91.20           O  
ATOM    787  OG  SER   100      16.518  -1.698 -16.644  1.00 77.66           O  
ATOM    788  N   TYR   101      13.850   1.671 -15.524  1.00 92.88           N  
ATOM    789  CA  TYR   101      12.624   2.385 -15.184  1.00 93.33           C  
ATOM    790  C   TYR   101      12.443   3.610 -16.072  1.00 93.98           C  
ATOM    791  CB  TYR   101      12.638   2.806 -13.711  1.00 93.12           C  
ATOM    792  O   TYR   101      11.377   3.804 -16.663  1.00 93.86           O  
ATOM    793  CG  TYR   101      11.358   3.465 -13.257  1.00 92.71           C  
ATOM    794  CD1 TYR   101      10.351   2.725 -12.642  1.00 91.54           C  
ATOM    795  CD2 TYR   101      11.153   4.828 -13.441  1.00 91.45           C  
ATOM    796  CE1 TYR   101       9.169   3.327 -12.223  1.00 90.90           C  
ATOM    797  CE2 TYR   101       9.975   5.441 -13.026  1.00 90.81           C  
ATOM    798  OH  TYR   101       7.823   5.285 -12.006  1.00 88.97           O  
ATOM    799  CZ  TYR   101       8.991   4.683 -12.419  1.00 90.69           C  
ATOM    800  N   MET   102      13.465   4.370 -16.271  1.00 95.68           N  
ATOM    801  CA  MET   102      13.355   5.606 -17.041  1.00 95.84           C  
ATOM    802  C   MET   102      13.214   5.309 -18.530  1.00 95.34           C  
ATOM    803  CB  MET   102      14.572   6.501 -16.799  1.00 96.12           C  
ATOM    804  O   MET   102      12.499   6.015 -19.243  1.00 94.60           O  
ATOM    805  CG  MET   102      14.612   7.119 -15.411  1.00 96.59           C  
ATOM    806  SD  MET   102      13.077   8.038 -15.006  1.00 96.11           S  
ATOM    807  CE  MET   102      13.229   9.436 -16.152  1.00 95.37           C  
ATOM    808  N   ILE   103      13.837   4.225 -19.084  1.00 93.72           N  
ATOM    809  CA  ILE   103      13.617   3.781 -20.456  1.00 92.94           C  
ATOM    810  C   ILE   103      12.151   3.399 -20.645  1.00 91.87           C  
ATOM    811  CB  ILE   103      14.533   2.591 -20.820  1.00 92.37           C  
ATOM    812  O   ILE   103      11.506   3.839 -21.600  1.00 90.44           O  
ATOM    813  CG1 ILE   103      15.985   3.060 -20.966  1.00 90.56           C  
ATOM    814  CG2 ILE   103      14.046   1.907 -22.101  1.00 90.21           C  
ATOM    815  CD1 ILE   103      16.991   1.925 -21.104  1.00 89.36           C  
ATOM    816  N   LYS   104      11.635   2.729 -19.689  1.00 92.36           N  
ATOM    817  CA  LYS   104      10.214   2.393 -19.698  1.00 91.71           C  
ATOM    818  C   LYS   104       9.351   3.652 -19.685  1.00 92.42           C  
ATOM    819  CB  LYS   104       9.864   1.506 -18.502  1.00 89.14           C  
ATOM    820  O   LYS   104       8.389   3.760 -20.448  1.00 91.79           O  
ATOM    821  CG  LYS   104       8.389   1.143 -18.412  1.00 80.53           C  
ATOM    822  CD  LYS   104       8.115   0.209 -17.240  1.00 77.15           C  
ATOM    823  CE  LYS   104       6.621  -0.002 -17.030  1.00 69.79           C  
ATOM    824  NZ  LYS   104       6.348  -0.969 -15.924  1.00 68.87           N  
ATOM    825  N   GLN   105       9.742   4.670 -18.935  1.00 93.76           N  
ATOM    826  CA  GLN   105       9.022   5.935 -18.822  1.00 93.57           C  
ATOM    827  C   GLN   105       9.141   6.752 -20.105  1.00 93.34           C  
ATOM    828  CB  GLN   105       9.543   6.745 -17.634  1.00 92.99           C  
ATOM    829  O   GLN   105       8.294   7.602 -20.386  1.00 92.38           O  
ATOM    830  CG  GLN   105       9.240   6.116 -16.281  1.00 92.17           C  
ATOM    831  CD  GLN   105       7.770   5.785 -16.103  1.00 90.92           C  
ATOM    832  NE2 GLN   105       7.487   4.571 -15.643  1.00 89.57           N  
ATOM    833  OE1 GLN   105       6.896   6.614 -16.377  1.00 89.39           O  
ATOM    834  N   SER   106      10.052   6.462 -20.983  1.00 93.74           N  
ATOM    835  CA  SER   106      10.264   7.187 -22.231  1.00 93.09           C  
ATOM    836  C   SER   106       9.383   6.637 -23.347  1.00 91.73           C  
ATOM    837  CB  SER   106      11.734   7.117 -22.650  1.00 92.32           C  
ATOM    838  O   SER   106       9.219   7.277 -24.388  1.00 89.86           O  
ATOM    839  OG  SER   106      12.056   5.827 -23.140  1.00 91.43           O  
ATOM    840  N   LEU   107       8.845   5.432 -23.187  1.00 91.54           N  
ATOM    841  CA  LEU   107       7.940   4.858 -24.176  1.00 91.48           C  
ATOM    842  C   LEU   107       6.653   5.669 -24.271  1.00 91.79           C  
ATOM    843  CB  LEU   107       7.616   3.403 -23.826  1.00 90.67           C  
ATOM    844  O   LEU   107       6.209   6.255 -23.281  1.00 91.50           O  
ATOM    845  CG  LEU   107       8.799   2.434 -23.794  1.00 89.02           C  
ATOM    846  CD1 LEU   107       8.339   1.052 -23.339  1.00 86.93           C  
ATOM    847  CD2 LEU   107       9.465   2.357 -25.163  1.00 86.77           C  
ATOM    848  N   PRO   108       6.031   5.779 -25.513  1.00 92.12           N  
ATOM    849  CA  PRO   108       4.666   6.308 -25.575  1.00 92.52           C  
ATOM    850  C   PRO   108       3.704   5.569 -24.648  1.00 93.59           C  
ATOM    851  CB  PRO   108       4.276   6.105 -27.042  1.00 91.62           C  
ATOM    852  O   PRO   108       3.939   4.407 -24.309  1.00 93.81           O  
ATOM    853  CG  PRO   108       5.089   4.936 -27.495  1.00 89.91           C  
ATOM    854  CD  PRO   108       6.395   4.947 -26.754  1.00 90.64           C  
ATOM    855  N   ALA   109       2.624   6.246 -24.275  1.00 93.97           N  
ATOM    856  CA  ALA   109       1.639   5.600 -23.411  1.00 94.52           C  
ATOM    857  C   ALA   109       1.160   4.283 -24.014  1.00 95.45           C  
ATOM    858  CB  ALA   109       0.455   6.532 -23.166  1.00 93.03           C  
ATOM    859  O   ALA   109       0.988   3.292 -23.300  1.00 95.49           O  
ATOM    860  N   VAL   110       1.024   4.240 -25.261  1.00 96.65           N  
ATOM    861  CA  VAL   110       0.728   3.050 -26.052  1.00 96.91           C  
ATOM    862  C   VAL   110       1.687   2.966 -27.238  1.00 96.49           C  
ATOM    863  CB  VAL   110      -0.735   3.047 -26.549  1.00 96.74           C  
ATOM    864  O   VAL   110       1.720   3.864 -28.082  1.00 95.79           O  
ATOM    865  CG1 VAL   110      -1.044   1.760 -27.310  1.00 96.35           C  
ATOM    866  CG2 VAL   110      -1.697   3.222 -25.375  1.00 96.38           C  
ATOM    867  N   SER   111       2.490   1.976 -27.338  1.00 96.71           N  
ATOM    868  CA  SER   111       3.399   1.680 -28.441  1.00 96.73           C  
ATOM    869  C   SER   111       2.675   0.969 -29.579  1.00 96.90           C  
ATOM    870  CB  SER   111       4.570   0.824 -27.956  1.00 96.43           C  
ATOM    871  O   SER   111       1.828   0.106 -29.339  1.00 96.59           O  
ATOM    872  OG  SER   111       5.285   1.486 -26.927  1.00 93.51           O  
ATOM    873  N   ASP   112       3.048   1.253 -30.831  1.00 97.23           N  
ATOM    874  CA  ASP   112       2.591   0.473 -31.977  1.00 97.27           C  
ATOM    875  C   ASP   112       3.276  -0.891 -32.022  1.00 97.56           C  
ATOM    876  CB  ASP   112       2.847   1.234 -33.280  1.00 95.65           C  
ATOM    877  O   ASP   112       4.506  -0.973 -32.031  1.00 97.33           O  
ATOM    878  CG  ASP   112       2.055   2.526 -33.378  1.00 87.03           C  
ATOM    879  OD1 ASP   112       0.871   2.547 -32.976  1.00 85.53           O  
ATOM    880  OD2 ASP   112       2.618   3.531 -33.863  1.00 87.77           O  
ATOM    881  N   VAL   113       2.481  -1.930 -31.972  1.00 97.89           N  
ATOM    882  CA  VAL   113       2.962  -3.308 -31.986  1.00 97.84           C  
ATOM    883  C   VAL   113       2.588  -3.972 -33.309  1.00 97.55           C  
ATOM    884  CB  VAL   113       2.391  -4.120 -30.802  1.00 97.61           C  
ATOM    885  O   VAL   113       1.408  -4.054 -33.658  1.00 96.91           O  
ATOM    886  CG1 VAL   113       2.849  -5.575 -30.875  1.00 95.57           C  
ATOM    887  CG2 VAL   113       2.808  -3.491 -29.474  1.00 95.56           C  
ATOM    888  N   THR   114       3.598  -4.498 -34.069  1.00 97.68           N  
ATOM    889  CA  THR   114       3.454  -5.236 -35.319  1.00 97.67           C  
ATOM    890  C   THR   114       3.860  -6.695 -35.135  1.00 97.83           C  
ATOM    891  CB  THR   114       4.296  -4.603 -36.442  1.00 97.21           C  
ATOM    892  O   THR   114       4.394  -7.070 -34.089  1.00 97.68           O  
ATOM    893  CG2 THR   114       3.993  -3.115 -36.585  1.00 95.47           C  
ATOM    894  OG1 THR   114       5.687  -4.769 -36.140  1.00 96.14           O  
ATOM    895  N   LYS   115       3.681  -7.471 -36.125  1.00 97.35           N  
ATOM    896  CA  LYS   115       4.077  -8.876 -36.132  1.00 97.23           C  
ATOM    897  C   LYS   115       5.576  -9.026 -35.892  1.00 97.18           C  
ATOM    898  CB  LYS   115       3.690  -9.536 -37.457  1.00 96.27           C  
ATOM    899  O   LYS   115       6.009  -9.939 -35.186  1.00 96.84           O  
ATOM    900  CG  LYS   115       3.968 -11.032 -37.507  1.00 90.29           C  
ATOM    901  CD  LYS   115       3.420 -11.659 -38.782  1.00 86.49           C  
ATOM    902  CE  LYS   115       3.684 -13.158 -38.827  1.00 81.34           C  
ATOM    903  NZ  LYS   115       3.065 -13.794 -40.028  1.00 84.91           N  
ATOM    904  N   ASP   116       6.350  -8.072 -36.354  1.00 96.95           N  
ATOM    905  CA  ASP   116       7.808  -8.108 -36.287  1.00 97.13           C  
ATOM    906  C   ASP   116       8.308  -7.608 -34.934  1.00 97.09           C  
ATOM    907  CB  ASP   116       8.418  -7.273 -37.414  1.00 96.59           C  
ATOM    908  O   ASP   116       9.420  -7.937 -34.517  1.00 96.89           O  
ATOM    909  CG  ASP   116       8.101  -7.819 -38.796  1.00 94.76           C  
ATOM    910  OD1 ASP   116       7.988  -9.054 -38.953  1.00 95.00           O  
ATOM    911  OD2 ASP   116       7.964  -7.007 -39.736  1.00 94.79           O  
ATOM    912  N   THR   117       7.509  -6.814 -34.179  1.00 96.63           N  
ATOM    913  CA  THR   117       7.953  -6.158 -32.954  1.00 96.89           C  
ATOM    914  C   THR   117       7.303  -6.799 -31.731  1.00 97.28           C  
ATOM    915  CB  THR   117       7.632  -4.652 -32.979  1.00 96.56           C  
ATOM    916  O   THR   117       7.737  -6.572 -30.600  1.00 97.12           O  
ATOM    917  CG2 THR   117       8.353  -3.955 -34.128  1.00 94.51           C  
ATOM    918  OG1 THR   117       6.219  -4.473 -33.137  1.00 95.48           O  
ATOM    919  N   LEU   118       6.309  -7.656 -31.823  1.00 97.32           N  
ATOM    920  CA  LEU   118       5.538  -8.214 -30.718  1.00 97.52           C  
ATOM    921  C   LEU   118       6.437  -8.998 -29.768  1.00 97.42           C  
ATOM    922  CB  LEU   118       4.421  -9.119 -31.246  1.00 97.67           C  
ATOM    923  O   LEU   118       6.372  -8.812 -28.550  1.00 97.22           O  
ATOM    924  CG  LEU   118       3.605  -9.871 -30.194  1.00 97.85           C  
ATOM    925  CD1 LEU   118       2.909  -8.888 -29.259  1.00 97.75           C  
ATOM    926  CD2 LEU   118       2.588 -10.791 -30.864  1.00 97.74           C  
ATOM    927  N   GLU   119       7.358  -9.800 -30.278  1.00 97.00           N  
ATOM    928  CA  GLU   119       8.195 -10.641 -29.427  1.00 96.99           C  
ATOM    929  C   GLU   119       9.203  -9.804 -28.644  1.00 96.44           C  
ATOM    930  CB  GLU   119       8.924 -11.695 -30.264  1.00 96.78           C  
ATOM    931  O   GLU   119       9.545 -10.138 -27.508  1.00 95.89           O  
ATOM    932  CG  GLU   119       8.014 -12.788 -30.805  1.00 96.70           C  
ATOM    933  CD  GLU   119       7.258 -13.533 -29.715  1.00 96.47           C  
ATOM    934  OE1 GLU   119       7.897 -14.008 -28.749  1.00 95.46           O  
ATOM    935  OE2 GLU   119       6.017 -13.643 -29.830  1.00 95.54           O  
ATOM    936  N   GLU   120       9.686  -8.744 -29.152  1.00 94.34           N  
ATOM    937  CA  GLU   120      10.512  -7.783 -28.427  1.00 94.36           C  
ATOM    938  C   GLU   120       9.694  -7.033 -27.380  1.00 94.87           C  
ATOM    939  CB  GLU   120      11.161  -6.792 -29.396  1.00 93.29           C  
ATOM    940  O   GLU   120      10.115  -6.909 -26.228  1.00 94.62           O  
ATOM    941  CG  GLU   120      12.117  -5.815 -28.728  1.00 86.67           C  
ATOM    942  CD  GLU   120      12.778  -4.858 -29.707  1.00 81.08           C  
ATOM    943  OE1 GLU   120      12.558  -4.994 -30.932  1.00 84.98           O  
ATOM    944  OE2 GLU   120      13.523  -3.965 -29.246  1.00 79.85           O  
ATOM    945  N   PHE   121       8.463  -6.678 -27.721  1.00 94.79           N  
ATOM    946  CA  PHE   121       7.588  -5.948 -26.811  1.00 95.63           C  
ATOM    947  C   PHE   121       7.197  -6.817 -25.622  1.00 95.81           C  
ATOM    948  CB  PHE   121       6.333  -5.463 -27.543  1.00 96.12           C  
ATOM    949  O   PHE   121       7.196  -6.352 -24.480  1.00 95.63           O  
ATOM    950  CG  PHE   121       5.457  -4.562 -26.715  1.00 96.60           C  
ATOM    951  CD1 PHE   121       5.770  -3.218 -26.559  1.00 96.12           C  
ATOM    952  CD2 PHE   121       4.320  -5.061 -26.092  1.00 96.01           C  
ATOM    953  CE1 PHE   121       4.961  -2.381 -25.793  1.00 95.62           C  
ATOM    954  CE2 PHE   121       3.507  -4.231 -25.325  1.00 95.58           C  
ATOM    955  CZ  PHE   121       3.830  -2.892 -25.176  1.00 95.53           C  
ATOM    956  N   LYS   122       6.989  -8.118 -25.786  1.00 95.88           N  
ATOM    957  CA  LYS   122       6.669  -9.083 -24.738  1.00 95.76           C  
ATOM    958  C   LYS   122       7.801  -9.185 -23.719  1.00 94.32           C  
ATOM    959  CB  LYS   122       6.383 -10.458 -25.343  1.00 95.88           C  
ATOM    960  O   LYS   122       7.572  -9.547 -22.563  1.00 92.97           O  
ATOM    961  CG  LYS   122       5.031 -10.562 -26.033  1.00 96.23           C  
ATOM    962  CD  LYS   122       4.842 -11.922 -26.691  1.00 95.87           C  
ATOM    963  CE  LYS   122       3.484 -12.032 -27.371  1.00 95.18           C  
ATOM    964  NZ  LYS   122       3.354 -13.301 -28.148  1.00 93.98           N  
ATOM    965  N   LYS   123       9.011  -8.834 -24.104  1.00 93.49           N  
ATOM    966  CA  LYS   123      10.207  -8.930 -23.273  1.00 92.52           C  
ATOM    967  C   LYS   123      10.575  -7.572 -22.681  1.00 90.86           C  
ATOM    968  CB  LYS   123      11.381  -9.485 -24.082  1.00 92.05           C  
ATOM    969  O   LYS   123      11.594  -7.442 -21.998  1.00 88.66           O  
ATOM    970  CG  LYS   123      11.178 -10.912 -24.567  1.00 91.80           C  
ATOM    971  CD  LYS   123      12.277 -11.336 -25.533  1.00 90.87           C  
ATOM    972  CE  LYS   123      11.959 -12.671 -26.192  1.00 89.04           C  
ATOM    973  NZ  LYS   123      12.855 -12.942 -27.355  1.00 90.54           N  
ATOM    974  N   ALA   124       9.794  -6.524 -22.922  1.00 91.29           N  
ATOM    975  CA  ALA   124      10.087  -5.168 -22.466  1.00 90.75           C  
ATOM    976  C   ALA   124       9.971  -5.063 -20.948  1.00 89.57           C  
ATOM    977  CB  ALA   124       9.150  -4.167 -23.138  1.00 90.72           C  
ATOM    978  O   ALA   124      10.624  -4.222 -20.326  1.00 87.92           O  
ATOM    979  N   ASP   125       9.145  -5.979 -20.352  1.00 91.46           N  
ATOM    980  CA  ASP   125       8.948  -6.059 -18.908  1.00 91.65           C  
ATOM    981  C   ASP   125       8.398  -7.424 -18.503  1.00 91.87           C  
ATOM    982  CB  ASP   125       8.006  -4.950 -18.433  1.00 91.34           C  
ATOM    983  O   ASP   125       8.101  -8.259 -19.360  1.00 91.36           O  
ATOM    984  CG  ASP   125       8.301  -4.489 -17.016  1.00 90.06           C  
ATOM    985  OD1 ASP   125       8.868  -5.273 -16.225  1.00 89.24           O  
ATOM    986  OD2 ASP   125       7.961  -3.332 -16.688  1.00 89.09           O  
ATOM    987  N   LYS   126       8.213  -7.620 -17.197  1.00 91.47           N  
ATOM    988  CA  LYS   126       7.648  -8.863 -16.679  1.00 92.23           C  
ATOM    989  C   LYS   126       6.180  -9.006 -17.073  1.00 93.51           C  
ATOM    990  CB  LYS   126       7.791  -8.924 -15.158  1.00 90.72           C  
ATOM    991  O   LYS   126       5.657 -10.120 -17.143  1.00 93.56           O  
ATOM    992  CG  LYS   126       9.227  -9.076 -14.677  1.00 84.50           C  
ATOM    993  CD  LYS   126       9.293  -9.271 -13.168  1.00 80.50           C  
ATOM    994  CE  LYS   126      10.722  -9.502 -12.695  1.00 75.18           C  
ATOM    995  NZ  LYS   126      10.780  -9.795 -11.231  1.00 73.23           N  
ATOM    996  N   VAL   127       5.536  -7.925 -17.174  1.00 93.93           N  
ATOM    997  CA  VAL   127       4.143  -7.815 -17.596  1.00 94.76           C  
ATOM    998  C   VAL   127       4.003  -6.704 -18.633  1.00 95.14           C  
ATOM    999  CB  VAL   127       3.207  -7.546 -16.397  1.00 94.52           C  
ATOM   1000  O   VAL   127       4.403  -5.563 -18.389  1.00 95.06           O  
ATOM   1001  CG1 VAL   127       1.751  -7.475 -16.854  1.00 93.91           C  
ATOM   1002  CG2 VAL   127       3.382  -8.626 -15.330  1.00 93.90           C  
ATOM   1003  N   VAL   128       3.372  -7.041 -19.758  1.00 96.58           N  
ATOM   1004  CA  VAL   128       3.056  -6.070 -20.800  1.00 96.88           C  
ATOM   1005  C   VAL   128       1.625  -6.284 -21.290  1.00 97.32           C  
ATOM   1006  CB  VAL   128       4.044  -6.166 -21.984  1.00 96.35           C  
ATOM   1007  O   VAL   128       1.105  -7.401 -21.236  1.00 97.28           O  
ATOM   1008  CG1 VAL   128       5.482  -5.984 -21.503  1.00 92.82           C  
ATOM   1009  CG2 VAL   128       3.884  -7.503 -22.706  1.00 92.89           C  
ATOM   1010  N   LEU   129       0.961  -5.251 -21.699  1.00 97.93           N  
ATOM   1011  CA  LEU   129      -0.395  -5.310 -22.233  1.00 98.01           C  
ATOM   1012  C   LEU   129      -0.416  -4.918 -23.707  1.00 97.99           C  
ATOM   1013  CB  LEU   129      -1.326  -4.393 -21.436  1.00 97.75           C  
ATOM   1014  O   LEU   129       0.136  -3.882 -24.086  1.00 97.74           O  
ATOM   1015  CG  LEU   129      -1.547  -4.762 -19.968  1.00 96.76           C  
ATOM   1016  CD1 LEU   129      -0.516  -4.065 -19.086  1.00 95.41           C  
ATOM   1017  CD2 LEU   129      -2.963  -4.401 -19.532  1.00 95.46           C  
ATOM   1018  N   VAL   130      -1.111  -5.677 -24.562  1.00 98.34           N  
ATOM   1019  CA  VAL   130      -1.324  -5.362 -25.971  1.00 98.40           C  
ATOM   1020  C   VAL   130      -2.819  -5.375 -26.282  1.00 98.42           C  
ATOM   1021  CB  VAL   130      -0.580  -6.353 -26.893  1.00 98.23           C  
ATOM   1022  O   VAL   130      -3.486  -6.399 -26.117  1.00 98.27           O  
ATOM   1023  CG1 VAL   130      -0.764  -5.968 -28.360  1.00 97.63           C  
ATOM   1024  CG2 VAL   130       0.904  -6.404 -26.533  1.00 97.67           C  
ATOM   1025  N   ALA   131      -3.356  -4.255 -26.703  1.00 98.61           N  
ATOM   1026  CA  ALA   131      -4.719  -4.153 -27.219  1.00 98.57           C  
ATOM   1027  C   ALA   131      -4.763  -4.456 -28.714  1.00 98.44           C  
ATOM   1028  CB  ALA   131      -5.290  -2.764 -26.943  1.00 98.39           C  
ATOM   1029  O   ALA   131      -4.061  -3.820 -29.503  1.00 98.13           O  
ATOM   1030  N   TYR   132      -5.555  -5.396 -29.113  1.00 98.37           N  
ATOM   1031  CA  TYR   132      -5.964  -5.633 -30.493  1.00 98.36           C  
ATOM   1032  C   TYR   132      -7.286  -4.939 -30.796  1.00 98.02           C  
ATOM   1033  CB  TYR   132      -6.089  -7.136 -30.765  1.00 98.29           C  
ATOM   1034  O   TYR   132      -8.329  -5.310 -30.253  1.00 97.50           O  
ATOM   1035  CG  TYR   132      -4.811  -7.904 -30.529  1.00 98.18           C  
ATOM   1036  CD1 TYR   132      -3.878  -8.071 -31.550  1.00 97.80           C  
ATOM   1037  CD2 TYR   132      -4.535  -8.464 -29.287  1.00 97.79           C  
ATOM   1038  CE1 TYR   132      -2.700  -8.780 -31.337  1.00 97.17           C  
ATOM   1039  CE2 TYR   132      -3.360  -9.174 -29.063  1.00 96.89           C  
ATOM   1040  OH  TYR   132      -1.285 -10.029 -29.877  1.00 95.23           O  
ATOM   1041  CZ  TYR   132      -2.450  -9.326 -30.093  1.00 96.71           C  
ATOM   1042  N   VAL   133      -7.181  -3.864 -31.549  1.00 98.04           N  
ATOM   1043  CA  VAL   133      -8.311  -3.002 -31.880  1.00 97.68           C  
ATOM   1044  C   VAL   133      -8.341  -2.744 -33.384  1.00 97.18           C  
ATOM   1045  CB  VAL   133      -8.249  -1.664 -31.110  1.00 96.62           C  
ATOM   1046  O   VAL   133      -7.310  -2.438 -33.988  1.00 96.01           O  
ATOM   1047  CG1 VAL   133      -9.504  -0.832 -31.371  1.00 82.91           C  
ATOM   1048  CG2 VAL   133      -8.074  -1.918 -29.614  1.00 82.99           C  
ATOM   1049  N   ASP   134      -9.513  -2.836 -33.995  1.00 96.51           N  
ATOM   1050  CA  ASP   134      -9.673  -2.449 -35.393  1.00 96.10           C  
ATOM   1051  C   ASP   134      -9.344  -0.971 -35.594  1.00 96.17           C  
ATOM   1052  CB  ASP   134     -11.097  -2.741 -35.872  1.00 94.38           C  
ATOM   1053  O   ASP   134      -9.706  -0.131 -34.768  1.00 95.63           O  
ATOM   1054  CG  ASP   134     -11.394  -4.226 -35.977  1.00 85.19           C  
ATOM   1055  OD1 ASP   134     -10.577  -4.972 -36.559  1.00 84.12           O  
ATOM   1056  OD2 ASP   134     -12.457  -4.654 -35.476  1.00 86.29           O  
ATOM   1057  N   ALA   135      -8.800  -0.652 -36.708  1.00 96.53           N  
ATOM   1058  CA  ALA   135      -8.403   0.718 -37.026  1.00 96.36           C  
ATOM   1059  C   ALA   135      -9.612   1.648 -37.052  1.00 96.09           C  
ATOM   1060  CB  ALA   135      -7.672   0.762 -38.365  1.00 94.94           C  
ATOM   1061  O   ALA   135      -9.478   2.856 -36.846  1.00 95.51           O  
ATOM   1062  N   SER   136     -10.810   1.202 -37.197  1.00 96.51           N  
ATOM   1063  CA  SER   136     -12.067   1.943 -37.234  1.00 96.58           C  
ATOM   1064  C   SER   136     -12.620   2.163 -35.830  1.00 96.65           C  
ATOM   1065  CB  SER   136     -13.099   1.206 -38.088  1.00 95.88           C  
ATOM   1066  O   SER   136     -13.414   3.079 -35.606  1.00 96.31           O  
ATOM   1067  OG  SER   136     -13.370  -0.078 -37.553  1.00 93.58           O  
ATOM   1068  N   ASP   137     -12.187   1.310 -34.825  1.00 96.84           N  
ATOM   1069  CA  ASP   137     -12.699   1.396 -33.461  1.00 97.11           C  
ATOM   1070  C   ASP   137     -11.854   2.346 -32.615  1.00 97.45           C  
ATOM   1071  CB  ASP   137     -12.738   0.010 -32.814  1.00 97.08           C  
ATOM   1072  O   ASP   137     -11.211   1.923 -31.652  1.00 96.87           O  
ATOM   1073  CG  ASP   137     -13.459  -0.001 -31.477  1.00 97.03           C  
ATOM   1074  OD1 ASP   137     -13.887   1.075 -31.006  1.00 96.50           O  
ATOM   1075  OD2 ASP   137     -13.598  -1.094 -30.888  1.00 95.82           O  
ATOM   1076  N   LYS   138     -12.044   3.660 -32.853  1.00 96.99           N  
ATOM   1077  CA  LYS   138     -11.350   4.755 -32.180  1.00 97.20           C  
ATOM   1078  C   LYS   138     -11.781   4.865 -30.721  1.00 97.28           C  
ATOM   1079  CB  LYS   138     -11.605   6.078 -32.904  1.00 96.28           C  
ATOM   1080  O   LYS   138     -11.030   5.370 -29.883  1.00 97.15           O  
ATOM   1081  CG  LYS   138     -11.014   6.142 -34.305  1.00 92.56           C  
ATOM   1082  CD  LYS   138     -11.217   7.514 -34.935  1.00 90.34           C  
ATOM   1083  CE  LYS   138     -10.653   7.569 -36.348  1.00 87.40           C  
ATOM   1084  NZ  LYS   138     -10.864   8.908 -36.977  1.00 89.69           N  
ATOM   1085  N   ALA   139     -12.960   4.471 -30.418  1.00 97.30           N  
ATOM   1086  CA  ALA   139     -13.499   4.547 -29.063  1.00 97.53           C  
ATOM   1087  C   ALA   139     -12.759   3.597 -28.124  1.00 97.86           C  
ATOM   1088  CB  ALA   139     -14.992   4.231 -29.066  1.00 96.87           C  
ATOM   1089  O   ALA   139     -12.291   4.007 -27.059  1.00 97.85           O  
ATOM   1090  N   SER   140     -12.534   2.354 -28.464  1.00 97.32           N  
ATOM   1091  CA  SER   140     -11.778   1.380 -27.685  1.00 97.73           C  
ATOM   1092  C   SER   140     -10.312   1.784 -27.567  1.00 97.90           C  
ATOM   1093  CB  SER   140     -11.883  -0.009 -28.316  1.00 97.68           C  
ATOM   1094  O   SER   140      -9.733   1.728 -26.480  1.00 97.86           O  
ATOM   1095  OG  SER   140     -13.221  -0.475 -28.287  1.00 97.41           O  
ATOM   1096  N   ALA   141      -9.752   2.255 -28.662  1.00 97.61           N  
ATOM   1097  CA  ALA   141      -8.368   2.721 -28.667  1.00 97.66           C  
ATOM   1098  C   ALA   141      -8.172   3.871 -27.684  1.00 97.66           C  
ATOM   1099  CB  ALA   141      -7.956   3.151 -30.073  1.00 97.15           C  
ATOM   1100  O   ALA   141      -7.191   3.899 -26.938  1.00 97.52           O  
ATOM   1101  N   GLU   142      -9.141   4.811 -27.613  1.00 97.50           N  
ATOM   1102  CA  GLU   142      -9.080   5.950 -26.702  1.00 97.45           C  
ATOM   1103  C   GLU   142      -9.262   5.508 -25.253  1.00 97.71           C  
ATOM   1104  CB  GLU   142     -10.138   6.992 -27.071  1.00 95.87           C  
ATOM   1105  O   GLU   142      -8.564   5.990 -24.358  1.00 97.55           O  
ATOM   1106  CG  GLU   142     -10.073   8.259 -26.232  1.00 82.30           C  
ATOM   1107  CD  GLU   142      -8.723   8.954 -26.297  1.00 75.84           C  
ATOM   1108  OE1 GLU   142      -7.939   8.670 -27.231  1.00 76.88           O  
ATOM   1109  OE2 GLU   142      -8.446   9.789 -25.407  1.00 70.61           O  
ATOM   1110  N   VAL   143     -10.143   4.563 -24.949  1.00 97.66           N  
ATOM   1111  CA  VAL   143     -10.308   4.007 -23.611  1.00 97.82           C  
ATOM   1112  C   VAL   143      -9.018   3.316 -23.175  1.00 97.99           C  
ATOM   1113  CB  VAL   143     -11.490   3.013 -23.551  1.00 97.58           C  
ATOM   1114  O   VAL   143      -8.514   3.565 -22.077  1.00 97.90           O  
ATOM   1115  CG1 VAL   143     -11.503   2.269 -22.217  1.00 96.28           C  
ATOM   1116  CG2 VAL   143     -12.813   3.745 -23.771  1.00 96.18           C  
ATOM   1117  N   PHE   144      -8.358   2.564 -24.036  1.00 98.08           N  
ATOM   1118  CA  PHE   144      -7.130   1.842 -23.725  1.00 98.24           C  
ATOM   1119  C   PHE   144      -5.977   2.811 -23.493  1.00 98.11           C  
ATOM   1120  CB  PHE   144      -6.777   0.868 -24.853  1.00 98.31           C  
ATOM   1121  O   PHE   144      -5.202   2.646 -22.548  1.00 97.90           O  
ATOM   1122  CG  PHE   144      -5.590  -0.006 -24.552  1.00 98.31           C  
ATOM   1123  CD1 PHE   144      -5.681  -1.026 -23.613  1.00 98.12           C  
ATOM   1124  CD2 PHE   144      -4.382   0.193 -25.208  1.00 98.11           C  
ATOM   1125  CE1 PHE   144      -4.583  -1.837 -23.332  1.00 97.70           C  
ATOM   1126  CE2 PHE   144      -3.281  -0.613 -24.932  1.00 97.65           C  
ATOM   1127  CZ  PHE   144      -3.383  -1.627 -23.993  1.00 97.46           C  
ATOM   1128  N   LYS   145      -5.933   3.862 -24.261  1.00 97.00           N  
ATOM   1129  CA  LYS   145      -4.913   4.893 -24.089  1.00 96.77           C  
ATOM   1130  C   LYS   145      -5.050   5.582 -22.734  1.00 96.38           C  
ATOM   1131  CB  LYS   145      -5.000   5.926 -25.213  1.00 96.21           C  
ATOM   1132  O   LYS   145      -4.056   5.801 -22.040  1.00 95.73           O  
ATOM   1133  CG  LYS   145      -3.935   7.011 -25.140  1.00 93.24           C  
ATOM   1134  CD  LYS   145      -4.042   7.979 -26.311  1.00 90.71           C  
ATOM   1135  CE  LYS   145      -3.036   9.116 -26.192  1.00 88.40           C  
ATOM   1136  NZ  LYS   145      -3.216  10.131 -27.273  1.00 88.65           N  
ATOM   1137  N   LYS   146      -6.257   5.884 -22.274  1.00 95.96           N  
ATOM   1138  CA  LYS   146      -6.504   6.469 -20.959  1.00 95.99           C  
ATOM   1139  C   LYS   146      -6.065   5.523 -19.845  1.00 96.02           C  
ATOM   1140  CB  LYS   146      -7.984   6.819 -20.796  1.00 95.68           C  
ATOM   1141  O   LYS   146      -5.465   5.954 -18.858  1.00 95.74           O  
ATOM   1142  CG  LYS   146      -8.430   8.019 -21.618  1.00 94.18           C  
ATOM   1143  CD  LYS   146      -9.931   8.250 -21.500  1.00 92.85           C  
ATOM   1144  CE  LYS   146     -10.386   9.424 -22.357  1.00 91.46           C  
ATOM   1145  NZ  LYS   146     -11.867   9.609 -22.302  1.00 91.34           N  
ATOM   1146  N   VAL   147      -6.269   4.206 -19.962  1.00 96.75           N  
ATOM   1147  CA  VAL   147      -5.817   3.188 -19.020  1.00 96.79           C  
ATOM   1148  C   VAL   147      -4.291   3.135 -19.008  1.00 96.60           C  
ATOM   1149  CB  VAL   147      -6.395   1.797 -19.367  1.00 96.90           C  
ATOM   1150  O   VAL   147      -3.672   3.132 -17.942  1.00 96.19           O  
ATOM   1151  CG1 VAL   147      -5.794   0.722 -18.464  1.00 96.62           C  
ATOM   1152  CG2 VAL   147      -7.918   1.809 -19.248  1.00 96.64           C  
ATOM   1153  N   ALA   148      -3.700   3.181 -20.193  1.00 96.61           N  
ATOM   1154  CA  ALA   148      -2.248   3.160 -20.341  1.00 96.28           C  
ATOM   1155  C   ALA   148      -1.610   4.374 -19.671  1.00 95.21           C  
ATOM   1156  CB  ALA   148      -1.864   3.109 -21.818  1.00 96.10           C  
ATOM   1157  O   ALA   148      -0.621   4.242 -18.946  1.00 93.79           O  
ATOM   1158  N   GLU   149      -2.162   5.573 -19.766  1.00 93.32           N  
ATOM   1159  CA  GLU   149      -1.676   6.796 -19.134  1.00 92.59           C  
ATOM   1160  C   GLU   149      -1.707   6.680 -17.612  1.00 91.58           C  
ATOM   1161  CB  GLU   149      -2.503   8.001 -19.587  1.00 91.70           C  
ATOM   1162  O   GLU   149      -0.783   7.129 -16.931  1.00 90.16           O  
ATOM   1163  CG  GLU   149      -2.192   8.463 -21.004  1.00 87.45           C  
ATOM   1164  CD  GLU   149      -3.125   9.557 -21.496  1.00 83.52           C  
ATOM   1165  OE1 GLU   149      -4.111   9.877 -20.793  1.00 84.01           O  
ATOM   1166  OE2 GLU   149      -2.870  10.099 -22.595  1.00 81.64           O  
ATOM   1167  N   LYS   150      -2.632   5.973 -17.040  1.00 92.48           N  
ATOM   1168  CA  LYS   150      -2.811   5.825 -15.598  1.00 92.24           C  
ATOM   1169  C   LYS   150      -1.919   4.718 -15.044  1.00 91.75           C  
ATOM   1170  CB  LYS   150      -4.275   5.534 -15.266  1.00 92.05           C  
ATOM   1171  O   LYS   150      -1.528   4.755 -13.875  1.00 90.87           O  
ATOM   1172  CG  LYS   150      -5.204   6.724 -15.465  1.00 91.26           C  
ATOM   1173  CD  LYS   150      -6.650   6.362 -15.153  1.00 89.88           C  
ATOM   1174  CE  LYS   150      -7.585   7.540 -15.391  1.00 88.23           C  
ATOM   1175  NZ  LYS   150      -9.013   7.171 -15.153  1.00 88.38           N  
ATOM   1176  N   LEU   151      -1.648   3.689 -15.895  1.00 93.01           N  
ATOM   1177  CA  LEU   151      -0.975   2.493 -15.401  1.00 93.12           C  
ATOM   1178  C   LEU   151       0.419   2.364 -16.006  1.00 92.85           C  
ATOM   1179  CB  LEU   151      -1.800   1.243 -15.719  1.00 93.15           C  
ATOM   1180  O   LEU   151       1.125   1.388 -15.746  1.00 91.91           O  
ATOM   1181  CG  LEU   151      -3.165   1.140 -15.036  1.00 93.78           C  
ATOM   1182  CD1 LEU   151      -3.809  -0.208 -15.342  1.00 92.85           C  
ATOM   1183  CD2 LEU   151      -3.027   1.344 -13.531  1.00 92.77           C  
ATOM   1184  N   ARG   152       0.929   3.264 -16.757  1.00 93.27           N  
ATOM   1185  CA  ARG   152       2.182   3.199 -17.502  1.00 92.50           C  
ATOM   1186  C   ARG   152       3.377   3.126 -16.558  1.00 91.54           C  
ATOM   1187  CB  ARG   152       2.319   4.409 -18.429  1.00 90.99           C  
ATOM   1188  O   ARG   152       4.455   2.670 -16.947  1.00 89.48           O  
ATOM   1189  CG  ARG   152       2.459   5.734 -17.697  1.00 87.99           C  
ATOM   1190  CD  ARG   152       2.533   6.907 -18.663  1.00 86.18           C  
ATOM   1191  NE  ARG   152       3.756   6.872 -19.461  1.00 82.43           N  
ATOM   1192  NH1 ARG   152       3.201   8.695 -20.768  1.00 80.41           N  
ATOM   1193  NH2 ARG   152       5.187   7.599 -21.103  1.00 78.53           N  
ATOM   1194  CZ  ARG   152       4.045   7.722 -20.442  1.00 79.19           C  
ATOM   1195  N   ASP   153       3.225   3.566 -15.278  1.00 88.87           N  
ATOM   1196  CA  ASP   153       4.278   3.430 -14.276  1.00 88.02           C  
ATOM   1197  C   ASP   153       4.459   1.971 -13.864  1.00 88.23           C  
ATOM   1198  CB  ASP   153       3.964   4.288 -13.048  1.00 86.13           C  
ATOM   1199  O   ASP   153       5.533   1.579 -13.403  1.00 86.91           O  
ATOM   1200  CG  ASP   153       4.090   5.777 -13.318  1.00 80.78           C  
ATOM   1201  OD1 ASP   153       4.664   6.162 -14.359  1.00 77.17           O  
ATOM   1202  OD2 ASP   153       3.615   6.572 -12.479  1.00 78.85           O  
ATOM   1203  N   ASN   154       3.480   1.157 -14.141  1.00 89.41           N  
ATOM   1204  CA  ASN   154       3.473  -0.239 -13.719  1.00 89.64           C  
ATOM   1205  C   ASN   154       3.738  -1.180 -14.891  1.00 90.75           C  
ATOM   1206  CB  ASN   154       2.144  -0.590 -13.047  1.00 88.46           C  
ATOM   1207  O   ASN   154       4.502  -2.138 -14.762  1.00 90.61           O  
ATOM   1208  CG  ASN   154       1.888   0.228 -11.797  1.00 84.98           C  
ATOM   1209  ND2 ASN   154       2.313  -0.292 -10.651  1.00 83.64           N  
ATOM   1210  OD1 ASN   154       1.312   1.317 -11.859  1.00 83.71           O  
ATOM   1211  N   TYR   155       3.150  -0.812 -16.086  1.00 92.66           N  
ATOM   1212  CA  TYR   155       3.191  -1.733 -17.216  1.00 93.31           C  
ATOM   1213  C   TYR   155       3.475  -0.989 -18.516  1.00 93.68           C  
ATOM   1214  CB  TYR   155       1.871  -2.502 -17.332  1.00 93.04           C  
ATOM   1215  O   TYR   155       2.975   0.119 -18.726  1.00 93.48           O  
ATOM   1216  CG  TYR   155       1.366  -3.043 -16.016  1.00 92.55           C  
ATOM   1217  CD1 TYR   155       2.086  -4.008 -15.315  1.00 91.08           C  
ATOM   1218  CD2 TYR   155       0.169  -2.590 -15.472  1.00 91.27           C  
ATOM   1219  CE1 TYR   155       1.623  -4.511 -14.104  1.00 90.35           C  
ATOM   1220  CE2 TYR   155      -0.303  -3.086 -14.261  1.00 90.51           C  
ATOM   1221  OH  TYR   155      -0.032  -4.538 -12.386  1.00 88.61           O  
ATOM   1222  CZ  TYR   155       0.430  -4.044 -13.585  1.00 90.36           C  
ATOM   1223  N   PRO   156       4.223  -1.590 -19.443  1.00 94.71           N  
ATOM   1224  CA  PRO   156       4.211  -1.148 -20.840  1.00 95.28           C  
ATOM   1225  C   PRO   156       2.924  -1.530 -21.569  1.00 96.26           C  
ATOM   1226  CB  PRO   156       5.417  -1.868 -21.448  1.00 94.57           C  
ATOM   1227  O   PRO   156       2.430  -2.649 -21.411  1.00 96.44           O  
ATOM   1228  CG  PRO   156       6.289  -2.204 -20.282  1.00 93.17           C  
ATOM   1229  CD  PRO   156       5.411  -2.531 -19.108  1.00 93.17           C  
ATOM   1230  N   PHE   157       2.422  -0.636 -22.368  1.00 97.48           N  
ATOM   1231  CA  PHE   157       1.212  -0.812 -23.161  1.00 97.69           C  
ATOM   1232  C   PHE   157       1.522  -0.723 -24.651  1.00 97.65           C  
ATOM   1233  CB  PHE   157       0.161   0.237 -22.781  1.00 97.61           C  
ATOM   1234  O   PHE   157       2.217   0.195 -25.092  1.00 97.35           O  
ATOM   1235  CG  PHE   157      -0.486  -0.010 -21.445  1.00 97.42           C  
ATOM   1236  CD1 PHE   157      -1.761  -0.557 -21.365  1.00 96.85           C  
ATOM   1237  CD2 PHE   157       0.181   0.307 -20.269  1.00 96.85           C  
ATOM   1238  CE1 PHE   157      -2.362  -0.786 -20.130  1.00 95.95           C  
ATOM   1239  CE2 PHE   157      -0.414   0.081 -19.031  1.00 95.86           C  
ATOM   1240  CZ  PHE   157      -1.686  -0.465 -18.963  1.00 95.70           C  
ATOM   1241  N   GLY   158       1.039  -1.662 -25.435  1.00 98.02           N  
ATOM   1242  CA  GLY   158       1.077  -1.696 -26.888  1.00 98.02           C  
ATOM   1243  C   GLY   158      -0.296  -1.841 -27.517  1.00 98.08           C  
ATOM   1244  O   GLY   158      -1.236  -2.305 -26.869  1.00 97.91           O  
ATOM   1245  N   SER   159      -0.435  -1.491 -28.772  1.00 98.46           N  
ATOM   1246  CA  SER   159      -1.645  -1.720 -29.556  1.00 98.38           C  
ATOM   1247  C   SER   159      -1.309  -2.205 -30.962  1.00 98.20           C  
ATOM   1248  CB  SER   159      -2.483  -0.443 -29.634  1.00 97.92           C  
ATOM   1249  O   SER   159      -0.298  -1.801 -31.539  1.00 97.79           O  
ATOM   1250  OG  SER   159      -3.679  -0.670 -30.360  1.00 90.90           O  
ATOM   1251  N   SER   160      -2.226  -3.026 -31.547  1.00 98.30           N  
ATOM   1252  CA  SER   160      -2.173  -3.483 -32.933  1.00 98.22           C  
ATOM   1253  C   SER   160      -3.554  -3.449 -33.579  1.00 97.95           C  
ATOM   1254  CB  SER   160      -1.599  -4.898 -33.009  1.00 98.08           C  
ATOM   1255  O   SER   160      -4.540  -3.872 -32.972  1.00 97.49           O  
ATOM   1256  OG  SER   160      -1.461  -5.312 -34.358  1.00 97.48           O  
ATOM   1257  N   SER   161      -3.611  -2.974 -34.813  1.00 97.98           N  
ATOM   1258  CA  SER   161      -4.807  -3.017 -35.648  1.00 97.75           C  
ATOM   1259  C   SER   161      -4.716  -4.130 -36.686  1.00 97.42           C  
ATOM   1260  CB  SER   161      -5.021  -1.673 -36.347  1.00 96.95           C  
ATOM   1261  O   SER   161      -5.550  -4.212 -37.591  1.00 96.45           O  
ATOM   1262  OG  SER   161      -3.902  -1.341 -37.152  1.00 93.74           O  
ATOM   1263  N   ASP   162      -3.647  -4.925 -36.615  1.00 96.73           N  
ATOM   1264  CA  ASP   162      -3.404  -6.050 -37.512  1.00 96.97           C  
ATOM   1265  C   ASP   162      -4.276  -7.247 -37.142  1.00 97.17           C  
ATOM   1266  CB  ASP   162      -1.927  -6.448 -37.486  1.00 96.62           C  
ATOM   1267  O   ASP   162      -4.013  -7.931 -36.150  1.00 96.95           O  
ATOM   1268  CG  ASP   162      -1.587  -7.535 -38.491  1.00 95.37           C  
ATOM   1269  OD1 ASP   162      -2.514  -8.170 -39.039  1.00 95.49           O  
ATOM   1270  OD2 ASP   162      -0.382  -7.759 -38.736  1.00 94.44           O  
ATOM   1271  N   ALA   163      -5.277  -7.557 -38.030  1.00 96.64           N  
ATOM   1272  CA  ALA   163      -6.241  -8.633 -37.819  1.00 96.81           C  
ATOM   1273  C   ALA   163      -5.566  -9.999 -37.905  1.00 96.88           C  
ATOM   1274  CB  ALA   163      -7.376  -8.539 -38.836  1.00 95.66           C  
ATOM   1275  O   ALA   163      -5.952 -10.935 -37.201  1.00 96.71           O  
ATOM   1276  N   GLU   164      -4.533 -10.164 -38.748  1.00 96.58           N  
ATOM   1277  CA  GLU   164      -3.785 -11.414 -38.841  1.00 96.95           C  
ATOM   1278  C   GLU   164      -3.001 -11.686 -37.561  1.00 97.35           C  
ATOM   1279  CB  GLU   164      -2.837 -11.385 -40.043  1.00 96.15           C  
ATOM   1280  O   GLU   164      -2.927 -12.827 -37.102  1.00 97.31           O  
ATOM   1281  CG  GLU   164      -3.546 -11.258 -41.383  1.00 91.97           C  
ATOM   1282  CD  GLU   164      -2.599 -11.314 -42.571  1.00 88.32           C  
ATOM   1283  OE1 GLU   164      -1.370 -11.434 -42.362  1.00 91.04           O  
ATOM   1284  OE2 GLU   164      -3.089 -11.236 -43.720  1.00 88.11           O  
ATOM   1285  N   LEU   165      -2.421 -10.626 -36.953  1.00 97.14           N  
ATOM   1286  CA  LEU   165      -1.722 -10.732 -35.677  1.00 97.35           C  
ATOM   1287  C   LEU   165      -2.688 -11.100 -34.557  1.00 97.44           C  
ATOM   1288  CB  LEU   165      -1.012  -9.417 -35.344  1.00 97.11           C  
ATOM   1289  O   LEU   165      -2.393 -11.974 -33.738  1.00 97.33           O  
ATOM   1290  CG  LEU   165      -0.164  -9.409 -34.071  1.00 95.88           C  
ATOM   1291  CD1 LEU   165       0.879 -10.521 -34.121  1.00 94.86           C  
ATOM   1292  CD2 LEU   165       0.505  -8.051 -33.883  1.00 94.86           C  
ATOM   1293  N   ALA   166      -3.881 -10.494 -34.460  1.00 97.24           N  
ATOM   1294  CA  ALA   166      -4.915 -10.838 -33.487  1.00 97.34           C  
ATOM   1295  C   ALA   166      -5.323 -12.303 -33.615  1.00 97.24           C  
ATOM   1296  CB  ALA   166      -6.132  -9.933 -33.662  1.00 96.94           C  
ATOM   1297  O   ALA   166      -5.365 -13.031 -32.620  1.00 97.03           O  
ATOM   1298  N   GLU   167      -5.557 -12.832 -34.830  1.00 97.35           N  
ATOM   1299  CA  GLU   167      -5.899 -14.225 -35.103  1.00 97.20           C  
ATOM   1300  C   GLU   167      -4.764 -15.162 -34.699  1.00 97.13           C  
ATOM   1301  CB  GLU   167      -6.236 -14.415 -36.584  1.00 96.61           C  
ATOM   1302  O   GLU   167      -4.996 -16.182 -34.047  1.00 96.79           O  
ATOM   1303  CG  GLU   167      -6.718 -15.817 -36.930  1.00 92.72           C  
ATOM   1304  CD  GLU   167      -7.208 -15.946 -38.363  1.00 89.45           C  
ATOM   1305  OE1 GLU   167      -7.044 -14.986 -39.150  1.00 91.12           O  
ATOM   1306  OE2 GLU   167      -7.761 -17.016 -38.702  1.00 88.29           O  
ATOM   1307  N   ALA   168      -3.494 -14.804 -34.979  1.00 96.91           N  
ATOM   1308  CA  ALA   168      -2.311 -15.572 -34.599  1.00 96.66           C  
ATOM   1309  C   ALA   168      -2.180 -15.663 -33.081  1.00 96.31           C  
ATOM   1310  CB  ALA   168      -1.055 -14.948 -35.202  1.00 96.19           C  
ATOM   1311  O   ALA   168      -1.736 -16.683 -32.550  1.00 95.67           O  
ATOM   1312  N   GLU   169      -2.625 -14.660 -32.308  1.00 97.15           N  
ATOM   1313  CA  GLU   169      -2.613 -14.619 -30.849  1.00 96.95           C  
ATOM   1314  C   GLU   169      -3.868 -15.264 -30.268  1.00 96.64           C  
ATOM   1315  CB  GLU   169      -2.485 -13.177 -30.352  1.00 97.02           C  
ATOM   1316  O   GLU   169      -4.023 -15.343 -29.047  1.00 95.71           O  
ATOM   1317  CG  GLU   169      -1.105 -12.572 -30.570  1.00 96.76           C  
ATOM   1318  CD  GLU   169      -0.001 -13.315 -29.836  1.00 95.54           C  
ATOM   1319  OE1 GLU   169      -0.178 -13.638 -28.639  1.00 94.14           O  
ATOM   1320  OE2 GLU   169       1.050 -13.577 -30.462  1.00 93.43           O  
ATOM   1321  N   GLY   170      -4.825 -15.799 -31.120  1.00 97.07           N  
ATOM   1322  CA  GLY   170      -6.025 -16.518 -30.723  1.00 96.89           C  
ATOM   1323  C   GLY   170      -7.099 -15.615 -30.147  1.00 96.88           C  
ATOM   1324  O   GLY   170      -7.902 -16.048 -29.317  1.00 96.03           O  
ATOM   1325  N   VAL   171      -7.128 -14.249 -30.530  1.00 97.55           N  
ATOM   1326  CA  VAL   171      -8.115 -13.307 -30.013  1.00 97.32           C  
ATOM   1327  C   VAL   171      -8.863 -12.653 -31.173  1.00 96.97           C  
ATOM   1328  CB  VAL   171      -7.458 -12.226 -29.125  1.00 97.08           C  
ATOM   1329  O   VAL   171      -8.356 -12.600 -32.296  1.00 96.08           O  
ATOM   1330  CG1 VAL   171      -6.832 -12.855 -27.882  1.00 95.36           C  
ATOM   1331  CG2 VAL   171      -6.410 -11.449 -29.920  1.00 95.32           C  
ATOM   1332  N   LYS   172     -10.048 -12.174 -30.894  1.00 96.78           N  
ATOM   1333  CA  LYS   172     -10.849 -11.349 -31.794  1.00 96.74           C  
ATOM   1334  C   LYS   172     -10.935  -9.911 -31.290  1.00 96.98           C  
ATOM   1335  CB  LYS   172     -12.253 -11.934 -31.952  1.00 94.69           C  
ATOM   1336  O   LYS   172     -11.317  -9.672 -30.143  1.00 96.66           O  
ATOM   1337  CG  LYS   172     -13.106 -11.224 -32.993  1.00 83.22           C  
ATOM   1338  CD  LYS   172     -14.473 -11.880 -33.137  1.00 78.37           C  
ATOM   1339  CE  LYS   172     -15.344 -11.143 -34.146  1.00 70.81           C  
ATOM   1340  NZ  LYS   172     -16.706 -11.748 -34.248  1.00 74.79           N  
ATOM   1341  N   ALA   173     -10.561  -8.969 -32.123  1.00 96.96           N  
ATOM   1342  CA  ALA   173     -10.647  -7.547 -31.797  1.00 97.05           C  
ATOM   1343  C   ALA   173     -12.090  -7.133 -31.524  1.00 96.68           C  
ATOM   1344  CB  ALA   173     -10.060  -6.706 -32.928  1.00 96.02           C  
ATOM   1345  O   ALA   173     -13.013  -7.589 -32.204  1.00 95.75           O  
ATOM   1346  N   PRO   174     -12.502  -6.090 -30.590  1.00 97.31           N  
ATOM   1347  CA  PRO   174     -11.500  -5.587 -29.648  1.00 97.78           C  
ATOM   1348  C   PRO   174     -11.181  -6.585 -28.537  1.00 97.74           C  
ATOM   1349  CB  PRO   174     -12.153  -4.325 -29.078  1.00 97.47           C  
ATOM   1350  O   PRO   174     -12.090  -7.213 -27.987  1.00 97.58           O  
ATOM   1351  CG  PRO   174     -13.617  -4.625 -29.065  1.00 96.96           C  
ATOM   1352  CD  PRO   174     -13.936  -5.495 -30.247  1.00 96.41           C  
ATOM   1353  N   ALA   175      -9.916  -6.730 -28.138  1.00 98.06           N  
ATOM   1354  CA  ALA   175      -9.430  -7.533 -27.018  1.00 98.24           C  
ATOM   1355  C   ALA   175      -8.129  -6.963 -26.459  1.00 98.43           C  
ATOM   1356  CB  ALA   175      -9.230  -8.983 -27.450  1.00 97.97           C  
ATOM   1357  O   ALA   175      -7.383  -6.288 -27.172  1.00 98.43           O  
ATOM   1358  N   ILE   176      -7.830  -7.255 -25.206  1.00 98.36           N  
ATOM   1359  CA  ILE   176      -6.523  -6.991 -24.613  1.00 98.45           C  
ATOM   1360  C   ILE   176      -5.869  -8.307 -24.198  1.00 98.42           C  
ATOM   1361  CB  ILE   176      -6.636  -6.042 -23.399  1.00 98.37           C  
ATOM   1362  O   ILE   176      -6.495  -9.136 -23.533  1.00 98.25           O  
ATOM   1363  CG1 ILE   176      -7.374  -4.757 -23.792  1.00 98.03           C  
ATOM   1364  CG2 ILE   176      -5.249  -5.724 -22.831  1.00 98.04           C  
ATOM   1365  CD1 ILE   176      -7.803  -3.903 -22.607  1.00 97.58           C  
ATOM   1366  N   VAL   177      -4.627  -8.501 -24.594  1.00 98.30           N  
ATOM   1367  CA  VAL   177      -3.798  -9.597 -24.101  1.00 98.29           C  
ATOM   1368  C   VAL   177      -2.737  -9.054 -23.146  1.00 98.24           C  
ATOM   1369  CB  VAL   177      -3.126 -10.366 -25.261  1.00 98.16           C  
ATOM   1370  O   VAL   177      -1.943  -8.187 -23.519  1.00 98.04           O  
ATOM   1371  CG1 VAL   177      -2.370 -11.585 -24.734  1.00 97.70           C  
ATOM   1372  CG2 VAL   177      -4.169 -10.786 -26.296  1.00 97.71           C  
ATOM   1373  N   LEU   178      -2.740  -9.502 -21.930  1.00 97.65           N  
ATOM   1374  CA  LEU   178      -1.669  -9.327 -20.955  1.00 97.68           C  
ATOM   1375  C   LEU   178      -0.687 -10.493 -21.011  1.00 97.53           C  
ATOM   1376  CB  LEU   178      -2.245  -9.197 -19.543  1.00 97.31           C  
ATOM   1377  O   LEU   178      -1.052 -11.632 -20.710  1.00 96.99           O  
ATOM   1378  CG  LEU   178      -1.249  -8.863 -18.432  1.00 95.52           C  
ATOM   1379  CD1 LEU   178      -1.954  -8.148 -17.285  1.00 92.33           C  
ATOM   1380  CD2 LEU   178      -0.558 -10.129 -17.935  1.00 92.15           C  
ATOM   1381  N   TYR   179       0.556 -10.243 -21.459  1.00 97.52           N  
ATOM   1382  CA  TYR   179       1.666 -11.189 -21.449  1.00 97.58           C  
ATOM   1383  C   TYR   179       2.486 -11.055 -20.171  1.00 96.96           C  
ATOM   1384  CB  TYR   179       2.565 -10.976 -22.671  1.00 97.67           C  
ATOM   1385  O   TYR   179       2.766  -9.942 -19.720  1.00 96.27           O  
ATOM   1386  CG  TYR   179       1.841 -11.108 -23.988  1.00 97.68           C  
ATOM   1387  CD1 TYR   179       1.655 -12.355 -24.581  1.00 97.33           C  
ATOM   1388  CD2 TYR   179       1.342  -9.987 -24.643  1.00 97.32           C  
ATOM   1389  CE1 TYR   179       0.989 -12.482 -25.796  1.00 96.79           C  
ATOM   1390  CE2 TYR   179       0.675 -10.102 -25.859  1.00 96.70           C  
ATOM   1391  OH  TYR   179      -0.156 -11.471 -27.629  1.00 95.10           O  
ATOM   1392  CZ  TYR   179       0.503 -11.352 -26.426  1.00 96.50           C  
ATOM   1393  N   LYS   180       2.907 -12.196 -19.622  1.00 96.66           N  
ATOM   1394  CA  LYS   180       3.641 -12.248 -18.361  1.00 96.45           C  
ATOM   1395  C   LYS   180       4.599 -13.435 -18.330  1.00 95.90           C  
ATOM   1396  CB  LYS   180       2.672 -12.325 -17.180  1.00 95.96           C  
ATOM   1397  O   LYS   180       4.344 -14.462 -18.963  1.00 94.68           O  
ATOM   1398  CG  LYS   180       1.709 -13.501 -17.245  1.00 94.21           C  
ATOM   1399  CD  LYS   180       0.676 -13.440 -16.126  1.00 92.02           C  
ATOM   1400  CE  LYS   180      -0.309 -14.599 -16.210  1.00 88.26           C  
ATOM   1401  NZ  LYS   180      -1.355 -14.514 -15.148  1.00 87.88           N  
ATOM   1402  N   ASP   181       5.754 -13.297 -17.586  1.00 94.76           N  
ATOM   1403  CA  ASP   181       6.818 -14.294 -17.523  1.00 93.88           C  
ATOM   1404  C   ASP   181       6.553 -15.310 -16.414  1.00 92.08           C  
ATOM   1405  CB  ASP   181       8.174 -13.619 -17.305  1.00 91.42           C  
ATOM   1406  O   ASP   181       7.418 -16.128 -16.094  1.00 88.51           O  
ATOM   1407  CG  ASP   181       8.281 -12.924 -15.959  1.00 83.38           C  
ATOM   1408  OD1 ASP   181       7.272 -12.858 -15.224  1.00 77.50           O  
ATOM   1409  OD2 ASP   181       9.384 -12.433 -15.632  1.00 83.19           O  
ATOM   1410  N   PHE   182       5.337 -15.348 -15.764  1.00 91.75           N  
ATOM   1411  CA  PHE   182       4.935 -16.227 -14.672  1.00 93.13           C  
ATOM   1412  C   PHE   182       3.563 -16.833 -14.942  1.00 92.53           C  
ATOM   1413  CB  PHE   182       4.919 -15.463 -13.344  1.00 92.66           C  
ATOM   1414  O   PHE   182       2.878 -16.436 -15.888  1.00 91.15           O  
ATOM   1415  CG  PHE   182       4.092 -14.207 -13.376  1.00 93.18           C  
ATOM   1416  CD1 PHE   182       4.682 -12.975 -13.635  1.00 91.43           C  
ATOM   1417  CD2 PHE   182       2.723 -14.257 -13.147  1.00 91.81           C  
ATOM   1418  CE1 PHE   182       3.918 -11.811 -13.665  1.00 90.86           C  
ATOM   1419  CE2 PHE   182       1.953 -13.097 -13.176  1.00 91.02           C  
ATOM   1420  CZ  PHE   182       2.553 -11.875 -13.434  1.00 90.40           C  
ATOM   1421  N   ASP   183       3.174 -17.889 -14.240  1.00 93.28           N  
ATOM   1422  CA  ASP   183       1.912 -18.621 -14.289  1.00 93.26           C  
ATOM   1423  C   ASP   183       1.638 -19.148 -15.696  1.00 91.43           C  
ATOM   1424  CB  ASP   183       0.757 -17.731 -13.826  1.00 92.14           C  
ATOM   1425  O   ASP   183       2.475 -19.838 -16.280  1.00 84.35           O  
ATOM   1426  CG  ASP   183       0.968 -17.162 -12.434  1.00 93.02           C  
ATOM   1427  OD1 ASP   183       1.608 -17.829 -11.593  1.00 88.05           O  
ATOM   1428  OD2 ASP   183       0.486 -16.038 -12.175  1.00 88.93           O  
ATOM   1429  N   GLU   184       0.587 -18.856 -16.392  1.00 92.19           N  
ATOM   1430  CA  GLU   184       0.190 -19.372 -17.698  1.00 91.79           C  
ATOM   1431  C   GLU   184       0.785 -18.535 -18.827  1.00 92.39           C  
ATOM   1432  CB  GLU   184      -1.335 -19.411 -17.820  1.00 86.32           C  
ATOM   1433  O   GLU   184       0.541 -18.807 -20.004  1.00 90.54           O  
ATOM   1434  CG  GLU   184      -2.011 -20.318 -16.802  1.00 72.99           C  
ATOM   1435  CD  GLU   184      -3.528 -20.210 -16.816  1.00 68.30           C  
ATOM   1436  OE1 GLU   184      -4.072 -19.405 -17.605  1.00 67.82           O  
ATOM   1437  OE2 GLU   184      -4.177 -20.936 -16.030  1.00 65.48           O  
ATOM   1438  N   GLY   185       1.483 -17.508 -18.507  1.00 92.13           N  
ATOM   1439  CA  GLY   185       2.211 -16.692 -19.465  1.00 93.34           C  
ATOM   1440  C   GLY   185       1.350 -15.631 -20.122  1.00 93.81           C  
ATOM   1441  O   GLY   185       1.866 -14.640 -20.643  1.00 93.08           O  
ATOM   1442  N   LYS   186       0.027 -15.740 -20.206  1.00 95.75           N  
ATOM   1443  CA  LYS   186      -0.847 -14.742 -20.815  1.00 95.80           C  
ATOM   1444  C   LYS   186      -2.226 -14.747 -20.163  1.00 95.72           C  
ATOM   1445  CB  LYS   186      -0.977 -14.989 -22.319  1.00 93.32           C  
ATOM   1446  O   LYS   186      -2.723 -15.800 -19.757  1.00 94.96           O  
ATOM   1447  CG  LYS   186      -1.813 -16.210 -22.675  1.00 82.55           C  
ATOM   1448  CD  LYS   186      -1.956 -16.368 -24.184  1.00 79.16           C  
ATOM   1449  CE  LYS   186      -2.794 -17.588 -24.542  1.00 74.24           C  
ATOM   1450  NZ  LYS   186      -2.983 -17.716 -26.018  1.00 75.28           N  
ATOM   1451  N   ALA   187      -2.947 -13.646 -20.115  1.00 96.15           N  
ATOM   1452  CA  ALA   187      -4.346 -13.423 -19.757  1.00 96.40           C  
ATOM   1453  C   ALA   187      -5.055 -12.580 -20.813  1.00 96.89           C  
ATOM   1454  CB  ALA   187      -4.444 -12.750 -18.390  1.00 95.66           C  
ATOM   1455  O   ALA   187      -4.451 -11.687 -21.412  1.00 96.75           O  
ATOM   1456  N   VAL   188      -6.378 -12.897 -21.063  1.00 96.98           N  
ATOM   1457  CA  VAL   188      -7.125 -12.240 -22.131  1.00 97.14           C  
ATOM   1458  C   VAL   188      -8.341 -11.525 -21.547  1.00 97.07           C  
ATOM   1459  CB  VAL   188      -7.568 -13.248 -23.215  1.00 96.60           C  
ATOM   1460  O   VAL   188      -9.111 -12.117 -20.787  1.00 96.73           O  
ATOM   1461  CG1 VAL   188      -8.242 -12.525 -24.380  1.00 94.51           C  
ATOM   1462  CG2 VAL   188      -6.374 -14.063 -23.706  1.00 94.41           C  
ATOM   1463  N   PHE   189      -8.515 -10.225 -21.892  1.00 97.59           N  
ATOM   1464  CA  PHE   189      -9.697  -9.408 -21.644  1.00 97.74           C  
ATOM   1465  C   PHE   189     -10.518  -9.242 -22.917  1.00 97.54           C  
ATOM   1466  CB  PHE   189      -9.297  -8.035 -21.094  1.00 97.76           C  
ATOM   1467  O   PHE   189     -10.031  -8.698 -23.909  1.00 96.99           O  
ATOM   1468  CG  PHE   189     -10.465  -7.190 -20.664  1.00 97.62           C  
ATOM   1469  CD1 PHE   189     -10.996  -7.310 -19.386  1.00 97.11           C  
ATOM   1470  CD2 PHE   189     -11.033  -6.274 -21.540  1.00 97.14           C  
ATOM   1471  CE1 PHE   189     -12.077  -6.529 -18.985  1.00 96.51           C  
ATOM   1472  CE2 PHE   189     -12.114  -5.489 -21.147  1.00 96.59           C  
ATOM   1473  CZ  PHE   189     -12.635  -5.619 -19.870  1.00 96.41           C  
ATOM   1474  N   THR   190     -11.852  -9.699 -22.864  1.00 97.46           N  
ATOM   1475  CA  THR   190     -12.702  -9.717 -24.049  1.00 97.27           C  
ATOM   1476  C   THR   190     -14.005  -8.965 -23.792  1.00 96.40           C  
ATOM   1477  CB  THR   190     -13.017 -11.159 -24.488  1.00 96.27           C  
ATOM   1478  O   THR   190     -14.926  -9.010 -24.610  1.00 94.63           O  
ATOM   1479  CG2 THR   190     -11.762 -11.869 -24.986  1.00 92.46           C  
ATOM   1480  OG1 THR   190     -13.553 -11.885 -23.375  1.00 94.53           O  
ATOM   1481  N   GLU   191     -14.077  -8.351 -22.617  1.00 96.83           N  
ATOM   1482  CA  GLU   191     -15.272  -7.582 -22.282  1.00 96.88           C  
ATOM   1483  C   GLU   191     -15.267  -6.224 -22.979  1.00 97.36           C  
ATOM   1484  CB  GLU   191     -15.383  -7.394 -20.766  1.00 95.66           C  
ATOM   1485  O   GLU   191     -14.331  -5.900 -23.712  1.00 97.15           O  
ATOM   1486  CG  GLU   191     -15.416  -8.701 -19.986  1.00 89.23           C  
ATOM   1487  CD  GLU   191     -15.646  -8.504 -18.496  1.00 83.95           C  
ATOM   1488  OE1 GLU   191     -15.914  -7.357 -18.069  1.00 85.55           O  
ATOM   1489  OE2 GLU   191     -15.556  -9.503 -17.749  1.00 81.88           O  
ATOM   1490  N   LYS   192     -16.396  -5.443 -22.829  1.00 96.46           N  
ATOM   1491  CA  LYS   192     -16.466  -4.072 -23.327  1.00 96.59           C  
ATOM   1492  C   LYS   192     -15.362  -3.210 -22.722  1.00 96.63           C  
ATOM   1493  CB  LYS   192     -17.834  -3.460 -23.025  1.00 95.98           C  
ATOM   1494  O   LYS   192     -15.194  -3.175 -21.501  1.00 96.55           O  
ATOM   1495  CG  LYS   192     -18.019  -2.054 -23.578  1.00 94.01           C  
ATOM   1496  CD  LYS   192     -19.381  -1.482 -23.206  1.00 92.71           C  
ATOM   1497  CE  LYS   192     -19.514  -0.028 -23.637  1.00 89.66           C  
ATOM   1498  NZ  LYS   192     -20.782   0.584 -23.138  1.00 91.04           N  
ATOM   1499  N   PHE   193     -14.629  -2.459 -23.590  1.00 97.41           N  
ATOM   1500  CA  PHE   193     -13.584  -1.553 -23.128  1.00 97.42           C  
ATOM   1501  C   PHE   193     -14.171  -0.450 -22.255  1.00 96.46           C  
ATOM   1502  CB  PHE   193     -12.837  -0.940 -24.317  1.00 97.21           C  
ATOM   1503  O   PHE   193     -14.805   0.478 -22.761  1.00 95.02           O  
ATOM   1504  CG  PHE   193     -11.804  -1.852 -24.920  1.00 96.78           C  
ATOM   1505  CD1 PHE   193     -11.995  -3.228 -24.935  1.00 95.22           C  
ATOM   1506  CD2 PHE   193     -10.640  -1.333 -25.473  1.00 95.31           C  
ATOM   1507  CE1 PHE   193     -11.039  -4.075 -25.493  1.00 93.97           C  
ATOM   1508  CE2 PHE   193      -9.681  -2.172 -26.032  1.00 93.34           C  
ATOM   1509  CZ  PHE   193      -9.882  -3.543 -26.040  1.00 93.38           C  
ATOM   1510  N   ASP   194     -14.049  -0.580 -21.022  1.00 97.55           N  
ATOM   1511  CA  ASP   194     -14.314   0.350 -19.928  1.00 97.60           C  
ATOM   1512  C   ASP   194     -13.056   0.593 -19.098  1.00 97.61           C  
ATOM   1513  CB  ASP   194     -15.439  -0.177 -19.036  1.00 97.07           C  
ATOM   1514  O   ASP   194     -12.316  -0.345 -18.793  1.00 97.45           O  
ATOM   1515  CG  ASP   194     -15.713   0.715 -17.837  1.00 94.23           C  
ATOM   1516  OD1 ASP   194     -15.225   0.411 -16.727  1.00 94.17           O  
ATOM   1517  OD2 ASP   194     -16.425   1.728 -18.004  1.00 93.54           O  
ATOM   1518  N   GLU   195     -12.767   1.783 -18.774  1.00 97.48           N  
ATOM   1519  CA  GLU   195     -11.516   2.192 -18.143  1.00 97.42           C  
ATOM   1520  C   GLU   195     -11.331   1.508 -16.791  1.00 97.22           C  
ATOM   1521  CB  GLU   195     -11.471   3.713 -17.973  1.00 96.14           C  
ATOM   1522  O   GLU   195     -10.265   0.956 -16.510  1.00 96.69           O  
ATOM   1523  CG  GLU   195     -10.126   4.238 -17.490  1.00 87.44           C  
ATOM   1524  CD  GLU   195     -10.106   5.746 -17.296  1.00 82.50           C  
ATOM   1525  OE1 GLU   195     -10.805   6.464 -18.046  1.00 83.58           O  
ATOM   1526  OE2 GLU   195      -9.384   6.213 -16.387  1.00 80.26           O  
ATOM   1527  N   GLU   196     -12.353   1.502 -15.934  1.00 96.29           N  
ATOM   1528  CA  GLU   196     -12.286   0.921 -14.596  1.00 96.35           C  
ATOM   1529  C   GLU   196     -12.185  -0.600 -14.659  1.00 96.62           C  
ATOM   1530  CB  GLU   196     -13.506   1.334 -13.769  1.00 94.78           C  
ATOM   1531  O   GLU   196     -11.357  -1.201 -13.972  1.00 96.33           O  
ATOM   1532  CG  GLU   196     -13.400   0.973 -12.295  1.00 86.04           C  
ATOM   1533  CD  GLU   196     -14.648   1.323 -11.500  1.00 81.73           C  
ATOM   1534  OE1 GLU   196     -15.417   2.209 -11.937  1.00 83.15           O  
ATOM   1535  OE2 GLU   196     -14.858   0.707 -10.431  1.00 79.18           O  
ATOM   1536  N   ALA   197     -12.933  -1.248 -15.547  1.00 96.15           N  
ATOM   1537  CA  ALA   197     -12.921  -2.697 -15.728  1.00 96.45           C  
ATOM   1538  C   ALA   197     -11.550  -3.180 -16.196  1.00 97.05           C  
ATOM   1539  CB  ALA   197     -13.998  -3.118 -16.725  1.00 96.09           C  
ATOM   1540  O   ALA   197     -10.998  -4.133 -15.641  1.00 97.10           O  
ATOM   1541  N   ILE   198     -10.939  -2.461 -17.170  1.00 97.63           N  
ATOM   1542  CA  ILE   198      -9.620  -2.808 -17.685  1.00 97.79           C  
ATOM   1543  C   ILE   198      -8.570  -2.608 -16.594  1.00 97.69           C  
ATOM   1544  CB  ILE   198      -9.262  -1.970 -18.933  1.00 97.94           C  
ATOM   1545  O   ILE   198      -7.720  -3.474 -16.376  1.00 97.45           O  
ATOM   1546  CG1 ILE   198     -10.171  -2.348 -20.109  1.00 98.06           C  
ATOM   1547  CG2 ILE   198      -7.786  -2.152 -19.301  1.00 98.09           C  
ATOM   1548  CD1 ILE   198     -10.101  -1.379 -21.281  1.00 97.86           C  
ATOM   1549  N   GLN   199      -8.602  -1.500 -15.785  1.00 96.63           N  
ATOM   1550  CA  GLN   199      -7.643  -1.244 -14.714  1.00 96.36           C  
ATOM   1551  C   GLN   199      -7.725  -2.319 -13.634  1.00 95.83           C  
ATOM   1552  CB  GLN   199      -7.880   0.137 -14.100  1.00 95.35           C  
ATOM   1553  O   GLN   199      -6.701  -2.853 -13.205  1.00 94.95           O  
ATOM   1554  CG  GLN   199      -7.448   1.290 -14.995  1.00 90.39           C  
ATOM   1555  CD  GLN   199      -7.769   2.648 -14.399  1.00 87.25           C  
ATOM   1556  NE2 GLN   199      -8.628   3.404 -15.074  1.00 85.51           N  
ATOM   1557  OE1 GLN   199      -7.250   3.014 -13.339  1.00 87.37           O  
ATOM   1558  N   LYS   200      -8.939  -2.620 -13.230  1.00 94.12           N  
ATOM   1559  CA  LYS   200      -9.155  -3.654 -12.222  1.00 94.06           C  
ATOM   1560  C   LYS   200      -8.688  -5.017 -12.725  1.00 94.58           C  
ATOM   1561  CB  LYS   200     -10.630  -3.719 -11.826  1.00 92.41           C  
ATOM   1562  O   LYS   200      -7.953  -5.723 -12.031  1.00 94.36           O  
ATOM   1563  CG  LYS   200     -10.932  -4.726 -10.725  1.00 84.64           C  
ATOM   1564  CD  LYS   200     -12.404  -4.703 -10.336  1.00 80.99           C  
ATOM   1565  CE  LYS   200     -12.711  -5.722  -9.247  1.00 75.29           C  
ATOM   1566  NZ  LYS   200     -14.149  -5.687  -8.843  1.00 75.74           N  
ATOM   1567  N   TRP   201      -9.003  -5.409 -13.940  1.00 94.30           N  
ATOM   1568  CA  TRP   201      -8.604  -6.666 -14.567  1.00 95.31           C  
ATOM   1569  C   TRP   201      -7.089  -6.741 -14.719  1.00 95.21           C  
ATOM   1570  CB  TRP   201      -9.276  -6.822 -15.934  1.00 96.01           C  
ATOM   1571  O   TRP   201      -6.470  -7.740 -14.347  1.00 94.65           O  
ATOM   1572  CG  TRP   201      -8.739  -7.961 -16.749  1.00 96.82           C  
ATOM   1573  CD1 TRP   201      -9.075  -9.282 -16.641  1.00 96.59           C  
ATOM   1574  CD2 TRP   201      -7.766  -7.878 -17.794  1.00 96.53           C  
ATOM   1575  CE2 TRP   201      -7.560  -9.189 -18.278  1.00 96.77           C  
ATOM   1576  CE3 TRP   201      -7.048  -6.822 -18.371  1.00 94.91           C  
ATOM   1577  NE1 TRP   201      -8.370 -10.026 -17.558  1.00 94.22           N  
ATOM   1578  CH2 TRP   201      -5.974  -8.420 -19.858  1.00 93.55           C  
ATOM   1579  CZ2 TRP   201      -6.664  -9.472 -19.312  1.00 93.92           C  
ATOM   1580  CZ3 TRP   201      -6.157  -7.105 -19.400  1.00 94.12           C  
ATOM   1581  N   ALA   202      -6.435  -5.692 -15.207  1.00 96.14           N  
ATOM   1582  CA  ALA   202      -4.990  -5.648 -15.418  1.00 96.00           C  
ATOM   1583  C   ALA   202      -4.238  -5.850 -14.106  1.00 95.47           C  
ATOM   1584  CB  ALA   202      -4.586  -4.323 -16.061  1.00 95.86           C  
ATOM   1585  O   ALA   202      -3.312  -6.661 -14.032  1.00 94.67           O  
ATOM   1586  N   LYS   203      -4.732  -5.213 -12.992  1.00 94.58           N  
ATOM   1587  CA  LYS   203      -4.094  -5.337 -11.684  1.00 94.26           C  
ATOM   1588  C   LYS   203      -4.176  -6.770 -11.166  1.00 94.18           C  
ATOM   1589  CB  LYS   203      -4.736  -4.379 -10.680  1.00 93.29           C  
ATOM   1590  O   LYS   203      -3.192  -7.309 -10.655  1.00 93.59           O  
ATOM   1591  CG  LYS   203      -4.375  -2.917 -10.901  1.00 90.21           C  
ATOM   1592  CD  LYS   203      -5.189  -1.998 -10.000  1.00 88.65           C  
ATOM   1593  CE  LYS   203      -4.900  -0.531 -10.288  1.00 85.12           C  
ATOM   1594  NZ  LYS   203      -5.742   0.374  -9.450  1.00 85.80           N  
ATOM   1595  N   VAL   204      -5.266  -7.447 -11.331  1.00 93.51           N  
ATOM   1596  CA  VAL   204      -5.480  -8.821 -10.888  1.00 93.61           C  
ATOM   1597  C   VAL   204      -4.705  -9.780 -11.788  1.00 94.03           C  
ATOM   1598  CB  VAL   204      -6.981  -9.189 -10.885  1.00 93.00           C  
ATOM   1599  O   VAL   204      -4.038 -10.696 -11.301  1.00 93.93           O  
ATOM   1600  CG1 VAL   204      -7.171 -10.680 -10.616  1.00 91.19           C  
ATOM   1601  CG2 VAL   204      -7.731  -8.356  -9.847  1.00 91.28           C  
ATOM   1602  N   ALA   205      -4.693  -9.574 -13.125  1.00 94.89           N  
ATOM   1603  CA  ALA   205      -4.058 -10.456 -14.100  1.00 94.79           C  
ATOM   1604  C   ALA   205      -2.539 -10.315 -14.059  1.00 94.66           C  
ATOM   1605  CB  ALA   205      -4.579 -10.161 -15.504  1.00 94.04           C  
ATOM   1606  O   ALA   205      -1.812 -11.271 -14.339  1.00 93.98           O  
ATOM   1607  N   ALA   206      -2.035  -9.149 -13.673  1.00 95.12           N  
ATOM   1608  CA  ALA   206      -0.607  -8.852 -13.597  1.00 94.70           C  
ATOM   1609  C   ALA   206      -0.005  -9.381 -12.299  1.00 93.62           C  
ATOM   1610  CB  ALA   206      -0.369  -7.349 -13.717  1.00 94.14           C  
ATOM   1611  O   ALA   206       1.218  -9.454 -12.159  1.00 92.00           O  
ATOM   1612  N   THR   207      -0.795  -9.761 -11.321  1.00 94.52           N  
ATOM   1613  CA  THR   207      -0.334 -10.328 -10.059  1.00 94.67           C  
ATOM   1614  C   THR   207      -0.165 -11.841 -10.175  1.00 95.19           C  
ATOM   1615  CB  THR   207      -1.309 -10.005  -8.911  1.00 93.36           C  
ATOM   1616  O   THR   207      -1.074 -12.539 -10.627  1.00 94.89           O  
ATOM   1617  CG2 THR   207      -0.787 -10.534  -7.580  1.00 87.20           C  
ATOM   1618  OG1 THR   207      -1.472  -8.584  -8.817  1.00 88.11           O  
ATOM   1619  N   PRO   208       1.022 -12.434  -9.839  1.00 95.19           N  
ATOM   1620  CA  PRO   208       1.172 -13.891  -9.821  1.00 95.46           C  
ATOM   1621  C   PRO   208       0.110 -14.584  -8.970  1.00 95.93           C  
ATOM   1622  CB  PRO   208       2.567 -14.095  -9.225  1.00 94.58           C  
ATOM   1623  O   PRO   208      -0.377 -14.007  -7.994  1.00 95.89           O  
ATOM   1624  CG  PRO   208       3.288 -12.813  -9.494  1.00 92.50           C  
ATOM   1625  CD  PRO   208       2.296 -11.687  -9.437  1.00 92.48           C  
ATOM   1626  N   LEU   209      -0.198 -15.807  -9.294  1.00 94.99           N  
ATOM   1627  CA  LEU   209      -1.141 -16.599  -8.512  1.00 95.09           C  
ATOM   1628  C   LEU   209      -0.664 -16.747  -7.071  1.00 95.37           C  
ATOM   1629  CB  LEU   209      -1.333 -17.981  -9.142  1.00 93.57           C  
ATOM   1630  O   LEU   209      -1.428 -16.514  -6.132  1.00 94.98           O  
ATOM   1631  CG  LEU   209      -2.165 -18.032 -10.424  1.00 87.94           C  
ATOM   1632  CD1 LEU   209      -2.119 -19.431 -11.031  1.00 82.90           C  
ATOM   1633  CD2 LEU   209      -3.604 -17.612 -10.145  1.00 82.74           C  
ATOM   1634  N   ILE   210       0.581 -17.106  -6.933  1.00 97.10           N  
ATOM   1635  CA  ILE   210       1.336 -17.076  -5.685  1.00 97.14           C  
ATOM   1636  C   ILE   210       2.740 -16.534  -5.943  1.00 96.21           C  
ATOM   1637  CB  ILE   210       1.414 -18.478  -5.038  1.00 96.83           C  
ATOM   1638  O   ILE   210       3.588 -17.231  -6.506  1.00 94.71           O  
ATOM   1639  CG1 ILE   210       0.015 -19.094  -4.930  1.00 95.93           C  
ATOM   1640  CG2 ILE   210       2.086 -18.401  -3.664  1.00 95.89           C  
ATOM   1641  CD1 ILE   210      -0.008 -20.467  -4.273  1.00 94.68           C  
ATOM   1642  N   GLY   211       3.055 -15.296  -5.585  1.00 96.01           N  
ATOM   1643  CA  GLY   211       4.361 -14.672  -5.728  1.00 95.67           C  
ATOM   1644  C   GLY   211       5.052 -14.422  -4.400  1.00 96.04           C  
ATOM   1645  O   GLY   211       4.445 -14.583  -3.339  1.00 95.40           O  
ATOM   1646  N   GLU   212       6.311 -14.112  -4.454  1.00 96.21           N  
ATOM   1647  CA  GLU   212       7.038 -13.687  -3.262  1.00 95.97           C  
ATOM   1648  C   GLU   212       6.706 -12.243  -2.898  1.00 95.74           C  
ATOM   1649  CB  GLU   212       8.547 -13.844  -3.467  1.00 94.18           C  
ATOM   1650  O   GLU   212       6.784 -11.350  -3.745  1.00 94.81           O  
ATOM   1651  CG  GLU   212       9.366 -13.623  -2.204  1.00 85.41           C  
ATOM   1652  CD  GLU   212      10.809 -14.082  -2.336  1.00 80.83           C  
ATOM   1653  OE1 GLU   212      11.138 -14.772  -3.327  1.00 80.72           O  
ATOM   1654  OE2 GLU   212      11.617 -13.750  -1.440  1.00 78.14           O  
ATOM   1655  N   ILE   213       6.304 -12.025  -1.672  1.00 96.43           N  
ATOM   1656  CA  ILE   213       6.080 -10.703  -1.097  1.00 95.98           C  
ATOM   1657  C   ILE   213       7.346 -10.228  -0.387  1.00 94.49           C  
ATOM   1658  CB  ILE   213       4.885 -10.707  -0.117  1.00 95.71           C  
ATOM   1659  O   ILE   213       7.819 -10.875   0.551  1.00 92.48           O  
ATOM   1660  CG1 ILE   213       3.605 -11.144  -0.838  1.00 94.79           C  
ATOM   1661  CG2 ILE   213       4.709  -9.329   0.526  1.00 94.77           C  
ATOM   1662  CD1 ILE   213       2.426 -11.397   0.092  1.00 93.36           C  
ATOM   1663  N   GLY   214       7.921  -9.113  -0.786  1.00 92.65           N  
ATOM   1664  CA  GLY   214       9.013  -8.342  -0.214  1.00 91.92           C  
ATOM   1665  C   GLY   214       8.817  -6.844  -0.342  1.00 90.31           C  
ATOM   1666  O   GLY   214       7.792  -6.388  -0.854  1.00 88.17           O  
ATOM   1667  N   PRO   215       9.706  -6.001   0.151  1.00 85.87           N  
ATOM   1668  CA  PRO   215       9.579  -4.543   0.106  1.00 84.97           C  
ATOM   1669  C   PRO   215       9.308  -4.017  -1.301  1.00 83.65           C  
ATOM   1670  CB  PRO   215      10.937  -4.055   0.619  1.00 83.80           C  
ATOM   1671  O   PRO   215       8.591  -3.027  -1.467  1.00 81.37           O  
ATOM   1672  CG  PRO   215      11.400  -5.126   1.553  1.00 84.50           C  
ATOM   1673  CD  PRO   215      10.985  -6.457   0.995  1.00 85.16           C  
ATOM   1674  N   GLU   216       9.660  -4.702  -2.334  1.00 82.80           N  
ATOM   1675  CA  GLU   216       9.568  -4.253  -3.720  1.00 82.65           C  
ATOM   1676  C   GLU   216       8.235  -4.655  -4.343  1.00 83.41           C  
ATOM   1677  CB  GLU   216      10.727  -4.817  -4.546  1.00 80.41           C  
ATOM   1678  O   GLU   216       7.747  -3.991  -5.260  1.00 82.41           O  
ATOM   1679  CG  GLU   216      12.101  -4.400  -4.043  1.00 74.46           C  
ATOM   1680  CD  GLU   216      12.320  -2.896  -4.072  1.00 71.21           C  
ATOM   1681  OE1 GLU   216      11.762  -2.218  -4.965  1.00 69.61           O  
ATOM   1682  OE2 GLU   216      13.057  -2.390  -3.196  1.00 64.70           O  
ATOM   1683  N   THR   217       7.674  -5.761  -3.904  1.00 88.21           N  
ATOM   1684  CA  THR   217       6.478  -6.321  -4.522  1.00 89.14           C  
ATOM   1685  C   THR   217       5.246  -6.047  -3.664  1.00 89.73           C  
ATOM   1686  CB  THR   217       6.623  -7.837  -4.749  1.00 88.66           C  
ATOM   1687  O   THR   217       4.119  -6.070  -4.161  1.00 89.60           O  
ATOM   1688  CG2 THR   217       7.732  -8.140  -5.750  1.00 88.45           C  
ATOM   1689  OG1 THR   217       6.932  -8.473  -3.502  1.00 90.31           O  
ATOM   1690  N   TYR   218       5.395  -5.730  -2.412  1.00 90.07           N  
ATOM   1691  CA  TYR   218       4.308  -5.519  -1.463  1.00 90.67           C  
ATOM   1692  C   TYR   218       3.335  -4.463  -1.974  1.00 89.16           C  
ATOM   1693  CB  TYR   218       4.860  -5.102  -0.096  1.00 90.16           C  
ATOM   1694  O   TYR   218       2.117  -4.647  -1.907  1.00 87.73           O  
ATOM   1695  CG  TYR   218       3.793  -4.895   0.952  1.00 91.12           C  
ATOM   1696  CD1 TYR   218       3.101  -5.977   1.491  1.00 90.15           C  
ATOM   1697  CD2 TYR   218       3.476  -3.619   1.404  1.00 90.15           C  
ATOM   1698  CE1 TYR   218       2.116  -5.791   2.456  1.00 90.07           C  
ATOM   1699  CE2 TYR   218       2.493  -3.422   2.368  1.00 90.08           C  
ATOM   1700  OH  TYR   218       0.846  -4.323   3.843  1.00 87.86           O  
ATOM   1701  CZ  TYR   218       1.820  -4.512   2.888  1.00 89.57           C  
ATOM   1702  N   GLY   219       3.785  -3.289  -2.551  1.00 86.10           N  
ATOM   1703  CA  GLY   219       2.964  -2.219  -3.096  1.00 85.79           C  
ATOM   1704  C   GLY   219       2.059  -2.678  -4.224  1.00 86.22           C  
ATOM   1705  O   GLY   219       0.912  -2.236  -4.325  1.00 85.20           O  
ATOM   1706  N   GLU   220       2.507  -3.631  -5.064  1.00 86.38           N  
ATOM   1707  CA  GLU   220       1.732  -4.191  -6.168  1.00 87.03           C  
ATOM   1708  C   GLU   220       0.561  -5.023  -5.654  1.00 89.29           C  
ATOM   1709  CB  GLU   220       2.625  -5.042  -7.074  1.00 85.14           C  
ATOM   1710  O   GLU   220      -0.573  -4.857  -6.109  1.00 90.03           O  
ATOM   1711  CG  GLU   220       3.699  -4.247  -7.802  1.00 79.36           C  
ATOM   1712  CD  GLU   220       4.668  -5.122  -8.582  1.00 76.95           C  
ATOM   1713  OE1 GLU   220       4.497  -6.362  -8.586  1.00 76.18           O  
ATOM   1714  OE2 GLU   220       5.606  -4.562  -9.193  1.00 72.47           O  
ATOM   1715  N   TYR   221       0.819  -5.857  -4.616  1.00 91.64           N  
ATOM   1716  CA  TYR   221      -0.229  -6.662  -3.997  1.00 92.16           C  
ATOM   1717  C   TYR   221      -1.263  -5.776  -3.312  1.00 91.04           C  
ATOM   1718  CB  TYR   221       0.372  -7.641  -2.985  1.00 92.60           C  
ATOM   1719  O   TYR   221      -2.469  -5.973  -3.483  1.00 90.19           O  
ATOM   1720  CG  TYR   221       0.965  -8.878  -3.616  1.00 94.17           C  
ATOM   1721  CD1 TYR   221       0.174  -9.991  -3.891  1.00 93.82           C  
ATOM   1722  CD2 TYR   221       2.317  -8.936  -3.936  1.00 93.51           C  
ATOM   1723  CE1 TYR   221       0.716 -11.133  -4.470  1.00 93.15           C  
ATOM   1724  CE2 TYR   221       2.870 -10.074  -4.516  1.00 92.79           C  
ATOM   1725  OH  TYR   221       2.605 -12.293  -5.353  1.00 90.67           O  
ATOM   1726  CZ  TYR   221       2.063 -11.165  -4.779  1.00 93.11           C  
ATOM   1727  N   MET   222      -0.834  -4.728  -2.654  1.00 89.37           N  
ATOM   1728  CA  MET   222      -1.729  -3.800  -1.968  1.00 88.75           C  
ATOM   1729  C   MET   222      -2.539  -2.984  -2.971  1.00 86.98           C  
ATOM   1730  CB  MET   222      -0.937  -2.866  -1.052  1.00 88.09           C  
ATOM   1731  O   MET   222      -3.721  -2.716  -2.749  1.00 84.96           O  
ATOM   1732  CG  MET   222      -0.255  -3.576   0.106  1.00 88.19           C  
ATOM   1733  SD  MET   222      -1.450  -4.417   1.216  1.00 92.16           S  
ATOM   1734  CE  MET   222      -2.116  -2.986   2.112  1.00 85.53           C  
ATOM   1735  N   ALA   223      -2.042  -2.650  -4.138  1.00 85.61           N  
ATOM   1736  CA  ALA   223      -2.664  -1.821  -5.167  1.00 84.97           C  
ATOM   1737  C   ALA   223      -3.786  -2.575  -5.875  1.00 85.16           C  
ATOM   1738  CB  ALA   223      -1.620  -1.355  -6.178  1.00 83.39           C  
ATOM   1739  O   ALA   223      -4.635  -1.966  -6.530  1.00 83.91           O  
ATOM   1740  N   ALA   224      -3.880  -3.878  -5.709  1.00 89.21           N  
ATOM   1741  CA  ALA   224      -4.938  -4.702  -6.288  1.00 88.80           C  
ATOM   1742  C   ALA   224      -6.272  -4.452  -5.591  1.00 88.74           C  
ATOM   1743  CB  ALA   224      -4.566  -6.181  -6.206  1.00 88.18           C  
ATOM   1744  O   ALA   224      -7.335  -4.633  -6.188  1.00 87.94           O  
ATOM   1745  N   GLY   225      -6.279  -3.951  -4.384  1.00 89.34           N  
ATOM   1746  CA  GLY   225      -7.460  -3.555  -3.635  1.00 89.25           C  
ATOM   1747  C   GLY   225      -8.344  -4.727  -3.251  1.00 89.47           C  
ATOM   1748  O   GLY   225      -9.513  -4.543  -2.907  1.00 88.20           O  
ATOM   1749  N   ILE   226      -7.790  -5.993  -3.271  1.00 94.18           N  
ATOM   1750  CA  ILE   226      -8.491  -7.192  -2.824  1.00 94.65           C  
ATOM   1751  C   ILE   226      -7.731  -7.831  -1.664  1.00 95.64           C  
ATOM   1752  CB  ILE   226      -8.664  -8.207  -3.976  1.00 94.28           C  
ATOM   1753  O   ILE   226      -6.559  -7.523  -1.437  1.00 95.61           O  
ATOM   1754  CG1 ILE   226      -7.298  -8.623  -4.532  1.00 93.78           C  
ATOM   1755  CG2 ILE   226      -9.551  -7.625  -5.081  1.00 93.78           C  
ATOM   1756  CD1 ILE   226      -7.366  -9.718  -5.588  1.00 91.87           C  
ATOM   1757  N   PRO   227      -8.343  -8.661  -0.887  1.00 96.26           N  
ATOM   1758  CA  PRO   227      -7.682  -9.337   0.232  1.00 96.82           C  
ATOM   1759  C   PRO   227      -6.394 -10.043  -0.183  1.00 97.36           C  
ATOM   1760  CB  PRO   227      -8.732 -10.348   0.702  1.00 96.57           C  
ATOM   1761  O   PRO   227      -6.300 -10.558  -1.300  1.00 97.49           O  
ATOM   1762  CG  PRO   227     -10.044  -9.740   0.324  1.00 96.10           C  
ATOM   1763  CD  PRO   227      -9.884  -9.045  -0.998  1.00 96.09           C  
ATOM   1764  N   LEU   228      -5.379 -10.060   0.678  1.00 97.10           N  
ATOM   1765  CA  LEU   228      -4.086 -10.702   0.469  1.00 97.33           C  
ATOM   1766  C   LEU   228      -3.874 -11.835   1.468  1.00 97.70           C  
ATOM   1767  CB  LEU   228      -2.954  -9.680   0.590  1.00 96.66           C  
ATOM   1768  O   LEU   228      -3.896 -11.612   2.680  1.00 97.56           O  
ATOM   1769  CG  LEU   228      -1.532 -10.219   0.423  1.00 93.99           C  
ATOM   1770  CD1 LEU   228      -1.399 -10.961  -0.903  1.00 90.32           C  
ATOM   1771  CD2 LEU   228      -0.516  -9.085   0.512  1.00 90.60           C  
ATOM   1772  N   ALA   229      -3.752 -13.045   1.010  1.00 98.21           N  
ATOM   1773  CA  ALA   229      -3.352 -14.231   1.764  1.00 98.26           C  
ATOM   1774  C   ALA   229      -1.832 -14.338   1.851  1.00 98.25           C  
ATOM   1775  CB  ALA   229      -3.935 -15.489   1.126  1.00 98.01           C  
ATOM   1776  O   ALA   229      -1.150 -14.425   0.827  1.00 98.06           O  
ATOM   1777  N   TYR   230      -1.304 -14.329   3.066  1.00 97.79           N  
ATOM   1778  CA  TYR   230       0.113 -14.430   3.396  1.00 97.93           C  
ATOM   1779  C   TYR   230       0.486 -15.860   3.766  1.00 97.85           C  
ATOM   1780  CB  TYR   230       0.466 -13.484   4.548  1.00 97.77           C  
ATOM   1781  O   TYR   230      -0.147 -16.469   4.632  1.00 97.56           O  
ATOM   1782  CG  TYR   230       0.225 -12.027   4.233  1.00 97.34           C  
ATOM   1783  CD1 TYR   230       1.253 -11.218   3.756  1.00 96.51           C  
ATOM   1784  CD2 TYR   230      -1.032 -11.458   4.412  1.00 96.66           C  
ATOM   1785  CE1 TYR   230       1.036  -9.875   3.466  1.00 95.55           C  
ATOM   1786  CE2 TYR   230      -1.260 -10.116   4.125  1.00 95.24           C  
ATOM   1787  OH  TYR   230      -0.443  -8.005   3.368  1.00 93.21           O  
ATOM   1788  CZ  TYR   230      -0.222  -9.334   3.653  1.00 95.02           C  
ATOM   1789  N   ILE   231       1.508 -16.399   3.139  1.00 98.22           N  
ATOM   1790  CA  ILE   231       2.136 -17.676   3.460  1.00 98.20           C  
ATOM   1791  C   ILE   231       3.556 -17.440   3.969  1.00 98.07           C  
ATOM   1792  CB  ILE   231       2.155 -18.619   2.236  1.00 97.88           C  
ATOM   1793  O   ILE   231       4.472 -17.198   3.181  1.00 97.59           O  
ATOM   1794  CG1 ILE   231       0.757 -18.717   1.615  1.00 95.88           C  
ATOM   1795  CG2 ILE   231       2.679 -20.003   2.629  1.00 95.86           C  
ATOM   1796  CD1 ILE   231       0.750 -19.243   0.186  1.00 94.85           C  
ATOM   1797  N   PHE   232       3.727 -17.501   5.262  1.00 98.02           N  
ATOM   1798  CA  PHE   232       5.052 -17.365   5.855  1.00 98.07           C  
ATOM   1799  C   PHE   232       5.761 -18.713   5.911  1.00 97.70           C  
ATOM   1800  CB  PHE   232       4.954 -16.765   7.262  1.00 98.01           C  
ATOM   1801  O   PHE   232       5.222 -19.682   6.451  1.00 97.09           O  
ATOM   1802  CG  PHE   232       4.473 -15.339   7.281  1.00 97.92           C  
ATOM   1803  CD1 PHE   232       5.378 -14.287   7.346  1.00 97.50           C  
ATOM   1804  CD2 PHE   232       3.115 -15.052   7.235  1.00 97.52           C  
ATOM   1805  CE1 PHE   232       4.936 -12.966   7.364  1.00 96.94           C  
ATOM   1806  CE2 PHE   232       2.666 -13.734   7.253  1.00 96.70           C  
ATOM   1807  CZ  PHE   232       3.578 -12.693   7.318  1.00 96.54           C  
ATOM   1808  N   ALA   233       7.010 -18.787   5.389  1.00 97.58           N  
ATOM   1809  CA  ALA   233       7.869 -19.965   5.471  1.00 97.42           C  
ATOM   1810  C   ALA   233       9.343 -19.570   5.490  1.00 97.25           C  
ATOM   1811  CB  ALA   233       7.590 -20.910   4.305  1.00 96.78           C  
ATOM   1812  O   ALA   233       9.736 -18.584   4.861  1.00 96.72           O  
ATOM   1813  N   GLU   234      10.111 -20.359   6.202  1.00 97.12           N  
ATOM   1814  CA  GLU   234      11.471 -19.954   6.548  1.00 96.86           C  
ATOM   1815  C   GLU   234      12.440 -20.247   5.406  1.00 96.12           C  
ATOM   1816  CB  GLU   234      11.933 -20.660   7.825  1.00 96.03           C  
ATOM   1817  O   GLU   234      13.424 -19.527   5.221  1.00 94.98           O  
ATOM   1818  CG  GLU   234      11.190 -20.216   9.077  1.00 93.14           C  
ATOM   1819  CD  GLU   234      11.799 -20.758  10.360  1.00 90.93           C  
ATOM   1820  OE1 GLU   234      12.156 -21.957  10.404  1.00 90.40           O  
ATOM   1821  OE2 GLU   234      11.919 -19.977  11.330  1.00 89.69           O  
ATOM   1822  N   THR   235      12.234 -21.352   4.619  1.00 96.40           N  
ATOM   1823  CA  THR   235      13.167 -21.747   3.569  1.00 96.57           C  
ATOM   1824  C   THR   235      12.536 -21.570   2.190  1.00 96.95           C  
ATOM   1825  CB  THR   235      13.620 -23.209   3.745  1.00 96.22           C  
ATOM   1826  O   THR   235      11.315 -21.664   2.044  1.00 96.94           O  
ATOM   1827  CG2 THR   235      14.109 -23.465   5.166  1.00 94.15           C  
ATOM   1828  OG1 THR   235      12.518 -24.081   3.465  1.00 95.16           O  
ATOM   1829  N   PRO   236      13.331 -21.327   1.132  1.00 96.10           N  
ATOM   1830  CA  PRO   236      12.805 -21.255  -0.234  1.00 96.50           C  
ATOM   1831  C   PRO   236      12.096 -22.538  -0.661  1.00 96.69           C  
ATOM   1832  CB  PRO   236      14.058 -21.016  -1.081  1.00 95.49           C  
ATOM   1833  O   PRO   236      11.091 -22.483  -1.375  1.00 96.67           O  
ATOM   1834  CG  PRO   236      15.021 -20.344  -0.157  1.00 93.34           C  
ATOM   1835  CD  PRO   236      14.848 -20.925   1.217  1.00 93.37           C  
ATOM   1836  N   GLU   237      12.598 -23.750  -0.172  1.00 96.40           N  
ATOM   1837  CA  GLU   237      12.003 -25.053  -0.454  1.00 96.80           C  
ATOM   1838  C   GLU   237      10.602 -25.160   0.141  1.00 97.13           C  
ATOM   1839  CB  GLU   237      12.890 -26.178   0.086  1.00 96.32           C  
ATOM   1840  O   GLU   237       9.657 -25.551  -0.547  1.00 97.12           O  
ATOM   1841  CG  GLU   237      14.242 -26.280  -0.606  1.00 93.92           C  
ATOM   1842  CD  GLU   237      15.164 -25.111  -0.298  1.00 90.53           C  
ATOM   1843  OE1 GLU   237      15.049 -24.520   0.800  1.00 92.99           O  
ATOM   1844  OE2 GLU   237      16.007 -24.782  -1.161  1.00 90.34           O  
ATOM   1845  N   GLU   238      10.453 -24.709   1.379  1.00 96.77           N  
ATOM   1846  CA  GLU   238       9.162 -24.709   2.061  1.00 97.04           C  
ATOM   1847  C   GLU   238       8.190 -23.735   1.402  1.00 97.37           C  
ATOM   1848  CB  GLU   238       9.336 -24.358   3.541  1.00 96.06           C  
ATOM   1849  O   GLU   238       7.021 -24.065   1.190  1.00 97.22           O  
ATOM   1850  CG  GLU   238       8.054 -24.468   4.354  1.00 89.22           C  
ATOM   1851  CD  GLU   238       8.255 -24.177   5.833  1.00 82.67           C  
ATOM   1852  OE1 GLU   238       8.846 -23.126   6.170  1.00 86.14           O  
ATOM   1853  OE2 GLU   238       7.818 -25.007   6.661  1.00 81.05           O  
ATOM   1854  N   ARG   239       8.620 -22.515   0.992  1.00 97.52           N  
ATOM   1855  CA  ARG   239       7.780 -21.559   0.277  1.00 97.66           C  
ATOM   1856  C   ARG   239       7.324 -22.126  -1.063  1.00 97.50           C  
ATOM   1857  CB  ARG   239       8.526 -20.241   0.062  1.00 97.38           C  
ATOM   1858  O   ARG   239       6.146 -22.035  -1.414  1.00 97.24           O  
ATOM   1859  CG  ARG   239       8.751 -19.445   1.337  1.00 96.82           C  
ATOM   1860  CD  ARG   239       9.124 -17.999   1.042  1.00 96.48           C  
ATOM   1861  NE  ARG   239      10.339 -17.909   0.238  1.00 94.73           N  
ATOM   1862  NH1 ARG   239      11.784 -18.022   2.037  1.00 91.73           N  
ATOM   1863  NH2 ARG   239      12.611 -17.835  -0.093  1.00 91.49           N  
ATOM   1864  CZ  ARG   239      11.575 -17.922   0.729  1.00 93.32           C  
ATOM   1865  N   LYS   240       8.188 -22.852  -1.778  1.00 96.82           N  
ATOM   1866  CA  LYS   240       7.833 -23.488  -3.043  1.00 96.90           C  
ATOM   1867  C   LYS   240       6.833 -24.621  -2.828  1.00 97.05           C  
ATOM   1868  CB  LYS   240       9.083 -24.019  -3.747  1.00 96.37           C  
ATOM   1869  O   LYS   240       5.816 -24.698  -3.519  1.00 96.95           O  
ATOM   1870  CG  LYS   240       8.808 -24.653  -5.102  1.00 94.41           C  
ATOM   1871  CD  LYS   240      10.085 -25.190  -5.737  1.00 93.23           C  
ATOM   1872  CE  LYS   240       9.795 -25.936  -7.032  1.00 91.43           C  
ATOM   1873  NZ  LYS   240      11.020 -26.595  -7.578  1.00 91.76           N  
ATOM   1874  N   GLU   241       7.052 -25.512  -1.851  1.00 97.21           N  
ATOM   1875  CA  GLU   241       6.155 -26.615  -1.520  1.00 97.22           C  
ATOM   1876  C   GLU   241       4.765 -26.105  -1.150  1.00 97.44           C  
ATOM   1877  CB  GLU   241       6.730 -27.452  -0.375  1.00 96.39           C  
ATOM   1878  O   GLU   241       3.761 -26.576  -1.688  1.00 97.29           O  
ATOM   1879  CG  GLU   241       5.927 -28.707  -0.065  1.00 89.99           C  
ATOM   1880  CD  GLU   241       6.375 -29.408   1.207  1.00 84.38           C  
ATOM   1881  OE1 GLU   241       7.576 -29.330   1.552  1.00 87.66           O  
ATOM   1882  OE2 GLU   241       5.518 -30.040   1.864  1.00 81.74           O  
ATOM   1883  N   LEU   242       4.668 -25.097  -0.285  1.00 97.38           N  
ATOM   1884  CA  LEU   242       3.399 -24.518   0.144  1.00 97.55           C  
ATOM   1885  C   LEU   242       2.722 -23.782  -1.008  1.00 97.46           C  
ATOM   1886  CB  LEU   242       3.617 -23.561   1.319  1.00 97.58           C  
ATOM   1887  O   LEU   242       1.502 -23.863  -1.169  1.00 97.25           O  
ATOM   1888  CG  LEU   242       3.981 -24.203   2.658  1.00 97.33           C  
ATOM   1889  CD1 LEU   242       4.373 -23.133   3.671  1.00 96.83           C  
ATOM   1890  CD2 LEU   242       2.821 -25.043   3.182  1.00 96.84           C  
ATOM   1891  N   SER   243       3.472 -23.106  -1.908  1.00 97.75           N  
ATOM   1892  CA  SER   243       2.944 -22.469  -3.110  1.00 97.57           C  
ATOM   1893  C   SER   243       2.314 -23.493  -4.047  1.00 97.27           C  
ATOM   1894  CB  SER   243       4.049 -21.707  -3.842  1.00 96.89           C  
ATOM   1895  O   SER   243       1.178 -23.317  -4.494  1.00 96.69           O  
ATOM   1896  OG  SER   243       4.535 -20.638  -3.048  1.00 89.15           O  
ATOM   1897  N   GLU   244       2.975 -24.635  -4.328  1.00 96.88           N  
ATOM   1898  CA  GLU   244       2.453 -25.696  -5.184  1.00 96.76           C  
ATOM   1899  C   GLU   244       1.217 -26.345  -4.567  1.00 97.05           C  
ATOM   1900  CB  GLU   244       3.528 -26.755  -5.444  1.00 95.54           C  
ATOM   1901  O   GLU   244       0.212 -26.554  -5.251  1.00 96.85           O  
ATOM   1902  CG  GLU   244       4.620 -26.300  -6.401  1.00 87.52           C  
ATOM   1903  CD  GLU   244       5.755 -27.302  -6.535  1.00 82.77           C  
ATOM   1904  OE1 GLU   244       5.721 -28.353  -5.856  1.00 84.68           O  
ATOM   1905  OE2 GLU   244       6.688 -27.034  -7.325  1.00 79.70           O  
ATOM   1906  N   LYS   245       1.272 -26.518  -3.249  1.00 96.99           N  
ATOM   1907  CA  LYS   245       0.185 -27.112  -2.476  1.00 96.98           C  
ATOM   1908  C   LYS   245      -1.066 -26.240  -2.524  1.00 97.14           C  
ATOM   1909  CB  LYS   245       0.616 -27.332  -1.025  1.00 96.20           C  
ATOM   1910  O   LYS   245      -2.184 -26.752  -2.604  1.00 96.95           O  
ATOM   1911  CG  LYS   245      -0.431 -28.027  -0.166  1.00 91.81           C  
ATOM   1912  CD  LYS   245       0.038 -28.177   1.275  1.00 88.98           C  
ATOM   1913  CE  LYS   245       1.262 -29.077   1.375  1.00 84.45           C  
ATOM   1914  NZ  LYS   245       1.844 -29.070   2.750  1.00 85.97           N  
ATOM   1915  N   LEU   246      -0.964 -24.894  -2.524  1.00 97.88           N  
ATOM   1916  CA  LEU   246      -2.074 -23.958  -2.382  1.00 97.91           C  
ATOM   1917  C   LEU   246      -2.431 -23.329  -3.725  1.00 97.84           C  
ATOM   1918  CB  LEU   246      -1.725 -22.863  -1.370  1.00 97.80           C  
ATOM   1919  O   LEU   246      -3.430 -22.614  -3.834  1.00 97.39           O  
ATOM   1920  CG  LEU   246      -1.457 -23.326   0.063  1.00 97.54           C  
ATOM   1921  CD1 LEU   246      -1.236 -22.124   0.976  1.00 96.82           C  
ATOM   1922  CD2 LEU   246      -2.608 -24.186   0.573  1.00 96.86           C  
ATOM   1923  N   LYS   247      -1.695 -23.662  -4.803  1.00 97.12           N  
ATOM   1924  CA  LYS   247      -1.885 -23.123  -6.146  1.00 97.00           C  
ATOM   1925  C   LYS   247      -3.306 -23.371  -6.642  1.00 96.90           C  
ATOM   1926  CB  LYS   247      -0.876 -23.738  -7.118  1.00 96.10           C  
ATOM   1927  O   LYS   247      -3.959 -22.458  -7.153  1.00 96.42           O  
ATOM   1928  CG  LYS   247      -0.982 -23.204  -8.539  1.00 91.36           C  
ATOM   1929  CD  LYS   247       0.137 -23.740  -9.423  1.00 88.10           C  
ATOM   1930  CE  LYS   247       0.013 -23.234 -10.853  1.00 83.81           C  
ATOM   1931  NZ  LYS   247       1.123 -23.736 -11.717  1.00 84.60           N  
ATOM   1932  N   PRO   248      -4.003 -24.596  -6.451  1.00 97.11           N  
ATOM   1933  CA  PRO   248      -5.382 -24.798  -6.901  1.00 97.27           C  
ATOM   1934  C   PRO   248      -6.375 -23.886  -6.185  1.00 97.40           C  
ATOM   1935  CB  PRO   248      -5.651 -26.267  -6.567  1.00 96.97           C  
ATOM   1936  O   PRO   248      -7.402 -23.513  -6.760  1.00 97.32           O  
ATOM   1937  CG  PRO   248      -4.303 -26.912  -6.570  1.00 96.43           C  
ATOM   1938  CD  PRO   248      -3.312 -25.950  -5.981  1.00 96.42           C  
ATOM   1939  N   ILE   249      -6.103 -23.465  -4.914  1.00 97.77           N  
ATOM   1940  CA  ILE   249      -6.936 -22.533  -4.162  1.00 97.92           C  
ATOM   1941  C   ILE   249      -6.750 -21.119  -4.708  1.00 97.87           C  
ATOM   1942  CB  ILE   249      -6.608 -22.573  -2.653  1.00 97.97           C  
ATOM   1943  O   ILE   249      -7.728 -20.409  -4.954  1.00 97.71           O  
ATOM   1944  CG1 ILE   249      -6.677 -24.012  -2.129  1.00 97.71           C  
ATOM   1945  CG2 ILE   249      -7.554 -21.659  -1.870  1.00 97.71           C  
ATOM   1946  CD1 ILE   249      -6.219 -24.168  -0.685  1.00 97.39           C  
ATOM   1947  N   ALA   250      -5.517 -20.705  -4.981  1.00 97.70           N  
ATOM   1948  CA  ALA   250      -5.191 -19.396  -5.543  1.00 97.61           C  
ATOM   1949  C   ALA   250      -5.820 -19.219  -6.922  1.00 97.06           C  
ATOM   1950  CB  ALA   250      -3.678 -19.214  -5.625  1.00 97.48           C  
ATOM   1951  O   ALA   250      -6.410 -18.176  -7.213  1.00 96.30           O  
ATOM   1952  N   GLU   251      -5.866 -20.284  -7.765  1.00 96.38           N  
ATOM   1953  CA  GLU   251      -6.517 -20.296  -9.072  1.00 95.98           C  
ATOM   1954  C   GLU   251      -8.030 -20.148  -8.936  1.00 95.70           C  
ATOM   1955  CB  GLU   251      -6.180 -21.583  -9.829  1.00 94.97           C  
ATOM   1956  O   GLU   251      -8.635 -19.288  -9.579  1.00 94.98           O  
ATOM   1957  CG  GLU   251      -4.757 -21.625 -10.368  1.00 89.08           C  
ATOM   1958  CD  GLU   251      -4.375 -22.977 -10.949  1.00 84.52           C  
ATOM   1959  OE1 GLU   251      -5.176 -23.933 -10.840  1.00 86.16           O  
ATOM   1960  OE2 GLU   251      -3.266 -23.081 -11.518  1.00 82.96           O  
ATOM   1961  N   ALA   252      -8.643 -20.874  -8.003  1.00 97.17           N  
ATOM   1962  CA  ALA   252     -10.090 -20.900  -7.813  1.00 97.06           C  
ATOM   1963  C   ALA   252     -10.592 -19.581  -7.232  1.00 96.99           C  
ATOM   1964  CB  ALA   252     -10.487 -22.062  -6.905  1.00 96.71           C  
ATOM   1965  O   ALA   252     -11.772 -19.247  -7.364  1.00 96.51           O  
ATOM   1966  N   THR   253      -9.703 -18.770  -6.576  1.00 97.49           N  
ATOM   1967  CA  THR   253     -10.079 -17.539  -5.891  1.00 97.25           C  
ATOM   1968  C   THR   253      -9.456 -16.326  -6.577  1.00 96.49           C  
ATOM   1969  CB  THR   253      -9.653 -17.570  -4.411  1.00 97.07           C  
ATOM   1970  O   THR   253      -9.470 -15.221  -6.030  1.00 94.73           O  
ATOM   1971  CG2 THR   253     -10.347 -18.703  -3.663  1.00 94.66           C  
ATOM   1972  OG1 THR   253      -8.235 -17.759  -4.332  1.00 95.95           O  
ATOM   1973  N   ARG   254      -8.911 -16.458  -7.763  1.00 96.16           N  
ATOM   1974  CA  ARG   254      -8.326 -15.357  -8.523  1.00 95.44           C  
ATOM   1975  C   ARG   254      -9.309 -14.198  -8.652  1.00 94.62           C  
ATOM   1976  CB  ARG   254      -7.891 -15.833  -9.911  1.00 93.40           C  
ATOM   1977  O   ARG   254     -10.466 -14.398  -9.030  1.00 92.86           O  
ATOM   1978  CG  ARG   254      -7.063 -14.815 -10.679  1.00 83.96           C  
ATOM   1979  CD  ARG   254      -6.445 -15.421 -11.931  1.00 79.50           C  
ATOM   1980  NE  ARG   254      -5.364 -14.591 -12.455  1.00 76.45           N  
ATOM   1981  NH1 ARG   254      -5.069 -15.828 -14.383  1.00 71.60           N  
ATOM   1982  NH2 ARG   254      -3.765 -13.985 -13.988  1.00 66.74           N  
ATOM   1983  CZ  ARG   254      -4.735 -14.803 -13.607  1.00 71.51           C  
ATOM   1984  N   GLY   255      -8.883 -13.024  -8.327  1.00 94.20           N  
ATOM   1985  CA  GLY   255      -9.677 -11.807  -8.370  1.00 94.00           C  
ATOM   1986  C   GLY   255     -10.503 -11.588  -7.117  1.00 94.00           C  
ATOM   1987  O   GLY   255     -11.132 -10.540  -6.956  1.00 93.05           O  
ATOM   1988  N   LYS   256     -10.496 -12.537  -6.170  1.00 95.86           N  
ATOM   1989  CA  LYS   256     -11.148 -12.402  -4.871  1.00 96.30           C  
ATOM   1990  C   LYS   256     -10.120 -12.264  -3.752  1.00 96.49           C  
ATOM   1991  CB  LYS   256     -12.060 -13.599  -4.600  1.00 96.15           C  
ATOM   1992  O   LYS   256     -10.309 -11.478  -2.821  1.00 96.31           O  
ATOM   1993  CG  LYS   256     -13.149 -13.797  -5.644  1.00 95.32           C  
ATOM   1994  CD  LYS   256     -14.016 -15.008  -5.325  1.00 93.77           C  
ATOM   1995  CE  LYS   256     -15.017 -15.289  -6.438  1.00 93.02           C  
ATOM   1996  NZ  LYS   256     -15.665 -16.624  -6.276  1.00 92.75           N  
ATOM   1997  N   ILE   257      -9.033 -13.030  -3.822  1.00 96.72           N  
ATOM   1998  CA  ILE   257      -7.897 -13.040  -2.907  1.00 96.96           C  
ATOM   1999  C   ILE   257      -6.599 -13.193  -3.697  1.00 96.92           C  
ATOM   2000  CB  ILE   257      -8.024 -14.170  -1.861  1.00 96.70           C  
ATOM   2001  O   ILE   257      -6.482 -14.080  -4.545  1.00 96.54           O  
ATOM   2002  CG1 ILE   257      -9.394 -14.113  -1.177  1.00 94.78           C  
ATOM   2003  CG2 ILE   257      -6.893 -14.083  -0.832  1.00 94.65           C  
ATOM   2004  CD1 ILE   257      -9.655 -15.264  -0.215  1.00 93.62           C  
ATOM   2005  N   ASN   258      -5.627 -12.381  -3.437  1.00 96.88           N  
ATOM   2006  CA  ASN   258      -4.243 -12.615  -3.833  1.00 96.90           C  
ATOM   2007  C   ASN   258      -3.517 -13.510  -2.834  1.00 97.31           C  
ATOM   2008  CB  ASN   258      -3.499 -11.287  -3.995  1.00 96.02           C  
ATOM   2009  O   ASN   258      -3.782 -13.448  -1.632  1.00 97.08           O  
ATOM   2010  CG  ASN   258      -3.899 -10.544  -5.254  1.00 90.85           C  
ATOM   2011  ND2 ASN   258      -3.720  -9.228  -5.248  1.00 88.57           N  
ATOM   2012  OD1 ASN   258      -4.366 -11.147  -6.224  1.00 88.21           O  
ATOM   2013  N   PHE   259      -2.598 -14.332  -3.303  1.00 97.77           N  
ATOM   2014  CA  PHE   259      -1.741 -15.156  -2.460  1.00 97.89           C  
ATOM   2015  C   PHE   259      -0.276 -14.774  -2.639  1.00 97.60           C  
ATOM   2016  CB  PHE   259      -1.938 -16.641  -2.779  1.00 97.86           C  
ATOM   2017  O   PHE   259       0.181 -14.557  -3.763  1.00 97.16           O  
ATOM   2018  CG  PHE   259      -3.215 -17.217  -2.227  1.00 97.79           C  
ATOM   2019  CD1 PHE   259      -3.185 -18.147  -1.195  1.00 97.44           C  
ATOM   2020  CD2 PHE   259      -4.445 -16.827  -2.740  1.00 97.44           C  
ATOM   2021  CE1 PHE   259      -4.365 -18.681  -0.682  1.00 96.84           C  
ATOM   2022  CE2 PHE   259      -5.628 -17.356  -2.233  1.00 96.59           C  
ATOM   2023  CZ  PHE   259      -5.586 -18.284  -1.205  1.00 96.50           C  
ATOM   2024  N   GLY   260       0.481 -14.705  -1.562  1.00 97.49           N  
ATOM   2025  CA  GLY   260       1.918 -14.494  -1.641  1.00 97.44           C  
ATOM   2026  C   GLY   260       2.681 -15.153  -0.507  1.00 97.60           C  
ATOM   2027  O   GLY   260       2.158 -15.293   0.600  1.00 97.27           O  
ATOM   2028  N   THR   261       3.921 -15.604  -0.824  1.00 98.06           N  
ATOM   2029  CA  THR   261       4.841 -16.153   0.166  1.00 97.95           C  
ATOM   2030  C   THR   261       5.742 -15.059   0.731  1.00 97.69           C  
ATOM   2031  CB  THR   261       5.706 -17.274  -0.438  1.00 97.64           C  
ATOM   2032  O   THR   261       6.123 -14.130   0.016  1.00 97.19           O  
ATOM   2033  CG2 THR   261       4.842 -18.425  -0.942  1.00 96.11           C  
ATOM   2034  OG1 THR   261       6.466 -16.747  -1.532  1.00 96.47           O  
ATOM   2035  N   ILE   262       6.082 -15.134   1.989  1.00 97.98           N  
ATOM   2036  CA  ILE   262       7.026 -14.259   2.676  1.00 97.85           C  
ATOM   2037  C   ILE   262       8.168 -15.088   3.257  1.00 97.73           C  
ATOM   2038  CB  ILE   262       6.333 -13.444   3.791  1.00 97.05           C  
ATOM   2039  O   ILE   262       7.934 -16.117   3.897  1.00 97.22           O  
ATOM   2040  CG1 ILE   262       5.285 -12.501   3.190  1.00 87.79           C  
ATOM   2041  CG2 ILE   262       7.365 -12.666   4.612  1.00 88.59           C  
ATOM   2042  CD1 ILE   262       4.571 -11.634   4.219  1.00 83.09           C  
ATOM   2043  N   ASP   263       9.389 -14.642   3.043  1.00 96.77           N  
ATOM   2044  CA  ASP   263      10.544 -15.162   3.769  1.00 97.01           C  
ATOM   2045  C   ASP   263      10.456 -14.825   5.255  1.00 96.80           C  
ATOM   2046  CB  ASP   263      11.842 -14.607   3.179  1.00 96.54           C  
ATOM   2047  O   ASP   263      10.761 -13.701   5.662  1.00 96.23           O  
ATOM   2048  CG  ASP   263      13.085 -15.162   3.853  1.00 95.77           C  
ATOM   2049  OD1 ASP   263      12.962 -15.839   4.897  1.00 95.43           O  
ATOM   2050  OD2 ASP   263      14.197 -14.918   3.337  1.00 94.61           O  
ATOM   2051  N   ALA   264      10.097 -15.831   6.003  1.00 97.41           N  
ATOM   2052  CA  ALA   264       9.848 -15.657   7.432  1.00 97.14           C  
ATOM   2053  C   ALA   264      11.148 -15.402   8.188  1.00 96.12           C  
ATOM   2054  CB  ALA   264       9.137 -16.882   8.001  1.00 96.84           C  
ATOM   2055  O   ALA   264      11.142 -14.780   9.253  1.00 94.70           O  
ATOM   2056  N   LYS   265      12.285 -15.788   7.734  1.00 96.41           N  
ATOM   2057  CA  LYS   265      13.577 -15.488   8.346  1.00 95.37           C  
ATOM   2058  C   LYS   265      13.922 -14.008   8.203  1.00 93.84           C  
ATOM   2059  CB  LYS   265      14.679 -16.345   7.722  1.00 93.44           C  
ATOM   2060  O   LYS   265      14.398 -13.382   9.152  1.00 91.83           O  
ATOM   2061  CG  LYS   265      14.648 -17.804   8.155  1.00 81.80           C  
ATOM   2062  CD  LYS   265      15.808 -18.589   7.557  1.00 76.25           C  
ATOM   2063  CE  LYS   265      15.760 -20.056   7.962  1.00 69.75           C  
ATOM   2064  NZ  LYS   265      16.789 -20.864   7.243  1.00 72.41           N  
ATOM   2065  N   ALA   266      13.602 -13.473   7.050  1.00 95.11           N  
ATOM   2066  CA  ALA   266      13.937 -12.080   6.767  1.00 94.49           C  
ATOM   2067  C   ALA   266      12.850 -11.139   7.280  1.00 93.80           C  
ATOM   2068  CB  ALA   266      14.147 -11.877   5.268  1.00 93.69           C  
ATOM   2069  O   ALA   266      13.148 -10.061   7.799  1.00 92.61           O  
ATOM   2070  N   TYR   267      11.561 -11.522   7.167  1.00 94.20           N  
ATOM   2071  CA  TYR   267      10.434 -10.620   7.371  1.00 94.86           C  
ATOM   2072  C   TYR   267       9.412 -11.230   8.322  1.00 94.99           C  
ATOM   2073  CB  TYR   267       9.767 -10.281   6.035  1.00 94.25           C  
ATOM   2074  O   TYR   267       8.245 -10.830   8.329  1.00 93.81           O  
ATOM   2075  CG  TYR   267      10.720  -9.723   5.005  1.00 94.15           C  
ATOM   2076  CD1 TYR   267      11.357  -8.501   5.207  1.00 92.14           C  
ATOM   2077  CD2 TYR   267      10.984 -10.416   3.829  1.00 92.34           C  
ATOM   2078  CE1 TYR   267      12.234  -7.982   4.260  1.00 90.92           C  
ATOM   2079  CE2 TYR   267      11.859  -9.907   2.875  1.00 91.10           C  
ATOM   2080  OH  TYR   267      13.346  -8.183   2.158  1.00 89.45           O  
ATOM   2081  CZ  TYR   267      12.479  -8.692   3.099  1.00 90.09           C  
ATOM   2082  N   GLY   268       9.761 -12.173   9.202  1.00 94.25           N  
ATOM   2083  CA  GLY   268       8.886 -12.857  10.141  1.00 94.44           C  
ATOM   2084  C   GLY   268       8.250 -11.922  11.153  1.00 93.22           C  
ATOM   2085  O   GLY   268       7.154 -12.190  11.649  1.00 91.55           O  
ATOM   2086  N   ALA   269       8.813 -10.766  11.366  1.00 92.28           N  
ATOM   2087  CA  ALA   269       8.263  -9.739  12.248  1.00 91.80           C  
ATOM   2088  C   ALA   269       6.924  -9.227  11.724  1.00 91.85           C  
ATOM   2089  CB  ALA   269       9.249  -8.584  12.399  1.00 89.77           C  
ATOM   2090  O   ALA   269       6.055  -8.833  12.505  1.00 90.87           O  
ATOM   2091  N   HIS   270       6.683  -9.252  10.426  1.00 92.84           N  
ATOM   2092  CA  HIS   270       5.430  -8.843   9.803  1.00 93.38           C  
ATOM   2093  C   HIS   270       4.283  -9.758  10.219  1.00 95.00           C  
ATOM   2094  CB  HIS   270       5.567  -8.834   8.279  1.00 91.31           C  
ATOM   2095  O   HIS   270       3.131  -9.323  10.288  1.00 94.87           O  
ATOM   2096  CG  HIS   270       4.368  -8.287   7.572  1.00 82.00           C  
ATOM   2097  CD2 HIS   270       3.453  -8.889   6.777  1.00 75.60           C  
ATOM   2098  ND1 HIS   270       4.004  -6.959   7.643  1.00 75.09           N  
ATOM   2099  CE1 HIS   270       2.912  -6.770   6.921  1.00 72.58           C  
ATOM   2100  NE2 HIS   270       2.558  -7.925   6.385  1.00 73.08           N  
ATOM   2101  N   ALA   271       4.541 -11.028  10.530  1.00 95.33           N  
ATOM   2102  CA  ALA   271       3.539 -11.953  11.054  1.00 95.60           C  
ATOM   2103  C   ALA   271       2.862 -11.381  12.297  1.00 94.72           C  
ATOM   2104  CB  ALA   271       4.177 -13.303  11.373  1.00 95.56           C  
ATOM   2105  O   ALA   271       1.644 -11.493  12.455  1.00 93.93           O  
ATOM   2106  N   GLY   272       3.599 -10.715  13.195  1.00 93.62           N  
ATOM   2107  CA  GLY   272       3.057 -10.046  14.368  1.00 92.60           C  
ATOM   2108  C   GLY   272       2.011  -9.002  14.029  1.00 91.59           C  
ATOM   2109  O   GLY   272       1.037  -8.829  14.766  1.00 89.79           O  
ATOM   2110  N   ASN   273       2.094  -8.331  12.902  1.00 91.37           N  
ATOM   2111  CA  ASN   273       1.114  -7.369  12.411  1.00 91.33           C  
ATOM   2112  C   ASN   273      -0.159  -8.061  11.930  1.00 92.68           C  
ATOM   2113  CB  ASN   273       1.712  -6.519  11.288  1.00 89.79           C  
ATOM   2114  O   ASN   273      -1.193  -7.415  11.753  1.00 92.38           O  
ATOM   2115  CG  ASN   273       2.843  -5.631  11.767  1.00 84.92           C  
ATOM   2116  ND2 ASN   273       3.769  -5.314  10.869  1.00 84.49           N  
ATOM   2117  OD1 ASN   273       2.885  -5.234  12.934  1.00 83.47           O  
ATOM   2118  N   LEU   274      -0.100  -9.319  11.658  1.00 94.69           N  
ATOM   2119  CA  LEU   274      -1.230 -10.123  11.207  1.00 95.32           C  
ATOM   2120  C   LEU   274      -1.761 -10.997  12.339  1.00 95.57           C  
ATOM   2121  CB  LEU   274      -0.826 -10.999  10.018  1.00 95.33           C  
ATOM   2122  O   LEU   274      -2.440 -11.996  12.092  1.00 94.83           O  
ATOM   2123  CG  LEU   274      -0.386 -10.262   8.752  1.00 95.27           C  
ATOM   2124  CD1 LEU   274       0.150 -11.250   7.722  1.00 93.63           C  
ATOM   2125  CD2 LEU   274      -1.543  -9.453   8.174  1.00 93.55           C  
ATOM   2126  N   ASN   275      -1.400 -10.696  13.594  1.00 94.97           N  
ATOM   2127  CA  ASN   275      -1.795 -11.369  14.827  1.00 95.10           C  
ATOM   2128  C   ASN   275      -1.342 -12.826  14.840  1.00 95.83           C  
ATOM   2129  CB  ASN   275      -3.310 -11.283  15.025  1.00 93.74           C  
ATOM   2130  O   ASN   275      -1.945 -13.663  15.514  1.00 95.16           O  
ATOM   2131  CG  ASN   275      -3.791  -9.861  15.238  1.00 90.34           C  
ATOM   2132  ND2 ASN   275      -5.097  -9.652  15.120  1.00 88.79           N  
ATOM   2133  OD1 ASN   275      -2.995  -8.957  15.506  1.00 88.26           O  
ATOM   2134  N   LEU   276      -0.264 -13.159  14.133  1.00 96.15           N  
ATOM   2135  CA  LEU   276       0.435 -14.439  14.166  1.00 96.10           C  
ATOM   2136  C   LEU   276       1.617 -14.388  15.128  1.00 94.80           C  
ATOM   2137  CB  LEU   276       0.917 -14.823  12.765  1.00 96.61           C  
ATOM   2138  O   LEU   276       2.191 -13.321  15.356  1.00 93.53           O  
ATOM   2139  CG  LEU   276      -0.170 -15.093  11.724  1.00 97.05           C  
ATOM   2140  CD1 LEU   276       0.431 -15.112  10.322  1.00 96.79           C  
ATOM   2141  CD2 LEU   276      -0.883 -16.407  12.023  1.00 96.72           C  
ATOM   2142  N   LYS   277       1.999 -15.532  15.739  1.00 95.68           N  
ATOM   2143  CA  LYS   277       3.261 -15.686  16.456  1.00 95.75           C  
ATOM   2144  C   LYS   277       4.451 -15.569  15.507  1.00 96.01           C  
ATOM   2145  CB  LYS   277       3.304 -17.028  17.187  1.00 95.06           C  
ATOM   2146  O   LYS   277       4.461 -16.183  14.438  1.00 95.85           O  
ATOM   2147  CG  LYS   277       2.211 -17.199  18.231  1.00 91.62           C  
ATOM   2148  CD  LYS   277       2.209 -18.607  18.813  1.00 89.87           C  
ATOM   2149  CE  LYS   277       1.030 -18.823  19.753  1.00 86.71           C  
ATOM   2150  NZ  LYS   277       0.870 -20.262  20.119  1.00 87.65           N  
ATOM   2151  N   THR   278       5.493 -14.815  15.882  1.00 95.56           N  
ATOM   2152  CA  THR   278       6.630 -14.461  15.040  1.00 95.59           C  
ATOM   2153  C   THR   278       7.735 -15.508  15.154  1.00 94.47           C  
ATOM   2154  CB  THR   278       7.192 -13.076  15.412  1.00 94.48           C  
ATOM   2155  O   THR   278       8.795 -15.368  14.542  1.00 92.30           O  
ATOM   2156  CG2 THR   278       6.182 -11.974  15.110  1.00 90.84           C  
ATOM   2157  OG1 THR   278       7.504 -13.054  16.810  1.00 93.23           O  
ATOM   2158  N   ASP   279       7.538 -16.531  16.002  1.00 95.71           N  
ATOM   2159  CA  ASP   279       8.512 -17.582  16.277  1.00 95.85           C  
ATOM   2160  C   ASP   279       7.981 -18.948  15.849  1.00 95.82           C  
ATOM   2161  CB  ASP   279       8.876 -17.602  17.763  1.00 94.44           C  
ATOM   2162  O   ASP   279       8.573 -19.980  16.174  1.00 95.24           O  
ATOM   2163  CG  ASP   279       7.691 -17.918  18.660  1.00 91.51           C  
ATOM   2164  OD1 ASP   279       6.534 -17.708  18.238  1.00 92.60           O  
ATOM   2165  OD2 ASP   279       7.918 -18.378  19.800  1.00 92.33           O  
ATOM   2166  N   LYS   280       6.830 -18.999  15.163  1.00 96.64           N  
ATOM   2167  CA  LYS   280       6.184 -20.244  14.758  1.00 97.14           C  
ATOM   2168  C   LYS   280       5.800 -20.208  13.281  1.00 97.35           C  
ATOM   2169  CB  LYS   280       4.946 -20.510  15.615  1.00 96.44           C  
ATOM   2170  O   LYS   280       4.790 -19.605  12.911  1.00 97.22           O  
ATOM   2171  CG  LYS   280       4.314 -21.875  15.381  1.00 94.17           C  
ATOM   2172  CD  LYS   280       3.178 -22.139  16.361  1.00 91.48           C  
ATOM   2173  CE  LYS   280       2.558 -23.513  16.142  1.00 90.22           C  
ATOM   2174  NZ  LYS   280       1.429 -23.768  17.085  1.00 91.25           N  
ATOM   2175  N   PHE   281       6.517 -20.869  12.447  1.00 97.25           N  
ATOM   2176  CA  PHE   281       6.297 -20.986  11.010  1.00 97.60           C  
ATOM   2177  C   PHE   281       6.317 -22.447  10.577  1.00 97.02           C  
ATOM   2178  CB  PHE   281       7.356 -20.195  10.237  1.00 97.60           C  
ATOM   2179  O   PHE   281       6.913 -23.291  11.248  1.00 95.96           O  
ATOM   2180  CG  PHE   281       7.375 -18.726  10.563  1.00 98.06           C  
ATOM   2181  CD1 PHE   281       6.287 -17.918  10.257  1.00 97.83           C  
ATOM   2182  CD2 PHE   281       8.482 -18.153  11.176  1.00 97.83           C  
ATOM   2183  CE1 PHE   281       6.301 -16.558  10.558  1.00 97.29           C  
ATOM   2184  CE2 PHE   281       8.503 -16.794  11.480  1.00 97.42           C  
ATOM   2185  CZ  PHE   281       7.413 -15.999  11.169  1.00 97.16           C  
ATOM   2186  N   PRO   282       5.658 -22.921   9.462  1.00 97.56           N  
ATOM   2187  CA  PRO   282       4.955 -22.024   8.542  1.00 97.98           C  
ATOM   2188  C   PRO   282       3.672 -21.452   9.141  1.00 97.97           C  
ATOM   2189  CB  PRO   282       4.644 -22.923   7.343  1.00 97.75           C  
ATOM   2190  O   PRO   282       3.094 -22.047  10.055  1.00 97.84           O  
ATOM   2191  CG  PRO   282       4.459 -24.287   7.925  1.00 97.28           C  
ATOM   2192  CD  PRO   282       5.397 -24.440   9.088  1.00 96.62           C  
ATOM   2193  N   ALA   283       3.256 -20.334   8.673  1.00 97.75           N  
ATOM   2194  CA  ALA   283       2.043 -19.660   9.129  1.00 98.05           C  
ATOM   2195  C   ALA   283       1.248 -19.105   7.951  1.00 98.29           C  
ATOM   2196  CB  ALA   283       2.393 -18.539  10.105  1.00 97.82           C  
ATOM   2197  O   ALA   283       1.807 -18.850   6.882  1.00 98.29           O  
ATOM   2198  N   PHE   284      -0.028 -18.878   8.153  1.00 97.95           N  
ATOM   2199  CA  PHE   284      -0.944 -18.387   7.130  1.00 98.25           C  
ATOM   2200  C   PHE   284      -1.899 -17.351   7.710  1.00 98.13           C  
ATOM   2201  CB  PHE   284      -1.736 -19.545   6.515  1.00 98.29           C  
ATOM   2202  O   PHE   284      -2.403 -17.518   8.823  1.00 97.95           O  
ATOM   2203  CG  PHE   284      -2.662 -19.126   5.405  1.00 98.28           C  
ATOM   2204  CD1 PHE   284      -3.944 -18.668   5.686  1.00 98.03           C  
ATOM   2205  CD2 PHE   284      -2.250 -19.189   4.080  1.00 98.11           C  
ATOM   2206  CE1 PHE   284      -4.803 -18.279   4.661  1.00 97.85           C  
ATOM   2207  CE2 PHE   284      -3.103 -18.802   3.051  1.00 97.80           C  
ATOM   2208  CZ  PHE   284      -4.380 -18.348   3.343  1.00 97.70           C  
ATOM   2209  N   ALA   285      -2.198 -16.323   6.976  1.00 98.25           N  
ATOM   2210  CA  ALA   285      -3.238 -15.359   7.324  1.00 98.34           C  
ATOM   2211  C   ALA   285      -3.825 -14.710   6.074  1.00 98.37           C  
ATOM   2212  CB  ALA   285      -2.682 -14.292   8.264  1.00 98.13           C  
ATOM   2213  O   ALA   285      -3.165 -14.642   5.035  1.00 98.26           O  
ATOM   2214  N   ILE   286      -5.006 -14.160   6.156  1.00 98.30           N  
ATOM   2215  CA  ILE   286      -5.595 -13.261   5.169  1.00 98.27           C  
ATOM   2216  C   ILE   286      -5.700 -11.853   5.751  1.00 97.87           C  
ATOM   2217  CB  ILE   286      -6.985 -13.757   4.711  1.00 98.30           C  
ATOM   2218  O   ILE   286      -6.092 -11.680   6.907  1.00 97.28           O  
ATOM   2219  CG1 ILE   286      -6.883 -15.175   4.136  1.00 98.36           C  
ATOM   2220  CG2 ILE   286      -7.591 -12.793   3.686  1.00 98.38           C  
ATOM   2221  CD1 ILE   286      -8.228 -15.800   3.789  1.00 98.17           C  
ATOM   2222  N   GLN   287      -5.357 -10.894   5.014  1.00 97.10           N  
ATOM   2223  CA  GLN   287      -5.575  -9.485   5.323  1.00 96.88           C  
ATOM   2224  C   GLN   287      -6.528  -8.842   4.320  1.00 96.38           C  
ATOM   2225  CB  GLN   287      -4.246  -8.728   5.345  1.00 96.53           C  
ATOM   2226  O   GLN   287      -6.284  -8.880   3.112  1.00 95.32           O  
ATOM   2227  CG  GLN   287      -4.366  -7.290   5.831  1.00 95.52           C  
ATOM   2228  CD  GLN   287      -3.030  -6.572   5.874  1.00 93.97           C  
ATOM   2229  NE2 GLN   287      -2.970  -5.475   6.622  1.00 91.96           N  
ATOM   2230  OE1 GLN   287      -2.060  -6.999   5.240  1.00 92.36           O  
ATOM   2231  N   GLU   288      -7.592  -8.275   4.838  1.00 96.14           N  
ATOM   2232  CA  GLU   288      -8.379  -7.315   4.070  1.00 95.04           C  
ATOM   2233  C   GLU   288      -7.666  -5.969   3.975  1.00 93.49           C  
ATOM   2234  CB  GLU   288      -9.765  -7.133   4.695  1.00 92.63           C  
ATOM   2235  O   GLU   288      -7.677  -5.186   4.927  1.00 90.52           O  
ATOM   2236  CG  GLU   288     -10.669  -6.186   3.919  1.00 81.35           C  
ATOM   2237  CD  GLU   288     -10.909  -6.626   2.484  1.00 75.20           C  
ATOM   2238  OE1 GLU   288     -11.457  -7.731   2.271  1.00 73.62           O  
ATOM   2239  OE2 GLU   288     -10.545  -5.859   1.564  1.00 70.55           O  
ATOM   2240  N   THR   289      -7.118  -5.635   2.819  1.00 91.64           N  
ATOM   2241  CA  THR   289      -6.139  -4.567   2.641  1.00 89.74           C  
ATOM   2242  C   THR   289      -6.812  -3.199   2.714  1.00 86.43           C  
ATOM   2243  CB  THR   289      -5.398  -4.707   1.298  1.00 88.63           C  
ATOM   2244  O   THR   289      -6.189  -2.217   3.122  1.00 82.30           O  
ATOM   2245  CG2 THR   289      -4.564  -5.984   1.261  1.00 84.51           C  
ATOM   2246  OG1 THR   289      -6.355  -4.743   0.232  1.00 86.70           O  
ATOM   2247  N   THR   290      -8.096  -3.106   2.524  1.00 89.10           N  
ATOM   2248  CA  THR   290      -8.849  -1.858   2.474  1.00 87.53           C  
ATOM   2249  C   THR   290      -9.354  -1.476   3.863  1.00 85.47           C  
ATOM   2250  CB  THR   290     -10.039  -1.961   1.503  1.00 86.38           C  
ATOM   2251  O   THR   290      -9.582  -0.298   4.144  1.00 82.81           O  
ATOM   2252  CG2 THR   290      -9.561  -2.107   0.062  1.00 78.87           C  
ATOM   2253  OG1 THR   290     -10.834  -3.102   1.849  1.00 83.98           O  
ATOM   2254  N   LYS   291      -9.496  -2.451   4.769  1.00 88.42           N  
ATOM   2255  CA  LYS   291     -10.043  -2.255   6.108  1.00 87.63           C  
ATOM   2256  C   LYS   291      -8.996  -2.547   7.178  1.00 86.67           C  
ATOM   2257  CB  LYS   291     -11.272  -3.140   6.321  1.00 86.61           C  
ATOM   2258  O   LYS   291      -9.260  -2.388   8.372  1.00 84.72           O  
ATOM   2259  CG  LYS   291     -12.445  -2.799   5.414  1.00 84.49           C  
ATOM   2260  CD  LYS   291     -13.644  -3.698   5.689  1.00 81.39           C  
ATOM   2261  CE  LYS   291     -14.782  -3.429   4.713  1.00 77.17           C  
ATOM   2262  NZ  LYS   291     -15.872  -4.442   4.839  1.00 80.03           N  
ATOM   2263  N   ASN   292      -7.893  -3.058   6.797  1.00 87.20           N  
ATOM   2264  CA  ASN   292      -6.798  -3.538   7.633  1.00 87.36           C  
ATOM   2265  C   ASN   292      -7.270  -4.606   8.616  1.00 88.91           C  
ATOM   2266  CB  ASN   292      -6.148  -2.374   8.385  1.00 84.50           C  
ATOM   2267  O   ASN   292      -6.695  -4.760   9.695  1.00 87.72           O  
ATOM   2268  CG  ASN   292      -4.824  -2.755   9.018  1.00 80.73           C  
ATOM   2269  ND2 ASN   292      -4.429  -2.023  10.053  1.00 78.52           N  
ATOM   2270  OD1 ASN   292      -4.162  -3.700   8.581  1.00 78.13           O  
ATOM   2271  N   GLN   293      -8.265  -5.379   8.257  1.00 92.47           N  
ATOM   2272  CA  GLN   293      -8.748  -6.514   9.037  1.00 93.71           C  
ATOM   2273  C   GLN   293      -7.900  -7.757   8.783  1.00 95.28           C  
ATOM   2274  CB  GLN   293     -10.214  -6.803   8.713  1.00 93.10           C  
ATOM   2275  O   GLN   293      -7.509  -8.026   7.645  1.00 95.70           O  
ATOM   2276  CG  GLN   293     -11.179  -5.744   9.230  1.00 91.29           C  
ATOM   2277  CD  GLN   293     -12.611  -5.995   8.799  1.00 90.19           C  
ATOM   2278  NE2 GLN   293     -13.559  -5.393   9.511  1.00 89.40           N  
ATOM   2279  OE1 GLN   293     -12.865  -6.722   7.833  1.00 90.13           O  
ATOM   2280  N   LYS   294      -7.695  -8.507   9.738  1.00 96.63           N  
ATOM   2281  CA  LYS   294      -6.775  -9.641   9.744  1.00 96.86           C  
ATOM   2282  C   LYS   294      -7.488 -10.925  10.157  1.00 97.30           C  
ATOM   2283  CB  LYS   294      -5.597  -9.370  10.681  1.00 95.38           C  
ATOM   2284  O   LYS   294      -8.288 -10.923  11.095  1.00 97.06           O  
ATOM   2285  CG  LYS   294      -4.884  -8.053  10.414  1.00 86.43           C  
ATOM   2286  CD  LYS   294      -4.192  -7.529  11.666  1.00 80.79           C  
ATOM   2287  CE  LYS   294      -3.891  -6.040  11.558  1.00 74.86           C  
ATOM   2288  NZ  LYS   294      -3.354  -5.488  12.837  1.00 74.75           N  
ATOM   2289  N   PHE   295      -7.220 -11.960   9.508  1.00 97.34           N  
ATOM   2290  CA  PHE   295      -7.755 -13.300   9.722  1.00 97.63           C  
ATOM   2291  C   PHE   295      -6.631 -14.327   9.791  1.00 97.72           C  
ATOM   2292  CB  PHE   295      -8.738 -13.672   8.607  1.00 97.59           C  
ATOM   2293  O   PHE   295      -6.296 -14.956   8.785  1.00 97.33           O  
ATOM   2294  CG  PHE   295      -9.841 -12.666   8.410  1.00 97.40           C  
ATOM   2295  CD1 PHE   295     -11.090 -12.863   8.985  1.00 96.70           C  
ATOM   2296  CD2 PHE   295      -9.627 -11.524   7.649  1.00 96.75           C  
ATOM   2297  CE1 PHE   295     -12.113 -11.934   8.804  1.00 96.08           C  
ATOM   2298  CE2 PHE   295     -10.643 -10.591   7.464  1.00 96.12           C  
ATOM   2299  CZ  PHE   295     -11.886 -10.799   8.042  1.00 95.89           C  
ATOM   2300  N   PRO   296      -5.919 -14.442  10.893  1.00 97.86           N  
ATOM   2301  CA  PRO   296      -4.878 -15.458  11.068  1.00 97.98           C  
ATOM   2302  C   PRO   296      -5.436 -16.880  11.073  1.00 98.02           C  
ATOM   2303  CB  PRO   296      -4.267 -15.107  12.427  1.00 97.64           C  
ATOM   2304  O   PRO   296      -6.473 -17.138  11.689  1.00 97.92           O  
ATOM   2305  CG  PRO   296      -5.398 -14.532  13.217  1.00 96.85           C  
ATOM   2306  CD  PRO   296      -6.311 -13.797  12.278  1.00 96.74           C  
ATOM   2307  N   TYR   297      -4.754 -17.799  10.461  1.00 98.18           N  
ATOM   2308  CA  TYR   297      -4.969 -19.238  10.561  1.00 98.17           C  
ATOM   2309  C   TYR   297      -4.303 -19.804  11.810  1.00 97.67           C  
ATOM   2310  CB  TYR   297      -4.432 -19.950   9.315  1.00 98.24           C  
ATOM   2311  O   TYR   297      -3.204 -19.384  12.179  1.00 97.01           O  
ATOM   2312  CG  TYR   297      -4.657 -21.442   9.324  1.00 98.19           C  
ATOM   2313  CD1 TYR   297      -5.933 -21.974   9.147  1.00 97.90           C  
ATOM   2314  CD2 TYR   297      -3.597 -22.323   9.510  1.00 97.91           C  
ATOM   2315  CE1 TYR   297      -6.146 -23.349   9.156  1.00 97.47           C  
ATOM   2316  CE2 TYR   297      -3.799 -23.699   9.520  1.00 97.36           C  
ATOM   2317  OH  TYR   297      -5.280 -25.563   9.353  1.00 95.62           O  
ATOM   2318  CZ  TYR   297      -5.075 -24.202   9.343  1.00 97.29           C  
ATOM   2319  N   ASP   298      -4.986 -20.718  12.510  1.00 97.29           N  
ATOM   2320  CA  ASP   298      -4.486 -21.357  13.723  1.00 97.58           C  
ATOM   2321  C   ASP   298      -3.140 -22.034  13.473  1.00 97.81           C  
ATOM   2322  CB  ASP   298      -5.499 -22.378  14.248  1.00 96.92           C  
ATOM   2323  O   ASP   298      -3.068 -23.042  12.767  1.00 97.71           O  
ATOM   2324  CG  ASP   298      -5.073 -23.014  15.560  1.00 94.64           C  
ATOM   2325  OD1 ASP   298      -3.955 -22.731  16.040  1.00 95.33           O  
ATOM   2326  OD2 ASP   298      -5.863 -23.807  16.116  1.00 94.51           O  
ATOM   2327  N   GLN   299      -2.039 -21.425  14.080  1.00 97.67           N  
ATOM   2328  CA  GLN   299      -0.665 -21.855  13.844  1.00 97.70           C  
ATOM   2329  C   GLN   299      -0.388 -23.200  14.509  1.00 96.93           C  
ATOM   2330  CB  GLN   299       0.322 -20.804  14.354  1.00 97.24           C  
ATOM   2331  O   GLN   299       0.685 -23.780  14.325  1.00 95.62           O  
ATOM   2332  CG  GLN   299       0.369 -19.541  13.506  1.00 96.70           C  
ATOM   2333  CD  GLN   299       1.374 -18.526  14.017  1.00 95.83           C  
ATOM   2334  NE2 GLN   299       2.621 -18.652  13.574  1.00 93.81           N  
ATOM   2335  OE1 GLN   299       1.034 -17.637  14.804  1.00 93.59           O  
ATOM   2336  N   ASP   300      -1.316 -23.824  15.252  1.00 96.50           N  
ATOM   2337  CA  ASP   300      -1.194 -25.167  15.812  1.00 96.65           C  
ATOM   2338  C   ASP   300      -1.764 -26.213  14.857  1.00 96.54           C  
ATOM   2339  CB  ASP   300      -1.900 -25.250  17.167  1.00 95.77           C  
ATOM   2340  O   ASP   300      -1.590 -27.415  15.070  1.00 96.12           O  
ATOM   2341  CG  ASP   300      -1.220 -24.422  18.242  1.00 93.71           C  
ATOM   2342  OD1 ASP   300       0.029 -24.388  18.287  1.00 94.16           O  
ATOM   2343  OD2 ASP   300      -1.939 -23.800  19.054  1.00 93.47           O  
ATOM   2344  N   LYS   301      -2.374 -25.818  13.800  1.00 97.07           N  
ATOM   2345  CA  LYS   301      -2.894 -26.694  12.754  1.00 97.18           C  
ATOM   2346  C   LYS   301      -1.941 -26.754  11.564  1.00 97.20           C  
ATOM   2347  CB  LYS   301      -4.275 -26.224  12.297  1.00 96.99           C  
ATOM   2348  O   LYS   301      -1.352 -25.740  11.182  1.00 97.13           O  
ATOM   2349  CG  LYS   301      -5.354 -26.342  13.364  1.00 96.26           C  
ATOM   2350  CD  LYS   301      -6.703 -25.856  12.851  1.00 95.71           C  
ATOM   2351  CE  LYS   301      -7.755 -25.859  13.952  1.00 93.68           C  
ATOM   2352  NZ  LYS   301      -8.969 -25.081  13.560  1.00 93.22           N  
ATOM   2353  N   GLU   302      -1.861 -27.925  10.928  1.00 96.72           N  
ATOM   2354  CA  GLU   302      -1.065 -28.124   9.721  1.00 97.04           C  
ATOM   2355  C   GLU   302      -1.665 -27.377   8.534  1.00 97.33           C  
ATOM   2356  CB  GLU   302      -0.944 -29.616   9.397  1.00 96.18           C  
ATOM   2357  O   GLU   302      -2.877 -27.427   8.310  1.00 97.36           O  
ATOM   2358  CG  GLU   302       0.142 -29.938   8.381  1.00 91.86           C  
ATOM   2359  CD  GLU   302       0.160 -31.400   7.964  1.00 88.04           C  
ATOM   2360  OE1 GLU   302      -0.589 -32.209   8.558  1.00 90.64           O  
ATOM   2361  OE2 GLU   302       0.928 -31.739   7.037  1.00 87.07           O  
ATOM   2362  N   ILE   303      -0.839 -26.674   7.803  1.00 97.16           N  
ATOM   2363  CA  ILE   303      -1.226 -26.041   6.547  1.00 97.15           C  
ATOM   2364  C   ILE   303      -1.302 -27.092   5.441  1.00 96.16           C  
ATOM   2365  CB  ILE   303      -0.239 -24.919   6.152  1.00 96.78           C  
ATOM   2366  O   ILE   303      -0.288 -27.430   4.826  1.00 94.81           O  
ATOM   2367  CG1 ILE   303      -0.276 -23.788   7.186  1.00 94.75           C  
ATOM   2368  CG2 ILE   303      -0.554 -24.391   4.750  1.00 94.66           C  
ATOM   2369  CD1 ILE   303       0.720 -22.668   6.914  1.00 94.09           C  
ATOM   2370  N   THR   304      -2.482 -27.642   5.209  1.00 97.49           N  
ATOM   2371  CA  THR   304      -2.791 -28.562   4.120  1.00 97.55           C  
ATOM   2372  C   THR   304      -3.675 -27.886   3.075  1.00 97.86           C  
ATOM   2373  CB  THR   304      -3.487 -29.832   4.641  1.00 97.17           C  
ATOM   2374  O   THR   304      -4.306 -26.865   3.356  1.00 97.87           O  
ATOM   2375  CG2 THR   304      -2.713 -30.447   5.802  1.00 95.65           C  
ATOM   2376  OG1 THR   304      -4.808 -29.498   5.085  1.00 96.46           O  
ATOM   2377  N   HIS   305      -3.766 -28.417   1.908  1.00 97.49           N  
ATOM   2378  CA  HIS   305      -4.679 -27.944   0.873  1.00 97.72           C  
ATOM   2379  C   HIS   305      -6.109 -27.862   1.395  1.00 97.83           C  
ATOM   2380  CB  HIS   305      -4.619 -28.858  -0.352  1.00 97.29           C  
ATOM   2381  O   HIS   305      -6.740 -26.805   1.326  1.00 97.72           O  
ATOM   2382  CG  HIS   305      -5.657 -28.549  -1.383  1.00 95.85           C  
ATOM   2383  CD2 HIS   305      -5.593 -27.811  -2.516  1.00 94.21           C  
ATOM   2384  ND1 HIS   305      -6.950 -29.021  -1.302  1.00 93.46           N  
ATOM   2385  CE1 HIS   305      -7.636 -28.586  -2.345  1.00 93.24           C  
ATOM   2386  NE2 HIS   305      -6.836 -27.850  -3.098  1.00 93.75           N  
ATOM   2387  N   ASP   306      -6.629 -28.916   2.028  1.00 97.82           N  
ATOM   2388  CA  ASP   306      -8.022 -29.019   2.450  1.00 98.08           C  
ATOM   2389  C   ASP   306      -8.317 -28.068   3.608  1.00 98.21           C  
ATOM   2390  CB  ASP   306      -8.357 -30.457   2.852  1.00 97.80           C  
ATOM   2391  O   ASP   306      -9.351 -27.396   3.619  1.00 98.26           O  
ATOM   2392  CG  ASP   306      -8.371 -31.414   1.674  1.00 96.83           C  
ATOM   2393  OD1 ASP   306      -8.492 -30.956   0.517  1.00 97.32           O  
ATOM   2394  OD2 ASP   306      -8.263 -32.638   1.904  1.00 96.99           O  
ATOM   2395  N   SER   307      -7.360 -27.895   4.566  1.00 97.89           N  
ATOM   2396  CA  SER   307      -7.558 -27.019   5.715  1.00 98.05           C  
ATOM   2397  C   SER   307      -7.549 -25.551   5.300  1.00 98.25           C  
ATOM   2398  CB  SER   307      -6.478 -27.265   6.770  1.00 97.74           C  
ATOM   2399  O   SER   307      -8.415 -24.778   5.713  1.00 98.26           O  
ATOM   2400  OG  SER   307      -5.196 -26.931   6.265  1.00 96.25           O  
ATOM   2401  N   ILE   308      -6.662 -25.150   4.372  1.00 98.23           N  
ATOM   2402  CA  ILE   308      -6.593 -23.777   3.883  1.00 98.36           C  
ATOM   2403  C   ILE   308      -7.764 -23.505   2.942  1.00 98.41           C  
ATOM   2404  CB  ILE   308      -5.253 -23.499   3.166  1.00 98.26           C  
ATOM   2405  O   ILE   308      -8.364 -22.428   2.982  1.00 98.33           O  
ATOM   2406  CG1 ILE   308      -4.091 -23.553   4.165  1.00 97.75           C  
ATOM   2407  CG2 ILE   308      -5.295 -22.147   2.448  1.00 97.81           C  
ATOM   2408  CD1 ILE   308      -4.266 -22.636   5.368  1.00 97.34           C  
ATOM   2409  N   LYS   309      -8.214 -24.500   2.139  1.00 98.38           N  
ATOM   2410  CA  LYS   309      -9.407 -24.342   1.312  1.00 98.40           C  
ATOM   2411  C   LYS   309     -10.638 -24.062   2.170  1.00 98.37           C  
ATOM   2412  CB  LYS   309      -9.638 -25.590   0.458  1.00 98.09           C  
ATOM   2413  O   LYS   309     -11.372 -23.105   1.917  1.00 98.25           O  
ATOM   2414  CG  LYS   309     -10.764 -25.447  -0.556  1.00 96.46           C  
ATOM   2415  CD  LYS   309     -11.049 -26.765  -1.263  1.00 94.83           C  
ATOM   2416  CE  LYS   309     -12.094 -26.598  -2.358  1.00 92.55           C  
ATOM   2417  NZ  LYS   309     -13.260 -25.789  -1.893  1.00 93.01           N  
ATOM   2418  N   GLN   310     -10.851 -24.844   3.222  1.00 98.30           N  
ATOM   2419  CA  GLN   310     -11.963 -24.622   4.139  1.00 98.30           C  
ATOM   2420  C   GLN   310     -11.870 -23.247   4.794  1.00 98.33           C  
ATOM   2421  CB  GLN   310     -12.002 -25.712   5.210  1.00 97.91           C  
ATOM   2422  O   GLN   310     -12.863 -22.519   4.867  1.00 98.25           O  
ATOM   2423  CG  GLN   310     -13.197 -25.611   6.149  1.00 95.07           C  
ATOM   2424  CD  GLN   310     -14.524 -25.753   5.427  1.00 91.95           C  
ATOM   2425  NE2 GLN   310     -15.379 -24.743   5.553  1.00 89.53           N  
ATOM   2426  OE1 GLN   310     -14.779 -26.761   4.760  1.00 93.97           O  
ATOM   2427  N   PHE   311     -10.633 -22.827   5.242  1.00 98.20           N  
ATOM   2428  CA  PHE   311     -10.409 -21.531   5.872  1.00 98.37           C  
ATOM   2429  C   PHE   311     -10.724 -20.397   4.905  1.00 98.34           C  
ATOM   2430  CB  PHE   311      -8.963 -21.415   6.364  1.00 98.47           C  
ATOM   2431  O   PHE   311     -11.422 -19.446   5.262  1.00 98.25           O  
ATOM   2432  CG  PHE   311      -8.654 -20.105   7.038  1.00 98.50           C  
ATOM   2433  CD1 PHE   311      -9.097 -19.850   8.330  1.00 98.40           C  
ATOM   2434  CD2 PHE   311      -7.921 -19.127   6.378  1.00 98.42           C  
ATOM   2435  CE1 PHE   311      -8.813 -18.639   8.955  1.00 98.19           C  
ATOM   2436  CE2 PHE   311      -7.633 -17.914   6.996  1.00 98.19           C  
ATOM   2437  CZ  PHE   311      -8.081 -17.671   8.285  1.00 98.03           C  
ATOM   2438  N   VAL   312     -10.359 -20.504   3.623  1.00 98.33           N  
ATOM   2439  CA  VAL   312     -10.605 -19.527   2.567  1.00 98.34           C  
ATOM   2440  C   VAL   312     -12.090 -19.510   2.214  1.00 98.18           C  
ATOM   2441  CB  VAL   312      -9.761 -19.827   1.308  1.00 98.20           C  
ATOM   2442  O   VAL   312     -12.690 -18.441   2.074  1.00 97.94           O  
ATOM   2443  CG1 VAL   312     -10.266 -19.018   0.115  1.00 97.38           C  
ATOM   2444  CG2 VAL   312      -8.286 -19.531   1.573  1.00 97.39           C  
ATOM   2445  N   ASP   313     -12.766 -20.695   2.109  1.00 98.16           N  
ATOM   2446  CA  ASP   313     -14.199 -20.791   1.845  1.00 98.24           C  
ATOM   2447  C   ASP   313     -15.009 -20.165   2.978  1.00 98.15           C  
ATOM   2448  CB  ASP   313     -14.611 -22.252   1.649  1.00 98.23           C  
ATOM   2449  O   ASP   313     -15.944 -19.401   2.731  1.00 98.05           O  
ATOM   2450  CG  ASP   313     -14.123 -22.834   0.334  1.00 97.96           C  
ATOM   2451  OD1 ASP   313     -13.754 -22.061  -0.576  1.00 97.99           O  
ATOM   2452  OD2 ASP   313     -14.109 -24.077   0.206  1.00 97.69           O  
ATOM   2453  N   ASP   314     -14.634 -20.360   4.247  1.00 98.04           N  
ATOM   2454  CA  ASP   314     -15.278 -19.788   5.426  1.00 98.13           C  
ATOM   2455  C   ASP   314     -15.061 -18.278   5.491  1.00 98.03           C  
ATOM   2456  CB  ASP   314     -14.751 -20.451   6.700  1.00 98.03           C  
ATOM   2457  O   ASP   314     -15.985 -17.526   5.808  1.00 97.90           O  
ATOM   2458  CG  ASP   314     -15.296 -21.853   6.909  1.00 97.39           C  
ATOM   2459  OD1 ASP   314     -16.312 -22.213   6.276  1.00 97.25           O  
ATOM   2460  OD2 ASP   314     -14.705 -22.603   7.715  1.00 96.80           O  
ATOM   2461  N   TYR   315     -13.852 -17.785   5.143  1.00 98.08           N  
ATOM   2462  CA  TYR   315     -13.565 -16.359   5.028  1.00 98.10           C  
ATOM   2463  C   TYR   315     -14.449 -15.708   3.971  1.00 97.73           C  
ATOM   2464  CB  TYR   315     -12.090 -16.132   4.687  1.00 98.19           C  
ATOM   2465  O   TYR   315     -15.166 -14.746   4.258  1.00 97.13           O  
ATOM   2466  CG  TYR   315     -11.788 -14.737   4.195  1.00 98.07           C  
ATOM   2467  CD1 TYR   315     -11.650 -13.678   5.089  1.00 97.70           C  
ATOM   2468  CD2 TYR   315     -11.641 -14.476   2.837  1.00 97.67           C  
ATOM   2469  CE1 TYR   315     -11.374 -12.390   4.641  1.00 97.25           C  
ATOM   2470  CE2 TYR   315     -11.365 -13.192   2.378  1.00 97.31           C  
ATOM   2471  OH  TYR   315     -10.959 -10.885   2.836  1.00 96.12           O  
ATOM   2472  CZ  TYR   315     -11.232 -12.158   3.286  1.00 97.08           C  
ATOM   2473  N   LEU   316     -14.529 -16.324   2.771  1.00 98.19           N  
ATOM   2474  CA  LEU   316     -15.292 -15.780   1.652  1.00 98.09           C  
ATOM   2475  C   LEU   316     -16.789 -15.844   1.933  1.00 97.58           C  
ATOM   2476  CB  LEU   316     -14.970 -16.541   0.363  1.00 98.18           C  
ATOM   2477  O   LEU   316     -17.563 -15.059   1.380  1.00 96.87           O  
ATOM   2478  CG  LEU   316     -13.610 -16.250  -0.274  1.00 98.20           C  
ATOM   2479  CD1 LEU   316     -13.358 -17.198  -1.442  1.00 98.03           C  
ATOM   2480  CD2 LEU   316     -13.533 -14.798  -0.731  1.00 97.97           C  
ATOM   2481  N   ALA   317     -17.215 -16.728   2.835  1.00 97.90           N  
ATOM   2482  CA  ALA   317     -18.608 -16.887   3.245  1.00 97.78           C  
ATOM   2483  C   ALA   317     -18.935 -15.989   4.434  1.00 97.47           C  
ATOM   2484  CB  ALA   317     -18.898 -18.346   3.590  1.00 97.57           C  
ATOM   2485  O   ALA   317     -20.049 -16.029   4.963  1.00 96.92           O  
ATOM   2486  N   GLY   318     -17.961 -15.213   4.969  1.00 97.20           N  
ATOM   2487  CA  GLY   318     -18.143 -14.320   6.103  1.00 97.15           C  
ATOM   2488  C   GLY   318     -18.344 -15.056   7.415  1.00 96.83           C  
ATOM   2489  O   GLY   318     -19.015 -14.553   8.318  1.00 95.94           O  
ATOM   2490  N   LYS   319     -17.816 -16.310   7.562  1.00 97.64           N  
ATOM   2491  CA  LYS   319     -17.985 -17.142   8.749  1.00 97.66           C  
ATOM   2492  C   LYS   319     -16.839 -16.934   9.735  1.00 96.86           C  
ATOM   2493  CB  LYS   319     -18.080 -18.619   8.361  1.00 97.51           C  
ATOM   2494  O   LYS   319     -16.920 -17.362  10.888  1.00 95.85           O  
ATOM   2495  CG  LYS   319     -19.304 -18.961   7.525  1.00 96.78           C  
ATOM   2496  CD  LYS   319     -19.317 -20.433   7.130  1.00 94.57           C  
ATOM   2497  CE  LYS   319     -20.454 -20.743   6.166  1.00 93.67           C  
ATOM   2498  NZ  LYS   319     -20.301 -22.093   5.545  1.00 94.45           N  
ATOM   2499  N   ILE   320     -15.690 -16.259   9.313  1.00 97.70           N  
ATOM   2500  CA  ILE   320     -14.547 -15.942  10.162  1.00 97.41           C  
ATOM   2501  C   ILE   320     -14.585 -14.465  10.549  1.00 96.57           C  
ATOM   2502  CB  ILE   320     -13.211 -16.279   9.461  1.00 97.16           C  
ATOM   2503  O   ILE   320     -14.590 -13.590   9.680  1.00 95.21           O  
ATOM   2504  CG1 ILE   320     -13.229 -17.721   8.942  1.00 93.61           C  
ATOM   2505  CG2 ILE   320     -12.031 -16.053  10.411  1.00 93.11           C  
ATOM   2506  CD1 ILE   320     -11.944 -18.143   8.243  1.00 92.34           C  
ATOM   2507  N   GLU   321     -14.625 -14.184  11.828  1.00 96.01           N  
ATOM   2508  CA  GLU   321     -14.519 -12.827  12.355  1.00 95.97           C  
ATOM   2509  C   GLU   321     -13.077 -12.330  12.312  1.00 96.09           C  
ATOM   2510  CB  GLU   321     -15.055 -12.763  13.787  1.00 94.50           C  
ATOM   2511  O   GLU   321     -12.141 -13.103  12.527  1.00 95.54           O  
ATOM   2512  CG  GLU   321     -16.548 -13.035  13.898  1.00 87.89           C  
ATOM   2513  CD  GLU   321     -17.403 -11.989  13.200  1.00 83.83           C  
ATOM   2514  OE1 GLU   321     -16.978 -10.814  13.120  1.00 85.65           O  
ATOM   2515  OE2 GLU   321     -18.505 -12.348  12.730  1.00 83.12           O  
ATOM   2516  N   PRO   322     -12.822 -11.013  12.010  1.00 95.88           N  
ATOM   2517  CA  PRO   322     -11.466 -10.462  12.086  1.00 95.65           C  
ATOM   2518  C   PRO   322     -10.851 -10.601  13.477  1.00 94.86           C  
ATOM   2519  CB  PRO   322     -11.664  -8.989  11.721  1.00 94.49           C  
ATOM   2520  O   PRO   322     -11.526 -10.364  14.481  1.00 93.80           O  
ATOM   2521  CG  PRO   322     -12.992  -8.939  11.038  1.00 92.17           C  
ATOM   2522  CD  PRO   322     -13.846 -10.052  11.574  1.00 92.00           C  
ATOM   2523  N   SER   323      -9.609 -11.064  13.476  1.00 95.80           N  
ATOM   2524  CA  SER   323      -8.814 -11.078  14.700  1.00 95.05           C  
ATOM   2525  C   SER   323      -8.339  -9.676  15.066  1.00 93.60           C  
ATOM   2526  CB  SER   323      -7.611 -12.010  14.548  1.00 94.50           C  
ATOM   2527  O   SER   323      -7.721  -8.991  14.248  1.00 91.63           O  
ATOM   2528  OG  SER   323      -6.870 -12.075  15.754  1.00 90.38           O  
ATOM   2529  N   ILE   324      -8.640  -9.276  16.182  1.00 93.64           N  
ATOM   2530  CA  ILE   324      -8.165  -8.018  16.749  1.00 93.57           C  
ATOM   2531  C   ILE   324      -7.013  -8.289  17.714  1.00 93.65           C  
ATOM   2532  CB  ILE   324      -9.301  -7.258  17.470  1.00 91.16           C  
ATOM   2533  O   ILE   324      -7.170  -9.034  18.685  1.00 92.64           O  
ATOM   2534  CG1 ILE   324     -10.453  -6.975  16.500  1.00 84.05           C  
ATOM   2535  CG2 ILE   324      -8.774  -5.960  18.089  1.00 84.13           C  
ATOM   2536  CD1 ILE   324     -11.696  -6.402  17.166  1.00 80.44           C  
ATOM   2537  N   LYS   325      -5.830  -7.774  17.403  1.00 93.53           N  
ATOM   2538  CA  LYS   325      -4.746  -7.720  18.379  1.00 93.65           C  
ATOM   2539  C   LYS   325      -5.112  -6.823  19.558  1.00 94.12           C  
ATOM   2540  CB  LYS   325      -3.457  -7.222  17.722  1.00 92.34           C  
ATOM   2541  O   LYS   325      -5.379  -5.633  19.380  1.00 93.72           O  
ATOM   2542  CG  LYS   325      -2.222  -7.361  18.600  1.00 87.60           C  
ATOM   2543  CD  LYS   325      -0.977  -6.832  17.900  1.00 85.25           C  
ATOM   2544  CE  LYS   325       0.263  -6.986  18.771  1.00 82.46           C  
ATOM   2545  NZ  LYS   325       1.471  -6.393  18.124  1.00 83.07           N  
ATOM   2546  N   SER   326      -5.136  -7.428  20.682  1.00 93.17           N  
ATOM   2547  CA  SER   326      -5.430  -6.729  21.929  1.00 94.01           C  
ATOM   2548  C   SER   326      -4.586  -7.271  23.078  1.00 93.13           C  
ATOM   2549  CB  SER   326      -6.914  -6.850  22.275  1.00 93.68           C  
ATOM   2550  O   SER   326      -4.494  -8.485  23.269  1.00 92.51           O  
ATOM   2551  OG  SER   326      -7.239  -6.035  23.389  1.00 95.62           O  
ATOM   2552  N   GLU   327      -3.983  -6.417  23.817  1.00 95.48           N  
ATOM   2553  CA  GLU   327      -3.512  -6.785  25.149  1.00 95.52           C  
ATOM   2554  C   GLU   327      -4.661  -7.274  26.025  1.00 95.44           C  
ATOM   2555  CB  GLU   327      -2.808  -5.601  25.817  1.00 94.92           C  
ATOM   2556  O   GLU   327      -5.828  -6.999  25.738  1.00 95.09           O  
ATOM   2557  CG  GLU   327      -1.504  -5.201  25.142  1.00 91.97           C  
ATOM   2558  CD  GLU   327      -0.795  -4.052  25.841  1.00 90.17           C  
ATOM   2559  OE1 GLU   327      -1.261  -2.895  25.733  1.00 90.40           O  
ATOM   2560  OE2 GLU   327       0.236  -4.311  26.502  1.00 89.21           O  
ATOM   2561  N   PRO   328      -4.380  -8.091  27.121  1.00 93.69           N  
ATOM   2562  CA  PRO   328      -5.425  -8.387  28.103  1.00 95.20           C  
ATOM   2563  C   PRO   328      -6.048  -7.128  28.702  1.00 96.30           C  
ATOM   2564  CB  PRO   328      -4.685  -9.192  29.175  1.00 94.55           C  
ATOM   2565  O   PRO   328      -5.346  -6.142  28.940  1.00 96.86           O  
ATOM   2566  CG  PRO   328      -3.478  -9.734  28.479  1.00 93.96           C  
ATOM   2567  CD  PRO   328      -3.016  -8.724  27.468  1.00 94.72           C  
ATOM   2568  N   ILE   329      -7.382  -7.210  28.948  1.00 95.63           N  
ATOM   2569  CA  ILE   329      -8.048  -6.145  29.690  1.00 96.47           C  
ATOM   2570  C   ILE   329      -7.474  -6.065  31.103  1.00 96.03           C  
ATOM   2571  CB  ILE   329      -9.576  -6.364  29.744  1.00 96.06           C  
ATOM   2572  O   ILE   329      -7.488  -7.051  31.843  1.00 95.97           O  
ATOM   2573  CG1 ILE   329     -10.155  -6.439  28.326  1.00 96.79           C  
ATOM   2574  CG2 ILE   329     -10.253  -5.254  30.554  1.00 96.60           C  
ATOM   2575  CD1 ILE   329     -11.626  -6.829  28.278  1.00 95.47           C  
ATOM   2576  N   PRO   330      -6.903  -4.883  31.501  1.00 95.94           N  
ATOM   2577  CA  PRO   330      -6.420  -4.782  32.880  1.00 96.11           C  
ATOM   2578  C   PRO   330      -7.489  -5.148  33.907  1.00 95.96           C  
ATOM   2579  CB  PRO   330      -6.023  -3.309  33.007  1.00 95.81           C  
ATOM   2580  O   PRO   330      -8.581  -4.574  33.899  1.00 95.80           O  
ATOM   2581  CG  PRO   330      -5.757  -2.863  31.606  1.00 95.83           C  
ATOM   2582  CD  PRO   330      -6.708  -3.577  30.689  1.00 96.65           C  
ATOM   2583  N   GLU   331      -7.158  -6.074  34.807  1.00 96.00           N  
ATOM   2584  CA  GLU   331      -8.090  -6.497  35.847  1.00 96.06           C  
ATOM   2585  C   GLU   331      -8.514  -5.319  36.720  1.00 95.43           C  
ATOM   2586  CB  GLU   331      -7.468  -7.596  36.713  1.00 95.20           C  
ATOM   2587  O   GLU   331      -9.641  -5.283  37.219  1.00 94.68           O  
ATOM   2588  CG  GLU   331      -7.215  -8.897  35.966  1.00 91.82           C  
ATOM   2589  CD  GLU   331      -6.684 -10.008  36.858  1.00 89.36           C  
ATOM   2590  OE1 GLU   331      -6.360  -9.737  38.037  1.00 92.72           O  
ATOM   2591  OE2 GLU   331      -6.589 -11.158  36.374  1.00 91.92           O  
ATOM   2592  N   LYS   332      -7.592  -4.407  36.918  1.00 96.57           N  
ATOM   2593  CA  LYS   332      -7.795  -3.146  37.626  1.00 96.50           C  
ATOM   2594  C   LYS   332      -7.115  -1.991  36.897  1.00 95.97           C  
ATOM   2595  CB  LYS   332      -7.268  -3.244  39.059  1.00 95.33           C  
ATOM   2596  O   LYS   332      -5.946  -2.091  36.517  1.00 95.36           O  
ATOM   2597  CG  LYS   332      -7.655  -2.068  39.942  1.00 89.51           C  
ATOM   2598  CD  LYS   332      -7.079  -2.209  41.345  1.00 85.05           C  
ATOM   2599  CE  LYS   332      -7.395  -0.992  42.205  1.00 83.11           C  
ATOM   2600  NZ  LYS   332      -6.658  -1.026  43.504  1.00 86.86           N  
ATOM   2601  N   GLN   333      -7.850  -0.861  36.678  1.00 96.56           N  
ATOM   2602  CA  GLN   333      -7.252   0.393  36.233  1.00 96.26           C  
ATOM   2603  C   GLN   333      -6.383   1.006  37.327  1.00 94.69           C  
ATOM   2604  CB  GLN   333      -8.336   1.384  35.806  1.00 95.99           C  
ATOM   2605  O   GLN   333      -6.878   1.340  38.406  1.00 92.36           O  
ATOM   2606  CG  GLN   333      -9.142   0.930  34.596  1.00 95.98           C  
ATOM   2607  CD  GLN   333      -8.350   1.000  33.304  1.00 94.82           C  
ATOM   2608  NE2 GLN   333      -8.856   0.347  32.263  1.00 94.36           N  
ATOM   2609  OE1 GLN   333      -7.293   1.636  33.241  1.00 93.83           O  
ATOM   2610  N   GLU   334      -5.081   0.984  37.054  1.00 93.72           N  
ATOM   2611  CA  GLU   334      -4.114   1.590  37.965  1.00 93.31           C  
ATOM   2612  C   GLU   334      -3.723   2.991  37.502  1.00 91.78           C  
ATOM   2613  CB  GLU   334      -2.867   0.711  38.088  1.00 92.08           C  
ATOM   2614  O   GLU   334      -3.364   3.189  36.340  1.00 89.92           O  
ATOM   2615  CG  GLU   334      -3.132  -0.646  38.725  1.00 89.90           C  
ATOM   2616  CD  GLU   334      -1.863  -1.435  39.006  1.00 88.39           C  
ATOM   2617  OE1 GLU   334      -0.779  -1.033  38.526  1.00 88.56           O  
ATOM   2618  OE2 GLU   334      -1.953  -2.464  39.712  1.00 89.01           O  
ATOM   2619  N   GLY   335      -3.827   4.001  38.355  1.00 94.06           N  
ATOM   2620  CA  GLY   335      -3.414   5.370  38.095  1.00 94.36           C  
ATOM   2621  C   GLY   335      -4.539   6.244  37.573  1.00 95.42           C  
ATOM   2622  O   GLY   335      -5.689   5.806  37.499  1.00 94.75           O  
ATOM   2623  N   PRO   336      -4.194   7.542  37.302  1.00 95.61           N  
ATOM   2624  CA  PRO   336      -5.227   8.509  36.922  1.00 96.19           C  
ATOM   2625  C   PRO   336      -5.558   8.463  35.432  1.00 96.79           C  
ATOM   2626  CB  PRO   336      -4.606   9.856  37.302  1.00 95.64           C  
ATOM   2627  O   PRO   336      -6.525   9.090  34.992  1.00 96.58           O  
ATOM   2628  CG  PRO   336      -3.133   9.657  37.140  1.00 94.98           C  
ATOM   2629  CD  PRO   336      -2.794   8.253  37.550  1.00 94.26           C  
ATOM   2630  N   VAL   337      -4.801   7.810  34.616  1.00 97.85           N  
ATOM   2631  CA  VAL   337      -5.005   7.641  33.181  1.00 98.04           C  
ATOM   2632  C   VAL   337      -5.584   6.256  32.901  1.00 98.06           C  
ATOM   2633  CB  VAL   337      -3.690   7.838  32.394  1.00 97.87           C  
ATOM   2634  O   VAL   337      -5.009   5.242  33.306  1.00 97.86           O  
ATOM   2635  CG1 VAL   337      -3.928   7.666  30.895  1.00 96.62           C  
ATOM   2636  CG2 VAL   337      -3.093   9.213  32.690  1.00 96.67           C  
ATOM   2637  N   THR   338      -6.641   6.224  32.143  1.00 98.15           N  
ATOM   2638  CA  THR   338      -7.320   4.983  31.785  1.00 98.23           C  
ATOM   2639  C   THR   338      -6.546   4.235  30.703  1.00 98.34           C  
ATOM   2640  CB  THR   338      -8.756   5.253  31.299  1.00 98.01           C  
ATOM   2641  O   THR   338      -6.356   4.751  29.600  1.00 98.23           O  
ATOM   2642  CG2 THR   338      -9.467   3.954  30.935  1.00 95.82           C  
ATOM   2643  OG1 THR   338      -9.491   5.911  32.338  1.00 96.35           O  
ATOM   2644  N   VAL   339      -6.094   3.020  31.027  1.00 98.08           N  
ATOM   2645  CA  VAL   339      -5.474   2.141  30.041  1.00 98.17           C  
ATOM   2646  C   VAL   339      -6.553   1.489  29.179  1.00 98.18           C  
ATOM   2647  CB  VAL   339      -4.603   1.057  30.715  1.00 97.80           C  
ATOM   2648  O   VAL   339      -7.410   0.763  29.690  1.00 98.02           O  
ATOM   2649  CG1 VAL   339      -3.953   0.157  29.666  1.00 96.85           C  
ATOM   2650  CG2 VAL   339      -3.540   1.703  31.601  1.00 96.93           C  
ATOM   2651  N   VAL   340      -6.527   1.786  27.890  1.00 98.04           N  
ATOM   2652  CA  VAL   340      -7.372   1.214  26.847  1.00 98.04           C  
ATOM   2653  C   VAL   340      -6.619   0.101  26.122  1.00 97.68           C  
ATOM   2654  CB  VAL   340      -7.834   2.290  25.838  1.00 97.86           C  
ATOM   2655  O   VAL   340      -5.419   0.223  25.862  1.00 97.28           O  
ATOM   2656  CG1 VAL   340      -8.763   1.683  24.789  1.00 96.86           C  
ATOM   2657  CG2 VAL   340      -8.525   3.441  26.566  1.00 96.80           C  
ATOM   2658  N   VAL   341      -7.290  -0.952  25.803  1.00 97.89           N  
ATOM   2659  CA  VAL   341      -6.854  -2.002  24.888  1.00 97.86           C  
ATOM   2660  C   VAL   341      -7.859  -2.144  23.747  1.00 97.43           C  
ATOM   2661  CB  VAL   341      -6.679  -3.354  25.616  1.00 97.70           C  
ATOM   2662  O   VAL   341      -8.979  -1.634  23.832  1.00 96.91           O  
ATOM   2663  CG1 VAL   341      -5.606  -3.250  26.698  1.00 97.08           C  
ATOM   2664  CG2 VAL   341      -8.007  -3.810  26.218  1.00 97.13           C  
ATOM   2665  N   ALA   342      -7.520  -2.809  22.724  1.00 96.49           N  
ATOM   2666  CA  ALA   342      -8.366  -2.869  21.534  1.00 96.32           C  
ATOM   2667  C   ALA   342      -9.764  -3.373  21.880  1.00 96.00           C  
ATOM   2668  CB  ALA   342      -7.729  -3.763  20.473  1.00 95.40           C  
ATOM   2669  O   ALA   342     -10.761  -2.853  21.374  1.00 95.10           O  
ATOM   2670  N   LYS   343      -9.935  -4.233  22.805  1.00 94.97           N  
ATOM   2671  CA  LYS   343     -11.200  -4.841  23.206  1.00 95.30           C  
ATOM   2672  C   LYS   343     -12.061  -3.854  23.989  1.00 95.56           C  
ATOM   2673  CB  LYS   343     -10.951  -6.097  24.042  1.00 94.53           C  
ATOM   2674  O   LYS   343     -13.284  -4.003  24.052  1.00 95.27           O  
ATOM   2675  CG  LYS   343     -10.537  -7.313  23.226  1.00 92.35           C  
ATOM   2676  CD  LYS   343     -10.248  -8.513  24.118  1.00 90.82           C  
ATOM   2677  CE  LYS   343      -9.786  -9.716  23.306  1.00 88.50           C  
ATOM   2678  NZ  LYS   343      -9.349 -10.842  24.184  1.00 89.15           N  
ATOM   2679  N   THR   344     -11.449  -2.894  24.580  1.00 96.88           N  
ATOM   2680  CA  THR   344     -12.197  -1.932  25.382  1.00 97.15           C  
ATOM   2681  C   THR   344     -12.264  -0.579  24.680  1.00 97.19           C  
ATOM   2682  CB  THR   344     -11.568  -1.758  26.777  1.00 97.03           C  
ATOM   2683  O   THR   344     -12.807   0.384  25.227  1.00 96.86           O  
ATOM   2684  CG2 THR   344     -11.602  -3.066  27.562  1.00 97.15           C  
ATOM   2685  OG1 THR   344     -10.206  -1.337  26.632  1.00 97.37           O  
ATOM   2686  N   TYR   345     -11.722  -0.423  23.532  1.00 97.32           N  
ATOM   2687  CA  TYR   345     -11.606   0.832  22.798  1.00 97.52           C  
ATOM   2688  C   TYR   345     -12.978   1.448  22.549  1.00 97.38           C  
ATOM   2689  CB  TYR   345     -10.883   0.612  21.466  1.00 97.57           C  
ATOM   2690  O   TYR   345     -13.220   2.604  22.901  1.00 96.90           O  
ATOM   2691  CG  TYR   345     -10.573   1.890  20.725  1.00 97.50           C  
ATOM   2692  CD1 TYR   345      -9.324   2.496  20.834  1.00 96.93           C  
ATOM   2693  CD2 TYR   345     -11.529   2.493  19.915  1.00 96.84           C  
ATOM   2694  CE1 TYR   345      -9.034   3.674  20.154  1.00 96.25           C  
ATOM   2695  CE2 TYR   345     -11.251   3.672  19.230  1.00 96.28           C  
ATOM   2696  OH  TYR   345      -9.722   5.420  18.680  1.00 94.83           O  
ATOM   2697  CZ  TYR   345     -10.002   4.254  19.355  1.00 96.02           C  
ATOM   2698  N   ASN   346     -13.950   0.629  22.006  1.00 96.18           N  
ATOM   2699  CA  ASN   346     -15.289   1.121  21.702  1.00 96.29           C  
ATOM   2700  C   ASN   346     -16.031   1.545  22.967  1.00 96.72           C  
ATOM   2701  CB  ASN   346     -16.093   0.061  20.946  1.00 95.35           C  
ATOM   2702  O   ASN   346     -16.658   2.606  22.998  1.00 96.47           O  
ATOM   2703  CG  ASN   346     -15.619  -0.121  19.517  1.00 91.57           C  
ATOM   2704  ND2 ASN   346     -16.166  -1.120  18.835  1.00 91.68           N  
ATOM   2705  OD1 ASN   346     -14.769   0.629  19.032  1.00 90.89           O  
ATOM   2706  N   ASP   347     -15.883   0.791  24.042  1.00 97.08           N  
ATOM   2707  CA  ASP   347     -16.598   1.024  25.293  1.00 97.26           C  
ATOM   2708  C   ASP   347     -16.072   2.269  26.003  1.00 97.45           C  
ATOM   2709  CB  ASP   347     -16.483  -0.194  26.212  1.00 96.73           C  
ATOM   2710  O   ASP   347     -16.806   2.924  26.746  1.00 97.35           O  
ATOM   2711  CG  ASP   347     -17.175  -1.425  25.654  1.00 93.97           C  
ATOM   2712  OD1 ASP   347     -18.066  -1.285  24.789  1.00 94.47           O  
ATOM   2713  OD2 ASP   347     -16.828  -2.546  26.085  1.00 94.04           O  
ATOM   2714  N   ILE   348     -14.831   2.606  25.815  1.00 97.98           N  
ATOM   2715  CA  ILE   348     -14.204   3.703  26.545  1.00 98.03           C  
ATOM   2716  C   ILE   348     -14.070   4.919  25.631  1.00 97.99           C  
ATOM   2717  CB  ILE   348     -12.822   3.295  27.102  1.00 97.97           C  
ATOM   2718  O   ILE   348     -14.576   5.999  25.946  1.00 97.69           O  
ATOM   2719  CG1 ILE   348     -12.973   2.180  28.143  1.00 97.22           C  
ATOM   2720  CG2 ILE   348     -12.101   4.508  27.698  1.00 97.25           C  
ATOM   2721  CD1 ILE   348     -11.651   1.589  28.613  1.00 97.09           C  
ATOM   2722  N   VAL   349     -13.425   4.755  24.477  1.00 98.07           N  
ATOM   2723  CA  VAL   349     -13.064   5.881  23.622  1.00 98.02           C  
ATOM   2724  C   VAL   349     -14.286   6.344  22.833  1.00 97.54           C  
ATOM   2725  CB  VAL   349     -11.914   5.514  22.657  1.00 97.96           C  
ATOM   2726  O   VAL   349     -14.502   7.546  22.660  1.00 96.65           O  
ATOM   2727  CG1 VAL   349     -11.582   6.690  21.741  1.00 97.15           C  
ATOM   2728  CG2 VAL   349     -10.678   5.078  23.442  1.00 97.23           C  
ATOM   2729  N   LEU   350     -15.206   5.393  22.455  1.00 97.08           N  
ATOM   2730  CA  LEU   350     -16.369   5.738  21.646  1.00 96.95           C  
ATOM   2731  C   LEU   350     -17.623   5.831  22.509  1.00 96.55           C  
ATOM   2732  CB  LEU   350     -16.576   4.705  20.535  1.00 96.18           C  
ATOM   2733  O   LEU   350     -18.740   5.874  21.987  1.00 95.10           O  
ATOM   2734  CG  LEU   350     -15.415   4.520  19.557  1.00 94.94           C  
ATOM   2735  CD1 LEU   350     -15.829   3.604  18.410  1.00 92.05           C  
ATOM   2736  CD2 LEU   350     -14.942   5.870  19.027  1.00 91.88           C  
ATOM   2737  N   ASP   351     -17.526   5.919  23.813  1.00 96.64           N  
ATOM   2738  CA  ASP   351     -18.621   6.269  24.713  1.00 96.91           C  
ATOM   2739  C   ASP   351     -19.110   7.692  24.454  1.00 96.66           C  
ATOM   2740  CB  ASP   351     -18.185   6.120  26.172  1.00 97.07           C  
ATOM   2741  O   ASP   351     -18.434   8.661  24.808  1.00 96.35           O  
ATOM   2742  CG  ASP   351     -19.307   6.397  27.157  1.00 97.26           C  
ATOM   2743  OD1 ASP   351     -20.374   6.898  26.741  1.00 97.41           O  
ATOM   2744  OD2 ASP   351     -19.122   6.115  28.360  1.00 96.28           O  
ATOM   2745  N   ASP   352     -20.325   7.818  23.997  1.00 96.99           N  
ATOM   2746  CA  ASP   352     -20.902   9.076  23.533  1.00 96.83           C  
ATOM   2747  C   ASP   352     -21.282   9.974  24.708  1.00 96.79           C  
ATOM   2748  CB  ASP   352     -22.128   8.812  22.655  1.00 94.89           C  
ATOM   2749  O   ASP   352     -21.629  11.141  24.517  1.00 96.05           O  
ATOM   2750  CG  ASP   352     -21.791   8.727  21.177  1.00 87.59           C  
ATOM   2751  OD1 ASP   352     -20.760   9.291  20.752  1.00 86.88           O  
ATOM   2752  OD2 ASP   352     -22.566   8.092  20.429  1.00 88.05           O  
ATOM   2753  N   THR   353     -21.142   9.456  25.862  1.00 97.21           N  
ATOM   2754  CA  THR   353     -21.541  10.211  27.044  1.00 97.26           C  
ATOM   2755  C   THR   353     -20.355  10.981  27.620  1.00 97.20           C  
ATOM   2756  CB  THR   353     -22.129   9.286  28.125  1.00 96.82           C  
ATOM   2757  O   THR   353     -20.531  11.857  28.469  1.00 96.76           O  
ATOM   2758  CG2 THR   353     -23.227   8.397  27.550  1.00 95.38           C  
ATOM   2759  OG1 THR   353     -21.087   8.457  28.656  1.00 96.43           O  
ATOM   2760  N   LYS   354     -19.157  10.739  27.137  1.00 97.62           N  
ATOM   2761  CA  LYS   354     -17.935  11.281  27.723  1.00 97.77           C  
ATOM   2762  C   LYS   354     -17.057  11.933  26.659  1.00 97.88           C  
ATOM   2763  CB  LYS   354     -17.154  10.183  28.446  1.00 97.40           C  
ATOM   2764  O   LYS   354     -16.995  11.460  25.523  1.00 97.69           O  
ATOM   2765  CG  LYS   354     -17.918   9.529  29.588  1.00 95.01           C  
ATOM   2766  CD  LYS   354     -17.098   8.429  30.252  1.00 92.34           C  
ATOM   2767  CE  LYS   354     -17.909   7.683  31.302  1.00 89.56           C  
ATOM   2768  NZ  LYS   354     -17.144   6.540  31.884  1.00 89.85           N  
ATOM   2769  N   ASP   355     -16.397  13.025  26.963  1.00 97.64           N  
ATOM   2770  CA  ASP   355     -15.197  13.478  26.265  1.00 97.88           C  
ATOM   2771  C   ASP   355     -14.006  12.576  26.579  1.00 97.88           C  
ATOM   2772  CB  ASP   355     -14.873  14.926  26.638  1.00 97.70           C  
ATOM   2773  O   ASP   355     -13.698  12.330  27.747  1.00 97.65           O  
ATOM   2774  CG  ASP   355     -15.927  15.910  26.162  1.00 96.95           C  
ATOM   2775  OD1 ASP   355     -16.506  15.706  25.073  1.00 96.67           O  
ATOM   2776  OD2 ASP   355     -16.180  16.901  26.882  1.00 96.23           O  
ATOM   2777  N   VAL   356     -13.322  12.117  25.610  1.00 98.12           N  
ATOM   2778  CA  VAL   356     -12.153  11.266  25.804  1.00 98.28           C  
ATOM   2779  C   VAL   356     -10.944  11.882  25.103  1.00 98.33           C  
ATOM   2780  CB  VAL   356     -12.400   9.834  25.279  1.00 98.11           C  
ATOM   2781  O   VAL   356     -10.932  12.019  23.877  1.00 98.17           O  
ATOM   2782  CG1 VAL   356     -11.189   8.943  25.550  1.00 97.43           C  
ATOM   2783  CG2 VAL   356     -13.656   9.243  25.917  1.00 97.44           C  
ATOM   2784  N   LEU   357      -9.961  12.251  25.798  1.00 98.23           N  
ATOM   2785  CA  LEU   357      -8.616  12.510  25.294  1.00 98.32           C  
ATOM   2786  C   LEU   357      -7.754  11.255  25.378  1.00 98.34           C  
ATOM   2787  CB  LEU   357      -7.960  13.649  26.079  1.00 98.28           C  
ATOM   2788  O   LEU   357      -7.504  10.740  26.471  1.00 98.16           O  
ATOM   2789  CG  LEU   357      -6.664  14.215  25.497  1.00 98.01           C  
ATOM   2790  CD1 LEU   357      -6.960  15.045  24.252  1.00 97.54           C  
ATOM   2791  CD2 LEU   357      -5.928  15.049  26.540  1.00 97.60           C  
ATOM   2792  N   ILE   358      -7.246  10.717  24.285  1.00 98.48           N  
ATOM   2793  CA  ILE   358      -6.485   9.473  24.271  1.00 98.55           C  
ATOM   2794  C   ILE   358      -5.109   9.716  23.654  1.00 98.51           C  
ATOM   2795  CB  ILE   358      -7.230   8.362  23.498  1.00 98.48           C  
ATOM   2796  O   ILE   358      -4.994  10.381  22.621  1.00 98.35           O  
ATOM   2797  CG1 ILE   358      -6.455   7.042  23.581  1.00 98.04           C  
ATOM   2798  CG2 ILE   358      -7.454   8.775  22.040  1.00 98.04           C  
ATOM   2799  CD1 ILE   358      -7.272   5.818  23.188  1.00 97.66           C  
ATOM   2800  N   GLU   359      -4.099   9.215  24.309  1.00 98.49           N  
ATOM   2801  CA  GLU   359      -2.744   9.070  23.787  1.00 98.44           C  
ATOM   2802  C   GLU   359      -2.547   7.705  23.134  1.00 98.31           C  
ATOM   2803  CB  GLU   359      -1.713   9.274  24.900  1.00 98.31           C  
ATOM   2804  O   GLU   359      -2.637   6.673  23.802  1.00 97.97           O  
ATOM   2805  CG  GLU   359      -0.271   9.230  24.418  1.00 97.71           C  
ATOM   2806  CD  GLU   359       0.738   9.145  25.552  1.00 96.74           C  
ATOM   2807  OE1 GLU   359       0.332   8.888  26.708  1.00 95.90           O  
ATOM   2808  OE2 GLU   359       1.945   9.338  25.283  1.00 94.87           O  
ATOM   2809  N   PHE   360      -2.310   7.731  21.862  1.00 97.88           N  
ATOM   2810  CA  PHE   360      -1.697   6.596  21.182  1.00 97.94           C  
ATOM   2811  C   PHE   360      -0.179   6.645  21.309  1.00 97.64           C  
ATOM   2812  CB  PHE   360      -2.099   6.573  19.704  1.00 97.72           C  
ATOM   2813  O   PHE   360       0.462   7.570  20.807  1.00 96.95           O  
ATOM   2814  CG  PHE   360      -3.587   6.573  19.480  1.00 97.37           C  
ATOM   2815  CD1 PHE   360      -4.279   5.379  19.315  1.00 96.31           C  
ATOM   2816  CD2 PHE   360      -4.294   7.767  19.433  1.00 96.12           C  
ATOM   2817  CE1 PHE   360      -5.657   5.376  19.108  1.00 95.29           C  
ATOM   2818  CE2 PHE   360      -5.671   7.772  19.226  1.00 95.07           C  
ATOM   2819  CZ  PHE   360      -6.350   6.576  19.063  1.00 94.90           C  
ATOM   2820  N   TYR   361       0.438   5.679  22.044  1.00 97.96           N  
ATOM   2821  CA  TYR   361       1.870   5.699  22.319  1.00 97.89           C  
ATOM   2822  C   TYR   361       2.521   4.380  21.920  1.00 97.38           C  
ATOM   2823  CB  TYR   361       2.128   5.980  23.803  1.00 98.03           C  
ATOM   2824  O   TYR   361       1.829   3.411  21.599  1.00 96.60           O  
ATOM   2825  CG  TYR   361       1.901   4.784  24.696  1.00 98.18           C  
ATOM   2826  CD1 TYR   361       0.614   4.405  25.070  1.00 98.05           C  
ATOM   2827  CD2 TYR   361       2.972   4.032  25.167  1.00 97.98           C  
ATOM   2828  CE1 TYR   361       0.400   3.305  25.894  1.00 97.47           C  
ATOM   2829  CE2 TYR   361       2.769   2.930  25.991  1.00 97.46           C  
ATOM   2830  OH  TYR   361       1.276   1.485  27.164  1.00 96.48           O  
ATOM   2831  CZ  TYR   361       1.482   2.575  26.348  1.00 97.19           C  
ATOM   2832  N   ALA   362       3.817   4.367  21.924  1.00 95.60           N  
ATOM   2833  CA  ALA   362       4.665   3.181  21.830  1.00 95.87           C  
ATOM   2834  C   ALA   362       5.657   3.123  22.988  1.00 95.77           C  
ATOM   2835  CB  ALA   362       5.406   3.162  20.496  1.00 95.02           C  
ATOM   2836  O   ALA   362       6.340   4.108  23.278  1.00 95.28           O  
ATOM   2837  N   PRO   363       5.840   2.011  23.732  1.00 96.17           N  
ATOM   2838  CA  PRO   363       6.667   1.922  24.938  1.00 96.01           C  
ATOM   2839  C   PRO   363       8.129   2.280  24.679  1.00 94.95           C  
ATOM   2840  CB  PRO   363       6.529   0.455  25.353  1.00 95.68           C  
ATOM   2841  O   PRO   363       8.817   2.769  25.578  1.00 93.67           O  
ATOM   2842  CG  PRO   363       5.158   0.059  24.907  1.00 96.12           C  
ATOM   2843  CD  PRO   363       4.878   0.718  23.586  1.00 96.31           C  
ATOM   2844  N   TRP   364       8.646   2.114  23.522  1.00 91.94           N  
ATOM   2845  CA  TRP   364      10.023   2.402  23.134  1.00 93.85           C  
ATOM   2846  C   TRP   364      10.188   3.872  22.763  1.00 92.43           C  
ATOM   2847  CB  TRP   364      10.449   1.515  21.961  1.00 91.25           C  
ATOM   2848  O   TRP   364      11.312   4.366  22.644  1.00 89.67           O  
ATOM   2849  CG  TRP   364       9.488   1.526  20.810  1.00 84.00           C  
ATOM   2850  CD1 TRP   364       8.572   0.562  20.492  1.00 78.60           C  
ATOM   2851  CD2 TRP   364       9.353   2.550  19.820  1.00 80.96           C  
ATOM   2852  CE2 TRP   364       8.334   2.141  18.931  1.00 83.48           C  
ATOM   2853  CE3 TRP   364       9.995   3.775  19.598  1.00 73.76           C  
ATOM   2854  NE1 TRP   364       7.875   0.926  19.363  1.00 75.22           N  
ATOM   2855  CH2 TRP   364       8.586   4.110  17.643  1.00 80.03           C  
ATOM   2856  CZ2 TRP   364       7.942   2.915  17.837  1.00 78.13           C  
ATOM   2857  CZ3 TRP   364       9.604   4.545  18.508  1.00 78.38           C  
ATOM   2858  N   CYS   365       9.126   4.607  22.387  1.00 92.10           N  
ATOM   2859  CA  CYS   365       9.140   5.991  21.928  1.00 94.16           C  
ATOM   2860  C   CYS   365       9.588   6.931  23.042  1.00 95.12           C  
ATOM   2861  CB  CYS   365       7.756   6.403  21.427  1.00 93.11           C  
ATOM   2862  O   CYS   365       8.871   7.120  24.026  1.00 94.84           O  
ATOM   2863  SG  CYS   365       7.595   8.173  21.106  1.00 94.44           S  
ATOM   2864  N   GLY   366      10.788   7.659  22.878  1.00 93.40           N  
ATOM   2865  CA  GLY   366      11.378   8.595  23.822  1.00 94.12           C  
ATOM   2866  C   GLY   366      10.481   9.779  24.128  1.00 94.38           C  
ATOM   2867  O   GLY   366      10.351  10.182  25.286  1.00 94.44           O  
ATOM   2868  N   HIS   367       9.707  10.251  23.112  1.00 93.62           N  
ATOM   2869  CA  HIS   367       8.777  11.363  23.279  1.00 95.07           C  
ATOM   2870  C   HIS   367       7.548  10.938  24.075  1.00 96.06           C  
ATOM   2871  CB  HIS   367       8.355  11.917  21.917  1.00 93.68           C  
ATOM   2872  O   HIS   367       7.025  11.714  24.878  1.00 96.25           O  
ATOM   2873  CG  HIS   367       9.455  12.623  21.189  1.00 88.82           C  
ATOM   2874  CD2 HIS   367      10.042  12.364  19.997  1.00 85.88           C  
ATOM   2875  ND1 HIS   367      10.080  13.744  21.692  1.00 86.48           N  
ATOM   2876  CE1 HIS   367      11.006  14.145  20.837  1.00 84.19           C  
ATOM   2877  NE2 HIS   367      11.003  13.324  19.800  1.00 85.61           N  
ATOM   2878  N   CYS   368       7.076   9.724  23.905  1.00 96.02           N  
ATOM   2879  CA  CYS   368       5.985   9.167  24.696  1.00 96.95           C  
ATOM   2880  C   CYS   368       6.385   9.034  26.160  1.00 96.58           C  
ATOM   2881  CB  CYS   368       5.567   7.803  24.146  1.00 96.74           C  
ATOM   2882  O   CYS   368       5.651   9.466  27.050  1.00 96.11           O  
ATOM   2883  SG  CYS   368       5.106   7.832  22.400  1.00 97.37           S  
ATOM   2884  N   LYS   369       7.591   8.583  26.429  1.00 96.15           N  
ATOM   2885  CA  LYS   369       8.136   8.470  27.779  1.00 96.41           C  
ATOM   2886  C   LYS   369       8.278   9.842  28.431  1.00 95.85           C  
ATOM   2887  CB  LYS   369       9.490   7.760  27.753  1.00 96.01           C  
ATOM   2888  O   LYS   369       7.980  10.005  29.616  1.00 95.58           O  
ATOM   2889  CG  LYS   369       9.407   6.280  27.407  1.00 94.62           C  
ATOM   2890  CD  LYS   369      10.787   5.638  27.363  1.00 93.17           C  
ATOM   2891  CE  LYS   369      10.711   4.174  26.949  1.00 92.97           C  
ATOM   2892  NZ  LYS   369      12.066   3.551  26.864  1.00 93.48           N  
ATOM   2893  N   ALA   370       8.680  10.853  27.704  1.00 96.02           N  
ATOM   2894  CA  ALA   370       8.836  12.219  28.197  1.00 95.98           C  
ATOM   2895  C   ALA   370       7.480  12.862  28.472  1.00 95.85           C  
ATOM   2896  CB  ALA   370       9.627  13.059  27.197  1.00 94.93           C  
ATOM   2897  O   ALA   370       7.365  13.741  29.329  1.00 95.39           O  
ATOM   2898  N   LEU   371       6.430  12.417  27.750  1.00 97.15           N  
ATOM   2899  CA  LEU   371       5.072  12.930  27.894  1.00 97.37           C  
ATOM   2900  C   LEU   371       4.362  12.265  29.068  1.00 97.59           C  
ATOM   2901  CB  LEU   371       4.274  12.705  26.607  1.00 97.39           C  
ATOM   2902  O   LEU   371       3.585  12.910  29.775  1.00 97.34           O  
ATOM   2903  CG  LEU   371       2.810  13.144  26.632  1.00 97.10           C  
ATOM   2904  CD1 LEU   371       2.710  14.643  26.895  1.00 96.43           C  
ATOM   2905  CD2 LEU   371       2.119  12.779  25.322  1.00 96.54           C  
ATOM   2906  N   ALA   372       4.661  11.093  29.425  1.00 97.79           N  
ATOM   2907  CA  ALA   372       3.928  10.218  30.336  1.00 97.83           C  
ATOM   2908  C   ALA   372       3.715  10.889  31.690  1.00 97.77           C  
ATOM   2909  CB  ALA   372       4.669   8.894  30.513  1.00 97.47           C  
ATOM   2910  O   ALA   372       2.586  10.969  32.179  1.00 97.42           O  
ATOM   2911  N   PRO   373       4.710  11.540  32.411  1.00 97.07           N  
ATOM   2912  CA  PRO   373       4.462  12.191  33.700  1.00 97.02           C  
ATOM   2913  C   PRO   373       3.482  13.357  33.593  1.00 97.00           C  
ATOM   2914  CB  PRO   373       5.850  12.681  34.120  1.00 96.26           C  
ATOM   2915  O   PRO   373       2.684  13.584  34.506  1.00 96.62           O  
ATOM   2916  CG  PRO   373       6.806  11.813  33.368  1.00 94.34           C  
ATOM   2917  CD  PRO   373       6.190  11.461  32.044  1.00 93.87           C  
ATOM   2918  N   LYS   374       3.490  14.088  32.480  1.00 95.40           N  
ATOM   2919  CA  LYS   374       2.573  15.196  32.230  1.00 95.78           C  
ATOM   2920  C   LYS   374       1.163  14.689  31.944  1.00 96.17           C  
ATOM   2921  CB  LYS   374       3.070  16.051  31.063  1.00 95.35           C  
ATOM   2922  O   LYS   374       0.181  15.284  32.391  1.00 96.01           O  
ATOM   2923  CG  LYS   374       4.422  16.704  31.306  1.00 93.32           C  
ATOM   2924  CD  LYS   374       4.855  17.552  30.116  1.00 90.65           C  
ATOM   2925  CE  LYS   374       6.233  18.161  30.335  1.00 89.23           C  
ATOM   2926  NZ  LYS   374       6.699  18.923  29.137  1.00 89.64           N  
ATOM   2927  N   TYR   375       1.139  13.594  31.274  1.00 97.36           N  
ATOM   2928  CA  TYR   375      -0.145  12.992  30.933  1.00 97.52           C  
ATOM   2929  C   TYR   375      -0.785  12.343  32.154  1.00 97.32           C  
ATOM   2930  CB  TYR   375       0.027  11.955  29.819  1.00 97.43           C  
ATOM   2931  O   TYR   375      -2.001  12.419  32.340  1.00 96.67           O  
ATOM   2932  CG  TYR   375      -1.182  11.816  28.927  1.00 97.01           C  
ATOM   2933  CD1 TYR   375      -1.617  12.880  28.140  1.00 95.83           C  
ATOM   2934  CD2 TYR   375      -1.893  10.622  28.869  1.00 95.68           C  
ATOM   2935  CE1 TYR   375      -2.732  12.758  27.318  1.00 95.06           C  
ATOM   2936  CE2 TYR   375      -3.009  10.489  28.050  1.00 95.15           C  
ATOM   2937  OH  TYR   375      -4.525  11.434  26.467  1.00 93.16           O  
ATOM   2938  CZ  TYR   375      -3.420  11.560  27.279  1.00 95.01           C  
ATOM   2939  N   GLU   376      -0.032  11.812  33.078  1.00 96.91           N  
ATOM   2940  CA  GLU   376      -0.482  11.316  34.375  1.00 96.55           C  
ATOM   2941  C   GLU   376      -0.975  12.457  35.261  1.00 96.34           C  
ATOM   2942  CB  GLU   376       0.643  10.552  35.078  1.00 94.71           C  
ATOM   2943  O   GLU   376      -2.013  12.337  35.916  1.00 95.48           O  
ATOM   2944  CG  GLU   376       0.957   9.203  34.449  1.00 82.13           C  
ATOM   2945  CD  GLU   376      -0.136   8.169  34.671  1.00 76.51           C  
ATOM   2946  OE1 GLU   376      -0.881   8.279  35.672  1.00 76.73           O  
ATOM   2947  OE2 GLU   376      -0.247   7.241  33.839  1.00 72.37           O  
ATOM   2948  N   GLU   377      -0.272  13.569  35.271  1.00 94.19           N  
ATOM   2949  CA  GLU   377      -0.709  14.776  35.967  1.00 94.24           C  
ATOM   2950  C   GLU   377      -2.041  15.279  35.417  1.00 94.49           C  
ATOM   2951  CB  GLU   377       0.353  15.873  35.860  1.00 93.51           C  
ATOM   2952  O   GLU   377      -2.971  15.549  36.179  1.00 94.06           O  
ATOM   2953  CG  GLU   377      -0.025  17.166  36.569  1.00 90.38           C  
ATOM   2954  CD  GLU   377       1.098  18.191  36.587  1.00 86.99           C  
ATOM   2955  OE1 GLU   377       2.127  17.975  35.907  1.00 87.28           O  
ATOM   2956  OE2 GLU   377       0.947  19.217  37.286  1.00 85.16           O  
ATOM   2957  N   LEU   378      -2.195  15.300  34.101  1.00 94.87           N  
ATOM   2958  CA  LEU   378      -3.443  15.671  33.444  1.00 95.16           C  
ATOM   2959  C   LEU   378      -4.577  14.743  33.867  1.00 95.30           C  
ATOM   2960  CB  LEU   378      -3.279  15.634  31.922  1.00 95.47           C  
ATOM   2961  O   LEU   378      -5.656  15.207  34.244  1.00 94.94           O  
ATOM   2962  CG  LEU   378      -4.490  16.076  31.098  1.00 95.45           C  
ATOM   2963  CD1 LEU   378      -4.720  17.575  31.257  1.00 94.89           C  
ATOM   2964  CD2 LEU   378      -4.300  15.711  29.630  1.00 94.83           C  
ATOM   2965  N   GLY   379      -4.348  13.435  33.853  1.00 96.62           N  
ATOM   2966  CA  GLY   379      -5.305  12.449  34.330  1.00 96.41           C  
ATOM   2967  C   GLY   379      -5.718  12.668  35.773  1.00 95.83           C  
ATOM   2968  O   GLY   379      -6.903  12.595  36.103  1.00 94.77           O  
ATOM   2969  N   ARG   380      -4.743  12.967  36.666  1.00 93.73           N  
ATOM   2970  CA  ARG   380      -5.001  13.235  38.077  1.00 93.33           C  
ATOM   2971  C   ARG   380      -5.893  14.460  38.248  1.00 92.92           C  
ATOM   2972  CB  ARG   380      -3.687  13.435  38.836  1.00 92.13           C  
ATOM   2973  O   ARG   380      -6.864  14.426  39.006  1.00 92.02           O  
ATOM   2974  CG  ARG   380      -3.855  13.530  40.344  1.00 86.76           C  
ATOM   2975  CD  ARG   380      -2.523  13.756  41.047  1.00 83.17           C  
ATOM   2976  NE  ARG   380      -1.568  12.694  40.745  1.00 81.88           N  
ATOM   2977  NH1 ARG   380      -0.298  13.965  39.293  1.00 75.47           N  
ATOM   2978  NH2 ARG   380       0.274  11.786  39.717  1.00 71.42           N  
ATOM   2979  CZ  ARG   380      -0.533  12.817  39.919  1.00 76.60           C  
ATOM   2980  N   LEU   381      -5.601  15.524  37.468  1.00 92.07           N  
ATOM   2981  CA  LEU   381      -6.375  16.759  37.538  1.00 92.23           C  
ATOM   2982  C   LEU   381      -7.827  16.513  37.143  1.00 92.35           C  
ATOM   2983  CB  LEU   381      -5.760  17.828  36.632  1.00 91.97           C  
ATOM   2984  O   LEU   381      -8.746  16.902  37.867  1.00 91.97           O  
ATOM   2985  CG  LEU   381      -4.435  18.433  37.098  1.00 90.99           C  
ATOM   2986  CD1 LEU   381      -3.840  19.313  36.004  1.00 89.56           C  
ATOM   2987  CD2 LEU   381      -4.634  19.230  38.383  1.00 89.53           C  
ATOM   2988  N   TYR   382      -8.148  15.767  36.155  1.00 94.47           N  
ATOM   2989  CA  TYR   382      -9.515  15.505  35.718  1.00 94.64           C  
ATOM   2990  C   TYR   382     -10.191  14.483  36.625  1.00 94.01           C  
ATOM   2991  CB  TYR   382      -9.531  15.008  34.269  1.00 95.18           C  
ATOM   2992  O   TYR   382     -11.373  14.618  36.949  1.00 93.09           O  
ATOM   2993  CG  TYR   382      -9.522  16.119  33.247  1.00 95.97           C  
ATOM   2994  CD1 TYR   382     -10.664  16.880  33.008  1.00 95.75           C  
ATOM   2995  CD2 TYR   382      -8.374  16.408  32.518  1.00 95.50           C  
ATOM   2996  CE1 TYR   382     -10.662  17.903  32.065  1.00 95.05           C  
ATOM   2997  CE2 TYR   382      -8.360  17.429  31.573  1.00 95.01           C  
ATOM   2998  OH  TYR   382      -9.499  19.182  30.420  1.00 93.50           O  
ATOM   2999  CZ  TYR   382      -9.507  18.170  31.354  1.00 95.48           C  
ATOM   3000  N   SER   383      -9.469  13.495  37.173  1.00 95.09           N  
ATOM   3001  CA  SER   383     -10.033  12.469  38.045  1.00 94.31           C  
ATOM   3002  C   SER   383     -10.411  13.047  39.405  1.00 93.07           C  
ATOM   3003  CB  SER   383      -9.043  11.318  38.228  1.00 93.35           C  
ATOM   3004  O   SER   383     -11.272  12.502  40.099  1.00 91.09           O  
ATOM   3005  OG  SER   383      -7.914  11.740  38.973  1.00 83.60           O  
ATOM   3006  N   ASN   384      -9.778  14.198  39.784  1.00 90.63           N  
ATOM   3007  CA  ASN   384     -10.053  14.860  41.054  1.00 90.48           C  
ATOM   3008  C   ASN   384     -11.014  16.033  40.879  1.00 89.86           C  
ATOM   3009  CB  ASN   384      -8.752  15.334  41.706  1.00 89.87           C  
ATOM   3010  O   ASN   384     -11.393  16.682  41.855  1.00 88.53           O  
ATOM   3011  CG  ASN   384      -7.877  14.184  42.166  1.00 88.99           C  
ATOM   3012  ND2 ASN   384      -6.571  14.416  42.215  1.00 89.11           N  
ATOM   3013  OD1 ASN   384      -8.371  13.097  42.473  1.00 88.20           O  
ATOM   3014  N   SER   385     -11.439  16.333  39.634  1.00 91.25           N  
ATOM   3015  CA  SER   385     -12.275  17.491  39.331  1.00 91.42           C  
ATOM   3016  C   SER   385     -13.750  17.109  39.277  1.00 91.43           C  
ATOM   3017  CB  SER   385     -11.855  18.122  38.002  1.00 91.25           C  
ATOM   3018  O   SER   385     -14.093  15.925  39.319  1.00 90.79           O  
ATOM   3019  OG  SER   385     -12.294  17.333  36.910  1.00 90.91           O  
ATOM   3020  N   GLU   386     -14.640  18.104  39.091  1.00 92.15           N  
ATOM   3021  CA  GLU   386     -16.076  17.927  38.896  1.00 92.47           C  
ATOM   3022  C   GLU   386     -16.373  17.261  37.555  1.00 93.31           C  
ATOM   3023  CB  GLU   386     -16.801  19.272  38.987  1.00 90.90           C  
ATOM   3024  O   GLU   386     -17.504  16.842  37.301  1.00 92.88           O  
ATOM   3025  CG  GLU   386     -16.440  20.242  37.872  1.00 86.09           C  
ATOM   3026  CD  GLU   386     -17.128  21.591  38.005  1.00 83.41           C  
ATOM   3027  OE1 GLU   386     -18.372  21.627  38.143  1.00 82.75           O  
ATOM   3028  OE2 GLU   386     -16.418  22.621  37.969  1.00 81.37           O  
ATOM   3029  N   PHE   387     -15.348  17.040  36.636  1.00 94.15           N  
ATOM   3030  CA  PHE   387     -15.517  16.493  35.295  1.00 95.30           C  
ATOM   3031  C   PHE   387     -15.131  15.019  35.259  1.00 95.86           C  
ATOM   3032  CB  PHE   387     -14.679  17.280  34.283  1.00 95.21           C  
ATOM   3033  O   PHE   387     -15.189  14.383  34.204  1.00 95.59           O  
ATOM   3034  CG  PHE   387     -15.025  18.743  34.215  1.00 95.51           C  
ATOM   3035  CD1 PHE   387     -16.248  19.159  33.703  1.00 94.78           C  
ATOM   3036  CD2 PHE   387     -14.127  19.702  34.665  1.00 94.90           C  
ATOM   3037  CE1 PHE   387     -16.571  20.513  33.639  1.00 93.92           C  
ATOM   3038  CE2 PHE   387     -14.443  21.057  34.605  1.00 94.21           C  
ATOM   3039  CZ  PHE   387     -15.665  21.460  34.091  1.00 94.03           C  
ATOM   3040  N   LYS   388     -14.899  14.338  36.397  1.00 95.72           N  
ATOM   3041  CA  LYS   388     -14.336  12.995  36.500  1.00 95.93           C  
ATOM   3042  C   LYS   388     -15.241  11.967  35.826  1.00 95.51           C  
ATOM   3043  CB  LYS   388     -14.112  12.617  37.965  1.00 95.10           C  
ATOM   3044  O   LYS   388     -14.760  10.967  35.288  1.00 94.75           O  
ATOM   3045  CG  LYS   388     -15.393  12.520  38.781  1.00 92.92           C  
ATOM   3046  CD  LYS   388     -15.101  12.204  40.243  1.00 90.65           C  
ATOM   3047  CE  LYS   388     -16.381  12.110  41.062  1.00 88.57           C  
ATOM   3048  NZ  LYS   388     -16.097  11.847  42.504  1.00 89.32           N  
ATOM   3049  N   ASP   389     -16.530  12.210  35.743  1.00 96.54           N  
ATOM   3050  CA  ASP   389     -17.501  11.293  35.154  1.00 96.89           C  
ATOM   3051  C   ASP   389     -17.824  11.686  33.714  1.00 97.20           C  
ATOM   3052  CB  ASP   389     -18.782  11.258  35.990  1.00 96.00           C  
ATOM   3053  O   ASP   389     -18.594  11.002  33.037  1.00 96.95           O  
ATOM   3054  CG  ASP   389     -18.555  10.743  37.401  1.00 93.58           C  
ATOM   3055  OD1 ASP   389     -17.870   9.712  37.571  1.00 93.40           O  
ATOM   3056  OD2 ASP   389     -19.070  11.373  38.350  1.00 93.65           O  
ATOM   3057  N   ARG   390     -17.194  12.755  33.169  1.00 97.09           N  
ATOM   3058  CA  ARG   390     -17.548  13.338  31.879  1.00 97.34           C  
ATOM   3059  C   ARG   390     -16.336  13.400  30.955  1.00 97.67           C  
ATOM   3060  CB  ARG   390     -18.137  14.738  32.064  1.00 96.36           C  
ATOM   3061  O   ARG   390     -16.482  13.420  29.731  1.00 97.50           O  
ATOM   3062  CG  ARG   390     -19.489  14.750  32.760  1.00 90.95           C  
ATOM   3063  CD  ARG   390     -20.037  16.163  32.905  1.00 85.42           C  
ATOM   3064  NE  ARG   390     -21.279  16.183  33.671  1.00 84.90           N  
ATOM   3065  NH1 ARG   390     -21.344  18.482  33.896  1.00 82.34           N  
ATOM   3066  NH2 ARG   390     -23.001  17.189  34.811  1.00 77.86           N  
ATOM   3067  CZ  ARG   390     -21.872  17.285  34.124  1.00 81.13           C  
ATOM   3068  N   VAL   391     -15.158  13.477  31.511  1.00 97.22           N  
ATOM   3069  CA  VAL   391     -13.898  13.535  30.778  1.00 97.50           C  
ATOM   3070  C   VAL   391     -13.002  12.371  31.196  1.00 97.53           C  
ATOM   3071  CB  VAL   391     -13.169  14.878  31.008  1.00 97.34           C  
ATOM   3072  O   VAL   391     -12.735  12.181  32.385  1.00 97.22           O  
ATOM   3073  CG1 VAL   391     -11.862  14.925  30.218  1.00 96.33           C  
ATOM   3074  CG2 VAL   391     -14.073  16.047  30.622  1.00 96.33           C  
ATOM   3075  N   VAL   392     -12.544  11.677  30.277  1.00 98.08           N  
ATOM   3076  CA  VAL   392     -11.615  10.567  30.466  1.00 98.21           C  
ATOM   3077  C   VAL   392     -10.285  10.884  29.785  1.00 98.37           C  
ATOM   3078  CB  VAL   392     -12.193   9.244  29.917  1.00 97.95           C  
ATOM   3079  O   VAL   392     -10.245  11.145  28.580  1.00 98.28           O  
ATOM   3080  CG1 VAL   392     -11.209   8.095  30.132  1.00 96.29           C  
ATOM   3081  CG2 VAL   392     -13.535   8.934  30.577  1.00 96.27           C  
ATOM   3082  N   ILE   393      -9.246  10.911  30.535  1.00 98.16           N  
ATOM   3083  CA  ILE   393      -7.885  10.878  30.010  1.00 98.26           C  
ATOM   3084  C   ILE   393      -7.432   9.429  29.844  1.00 98.30           C  
ATOM   3085  CB  ILE   393      -6.906  11.644  30.927  1.00 98.15           C  
ATOM   3086  O   ILE   393      -7.349   8.682  30.821  1.00 98.12           O  
ATOM   3087  CG1 ILE   393      -7.463  13.033  31.262  1.00 97.71           C  
ATOM   3088  CG2 ILE   393      -5.525  11.750  30.274  1.00 97.78           C  
ATOM   3089  CD1 ILE   393      -7.814  13.869  30.039  1.00 97.23           C  
ATOM   3090  N   ALA   394      -7.146   8.987  28.634  1.00 98.46           N  
ATOM   3091  CA  ALA   394      -6.911   7.591  28.276  1.00 98.55           C  
ATOM   3092  C   ALA   394      -5.588   7.431  27.532  1.00 98.60           C  
ATOM   3093  CB  ALA   394      -8.063   7.057  27.429  1.00 98.34           C  
ATOM   3094  O   ALA   394      -5.097   8.379  26.915  1.00 98.54           O  
ATOM   3095  N   LYS   395      -5.051   6.231  27.558  1.00 98.44           N  
ATOM   3096  CA  LYS   395      -3.887   5.890  26.746  1.00 98.47           C  
ATOM   3097  C   LYS   395      -3.988   4.465  26.210  1.00 98.37           C  
ATOM   3098  CB  LYS   395      -2.600   6.054  27.557  1.00 98.36           C  
ATOM   3099  O   LYS   395      -4.569   3.592  26.859  1.00 98.15           O  
ATOM   3100  CG  LYS   395      -2.481   5.093  28.730  1.00 97.79           C  
ATOM   3101  CD  LYS   395      -1.192   5.319  29.509  1.00 96.91           C  
ATOM   3102  CE  LYS   395      -1.029   4.302  30.630  1.00 95.61           C  
ATOM   3103  NZ  LYS   395       0.231   4.524  31.402  1.00 94.79           N  
ATOM   3104  N   ILE   396      -3.371   4.209  25.020  1.00 98.19           N  
ATOM   3105  CA  ILE   396      -3.360   2.892  24.392  1.00 98.23           C  
ATOM   3106  C   ILE   396      -1.996   2.635  23.756  1.00 97.96           C  
ATOM   3107  CB  ILE   396      -4.478   2.761  23.334  1.00 98.03           C  
ATOM   3108  O   ILE   396      -1.461   3.494  23.051  1.00 97.45           O  
ATOM   3109  CG1 ILE   396      -4.509   1.338  22.763  1.00 95.69           C  
ATOM   3110  CG2 ILE   396      -4.291   3.794  22.219  1.00 95.57           C  
ATOM   3111  CD1 ILE   396      -5.796   0.995  22.025  1.00 94.79           C  
ATOM   3112  N   ASP   397      -1.428   1.512  24.082  1.00 97.32           N  
ATOM   3113  CA  ASP   397      -0.271   1.037  23.330  1.00 97.30           C  
ATOM   3114  C   ASP   397      -0.673   0.593  21.925  1.00 96.47           C  
ATOM   3115  CB  ASP   397       0.414  -0.114  24.070  1.00 97.13           C  
ATOM   3116  O   ASP   397      -1.191  -0.510  21.742  1.00 95.20           O  
ATOM   3117  CG  ASP   397       1.710  -0.555  23.411  1.00 97.01           C  
ATOM   3118  OD1 ASP   397       1.954  -0.190  22.241  1.00 96.38           O  
ATOM   3119  OD2 ASP   397       2.492  -1.275  24.068  1.00 95.57           O  
ATOM   3120  N   ALA   398      -0.377   1.429  21.007  1.00 95.91           N  
ATOM   3121  CA  ALA   398      -0.818   1.197  19.634  1.00 95.06           C  
ATOM   3122  C   ALA   398       0.127   0.243  18.909  1.00 93.00           C  
ATOM   3123  CB  ALA   398      -0.919   2.519  18.877  1.00 94.27           C  
ATOM   3124  O   ALA   398      -0.048  -0.028  17.718  1.00 89.98           O  
ATOM   3125  N   THR   399       1.115  -0.262  19.598  1.00 92.16           N  
ATOM   3126  CA  THR   399       1.979  -1.298  19.044  1.00 91.07           C  
ATOM   3127  C   THR   399       1.464  -2.686  19.413  1.00 89.98           C  
ATOM   3128  CB  THR   399       3.429  -1.138  19.536  1.00 90.22           C  
ATOM   3129  O   THR   399       1.707  -3.656  18.692  1.00 88.37           O  
ATOM   3130  CG2 THR   399       3.954   0.266  19.255  1.00 85.38           C  
ATOM   3131  OG1 THR   399       3.478  -1.381  20.948  1.00 88.37           O  
ATOM   3132  N   ALA   400       0.731  -2.745  20.486  1.00 93.03           N  
ATOM   3133  CA  ALA   400       0.248  -4.014  21.022  1.00 93.14           C  
ATOM   3134  C   ALA   400      -1.251  -4.175  20.784  1.00 93.73           C  
ATOM   3135  CB  ALA   400       0.560  -4.116  22.513  1.00 92.28           C  
ATOM   3136  O   ALA   400      -1.796  -5.271  20.936  1.00 93.33           O  
ATOM   3137  N   ASN   401      -1.952  -3.113  20.417  1.00 94.38           N  
ATOM   3138  CA  ASN   401      -3.388  -3.070  20.162  1.00 94.74           C  
ATOM   3139  C   ASN   401      -3.692  -2.589  18.746  1.00 93.23           C  
ATOM   3140  CB  ASN   401      -4.089  -2.179  21.189  1.00 95.23           C  
ATOM   3141  O   ASN   401      -3.126  -1.594  18.290  1.00 91.63           O  
ATOM   3142  CG  ASN   401      -3.936  -2.690  22.608  1.00 95.93           C  
ATOM   3143  ND2 ASN   401      -2.939  -2.175  23.319  1.00 95.27           N  
ATOM   3144  OD1 ASN   401      -4.706  -3.540  23.061  1.00 95.35           O  
ATOM   3145  N   ASP   402      -4.607  -3.272  18.108  1.00 92.83           N  
ATOM   3146  CA  ASP   402      -5.257  -2.742  16.912  1.00 92.86           C  
ATOM   3147  C   ASP   402      -6.157  -1.558  17.256  1.00 92.51           C  
ATOM   3148  CB  ASP   402      -6.069  -3.835  16.214  1.00 92.20           C  
ATOM   3149  O   ASP   402      -7.017  -1.658  18.134  1.00 91.57           O  
ATOM   3150  CG  ASP   402      -5.205  -4.809  15.433  1.00 91.33           C  
ATOM   3151  OD1 ASP   402      -4.071  -4.447  15.051  1.00 90.97           O  
ATOM   3152  OD2 ASP   402      -5.662  -5.948  15.195  1.00 89.49           O  
ATOM   3153  N   VAL   403      -5.915  -0.415  16.579  1.00 93.57           N  
ATOM   3154  CA  VAL   403      -6.692   0.808  16.752  1.00 92.67           C  
ATOM   3155  C   VAL   403      -7.324   1.211  15.422  1.00 90.05           C  
ATOM   3156  CB  VAL   403      -5.820   1.961  17.299  1.00 91.84           C  
ATOM   3157  O   VAL   403      -6.740   0.992  14.358  1.00 87.19           O  
ATOM   3158  CG1 VAL   403      -5.301   1.629  18.696  1.00 88.53           C  
ATOM   3159  CG2 VAL   403      -4.660   2.249  16.348  1.00 88.01           C  
ATOM   3160  N   PRO   404      -8.540   1.734  15.406  1.00 89.85           N  
ATOM   3161  CA  PRO   404      -9.212   2.127  14.166  1.00 88.79           C  
ATOM   3162  C   PRO   404      -8.580   3.356  13.515  1.00 87.00           C  
ATOM   3163  CB  PRO   404     -10.643   2.426  14.620  1.00 87.09           C  
ATOM   3164  O   PRO   404      -8.823   3.629  12.337  1.00 84.28           O  
ATOM   3165  CG  PRO   404     -10.519   2.783  16.066  1.00 85.53           C  
ATOM   3166  CD  PRO   404      -9.391   1.988  16.658  1.00 84.48           C  
ATOM   3167  N   ASP   405      -7.722   4.010  14.121  1.00 88.13           N  
ATOM   3168  CA  ASP   405      -7.072   5.232  13.657  1.00 87.60           C  
ATOM   3169  C   ASP   405      -5.786   4.915  12.897  1.00 85.73           C  
ATOM   3170  CB  ASP   405      -6.772   6.161  14.834  1.00 86.52           C  
ATOM   3171  O   ASP   405      -5.027   4.028  13.293  1.00 83.56           O  
ATOM   3172  CG  ASP   405      -8.025   6.742  15.466  1.00 84.27           C  
ATOM   3173  OD1 ASP   405      -8.372   7.907  15.174  1.00 83.92           O  
ATOM   3174  OD2 ASP   405      -8.670   6.029  16.264  1.00 84.04           O  
ATOM   3175  N   ASP   406      -5.543   5.653  11.905  1.00 83.33           N  
ATOM   3176  CA  ASP   406      -4.248   5.613  11.233  1.00 83.33           C  
ATOM   3177  C   ASP   406      -3.196   6.389  12.022  1.00 84.56           C  
ATOM   3178  CB  ASP   406      -4.362   6.175   9.814  1.00 78.48           C  
ATOM   3179  O   ASP   406      -3.174   7.621  11.994  1.00 82.74           O  
ATOM   3180  CG  ASP   406      -3.103   5.967   8.991  1.00 71.68           C  
ATOM   3181  OD1 ASP   406      -2.272   5.106   9.354  1.00 67.17           O  
ATOM   3182  OD2 ASP   406      -2.938   6.673   7.973  1.00 71.37           O  
ATOM   3183  N   ILE   407      -2.432   5.716  12.806  1.00 90.55           N  
ATOM   3184  CA  ILE   407      -1.400   6.290  13.663  1.00 90.51           C  
ATOM   3185  C   ILE   407      -0.075   6.348  12.906  1.00 87.65           C  
ATOM   3186  CB  ILE   407      -1.236   5.482  14.970  1.00 90.82           C  
ATOM   3187  O   ILE   407       0.608   5.332  12.758  1.00 84.81           O  
ATOM   3188  CG1 ILE   407      -2.585   5.342  15.684  1.00 93.21           C  
ATOM   3189  CG2 ILE   407      -0.198   6.139  15.884  1.00 92.87           C  
ATOM   3190  CD1 ILE   407      -3.274   6.669  15.971  1.00 92.84           C  
ATOM   3191  N   MET   408       0.350   7.518  12.503  1.00 83.82           N  
ATOM   3192  CA  MET   408       1.501   7.748  11.635  1.00 82.67           C  
ATOM   3193  C   MET   408       2.758   8.014  12.456  1.00 81.98           C  
ATOM   3194  CB  MET   408       1.236   8.921  10.690  1.00 79.17           C  
ATOM   3195  O   MET   408       3.870   7.984  11.925  1.00 79.76           O  
ATOM   3196  CG  MET   408       0.142   8.652   9.670  1.00 73.47           C  
ATOM   3197  SD  MET   408       0.023   9.972   8.401  1.00 74.98           S  
ATOM   3198  CE  MET   408      -0.708  11.304   9.392  1.00 64.13           C  
ATOM   3199  N   GLY   409       2.722   8.250  13.711  1.00 86.85           N  
ATOM   3200  CA  GLY   409       3.807   8.553  14.630  1.00 88.88           C  
ATOM   3201  C   GLY   409       3.373   8.561  16.084  1.00 92.02           C  
ATOM   3202  O   GLY   409       2.177   8.584  16.380  1.00 93.18           O  
ATOM   3203  N   PHE   410       4.399   8.561  16.945  1.00 90.58           N  
ATOM   3204  CA  PHE   410       4.137   8.519  18.379  1.00 92.88           C  
ATOM   3205  C   PHE   410       4.786   9.706  19.082  1.00 91.56           C  
ATOM   3206  CB  PHE   410       4.649   7.208  18.983  1.00 92.93           C  
ATOM   3207  O   PHE   410       5.880  10.134  18.708  1.00 90.26           O  
ATOM   3208  CG  PHE   410       3.995   5.980  18.409  1.00 95.00           C  
ATOM   3209  CD1 PHE   410       2.672   5.677  18.706  1.00 93.87           C  
ATOM   3210  CD2 PHE   410       4.704   5.127  17.573  1.00 94.12           C  
ATOM   3211  CE1 PHE   410       2.064   4.541  18.177  1.00 93.89           C  
ATOM   3212  CE2 PHE   410       4.104   3.990  17.040  1.00 94.18           C  
ATOM   3213  CZ  PHE   410       2.784   3.698  17.344  1.00 93.80           C  
ATOM   3214  N   PRO   411       4.262  10.280  20.172  1.00 95.29           N  
ATOM   3215  CA  PRO   411       2.858  10.070  20.534  1.00 96.04           C  
ATOM   3216  C   PRO   411       1.890  10.719  19.547  1.00 94.94           C  
ATOM   3217  CB  PRO   411       2.748  10.721  21.915  1.00 95.74           C  
ATOM   3218  O   PRO   411       2.173  11.798  19.019  1.00 94.10           O  
ATOM   3219  CG  PRO   411       3.738  11.841  21.889  1.00 95.54           C  
ATOM   3220  CD  PRO   411       4.910  11.422  21.048  1.00 94.75           C  
ATOM   3221  N   THR   412       0.657  10.207  19.264  1.00 96.22           N  
ATOM   3222  CA  THR   412      -0.515  10.856  18.686  1.00 96.59           C  
ATOM   3223  C   THR   412      -1.594  11.065  19.745  1.00 97.18           C  
ATOM   3224  CB  THR   412      -1.090  10.034  17.518  1.00 96.11           C  
ATOM   3225  O   THR   412      -2.009  10.115  20.412  1.00 97.05           O  
ATOM   3226  CG2 THR   412      -2.365  10.670  16.974  1.00 93.80           C  
ATOM   3227  OG1 THR   412      -0.118   9.962  16.467  1.00 94.58           O  
ATOM   3228  N   ILE   413      -1.991  12.227  19.981  1.00 97.24           N  
ATOM   3229  CA  ILE   413      -3.056  12.555  20.922  1.00 97.51           C  
ATOM   3230  C   ILE   413      -4.306  12.985  20.157  1.00 97.33           C  
ATOM   3231  CB  ILE   413      -2.619  13.666  21.904  1.00 97.34           C  
ATOM   3232  O   ILE   413      -4.236  13.841  19.273  1.00 96.92           O  
ATOM   3233  CG1 ILE   413      -1.336  13.257  22.636  1.00 96.56           C  
ATOM   3234  CG2 ILE   413      -3.741  13.979  22.898  1.00 96.57           C  
ATOM   3235  CD1 ILE   413      -0.688  14.386  23.427  1.00 95.73           C  
ATOM   3236  N   LYS   414      -5.478  12.460  20.481  1.00 97.62           N  
ATOM   3237  CA  LYS   414      -6.752  12.807  19.858  1.00 97.69           C  
ATOM   3238  C   LYS   414      -7.840  13.013  20.907  1.00 97.84           C  
ATOM   3239  CB  LYS   414      -7.178  11.723  18.866  1.00 97.34           C  
ATOM   3240  O   LYS   414      -7.907  12.276  21.893  1.00 97.64           O  
ATOM   3241  CG  LYS   414      -6.285  11.621  17.639  1.00 95.50           C  
ATOM   3242  CD  LYS   414      -6.871  10.677  16.598  1.00 94.26           C  
ATOM   3243  CE  LYS   414      -6.023  10.641  15.333  1.00 91.95           C  
ATOM   3244  NZ  LYS   414      -6.629   9.767  14.285  1.00 91.07           N  
ATOM   3245  N   MET   415      -8.634  13.937  20.662  1.00 98.17           N  
ATOM   3246  CA  MET   415      -9.873  14.169  21.400  1.00 97.98           C  
ATOM   3247  C   MET   415     -11.066  13.568  20.663  1.00 97.87           C  
ATOM   3248  CB  MET   415     -10.095  15.666  21.621  1.00 97.20           C  
ATOM   3249  O   MET   415     -11.304  13.885  19.496  1.00 97.26           O  
ATOM   3250  CG  MET   415     -11.350  15.989  22.415  1.00 90.25           C  
ATOM   3251  SD  MET   415     -11.245  15.421  24.157  1.00 85.21           S  
ATOM   3252  CE  MET   415     -12.282  16.672  24.965  1.00 76.48           C  
ATOM   3253  N   TYR   416     -11.833  12.779  21.335  1.00 97.72           N  
ATOM   3254  CA  TYR   416     -13.142  12.265  20.949  1.00 97.82           C  
ATOM   3255  C   TYR   416     -14.248  12.921  21.766  1.00 97.58           C  
ATOM   3256  CB  TYR   416     -13.196  10.744  21.123  1.00 97.77           C  
ATOM   3257  O   TYR   416     -14.530  12.501  22.891  1.00 96.94           O  
ATOM   3258  CG  TYR   416     -12.341   9.989  20.135  1.00 97.61           C  
ATOM   3259  CD1 TYR   416     -12.905   9.389  19.012  1.00 96.88           C  
ATOM   3260  CD2 TYR   416     -10.967   9.874  20.323  1.00 96.92           C  
ATOM   3261  CE1 TYR   416     -12.121   8.690  18.099  1.00 96.12           C  
ATOM   3262  CE2 TYR   416     -10.174   9.177  19.417  1.00 95.96           C  
ATOM   3263  OH  TYR   416      -9.978   7.900  17.410  1.00 94.06           O  
ATOM   3264  CZ  TYR   416     -10.758   8.591  18.310  1.00 95.70           C  
ATOM   3265  N   PRO   417     -14.864  13.987  21.264  1.00 97.34           N  
ATOM   3266  CA  PRO   417     -15.919  14.676  22.011  1.00 97.36           C  
ATOM   3267  C   PRO   417     -17.164  13.813  22.205  1.00 97.24           C  
ATOM   3268  CB  PRO   417     -16.231  15.895  21.138  1.00 96.78           C  
ATOM   3269  O   PRO   417     -17.535  13.048  21.311  1.00 96.93           O  
ATOM   3270  CG  PRO   417     -15.030  16.054  20.262  1.00 95.43           C  
ATOM   3271  CD  PRO   417     -14.466  14.692  19.974  1.00 95.50           C  
ATOM   3272  N   ALA   418     -17.771  14.038  23.279  1.00 97.42           N  
ATOM   3273  CA  ALA   418     -19.058  13.402  23.548  1.00 97.33           C  
ATOM   3274  C   ALA   418     -20.083  13.766  22.478  1.00 96.21           C  
ATOM   3275  CB  ALA   418     -19.570  13.801  24.930  1.00 96.66           C  
ATOM   3276  O   ALA   418     -20.244  14.941  22.137  1.00 94.77           O  
ATOM   3277  N   GLY   419     -20.800  12.750  21.931  1.00 96.26           N  
ATOM   3278  CA  GLY   419     -21.811  12.908  20.898  1.00 96.10           C  
ATOM   3279  C   GLY   419     -21.225  13.184  19.527  1.00 95.31           C  
ATOM   3280  O   GLY   419     -21.953  13.519  18.590  1.00 93.92           O  
ATOM   3281  N   ALA   420     -19.882  13.157  19.358  1.00 96.25           N  
ATOM   3282  CA  ALA   420     -19.247  13.407  18.066  1.00 96.17           C  
ATOM   3283  C   ALA   420     -17.991  12.557  17.898  1.00 95.62           C  
ATOM   3284  CB  ALA   420     -18.907  14.888  17.919  1.00 94.84           C  
ATOM   3285  O   ALA   420     -16.934  13.068  17.523  1.00 93.58           O  
ATOM   3286  N   LYS   421     -18.094  11.178  18.114  1.00 96.68           N  
ATOM   3287  CA  LYS   421     -16.976  10.239  18.140  1.00 96.93           C  
ATOM   3288  C   LYS   421     -16.476   9.940  16.730  1.00 94.49           C  
ATOM   3289  CB  LYS   421     -17.381   8.941  18.839  1.00 97.01           C  
ATOM   3290  O   LYS   421     -15.335   9.510  16.548  1.00 91.82           O  
ATOM   3291  CG  LYS   421     -17.797   9.123  20.292  1.00 97.82           C  
ATOM   3292  CD  LYS   421     -16.680   9.744  21.120  1.00 97.32           C  
ATOM   3293  CE  LYS   421     -17.027   9.765  22.602  1.00 96.73           C  
ATOM   3294  NZ  LYS   421     -15.932  10.370  23.419  1.00 95.62           N  
ATOM   3295  N   ASP   422     -17.224  10.239  15.711  1.00 95.38           N  
ATOM   3296  CA  ASP   422     -16.895  10.081  14.298  1.00 95.09           C  
ATOM   3297  C   ASP   422     -16.010  11.225  13.809  1.00 94.69           C  
ATOM   3298  CB  ASP   422     -18.170  10.006  13.455  1.00 93.40           C  
ATOM   3299  O   ASP   422     -15.488  11.179  12.693  1.00 93.68           O  
ATOM   3300  CG  ASP   422     -18.966  11.299  13.467  1.00 88.45           C  
ATOM   3301  OD1 ASP   422     -19.096  11.926  14.541  1.00 87.40           O  
ATOM   3302  OD2 ASP   422     -19.471  11.694  12.394  1.00 89.25           O  
ATOM   3303  N   LYS   423     -15.838  12.230  14.574  1.00 94.20           N  
ATOM   3304  CA  LYS   423     -15.049  13.410  14.234  1.00 94.79           C  
ATOM   3305  C   LYS   423     -14.015  13.710  15.315  1.00 95.36           C  
ATOM   3306  CB  LYS   423     -15.958  14.623  14.027  1.00 93.27           C  
ATOM   3307  O   LYS   423     -14.103  14.731  16.000  1.00 94.89           O  
ATOM   3308  CG  LYS   423     -16.939  14.471  12.874  1.00 91.98           C  
ATOM   3309  CD  LYS   423     -17.871  15.672  12.772  1.00 90.65           C  
ATOM   3310  CE  LYS   423     -18.960  15.449  11.731  1.00 89.12           C  
ATOM   3311  NZ  LYS   423     -20.013  16.506  11.796  1.00 91.58           N  
ATOM   3312  N   PRO   424     -13.009  12.816  15.534  1.00 96.16           N  
ATOM   3313  CA  PRO   424     -11.938  13.092  16.494  1.00 96.60           C  
ATOM   3314  C   PRO   424     -11.090  14.300  16.101  1.00 96.13           C  
ATOM   3315  CB  PRO   424     -11.104  11.809  16.469  1.00 96.41           C  
ATOM   3316  O   PRO   424     -10.887  14.555  14.911  1.00 95.58           O  
ATOM   3317  CG  PRO   424     -11.308  11.246  15.100  1.00 96.48           C  
ATOM   3318  CD  PRO   424     -12.707  11.564  14.657  1.00 96.25           C  
ATOM   3319  N   VAL   425     -10.606  15.034  17.034  1.00 96.79           N  
ATOM   3320  CA  VAL   425      -9.737  16.190  16.842  1.00 96.93           C  
ATOM   3321  C   VAL   425      -8.311  15.840  17.260  1.00 97.03           C  
ATOM   3322  CB  VAL   425     -10.240  17.416  17.636  1.00 96.66           C  
ATOM   3323  O   VAL   425      -8.059  15.524  18.425  1.00 96.75           O  
ATOM   3324  CG1 VAL   425      -9.421  18.658  17.289  1.00 95.40           C  
ATOM   3325  CG2 VAL   425     -11.723  17.657  17.362  1.00 95.20           C  
ATOM   3326  N   THR   426      -7.358  15.970  16.374  1.00 96.03           N  
ATOM   3327  CA  THR   426      -5.953  15.688  16.646  1.00 96.34           C  
ATOM   3328  C   THR   426      -5.296  16.863  17.365  1.00 96.31           C  
ATOM   3329  CB  THR   426      -5.184  15.382  15.347  1.00 95.55           C  
ATOM   3330  O   THR   426      -5.414  18.010  16.929  1.00 95.94           O  
ATOM   3331  CG2 THR   426      -3.719  15.070  15.637  1.00 92.64           C  
ATOM   3332  OG1 THR   426      -5.782  14.253  14.699  1.00 93.93           O  
ATOM   3333  N   TYR   427      -4.586  16.575  18.383  1.00 96.78           N  
ATOM   3334  CA  TYR   427      -3.801  17.542  19.142  1.00 96.65           C  
ATOM   3335  C   TYR   427      -2.452  17.791  18.477  1.00 94.81           C  
ATOM   3336  CB  TYR   427      -3.592  17.056  20.579  1.00 97.06           C  
ATOM   3337  O   TYR   427      -1.700  16.849  18.213  1.00 92.54           O  
ATOM   3338  CG  TYR   427      -2.826  18.027  21.443  1.00 97.49           C  
ATOM   3339  CD1 TYR   427      -3.396  19.233  21.844  1.00 97.30           C  
ATOM   3340  CD2 TYR   427      -1.530  17.741  21.860  1.00 97.25           C  
ATOM   3341  CE1 TYR   427      -2.692  20.132  22.639  1.00 96.64           C  
ATOM   3342  CE2 TYR   427      -0.817  18.633  22.655  1.00 96.62           C  
ATOM   3343  OH  TYR   427      -0.705  20.710  23.826  1.00 95.10           O  
ATOM   3344  CZ  TYR   427      -1.406  19.823  23.039  1.00 96.63           C  
ATOM   3345  N   SER   428      -2.144  19.089  18.259  1.00 93.83           N  
ATOM   3346  CA  SER   428      -0.906  19.496  17.602  1.00 92.76           C  
ATOM   3347  C   SER   428      -0.199  20.595  18.388  1.00 90.09           C  
ATOM   3348  CB  SER   428      -1.187  19.975  16.178  1.00 90.05           C  
ATOM   3349  O   SER   428       0.666  21.290  17.851  1.00 86.08           O  
ATOM   3350  OG  SER   428      -2.112  21.049  16.182  1.00 84.53           O  
ATOM   3351  N   GLY   429      -0.535  20.804  19.665  1.00 92.84           N  
ATOM   3352  CA  GLY   429      -0.007  21.850  20.526  1.00 92.27           C  
ATOM   3353  C   GLY   429       1.255  21.437  21.260  1.00 92.39           C  
ATOM   3354  O   GLY   429       1.819  20.375  20.988  1.00 90.78           O  
ATOM   3355  N   ASN   430       1.684  22.329  22.191  1.00 93.55           N  
ATOM   3356  CA  ASN   430       2.768  22.001  23.110  1.00 93.22           C  
ATOM   3357  C   ASN   430       2.361  20.902  24.088  1.00 93.68           C  
ATOM   3358  CB  ASN   430       3.222  23.248  23.872  1.00 91.25           C  
ATOM   3359  O   ASN   430       1.207  20.843  24.516  1.00 93.04           O  
ATOM   3360  CG  ASN   430       3.776  24.322  22.957  1.00 82.61           C  
ATOM   3361  ND2 ASN   430       3.328  25.557  23.153  1.00 81.53           N  
ATOM   3362  OD1 ASN   430       4.599  24.045  22.081  1.00 80.08           O  
ATOM   3363  N   ARG   431       3.226  20.074  24.431  1.00 94.17           N  
ATOM   3364  CA  ARG   431       2.965  18.921  25.287  1.00 94.16           C  
ATOM   3365  C   ARG   431       2.981  19.317  26.759  1.00 93.47           C  
ATOM   3366  CB  ARG   431       3.994  17.817  25.030  1.00 91.48           C  
ATOM   3367  O   ARG   431       3.400  18.534  27.614  1.00 91.05           O  
ATOM   3368  CG  ARG   431       3.945  17.245  23.623  1.00 87.06           C  
ATOM   3369  CD  ARG   431       5.018  16.187  23.406  1.00 83.06           C  
ATOM   3370  NE  ARG   431       5.045  15.722  22.023  1.00 81.48           N  
ATOM   3371  NH1 ARG   431       6.942  14.428  22.278  1.00 80.11           N  
ATOM   3372  NH2 ARG   431       5.888  14.537  20.245  1.00 76.62           N  
ATOM   3373  CZ  ARG   431       5.958  14.897  21.518  1.00 78.15           C  
ATOM   3374  N   SER   432       2.598  20.576  27.126  1.00 94.89           N  
ATOM   3375  CA  SER   432       2.382  21.012  28.502  1.00 95.07           C  
ATOM   3376  C   SER   432       1.002  20.599  29.003  1.00 96.00           C  
ATOM   3377  CB  SER   432       2.541  22.529  28.615  1.00 94.06           C  
ATOM   3378  O   SER   432       0.067  20.454  28.213  1.00 96.01           O  
ATOM   3379  OG  SER   432       1.426  23.196  28.050  1.00 89.11           O  
ATOM   3380  N   VAL   433       0.812  20.452  30.294  1.00 94.17           N  
ATOM   3381  CA  VAL   433      -0.454  20.096  30.926  1.00 94.48           C  
ATOM   3382  C   VAL   433      -1.481  21.200  30.685  1.00 94.41           C  
ATOM   3383  CB  VAL   433      -0.283  19.849  32.441  1.00 93.87           C  
ATOM   3384  O   VAL   433      -2.618  20.925  30.295  1.00 93.97           O  
ATOM   3385  CG1 VAL   433      -1.634  19.579  33.101  1.00 92.24           C  
ATOM   3386  CG2 VAL   433       0.678  18.687  32.687  1.00 92.00           C  
ATOM   3387  N   GLU   434      -1.057  22.446  30.711  1.00 93.49           N  
ATOM   3388  CA  GLU   434      -1.893  23.628  30.526  1.00 93.61           C  
ATOM   3389  C   GLU   434      -2.469  23.681  29.113  1.00 94.37           C  
ATOM   3390  CB  GLU   434      -1.096  24.902  30.817  1.00 91.39           C  
ATOM   3391  O   GLU   434      -3.665  23.917  28.933  1.00 94.11           O  
ATOM   3392  CG  GLU   434      -0.564  24.982  32.241  1.00 81.01           C  
ATOM   3393  CD  GLU   434       0.695  24.158  32.458  1.00 76.30           C  
ATOM   3394  OE1 GLU   434       1.252  23.628  31.470  1.00 75.36           O  
ATOM   3395  OE2 GLU   434       1.127  24.039  33.627  1.00 69.31           O  
ATOM   3396  N   ASP   435      -1.641  23.445  28.161  1.00 94.61           N  
ATOM   3397  CA  ASP   435      -2.094  23.486  26.774  1.00 95.17           C  
ATOM   3398  C   ASP   435      -3.046  22.331  26.472  1.00 96.02           C  
ATOM   3399  CB  ASP   435      -0.899  23.446  25.818  1.00 94.05           C  
ATOM   3400  O   ASP   435      -4.027  22.502  25.745  1.00 96.06           O  
ATOM   3401  CG  ASP   435      -0.146  24.763  25.755  1.00 89.20           C  
ATOM   3402  OD1 ASP   435      -0.729  25.816  26.093  1.00 88.66           O  
ATOM   3403  OD2 ASP   435       1.040  24.749  25.360  1.00 90.05           O  
ATOM   3404  N   MET   436      -2.839  21.116  27.058  1.00 96.46           N  
ATOM   3405  CA  MET   436      -3.741  19.982  26.884  1.00 96.84           C  
ATOM   3406  C   MET   436      -5.065  20.224  27.603  1.00 96.76           C  
ATOM   3407  CB  MET   436      -3.094  18.695  27.400  1.00 96.82           C  
ATOM   3408  O   MET   436      -6.130  19.889  27.081  1.00 96.33           O  
ATOM   3409  CG  MET   436      -2.001  18.153  26.493  1.00 96.51           C  
ATOM   3410  SD  MET   436      -1.415  16.494  27.013  1.00 96.02           S  
ATOM   3411  CE  MET   436      -0.338  16.954  28.399  1.00 93.97           C  
ATOM   3412  N   ILE   437      -5.077  20.949  28.775  1.00 95.60           N  
ATOM   3413  CA  ILE   437      -6.303  21.348  29.458  1.00 95.58           C  
ATOM   3414  C   ILE   437      -7.087  22.323  28.583  1.00 95.43           C  
ATOM   3415  CB  ILE   437      -6.001  21.986  30.833  1.00 95.15           C  
ATOM   3416  O   ILE   437      -8.289  22.146  28.369  1.00 94.89           O  
ATOM   3417  CG1 ILE   437      -5.532  20.917  31.826  1.00 93.20           C  
ATOM   3418  CG2 ILE   437      -7.231  22.727  31.366  1.00 92.99           C  
ATOM   3419  CD1 ILE   437      -4.922  21.482  33.102  1.00 92.03           C  
ATOM   3420  N   LYS   438      -6.455  23.316  28.023  1.00 95.56           N  
ATOM   3421  CA  LYS   438      -7.090  24.254  27.102  1.00 95.55           C  
ATOM   3422  C   LYS   438      -7.667  23.529  25.890  1.00 96.07           C  
ATOM   3423  CB  LYS   438      -6.091  25.320  26.648  1.00 94.00           C  
ATOM   3424  O   LYS   438      -8.812  23.772  25.502  1.00 95.84           O  
ATOM   3425  CG  LYS   438      -5.749  26.344  27.720  1.00 84.66           C  
ATOM   3426  CD  LYS   438      -4.646  27.288  27.260  1.00 80.40           C  
ATOM   3427  CE  LYS   438      -4.179  28.197  28.388  1.00 74.76           C  
ATOM   3428  NZ  LYS   438      -2.885  28.867  28.061  1.00 75.07           N  
ATOM   3429  N   PHE   439      -6.940  22.523  25.380  1.00 96.31           N  
ATOM   3430  CA  PHE   439      -7.368  21.743  24.225  1.00 96.81           C  
ATOM   3431  C   PHE   439      -8.610  20.924  24.555  1.00 96.88           C  
ATOM   3432  CB  PHE   439      -6.241  20.820  23.751  1.00 97.16           C  
ATOM   3433  O   PHE   439      -9.563  20.890  23.774  1.00 96.67           O  
ATOM   3434  CG  PHE   439      -6.613  19.964  22.570  1.00 97.49           C  
ATOM   3435  CD1 PHE   439      -6.734  20.520  21.302  1.00 97.27           C  
ATOM   3436  CD2 PHE   439      -6.842  18.604  22.728  1.00 97.21           C  
ATOM   3437  CE1 PHE   439      -7.078  19.730  20.208  1.00 96.89           C  
ATOM   3438  CE2 PHE   439      -7.186  17.808  21.639  1.00 96.93           C  
ATOM   3439  CZ  PHE   439      -7.305  18.374  20.380  1.00 96.87           C  
ATOM   3440  N   VAL   440      -8.685  20.323  25.708  1.00 97.02           N  
ATOM   3441  CA  VAL   440      -9.846  19.571  26.170  1.00 97.01           C  
ATOM   3442  C   VAL   440     -11.040  20.510  26.328  1.00 96.36           C  
ATOM   3443  CB  VAL   440      -9.559  18.846  27.504  1.00 97.01           C  
ATOM   3444  O   VAL   440     -12.148  20.195  25.887  1.00 95.41           O  
ATOM   3445  CG1 VAL   440     -10.844  18.265  28.091  1.00 95.84           C  
ATOM   3446  CG2 VAL   440      -8.517  17.748  27.300  1.00 95.86           C  
ATOM   3447  N   ALA   441     -10.814  21.689  26.856  1.00 97.05           N  
ATOM   3448  CA  ALA   441     -11.870  22.671  27.086  1.00 96.75           C  
ATOM   3449  C   ALA   441     -12.390  23.236  25.767  1.00 96.54           C  
ATOM   3450  CB  ALA   441     -11.361  23.799  27.980  1.00 95.88           C  
ATOM   3451  O   ALA   441     -13.590  23.481  25.620  1.00 95.85           O  
ATOM   3452  N   GLU   442     -11.558  23.405  24.741  1.00 97.02           N  
ATOM   3453  CA  GLU   442     -11.915  23.989  23.452  1.00 96.89           C  
ATOM   3454  C   GLU   442     -12.608  22.966  22.556  1.00 96.76           C  
ATOM   3455  CB  GLU   442     -10.673  24.545  22.751  1.00 96.47           C  
ATOM   3456  O   GLU   442     -13.582  23.291  21.873  1.00 96.41           O  
ATOM   3457  CG  GLU   442     -10.166  25.852  23.343  1.00 94.26           C  
ATOM   3458  CD  GLU   442      -8.868  26.333  22.713  1.00 92.60           C  
ATOM   3459  OE1 GLU   442      -8.304  25.612  21.859  1.00 92.62           O  
ATOM   3460  OE2 GLU   442      -8.411  27.439  23.078  1.00 91.40           O  
ATOM   3461  N   ASN   443     -12.211  21.639  22.655  1.00 97.01           N  
ATOM   3462  CA  ASN   443     -12.614  20.650  21.660  1.00 97.27           C  
ATOM   3463  C   ASN   443     -13.555  19.607  22.257  1.00 97.00           C  
ATOM   3464  CB  ASN   443     -11.385  19.971  21.051  1.00 97.31           C  
ATOM   3465  O   ASN   443     -14.185  18.843  21.524  1.00 96.36           O  
ATOM   3466  CG  ASN   443     -10.553  20.917  20.208  1.00 97.24           C  
ATOM   3467  ND2 ASN   443      -9.474  21.432  20.786  1.00 96.41           N  
ATOM   3468  OD1 ASN   443     -10.877  21.183  19.048  1.00 96.70           O  
ATOM   3469  N   GLY   444     -13.730  19.543  23.587  1.00 97.09           N  
ATOM   3470  CA  GLY   444     -14.690  18.691  24.270  1.00 97.04           C  
ATOM   3471  C   GLY   444     -16.083  19.289  24.331  1.00 96.05           C  
ATOM   3472  O   GLY   444     -16.240  20.512  24.307  1.00 94.59           O  
ATOM   3473  N   LYS   445     -17.080  18.466  24.498  1.00 96.64           N  
ATOM   3474  CA  LYS   445     -18.483  18.839  24.653  1.00 96.40           C  
ATOM   3475  C   LYS   445     -18.717  19.563  25.975  1.00 95.00           C  
ATOM   3476  CB  LYS   445     -19.379  17.603  24.566  1.00 95.81           C  
ATOM   3477  O   LYS   445     -19.474  20.534  26.032  1.00 93.27           O  
ATOM   3478  CG  LYS   445     -20.857  17.893  24.783  1.00 92.39           C  
ATOM   3479  CD  LYS   445     -21.710  16.652  24.557  1.00 88.01           C  
ATOM   3480  CE  LYS   445     -23.190  16.943  24.768  1.00 85.83           C  
ATOM   3481  NZ  LYS   445     -24.032  15.733  24.528  1.00 86.96           N  
ATOM   3482  N   TYR   446     -17.996  19.173  27.039  1.00 95.71           N  
ATOM   3483  CA  TYR   446     -18.278  19.631  28.395  1.00 95.76           C  
ATOM   3484  C   TYR   446     -17.480  20.888  28.722  1.00 93.95           C  
ATOM   3485  CB  TYR   446     -17.958  18.530  29.411  1.00 95.37           C  
ATOM   3486  O   TYR   446     -17.620  21.453  29.809  1.00 91.17           O  
ATOM   3487  CG  TYR   446     -18.839  17.311  29.283  1.00 94.97           C  
ATOM   3488  CD1 TYR   446     -20.210  17.391  29.513  1.00 92.96           C  
ATOM   3489  CD2 TYR   446     -18.301  16.077  28.932  1.00 93.27           C  
ATOM   3490  CE1 TYR   446     -21.025  16.270  29.398  1.00 91.91           C  
ATOM   3491  CE2 TYR   446     -19.107  14.949  28.814  1.00 91.23           C  
ATOM   3492  OH  TYR   446     -21.268  13.942  28.933  1.00 89.27           O  
ATOM   3493  CZ  TYR   446     -20.465  15.055  29.048  1.00 90.76           C  
ATOM   3494  N   LYS   447     -16.575  21.382  27.788  1.00 93.64           N  
ATOM   3495  CA  LYS   447     -15.741  22.569  27.949  1.00 92.86           C  
ATOM   3496  C   LYS   447     -15.002  22.544  29.284  1.00 91.86           C  
ATOM   3497  CB  LYS   447     -16.588  23.838  27.843  1.00 87.05           C  
ATOM   3498  O   LYS   447     -14.990  23.539  30.012  1.00 87.31           O  
ATOM   3499  CG  LYS   447     -17.367  23.955  26.541  1.00 75.05           C  
ATOM   3500  CD  LYS   447     -16.441  23.930  25.332  1.00 68.63           C  
ATOM   3501  CE  LYS   447     -17.213  24.110  24.032  1.00 65.46           C  
ATOM   3502  NZ  LYS   447     -16.348  23.881  22.836  1.00 66.55           N  
ATOM   3503  N   ALA   448     -14.562  21.436  29.610  1.00 89.94           N  
ATOM   3504  CA  ALA   448     -14.053  21.058  30.926  1.00 91.75           C  
ATOM   3505  C   ALA   448     -12.720  21.742  31.215  1.00 85.72           C  
ATOM   3506  CB  ALA   448     -13.902  19.542  31.023  1.00 89.00           C  
ATOM   3507  O   ALA   448     -11.676  21.088  31.257  1.00 77.16           O  
ATOM   3508  N   LEU   449     -12.720  23.056  31.393  1.00 91.33           N  
ATOM   3509  CA  LEU   449     -11.570  23.821  31.862  1.00 91.66           C  
ATOM   3510  C   LEU   449     -11.367  23.633  33.362  1.00 86.39           C  
ATOM   3511  CB  LEU   449     -11.748  25.307  31.541  1.00 87.90           C  
ATOM   3512  O   LEU   449     -12.256  23.947  34.157  1.00 81.96           O  
ATOM   3513  CG  LEU   449     -10.541  26.208  31.811  1.00 81.44           C  
ATOM   3514  CD1 LEU   449      -9.379  25.824  30.902  1.00 75.73           C  
ATOM   3515  CD2 LEU   449     -10.915  27.674  31.619  1.00 75.76           C  
ATOM   3516  N   ILE   450     -10.215  23.103  33.775  1.00 92.90           N  
ATOM   3517  CA  ILE   450      -9.762  23.005  35.158  1.00 91.74           C  
ATOM   3518  C   ILE   450      -8.738  24.100  35.444  1.00 87.07           C  
ATOM   3519  CB  ILE   450      -9.159  21.615  35.457  1.00 89.82           C  
ATOM   3520  O   ILE   450      -7.834  24.339  34.640  1.00 80.85           O  
ATOM   3521  CG1 ILE   450     -10.177  20.512  35.144  1.00 79.44           C  
ATOM   3522  CG2 ILE   450      -8.692  21.531  36.914  1.00 77.30           C  
ATOM   3523  CD1 ILE   450      -9.602  19.103  35.204  1.00 76.54           C  
ATOM   3524  N   SER   451      -8.971  24.774  36.550  1.00 83.54           N  
ATOM   3525  CA  SER   451      -7.928  25.669  37.041  1.00 82.51           C  
ATOM   3526  C   SER   451      -6.828  24.896  37.760  1.00 80.15           C  
ATOM   3527  CB  SER   451      -8.522  26.719  37.981  1.00 78.54           C  
ATOM   3528  O   SER   451      -7.110  24.070  38.631  1.00 75.69           O  
ATOM   3529  OG  SER   451      -8.877  26.139  39.224  1.00 71.12           O  
ATOM   3530  N   GLU   452      -5.594  25.158  37.560  1.00 77.90           N  
ATOM   3531  CA  GLU   452      -4.453  24.560  38.245  1.00 76.41           C  
ATOM   3532  C   GLU   452      -4.474  24.882  39.737  1.00 74.08           C  
ATOM   3533  CB  GLU   452      -3.139  25.040  37.622  1.00 73.23           C  
ATOM   3534  O   GLU   452      -3.921  24.134  40.546  1.00 70.33           O  
ATOM   3535  CG  GLU   452      -2.854  24.444  36.252  1.00 69.90           C  
ATOM   3536  CD  GLU   452      -1.494  24.836  35.698  1.00 69.36           C  
ATOM   3537  OE1 GLU   452      -0.897  25.818  36.194  1.00 71.17           O  
ATOM   3538  OE2 GLU   452      -1.022  24.157  34.759  1.00 70.97           O  
ATOM   3539  N   ASN   453      -5.143  25.928  40.138  1.00 78.81           N  
ATOM   3540  CA  ASN   453      -5.118  26.427  41.508  1.00 78.62           C  
ATOM   3541  C   ASN   453      -6.086  25.658  42.403  1.00 77.22           C  
ATOM   3542  CB  ASN   453      -5.440  27.923  41.541  1.00 75.17           C  
ATOM   3543  O   ASN   453      -6.163  25.914  43.606  1.00 72.96           O  
ATOM   3544  CG  ASN   453      -4.311  28.775  40.993  1.00 73.10           C  
ATOM   3545  ND2 ASN   453      -4.655  29.938  40.453  1.00 73.37           N  
ATOM   3546  OD1 ASN   453      -3.141  28.390  41.055  1.00 73.03           O  
ATOM   3547  N   GLU   454      -6.786  24.757  41.904  1.00 76.43           N  
ATOM   3548  CA  GLU   454      -7.716  24.031  42.765  1.00 75.70           C  
ATOM   3549  C   GLU   454      -6.974  23.090  43.710  1.00 72.76           C  
ATOM   3550  CB  GLU   454      -8.725  23.245  41.924  1.00 72.00           C  
ATOM   3551  O   GLU   454      -7.438  22.824  44.820  1.00 67.97           O  
ATOM   3552  CG  GLU   454      -9.826  24.105  41.320  1.00 70.18           C  
ATOM   3553  CD  GLU   454     -10.929  23.292  40.663  1.00 69.25           C  
ATOM   3554  OE1 GLU   454     -10.686  22.118  40.302  1.00 72.78           O  
ATOM   3555  OE2 GLU   454     -12.046  23.834  40.506  1.00 75.09           O  
ATOM   3556  N   GLU   455      -5.750  22.601  43.314  1.00 75.35           N  
ATOM   3557  CA  GLU   455      -5.013  21.711  44.206  1.00 73.81           C  
ATOM   3558  C   GLU   455      -4.499  22.461  45.432  1.00 71.52           C  
ATOM   3559  CB  GLU   455      -3.847  21.052  43.466  1.00 70.23           C  
ATOM   3560  O   GLU   455      -4.497  21.923  46.541  1.00 67.61           O  
ATOM   3561  CG  GLU   455      -4.195  19.707  42.844  1.00 67.77           C  
ATOM   3562  CD  GLU   455      -2.979  18.945  42.342  1.00 67.78           C  
ATOM   3563  OE1 GLU   455      -1.897  19.557  42.197  1.00 70.12           O  
ATOM   3564  OE2 GLU   455      -3.110  17.726  42.090  1.00 71.04           O  
ATOM   3565  N   GLU   456      -4.097  23.692  45.296  1.00 76.36           N  
ATOM   3566  CA  GLU   456      -3.654  24.438  46.470  1.00 75.67           C  
ATOM   3567  C   GLU   456      -4.788  24.605  47.477  1.00 73.47           C  
ATOM   3568  CB  GLU   456      -3.106  25.808  46.063  1.00 73.21           C  
ATOM   3569  O   GLU   456      -4.562  24.557  48.688  1.00 70.25           O  
ATOM   3570  CG  GLU   456      -1.627  25.796  45.703  1.00 71.53           C  
ATOM   3571  CD  GLU   456      -1.066  27.182  45.428  1.00 71.89           C  
ATOM   3572  OE1 GLU   456      -1.859  28.132  45.237  1.00 74.13           O  
ATOM   3573  OE2 GLU   456       0.178  27.320  45.403  1.00 76.53           O  
ATOM   3574  N   ASN   457      -5.903  24.558  46.951  1.00 75.18           N  
ATOM   3575  CA  ASN   457      -7.055  24.735  47.828  1.00 75.93           C  
ATOM   3576  C   ASN   457      -7.495  23.413  48.450  1.00 73.87           C  
ATOM   3577  CB  ASN   457      -8.217  25.375  47.065  1.00 73.20           C  
ATOM   3578  O   ASN   457      -7.967  23.384  49.588  1.00 70.84           O  
ATOM   3579  CG  ASN   457      -8.067  26.877  46.925  1.00 72.41           C  
ATOM   3580  ND2 ASN   457      -8.573  27.424  45.826  1.00 76.52           N  
ATOM   3581  OD1 ASN   457      -7.499  27.540  47.797  1.00 74.94           O  
ATOM   3582  N   ALA   458      -7.136  22.299  47.825  1.00 72.38           N  
ATOM   3583  CA  ALA   458      -7.526  21.004  48.377  1.00 71.45           C  
ATOM   3584  C   ALA   458      -6.569  20.569  49.483  1.00 70.10           C  
ATOM   3585  CB  ALA   458      -7.573  19.949  47.274  1.00 69.80           C  
ATOM   3586  O   ALA   458      -7.000  20.053  50.517  1.00 67.58           O  
ATOM   3587  N   THR   459      -5.198  20.807  49.387  1.00 70.43           N  
ATOM   3588  CA  THR   459      -4.205  20.491  50.408  1.00 70.58           C  
ATOM   3589  C   THR   459      -4.362  21.409  51.617  1.00 68.75           C  
ATOM   3590  CB  THR   459      -2.774  20.611  49.852  1.00 68.18           C  
ATOM   3591  O   THR   459      -4.160  20.984  52.756  1.00 67.31           O  
ATOM   3592  CG2 THR   459      -2.033  19.282  49.951  1.00 65.06           C  
ATOM   3593  OG1 THR   459      -2.834  21.011  48.478  1.00 66.35           O  
ATOM   3594  N   ALA   460      -4.772  22.677  51.413  1.00 72.45           N  
ATOM   3595  CA  ALA   460      -4.973  23.623  52.508  1.00 73.11           C  
ATOM   3596  C   ALA   460      -6.193  23.245  53.343  1.00 71.49           C  
ATOM   3597  CB  ALA   460      -5.123  25.042  51.964  1.00 71.16           C  
ATOM   3598  O   ALA   460      -6.236  23.513  54.546  1.00 69.75           O  
ATOM   3599  N   ALA   461      -7.188  22.596  52.774  1.00 68.86           N  
ATOM   3600  CA  ALA   461      -8.383  22.186  53.507  1.00 69.23           C  
ATOM   3601  C   ALA   461      -8.099  20.969  54.383  1.00 67.05           C  
ATOM   3602  CB  ALA   461      -9.525  21.886  52.539  1.00 66.90           C  
ATOM   3603  O   ALA   461      -8.714  20.798  55.438  1.00 65.33           O  
ATOM   3604  N   SER   462      -7.054  20.089  54.028  1.00 63.65           N  
ATOM   3605  CA  SER   462      -6.736  18.909  54.826  1.00 63.75           C  
ATOM   3606  C   SER   462      -5.814  19.260  55.988  1.00 62.38           C  
ATOM   3607  CB  SER   462      -6.086  17.832  53.956  1.00 61.31           C  
ATOM   3608  O   SER   462      -5.790  18.559  57.002  1.00 61.53           O  
ATOM   3609  OG  SER   462      -4.758  18.193  53.617  1.00 63.10           O  
ATOM   3610  N   SER   463      -5.007  20.473  55.954  1.00 61.63           N  
ATOM   3611  CA  SER   463      -4.085  20.852  57.020  1.00 61.75           C  
ATOM   3612  C   SER   463      -4.812  21.575  58.148  1.00 61.48           C  
ATOM   3613  CB  SER   463      -2.967  21.740  56.471  1.00 58.43           C  
ATOM   3614  O   SER   463      -4.200  21.941  59.154  1.00 60.48           O  
ATOM   3615  OG  SER   463      -3.467  23.017  56.117  1.00 59.51           O  
ATOM   3616  N   SER   464      -6.079  21.896  57.995  1.00 61.42           N  
ATOM   3617  CA  SER   464      -6.675  22.697  59.060  1.00 61.15           C  
ATOM   3618  C   SER   464      -7.458  21.824  60.035  1.00 61.36           C  
ATOM   3619  CB  SER   464      -7.593  23.770  58.474  1.00 56.77           C  
ATOM   3620  O   SER   464      -8.202  22.336  60.874  1.00 59.08           O  
ATOM   3621  OG  SER   464      -8.375  23.242  57.416  1.00 57.64           O  
ATOM   3622  N   SER   465      -7.394  20.537  59.778  1.00 62.61           N  
ATOM   3623  CA  SER   465      -8.168  19.821  60.787  1.00 62.11           C  
ATOM   3624  C   SER   465      -7.257  19.073  61.755  1.00 61.90           C  
ATOM   3625  CB  SER   465      -9.137  18.841  60.124  1.00 57.63           C  
ATOM   3626  O   SER   465      -7.735  18.371  62.648  1.00 59.66           O  
ATOM   3627  OG  SER   465      -8.459  18.020  59.189  1.00 57.34           O  
ATOM   3628  N   GLU   466      -5.784  19.280  61.615  1.00 64.01           N  
ATOM   3629  CA  GLU   466      -4.985  18.760  62.720  1.00 63.65           C  
ATOM   3630  C   GLU   466      -4.357  19.891  63.529  1.00 64.06           C  
ATOM   3631  CB  GLU   466      -3.896  17.817  62.200  1.00 59.80           C  
ATOM   3632  O   GLU   466      -3.282  20.386  63.183  1.00 62.54           O  
ATOM   3633  CG  GLU   466      -4.321  16.357  62.145  1.00 59.08           C  
ATOM   3634  CD  GLU   466      -3.259  15.445  61.553  1.00 59.65           C  
ATOM   3635  OE1 GLU   466      -2.562  15.864  60.601  1.00 60.04           O  
ATOM   3636  OE2 GLU   466      -3.124  14.302  62.043  1.00 56.18           O  
ATOM   3637  N   THR   467      -5.116  20.785  64.175  1.00 66.23           N  
ATOM   3638  CA  THR   467      -4.750  21.540  65.369  1.00 66.59           C  
ATOM   3639  C   THR   467      -5.132  20.772  66.632  1.00 64.98           C  
ATOM   3640  CB  THR   467      -5.424  22.924  65.383  1.00 60.67           C  
ATOM   3641  O   THR   467      -6.315  20.648  66.955  1.00 61.11           O  
ATOM   3642  CG2 THR   467      -4.608  23.925  66.194  1.00 56.84           C  
ATOM   3643  OG1 THR   467      -5.547  23.403  64.038  1.00 58.76           O  
ATOM   3644  N   SER   468      -4.126  20.008  67.209  1.00 70.30           N  
ATOM   3645  CA  SER   468      -3.750  19.812  68.605  1.00 71.08           C  
ATOM   3646  C   SER   468      -3.580  18.331  68.928  1.00 68.79           C  
ATOM   3647  CB  SER   468      -4.797  20.427  69.534  1.00 63.86           C  
ATOM   3648  O   SER   468      -4.564  17.598  69.043  1.00 63.54           O  
ATOM   3649  OG  SER   468      -4.473  20.180  70.891  1.00 62.30           O  
ATOM   3650  N   ALA   469      -2.405  17.667  68.675  1.00 71.42           N  
ATOM   3651  CA  ALA   469      -1.744  16.739  69.589  1.00 71.37           C  
ATOM   3652  C   ALA   469      -0.245  16.668  69.311  1.00 70.56           C  
ATOM   3653  CB  ALA   469      -2.368  15.349  69.479  1.00 66.49           C  
ATOM   3654  O   ALA   469       0.171  16.383  68.185  1.00 67.18           O  
ATOM   3655  N   THR   470       0.616  17.333  70.166  1.00 79.04           N  
ATOM   3656  CA  THR   470       1.895  17.345  70.867  1.00 78.70           C  
ATOM   3657  C   THR   470       2.789  16.208  70.382  1.00 77.76           C  
ATOM   3658  CB  THR   470       1.698  17.232  72.390  1.00 73.88           C  
ATOM   3659  O   THR   470       2.388  15.043  70.404  1.00 73.18           O  
ATOM   3660  CG2 THR   470       2.846  17.894  73.144  1.00 63.25           C  
ATOM   3661  OG1 THR   470       0.469  17.873  72.756  1.00 72.19           O  
ATOM   3662  N   PRO   471       4.185  16.491  69.614  1.00 75.98           N  
ATOM   3663  CA  PRO   471       5.475  15.805  69.510  1.00 75.43           C  
ATOM   3664  C   PRO   471       5.842  15.043  70.782  1.00 75.24           C  
ATOM   3665  CB  PRO   471       6.462  16.947  69.254  1.00 71.32           C  
ATOM   3666  O   PRO   471       6.025  15.651  71.839  1.00 73.16           O  
ATOM   3667  CG  PRO   471       5.858  18.134  69.933  1.00 67.66           C  
ATOM   3668  CD  PRO   471       4.369  17.943  69.991  1.00 67.58           C  
ATOM   3669  N   THR   472       5.659  13.698  70.792  1.00 80.45           N  
ATOM   3670  CA  THR   472       6.549  12.853  71.580  1.00 80.36           C  
ATOM   3671  C   THR   472       7.528  12.108  70.677  1.00 78.62           C  
ATOM   3672  CB  THR   472       5.754  11.840  72.425  1.00 74.38           C  
ATOM   3673  O   THR   472       7.115  11.346  69.800  1.00 73.74           O  
ATOM   3674  CG2 THR   472       6.596  11.309  73.582  1.00 62.10           C  
ATOM   3675  OG1 THR   472       4.586  12.480  72.954  1.00 70.85           O  
ATOM   3676  N   SER   473       8.812  12.553  70.779  1.00 79.46           N  
ATOM   3677  CA  SER   473      10.208  12.146  70.901  1.00 79.93           C  
ATOM   3678  C   SER   473      10.323  10.670  71.268  1.00 77.14           C  
ATOM   3679  CB  SER   473      10.925  12.998  71.950  1.00 72.84           C  
ATOM   3680  O   SER   473       9.929  10.265  72.364  1.00 70.61           O  
ATOM   3681  OG  SER   473      11.829  12.210  72.705  1.00 68.51           O  
ATOM   3682  N   THR   474      10.654   9.800  70.286  1.00 81.86           N  
ATOM   3683  CA  THR   474      11.600   8.732  70.592  1.00 82.33           C  
ATOM   3684  C   THR   474      12.251   8.206  69.316  1.00 80.06           C  
ATOM   3685  CB  THR   474      10.912   7.573  71.336  1.00 75.44           C  
ATOM   3686  O   THR   474      11.566   7.692  68.429  1.00 74.19           O  
ATOM   3687  CG2 THR   474      11.717   7.152  72.562  1.00 61.25           C  
ATOM   3688  OG1 THR   474       9.607   7.989  71.755  1.00 71.30           O  
ATOM   3689  N   ALA   475      13.581   8.367  69.138  1.00 79.74           N  
ATOM   3690  CA  ALA   475      14.960   7.911  68.988  1.00 80.63           C  
ATOM   3691  C   ALA   475      15.042   6.388  69.042  1.00 77.57           C  
ATOM   3692  CB  ALA   475      15.845   8.527  70.068  1.00 73.41           C  
ATOM   3693  O   ALA   475      14.644   5.773  70.034  1.00 70.18           O  
ATOM   3694  N   ALA   476      15.447   5.838  67.806  1.00 79.71           N  
ATOM   3695  CA  ALA   476      16.553   4.884  67.778  1.00 80.66           C  
ATOM   3696  C   ALA   476      16.432   3.938  66.587  1.00 77.43           C  
ATOM   3697  CB  ALA   476      16.604   4.090  69.081  1.00 72.81           C  
ATOM   3698  O   ALA   476      15.389   3.311  66.388  1.00 69.13           O  
ATOM   3699  N   SER   477      17.532   3.959  65.741  1.00 78.89           N  
ATOM   3700  CA  SER   477      18.812   3.325  65.444  1.00 79.92           C  
ATOM   3701  C   SER   477      18.622   2.050  64.630  1.00 76.42           C  
ATOM   3702  CB  SER   477      19.566   3.008  66.736  1.00 71.23           C  
ATOM   3703  O   SER   477      17.869   1.159  65.030  1.00 66.67           O  
ATOM   3704  OG  SER   477      18.681   2.994  67.844  1.00 66.02           O  
ATOM   3705  N   GLU   478      19.297   2.091  63.361  1.00 82.88           N  
ATOM   3706  CA  GLU   478      20.492   1.431  62.845  1.00 83.44           C  
ATOM   3707  C   GLU   478      20.176   0.019  62.360  1.00 80.69           C  
ATOM   3708  CB  GLU   478      21.587   1.387  63.914  1.00 76.25           C  
ATOM   3709  O   GLU   478      19.708  -0.819  63.134  1.00 71.99           O  
ATOM   3710  CG  GLU   478      22.415   2.662  63.998  1.00 68.40           C  
ATOM   3711  CD  GLU   478      23.438   2.639  65.122  1.00 66.85           C  
ATOM   3712  OE1 GLU   478      23.137   2.090  66.207  1.00 71.04           O  
ATOM   3713  OE2 GLU   478      24.550   3.175  64.918  1.00 64.07           O  
ATOM   3714  N   GLU   479      20.297  -0.167  60.988  1.00 83.02           N  
ATOM   3715  CA  GLU   479      21.182  -1.227  60.514  1.00 83.40           C  
ATOM   3716  C   GLU   479      21.018  -1.454  59.014  1.00 80.98           C  
ATOM   3717  CB  GLU   479      20.919  -2.528  61.276  1.00 76.12           C  
ATOM   3718  O   GLU   479      19.926  -1.786  58.548  1.00 73.04           O  
ATOM   3719  CG  GLU   479      22.148  -3.416  61.420  1.00 68.88           C  
ATOM   3720  CD  GLU   479      21.933  -4.589  62.362  1.00 66.51           C  
ATOM   3721  OE1 GLU   479      20.937  -4.584  63.121  1.00 71.11           O  
ATOM   3722  OE2 GLU   479      22.767  -5.521  62.342  1.00 66.03           O  
ATOM   3723  N   THR   480      22.151  -1.402  58.221  1.00 78.47           N  
ATOM   3724  CA  THR   480      23.327  -1.927  57.536  1.00 80.38           C  
ATOM   3725  C   THR   480      22.972  -3.171  56.727  1.00 75.64           C  
ATOM   3726  CB  THR   480      24.451  -2.263  58.533  1.00 70.47           C  
ATOM   3727  O   THR   480      22.612  -4.204  57.295  1.00 65.01           O  
ATOM   3728  CG2 THR   480      25.666  -1.367  58.316  1.00 55.79           C  
ATOM   3729  OG1 THR   480      23.967  -2.078  59.869  1.00 69.08           O  
ATOM   3730  N   ALA   481      23.042  -2.987  55.306  1.00 79.43           N  
ATOM   3731  CA  ALA   481      23.962  -3.830  54.548  1.00 80.60           C  
ATOM   3732  C   ALA   481      23.549  -3.912  53.081  1.00 77.15           C  
ATOM   3733  CB  ALA   481      24.028  -5.228  55.157  1.00 71.55           C  
ATOM   3734  O   ALA   481      22.422  -4.304  52.768  1.00 68.20           O  
ATOM   3735  N   ALA   482      24.485  -3.534  52.138  1.00 77.32           N  
ATOM   3736  CA  ALA   482      25.446  -3.756  51.061  1.00 78.78           C  
ATOM   3737  C   ALA   482      25.314  -5.165  50.489  1.00 74.54           C  
ATOM   3738  CB  ALA   482      26.869  -3.519  51.560  1.00 70.12           C  
ATOM   3739  O   ALA   482      25.556  -6.151  51.190  1.00 66.90           O  
ATOM   3740  N   SER   483      24.799  -5.192  49.175  1.00 80.27           N  
ATOM   3741  CA  SER   483      25.380  -6.172  48.262  1.00 80.90           C  
ATOM   3742  C   SER   483      25.322  -5.685  46.818  1.00 77.65           C  
ATOM   3743  CB  SER   483      24.658  -7.514  48.386  1.00 71.92           C  
ATOM   3744  O   SER   483      24.241  -5.404  46.295  1.00 69.47           O  
ATOM   3745  OG  SER   483      24.411  -8.072  47.107  1.00 64.96           O  
ATOM   3746  N   GLU   484      26.499  -5.567  46.151  1.00 78.07           N  
ATOM   3747  CA  GLU   484      27.515  -5.686  45.110  1.00 79.55           C  
ATOM   3748  C   GLU   484      27.359  -6.990  44.333  1.00 74.74           C  
ATOM   3749  CB  GLU   484      28.918  -5.598  45.715  1.00 70.19           C  
ATOM   3750  O   GLU   484      27.439  -8.076  44.911  1.00 64.80           O  
ATOM   3751  CG  GLU   484      29.495  -4.190  45.730  1.00 63.75           C  
ATOM   3752  CD  GLU   484      30.849  -4.104  46.417  1.00 63.99           C  
ATOM   3753  OE1 GLU   484      31.080  -4.846  47.398  1.00 70.84           O  
ATOM   3754  OE2 GLU   484      31.685  -3.286  45.971  1.00 62.98           O  
ATOM   3755  N   THR   485      27.105  -6.912  43.007  1.00 74.37           N  
ATOM   3756  CA  THR   485      27.973  -7.655  42.101  1.00 77.09           C  
ATOM   3757  C   THR   485      27.176  -8.221  40.930  1.00 70.20           C  
ATOM   3758  CB  THR   485      28.696  -8.800  42.834  1.00 64.68           C  
ATOM   3759  O   THR   485      26.282  -9.048  41.123  1.00 58.43           O  
ATOM   3760  CG2 THR   485      29.888  -8.278  43.630  1.00 51.58           C  
ATOM   3761  OG1 THR   485      27.780  -9.439  43.731  1.00 64.23           O  
ATOM   3762  N   ALA   486      27.464  -7.665  39.711  1.00 73.89           N  
ATOM   3763  CA  ALA   486      28.125  -8.378  38.621  1.00 76.19           C  
ATOM   3764  C   ALA   486      27.607  -7.908  37.265  1.00 70.83           C  
ATOM   3765  CB  ALA   486      27.922  -9.884  38.771  1.00 64.65           C  
ATOM   3766  O   ALA   486      26.402  -7.941  37.008  1.00 61.84           O  
ATOM   3767  N   SER   487      28.498  -7.465  36.383  1.00 69.17           N  
ATOM   3768  CA  SER   487      29.399  -7.484  35.235  1.00 71.77           C  
ATOM   3769  C   SER   487      28.980  -8.543  34.221  1.00 65.46           C  
ATOM   3770  CB  SER   487      30.837  -7.739  35.686  1.00 60.21           C  
ATOM   3771  O   SER   487      28.946  -9.734  34.538  1.00 55.67           O  
ATOM   3772  OG  SER   487      30.874  -8.687  36.739  1.00 61.39           O  
ATOM   3773  N   ALA   488      28.611  -8.079  32.967  1.00 72.27           N  
ATOM   3774  CA  ALA   488      29.297  -8.618  31.796  1.00 73.83           C  
ATOM   3775  C   ALA   488      28.432  -8.486  30.545  1.00 68.79           C  
ATOM   3776  CB  ALA   488      29.674 -10.080  32.026  1.00 63.42           C  
ATOM   3777  O   ALA   488      27.280  -8.926  30.530  1.00 59.76           O  
ATOM   3778  N   GLU   489      29.025  -7.768  29.500  1.00 77.97           N  
ATOM   3779  CA  GLU   489      29.750  -7.757  28.233  1.00 78.48           C  
ATOM   3780  C   GLU   489      28.799  -7.919  27.051  1.00 75.59           C  
ATOM   3781  CB  GLU   489      30.809  -8.862  28.210  1.00 70.19           C  
ATOM   3782  O   GLU   489      28.036  -8.886  26.988  1.00 67.26           O  
ATOM   3783  CG  GLU   489      32.101  -8.492  28.925  1.00 64.22           C  
ATOM   3784  CD  GLU   489      33.163  -9.577  28.847  1.00 62.84           C  
ATOM   3785  OE1 GLU   489      32.803 -10.773  28.757  1.00 68.65           O  
ATOM   3786  OE2 GLU   489      34.364  -9.228  28.876  1.00 61.84           O  
ATOM   3787  N   GLU   490      28.769  -6.952  25.983  1.00 79.92           N  
ATOM   3788  CA  GLU   490      28.986  -6.513  24.607  1.00 79.63           C  
ATOM   3789  C   GLU   490      29.219  -7.701  23.679  1.00 78.44           C  
ATOM   3790  CB  GLU   490      30.172  -5.547  24.532  1.00 74.31           C  
ATOM   3791  O   GLU   490      30.227  -8.400  23.798  1.00 74.26           O  
ATOM   3792  CG  GLU   490      29.809  -4.103  24.847  1.00 68.37           C  
ATOM   3793  CD  GLU   490      31.006  -3.165  24.828  1.00 67.43           C  
ATOM   3794  OE1 GLU   490      32.140  -3.623  25.097  1.00 70.35           O  
ATOM   3795  OE2 GLU   490      30.808  -1.963  24.543  1.00 63.26           O  
ATOM   3796  N   GLY   491      28.236  -8.057  22.636  1.00 77.92           N  
ATOM   3797  CA  GLY   491      28.342  -8.809  21.396  1.00 77.88           C  
ATOM   3798  C   GLY   491      28.353  -7.927  20.162  1.00 77.07           C  
ATOM   3799  O   GLY   491      27.318  -7.378  19.776  1.00 71.98           O  
ATOM   3800  N   LYS   492      29.429  -7.484  19.588  1.00 74.51           N  
ATOM   3801  CA  LYS   492      29.982  -7.075  18.300  1.00 75.42           C  
ATOM   3802  C   LYS   492      30.308  -8.287  17.433  1.00 71.86           C  
ATOM   3803  CB  LYS   492      31.235  -6.221  18.501  1.00 67.16           C  
ATOM   3804  O   LYS   492      31.205  -9.067  17.759  1.00 63.98           O  
ATOM   3805  CG  LYS   492      30.948  -4.742  18.715  1.00 62.55           C  
ATOM   3806  CD  LYS   492      32.232  -3.948  18.918  1.00 63.42           C  
ATOM   3807  CE  LYS   492      31.950  -2.460  19.079  1.00 56.20           C  
ATOM   3808  NZ  LYS   492      33.193  -1.691  19.385  1.00 49.09           N  
ATOM   3809  N   GLU   493      29.510  -8.494  16.250  1.00 78.82           N  
ATOM   3810  CA  GLU   493      30.320  -8.919  15.113  1.00 78.86           C  
ATOM   3811  C   GLU   493      29.493  -8.962  13.831  1.00 76.69           C  
ATOM   3812  CB  GLU   493      30.946 -10.290  15.381  1.00 70.40           C  
ATOM   3813  O   GLU   493      28.446  -9.610  13.783  1.00 66.71           O  
ATOM   3814  CG  GLU   493      32.458 -10.253  15.551  1.00 64.25           C  
ATOM   3815  CD  GLU   493      33.056 -11.607  15.896  1.00 62.54           C  
ATOM   3816  OE1 GLU   493      32.328 -12.474  16.432  1.00 69.27           O  
ATOM   3817  OE2 GLU   493      34.263 -11.803  15.629  1.00 61.97           O  
ATOM   3818  N   THR   494      29.906  -8.251  12.834  1.00 65.55           N  
ATOM   3819  CA  THR   494      30.562  -8.158  11.534  1.00 67.33           C  
ATOM   3820  C   THR   494      30.126  -9.303  10.625  1.00 61.08           C  
ATOM   3821  CB  THR   494      32.095  -8.169  11.679  1.00 55.91           C  
ATOM   3822  O   THR   494      30.364 -10.472  10.933  1.00 51.32           O  
ATOM   3823  CG2 THR   494      32.614  -6.812  12.144  1.00 43.69           C  
ATOM   3824  OG1 THR   494      32.470  -9.166  12.639  1.00 62.07           O  
ATOM   3825  N   ALA   495      29.289  -8.994   9.472  1.00 67.18           N  
ATOM   3826  CA  ALA   495      29.376  -9.057   8.015  1.00 71.86           C  
ATOM   3827  C   ALA   495      28.022  -8.772   7.372  1.00 60.78           C  
ATOM   3828  CB  ALA   495      29.895 -10.423   7.572  1.00 59.94           C  
ATOM   3829  O   ALA   495      26.985  -9.218   7.870  1.00 54.42           O  
TER    3830      ALA   495
END
