# Supplementary material for: The transformative power of transformers in protein structure prediction
Source: Proc Natl Acad Sci U S A. 2023 Jul 31;120(32):e2303499120. doi: 10.1073/pnas.2303499120 (PMC10410766; doi:10.1073/pnas.2303499120)
Supplement: Supplementary file 2 — Dataset S01 (GZ) [file pnas.2303499120.sd01.gz › SI_Data/predicted_structures/ESMFold/T1134s1.pdb]

PARENT N/A
ATOM      1  N   MET     1      -1.818  21.178   9.674  1.00 71.78           N  
ATOM      2  CA  MET     1      -1.394  20.561  10.927  1.00 76.29           C  
ATOM      3  C   MET     1      -0.002  21.040  11.327  1.00 78.07           C  
ATOM      4  CB  MET     1      -1.408  19.036  10.808  1.00 70.88           C  
ATOM      5  O   MET     1       0.942  20.939  10.542  1.00 75.97           O  
ATOM      6  CG  MET     1      -1.286  18.316  12.141  1.00 65.46           C  
ATOM      7  SD  MET     1      -1.414  16.493  11.970  1.00 67.21           S  
ATOM      8  CE  MET     1      -3.217  16.299  11.954  1.00 59.68           C  
ATOM      9  N   ASP     2       0.123  21.734  12.532  1.00 78.82           N  
ATOM     10  CA  ASP     2       1.443  22.115  13.026  1.00 81.63           C  
ATOM     11  C   ASP     2       2.196  20.903  13.570  1.00 82.69           C  
ATOM     12  CB  ASP     2       1.321  23.188  14.110  1.00 77.04           C  
ATOM     13  O   ASP     2       1.922  20.442  14.680  1.00 81.27           O  
ATOM     14  CG  ASP     2       2.662  23.767  14.524  1.00 71.70           C  
ATOM     15  OD1 ASP     2       3.677  23.503  13.844  1.00 70.74           O  
ATOM     16  OD2 ASP     2       2.705  24.492  15.542  1.00 78.89           O  
ATOM     17  N   LEU     3       3.019  20.339  12.754  1.00 83.98           N  
ATOM     18  CA  LEU     3       3.759  19.116  13.042  1.00 85.45           C  
ATOM     19  C   LEU     3       4.991  19.413  13.891  1.00 84.98           C  
ATOM     20  CB  LEU     3       4.176  18.423  11.742  1.00 80.74           C  
ATOM     21  O   LEU     3       6.122  19.201  13.447  1.00 81.76           O  
ATOM     22  CG  LEU     3       3.048  17.827  10.899  1.00 75.90           C  
ATOM     23  CD1 LEU     3       3.603  17.251   9.601  1.00 71.69           C  
ATOM     24  CD2 LEU     3       2.299  16.757  11.688  1.00 72.00           C  
ATOM     25  N   LYS     4       4.790  19.895  15.103  1.00 90.49           N  
ATOM     26  CA  LYS     4       5.835  20.011  16.116  1.00 92.72           C  
ATOM     27  C   LYS     4       5.773  18.851  17.105  1.00 93.89           C  
ATOM     28  CB  LYS     4       5.715  21.342  16.861  1.00 90.85           C  
ATOM     29  O   LYS     4       4.698  18.506  17.599  1.00 94.30           O  
ATOM     30  CG  LYS     4       5.965  22.564  15.990  1.00 84.95           C  
ATOM     31  CD  LYS     4       5.800  23.856  16.779  1.00 82.36           C  
ATOM     32  CE  LYS     4       5.981  25.081  15.892  1.00 80.82           C  
ATOM     33  NZ  LYS     4       5.629  26.342  16.610  1.00 80.99           N  
ATOM     34  N   PRO     5       6.907  18.242  17.440  1.00 89.14           N  
ATOM     35  CA  PRO     5       6.873  17.078  18.329  1.00 92.71           C  
ATOM     36  C   PRO     5       6.234  17.387  19.681  1.00 91.70           C  
ATOM     37  CB  PRO     5       8.351  16.717  18.493  1.00 90.11           C  
ATOM     38  O   PRO     5       5.536  16.541  20.246  1.00 91.78           O  
ATOM     39  CG  PRO     5       9.092  17.959  18.117  1.00 85.75           C  
ATOM     40  CD  PRO     5       8.285  18.705  17.093  1.00 83.48           C  
ATOM     41  N   ASP     6       6.265  18.672  20.159  1.00 94.47           N  
ATOM     42  CA  ASP     6       5.739  19.155  21.433  1.00 94.80           C  
ATOM     43  C   ASP     6       4.215  19.064  21.468  1.00 94.30           C  
ATOM     44  CB  ASP     6       6.186  20.596  21.686  1.00 92.56           C  
ATOM     45  O   ASP     6       3.621  18.937  22.540  1.00 93.29           O  
ATOM     46  CG  ASP     6       7.696  20.744  21.763  1.00 83.14           C  
ATOM     47  OD1 ASP     6       8.238  20.896  22.878  1.00 77.32           O  
ATOM     48  OD2 ASP     6       8.348  20.711  20.697  1.00 82.36           O  
ATOM     49  N   ASN     7       3.592  19.063  20.315  1.00 91.56           N  
ATOM     50  CA  ASN     7       2.138  18.986  20.209  1.00 92.61           C  
ATOM     51  C   ASN     7       1.637  17.557  20.399  1.00 91.86           C  
ATOM     52  CB  ASN     7       1.668  19.539  18.862  1.00 91.55           C  
ATOM     53  O   ASN     7       0.473  17.344  20.740  1.00 90.68           O  
ATOM     54  CG  ASN     7       1.880  21.035  18.738  1.00 89.78           C  
ATOM     55  ND2 ASN     7       1.795  21.547  17.516  1.00 90.19           N  
ATOM     56  OD1 ASN     7       2.119  21.725  19.733  1.00 88.37           O  
ATOM     57  N   TYR     8       2.525  16.561  20.312  1.00 90.88           N  
ATOM     58  CA  TYR     8       2.099  15.170  20.202  1.00 92.83           C  
ATOM     59  C   TYR     8       2.772  14.308  21.264  1.00 92.77           C  
ATOM     60  CB  TYR     8       2.413  14.621  18.808  1.00 91.94           C  
ATOM     61  O   TYR     8       2.234  13.273  21.664  1.00 92.27           O  
ATOM     62  CG  TYR     8       1.701  15.348  17.694  1.00 90.84           C  
ATOM     63  CD1 TYR     8       0.348  15.128  17.445  1.00 88.33           C  
ATOM     64  CD2 TYR     8       2.378  16.256  16.887  1.00 88.95           C  
ATOM     65  CE1 TYR     8      -0.312  15.794  16.418  1.00 88.70           C  
ATOM     66  CE2 TYR     8       1.728  16.929  15.858  1.00 89.15           C  
ATOM     67  OH  TYR     8      -0.264  17.354  14.614  1.00 81.01           O  
ATOM     68  CZ  TYR     8       0.385  16.692  15.631  1.00 87.79           C  
ATOM     69  N   PHE     9       3.929  14.646  21.787  1.00 92.00           N  
ATOM     70  CA  PHE     9       4.707  13.775  22.660  1.00 94.20           C  
ATOM     71  C   PHE     9       5.149  14.520  23.914  1.00 92.38           C  
ATOM     72  CB  PHE     9       5.929  13.222  21.919  1.00 93.77           C  
ATOM     73  O   PHE     9       5.193  15.752  23.927  1.00 90.73           O  
ATOM     74  CG  PHE     9       5.587  12.461  20.667  1.00 95.06           C  
ATOM     75  CD1 PHE     9       5.040  11.186  20.740  1.00 94.52           C  
ATOM     76  CD2 PHE     9       5.814  13.021  19.416  1.00 94.70           C  
ATOM     77  CE1 PHE     9       4.722  10.479  19.582  1.00 94.09           C  
ATOM     78  CE2 PHE     9       5.499  12.321  18.255  1.00 94.33           C  
ATOM     79  CZ  PHE     9       4.954  11.050  18.340  1.00 94.04           C  
ATOM     80  N   SER    10       5.428  13.743  24.980  1.00 93.75           N  
ATOM     81  CA  SER    10       6.011  14.226  26.227  1.00 94.82           C  
ATOM     82  C   SER    10       7.066  13.260  26.755  1.00 93.85           C  
ATOM     83  CB  SER    10       4.924  14.434  27.282  1.00 93.14           C  
ATOM     84  O   SER    10       7.182  12.133  26.269  1.00 93.26           O  
ATOM     85  OG  SER    10       4.285  13.208  27.595  1.00 87.70           O  
ATOM     86  N   GLY    11       7.872  13.749  27.708  1.00 95.21           N  
ATOM     87  CA  GLY    11       8.875  12.927  28.365  1.00 95.57           C  
ATOM     88  C   GLY    11       9.870  12.313  27.397  1.00 95.91           C  
ATOM     89  O   GLY    11      10.378  12.994  26.505  1.00 94.58           O  
ATOM     90  N   GLN    12      10.149  10.984  27.533  1.00 94.22           N  
ATOM     91  CA  GLN    12      11.107  10.235  26.727  1.00 95.18           C  
ATOM     92  C   GLN    12      10.663  10.165  25.269  1.00 95.91           C  
ATOM     93  CB  GLN    12      11.294   8.824  27.288  1.00 92.10           C  
ATOM     94  O   GLN    12      11.490  10.246  24.358  1.00 95.88           O  
ATOM     95  CG  GLN    12      12.424   8.045  26.629  1.00 78.54           C  
ATOM     96  CD  GLN    12      12.674   6.702  27.289  1.00 72.91           C  
ATOM     97  NE2 GLN    12      13.746   6.031  26.880  1.00 67.45           N  
ATOM     98  OE1 GLN    12      11.911   6.272  28.159  1.00 76.27           O  
ATOM     99  N   GLN    13       9.394  10.068  24.922  1.00 95.72           N  
ATOM    100  CA  GLN    13       8.877  10.067  23.558  1.00 96.54           C  
ATOM    101  C   GLN    13       9.181  11.386  22.854  1.00 96.63           C  
ATOM    102  CB  GLN    13       7.369   9.806  23.556  1.00 95.57           C  
ATOM    103  O   GLN    13       9.497  11.401  21.663  1.00 96.54           O  
ATOM    104  CG  GLN    13       6.992   8.380  23.932  1.00 92.17           C  
ATOM    105  CD  GLN    13       5.506   8.108  23.788  1.00 89.14           C  
ATOM    106  NE2 GLN    13       5.167   6.972  23.189  1.00 89.55           N  
ATOM    107  OE1 GLN    13       4.670   8.913  24.212  1.00 90.04           O  
ATOM    108  N   LEU    14       9.150  12.515  23.609  1.00 96.08           N  
ATOM    109  CA  LEU    14       9.451  13.818  23.025  1.00 96.46           C  
ATOM    110  C   LEU    14      10.921  13.911  22.631  1.00 96.05           C  
ATOM    111  CB  LEU    14       9.101  14.939  24.008  1.00 96.02           C  
ATOM    112  O   LEU    14      11.248  14.407  21.550  1.00 95.70           O  
ATOM    113  CG  LEU    14       9.464  16.359  23.572  1.00 95.01           C  
ATOM    114  CD1 LEU    14       8.766  16.706  22.261  1.00 93.72           C  
ATOM    115  CD2 LEU    14       9.097  17.363  24.660  1.00 93.95           C  
ATOM    116  N   THR    15      11.810  13.449  23.476  1.00 95.48           N  
ATOM    117  CA  THR    15      13.234  13.393  23.162  1.00 96.00           C  
ATOM    118  C   THR    15      13.480  12.542  21.920  1.00 96.47           C  
ATOM    119  CB  THR    15      14.044  12.829  24.343  1.00 94.93           C  
ATOM    120  O   THR    15      14.171  12.971  20.994  1.00 96.43           O  
ATOM    121  CG2 THR    15      15.543  12.908  24.069  1.00 88.76           C  
ATOM    122  OG1 THR    15      13.746  13.584  25.524  1.00 91.68           O  
ATOM    123  N   LEU    16      12.883  11.363  21.833  1.00 96.08           N  
ATOM    124  CA  LEU    16      13.001  10.466  20.688  1.00 96.62           C  
ATOM    125  C   LEU    16      12.363  11.081  19.447  1.00 96.66           C  
ATOM    126  CB  LEU    16      12.350   9.116  20.996  1.00 96.02           C  
ATOM    127  O   LEU    16      12.945  11.042  18.361  1.00 96.38           O  
ATOM    128  CG  LEU    16      12.396   8.071  19.880  1.00 93.50           C  
ATOM    129  CD1 LEU    16      13.804   7.975  19.302  1.00 90.70           C  
ATOM    130  CD2 LEU    16      11.933   6.713  20.398  1.00 90.88           C  
ATOM    131  N   ALA    17      11.220  11.786  19.508  1.00 95.77           N  
ATOM    132  CA  ALA    17      10.542  12.445  18.395  1.00 95.91           C  
ATOM    133  C   ALA    17      11.396  13.573  17.823  1.00 95.34           C  
ATOM    134  CB  ALA    17       9.185  12.984  18.842  1.00 95.31           C  
ATOM    135  O   ALA    17      11.445  13.766  16.606  1.00 94.53           O  
ATOM    136  N   ARG    18      12.151  14.304  18.659  1.00 95.68           N  
ATOM    137  CA  ARG    18      13.090  15.332  18.222  1.00 95.76           C  
ATOM    138  C   ARG    18      14.278  14.714  17.492  1.00 95.39           C  
ATOM    139  CB  ARG    18      13.579  16.157  19.414  1.00 95.70           C  
ATOM    140  O   ARG    18      14.677  15.193  16.428  1.00 94.83           O  
ATOM    141  CG  ARG    18      12.542  17.125  19.960  1.00 95.46           C  
ATOM    142  CD  ARG    18      13.028  17.819  21.225  1.00 94.84           C  
ATOM    143  NE  ARG    18      12.076  18.823  21.690  1.00 94.30           N  
ATOM    144  NH1 ARG    18      13.165  19.232  23.686  1.00 91.50           N  
ATOM    145  NH2 ARG    18      11.240  20.365  23.172  1.00 91.17           N  
ATOM    146  CZ  ARG    18      12.162  19.471  22.848  1.00 93.65           C  
ATOM    147  N   ALA    19      14.840  13.574  17.979  1.00 94.94           N  
ATOM    148  CA  ALA    19      15.899  12.845  17.286  1.00 95.06           C  
ATOM    149  C   ALA    19      15.421  12.345  15.926  1.00 95.02           C  
ATOM    150  CB  ALA    19      16.386  11.676  18.139  1.00 94.57           C  
ATOM    151  O   ALA    19      16.145  12.443  14.932  1.00 94.60           O  
ATOM    152  N   ILE    20      14.157  11.878  15.787  1.00 94.75           N  
ATOM    153  CA  ILE    20      13.514  11.458  14.547  1.00 94.54           C  
ATOM    154  C   ILE    20      13.403  12.647  13.595  1.00 93.20           C  
ATOM    155  CB  ILE    20      12.118  10.850  14.811  1.00 94.69           C  
ATOM    156  O   ILE    20      13.754  12.543  12.418  1.00 91.69           O  
ATOM    157  CG1 ILE    20      12.250   9.490  15.505  1.00 93.84           C  
ATOM    158  CG2 ILE    20      11.328  10.725  13.505  1.00 93.76           C  
ATOM    159  CD1 ILE    20      10.954   8.979  16.118  1.00 93.64           C  
ATOM    160  N   GLU    21      12.959  13.785  14.075  1.00 94.17           N  
ATOM    161  CA  GLU    21      12.787  15.006  13.292  1.00 93.53           C  
ATOM    162  C   GLU    21      14.115  15.477  12.707  1.00 92.04           C  
ATOM    163  CB  GLU    21      12.168  16.112  14.151  1.00 92.89           C  
ATOM    164  O   GLU    21      14.178  15.881  11.543  1.00 90.28           O  
ATOM    165  CG  GLU    21      11.940  17.417  13.402  1.00 89.48           C  
ATOM    166  CD  GLU    21      11.201  18.460  14.225  1.00 85.58           C  
ATOM    167  OE1 GLU    21      11.683  18.819  15.323  1.00 86.43           O  
ATOM    168  OE2 GLU    21      10.131  18.921  13.768  1.00 85.10           O  
ATOM    169  N   ASN    22      15.216  15.321  13.424  1.00 92.65           N  
ATOM    170  CA  ASN    22      16.551  15.772  13.045  1.00 91.98           C  
ATOM    171  C   ASN    22      17.279  14.725  12.207  1.00 91.26           C  
ATOM    172  CB  ASN    22      17.371  16.124  14.287  1.00 91.77           C  
ATOM    173  O   ASN    22      18.340  15.002  11.645  1.00 90.01           O  
ATOM    174  CG  ASN    22      16.836  17.340  15.016  1.00 90.66           C  
ATOM    175  ND2 ASN    22      17.138  17.440  16.305  1.00 90.99           N  
ATOM    176  OD1 ASN    22      16.155  18.183  14.426  1.00 90.20           O  
ATOM    177  N   GLY    23      16.684  13.511  12.072  1.00 91.41           N  
ATOM    178  CA  GLY    23      17.313  12.440  11.314  1.00 91.70           C  
ATOM    179  C   GLY    23      18.519  11.843  12.013  1.00 91.79           C  
ATOM    180  O   GLY    23      19.443  11.354  11.360  1.00 90.63           O  
ATOM    181  N   GLU    24      18.679  11.999  13.345  1.00 93.53           N  
ATOM    182  CA  GLU    24      19.788  11.538  14.175  1.00 93.91           C  
ATOM    183  C   GLU    24      19.698  10.037  14.433  1.00 94.53           C  
ATOM    184  CB  GLU    24      19.819  12.299  15.502  1.00 93.10           C  
ATOM    185  O   GLU    24      19.328   9.611  15.529  1.00 94.00           O  
ATOM    186  CG  GLU    24      20.127  13.782  15.354  1.00 90.61           C  
ATOM    187  CD  GLU    24      19.988  14.557  16.656  1.00 87.42           C  
ATOM    188  OE1 GLU    24      19.523  13.975  17.662  1.00 88.42           O  
ATOM    189  OE2 GLU    24      20.346  15.755  16.668  1.00 87.32           O  
ATOM    190  N   VAL    25      20.091   9.157  13.520  1.00 94.12           N  
ATOM    191  CA  VAL    25      19.856   7.718  13.454  1.00 94.61           C  
ATOM    192  C   VAL    25      20.438   7.042  14.694  1.00 95.00           C  
ATOM    193  CB  VAL    25      20.466   7.101  12.175  1.00 93.23           C  
ATOM    194  O   VAL    25      19.767   6.236  15.342  1.00 94.79           O  
ATOM    195  CG1 VAL    25      20.315   5.581  12.184  1.00 89.95           C  
ATOM    196  CG2 VAL    25      19.812   7.700  10.931  1.00 89.83           C  
ATOM    197  N   ASP    26      21.691   7.420  15.102  1.00 94.88           N  
ATOM    198  CA  ASP    26      22.372   6.799  16.234  1.00 95.59           C  
ATOM    199  C   ASP    26      21.653   7.111  17.545  1.00 95.96           C  
ATOM    200  CB  ASP    26      23.827   7.266  16.308  1.00 95.15           C  
ATOM    201  O   ASP    26      21.496   6.234  18.397  1.00 96.03           O  
ATOM    202  CG  ASP    26      24.678   6.736  15.168  1.00 94.17           C  
ATOM    203  OD1 ASP    26      24.298   5.722  14.542  1.00 94.87           O  
ATOM    204  OD2 ASP    26      25.740   7.335  14.894  1.00 94.72           O  
ATOM    205  N   GLU    27      21.199   8.335  17.718  1.00 96.29           N  
ATOM    206  CA  GLU    27      20.431   8.756  18.886  1.00 96.49           C  
ATOM    207  C   GLU    27      19.062   8.083  18.918  1.00 96.97           C  
ATOM    208  CB  GLU    27      20.269  10.278  18.903  1.00 94.72           C  
ATOM    209  O   GLU    27      18.611   7.630  19.972  1.00 96.83           O  
ATOM    210  CG  GLU    27      19.693  10.821  20.204  1.00 83.91           C  
ATOM    211  CD  GLU    27      20.577  10.549  21.410  1.00 77.99           C  
ATOM    212  OE1 GLU    27      21.721  10.072  21.230  1.00 79.36           O  
ATOM    213  OE2 GLU    27      20.122  10.814  22.545  1.00 74.66           O  
ATOM    214  N   VAL    28      18.372   7.887  17.761  1.00 95.97           N  
ATOM    215  CA  VAL    28      17.114   7.158  17.639  1.00 96.23           C  
ATOM    216  C   VAL    28      17.307   5.713  18.094  1.00 96.20           C  
ATOM    217  CB  VAL    28      16.576   7.193  16.191  1.00 95.79           C  
ATOM    218  O   VAL    28      16.524   5.198  18.896  1.00 95.78           O  
ATOM    219  CG1 VAL    28      15.441   6.186  16.012  1.00 93.33           C  
ATOM    220  CG2 VAL    28      16.106   8.601  15.832  1.00 93.40           C  
ATOM    221  N   ILE    29      18.378   5.029  17.712  1.00 96.24           N  
ATOM    222  CA  ILE    29      18.679   3.658  18.111  1.00 96.12           C  
ATOM    223  C   ILE    29      18.842   3.586  19.628  1.00 95.94           C  
ATOM    224  CB  ILE    29      19.950   3.131  17.409  1.00 95.33           C  
ATOM    225  O   ILE    29      18.233   2.739  20.285  1.00 95.54           O  
ATOM    226  CG1 ILE    29      19.702   2.971  15.905  1.00 92.73           C  
ATOM    227  CG2 ILE    29      20.402   1.807  18.034  1.00 92.62           C  
ATOM    228  CD1 ILE    29      20.972   2.794  15.084  1.00 90.27           C  
ATOM    229  N   LYS    30      19.602   4.484  20.166  1.00 96.57           N  
ATOM    230  CA  LYS    30      19.881   4.548  21.598  1.00 96.41           C  
ATOM    231  C   LYS    30      18.602   4.782  22.397  1.00 96.26           C  
ATOM    232  CB  LYS    30      20.896   5.652  21.899  1.00 95.20           C  
ATOM    233  O   LYS    30      18.346   4.092  23.386  1.00 95.86           O  
ATOM    234  CG  LYS    30      21.205   5.822  23.379  1.00 88.16           C  
ATOM    235  CD  LYS    30      22.148   6.994  23.622  1.00 83.91           C  
ATOM    236  CE  LYS    30      22.269   7.316  25.105  1.00 79.92           C  
ATOM    237  NZ  LYS    30      22.801   8.694  25.331  1.00 83.31           N  
ATOM    238  N   LEU    31      17.725   5.681  22.007  1.00 96.54           N  
ATOM    239  CA  LEU    31      16.525   6.090  22.728  1.00 96.86           C  
ATOM    240  C   LEU    31      15.402   5.075  22.535  1.00 96.44           C  
ATOM    241  CB  LEU    31      16.064   7.473  22.262  1.00 96.82           C  
ATOM    242  O   LEU    31      14.601   4.849  23.444  1.00 96.04           O  
ATOM    243  CG  LEU    31      16.959   8.652  22.649  1.00 96.47           C  
ATOM    244  CD1 LEU    31      16.514   9.916  21.921  1.00 95.72           C  
ATOM    245  CD2 LEU    31      16.941   8.863  24.159  1.00 95.80           C  
ATOM    246  N   ALA    32      15.325   4.401  21.381  1.00 96.57           N  
ATOM    247  CA  ALA    32      14.290   3.434  21.025  1.00 96.52           C  
ATOM    248  C   ALA    32      14.330   2.222  21.950  1.00 95.87           C  
ATOM    249  CB  ALA    32      14.449   2.995  19.571  1.00 96.09           C  
ATOM    250  O   ALA    32      13.285   1.685  22.326  1.00 95.02           O  
ATOM    251  N   SER    33      15.548   1.803  22.393  1.00 96.06           N  
ATOM    252  CA  SER    33      15.736   0.622  23.230  1.00 95.15           C  
ATOM    253  C   SER    33      15.085   0.803  24.597  1.00 93.84           C  
ATOM    254  CB  SER    33      17.225   0.318  23.401  1.00 93.58           C  
ATOM    255  O   SER    33      14.761  -0.177  25.271  1.00 91.97           O  
ATOM    256  OG  SER    33      17.852   1.307  24.200  1.00 84.18           O  
ATOM    257  N   GLY    34      14.777   2.009  25.026  1.00 93.27           N  
ATOM    258  CA  GLY    34      14.192   2.298  26.326  1.00 93.06           C  
ATOM    259  C   GLY    34      12.810   2.915  26.235  1.00 93.47           C  
ATOM    260  O   GLY    34      12.298   3.453  27.219  1.00 92.66           O  
ATOM    261  N   THR    35      12.209   2.950  25.145  1.00 94.17           N  
ATOM    262  CA  THR    35      10.944   3.633  24.895  1.00 95.15           C  
ATOM    263  C   THR    35       9.899   2.658  24.361  1.00 95.14           C  
ATOM    264  CB  THR    35      11.124   4.793  23.899  1.00 94.39           C  
ATOM    265  O   THR    35      10.179   1.876  23.450  1.00 94.87           O  
ATOM    266  CG2 THR    35       9.814   5.547  23.691  1.00 90.23           C  
ATOM    267  OG1 THR    35      12.110   5.702  24.405  1.00 93.04           O  
ATOM    268  N   ASP    36       8.708   2.697  24.936  1.00 95.03           N  
ATOM    269  CA  ASP    36       7.575   2.015  24.318  1.00 95.70           C  
ATOM    270  C   ASP    36       7.182   2.684  23.003  1.00 95.67           C  
ATOM    271  CB  ASP    36       6.379   1.987  25.272  1.00 94.73           C  
ATOM    272  O   ASP    36       6.482   3.698  23.001  1.00 95.06           O  
ATOM    273  CG  ASP    36       5.203   1.197  24.726  1.00 93.04           C  
ATOM    274  OD1 ASP    36       5.236   0.793  23.543  1.00 93.24           O  
ATOM    275  OD2 ASP    36       4.233   0.979  25.484  1.00 93.46           O  
ATOM    276  N   LEU    37       7.574   2.129  21.832  1.00 96.23           N  
ATOM    277  CA  LEU    37       7.480   2.691  20.489  1.00 96.90           C  
ATOM    278  C   LEU    37       6.048   2.615  19.968  1.00 96.13           C  
ATOM    279  CB  LEU    37       8.422   1.956  19.533  1.00 96.90           C  
ATOM    280  O   LEU    37       5.692   3.314  19.017  1.00 95.17           O  
ATOM    281  CG  LEU    37       9.916   2.052  19.847  1.00 96.91           C  
ATOM    282  CD1 LEU    37      10.728   1.300  18.797  1.00 96.02           C  
ATOM    283  CD2 LEU    37      10.354   3.511  19.925  1.00 95.95           C  
ATOM    284  N   ASN    38       5.242   1.783  20.582  1.00 96.26           N  
ATOM    285  CA  ASN    38       3.861   1.543  20.177  1.00 96.13           C  
ATOM    286  C   ASN    38       2.874   2.257  21.097  1.00 94.33           C  
ATOM    287  CB  ASN    38       3.565   0.043  20.142  1.00 95.73           C  
ATOM    288  O   ASN    38       1.663   2.194  20.883  1.00 91.46           O  
ATOM    289  CG  ASN    38       4.375  -0.688  19.089  1.00 95.48           C  
ATOM    290  ND2 ASN    38       5.048  -1.758  19.497  1.00 94.16           N  
ATOM    291  OD1 ASN    38       4.397  -0.294  17.920  1.00 93.55           O  
ATOM    292  N   LYS    39       3.332   2.918  22.147  1.00 94.89           N  
ATOM    293  CA  LYS    39       2.489   3.793  22.956  1.00 94.65           C  
ATOM    294  C   LYS    39       2.145   5.075  22.202  1.00 94.31           C  
ATOM    295  CB  LYS    39       3.180   4.132  24.278  1.00 94.19           C  
ATOM    296  O   LYS    39       3.033   5.857  21.858  1.00 93.61           O  
ATOM    297  CG  LYS    39       2.320   4.945  25.234  1.00 92.87           C  
ATOM    298  CD  LYS    39       3.017   5.153  26.573  1.00 91.97           C  
ATOM    299  CE  LYS    39       2.152   5.954  27.537  1.00 89.51           C  
ATOM    300  NZ  LYS    39       2.806   6.110  28.870  1.00 89.55           N  
ATOM    301  N   PRO    40       0.885   5.349  21.881  1.00 93.12           N  
ATOM    302  CA  PRO    40       0.532   6.621  21.246  1.00 93.07           C  
ATOM    303  C   PRO    40       0.743   7.820  22.169  1.00 92.95           C  
ATOM    304  CB  PRO    40      -0.951   6.447  20.908  1.00 91.76           C  
ATOM    305  O   PRO    40       0.551   7.710  23.382  1.00 92.22           O  
ATOM    306  CG  PRO    40      -1.469   5.499  21.940  1.00 89.08           C  
ATOM    307  CD  PRO    40      -0.359   4.567  22.333  1.00 89.29           C  
ATOM    308  N   GLY    41       1.252   8.929  21.537  1.00 92.74           N  
ATOM    309  CA  GLY    41       1.226  10.233  22.180  1.00 92.41           C  
ATOM    310  C   GLY    41      -0.138  10.895  22.134  1.00 91.60           C  
ATOM    311  O   GLY    41      -1.164  10.212  22.102  1.00 89.42           O  
ATOM    312  N   LYS    42      -0.167  12.294  22.178  1.00 91.17           N  
ATOM    313  CA  LYS    42      -1.360  13.098  21.930  1.00 90.88           C  
ATOM    314  C   LYS    42      -1.889  12.876  20.516  1.00 90.30           C  
ATOM    315  CB  LYS    42      -1.063  14.582  22.152  1.00 90.43           C  
ATOM    316  O   LYS    42      -1.115  12.618  19.592  1.00 88.78           O  
ATOM    317  CG  LYS    42      -0.638  14.923  23.572  1.00 88.76           C  
ATOM    318  CD  LYS    42      -0.318  16.405  23.719  1.00 86.48           C  
ATOM    319  CE  LYS    42       0.179  16.734  25.121  1.00 84.51           C  
ATOM    320  NZ  LYS    42       0.634  18.152  25.228  1.00 84.95           N  
ATOM    321  N   GLU    43      -3.238  12.915  20.383  1.00 88.80           N  
ATOM    322  CA  GLU    43      -3.966  12.726  19.132  1.00 88.47           C  
ATOM    323  C   GLU    43      -3.608  11.392  18.482  1.00 88.28           C  
ATOM    324  CB  GLU    43      -3.679  13.876  18.163  1.00 86.94           C  
ATOM    325  O   GLU    43      -3.586  11.280  17.255  1.00 86.26           O  
ATOM    326  CG  GLU    43      -4.121  15.238  18.678  1.00 83.23           C  
ATOM    327  CD  GLU    43      -3.954  16.350  17.655  1.00 79.66           C  
ATOM    328  OE1 GLU    43      -3.688  16.048  16.469  1.00 79.34           O  
ATOM    329  OE2 GLU    43      -4.088  17.532  18.042  1.00 77.64           O  
ATOM    330  N   ASP    44      -3.093  10.460  19.293  1.00 89.57           N  
ATOM    331  CA  ASP    44      -2.824   9.058  18.985  1.00 89.85           C  
ATOM    332  C   ASP    44      -1.667   8.926  17.998  1.00 90.79           C  
ATOM    333  CB  ASP    44      -4.076   8.383  18.422  1.00 87.00           C  
ATOM    334  O   ASP    44      -1.563   7.925  17.286  1.00 89.30           O  
ATOM    335  CG  ASP    44      -5.225   8.342  19.413  1.00 79.99           C  
ATOM    336  OD1 ASP    44      -4.998   8.010  20.597  1.00 75.09           O  
ATOM    337  OD2 ASP    44      -6.369   8.641  19.007  1.00 81.06           O  
ATOM    338  N   MET    45      -0.857   9.843  17.964  1.00 91.11           N  
ATOM    339  CA  MET    45       0.358   9.844  17.154  1.00 92.11           C  
ATOM    340  C   MET    45       1.387   8.868  17.714  1.00 93.09           C  
ATOM    341  CB  MET    45       0.956  11.250  17.084  1.00 91.38           C  
ATOM    342  O   MET    45       1.881   9.051  18.828  1.00 92.98           O  
ATOM    343  CG  MET    45       2.128  11.371  16.123  1.00 89.89           C  
ATOM    344  SD  MET    45       1.644  11.060  14.381  1.00 91.54           S  
ATOM    345  CE  MET    45       0.626  12.528  14.064  1.00 86.01           C  
ATOM    346  N   THR    46       1.726   7.825  16.950  1.00 93.23           N  
ATOM    347  CA  THR    46       2.848   6.958  17.294  1.00 94.01           C  
ATOM    348  C   THR    46       4.158   7.534  16.766  1.00 95.00           C  
ATOM    349  CB  THR    46       2.646   5.537  16.736  1.00 93.62           C  
ATOM    350  O   THR    46       4.158   8.328  15.823  1.00 95.08           O  
ATOM    351  CG2 THR    46       1.303   4.960  17.170  1.00 91.38           C  
ATOM    352  OG1 THR    46       2.694   5.581  15.304  1.00 92.56           O  
ATOM    353  N   LEU    47       5.281   7.122  17.346  1.00 95.17           N  
ATOM    354  CA  LEU    47       6.598   7.598  16.939  1.00 95.78           C  
ATOM    355  C   LEU    47       6.895   7.209  15.494  1.00 95.95           C  
ATOM    356  CB  LEU    47       7.681   7.035  17.864  1.00 95.71           C  
ATOM    357  O   LEU    47       7.475   7.996  14.742  1.00 95.77           O  
ATOM    358  CG  LEU    47       7.784   7.669  19.251  1.00 95.35           C  
ATOM    359  CD1 LEU    47       8.588   6.771  20.186  1.00 94.37           C  
ATOM    360  CD2 LEU    47       8.414   9.055  19.161  1.00 94.38           C  
ATOM    361  N   LEU    48       6.470   5.988  15.058  1.00 95.62           N  
ATOM    362  CA  LEU    48       6.650   5.561  13.675  1.00 95.74           C  
ATOM    363  C   LEU    48       5.778   6.385  12.734  1.00 95.29           C  
ATOM    364  CB  LEU    48       6.320   4.074  13.526  1.00 95.67           C  
ATOM    365  O   LEU    48       6.234   6.809  11.670  1.00 94.47           O  
ATOM    366  CG  LEU    48       6.505   3.475  12.131  1.00 95.24           C  
ATOM    367  CD1 LEU    48       7.949   3.641  11.670  1.00 94.32           C  
ATOM    368  CD2 LEU    48       6.101   2.004  12.122  1.00 94.10           C  
ATOM    369  N   PHE    49       4.536   6.668  13.086  1.00 94.12           N  
ATOM    370  CA  PHE    49       3.677   7.532  12.284  1.00 93.92           C  
ATOM    371  C   PHE    49       4.254   8.940  12.197  1.00 93.53           C  
ATOM    372  CB  PHE    49       2.263   7.579  12.870  1.00 92.68           C  
ATOM    373  O   PHE    49       4.300   9.532  11.117  1.00 92.52           O  
ATOM    374  CG  PHE    49       1.199   7.921  11.862  1.00 87.42           C  
ATOM    375  CD1 PHE    49       1.034   9.229  11.421  1.00 81.28           C  
ATOM    376  CD2 PHE    49       0.363   6.935  11.355  1.00 81.12           C  
ATOM    377  CE1 PHE    49       0.051   9.548  10.487  1.00 81.48           C  
ATOM    378  CE2 PHE    49      -0.622   7.247  10.422  1.00 81.96           C  
ATOM    379  CZ  PHE    49      -0.777   8.554   9.990  1.00 79.68           C  
ATOM    380  N   TRP    50       4.813   9.456  13.278  1.00 93.73           N  
ATOM    381  CA  TRP    50       5.523  10.730  13.321  1.00 94.31           C  
ATOM    382  C   TRP    50       6.717  10.721  12.372  1.00 93.87           C  
ATOM    383  CB  TRP    50       5.989  11.038  14.746  1.00 93.47           C  
ATOM    384  O   TRP    50       6.900  11.653  11.586  1.00 92.62           O  
ATOM    385  CG  TRP    50       6.842  12.266  14.856  1.00 88.71           C  
ATOM    386  CD1 TRP    50       8.191  12.317  15.074  1.00 82.55           C  
ATOM    387  CD2 TRP    50       6.400  13.624  14.758  1.00 84.12           C  
ATOM    388  CE2 TRP    50       7.537  14.446  14.925  1.00 86.45           C  
ATOM    389  CE3 TRP    50       5.153  14.226  14.543  1.00 86.73           C  
ATOM    390  NE1 TRP    50       8.615  13.625  15.116  1.00 88.13           N  
ATOM    391  CH2 TRP    50       6.230  16.403  14.673  1.00 86.01           C  
ATOM    392  CZ2 TRP    50       7.462  15.840  14.884  1.00 86.82           C  
ATOM    393  CZ3 TRP    50       5.081  15.613  14.503  1.00 86.66           C  
ATOM    394  N   ALA    51       7.492   9.703  12.367  1.00 94.77           N  
ATOM    395  CA  ALA    51       8.647   9.542  11.487  1.00 94.73           C  
ATOM    396  C   ALA    51       8.224   9.551  10.021  1.00 94.18           C  
ATOM    397  CB  ALA    51       9.390   8.249  11.815  1.00 94.49           C  
ATOM    398  O   ALA    51       8.823  10.250   9.200  1.00 93.35           O  
ATOM    399  N   VAL    52       7.136   8.832   9.685  1.00 93.18           N  
ATOM    400  CA  VAL    52       6.578   8.779   8.337  1.00 92.66           C  
ATOM    401  C   VAL    52       6.081  10.163   7.929  1.00 91.51           C  
ATOM    402  CB  VAL    52       5.431   7.749   8.239  1.00 92.24           C  
ATOM    403  O   VAL    52       6.473  10.687   6.884  1.00 89.83           O  
ATOM    404  CG1 VAL    52       4.651   7.932   6.937  1.00 89.64           C  
ATOM    405  CG2 VAL    52       5.980   6.327   8.341  1.00 89.04           C  
ATOM    406  N   MET    53       5.355  10.862   8.763  1.00 92.16           N  
ATOM    407  CA  MET    53       4.802  12.182   8.471  1.00 91.58           C  
ATOM    408  C   MET    53       5.914  13.209   8.286  1.00 90.92           C  
ATOM    409  CB  MET    53       3.857  12.630   9.587  1.00 89.74           C  
ATOM    410  O   MET    53       5.881  14.004   7.345  1.00 89.31           O  
ATOM    411  CG  MET    53       2.530  11.889   9.600  1.00 81.45           C  
ATOM    412  SD  MET    53       1.526  12.220   8.100  1.00 78.13           S  
ATOM    413  CE  MET    53       1.308  14.015   8.249  1.00 69.65           C  
ATOM    414  N   ASN    54       6.882  13.170   9.114  1.00 92.16           N  
ATOM    415  CA  ASN    54       8.030  14.066   9.023  1.00 91.52           C  
ATOM    416  C   ASN    54       8.835  13.816   7.750  1.00 91.17           C  
ATOM    417  CB  ASN    54       8.925  13.918  10.255  1.00 89.38           C  
ATOM    418  O   ASN    54       9.258  14.762   7.083  1.00 89.72           O  
ATOM    419  CG  ASN    54      10.001  14.984  10.326  1.00 78.98           C  
ATOM    420  ND2 ASN    54       9.661  16.134  10.896  1.00 72.22           N  
ATOM    421  OD1 ASN    54      11.129  14.775   9.871  1.00 72.48           O  
ATOM    422  N   SER    55       8.988  12.608   7.343  1.00 91.09           N  
ATOM    423  CA  SER    55       9.721  12.234   6.138  1.00 90.24           C  
ATOM    424  C   SER    55       8.990  12.693   4.881  1.00 88.39           C  
ATOM    425  CB  SER    55       9.937  10.721   6.089  1.00 88.92           C  
ATOM    426  O   SER    55       9.618  13.143   3.921  1.00 85.73           O  
ATOM    427  OG  SER    55      10.702  10.285   7.200  1.00 80.04           O  
ATOM    428  N   ILE    56       7.667  12.693   4.852  1.00 88.43           N  
ATOM    429  CA  ILE    56       6.852  13.127   3.722  1.00 87.57           C  
ATOM    430  C   ILE    56       6.926  14.646   3.586  1.00 86.82           C  
ATOM    431  CB  ILE    56       5.383  12.673   3.877  1.00 86.38           C  
ATOM    432  O   ILE    56       7.134  15.167   2.488  1.00 84.99           O  
ATOM    433  CG1 ILE    56       5.270  11.156   3.694  1.00 82.10           C  
ATOM    434  CG2 ILE    56       4.482  13.413   2.885  1.00 81.59           C  
ATOM    435  CD1 ILE    56       3.922  10.581   4.108  1.00 78.95           C  
ATOM    436  N   ASN    57       7.047  15.381   4.646  1.00 87.15           N  
ATOM    437  CA  ASN    57       6.949  16.837   4.639  1.00 86.91           C  
ATOM    438  C   ASN    57       8.313  17.490   4.442  1.00 85.88           C  
ATOM    439  CB  ASN    57       6.302  17.337   5.932  1.00 85.09           C  
ATOM    440  O   ASN    57       8.408  18.584   3.882  1.00 83.90           O  
ATOM    441  CG  ASN    57       4.817  17.039   5.996  1.00 79.77           C  
ATOM    442  ND2 ASN    57       4.292  16.897   7.207  1.00 77.53           N  
ATOM    443  OD1 ASN    57       4.147  16.936   4.965  1.00 77.24           O  
ATOM    444  N   ASN    58       9.414  16.918   4.946  1.00 83.82           N  
ATOM    445  CA  ASN    58      10.727  17.550   5.019  1.00 83.22           C  
ATOM    446  C   ASN    58      11.690  16.960   3.994  1.00 80.53           C  
ATOM    447  CB  ASN    58      11.307  17.422   6.429  1.00 80.56           C  
ATOM    448  O   ASN    58      12.908  17.012   4.178  1.00 73.92           O  
ATOM    449  CG  ASN    58      10.565  18.268   7.445  1.00 79.98           C  
ATOM    450  ND2 ASN    58      10.221  17.667   8.578  1.00 79.03           N  
ATOM    451  OD1 ASN    58      10.302  19.451   7.213  1.00 77.39           O  
ATOM    452  N   GLN    59      11.234  16.752   2.794  1.00 79.70           N  
ATOM    453  CA  GLN    59      11.955  16.161   1.671  1.00 78.63           C  
ATOM    454  C   GLN    59      12.607  14.841   2.071  1.00 79.50           C  
ATOM    455  CB  GLN    59      13.013  17.131   1.142  1.00 74.33           C  
ATOM    456  O   GLN    59      12.982  14.653   3.230  1.00 76.51           O  
ATOM    457  CG  GLN    59      12.433  18.400   0.531  1.00 68.99           C  
ATOM    458  CD  GLN    59      13.489  19.272  -0.121  1.00 66.84           C  
ATOM    459  NE2 GLN    59      13.061  20.389  -0.699  1.00 59.36           N  
ATOM    460  OE1 GLN    59      14.680  18.946  -0.104  1.00 66.03           O  
ATOM    461  N   LYS    60      12.886  14.029   1.190  1.00 74.03           N  
ATOM    462  CA  LYS    60      13.460  12.691   1.295  1.00 75.23           C  
ATOM    463  C   LYS    60      14.968  12.755   1.514  1.00 77.08           C  
ATOM    464  CB  LYS    60      13.146  11.872   0.042  1.00 66.79           C  
ATOM    465  O   LYS    60      15.717  13.128   0.608  1.00 72.57           O  
ATOM    466  CG  LYS    60      11.659  11.670  -0.210  1.00 61.05           C  
ATOM    467  CD  LYS    60      11.413  10.819  -1.449  1.00 60.22           C  
ATOM    468  CE  LYS    60       9.925  10.659  -1.731  1.00 54.19           C  
ATOM    469  NZ  LYS    60       9.678   9.818  -2.941  1.00 49.07           N  
ATOM    470  N   THR    61      15.369  12.292   2.652  1.00 83.04           N  
ATOM    471  CA  THR    61      16.787  12.012   2.849  1.00 84.58           C  
ATOM    472  C   THR    61      17.005  10.543   3.201  1.00 86.44           C  
ATOM    473  CB  THR    61      17.384  12.902   3.956  1.00 80.89           C  
ATOM    474  O   THR    61      16.137   9.909   3.804  1.00 84.55           O  
ATOM    475  CG2 THR    61      17.054  14.371   3.718  1.00 76.77           C  
ATOM    476  OG1 THR    61      16.847  12.502   5.223  1.00 78.90           O  
ATOM    477  N   PRO    62      18.040   9.911   2.821  1.00 87.65           N  
ATOM    478  CA  PRO    62      18.389   8.540   3.203  1.00 89.35           C  
ATOM    479  C   PRO    62      18.349   8.320   4.714  1.00 90.81           C  
ATOM    480  CB  PRO    62      19.813   8.376   2.665  1.00 87.19           C  
ATOM    481  O   PRO    62      17.927   7.257   5.176  1.00 91.25           O  
ATOM    482  CG  PRO    62      19.882   9.287   1.483  1.00 84.63           C  
ATOM    483  CD  PRO    62      19.095  10.528   1.790  1.00 84.97           C  
ATOM    484  N   GLU    63      18.680   9.329   5.512  1.00 89.89           N  
ATOM    485  CA  GLU    63      18.668   9.291   6.971  1.00 91.15           C  
ATOM    486  C   GLU    63      17.256   9.070   7.506  1.00 92.04           C  
ATOM    487  CB  GLU    63      19.252  10.584   7.547  1.00 90.14           C  
ATOM    488  O   GLU    63      17.043   8.232   8.384  1.00 92.28           O  
ATOM    489  CG  GLU    63      20.712  10.815   7.182  1.00 88.92           C  
ATOM    490  CD  GLU    63      20.914  11.181   5.721  1.00 87.84           C  
ATOM    491  OE1 GLU    63      19.978  11.731   5.097  1.00 87.58           O  
ATOM    492  OE2 GLU    63      22.018  10.916   5.195  1.00 87.71           O  
ATOM    493  N   ARG    64      16.313   9.656   6.908  1.00 92.97           N  
ATOM    494  CA  ARG    64      14.931   9.528   7.358  1.00 93.41           C  
ATOM    495  C   ARG    64      14.373   8.148   7.027  1.00 93.97           C  
ATOM    496  CB  ARG    64      14.057  10.613   6.725  1.00 91.69           C  
ATOM    497  O   ARG    64      13.643   7.560   7.827  1.00 93.75           O  
ATOM    498  CG  ARG    64      14.305  12.006   7.280  1.00 86.59           C  
ATOM    499  CD  ARG    64      13.436  13.051   6.594  1.00 84.75           C  
ATOM    500  NE  ARG    64      13.664  14.385   7.140  1.00 82.22           N  
ATOM    501  NH1 ARG    64      11.428  14.960   7.220  1.00 79.45           N  
ATOM    502  NH2 ARG    64      13.024  16.449   7.919  1.00 76.56           N  
ATOM    503  CZ  ARG    64      12.705  15.262   7.425  1.00 77.85           C  
ATOM    504  N   LEU    65      14.710   7.589   5.919  1.00 92.26           N  
ATOM    505  CA  LEU    65      14.356   6.210   5.599  1.00 93.02           C  
ATOM    506  C   LEU    65      15.036   5.238   6.558  1.00 94.11           C  
ATOM    507  CB  LEU    65      14.745   5.878   4.156  1.00 91.26           C  
ATOM    508  O   LEU    65      14.421   4.267   7.005  1.00 94.17           O  
ATOM    509  CG  LEU    65      13.959   6.597   3.059  1.00 86.11           C  
ATOM    510  CD1 LEU    65      14.519   6.242   1.686  1.00 81.85           C  
ATOM    511  CD2 LEU    65      12.477   6.246   3.146  1.00 81.99           C  
ATOM    512  N   ASN    66      16.293   5.531   6.924  1.00 94.68           N  
ATOM    513  CA  ASN    66      17.017   4.742   7.915  1.00 95.05           C  
ATOM    514  C   ASN    66      16.354   4.821   9.287  1.00 95.99           C  
ATOM    515  CB  ASN    66      18.475   5.197   8.003  1.00 93.29           C  
ATOM    516  O   ASN    66      16.184   3.802   9.959  1.00 95.96           O  
ATOM    517  CG  ASN    66      19.302   4.740   6.818  1.00 84.50           C  
ATOM    518  ND2 ASN    66      20.442   5.386   6.605  1.00 83.92           N  
ATOM    519  OD1 ASN    66      18.919   3.814   6.098  1.00 82.10           O  
ATOM    520  N   VAL    67      15.831   5.968   9.724  1.00 94.89           N  
ATOM    521  CA  VAL    67      15.101   6.148  10.975  1.00 95.46           C  
ATOM    522  C   VAL    67      13.861   5.259  10.982  1.00 96.18           C  
ATOM    523  CB  VAL    67      14.700   7.625  11.190  1.00 94.67           C  
ATOM    524  O   VAL    67      13.627   4.517  11.939  1.00 96.18           O  
ATOM    525  CG1 VAL    67      13.634   7.742  12.278  1.00 90.45           C  
ATOM    526  CG2 VAL    67      15.925   8.464  11.545  1.00 90.14           C  
ATOM    527  N   ILE    68      13.066   5.236   9.919  1.00 94.75           N  
ATOM    528  CA  ILE    68      11.881   4.395   9.796  1.00 95.11           C  
ATOM    529  C   ILE    68      12.279   2.924   9.896  1.00 95.68           C  
ATOM    530  CB  ILE    68      11.136   4.659   8.468  1.00 94.20           C  
ATOM    531  O   ILE    68      11.693   2.167  10.674  1.00 95.46           O  
ATOM    532  CG1 ILE    68      10.478   6.044   8.491  1.00 90.50           C  
ATOM    533  CG2 ILE    68      10.098   3.565   8.203  1.00 90.43           C  
ATOM    534  CD1 ILE    68       9.979   6.515   7.132  1.00 88.04           C  
ATOM    535  N   THR    69      13.292   2.528   9.172  1.00 95.86           N  
ATOM    536  CA  THR    69      13.826   1.171   9.184  1.00 96.14           C  
ATOM    537  C   THR    69      14.257   0.773  10.593  1.00 96.50           C  
ATOM    538  CB  THR    69      15.019   1.031   8.221  1.00 95.14           C  
ATOM    539  O   THR    69      13.953  -0.330  11.052  1.00 96.29           O  
ATOM    540  CG2 THR    69      15.635  -0.361   8.308  1.00 88.80           C  
ATOM    541  OG1 THR    69      14.571   1.260   6.879  1.00 91.52           O  
ATOM    542  N   MET    70      14.919   1.625  11.316  1.00 96.50           N  
ATOM    543  CA  MET    70      15.433   1.352  12.655  1.00 96.53           C  
ATOM    544  C   MET    70      14.297   1.269  13.668  1.00 97.00           C  
ATOM    545  CB  MET    70      16.433   2.430  13.077  1.00 95.03           C  
ATOM    546  O   MET    70      14.284   0.380  14.521  1.00 96.74           O  
ATOM    547  CG  MET    70      17.739   2.393  12.300  1.00 84.09           C  
ATOM    548  SD  MET    70      18.554   0.750  12.371  1.00 80.74           S  
ATOM    549  CE  MET    70      18.022   0.060  10.780  1.00 70.28           C  
ATOM    550  N   LEU    71      13.298   2.122  13.598  1.00 96.57           N  
ATOM    551  CA  LEU    71      12.137   2.064  14.479  1.00 96.86           C  
ATOM    552  C   LEU    71      11.396   0.741  14.316  1.00 96.98           C  
ATOM    553  CB  LEU    71      11.189   3.232  14.194  1.00 96.81           C  
ATOM    554  O   LEU    71      11.062   0.086  15.306  1.00 96.79           O  
ATOM    555  CG  LEU    71      11.655   4.613  14.660  1.00 96.24           C  
ATOM    556  CD1 LEU    71      10.710   5.693  14.144  1.00 95.30           C  
ATOM    557  CD2 LEU    71      11.751   4.660  16.181  1.00 95.29           C  
ATOM    558  N   ILE    72      11.169   0.257  13.077  1.00 97.42           N  
ATOM    559  CA  ILE    72      10.491  -1.010  12.826  1.00 97.38           C  
ATOM    560  C   ILE    72      11.344  -2.164  13.348  1.00 97.08           C  
ATOM    561  CB  ILE    72      10.191  -1.202  11.322  1.00 97.41           C  
ATOM    562  O   ILE    72      10.843  -3.048  14.046  1.00 96.48           O  
ATOM    563  CG1 ILE    72       9.163  -0.169  10.846  1.00 96.91           C  
ATOM    564  CG2 ILE    72       9.704  -2.628  11.047  1.00 97.04           C  
ATOM    565  CD1 ILE    72       8.991  -0.118   9.335  1.00 96.44           C  
ATOM    566  N   LYS    73      12.634  -2.178  13.168  1.00 97.06           N  
ATOM    567  CA  LYS    73      13.552  -3.198  13.664  1.00 97.01           C  
ATOM    568  C   LYS    73      13.611  -3.190  15.189  1.00 96.51           C  
ATOM    569  CB  LYS    73      14.952  -2.989  13.084  1.00 97.03           C  
ATOM    570  O   LYS    73      13.862  -4.224  15.811  1.00 95.85           O  
ATOM    571  CG  LYS    73      15.097  -3.443  11.639  1.00 96.29           C  
ATOM    572  CD  LYS    73      16.509  -3.204  11.118  1.00 94.99           C  
ATOM    573  CE  LYS    73      16.676  -3.725   9.697  1.00 94.53           C  
ATOM    574  NZ  LYS    73      18.059  -3.493   9.181  1.00 93.64           N  
ATOM    575  N   ALA    74      13.333  -2.027  15.810  1.00 97.03           N  
ATOM    576  CA  ALA    74      13.314  -1.870  17.262  1.00 96.83           C  
ATOM    577  C   ALA    74      11.952  -2.252  17.837  1.00 96.66           C  
ATOM    578  CB  ALA    74      13.667  -0.435  17.648  1.00 96.52           C  
ATOM    579  O   ALA    74      11.741  -2.178  19.050  1.00 95.79           O  
ATOM    580  N   GLY    75      10.989  -2.617  16.968  1.00 96.80           N  
ATOM    581  CA  GLY    75       9.730  -3.170  17.439  1.00 96.88           C  
ATOM    582  C   GLY    75       8.562  -2.214  17.280  1.00 96.91           C  
ATOM    583  O   GLY    75       7.474  -2.464  17.803  1.00 96.41           O  
ATOM    584  N   ALA    76       8.708  -1.068  16.597  1.00 97.43           N  
ATOM    585  CA  ALA    76       7.564  -0.249  16.204  1.00 97.46           C  
ATOM    586  C   ALA    76       6.679  -0.987  15.204  1.00 97.42           C  
ATOM    587  CB  ALA    76       8.037   1.078  15.615  1.00 97.11           C  
ATOM    588  O   ALA    76       7.169  -1.512  14.201  1.00 97.03           O  
ATOM    589  N   ASP    77       5.412  -1.016  15.461  1.00 96.42           N  
ATOM    590  CA  ASP    77       4.437  -1.705  14.622  1.00 96.75           C  
ATOM    591  C   ASP    77       3.988  -0.819  13.461  1.00 96.91           C  
ATOM    592  CB  ASP    77       3.226  -2.138  15.451  1.00 96.40           C  
ATOM    593  O   ASP    77       3.240   0.140  13.659  1.00 96.56           O  
ATOM    594  CG  ASP    77       2.190  -2.894  14.637  1.00 95.52           C  
ATOM    595  OD1 ASP    77       2.432  -3.164  13.441  1.00 94.67           O  
ATOM    596  OD2 ASP    77       1.120  -3.219  15.196  1.00 94.28           O  
ATOM    597  N   PRO    78       4.344  -1.150  12.240  1.00 96.94           N  
ATOM    598  CA  PRO    78       3.946  -0.359  11.073  1.00 97.02           C  
ATOM    599  C   PRO    78       2.459  -0.489  10.752  1.00 96.60           C  
ATOM    600  CB  PRO    78       4.801  -0.941   9.945  1.00 96.62           C  
ATOM    601  O   PRO    78       1.925   0.291   9.958  1.00 95.70           O  
ATOM    602  CG  PRO    78       5.093  -2.344  10.371  1.00 95.53           C  
ATOM    603  CD  PRO    78       5.245  -2.366  11.865  1.00 94.27           C  
ATOM    604  N   LEU    79       1.758  -1.448  11.352  1.00 96.12           N  
ATOM    605  CA  LEU    79       0.346  -1.712  11.097  1.00 95.98           C  
ATOM    606  C   LEU    79      -0.519  -1.185  12.236  1.00 94.58           C  
ATOM    607  CB  LEU    79       0.107  -3.213  10.911  1.00 95.82           C  
ATOM    608  O   LEU    79      -1.738  -1.373  12.234  1.00 92.18           O  
ATOM    609  CG  LEU    79       0.790  -3.864   9.707  1.00 95.84           C  
ATOM    610  CD1 LEU    79       0.553  -5.370   9.714  1.00 94.65           C  
ATOM    611  CD2 LEU    79       0.289  -3.244   8.407  1.00 94.40           C  
ATOM    612  N   GLN    80       0.052  -0.534  13.241  1.00 94.74           N  
ATOM    613  CA  GLN    80      -0.726   0.061  14.322  1.00 94.30           C  
ATOM    614  C   GLN    80      -1.542   1.249  13.823  1.00 93.43           C  
ATOM    615  CB  GLN    80       0.191   0.498  15.466  1.00 93.60           C  
ATOM    616  O   GLN    80      -0.987   2.307  13.519  1.00 91.73           O  
ATOM    617  CG  GLN    80      -0.551   1.088  16.658  1.00 91.36           C  
ATOM    618  CD  GLN    80       0.363   1.381  17.832  1.00 89.07           C  
ATOM    619  NE2 GLN    80      -0.190   1.987  18.877  1.00 87.95           N  
ATOM    620  OE1 GLN    80       1.557   1.064  17.801  1.00 88.14           O  
ATOM    621  N   PRO    81      -2.930   1.052  13.779  1.00 91.17           N  
ATOM    622  CA  PRO    81      -3.784   2.164  13.357  1.00 90.49           C  
ATOM    623  C   PRO    81      -3.858   3.279  14.398  1.00 89.07           C  
ATOM    624  CB  PRO    81      -5.152   1.505  13.166  1.00 89.23           C  
ATOM    625  O   PRO    81      -3.702   3.022  15.595  1.00 86.97           O  
ATOM    626  CG  PRO    81      -5.167   0.367  14.135  1.00 87.53           C  
ATOM    627  CD  PRO    81      -3.771  -0.173  14.257  1.00 87.92           C  
ATOM    628  N   ARG    82      -4.267   4.373  13.929  1.00 88.16           N  
ATOM    629  CA  ARG    82      -4.716   5.408  14.854  1.00 86.86           C  
ATOM    630  C   ARG    82      -6.127   5.119  15.356  1.00 85.86           C  
ATOM    631  CB  ARG    82      -4.669   6.784  14.186  1.00 84.55           C  
ATOM    632  O   ARG    82      -6.957   4.586  14.617  1.00 83.44           O  
ATOM    633  CG  ARG    82      -3.269   7.234  13.800  1.00 79.74           C  
ATOM    634  CD  ARG    82      -3.287   8.574  13.077  1.00 78.79           C  
ATOM    635  NE  ARG    82      -3.768   9.647  13.942  1.00 73.62           N  
ATOM    636  NH1 ARG    82      -4.126  11.151  12.226  1.00 71.03           N  
ATOM    637  NH2 ARG    82      -4.575  11.749  14.392  1.00 67.58           N  
ATOM    638  CZ  ARG    82      -4.155  10.847  13.518  1.00 71.02           C  
ATOM    639  N   PRO    83      -6.629   5.271  16.752  1.00 82.52           N  
ATOM    640  CA  PRO    83      -7.865   4.815  17.391  1.00 81.59           C  
ATOM    641  C   PRO    83      -9.118   5.359  16.707  1.00 80.63           C  
ATOM    642  CB  PRO    83      -7.744   5.355  18.818  1.00 78.21           C  
ATOM    643  O   PRO    83     -10.195   4.770  16.826  1.00 75.06           O  
ATOM    644  CG  PRO    83      -6.278   5.346  19.106  1.00 77.61           C  
ATOM    645  CD  PRO    83      -5.543   5.722  17.852  1.00 74.92           C  
ATOM    646  N   GLN    84      -9.083   6.353  15.873  1.00 78.91           N  
ATOM    647  CA  GLN    84     -10.226   6.928  15.172  1.00 77.68           C  
ATOM    648  C   GLN    84     -10.316   6.402  13.742  1.00 77.03           C  
ATOM    649  CB  GLN    84     -10.139   8.455  15.165  1.00 73.43           C  
ATOM    650  O   GLN    84     -10.810   7.095  12.850  1.00 73.26           O  
ATOM    651  CG  GLN    84     -10.127   9.077  16.555  1.00 68.56           C  
ATOM    652  CD  GLN    84     -10.040  10.591  16.520  1.00 66.33           C  
ATOM    653  NE2 GLN    84      -9.879  11.203  17.688  1.00 59.99           N  
ATOM    654  OE1 GLN    84     -10.116  11.206  15.452  1.00 66.98           O  
ATOM    655  N   GLY    85      -9.941   5.122  13.527  1.00 67.42           N  
ATOM    656  CA  GLY    85     -10.065   4.506  12.216  1.00 66.99           C  
ATOM    657  C   GLY    85      -9.210   5.178  11.158  1.00 67.28           C  
ATOM    658  O   GLY    85      -9.541   5.143   9.971  1.00 61.61           O  
ATOM    659  N   LYS    86      -8.261   5.622  11.661  1.00 81.04           N  
ATOM    660  CA  LYS    86      -7.290   6.275  10.788  1.00 79.34           C  
ATOM    661  C   LYS    86      -6.162   5.320  10.408  1.00 82.06           C  
ATOM    662  CB  LYS    86      -6.716   7.523  11.461  1.00 73.95           C  
ATOM    663  O   LYS    86      -5.865   4.378  11.146  1.00 76.77           O  
ATOM    664  CG  LYS    86      -7.725   8.648  11.642  1.00 70.20           C  
ATOM    665  CD  LYS    86      -7.075   9.891  12.235  1.00 68.12           C  
ATOM    666  CE  LYS    86      -8.089  11.008  12.442  1.00 56.75           C  
ATOM    667  NZ  LYS    86      -7.471  12.205  13.089  1.00 50.92           N  
ATOM    668  N   ASN    87      -5.639   5.402   9.294  1.00 89.05           N  
ATOM    669  CA  ASN    87      -4.595   4.680   8.576  1.00 89.81           C  
ATOM    670  C   ASN    87      -3.385   4.411   9.467  1.00 91.05           C  
ATOM    671  CB  ASN    87      -4.172   5.451   7.324  1.00 87.40           C  
ATOM    672  O   ASN    87      -2.977   5.276  10.244  1.00 90.77           O  
ATOM    673  CG  ASN    87      -5.318   5.662   6.354  1.00 81.49           C  
ATOM    674  ND2 ASN    87      -5.147   6.601   5.430  1.00 79.09           N  
ATOM    675  OD1 ASN    87      -6.348   4.989   6.434  1.00 79.46           O  
ATOM    676  N   SER    88      -2.830   3.181   9.415  1.00 91.87           N  
ATOM    677  CA  SER    88      -1.532   2.827   9.981  1.00 92.86           C  
ATOM    678  C   SER    88      -0.399   3.551   9.262  1.00 93.54           C  
ATOM    679  CB  SER    88      -1.310   1.316   9.907  1.00 92.62           C  
ATOM    680  O   SER    88      -0.587   4.069   8.159  1.00 93.50           O  
ATOM    681  OG  SER    88      -1.151   0.895   8.563  1.00 91.42           O  
ATOM    682  N   PRO    89       0.836   3.626   9.809  1.00 93.30           N  
ATOM    683  CA  PRO    89       2.005   4.151   9.100  1.00 93.96           C  
ATOM    684  C   PRO    89       2.207   3.500   7.733  1.00 94.46           C  
ATOM    685  CB  PRO    89       3.166   3.820  10.040  1.00 93.60           C  
ATOM    686  O   PRO    89       2.530   4.186   6.760  1.00 94.40           O  
ATOM    687  CG  PRO    89       2.561   3.807  11.406  1.00 92.96           C  
ATOM    688  CD  PRO    89       1.179   3.227  11.310  1.00 92.08           C  
ATOM    689  N   ALA    90       2.015   2.164   7.618  1.00 94.93           N  
ATOM    690  CA  ALA    90       2.165   1.432   6.363  1.00 94.95           C  
ATOM    691  C   ALA    90       1.107   1.859   5.350  1.00 94.34           C  
ATOM    692  CB  ALA    90       2.084  -0.072   6.611  1.00 94.30           C  
ATOM    693  O   ALA    90       1.432   2.200   4.210  1.00 93.31           O  
ATOM    694  N   GLU    91      -0.172   1.975   5.751  1.00 93.12           N  
ATOM    695  CA  GLU    91      -1.251   2.432   4.880  1.00 92.84           C  
ATOM    696  C   GLU    91      -0.998   3.854   4.388  1.00 91.94           C  
ATOM    697  CB  GLU    91      -2.596   2.358   5.607  1.00 92.17           C  
ATOM    698  O   GLU    91      -1.138   4.138   3.196  1.00 90.68           O  
ATOM    699  CG  GLU    91      -3.088   0.938   5.848  1.00 90.03           C  
ATOM    700  CD  GLU    91      -4.213   0.858   6.867  1.00 87.67           C  
ATOM    701  OE1 GLU    91      -4.074   1.432   7.971  1.00 87.56           O  
ATOM    702  OE2 GLU    91      -5.242   0.215   6.559  1.00 87.40           O  
ATOM    703  N   PHE    92      -0.578   4.665   5.243  1.00 91.30           N  
ATOM    704  CA  PHE    92      -0.299   6.054   4.900  1.00 91.18           C  
ATOM    705  C   PHE    92       0.837   6.145   3.889  1.00 91.24           C  
ATOM    706  CB  PHE    92       0.049   6.860   6.155  1.00 90.25           C  
ATOM    707  O   PHE    92       0.775   6.938   2.946  1.00 90.48           O  
ATOM    708  CG  PHE    92       0.102   8.346   5.927  1.00 86.56           C  
ATOM    709  CD1 PHE    92      -1.061   9.107   5.934  1.00 82.81           C  
ATOM    710  CD2 PHE    92       1.316   8.984   5.706  1.00 82.81           C  
ATOM    711  CE1 PHE    92      -1.015  10.483   5.724  1.00 82.05           C  
ATOM    712  CE2 PHE    92       1.370  10.359   5.495  1.00 82.77           C  
ATOM    713  CZ  PHE    92       0.203  11.106   5.503  1.00 79.67           C  
ATOM    714  N   VAL    93       1.919   5.348   3.992  1.00 92.96           N  
ATOM    715  CA  VAL    93       3.042   5.285   3.062  1.00 92.77           C  
ATOM    716  C   VAL    93       2.563   4.764   1.709  1.00 92.40           C  
ATOM    717  CB  VAL    93       4.179   4.391   3.605  1.00 92.06           C  
ATOM    718  O   VAL    93       2.964   5.278   0.662  1.00 91.41           O  
ATOM    719  CG1 VAL    93       5.122   3.973   2.478  1.00 87.16           C  
ATOM    720  CG2 VAL    93       4.948   5.117   4.707  1.00 86.14           C  
ATOM    721  N   LEU    94       1.705   3.782   1.696  1.00 92.51           N  
ATOM    722  CA  LEU    94       1.160   3.209   0.470  1.00 91.90           C  
ATOM    723  C   LEU    94       0.311   4.232  -0.277  1.00 89.74           C  
ATOM    724  CB  LEU    94       0.323   1.966   0.785  1.00 91.87           C  
ATOM    725  O   LEU    94       0.470   4.412  -1.487  1.00 87.30           O  
ATOM    726  CG  LEU    94       1.097   0.718   1.211  1.00 91.46           C  
ATOM    727  CD1 LEU    94       0.142  -0.333   1.768  1.00 89.42           C  
ATOM    728  CD2 LEU    94       1.893   0.156   0.039  1.00 89.06           C  
ATOM    729  N   MET    95      -0.422   5.066   0.352  1.00 88.45           N  
ATOM    730  CA  MET    95      -1.260   6.119  -0.214  1.00 87.62           C  
ATOM    731  C   MET    95      -0.409   7.276  -0.725  1.00 86.68           C  
ATOM    732  CB  MET    95      -2.264   6.626   0.823  1.00 86.21           C  
ATOM    733  O   MET    95      -0.807   7.983  -1.653  1.00 84.75           O  
ATOM    734  CG  MET    95      -3.348   5.618   1.171  1.00 81.55           C  
ATOM    735  SD  MET    95      -4.441   6.201   2.525  1.00 82.42           S  
ATOM    736  CE  MET    95      -5.335   7.526   1.666  1.00 71.74           C  
ATOM    737  N   ALA    96       0.751   7.507  -0.137  1.00 88.30           N  
ATOM    738  CA  ALA    96       1.645   8.598  -0.516  1.00 87.20           C  
ATOM    739  C   ALA    96       2.383   8.277  -1.813  1.00 86.87           C  
ATOM    740  CB  ALA    96       2.643   8.883   0.604  1.00 86.12           C  
ATOM    741  O   ALA    96       3.181   9.083  -2.297  1.00 84.78           O  
ATOM    742  N   ASP    97       2.174   7.153  -2.427  1.00 85.05           N  
ATOM    743  CA  ASP    97       2.714   6.675  -3.696  1.00 84.81           C  
ATOM    744  C   ASP    97       4.236   6.798  -3.726  1.00 84.41           C  
ATOM    745  CB  ASP    97       2.101   7.447  -4.866  1.00 81.03           C  
ATOM    746  O   ASP    97       4.808   7.251  -4.719  1.00 80.90           O  
ATOM    747  CG  ASP    97       2.403   6.817  -6.215  1.00 78.20           C  
ATOM    748  OD1 ASP    97       2.737   5.614  -6.265  1.00 75.42           O  
ATOM    749  OD2 ASP    97       2.307   7.531  -7.236  1.00 76.33           O  
ATOM    750  N   ASN    98       4.908   6.465  -2.664  1.00 87.75           N  
ATOM    751  CA  ASN    98       6.362   6.512  -2.561  1.00 87.58           C  
ATOM    752  C   ASN    98       6.954   5.124  -2.332  1.00 89.04           C  
ATOM    753  CB  ASN    98       6.790   7.463  -1.441  1.00 85.41           C  
ATOM    754  O   ASN    98       7.069   4.675  -1.190  1.00 88.17           O  
ATOM    755  CG  ASN    98       8.276   7.763  -1.465  1.00 80.63           C  
ATOM    756  ND2 ASN    98       8.641   8.983  -1.089  1.00 77.96           N  
ATOM    757  OD1 ASN    98       9.089   6.906  -1.820  1.00 77.85           O  
ATOM    758  N   ALA    99       7.504   4.544  -3.364  1.00 91.71           N  
ATOM    759  CA  ALA    99       8.007   3.174  -3.415  1.00 92.33           C  
ATOM    760  C   ALA    99       9.214   2.998  -2.499  1.00 92.91           C  
ATOM    761  CB  ALA    99       8.370   2.794  -4.849  1.00 90.63           C  
ATOM    762  O   ALA    99       9.454   1.905  -1.981  1.00 92.59           O  
ATOM    763  N   ASP   100      10.018   4.044  -2.230  1.00 91.28           N  
ATOM    764  CA  ASP   100      11.206   3.921  -1.391  1.00 91.71           C  
ATOM    765  C   ASP   100      10.825   3.737   0.077  1.00 92.28           C  
ATOM    766  CB  ASP   100      12.106   5.147  -1.551  1.00 90.52           C  
ATOM    767  O   ASP   100      11.476   2.983   0.803  1.00 92.14           O  
ATOM    768  CG  ASP   100      12.699   5.269  -2.944  1.00 88.28           C  
ATOM    769  OD1 ASP   100      12.907   4.233  -3.611  1.00 88.72           O  
ATOM    770  OD2 ASP   100      12.964   6.412  -3.377  1.00 87.79           O  
ATOM    771  N   TRP   101       9.769   4.299   0.510  1.00 91.33           N  
ATOM    772  CA  TRP   101       9.311   4.188   1.891  1.00 92.75           C  
ATOM    773  C   TRP   101       8.741   2.800   2.166  1.00 93.36           C  
ATOM    774  CB  TRP   101       8.257   5.256   2.196  1.00 90.10           C  
ATOM    775  O   TRP   101       9.084   2.169   3.168  1.00 92.67           O  
ATOM    776  CG  TRP   101       8.804   6.651   2.256  1.00 77.41           C  
ATOM    777  CD1 TRP   101      10.118   7.024   2.203  1.00 69.30           C  
ATOM    778  CD2 TRP   101       8.048   7.859   2.385  1.00 70.87           C  
ATOM    779  CE2 TRP   101       8.971   8.929   2.404  1.00 66.40           C  
ATOM    780  CE3 TRP   101       6.679   8.142   2.487  1.00 69.08           C  
ATOM    781  NE1 TRP   101      10.225   8.393   2.291  1.00 79.52           N  
ATOM    782  CH2 TRP   101       7.222  10.510   2.618  1.00 73.37           C  
ATOM    783  CZ2 TRP   101       8.567  10.261   2.520  1.00 78.29           C  
ATOM    784  CZ3 TRP   101       6.280   9.468   2.603  1.00 72.99           C  
ATOM    785  N   ILE   102       7.946   2.328   1.216  1.00 94.44           N  
ATOM    786  CA  ILE   102       7.401   0.990   1.417  1.00 94.96           C  
ATOM    787  C   ILE   102       8.521  -0.043   1.318  1.00 95.73           C  
ATOM    788  CB  ILE   102       6.287   0.673   0.394  1.00 93.85           C  
ATOM    789  O   ILE   102       8.588  -0.976   2.122  1.00 95.50           O  
ATOM    790  CG1 ILE   102       5.557  -0.618   0.783  1.00 88.08           C  
ATOM    791  CG2 ILE   102       6.866   0.569  -1.020  1.00 88.04           C  
ATOM    792  CD1 ILE   102       4.922  -0.577   2.166  1.00 85.34           C  
ATOM    793  N   LYS   103       9.577   0.125   0.460  1.00 94.56           N  
ATOM    794  CA  LYS   103      10.763  -0.725   0.406  1.00 94.69           C  
ATOM    795  C   LYS   103      11.518  -0.701   1.731  1.00 94.62           C  
ATOM    796  CB  LYS   103      11.686  -0.286  -0.732  1.00 93.91           C  
ATOM    797  O   LYS   103      11.971  -1.742   2.213  1.00 94.19           O  
ATOM    798  CG  LYS   103      11.202  -0.695  -2.115  1.00 91.26           C  
ATOM    799  CD  LYS   103      12.073  -0.096  -3.212  1.00 89.96           C  
ATOM    800  CE  LYS   103      11.518  -0.402  -4.597  1.00 88.37           C  
ATOM    801  NZ  LYS   103      12.240   0.356  -5.662  1.00 87.98           N  
ATOM    802  N   ALA   104      11.642   0.462   2.357  1.00 94.25           N  
ATOM    803  CA  ALA   104      12.289   0.589   3.660  1.00 94.36           C  
ATOM    804  C   ALA   104      11.529  -0.192   4.729  1.00 95.23           C  
ATOM    805  CB  ALA   104      12.401   2.059   4.058  1.00 92.97           C  
ATOM    806  O   ALA   104      12.125  -0.958   5.489  1.00 95.03           O  
ATOM    807  N   MET   105      10.213  -0.145   4.725  1.00 95.66           N  
ATOM    808  CA  MET   105       9.387  -0.863   5.692  1.00 96.15           C  
ATOM    809  C   MET   105       9.447  -2.367   5.448  1.00 96.45           C  
ATOM    810  CB  MET   105       7.937  -0.380   5.626  1.00 95.94           C  
ATOM    811  O   MET   105       9.621  -3.146   6.387  1.00 96.26           O  
ATOM    812  CG  MET   105       7.753   1.067   6.053  1.00 94.45           C  
ATOM    813  SD  MET   105       5.986   1.528   6.234  1.00 94.51           S  
ATOM    814  CE  MET   105       6.159   3.200   6.916  1.00 90.67           C  
ATOM    815  N   LEU   106       9.361  -2.803   4.161  1.00 96.89           N  
ATOM    816  CA  LEU   106       9.470  -4.203   3.766  1.00 97.01           C  
ATOM    817  C   LEU   106      10.842  -4.764   4.124  1.00 96.58           C  
ATOM    818  CB  LEU   106       9.219  -4.357   2.263  1.00 97.15           C  
ATOM    819  O   LEU   106      10.945  -5.878   4.643  1.00 96.03           O  
ATOM    820  CG  LEU   106       7.795  -4.076   1.782  1.00 97.14           C  
ATOM    821  CD1 LEU   106       7.768  -3.929   0.264  1.00 96.54           C  
ATOM    822  CD2 LEU   106       6.848  -5.182   2.234  1.00 96.36           C  
ATOM    823  N   ASN   107      11.937  -3.970   3.973  1.00 96.54           N  
ATOM    824  CA  ASN   107      13.299  -4.340   4.345  1.00 96.30           C  
ATOM    825  C   ASN   107      13.476  -4.379   5.860  1.00 95.65           C  
ATOM    826  CB  ASN   107      14.308  -3.377   3.716  1.00 96.09           C  
ATOM    827  O   ASN   107      14.366  -5.063   6.368  1.00 94.58           O  
ATOM    828  CG  ASN   107      14.470  -3.593   2.224  1.00 94.57           C  
ATOM    829  ND2 ASN   107      14.923  -2.562   1.521  1.00 94.07           N  
ATOM    830  OD1 ASN   107      14.190  -4.678   1.707  1.00 93.67           O  
ATOM    831  N   ALA   108      12.619  -3.745   6.565  1.00 97.36           N  
ATOM    832  CA  ALA   108      12.656  -3.694   8.025  1.00 97.05           C  
ATOM    833  C   ALA   108      11.823  -4.819   8.634  1.00 97.10           C  
ATOM    834  CB  ALA   108      12.159  -2.339   8.523  1.00 96.57           C  
ATOM    835  O   ALA   108      11.858  -5.039   9.847  1.00 96.26           O  
ATOM    836  N   GLY   109      11.091  -5.617   7.816  1.00 96.23           N  
ATOM    837  CA  GLY   109      10.391  -6.800   8.288  1.00 96.07           C  
ATOM    838  C   GLY   109       8.881  -6.680   8.190  1.00 96.25           C  
ATOM    839  O   GLY   109       8.152  -7.558   8.656  1.00 95.58           O  
ATOM    840  N   LEU   110       8.316  -5.563   7.626  1.00 96.97           N  
ATOM    841  CA  LEU   110       6.903  -5.569   7.261  1.00 97.11           C  
ATOM    842  C   LEU   110       6.606  -6.676   6.256  1.00 97.13           C  
ATOM    843  CB  LEU   110       6.494  -4.213   6.681  1.00 96.97           C  
ATOM    844  O   LEU   110       7.249  -6.757   5.207  1.00 96.79           O  
ATOM    845  CG  LEU   110       5.061  -4.104   6.157  1.00 95.92           C  
ATOM    846  CD1 LEU   110       4.065  -4.300   7.295  1.00 94.16           C  
ATOM    847  CD2 LEU   110       4.842  -2.759   5.473  1.00 94.30           C  
ATOM    848  N   SER   111       5.595  -7.519   6.551  1.00 97.42           N  
ATOM    849  CA  SER   111       5.145  -8.518   5.588  1.00 97.69           C  
ATOM    850  C   SER   111       4.435  -7.866   4.406  1.00 97.77           C  
ATOM    851  CB  SER   111       4.213  -9.529   6.258  1.00 97.47           C  
ATOM    852  O   SER   111       3.499  -7.086   4.591  1.00 97.62           O  
ATOM    853  OG  SER   111       3.730 -10.471   5.316  1.00 96.33           O  
ATOM    854  N   PRO   112       4.823  -8.196   3.130  1.00 97.71           N  
ATOM    855  CA  PRO   112       4.080  -7.672   1.982  1.00 97.90           C  
ATOM    856  C   PRO   112       2.657  -8.220   1.901  1.00 97.77           C  
ATOM    857  CB  PRO   112       4.912  -8.134   0.783  1.00 97.60           C  
ATOM    858  O   PRO   112       1.827  -7.686   1.160  1.00 97.38           O  
ATOM    859  CG  PRO   112       5.592  -9.381   1.248  1.00 96.92           C  
ATOM    860  CD  PRO   112       5.932  -9.225   2.702  1.00 96.26           C  
ATOM    861  N   ASN   113       2.326  -9.270   2.649  1.00 97.99           N  
ATOM    862  CA  ASN   113       1.011  -9.895   2.746  1.00 98.07           C  
ATOM    863  C   ASN   113       0.312  -9.530   4.052  1.00 97.60           C  
ATOM    864  CB  ASN   113       1.129 -11.415   2.613  1.00 97.90           C  
ATOM    865  O   ASN   113      -0.595 -10.238   4.494  1.00 96.62           O  
ATOM    866  CG  ASN   113       1.648 -11.844   1.255  1.00 97.72           C  
ATOM    867  ND2 ASN   113       2.664 -12.699   1.252  1.00 97.02           N  
ATOM    868  OD1 ASN   113       1.141 -11.411   0.217  1.00 97.07           O  
ATOM    869  N   ALA   114       0.762  -8.515   4.767  1.00 97.71           N  
ATOM    870  CA  ALA   114       0.112  -8.039   5.986  1.00 97.59           C  
ATOM    871  C   ALA   114      -1.312  -7.572   5.701  1.00 97.39           C  
ATOM    872  CB  ALA   114       0.923  -6.910   6.616  1.00 97.22           C  
ATOM    873  O   ALA   114      -1.615  -7.123   4.593  1.00 96.87           O  
ATOM    874  N   VAL   115      -2.179  -7.676   6.686  1.00 96.71           N  
ATOM    875  CA  VAL   115      -3.564  -7.220   6.662  1.00 96.16           C  
ATOM    876  C   VAL   115      -3.730  -6.019   7.590  1.00 95.05           C  
ATOM    877  CB  VAL   115      -4.541  -8.346   7.068  1.00 94.42           C  
ATOM    878  O   VAL   115      -3.105  -5.957   8.652  1.00 93.07           O  
ATOM    879  CG1 VAL   115      -4.475  -9.503   6.073  1.00 80.40           C  
ATOM    880  CG2 VAL   115      -4.231  -8.835   8.482  1.00 79.61           C  
ATOM    881  N   ASP   116      -4.504  -5.045   7.112  1.00 93.46           N  
ATOM    882  CA  ASP   116      -4.811  -3.905   7.971  1.00 92.52           C  
ATOM    883  C   ASP   116      -5.612  -4.341   9.196  1.00 92.13           C  
ATOM    884  CB  ASP   116      -5.582  -2.838   7.192  1.00 89.62           C  
ATOM    885  O   ASP   116      -6.491  -5.200   9.096  1.00 90.16           O  
ATOM    886  CG  ASP   116      -7.025  -3.227   6.921  1.00 78.30           C  
ATOM    887  OD1 ASP   116      -7.890  -3.011   7.797  1.00 72.07           O  
ATOM    888  OD2 ASP   116      -7.299  -3.757   5.823  1.00 77.10           O  
ATOM    889  N   LYS   117      -5.353  -3.799  10.373  1.00 90.88           N  
ATOM    890  CA  LYS   117      -5.949  -4.201  11.644  1.00 90.34           C  
ATOM    891  C   LYS   117      -7.351  -3.620  11.802  1.00 88.27           C  
ATOM    892  CB  LYS   117      -5.066  -3.764  12.813  1.00 89.90           C  
ATOM    893  O   LYS   117      -8.096  -4.017  12.701  1.00 85.57           O  
ATOM    894  CG  LYS   117      -3.778  -4.563  12.949  1.00 89.74           C  
ATOM    895  CD  LYS   117      -2.981  -4.134  14.175  1.00 88.33           C  
ATOM    896  CE  LYS   117      -1.675  -4.909  14.292  1.00 87.56           C  
ATOM    897  NZ  LYS   117      -0.817  -4.383  15.395  1.00 87.70           N  
ATOM    898  N   THR   118      -7.714  -2.642  10.964  1.00 89.12           N  
ATOM    899  CA  THR   118      -8.991  -1.942  11.062  1.00 88.11           C  
ATOM    900  C   THR   118     -10.075  -2.685  10.286  1.00 87.76           C  
ATOM    901  CB  THR   118      -8.878  -0.499  10.537  1.00 87.24           C  
ATOM    902  O   THR   118     -11.147  -2.968  10.825  1.00 86.39           O  
ATOM    903  CG2 THR   118     -10.165   0.279  10.788  1.00 82.23           C  
ATOM    904  OG1 THR   118      -7.795   0.162  11.203  1.00 84.80           O  
ATOM    905  N   PHE   119      -9.846  -3.159   9.105  1.00 89.74           N  
ATOM    906  CA  PHE   119     -10.876  -3.685   8.217  1.00 90.01           C  
ATOM    907  C   PHE   119     -10.575  -5.130   7.835  1.00 90.36           C  
ATOM    908  CB  PHE   119     -10.994  -2.823   6.956  1.00 89.01           C  
ATOM    909  O   PHE   119     -11.393  -5.791   7.193  1.00 89.55           O  
ATOM    910  CG  PHE   119     -11.332  -1.383   7.236  1.00 86.11           C  
ATOM    911  CD1 PHE   119     -12.584  -1.030   7.722  1.00 83.68           C  
ATOM    912  CD2 PHE   119     -10.395  -0.382   7.011  1.00 83.98           C  
ATOM    913  CE1 PHE   119     -12.900   0.301   7.981  1.00 82.07           C  
ATOM    914  CE2 PHE   119     -10.704   0.951   7.268  1.00 83.48           C  
ATOM    915  CZ  PHE   119     -11.957   1.291   7.752  1.00 79.66           C  
ATOM    916  N   GLY   120      -9.381  -5.669   8.167  1.00 93.13           N  
ATOM    917  CA  GLY   120      -8.978  -7.011   7.778  1.00 93.40           C  
ATOM    918  C   GLY   120      -8.636  -7.127   6.304  1.00 93.21           C  
ATOM    919  O   GLY   120      -8.559  -8.233   5.765  1.00 91.96           O  
ATOM    920  N   LYS   121      -8.480  -6.004   5.627  1.00 94.35           N  
ATOM    921  CA  LYS   121      -8.124  -5.963   4.212  1.00 94.86           C  
ATOM    922  C   LYS   121      -6.615  -6.077   4.021  1.00 95.70           C  
ATOM    923  CB  LYS   121      -8.638  -4.675   3.567  1.00 94.12           C  
ATOM    924  O   LYS   121      -5.845  -5.385   4.691  1.00 95.59           O  
ATOM    925  CG  LYS   121      -8.530  -4.657   2.049  1.00 91.02           C  
ATOM    926  CD  LYS   121      -9.198  -3.423   1.456  1.00 87.76           C  
ATOM    927  CE  LYS   121      -9.176  -3.452  -0.067  1.00 85.99           C  
ATOM    928  NZ  LYS   121      -9.897  -2.283  -0.653  1.00 86.05           N  
ATOM    929  N   PRO   122      -6.046  -6.959   3.119  1.00 96.53           N  
ATOM    930  CA  PRO   122      -4.614  -6.956   2.810  1.00 96.90           C  
ATOM    931  C   PRO   122      -4.109  -5.585   2.368  1.00 97.05           C  
ATOM    932  CB  PRO   122      -4.496  -7.974   1.673  1.00 96.79           C  
ATOM    933  O   PRO   122      -4.702  -4.959   1.485  1.00 96.88           O  
ATOM    934  CG  PRO   122      -5.686  -8.864   1.832  1.00 96.33           C  
ATOM    935  CD  PRO   122      -6.846  -8.030   2.295  1.00 95.95           C  
ATOM    936  N   ILE   123      -3.010  -5.116   2.894  1.00 96.75           N  
ATOM    937  CA  ILE   123      -2.563  -3.737   2.729  1.00 96.76           C  
ATOM    938  C   ILE   123      -2.111  -3.511   1.288  1.00 97.03           C  
ATOM    939  CB  ILE   123      -1.420  -3.391   3.709  1.00 96.37           C  
ATOM    940  O   ILE   123      -2.060  -2.371   0.818  1.00 96.57           O  
ATOM    941  CG1 ILE   123      -0.202  -4.283   3.445  1.00 94.05           C  
ATOM    942  CG2 ILE   123      -1.894  -3.527   5.160  1.00 94.03           C  
ATOM    943  CD1 ILE   123       1.073  -3.807   4.127  1.00 92.76           C  
ATOM    944  N   ILE   124      -1.815  -4.507   0.503  1.00 96.86           N  
ATOM    945  CA  ILE   124      -1.385  -4.409  -0.887  1.00 97.07           C  
ATOM    946  C   ILE   124      -2.508  -3.815  -1.734  1.00 96.98           C  
ATOM    947  CB  ILE   124      -0.962  -5.786  -1.446  1.00 97.08           C  
ATOM    948  O   ILE   124      -2.251  -3.166  -2.750  1.00 96.50           O  
ATOM    949  CG1 ILE   124      -0.336  -5.628  -2.837  1.00 96.38           C  
ATOM    950  CG2 ILE   124      -2.158  -6.742  -1.490  1.00 96.36           C  
ATOM    951  CD1 ILE   124       0.355  -6.883  -3.351  1.00 95.95           C  
ATOM    952  N   PHE   125      -3.789  -3.922  -1.314  1.00 96.59           N  
ATOM    953  CA  PHE   125      -4.910  -3.335  -2.039  1.00 96.60           C  
ATOM    954  C   PHE   125      -4.835  -1.813  -2.011  1.00 95.97           C  
ATOM    955  CB  PHE   125      -6.241  -3.805  -1.445  1.00 96.62           C  
ATOM    956  O   PHE   125      -5.234  -1.149  -2.969  1.00 94.88           O  
ATOM    957  CG  PHE   125      -6.678  -5.161  -1.932  1.00 96.64           C  
ATOM    958  CD1 PHE   125      -7.694  -5.283  -2.872  1.00 95.96           C  
ATOM    959  CD2 PHE   125      -6.072  -6.313  -1.449  1.00 95.73           C  
ATOM    960  CE1 PHE   125      -8.100  -6.536  -3.324  1.00 95.14           C  
ATOM    961  CE2 PHE   125      -6.473  -7.569  -1.896  1.00 95.12           C  
ATOM    962  CZ  PHE   125      -7.488  -7.678  -2.833  1.00 95.21           C  
ATOM    963  N   GLN   126      -4.216  -1.202  -1.016  1.00 95.25           N  
ATOM    964  CA  GLN   126      -4.060   0.246  -0.927  1.00 94.88           C  
ATOM    965  C   GLN   126      -3.131   0.768  -2.020  1.00 95.11           C  
ATOM    966  CB  GLN   126      -3.528   0.646   0.450  1.00 93.09           C  
ATOM    967  O   GLN   126      -3.214   1.935  -2.408  1.00 94.13           O  
ATOM    968  CG  GLN   126      -4.546   0.490   1.572  1.00 83.61           C  
ATOM    969  CD  GLN   126      -4.660  -0.940   2.066  1.00 77.89           C  
ATOM    970  NE2 GLN   126      -5.689  -1.212   2.861  1.00 71.38           N  
ATOM    971  OE1 GLN   126      -3.831  -1.794   1.734  1.00 77.27           O  
ATOM    972  N   THR   127      -2.292  -0.097  -2.612  1.00 95.42           N  
ATOM    973  CA  THR   127      -1.395   0.303  -3.691  1.00 95.38           C  
ATOM    974  C   THR   127      -2.181   0.610  -4.962  1.00 94.69           C  
ATOM    975  CB  THR   127      -0.350  -0.790  -3.983  1.00 95.17           C  
ATOM    976  O   THR   127      -1.676   1.282  -5.864  1.00 93.50           O  
ATOM    977  CG2 THR   127       0.371  -1.216  -2.708  1.00 93.43           C  
ATOM    978  OG1 THR   127      -1.005  -1.931  -4.551  1.00 94.30           O  
ATOM    979  N   LEU   128      -3.384   0.141  -5.023  1.00 94.97           N  
ATOM    980  CA  LEU   128      -4.197   0.310  -6.223  1.00 94.78           C  
ATOM    981  C   LEU   128      -4.734   1.734  -6.319  1.00 92.78           C  
ATOM    982  CB  LEU   128      -5.359  -0.687  -6.228  1.00 95.00           C  
ATOM    983  O   LEU   128      -5.060   2.207  -7.410  1.00 90.19           O  
ATOM    984  CG  LEU   128      -4.981  -2.168  -6.174  1.00 95.67           C  
ATOM    985  CD1 LEU   128      -6.235  -3.036  -6.199  1.00 95.05           C  
ATOM    986  CD2 LEU   128      -4.053  -2.527  -7.329  1.00 94.86           C  
ATOM    987  N   GLU   129      -4.770   2.452  -5.245  1.00 92.00           N  
ATOM    988  CA  GLU   129      -5.186   3.850  -5.189  1.00 90.90           C  
ATOM    989  C   GLU   129      -4.035   4.784  -5.551  1.00 89.99           C  
ATOM    990  CB  GLU   129      -5.726   4.196  -3.799  1.00 89.72           C  
ATOM    991  O   GLU   129      -4.246   5.975  -5.790  1.00 87.95           O  
ATOM    992  CG  GLU   129      -7.001   3.451  -3.431  1.00 86.76           C  
ATOM    993  CD  GLU   129      -7.536   3.819  -2.057  1.00 85.45           C  
ATOM    994  OE1 GLU   129      -7.277   4.950  -1.587  1.00 83.07           O  
ATOM    995  OE2 GLU   129      -8.220   2.969  -1.444  1.00 83.49           O  
ATOM    996  N   ALA   130      -2.856   4.249  -5.572  1.00 88.00           N  
ATOM    997  CA  ALA   130      -1.674   5.010  -5.967  1.00 87.73           C  
ATOM    998  C   ALA   130      -1.712   5.352  -7.453  1.00 88.35           C  
ATOM    999  CB  ALA   130      -0.404   4.229  -5.637  1.00 86.03           C  
ATOM   1000  O   ALA   130      -2.188   4.557  -8.267  1.00 87.66           O  
ATOM   1001  N   LYS   131      -1.125   6.430  -7.853  1.00 87.35           N  
ATOM   1002  CA  LYS   131      -1.127   6.921  -9.228  1.00 87.06           C  
ATOM   1003  C   LYS   131      -0.162   6.121 -10.098  1.00 87.10           C  
ATOM   1004  CB  LYS   131      -0.763   8.405  -9.269  1.00 83.49           C  
ATOM   1005  O   LYS   131      -0.216   6.200 -11.327  1.00 85.50           O  
ATOM   1006  CG  LYS   131      -1.824   9.320  -8.674  1.00 76.65           C  
ATOM   1007  CD  LYS   131      -1.462  10.788  -8.855  1.00 73.62           C  
ATOM   1008  CE  LYS   131      -2.529  11.704  -8.271  1.00 68.54           C  
ATOM   1009  NZ  LYS   131      -2.185  13.145  -8.458  1.00 68.50           N  
ATOM   1010  N   ASN   132       0.874   5.536  -9.505  1.00 88.74           N  
ATOM   1011  CA  ASN   132       1.835   4.746 -10.266  1.00 90.06           C  
ATOM   1012  C   ASN   132       1.957   3.328  -9.716  1.00 91.65           C  
ATOM   1013  CB  ASN   132       3.204   5.430 -10.277  1.00 86.07           C  
ATOM   1014  O   ASN   132       1.637   3.080  -8.552  1.00 90.61           O  
ATOM   1015  CG  ASN   132       3.817   5.533  -8.894  1.00 80.09           C  
ATOM   1016  ND2 ASN   132       3.883   6.749  -8.364  1.00 75.13           N  
ATOM   1017  OD1 ASN   132       4.227   4.528  -8.307  1.00 75.47           O  
ATOM   1018  N   THR   133       2.555   2.427 -10.496  1.00 94.52           N  
ATOM   1019  CA  THR   133       2.605   0.997 -10.211  1.00 95.18           C  
ATOM   1020  C   THR   133       3.822   0.659  -9.355  1.00 95.35           C  
ATOM   1021  CB  THR   133       2.641   0.170 -11.509  1.00 94.05           C  
ATOM   1022  O   THR   133       4.021  -0.497  -8.978  1.00 94.52           O  
ATOM   1023  CG2 THR   133       1.334   0.305 -12.284  1.00 91.93           C  
ATOM   1024  OG1 THR   133       3.721   0.628 -12.332  1.00 93.08           O  
ATOM   1025  N   LYS   134       4.697   1.587  -8.995  1.00 95.40           N  
ATOM   1026  CA  LYS   134       5.996   1.339  -8.375  1.00 95.53           C  
ATOM   1027  C   LYS   134       5.834   0.756  -6.974  1.00 95.83           C  
ATOM   1028  CB  LYS   134       6.817   2.628  -8.314  1.00 94.40           C  
ATOM   1029  O   LYS   134       6.622  -0.095  -6.556  1.00 95.49           O  
ATOM   1030  CG  LYS   134       7.270   3.138  -9.674  1.00 90.68           C  
ATOM   1031  CD  LYS   134       8.094   4.413  -9.547  1.00 89.37           C  
ATOM   1032  CE  LYS   134       8.533   4.935 -10.909  1.00 85.66           C  
ATOM   1033  NZ  LYS   134       9.232   6.250 -10.799  1.00 85.70           N  
ATOM   1034  N   THR   135       4.843   1.237  -6.271  1.00 95.12           N  
ATOM   1035  CA  THR   135       4.559   0.729  -4.934  1.00 95.42           C  
ATOM   1036  C   THR   135       4.049  -0.708  -4.998  1.00 96.47           C  
ATOM   1037  CB  THR   135       3.526   1.611  -4.209  1.00 93.67           C  
ATOM   1038  O   THR   135       4.545  -1.581  -4.283  1.00 96.37           O  
ATOM   1039  CG2 THR   135       3.281   1.116  -2.787  1.00 80.77           C  
ATOM   1040  OG1 THR   135       4.010   2.959  -4.157  1.00 84.85           O  
ATOM   1041  N   LEU   136       3.117  -1.013  -5.890  1.00 96.50           N  
ATOM   1042  CA  LEU   136       2.645  -2.372  -6.135  1.00 96.90           C  
ATOM   1043  C   LEU   136       3.795  -3.278  -6.561  1.00 97.16           C  
ATOM   1044  CB  LEU   136       1.552  -2.375  -7.207  1.00 96.89           C  
ATOM   1045  O   LEU   136       3.989  -4.353  -5.989  1.00 97.02           O  
ATOM   1046  CG  LEU   136       0.991  -3.743  -7.599  1.00 96.58           C  
ATOM   1047  CD1 LEU   136       0.369  -4.428  -6.386  1.00 95.84           C  
ATOM   1048  CD2 LEU   136      -0.031  -3.600  -8.721  1.00 95.73           C  
ATOM   1049  N   GLN   137       4.642  -2.835  -7.513  1.00 97.20           N  
ATOM   1050  CA  GLN   137       5.823  -3.566  -7.961  1.00 97.06           C  
ATOM   1051  C   GLN   137       6.751  -3.881  -6.791  1.00 97.16           C  
ATOM   1052  CB  GLN   137       6.575  -2.770  -9.028  1.00 95.56           C  
ATOM   1053  O   GLN   137       7.197  -5.020  -6.635  1.00 96.67           O  
ATOM   1054  CG  GLN   137       7.716  -3.540  -9.680  1.00 83.18           C  
ATOM   1055  CD  GLN   137       8.346  -2.788 -10.838  1.00 77.74           C  
ATOM   1056  NE2 GLN   137       8.932  -3.526 -11.775  1.00 71.99           N  
ATOM   1057  OE1 GLN   137       8.305  -1.555 -10.890  1.00 79.69           O  
ATOM   1058  N   ALA   138       6.989  -2.966  -5.897  1.00 96.42           N  
ATOM   1059  CA  ALA   138       7.863  -3.152  -4.741  1.00 96.44           C  
ATOM   1060  C   ALA   138       7.309  -4.218  -3.800  1.00 96.77           C  
ATOM   1061  CB  ALA   138       8.047  -1.832  -3.996  1.00 95.60           C  
ATOM   1062  O   ALA   138       8.063  -5.028  -3.257  1.00 96.54           O  
ATOM   1063  N   MET   139       6.002  -4.292  -3.625  1.00 96.84           N  
ATOM   1064  CA  MET   139       5.352  -5.309  -2.803  1.00 96.95           C  
ATOM   1065  C   MET   139       5.466  -6.685  -3.450  1.00 97.15           C  
ATOM   1066  CB  MET   139       3.881  -4.958  -2.576  1.00 96.56           C  
ATOM   1067  O   MET   139       5.864  -7.651  -2.796  1.00 96.89           O  
ATOM   1068  CG  MET   139       3.671  -3.700  -1.749  1.00 93.96           C  
ATOM   1069  SD  MET   139       3.950  -3.981   0.042  1.00 93.72           S  
ATOM   1070  CE  MET   139       2.543  -5.063   0.420  1.00 88.75           C  
ATOM   1071  N   LEU   140       5.203  -6.783  -4.752  1.00 97.90           N  
ATOM   1072  CA  LEU   140       5.286  -8.031  -5.504  1.00 97.88           C  
ATOM   1073  C   LEU   140       6.721  -8.547  -5.543  1.00 97.66           C  
ATOM   1074  CB  LEU   140       4.763  -7.834  -6.929  1.00 97.96           C  
ATOM   1075  O   LEU   140       6.960  -9.741  -5.351  1.00 97.25           O  
ATOM   1076  CG  LEU   140       3.272  -7.522  -7.067  1.00 97.86           C  
ATOM   1077  CD1 LEU   140       2.926  -7.221  -8.522  1.00 97.43           C  
ATOM   1078  CD2 LEU   140       2.432  -8.681  -6.541  1.00 97.31           C  
ATOM   1079  N   ASP   141       7.716  -7.670  -5.650  1.00 97.75           N  
ATOM   1080  CA  ASP   141       9.136  -8.008  -5.636  1.00 97.68           C  
ATOM   1081  C   ASP   141       9.554  -8.564  -4.277  1.00 97.41           C  
ATOM   1082  CB  ASP   141       9.984  -6.784  -5.987  1.00 97.66           C  
ATOM   1083  O   ASP   141      10.549  -9.285  -4.174  1.00 96.81           O  
ATOM   1084  CG  ASP   141       9.850  -6.368  -7.442  1.00 97.14           C  
ATOM   1085  OD1 ASP   141       9.365  -7.174  -8.265  1.00 96.47           O  
ATOM   1086  OD2 ASP   141      10.237  -5.225  -7.768  1.00 96.20           O  
ATOM   1087  N   LYS   142       8.792  -8.339  -3.248  1.00 97.80           N  
ATOM   1088  CA  LYS   142       9.067  -8.790  -1.887  1.00 97.64           C  
ATOM   1089  C   LYS   142       8.192  -9.983  -1.515  1.00 97.80           C  
ATOM   1090  CB  LYS   142       8.851  -7.650  -0.890  1.00 97.28           C  
ATOM   1091  O   LYS   142       8.163 -10.401  -0.355  1.00 97.31           O  
ATOM   1092  CG  LYS   142       9.933  -6.582  -0.926  1.00 95.45           C  
ATOM   1093  CD  LYS   142      11.283  -7.138  -0.489  1.00 93.09           C  
ATOM   1094  CE  LYS   142      12.353  -6.056  -0.466  1.00 90.62           C  
ATOM   1095  NZ  LYS   142      13.681  -6.599  -0.050  1.00 89.35           N  
ATOM   1096  N   GLY   143       7.473 -10.556  -2.496  1.00 97.66           N  
ATOM   1097  CA  GLY   143       6.753 -11.806  -2.316  1.00 97.68           C  
ATOM   1098  C   GLY   143       5.330 -11.609  -1.827  1.00 97.80           C  
ATOM   1099  O   GLY   143       4.783 -12.467  -1.131  1.00 97.39           O  
ATOM   1100  N   ALA   144       4.741 -10.447  -2.123  1.00 98.32           N  
ATOM   1101  CA  ALA   144       3.295 -10.323  -1.956  1.00 98.28           C  
ATOM   1102  C   ALA   144       2.555 -11.350  -2.808  1.00 98.23           C  
ATOM   1103  CB  ALA   144       2.838  -8.911  -2.314  1.00 98.04           C  
ATOM   1104  O   ALA   144       2.917 -11.585  -3.963  1.00 97.97           O  
ATOM   1105  N   ASP   145       1.547 -12.002  -2.178  1.00 98.42           N  
ATOM   1106  CA  ASP   145       0.651 -12.885  -2.917  1.00 98.50           C  
ATOM   1107  C   ASP   145      -0.200 -12.097  -3.910  1.00 98.52           C  
ATOM   1108  CB  ASP   145      -0.249 -13.664  -1.956  1.00 98.36           C  
ATOM   1109  O   ASP   145      -1.093 -11.346  -3.512  1.00 98.39           O  
ATOM   1110  CG  ASP   145      -1.161 -14.650  -2.665  1.00 97.72           C  
ATOM   1111  OD1 ASP   145      -1.160 -14.692  -3.914  1.00 97.52           O  
ATOM   1112  OD2 ASP   145      -1.889 -15.390  -1.967  1.00 97.06           O  
ATOM   1113  N   ILE   146       0.093 -12.290  -5.200  1.00 98.37           N  
ATOM   1114  CA  ILE   146      -0.511 -11.543  -6.297  1.00 98.51           C  
ATOM   1115  C   ILE   146      -1.970 -11.963  -6.466  1.00 98.48           C  
ATOM   1116  CB  ILE   146       0.263 -11.751  -7.618  1.00 98.38           C  
ATOM   1117  O   ILE   146      -2.761 -11.247  -7.084  1.00 98.33           O  
ATOM   1118  CG1 ILE   146      -0.147 -10.695  -8.650  1.00 97.53           C  
ATOM   1119  CG2 ILE   146       0.035 -13.165  -8.161  1.00 97.48           C  
ATOM   1120  CD1 ILE   146       0.821 -10.562  -9.818  1.00 96.74           C  
ATOM   1121  N   ASN   147      -2.393 -13.049  -5.939  1.00 98.41           N  
ATOM   1122  CA  ASN   147      -3.731 -13.621  -6.053  1.00 98.43           C  
ATOM   1123  C   ASN   147      -4.478 -13.568  -4.724  1.00 98.32           C  
ATOM   1124  CB  ASN   147      -3.657 -15.062  -6.564  1.00 98.26           C  
ATOM   1125  O   ASN   147      -5.504 -14.231  -4.557  1.00 97.91           O  
ATOM   1126  CG  ASN   147      -3.216 -15.146  -8.012  1.00 97.84           C  
ATOM   1127  ND2 ASN   147      -2.391 -16.139  -8.324  1.00 96.82           N  
ATOM   1128  OD1 ASN   147      -3.612 -14.325  -8.843  1.00 97.00           O  
ATOM   1129  N   ILE   148      -3.998 -12.847  -3.687  1.00 98.32           N  
ATOM   1130  CA  ILE   148      -4.683 -12.611  -2.421  1.00 98.25           C  
ATOM   1131  C   ILE   148      -6.025 -11.929  -2.680  1.00 98.19           C  
ATOM   1132  CB  ILE   148      -3.823 -11.756  -1.463  1.00 98.10           C  
ATOM   1133  O   ILE   148      -6.161 -11.152  -3.628  1.00 97.93           O  
ATOM   1134  CG1 ILE   148      -4.372 -11.838  -0.034  1.00 96.47           C  
ATOM   1135  CG2 ILE   148      -3.763 -10.303  -1.944  1.00 96.46           C  
ATOM   1136  CD1 ILE   148      -3.397 -11.360   1.032  1.00 95.61           C  
ATOM   1137  N   THR   149      -7.073 -12.244  -1.806  1.00 97.78           N  
ATOM   1138  CA  THR   149      -8.413 -11.678  -1.918  1.00 97.62           C  
ATOM   1139  C   THR   149      -8.753 -10.847  -0.684  1.00 97.13           C  
ATOM   1140  CB  THR   149      -9.471 -12.780  -2.106  1.00 97.34           C  
ATOM   1141  O   THR   149      -8.220 -11.089   0.401  1.00 96.39           O  
ATOM   1142  CG2 THR   149      -9.252 -13.536  -3.412  1.00 95.79           C  
ATOM   1143  OG1 THR   149      -9.390 -13.704  -1.013  1.00 96.28           O  
ATOM   1144  N   ASP   150      -9.632  -9.876  -0.845  1.00 96.31           N  
ATOM   1145  CA  ASP   150     -10.168  -9.128   0.288  1.00 95.82           C  
ATOM   1146  C   ASP   150     -11.311  -9.888   0.957  1.00 95.23           C  
ATOM   1147  CB  ASP   150     -10.647  -7.745  -0.160  1.00 95.69           C  
ATOM   1148  O   ASP   150     -11.505 -11.078   0.701  1.00 93.78           O  
ATOM   1149  CG  ASP   150     -11.939  -7.794  -0.955  1.00 94.95           C  
ATOM   1150  OD1 ASP   150     -12.504  -8.895  -1.135  1.00 93.90           O  
ATOM   1151  OD2 ASP   150     -12.396  -6.723  -1.410  1.00 93.33           O  
ATOM   1152  N   SER   151     -12.081  -9.301   1.849  1.00 95.19           N  
ATOM   1153  CA  SER   151     -13.141  -9.899   2.654  1.00 95.06           C  
ATOM   1154  C   SER   151     -14.380 -10.183   1.812  1.00 94.74           C  
ATOM   1155  CB  SER   151     -13.506  -8.986   3.824  1.00 94.31           C  
ATOM   1156  O   SER   151     -15.327 -10.815   2.286  1.00 93.65           O  
ATOM   1157  OG  SER   151     -13.851  -7.691   3.363  1.00 89.95           O  
ATOM   1158  N   LEU   152     -14.396  -9.782   0.554  1.00 94.30           N  
ATOM   1159  CA  LEU   152     -15.482 -10.016  -0.391  1.00 94.08           C  
ATOM   1160  C   LEU   152     -15.044 -10.969  -1.498  1.00 94.70           C  
ATOM   1161  CB  LEU   152     -15.958  -8.694  -0.999  1.00 93.11           C  
ATOM   1162  O   LEU   152     -15.747 -11.132  -2.498  1.00 94.12           O  
ATOM   1163  CG  LEU   152     -16.509  -7.657  -0.019  1.00 89.47           C  
ATOM   1164  CD1 LEU   152     -16.894  -6.380  -0.759  1.00 86.55           C  
ATOM   1165  CD2 LEU   152     -17.704  -8.221   0.742  1.00 86.64           C  
ATOM   1166  N   GLY   153     -13.858 -11.530  -1.396  1.00 95.83           N  
ATOM   1167  CA  GLY   153     -13.298 -12.442  -2.380  1.00 95.98           C  
ATOM   1168  C   GLY   153     -12.772 -11.736  -3.616  1.00 96.20           C  
ATOM   1169  O   GLY   153     -12.398 -12.385  -4.596  1.00 95.66           O  
ATOM   1170  N   ASN   154     -12.784 -10.397  -3.652  1.00 95.98           N  
ATOM   1171  CA  ASN   154     -12.191  -9.683  -4.778  1.00 96.12           C  
ATOM   1172  C   ASN   154     -10.674  -9.844  -4.808  1.00 96.69           C  
ATOM   1173  CB  ASN   154     -12.567  -8.200  -4.731  1.00 95.65           C  
ATOM   1174  O   ASN   154     -10.010  -9.701  -3.780  1.00 96.52           O  
ATOM   1175  CG  ASN   154     -14.060  -7.972  -4.851  1.00 93.04           C  
ATOM   1176  ND2 ASN   154     -14.573  -6.999  -4.106  1.00 92.13           N  
ATOM   1177  OD1 ASN   154     -14.748  -8.664  -5.606  1.00 92.08           O  
ATOM   1178  N   THR   155     -10.098 -10.085  -5.956  1.00 97.08           N  
ATOM   1179  CA  THR   155      -8.662 -10.096  -6.210  1.00 97.21           C  
ATOM   1180  C   THR   155      -8.152  -8.685  -6.489  1.00 97.44           C  
ATOM   1181  CB  THR   155      -8.310 -11.015  -7.394  1.00 97.13           C  
ATOM   1182  O   THR   155      -8.935  -7.788  -6.810  1.00 97.27           O  
ATOM   1183  CG2 THR   155      -8.830 -12.430  -7.165  1.00 95.44           C  
ATOM   1184  OG1 THR   155      -8.899 -10.490  -8.590  1.00 96.04           O  
ATOM   1185  N   LEU   156      -6.842  -8.495  -6.477  1.00 97.37           N  
ATOM   1186  CA  LEU   156      -6.183  -7.261  -6.890  1.00 97.50           C  
ATOM   1187  C   LEU   156      -6.598  -6.871  -8.305  1.00 97.45           C  
ATOM   1188  CB  LEU   156      -4.662  -7.413  -6.816  1.00 97.42           C  
ATOM   1189  O   LEU   156      -6.752  -5.686  -8.607  1.00 97.12           O  
ATOM   1190  CG  LEU   156      -4.061  -7.544  -5.415  1.00 96.82           C  
ATOM   1191  CD1 LEU   156      -2.601  -7.974  -5.502  1.00 95.74           C  
ATOM   1192  CD2 LEU   156      -4.192  -6.230  -4.652  1.00 95.68           C  
ATOM   1193  N   LEU   157      -6.790  -7.844  -9.252  1.00 97.32           N  
ATOM   1194  CA  LEU   157      -7.212  -7.608 -10.628  1.00 97.25           C  
ATOM   1195  C   LEU   157      -8.610  -6.999 -10.671  1.00 97.07           C  
ATOM   1196  CB  LEU   157      -7.187  -8.913 -11.428  1.00 96.84           C  
ATOM   1197  O   LEU   157      -8.859  -6.059 -11.430  1.00 96.57           O  
ATOM   1198  CG  LEU   157      -5.818  -9.372 -11.934  1.00 95.02           C  
ATOM   1199  CD1 LEU   157      -5.912 -10.780 -12.512  1.00 92.93           C  
ATOM   1200  CD2 LEU   157      -5.277  -8.396 -12.973  1.00 92.78           C  
ATOM   1201  N   ILE   158      -9.577  -7.492  -9.927  1.00 96.27           N  
ATOM   1202  CA  ILE   158     -10.950  -6.999  -9.883  1.00 96.15           C  
ATOM   1203  C   ILE   158     -10.975  -5.595  -9.284  1.00 96.21           C  
ATOM   1204  CB  ILE   158     -11.864  -7.945  -9.072  1.00 95.61           C  
ATOM   1205  O   ILE   158     -11.510  -4.664  -9.891  1.00 95.73           O  
ATOM   1206  CG1 ILE   158     -12.077  -9.261  -9.829  1.00 92.73           C  
ATOM   1207  CG2 ILE   158     -13.202  -7.268  -8.762  1.00 92.65           C  
ATOM   1208  CD1 ILE   158     -12.845 -10.312  -9.039  1.00 90.99           C  
ATOM   1209  N   ASP   159     -10.304  -5.326  -8.165  1.00 96.55           N  
ATOM   1210  CA  ASP   159     -10.276  -4.021  -7.512  1.00 96.47           C  
ATOM   1211  C   ASP   159      -9.555  -2.989  -8.376  1.00 96.71           C  
ATOM   1212  CB  ASP   159      -9.603  -4.120  -6.141  1.00 95.61           C  
ATOM   1213  O   ASP   159     -10.034  -1.865  -8.540  1.00 96.26           O  
ATOM   1214  CG  ASP   159     -10.563  -4.532  -5.038  1.00 90.20           C  
ATOM   1215  OD1 ASP   159     -11.629  -5.110  -5.341  1.00 87.37           O  
ATOM   1216  OD2 ASP   159     -10.251  -4.275  -3.855  1.00 89.82           O  
ATOM   1217  N   ALA   160      -8.449  -3.362  -8.996  1.00 96.86           N  
ATOM   1218  CA  ALA   160      -7.729  -2.455  -9.886  1.00 96.78           C  
ATOM   1219  C   ALA   160      -8.613  -2.009 -11.047  1.00 96.53           C  
ATOM   1220  CB  ALA   160      -6.461  -3.122 -10.414  1.00 96.64           C  
ATOM   1221  O   ALA   160      -8.578  -0.844 -11.451  1.00 95.96           O  
ATOM   1222  N   LEU   161      -9.389  -2.892 -11.569  1.00 96.67           N  
ATOM   1223  CA  LEU   161     -10.331  -2.556 -12.631  1.00 96.11           C  
ATOM   1224  C   LEU   161     -11.441  -1.651 -12.108  1.00 95.86           C  
ATOM   1225  CB  LEU   161     -10.935  -3.828 -13.233  1.00 94.46           C  
ATOM   1226  O   LEU   161     -11.793  -0.659 -12.750  1.00 94.86           O  
ATOM   1227  CG  LEU   161     -11.812  -3.641 -14.473  1.00 83.30           C  
ATOM   1228  CD1 LEU   161     -11.003  -3.015 -15.604  1.00 74.62           C  
ATOM   1229  CD2 LEU   161     -12.410  -4.974 -14.910  1.00 74.06           C  
ATOM   1230  N   ASP   162     -11.984  -1.847 -10.917  1.00 95.41           N  
ATOM   1231  CA  ASP   162     -13.052  -1.063 -10.304  1.00 95.05           C  
ATOM   1232  C   ASP   162     -12.580   0.355  -9.989  1.00 94.26           C  
ATOM   1233  CB  ASP   162     -13.554  -1.744  -9.030  1.00 94.60           C  
ATOM   1234  O   ASP   162     -13.348   1.312 -10.112  1.00 93.07           O  
ATOM   1235  CG  ASP   162     -14.561  -2.848  -9.305  1.00 92.33           C  
ATOM   1236  OD1 ASP   162     -15.102  -2.913 -10.429  1.00 90.88           O  
ATOM   1237  OD2 ASP   162     -14.817  -3.658  -8.388  1.00 91.33           O  
ATOM   1238  N   PHE   163     -11.313   0.521  -9.747  1.00 95.02           N  
ATOM   1239  CA  PHE   163     -10.697   1.815  -9.477  1.00 94.78           C  
ATOM   1240  C   PHE   163     -10.222   2.468 -10.770  1.00 94.80           C  
ATOM   1241  CB  PHE   163      -9.523   1.661  -8.505  1.00 94.20           C  
ATOM   1242  O   PHE   163      -9.574   3.516 -10.740  1.00 93.81           O  
ATOM   1243  CG  PHE   163      -9.942   1.408  -7.082  1.00 91.67           C  
ATOM   1244  CD1 PHE   163     -10.840   2.256  -6.446  1.00 87.98           C  
ATOM   1245  CD2 PHE   163      -9.438   0.321  -6.380  1.00 87.80           C  
ATOM   1246  CE1 PHE   163     -11.230   2.025  -5.129  1.00 86.75           C  
ATOM   1247  CE2 PHE   163      -9.823   0.082  -5.064  1.00 87.14           C  
ATOM   1248  CZ  PHE   163     -10.719   0.936  -4.440  1.00 85.97           C  
ATOM   1249  N   HIS   164     -10.416   1.777 -11.916  1.00 95.97           N  
ATOM   1250  CA  HIS   164      -9.991   2.224 -13.238  1.00 96.07           C  
ATOM   1251  C   HIS   164      -8.480   2.428 -13.291  1.00 96.28           C  
ATOM   1252  CB  HIS   164     -10.709   3.519 -13.622  1.00 94.98           C  
ATOM   1253  O   HIS   164      -7.992   3.292 -14.023  1.00 95.48           O  
ATOM   1254  CG  HIS   164     -12.192   3.368 -13.749  1.00 92.75           C  
ATOM   1255  CD2 HIS   164     -13.181   3.495 -12.834  1.00 89.44           C  
ATOM   1256  ND1 HIS   164     -12.806   3.041 -14.939  1.00 89.64           N  
ATOM   1257  CE1 HIS   164     -14.113   2.976 -14.749  1.00 88.07           C  
ATOM   1258  NE2 HIS   164     -14.367   3.247 -13.480  1.00 89.49           N  
ATOM   1259  N   SER   165      -7.757   1.727 -12.456  1.00 96.09           N  
ATOM   1260  CA  SER   165      -6.300   1.723 -12.380  1.00 96.07           C  
ATOM   1261  C   SER   165      -5.694   0.794 -13.426  1.00 96.60           C  
ATOM   1262  CB  SER   165      -5.837   1.304 -10.984  1.00 95.16           C  
ATOM   1263  O   SER   165      -5.069  -0.212 -13.083  1.00 95.98           O  
ATOM   1264  OG  SER   165      -6.219   2.266 -10.017  1.00 83.68           O  
ATOM   1265  N   TYR   166      -5.776   1.082 -14.774  1.00 95.95           N  
ATOM   1266  CA  TYR   166      -5.517   0.200 -15.907  1.00 96.34           C  
ATOM   1267  C   TYR   166      -4.048  -0.200 -15.962  1.00 96.39           C  
ATOM   1268  CB  TYR   166      -5.924   0.878 -17.219  1.00 95.80           C  
ATOM   1269  O   TYR   166      -3.722  -1.343 -16.293  1.00 95.99           O  
ATOM   1270  CG  TYR   166      -7.382   1.262 -17.277  1.00 94.70           C  
ATOM   1271  CD1 TYR   166      -8.370   0.393 -16.819  1.00 92.69           C  
ATOM   1272  CD2 TYR   166      -7.776   2.492 -17.792  1.00 92.72           C  
ATOM   1273  CE1 TYR   166      -9.716   0.742 -16.873  1.00 91.55           C  
ATOM   1274  CE2 TYR   166      -9.118   2.851 -17.851  1.00 91.60           C  
ATOM   1275  OH  TYR   166     -11.410   2.321 -17.445  1.00 89.10           O  
ATOM   1276  CZ  TYR   166     -10.079   1.971 -17.389  1.00 91.45           C  
ATOM   1277  N   ASP   167      -3.065   0.697 -15.523  1.00 95.71           N  
ATOM   1278  CA  ASP   167      -1.643   0.371 -15.480  1.00 96.00           C  
ATOM   1279  C   ASP   167      -1.352  -0.674 -14.406  1.00 96.53           C  
ATOM   1280  CB  ASP   167      -0.811   1.630 -15.228  1.00 95.31           C  
ATOM   1281  O   ASP   167      -0.494  -1.540 -14.592  1.00 96.42           O  
ATOM   1282  CG  ASP   167      -0.906   2.640 -16.358  1.00 93.26           C  
ATOM   1283  OD1 ASP   167      -1.233   2.249 -17.499  1.00 92.73           O  
ATOM   1284  OD2 ASP   167      -0.648   3.837 -16.106  1.00 92.71           O  
ATOM   1285  N   HIS   168      -2.113  -0.647 -13.311  1.00 96.57           N  
ATOM   1286  CA  HIS   168      -2.029  -1.697 -12.301  1.00 96.89           C  
ATOM   1287  C   HIS   168      -2.574  -3.018 -12.834  1.00 97.16           C  
ATOM   1288  CB  HIS   168      -2.787  -1.287 -11.038  1.00 96.75           C  
ATOM   1289  O   HIS   168      -1.973  -4.073 -12.619  1.00 96.96           O  
ATOM   1290  CG  HIS   168      -2.159  -0.145 -10.305  1.00 96.09           C  
ATOM   1291  CD2 HIS   168      -1.416  -0.115  -9.174  1.00 94.35           C  
ATOM   1292  ND1 HIS   168      -2.269   1.162 -10.729  1.00 93.85           N  
ATOM   1293  CE1 HIS   168      -1.618   1.948  -9.888  1.00 93.59           C  
ATOM   1294  NE2 HIS   168      -1.091   1.198  -8.935  1.00 93.63           N  
ATOM   1295  N   VAL   169      -3.700  -3.039 -13.617  1.00 96.87           N  
ATOM   1296  CA  VAL   169      -4.269  -4.245 -14.210  1.00 96.92           C  
ATOM   1297  C   VAL   169      -3.252  -4.887 -15.152  1.00 96.92           C  
ATOM   1298  CB  VAL   169      -5.579  -3.940 -14.969  1.00 96.72           C  
ATOM   1299  O   VAL   169      -2.984  -6.087 -15.061  1.00 96.51           O  
ATOM   1300  CG1 VAL   169      -6.109  -5.196 -15.659  1.00 95.02           C  
ATOM   1301  CG2 VAL   169      -6.627  -3.369 -14.016  1.00 95.05           C  
ATOM   1302  N   LEU   170      -2.651  -4.112 -16.020  1.00 96.66           N  
ATOM   1303  CA  LEU   170      -1.656  -4.583 -16.976  1.00 96.61           C  
ATOM   1304  C   LEU   170      -0.435  -5.146 -16.256  1.00 96.69           C  
ATOM   1305  CB  LEU   170      -1.233  -3.449 -17.913  1.00 96.29           C  
ATOM   1306  O   LEU   170       0.003  -6.261 -16.547  1.00 96.36           O  
ATOM   1307  CG  LEU   170      -2.277  -2.985 -18.930  1.00 95.18           C  
ATOM   1308  CD1 LEU   170      -1.804  -1.717 -19.633  1.00 93.76           C  
ATOM   1309  CD2 LEU   170      -2.564  -4.089 -19.943  1.00 93.60           C  
ATOM   1310  N   LEU   171       0.095  -4.474 -15.232  1.00 96.97           N  
ATOM   1311  CA  LEU   171       1.217  -4.944 -14.427  1.00 97.09           C  
ATOM   1312  C   LEU   171       0.882  -6.267 -13.746  1.00 97.33           C  
ATOM   1313  CB  LEU   171       1.598  -3.898 -13.376  1.00 96.95           C  
ATOM   1314  O   LEU   171       1.699  -7.190 -13.735  1.00 97.16           O  
ATOM   1315  CG  LEU   171       2.670  -4.311 -12.366  1.00 96.10           C  
ATOM   1316  CD1 LEU   171       3.999  -4.556 -13.073  1.00 95.18           C  
ATOM   1317  CD2 LEU   171       2.823  -3.248 -11.283  1.00 95.17           C  
ATOM   1318  N   LEU   172      -0.290  -6.400 -13.171  1.00 97.68           N  
ATOM   1319  CA  LEU   172      -0.717  -7.610 -12.476  1.00 97.71           C  
ATOM   1320  C   LEU   172      -0.808  -8.788 -13.440  1.00 97.51           C  
ATOM   1321  CB  LEU   172      -2.069  -7.387 -11.794  1.00 97.85           C  
ATOM   1322  O   LEU   172      -0.315  -9.878 -13.143  1.00 97.09           O  
ATOM   1323  CG  LEU   172      -2.054  -6.548 -10.515  1.00 97.85           C  
ATOM   1324  CD1 LEU   172      -3.473  -6.145 -10.129  1.00 97.56           C  
ATOM   1325  CD2 LEU   172      -1.383  -7.315  -9.380  1.00 97.44           C  
ATOM   1326  N   LEU   173      -1.355  -8.615 -14.634  1.00 96.99           N  
ATOM   1327  CA  LEU   173      -1.429  -9.647 -15.662  1.00 96.82           C  
ATOM   1328  C   LEU   173      -0.035 -10.028 -16.151  1.00 96.42           C  
ATOM   1329  CB  LEU   173      -2.284  -9.171 -16.839  1.00 96.91           C  
ATOM   1330  O   LEU   173       0.302 -11.212 -16.219  1.00 95.77           O  
ATOM   1331  CG  LEU   173      -3.787  -9.055 -16.583  1.00 96.73           C  
ATOM   1332  CD1 LEU   173      -4.474  -8.368 -17.758  1.00 96.02           C  
ATOM   1333  CD2 LEU   173      -4.394 -10.431 -16.331  1.00 95.79           C  
ATOM   1334  N   GLU   174       0.889  -9.089 -16.354  1.00 97.05           N  
ATOM   1335  CA  GLU   174       2.275  -9.310 -16.757  1.00 96.71           C  
ATOM   1336  C   GLU   174       3.038 -10.101 -15.698  1.00 96.63           C  
ATOM   1337  CB  GLU   174       2.977  -7.976 -17.024  1.00 95.83           C  
ATOM   1338  O   GLU   174       3.927 -10.890 -16.027  1.00 95.99           O  
ATOM   1339  CG  GLU   174       2.584  -7.327 -18.343  1.00 87.74           C  
ATOM   1340  CD  GLU   174       3.185  -5.944 -18.534  1.00 80.90           C  
ATOM   1341  OE1 GLU   174       3.863  -5.444 -17.608  1.00 84.52           O  
ATOM   1342  OE2 GLU   174       2.975  -5.355 -19.618  1.00 78.11           O  
ATOM   1343  N   ARG   175       2.658  -9.950 -14.438  1.00 98.01           N  
ATOM   1344  CA  ARG   175       3.313 -10.587 -13.301  1.00 97.86           C  
ATOM   1345  C   ARG   175       2.654 -11.921 -12.966  1.00 97.70           C  
ATOM   1346  CB  ARG   175       3.284  -9.668 -12.078  1.00 97.62           C  
ATOM   1347  O   ARG   175       3.023 -12.575 -11.988  1.00 96.98           O  
ATOM   1348  CG  ARG   175       4.160  -8.432 -12.216  1.00 96.48           C  
ATOM   1349  CD  ARG   175       5.640  -8.788 -12.226  1.00 94.75           C  
ATOM   1350  NE  ARG   175       6.479  -7.608 -12.045  1.00 92.87           N  
ATOM   1351  NH1 ARG   175       7.380  -8.302 -10.034  1.00 88.42           N  
ATOM   1352  NH2 ARG   175       8.007  -6.293 -10.943  1.00 88.01           N  
ATOM   1353  CZ  ARG   175       7.287  -7.403 -11.008  1.00 92.14           C  
ATOM   1354  N   GLY   176       1.614 -12.351 -13.785  1.00 96.70           N  
ATOM   1355  CA  GLY   176       1.040 -13.683 -13.689  1.00 96.68           C  
ATOM   1356  C   GLY   176      -0.095 -13.773 -12.686  1.00 96.88           C  
ATOM   1357  O   GLY   176      -0.330 -14.831 -12.100  1.00 96.29           O  
ATOM   1358  N   ALA   177      -0.832 -12.666 -12.430  1.00 97.69           N  
ATOM   1359  CA  ALA   177      -2.085 -12.721 -11.681  1.00 97.57           C  
ATOM   1360  C   ALA   177      -3.111 -13.598 -12.391  1.00 97.16           C  
ATOM   1361  CB  ALA   177      -2.643 -11.314 -11.475  1.00 97.30           C  
ATOM   1362  O   ALA   177      -3.278 -13.507 -13.610  1.00 96.34           O  
ATOM   1363  N   ASP   178      -3.763 -14.489 -11.617  1.00 96.71           N  
ATOM   1364  CA  ASP   178      -4.768 -15.407 -12.144  1.00 96.88           C  
ATOM   1365  C   ASP   178      -6.100 -14.694 -12.366  1.00 96.96           C  
ATOM   1366  CB  ASP   178      -4.958 -16.595 -11.198  1.00 96.71           C  
ATOM   1367  O   ASP   178      -6.791 -14.346 -11.407  1.00 96.55           O  
ATOM   1368  CG  ASP   178      -5.955 -17.615 -11.721  1.00 96.36           C  
ATOM   1369  OD1 ASP   178      -6.536 -17.399 -12.806  1.00 96.04           O  
ATOM   1370  OD2 ASP   178      -6.162 -18.642 -11.039  1.00 95.46           O  
ATOM   1371  N   PRO   179      -6.522 -14.480 -13.575  1.00 96.39           N  
ATOM   1372  CA  PRO   179      -7.751 -13.749 -13.893  1.00 96.39           C  
ATOM   1373  C   PRO   179      -9.004 -14.610 -13.747  1.00 95.84           C  
ATOM   1374  CB  PRO   179      -7.544 -13.329 -15.350  1.00 95.96           C  
ATOM   1375  O   PRO   179     -10.117 -14.131 -13.978  1.00 94.57           O  
ATOM   1376  CG  PRO   179      -6.707 -14.415 -15.946  1.00 95.41           C  
ATOM   1377  CD  PRO   179      -5.725 -14.882 -14.910  1.00 94.66           C  
ATOM   1378  N   GLU   180      -8.820 -15.907 -13.425  1.00 95.15           N  
ATOM   1379  CA  GLU   180      -9.933 -16.847 -13.341  1.00 94.87           C  
ATOM   1380  C   GLU   180     -10.424 -16.994 -11.903  1.00 94.59           C  
ATOM   1381  CB  GLU   180      -9.528 -18.213 -13.901  1.00 94.20           C  
ATOM   1382  O   GLU   180     -11.460 -17.615 -11.655  1.00 93.58           O  
ATOM   1383  CG  GLU   180      -9.241 -18.204 -15.395  1.00 93.41           C  
ATOM   1384  CD  GLU   180     -10.443 -17.802 -16.235  1.00 92.63           C  
ATOM   1385  OE1 GLU   180     -11.545 -18.356 -16.022  1.00 90.91           O  
ATOM   1386  OE2 GLU   180     -10.281 -16.925 -17.113  1.00 91.01           O  
ATOM   1387  N   ILE   181      -9.739 -16.430 -10.926  1.00 95.63           N  
ATOM   1388  CA  ILE   181     -10.225 -16.412  -9.551  1.00 95.74           C  
ATOM   1389  C   ILE   181     -11.544 -15.646  -9.480  1.00 95.67           C  
ATOM   1390  CB  ILE   181      -9.188 -15.782  -8.593  1.00 95.99           C  
ATOM   1391  O   ILE   181     -11.647 -14.526  -9.986  1.00 95.00           O  
ATOM   1392  CG1 ILE   181      -7.907 -16.624  -8.566  1.00 96.20           C  
ATOM   1393  CG2 ILE   181      -9.774 -15.631  -7.187  1.00 96.17           C  
ATOM   1394  CD1 ILE   181      -6.763 -15.986  -7.789  1.00 95.64           C  
ATOM   1395  N   LYS   182     -12.533 -16.261  -8.863  1.00 93.39           N  
ATOM   1396  CA  LYS   182     -13.882 -15.728  -8.698  1.00 93.45           C  
ATOM   1397  C   LYS   182     -14.033 -15.021  -7.354  1.00 93.10           C  
ATOM   1398  CB  LYS   182     -14.920 -16.845  -8.821  1.00 92.51           C  
ATOM   1399  O   LYS   182     -13.707 -15.587  -6.308  1.00 92.42           O  
ATOM   1400  CG  LYS   182     -14.985 -17.479 -10.203  1.00 90.33           C  
ATOM   1401  CD  LYS   182     -16.056 -18.560 -10.272  1.00 89.96           C  
ATOM   1402  CE  LYS   182     -16.137 -19.181 -11.660  1.00 87.30           C  
ATOM   1403  NZ  LYS   182     -17.227 -20.198 -11.749  1.00 87.39           N  
ATOM   1404  N   ALA   183     -14.617 -13.820  -7.405  1.00 93.71           N  
ATOM   1405  CA  ALA   183     -15.131 -13.164  -6.206  1.00 93.63           C  
ATOM   1406  C   ALA   183     -16.305 -13.939  -5.617  1.00 93.34           C  
ATOM   1407  CB  ALA   183     -15.549 -11.730  -6.522  1.00 93.01           C  
ATOM   1408  O   ALA   183     -16.869 -14.818  -6.273  1.00 92.58           O  
ATOM   1409  N   ASP   184     -16.749 -13.605  -4.346  1.00 93.41           N  
ATOM   1410  CA  ASP   184     -17.815 -14.293  -3.622  1.00 93.70           C  
ATOM   1411  C   ASP   184     -19.129 -14.240  -4.398  1.00 92.18           C  
ATOM   1412  CB  ASP   184     -18.000 -13.681  -2.231  1.00 93.77           C  
ATOM   1413  O   ASP   184     -19.969 -15.132  -4.267  1.00 90.49           O  
ATOM   1414  CG  ASP   184     -16.939 -14.129  -1.241  1.00 94.23           C  
ATOM   1415  OD1 ASP   184     -16.114 -15.003  -1.584  1.00 93.66           O  
ATOM   1416  OD2 ASP   184     -16.931 -13.605  -0.106  1.00 93.87           O  
ATOM   1417  N   ASN   185     -19.281 -13.241  -5.288  1.00 91.21           N  
ATOM   1418  CA  ASN   185     -20.473 -13.100  -6.118  1.00 90.62           C  
ATOM   1419  C   ASN   185     -20.373 -13.935  -7.391  1.00 90.05           C  
ATOM   1420  CB  ASN   185     -20.715 -11.629  -6.465  1.00 89.98           C  
ATOM   1421  O   ASN   185     -21.253 -13.872  -8.251  1.00 88.43           O  
ATOM   1422  CG  ASN   185     -19.595 -11.034  -7.296  1.00 88.47           C  
ATOM   1423  ND2 ASN   185     -19.632  -9.721  -7.488  1.00 88.82           N  
ATOM   1424  OD1 ASN   185     -18.705 -11.750  -7.764  1.00 87.89           O  
ATOM   1425  N   GLY   186     -19.252 -14.693  -7.635  1.00 90.68           N  
ATOM   1426  CA  GLY   186     -19.015 -15.585  -8.760  1.00 90.71           C  
ATOM   1427  C   GLY   186     -18.436 -14.878  -9.970  1.00 90.38           C  
ATOM   1428  O   GLY   186     -18.233 -15.495 -11.018  1.00 89.09           O  
ATOM   1429  N   TRP   187     -18.095 -13.625  -9.868  1.00 90.73           N  
ATOM   1430  CA  TRP   187     -17.538 -12.860 -10.979  1.00 91.54           C  
ATOM   1431  C   TRP   187     -16.034 -13.085 -11.094  1.00 91.90           C  
ATOM   1432  CB  TRP   187     -17.832 -11.367 -10.805  1.00 89.62           C  
ATOM   1433  O   TRP   187     -15.325 -13.112 -10.085  1.00 91.07           O  
ATOM   1434  CG  TRP   187     -19.255 -10.990 -11.089  1.00 80.53           C  
ATOM   1435  CD1 TRP   187     -20.380 -11.642 -10.669  1.00 73.95           C  
ATOM   1436  CD2 TRP   187     -19.704  -9.873 -11.863  1.00 75.47           C  
ATOM   1437  CE2 TRP   187     -21.116  -9.909 -11.868  1.00 74.12           C  
ATOM   1438  CE3 TRP   187     -19.048  -8.843 -12.551  1.00 79.92           C  
ATOM   1439  NE1 TRP   187     -21.503 -10.997 -11.134  1.00 83.13           N  
ATOM   1440  CH2 TRP   187     -21.218  -7.957 -13.203  1.00 80.30           C  
ATOM   1441  CZ2 TRP   187     -21.884  -8.953 -12.537  1.00 81.87           C  
ATOM   1442  CZ3 TRP   187     -19.815  -7.893 -13.216  1.00 80.73           C  
ATOM   1443  N   THR   188     -15.560 -13.169 -12.295  1.00 91.82           N  
ATOM   1444  CA  THR   188     -14.143 -13.111 -12.638  1.00 92.27           C  
ATOM   1445  C   THR   188     -13.762 -11.718 -13.130  1.00 92.99           C  
ATOM   1446  CB  THR   188     -13.786 -14.153 -13.714  1.00 91.70           C  
ATOM   1447  O   THR   188     -14.635 -10.898 -13.425  1.00 92.90           O  
ATOM   1448  CG2 THR   188     -14.203 -15.555 -13.282  1.00 89.00           C  
ATOM   1449  OG1 THR   188     -14.459 -13.821 -14.935  1.00 91.11           O  
ATOM   1450  N   MET   189     -12.490 -11.464 -13.290  1.00 94.44           N  
ATOM   1451  CA  MET   189     -11.983 -10.249 -13.921  1.00 94.56           C  
ATOM   1452  C   MET   189     -12.556 -10.085 -15.325  1.00 94.61           C  
ATOM   1453  CB  MET   189     -10.454 -10.270 -13.980  1.00 93.25           C  
ATOM   1454  O   MET   189     -12.940  -8.982 -15.718  1.00 93.77           O  
ATOM   1455  CG  MET   189      -9.847  -9.019 -14.592  1.00 86.95           C  
ATOM   1456  SD  MET   189      -8.346  -9.379 -15.585  1.00 86.63           S  
ATOM   1457  CE  MET   189      -8.012  -7.732 -16.269  1.00 77.11           C  
ATOM   1458  N   GLY   190     -12.636 -11.155 -16.097  1.00 94.01           N  
ATOM   1459  CA  GLY   190     -13.207 -11.121 -17.434  1.00 93.79           C  
ATOM   1460  C   GLY   190     -14.643 -10.631 -17.457  1.00 93.53           C  
ATOM   1461  O   GLY   190     -15.011  -9.811 -18.301  1.00 92.61           O  
ATOM   1462  N   ASN   191     -15.505 -11.057 -16.474  1.00 91.58           N  
ATOM   1463  CA  ASN   191     -16.871 -10.563 -16.338  1.00 91.41           C  
ATOM   1464  C   ASN   191     -16.900  -9.062 -16.065  1.00 91.61           C  
ATOM   1465  CB  ASN   191     -17.607 -11.319 -15.229  1.00 90.28           C  
ATOM   1466  O   ASN   191     -17.685  -8.332 -16.673  1.00 91.21           O  
ATOM   1467  CG  ASN   191     -17.662 -12.813 -15.477  1.00 85.93           C  
ATOM   1468  ND2 ASN   191     -18.158 -13.203 -16.646  1.00 85.75           N  
ATOM   1469  OD1 ASN   191     -17.262 -13.611 -14.626  1.00 85.07           O  
ATOM   1470  N   GLN   192     -16.018  -8.635 -15.180  1.00 93.24           N  
ATOM   1471  CA  GLN   192     -15.930  -7.232 -14.789  1.00 93.36           C  
ATOM   1472  C   GLN   192     -15.443  -6.367 -15.948  1.00 94.33           C  
ATOM   1473  CB  GLN   192     -15.002  -7.067 -13.584  1.00 91.97           C  
ATOM   1474  O   GLN   192     -16.042  -5.333 -16.252  1.00 94.15           O  
ATOM   1475  CG  GLN   192     -15.047  -5.680 -12.959  1.00 84.72           C  
ATOM   1476  CD  GLN   192     -16.393  -5.359 -12.336  1.00 80.68           C  
ATOM   1477  NE2 GLN   192     -16.549  -4.127 -11.864  1.00 77.16           N  
ATOM   1478  OE1 GLN   192     -17.285  -6.212 -12.281  1.00 81.03           O  
ATOM   1479  N   LEU   193     -14.462  -6.762 -16.687  1.00 95.08           N  
ATOM   1480  CA  LEU   193     -13.908  -6.086 -17.855  1.00 95.14           C  
ATOM   1481  C   LEU   193     -14.951  -5.968 -18.960  1.00 94.49           C  
ATOM   1482  CB  LEU   193     -12.678  -6.835 -18.375  1.00 95.15           C  
ATOM   1483  O   LEU   193     -15.115  -4.899 -19.554  1.00 93.56           O  
ATOM   1484  CG  LEU   193     -12.000  -6.248 -19.614  1.00 95.04           C  
ATOM   1485  CD1 LEU   193     -11.607  -4.796 -19.365  1.00 94.19           C  
ATOM   1486  CD2 LEU   193     -10.782  -7.079 -20.001  1.00 93.92           C  
ATOM   1487  N   GLN   194     -15.742  -6.996 -19.214  1.00 93.75           N  
ATOM   1488  CA  GLN   194     -16.831  -6.949 -20.184  1.00 93.40           C  
ATOM   1489  C   GLN   194     -17.854  -5.880 -19.810  1.00 93.06           C  
ATOM   1490  CB  GLN   194     -17.513  -8.313 -20.293  1.00 92.56           C  
ATOM   1491  O   GLN   194     -18.262  -5.081 -20.656  1.00 92.09           O  
ATOM   1492  CG  GLN   194     -18.600  -8.374 -21.358  1.00 89.14           C  
ATOM   1493  CD  GLN   194     -18.067  -8.120 -22.756  1.00 85.98           C  
ATOM   1494  NE2 GLN   194     -18.586  -7.086 -23.409  1.00 84.14           N  
ATOM   1495  OE1 GLN   194     -17.196  -8.847 -23.244  1.00 85.94           O  
ATOM   1496  N   ARG   195     -18.251  -5.757 -18.594  1.00 92.96           N  
ATOM   1497  CA  ARG   195     -19.185  -4.755 -18.091  1.00 92.81           C  
ATOM   1498  C   ARG   195     -18.665  -3.345 -18.347  1.00 93.38           C  
ATOM   1499  CB  ARG   195     -19.437  -4.957 -16.595  1.00 91.46           C  
ATOM   1500  O   ARG   195     -19.439  -2.441 -18.671  1.00 93.15           O  
ATOM   1501  CG  ARG   195     -20.436  -3.977 -16.001  1.00 84.60           C  
ATOM   1502  CD  ARG   195     -20.629  -4.204 -14.508  1.00 81.20           C  
ATOM   1503  NE  ARG   195     -19.499  -3.696 -13.735  1.00 78.73           N  
ATOM   1504  NH1 ARG   195     -20.308  -4.410 -11.693  1.00 72.31           N  
ATOM   1505  NH2 ARG   195     -18.302  -3.308 -11.814  1.00 68.16           N  
ATOM   1506  CZ  ARG   195     -19.372  -3.806 -12.416  1.00 74.22           C  
ATOM   1507  N   PHE   196     -17.400  -3.062 -18.166  1.00 93.93           N  
ATOM   1508  CA  PHE   196     -16.797  -1.760 -18.426  1.00 94.25           C  
ATOM   1509  C   PHE   196     -16.748  -1.476 -19.922  1.00 94.21           C  
ATOM   1510  CB  PHE   196     -15.388  -1.690 -17.831  1.00 94.30           C  
ATOM   1511  O   PHE   196     -17.105  -0.381 -20.364  1.00 93.77           O  
ATOM   1512  CG  PHE   196     -15.367  -1.463 -16.343  1.00 93.90           C  
ATOM   1513  CD1 PHE   196     -15.952  -0.331 -15.790  1.00 92.80           C  
ATOM   1514  CD2 PHE   196     -14.762  -2.384 -15.497  1.00 92.59           C  
ATOM   1515  CE1 PHE   196     -15.934  -0.118 -14.414  1.00 92.09           C  
ATOM   1516  CE2 PHE   196     -14.740  -2.178 -14.121  1.00 92.28           C  
ATOM   1517  CZ  PHE   196     -15.326  -1.045 -13.581  1.00 92.03           C  
ATOM   1518  N   LEU   197     -16.415  -2.502 -20.758  1.00 94.19           N  
ATOM   1519  CA  LEU   197     -16.398  -2.379 -22.211  1.00 94.06           C  
ATOM   1520  C   LEU   197     -17.790  -2.058 -22.745  1.00 93.27           C  
ATOM   1521  CB  LEU   197     -15.876  -3.667 -22.853  1.00 94.13           C  
ATOM   1522  O   LEU   197     -17.944  -1.186 -23.603  1.00 92.38           O  
ATOM   1523  CG  LEU   197     -14.357  -3.845 -22.878  1.00 93.98           C  
ATOM   1524  CD1 LEU   197     -13.998  -5.287 -23.220  1.00 93.21           C  
ATOM   1525  CD2 LEU   197     -13.722  -2.880 -23.872  1.00 92.96           C  
ATOM   1526  N   ASP   198     -18.834  -2.650 -22.165  1.00 91.73           N  
ATOM   1527  CA  ASP   198     -20.219  -2.442 -22.575  1.00 91.71           C  
ATOM   1528  C   ASP   198     -20.673  -1.016 -22.272  1.00 91.32           C  
ATOM   1529  CB  ASP   198     -21.141  -3.446 -21.881  1.00 91.46           C  
ATOM   1530  O   ASP   198     -21.594  -0.502 -22.911  1.00 90.46           O  
ATOM   1531  CG  ASP   198     -20.941  -4.870 -22.369  1.00 90.14           C  
ATOM   1532  OD1 ASP   198     -20.354  -5.066 -23.455  1.00 89.43           O  
ATOM   1533  OD2 ASP   198     -21.376  -5.805 -21.662  1.00 90.08           O  
ATOM   1534  N   ARG   199     -20.066  -0.320 -21.293  1.00 93.14           N  
ATOM   1535  CA  ARG   199     -20.454   1.012 -20.839  1.00 93.05           C  
ATOM   1536  C   ARG   199     -19.584   2.086 -21.483  1.00 93.07           C  
ATOM   1537  CB  ARG   199     -20.362   1.107 -19.314  1.00 92.51           C  
ATOM   1538  O   ARG   199     -19.999   3.241 -21.599  1.00 92.54           O  
ATOM   1539  CG  ARG   199     -21.454   0.345 -18.582  1.00 89.78           C  
ATOM   1540  CD  ARG   199     -21.250   0.376 -17.073  1.00 87.62           C  
ATOM   1541  NE  ARG   199     -22.308  -0.343 -16.371  1.00 86.99           N  
ATOM   1542  NH1 ARG   199     -21.545   0.182 -14.255  1.00 83.08           N  
ATOM   1543  NH2 ARG   199     -23.427  -1.101 -14.514  1.00 81.03           N  
ATOM   1544  CZ  ARG   199     -22.424  -0.419 -15.048  1.00 84.54           C  
ATOM   1545  N   ALA   200     -18.363   1.712 -21.856  1.00 94.80           N  
ATOM   1546  CA  ALA   200     -17.406   2.651 -22.436  1.00 95.17           C  
ATOM   1547  C   ALA   200     -17.840   3.082 -23.834  1.00 95.44           C  
ATOM   1548  CB  ALA   200     -16.013   2.029 -22.483  1.00 94.85           C  
ATOM   1549  O   ALA   200     -18.245   2.250 -24.650  1.00 95.18           O  
ATOM   1550  N   LYS   201     -17.759   4.379 -24.086  1.00 96.74           N  
ATOM   1551  CA  LYS   201     -18.034   4.910 -25.418  1.00 96.98           C  
ATOM   1552  C   LYS   201     -17.032   4.379 -26.439  1.00 97.02           C  
ATOM   1553  CB  LYS   201     -18.005   6.439 -25.403  1.00 96.03           C  
ATOM   1554  O   LYS   201     -15.827   4.607 -26.312  1.00 96.73           O  
ATOM   1555  CG  LYS   201     -18.387   7.079 -26.729  1.00 90.22           C  
ATOM   1556  CD  LYS   201     -18.355   8.600 -26.646  1.00 84.31           C  
ATOM   1557  CE  LYS   201     -18.693   9.241 -27.985  1.00 81.09           C  
ATOM   1558  NZ  LYS   201     -18.646  10.732 -27.913  1.00 83.46           N  
ATOM   1559  N   VAL   202     -17.530   3.805 -27.526  1.00 96.03           N  
ATOM   1560  CA  VAL   202     -16.692   3.303 -28.610  1.00 96.53           C  
ATOM   1561  C   VAL   202     -15.814   4.430 -29.149  1.00 96.78           C  
ATOM   1562  CB  VAL   202     -17.541   2.697 -29.749  1.00 95.79           C  
ATOM   1563  O   VAL   202     -16.305   5.524 -29.436  1.00 96.55           O  
ATOM   1564  CG1 VAL   202     -16.650   2.243 -30.904  1.00 92.46           C  
ATOM   1565  CG2 VAL   202     -18.380   1.531 -29.227  1.00 91.23           C  
ATOM   1566  N   GLY   203     -14.473   4.078 -29.174  1.00 96.38           N  
ATOM   1567  CA  GLY   203     -13.464   4.991 -29.686  1.00 96.67           C  
ATOM   1568  C   GLY   203     -12.907   5.921 -28.625  1.00 96.37           C  
ATOM   1569  O   GLY   203     -11.923   6.624 -28.863  1.00 96.01           O  
ATOM   1570  N   SER   204     -13.419   5.958 -27.381  1.00 97.14           N  
ATOM   1571  CA  SER   204     -12.839   6.722 -26.282  1.00 97.31           C  
ATOM   1572  C   SER   204     -11.491   6.146 -25.859  1.00 97.26           C  
ATOM   1573  CB  SER   204     -13.790   6.746 -25.085  1.00 97.19           C  
ATOM   1574  O   SER   204     -11.196   4.980 -26.130  1.00 96.97           O  
ATOM   1575  OG  SER   204     -13.936   5.449 -24.532  1.00 95.52           O  
ATOM   1576  N   ASP   205     -10.670   6.867 -25.161  1.00 96.28           N  
ATOM   1577  CA  ASP   205      -9.394   6.413 -24.616  1.00 96.61           C  
ATOM   1578  C   ASP   205      -9.600   5.307 -23.584  1.00 96.60           C  
ATOM   1579  CB  ASP   205      -8.632   7.583 -23.989  1.00 96.08           C  
ATOM   1580  O   ASP   205      -8.858   4.323 -23.564  1.00 96.33           O  
ATOM   1581  CG  ASP   205      -8.160   8.600 -25.013  1.00 94.77           C  
ATOM   1582  OD1 ASP   205      -8.065   8.260 -26.212  1.00 94.82           O  
ATOM   1583  OD2 ASP   205      -7.878   9.752 -24.617  1.00 94.96           O  
ATOM   1584  N   GLU   206     -10.611   5.395 -22.767  1.00 96.69           N  
ATOM   1585  CA  GLU   206     -11.006   4.329 -21.851  1.00 97.05           C  
ATOM   1586  C   GLU   206     -11.307   3.036 -22.605  1.00 97.39           C  
ATOM   1587  CB  GLU   206     -12.224   4.752 -21.026  1.00 96.72           C  
ATOM   1588  O   GLU   206     -10.776   1.976 -22.267  1.00 97.32           O  
ATOM   1589  CG  GLU   206     -12.667   3.713 -20.007  1.00 95.29           C  
ATOM   1590  CD  GLU   206     -13.854   4.162 -19.170  1.00 93.12           C  
ATOM   1591  OE1 GLU   206     -14.590   5.079 -19.602  1.00 93.41           O  
ATOM   1592  OE2 GLU   206     -14.050   3.594 -18.072  1.00 92.52           O  
ATOM   1593  N   TYR   207     -12.129   3.121 -23.717  1.00 97.00           N  
ATOM   1594  CA  TYR   207     -12.481   1.960 -24.527  1.00 97.28           C  
ATOM   1595  C   TYR   207     -11.236   1.316 -25.127  1.00 97.15           C  
ATOM   1596  CB  TYR   207     -13.453   2.356 -25.642  1.00 97.26           C  
ATOM   1597  O   TYR   207     -11.115   0.089 -25.152  1.00 96.90           O  
ATOM   1598  CG  TYR   207     -13.931   1.190 -26.473  1.00 96.91           C  
ATOM   1599  CD1 TYR   207     -15.010   0.412 -26.062  1.00 96.40           C  
ATOM   1600  CD2 TYR   207     -13.303   0.864 -27.671  1.00 96.36           C  
ATOM   1601  CE1 TYR   207     -15.453  -0.665 -26.824  1.00 95.83           C  
ATOM   1602  CE2 TYR   207     -13.737  -0.210 -28.441  1.00 95.81           C  
ATOM   1603  OH  TYR   207     -15.245  -2.031 -28.768  1.00 94.16           O  
ATOM   1604  CZ  TYR   207     -14.811  -0.967 -28.010  1.00 95.40           C  
ATOM   1605  N   LYS   208     -10.233   2.135 -25.576  1.00 97.03           N  
ATOM   1606  CA  LYS   208      -8.965   1.635 -26.100  1.00 97.09           C  
ATOM   1607  C   LYS   208      -8.162   0.927 -25.012  1.00 96.98           C  
ATOM   1608  CB  LYS   208      -8.143   2.778 -26.698  1.00 96.55           C  
ATOM   1609  O   LYS   208      -7.698  -0.198 -25.208  1.00 96.69           O  
ATOM   1610  CG  LYS   208      -8.736   3.367 -27.969  1.00 94.49           C  
ATOM   1611  CD  LYS   208      -7.959   4.593 -28.432  1.00 93.47           C  
ATOM   1612  CE  LYS   208      -8.709   5.355 -29.517  1.00 92.08           C  
ATOM   1613  NZ  LYS   208      -8.232   6.765 -29.634  1.00 92.47           N  
ATOM   1614  N   LYS   209      -8.095   1.488 -23.782  1.00 96.85           N  
ATOM   1615  CA  LYS   209      -7.379   0.905 -22.651  1.00 96.78           C  
ATOM   1616  C   LYS   209      -8.031  -0.399 -22.201  1.00 97.28           C  
ATOM   1617  CB  LYS   209      -7.323   1.892 -21.484  1.00 94.55           C  
ATOM   1618  O   LYS   209      -7.341  -1.386 -21.938  1.00 97.00           O  
ATOM   1619  CG  LYS   209      -6.279   2.987 -21.649  1.00 79.35           C  
ATOM   1620  CD  LYS   209      -6.035   3.728 -20.341  1.00 74.06           C  
ATOM   1621  CE  LYS   209      -4.922   4.758 -20.481  1.00 66.33           C  
ATOM   1622  NZ  LYS   209      -4.472   5.272 -19.152  1.00 65.37           N  
ATOM   1623  N   LEU   210      -9.339  -0.456 -22.192  1.00 96.71           N  
ATOM   1624  CA  LEU   210     -10.073  -1.655 -21.805  1.00 96.97           C  
ATOM   1625  C   LEU   210      -9.884  -2.764 -22.834  1.00 96.81           C  
ATOM   1626  CB  LEU   210     -11.562  -1.343 -21.641  1.00 96.98           C  
ATOM   1627  O   LEU   210      -9.760  -3.937 -22.474  1.00 96.41           O  
ATOM   1628  CG  LEU   210     -11.948  -0.492 -20.430  1.00 96.78           C  
ATOM   1629  CD1 LEU   210     -13.393  -0.022 -20.551  1.00 96.13           C  
ATOM   1630  CD2 LEU   210     -11.741  -1.276 -19.138  1.00 96.05           C  
ATOM   1631  N   ASN   211      -9.803  -2.489 -24.144  1.00 96.37           N  
ATOM   1632  CA  ASN   211      -9.502  -3.475 -25.176  1.00 96.50           C  
ATOM   1633  C   ASN   211      -8.051  -3.943 -25.099  1.00 96.37           C  
ATOM   1634  CB  ASN   211      -9.804  -2.908 -26.565  1.00 96.18           C  
ATOM   1635  O   ASN   211      -7.769  -5.133 -25.250  1.00 96.00           O  
ATOM   1636  CG  ASN   211     -11.258  -3.072 -26.959  1.00 94.98           C  
ATOM   1637  ND2 ASN   211     -11.994  -1.967 -26.986  1.00 94.94           N  
ATOM   1638  OD1 ASN   211     -11.717  -4.183 -27.237  1.00 94.64           O  
ATOM   1639  N   GLU   212      -7.052  -3.048 -24.812  1.00 96.54           N  
ATOM   1640  CA  GLU   212      -5.670  -3.430 -24.540  1.00 96.52           C  
ATOM   1641  C   GLU   212      -5.591  -4.437 -23.396  1.00 96.69           C  
ATOM   1642  CB  GLU   212      -4.825  -2.196 -24.213  1.00 95.99           C  
ATOM   1643  O   GLU   212      -4.974  -5.495 -23.536  1.00 96.40           O  
ATOM   1644  CG  GLU   212      -3.353  -2.502 -23.982  1.00 93.41           C  
ATOM   1645  CD  GLU   212      -2.540  -1.279 -23.589  1.00 91.56           C  
ATOM   1646  OE1 GLU   212      -3.100  -0.159 -23.565  1.00 91.68           O  
ATOM   1647  OE2 GLU   212      -1.332  -1.440 -23.305  1.00 89.77           O  
ATOM   1648  N   ILE   213      -6.313  -4.220 -22.289  1.00 96.83           N  
ATOM   1649  CA  ILE   213      -6.377  -5.119 -21.141  1.00 96.91           C  
ATOM   1650  C   ILE   213      -7.015  -6.442 -21.556  1.00 96.74           C  
ATOM   1651  CB  ILE   213      -7.165  -4.487 -19.972  1.00 96.75           C  
ATOM   1652  O   ILE   213      -6.536  -7.515 -21.181  1.00 96.21           O  
ATOM   1653  CG1 ILE   213      -6.362  -3.342 -19.344  1.00 95.28           C  
ATOM   1654  CG2 ILE   213      -7.520  -5.546 -18.924  1.00 95.36           C  
ATOM   1655  CD1 ILE   213      -7.175  -2.455 -18.411  1.00 94.52           C  
ATOM   1656  N   LYS   214      -8.095  -6.405 -22.351  1.00 95.71           N  
ATOM   1657  CA  LYS   214      -8.744  -7.596 -22.890  1.00 95.66           C  
ATOM   1658  C   LYS   214      -7.767  -8.430 -23.714  1.00 95.44           C  
ATOM   1659  CB  LYS   214      -9.952  -7.209 -23.745  1.00 95.13           C  
ATOM   1660  O   LYS   214      -7.696  -9.650 -23.554  1.00 94.83           O  
ATOM   1661  CG  LYS   214     -10.613  -8.384 -24.451  1.00 93.09           C  
ATOM   1662  CD  LYS   214     -11.796  -7.933 -25.298  1.00 91.47           C  
ATOM   1663  CE  LYS   214     -12.345  -9.073 -26.144  1.00 89.82           C  
ATOM   1664  NZ  LYS   214     -13.474  -8.624 -27.013  1.00 89.14           N  
ATOM   1665  N   ASP   215      -7.001  -7.874 -24.597  1.00 95.35           N  
ATOM   1666  CA  ASP   215      -6.027  -8.557 -25.442  1.00 95.53           C  
ATOM   1667  C   ASP   215      -4.917  -9.186 -24.603  1.00 95.55           C  
ATOM   1668  CB  ASP   215      -5.429  -7.588 -26.464  1.00 95.20           C  
ATOM   1669  O   ASP   215      -4.574 -10.355 -24.794  1.00 95.36           O  
ATOM   1670  CG  ASP   215      -6.430  -7.143 -27.516  1.00 94.00           C  
ATOM   1671  OD1 ASP   215      -7.453  -7.833 -27.714  1.00 94.20           O  
ATOM   1672  OD2 ASP   215      -6.192  -6.095 -28.155  1.00 93.82           O  
ATOM   1673  N   VAL   216      -4.386  -8.503 -23.553  1.00 95.65           N  
ATOM   1674  CA  VAL   216      -3.390  -9.011 -22.616  1.00 95.66           C  
ATOM   1675  C   VAL   216      -3.987 -10.150 -21.793  1.00 95.53           C  
ATOM   1676  CB  VAL   216      -2.867  -7.896 -21.683  1.00 95.32           C  
ATOM   1677  O   VAL   216      -3.353 -11.192 -21.610  1.00 94.92           O  
ATOM   1678  CG1 VAL   216      -1.942  -8.476 -20.614  1.00 93.00           C  
ATOM   1679  CG2 VAL   216      -2.146  -6.819 -22.491  1.00 92.81           C  
ATOM   1680  N   LEU   217      -5.202 -10.015 -21.304  1.00 95.07           N  
ATOM   1681  CA  LEU   217      -5.912 -11.066 -20.584  1.00 94.79           C  
ATOM   1682  C   LEU   217      -5.957 -12.351 -21.403  1.00 94.09           C  
ATOM   1683  CB  LEU   217      -7.335 -10.615 -20.242  1.00 94.07           C  
ATOM   1684  O   LEU   217      -5.598 -13.421 -20.907  1.00 93.01           O  
ATOM   1685  CG  LEU   217      -8.247 -11.667 -19.610  1.00 90.77           C  
ATOM   1686  CD1 LEU   217      -7.761 -12.017 -18.207  1.00 86.79           C  
ATOM   1687  CD2 LEU   217      -9.689 -11.174 -19.574  1.00 86.80           C  
ATOM   1688  N   ILE   218      -6.374 -12.306 -22.701  1.00 94.14           N  
ATOM   1689  CA  ILE   218      -6.470 -13.446 -23.606  1.00 93.71           C  
ATOM   1690  C   ILE   218      -5.079 -14.025 -23.858  1.00 93.51           C  
ATOM   1691  CB  ILE   218      -7.136 -13.052 -24.943  1.00 93.25           C  
ATOM   1692  O   ILE   218      -4.899 -15.245 -23.859  1.00 93.08           O  
ATOM   1693  CG1 ILE   218      -8.621 -12.734 -24.727  1.00 91.72           C  
ATOM   1694  CG2 ILE   218      -6.959 -14.162 -25.983  1.00 91.62           C  
ATOM   1695  CD1 ILE   218      -9.288 -12.056 -25.916  1.00 90.17           C  
ATOM   1696  N   GLN   219      -4.012 -13.211 -23.971  1.00 94.82           N  
ATOM   1697  CA  GLN   219      -2.630 -13.631 -24.179  1.00 94.21           C  
ATOM   1698  C   GLN   219      -2.109 -14.419 -22.981  1.00 93.02           C  
ATOM   1699  CB  GLN   219      -1.734 -12.419 -24.440  1.00 92.80           C  
ATOM   1700  O   GLN   219      -1.346 -15.374 -23.144  1.00 91.59           O  
ATOM   1701  CG  GLN   219      -1.891 -11.827 -25.834  1.00 84.70           C  
ATOM   1702  CD  GLN   219      -1.122 -10.532 -26.012  1.00 79.48           C  
ATOM   1703  NE2 GLN   219      -1.279  -9.902 -27.172  1.00 77.12           N  
ATOM   1704  OE1 GLN   219      -0.392 -10.099 -25.114  1.00 82.29           O  
ATOM   1705  N   HIS   220      -2.611 -14.123 -21.781  1.00 93.13           N  
ATOM   1706  CA  HIS   220      -2.187 -14.771 -20.545  1.00 91.94           C  
ATOM   1707  C   HIS   220      -3.128 -15.911 -20.170  1.00 89.61           C  
ATOM   1708  CB  HIS   220      -2.112 -13.755 -19.404  1.00 90.79           C  
ATOM   1709  O   HIS   220      -3.122 -16.376 -19.028  1.00 84.99           O  
ATOM   1710  CG  HIS   220      -0.939 -12.832 -19.499  1.00 87.16           C  
ATOM   1711  CD2 HIS   220       0.277 -12.875 -18.904  1.00 81.82           C  
ATOM   1712  ND1 HIS   220      -0.945 -11.698 -20.283  1.00 79.75           N  
ATOM   1713  CE1 HIS   220       0.220 -11.083 -20.166  1.00 80.65           C  
ATOM   1714  NE2 HIS   220       0.979 -11.777 -19.336  1.00 82.89           N  
ATOM   1715  N   GLY   221      -3.964 -16.389 -21.173  1.00 90.77           N  
ATOM   1716  CA  GLY   221      -4.784 -17.586 -21.065  1.00 90.06           C  
ATOM   1717  C   GLY   221      -6.099 -17.346 -20.348  1.00 88.91           C  
ATOM   1718  O   GLY   221      -6.851 -18.287 -20.088  1.00 86.71           O  
ATOM   1719  N   GLY   222      -6.411 -16.119 -19.964  1.00 90.91           N  
ATOM   1720  CA  GLY   222      -7.705 -15.777 -19.395  1.00 90.41           C  
ATOM   1721  C   GLY   222      -8.864 -16.068 -20.330  1.00 88.85           C  
ATOM   1722  O   GLY   222      -8.790 -15.781 -21.527  1.00 86.29           O  
ATOM   1723  N   LYS   223      -9.936 -16.666 -19.819  1.00 90.21           N  
ATOM   1724  CA  LYS   223     -11.165 -16.952 -20.552  1.00 89.86           C  
ATOM   1725  C   LYS   223     -12.031 -15.702 -20.684  1.00 88.80           C  
ATOM   1726  CB  LYS   223     -11.955 -18.066 -19.864  1.00 87.70           C  
ATOM   1727  O   LYS   223     -12.438 -15.114 -19.679  1.00 87.29           O  
ATOM   1728  CG  LYS   223     -11.249 -19.414 -19.861  1.00 84.00           C  
ATOM   1729  CD  LYS   223     -12.011 -20.443 -19.035  1.00 82.91           C  
ATOM   1730  CE  LYS   223     -11.222 -21.736 -18.885  1.00 80.18           C  
ATOM   1731  NZ  LYS   223     -11.761 -22.589 -17.784  1.00 81.00           N  
ATOM   1732  N   TRP   224     -12.343 -15.380 -21.877  1.00 88.30           N  
ATOM   1733  CA  TRP   224     -13.305 -14.321 -22.164  1.00 90.14           C  
ATOM   1734  C   TRP   224     -14.735 -14.834 -22.027  1.00 83.86           C  
ATOM   1735  CB  TRP   224     -13.084 -13.760 -23.571  1.00 85.28           C  
ATOM   1736  O   TRP   224     -15.090 -15.866 -22.601  1.00 76.14           O  
ATOM   1737  CG  TRP   224     -13.815 -12.478 -23.838  1.00 79.16           C  
ATOM   1738  CD1 TRP   224     -14.873 -12.294 -24.683  1.00 72.99           C  
ATOM   1739  CD2 TRP   224     -13.537 -11.200 -23.257  1.00 76.74           C  
ATOM   1740  CE2 TRP   224     -14.468 -10.285 -23.797  1.00 78.25           C  
ATOM   1741  CE3 TRP   224     -12.591 -10.740 -22.332  1.00 77.38           C  
ATOM   1742  NE1 TRP   224     -15.271 -10.977 -24.663  1.00 80.19           N  
ATOM   1743  CH2 TRP   224     -13.544  -8.510 -22.533  1.00 80.95           C  
ATOM   1744  CZ2 TRP   224     -14.480  -8.935 -23.440  1.00 81.09           C  
ATOM   1745  CZ3 TRP   224     -12.605  -9.395 -21.978  1.00 80.60           C  
ATOM   1746  N   PRO   225     -15.580 -14.126 -21.199  1.00 86.44           N  
ATOM   1747  CA  PRO   225     -16.954 -14.618 -21.079  1.00 87.06           C  
ATOM   1748  C   PRO   225     -17.703 -14.607 -22.410  1.00 86.56           C  
ATOM   1749  CB  PRO   225     -17.592 -13.644 -20.085  1.00 83.98           C  
ATOM   1750  O   PRO   225     -17.582 -13.653 -23.182  1.00 84.16           O  
ATOM   1751  CG  PRO   225     -16.830 -12.370 -20.256  1.00 82.43           C  
ATOM   1752  CD  PRO   225     -15.424 -12.706 -20.664  1.00 82.45           C  
ATOM   1753  N   PRO   226     -18.380 -15.646 -22.713  1.00 81.13           N  
ATOM   1754  CA  PRO   226     -19.035 -15.785 -24.016  1.00 81.33           C  
ATOM   1755  C   PRO   226     -20.168 -14.781 -24.217  1.00 77.34           C  
ATOM   1756  CB  PRO   226     -19.574 -17.218 -23.988  1.00 75.67           C  
ATOM   1757  O   PRO   226     -20.548 -14.494 -25.355  1.00 71.68           O  
ATOM   1758  CG  PRO   226     -19.726 -17.541 -22.536  1.00 73.10           C  
ATOM   1759  CD  PRO   226     -18.661 -16.808 -21.771  1.00 71.65           C  
ATOM   1760  N   THR   227     -20.851 -14.277 -23.214  1.00 78.57           N  
ATOM   1761  CA  THR   227     -22.031 -13.421 -23.269  1.00 78.21           C  
ATOM   1762  C   THR   227     -21.947 -12.317 -22.218  1.00 77.25           C  
ATOM   1763  CB  THR   227     -23.321 -14.235 -23.060  1.00 72.03           C  
ATOM   1764  O   THR   227     -21.487 -12.552 -21.099  1.00 71.70           O  
ATOM   1765  CG2 THR   227     -23.964 -14.598 -24.395  1.00 60.71           C  
ATOM   1766  OG1 THR   227     -23.010 -15.439 -22.349  1.00 63.95           O  
ATOM   1767  N   PRO   228     -22.460 -11.157 -22.692  1.00 72.39           N  
ATOM   1768  CA  PRO   228     -22.678 -10.185 -21.617  1.00 71.32           C  
ATOM   1769  C   PRO   228     -23.530 -10.744 -20.480  1.00 71.32           C  
ATOM   1770  CB  PRO   228     -23.399  -9.034 -22.324  1.00 68.79           C  
ATOM   1771  O   PRO   228     -24.609 -11.291 -20.722  1.00 69.38           O  
ATOM   1772  CG  PRO   228     -23.113  -9.239 -23.777  1.00 67.66           C  
ATOM   1773  CD  PRO   228     -22.919 -10.707 -24.022  1.00 69.18           C  
ATOM   1774  N   VAL   229     -22.998 -10.826 -19.359  1.00 65.69           N  
ATOM   1775  CA  VAL   229     -23.827 -11.083 -18.186  1.00 67.20           C  
ATOM   1776  C   VAL   229     -24.933 -10.034 -18.094  1.00 66.14           C  
ATOM   1777  CB  VAL   229     -22.988 -11.089 -16.888  1.00 63.40           C  
ATOM   1778  O   VAL   229     -24.654  -8.840 -17.956  1.00 64.57           O  
ATOM   1779  CG1 VAL   229     -23.853 -11.469 -15.688  1.00 59.69           C  
ATOM   1780  CG2 VAL   229     -21.805 -12.046 -17.022  1.00 60.11           C  
ATOM   1781  N   LYS   230     -26.145 -10.388 -18.327  1.00 74.87           N  
ATOM   1782  CA  LYS   230     -27.299  -9.516 -18.128  1.00 74.46           C  
ATOM   1783  C   LYS   230     -27.514  -9.219 -16.647  1.00 71.20           C  
ATOM   1784  CB  LYS   230     -28.558 -10.146 -18.724  1.00 71.15           C  
ATOM   1785  O   LYS   230     -27.298 -10.085 -15.797  1.00 67.66           O  
ATOM   1786  CG  LYS   230     -28.589 -10.147 -20.246  1.00 70.47           C  
ATOM   1787  CD  LYS   230     -29.931 -10.634 -20.778  1.00 70.70           C  
ATOM   1788  CE  LYS   230     -29.981 -10.586 -22.299  1.00 69.86           C  
ATOM   1789  NZ  LYS   230     -31.313 -11.014 -22.823  1.00 68.29           N  
TER    1790      LYS   230
END
