# Supplementary material for: The transformative power of transformers in protein structure prediction
Source: Proc Natl Acad Sci U S A. 2023 Jul 31;120(32):e2303499120. doi: 10.1073/pnas.2303499120 (PMC10410766; doi:10.1073/pnas.2303499120)
Supplement: Supplementary file 2 — Dataset S01 (GZ) [file pnas.2303499120.sd01.gz › SI_Data/predicted_structures/ESMFold/T1122.pdb]

PARENT N/A
ATOM      1  N   MET     1     -14.354  -1.075  22.265  1.00 10.94           N  
ATOM      2  CA  MET     1     -13.389  -0.714  21.231  1.00 20.84           C  
ATOM      3  C   MET     1     -13.945  -1.004  19.841  1.00  9.00           C  
ATOM      4  CB  MET     1     -12.074  -1.468  21.436  1.00  9.95           C  
ATOM      5  O   MET     1     -14.229  -2.157  19.510  1.00  9.36           O  
ATOM      6  CG  MET     1     -11.167  -0.846  22.484  1.00  6.69           C  
ATOM      7  SD  MET     1      -9.588  -1.760  22.681  1.00 15.55           S  
ATOM      8  CE  MET     1      -8.823  -0.796  24.014  1.00  9.24           C  
ATOM      9  N   GLY     2     -15.072  -0.321  19.426  1.00 24.49           N  
ATOM     10  CA  GLY     2     -16.422  -0.730  19.070  1.00 23.34           C  
ATOM     11  C   GLY     2     -16.793  -0.382  17.640  1.00 24.30           C  
ATOM     12  O   GLY     2     -16.415   0.677  17.135  1.00 23.22           O  
ATOM     13  N   TYR     3     -16.472  -1.186  16.526  1.00 23.19           N  
ATOM     14  CA  TYR     3     -17.263  -1.471  15.334  1.00 23.61           C  
ATOM     15  C   TYR     3     -17.611  -0.186  14.591  1.00 23.15           C  
ATOM     16  CB  TYR     3     -18.545  -2.222  15.706  1.00 21.79           C  
ATOM     17  O   TYR     3     -18.404   0.623  15.076  1.00 22.64           O  
ATOM     18  CG  TYR     3     -18.320  -3.673  16.054  1.00 22.47           C  
ATOM     19  CD1 TYR     3     -18.302  -4.653  15.064  1.00 18.70           C  
ATOM     20  CD2 TYR     3     -18.125  -4.068  17.373  1.00 20.00           C  
ATOM     21  CE1 TYR     3     -18.096  -5.991  15.380  1.00 19.05           C  
ATOM     22  CE2 TYR     3     -17.918  -5.404  17.701  1.00 23.11           C  
ATOM     23  OH  TYR     3     -17.701  -7.681  17.017  1.00 11.99           O  
ATOM     24  CZ  TYR     3     -17.905  -6.357  16.699  1.00 19.66           C  
ATOM     25  N   LEU     4     -16.655   0.669  13.976  1.00 24.01           N  
ATOM     26  CA  LEU     4     -17.220   1.647  13.053  1.00 23.79           C  
ATOM     27  C   LEU     4     -17.664   0.978  11.756  1.00 24.06           C  
ATOM     28  CB  LEU     4     -16.202   2.749  12.749  1.00 22.39           C  
ATOM     29  O   LEU     4     -16.853   0.767  10.852  1.00 23.24           O  
ATOM     30  CG  LEU     4     -16.083   3.867  13.786  1.00 22.58           C  
ATOM     31  CD1 LEU     4     -14.726   4.553  13.672  1.00 19.14           C  
ATOM     32  CD2 LEU     4     -17.214   4.875  13.618  1.00 21.46           C  
ATOM     33  N   CYS     5     -18.462  -0.213  11.723  1.00 20.96           N  
ATOM     34  CA  CYS     5     -19.282  -0.813  10.677  1.00 25.84           C  
ATOM     35  C   CYS     5     -20.766  -0.651  10.986  1.00 21.08           C  
ATOM     36  CB  CYS     5     -18.945  -2.295  10.516  1.00 20.45           C  
ATOM     37  O   CYS     5     -21.617  -1.117  10.227  1.00 20.47           O  
ATOM     38  SG  CYS     5     -17.302  -2.598   9.830  1.00 20.26           S  
ATOM     39  N   ASN     6     -21.365   0.423  11.464  1.00 22.13           N  
ATOM     40  CA  ASN     6     -22.813   0.461  11.641  1.00 25.71           C  
ATOM     41  C   ASN     6     -23.389   1.822  11.262  1.00 22.41           C  
ATOM     42  CB  ASN     6     -23.188   0.108  13.082  1.00 20.92           C  
ATOM     43  O   ASN     6     -22.982   2.848  11.812  1.00 21.56           O  
ATOM     44  CG  ASN     6     -23.331  -1.386  13.299  1.00 22.05           C  
ATOM     45  ND2 ASN     6     -23.395  -1.798  14.559  1.00 12.03           N  
ATOM     46  OD1 ASN     6     -23.383  -2.162  12.341  1.00 11.17           O  
ATOM     47  N   ASP     7     -23.337   2.316   9.957  1.00 21.65           N  
ATOM     48  CA  ASP     7     -24.442   3.233   9.697  1.00 25.77           C  
ATOM     49  C   ASP     7     -24.058   4.270   8.644  1.00 21.89           C  
ATOM     50  CB  ASP     7     -24.878   3.929  10.988  1.00 20.68           C  
ATOM     51  O   ASP     7     -23.408   5.270   8.958  1.00 21.13           O  
ATOM     52  CG  ASP     7     -25.963   3.172  11.733  1.00 21.48           C  
ATOM     53  OD1 ASP     7     -26.643   2.321  11.121  1.00 11.35           O  
ATOM     54  OD2 ASP     7     -26.141   3.432  12.943  1.00 11.60           O  
ATOM     55  N   TYR     8     -23.577   3.790   7.436  1.00 25.91           N  
ATOM     56  CA  TYR     8     -23.774   4.861   6.465  1.00 29.39           C  
ATOM     57  C   TYR     8     -24.554   4.363   5.254  1.00 25.77           C  
ATOM     58  CB  TYR     8     -22.426   5.435   6.018  1.00 23.95           C  
ATOM     59  O   TYR     8     -24.172   3.373   4.626  1.00 25.01           O  
ATOM     60  CG  TYR     8     -21.742   6.271   7.073  1.00 24.27           C  
ATOM     61  CD1 TYR     8     -22.122   7.592   7.297  1.00 23.32           C  
ATOM     62  CD2 TYR     8     -20.715   5.741   7.847  1.00 24.51           C  
ATOM     63  CE1 TYR     8     -21.493   8.366   8.266  1.00 20.87           C  
ATOM     64  CE2 TYR     8     -20.080   6.506   8.819  1.00 24.82           C  
ATOM     65  OH  TYR     8     -19.849   8.577   9.983  1.00 10.68           O  
ATOM     66  CZ  TYR     8     -20.475   7.815   9.022  1.00 23.05           C  
ATOM     67  N   GLY     9     -25.977   4.401   5.274  1.00 28.09           N  
ATOM     68  CA  GLY     9     -27.175   4.588   4.472  1.00 28.16           C  
ATOM     69  C   GLY     9     -26.930   4.415   2.985  1.00 28.02           C  
ATOM     70  O   GLY     9     -26.228   5.219   2.369  1.00 26.42           O  
ATOM     71  N   TYR    10     -26.576   3.210   2.586  1.00 24.44           N  
ATOM     72  CA  TYR    10     -26.821   2.570   1.299  1.00 26.84           C  
ATOM     73  C   TYR    10     -28.150   3.024   0.708  1.00 24.39           C  
ATOM     74  CB  TYR    10     -26.808   1.045   1.444  1.00 22.89           C  
ATOM     75  O   TYR    10     -29.207   2.813   1.307  1.00 23.15           O  
ATOM     76  CG  TYR    10     -25.977   0.342   0.399  1.00 23.65           C  
ATOM     77  CD1 TYR    10     -26.553  -0.116  -0.784  1.00 21.98           C  
ATOM     78  CD2 TYR    10     -24.616   0.134   0.591  1.00 23.69           C  
ATOM     79  CE1 TYR    10     -25.792  -0.766  -1.750  1.00 23.70           C  
ATOM     80  CE2 TYR    10     -23.845  -0.515  -0.368  1.00 26.78           C  
ATOM     81  OH  TYR    10     -23.683  -1.603  -2.486  1.00 12.33           O  
ATOM     82  CZ  TYR    10     -24.441  -0.960  -1.534  1.00 23.71           C  
ATOM     83  N   GLU    11     -28.190   3.989  -0.153  1.00 26.95           N  
ATOM     84  CA  GLU    11     -29.356   4.045  -1.029  1.00 29.18           C  
ATOM     85  C   GLU    11     -29.214   3.077  -2.200  1.00 27.05           C  
ATOM     86  CB  GLU    11     -29.573   5.469  -1.547  1.00 25.42           C  
ATOM     87  O   GLU    11     -28.291   3.203  -3.007  1.00 26.27           O  
ATOM     88  CG  GLU    11     -30.320   6.370  -0.575  1.00 25.66           C  
ATOM     89  CD  GLU    11     -30.782   7.677  -1.201  1.00 31.93           C  
ATOM     90  OE1 GLU    11     -30.419   7.952  -2.367  1.00 41.32           O  
ATOM     91  OE2 GLU    11     -31.511   8.431  -0.520  1.00 33.06           O  
ATOM     92  N   PRO    12     -29.799   1.821  -2.189  1.00 25.54           N  
ATOM     93  CA  PRO    12     -30.129   0.706  -3.080  1.00 26.58           C  
ATOM     94  C   PRO    12     -30.698   1.169  -4.419  1.00 25.70           C  
ATOM     95  CB  PRO    12     -31.174  -0.082  -2.286  1.00 23.58           C  
ATOM     96  O   PRO    12     -30.952   0.348  -5.304  1.00 24.00           O  
ATOM     97  CG  PRO    12     -31.523   0.801  -1.132  1.00 23.77           C  
ATOM     98  CD  PRO    12     -30.550   1.945  -1.096  1.00 28.52           C  
ATOM     99  N   ASN    13     -30.375   2.375  -4.968  1.00 25.00           N  
ATOM    100  CA  ASN    13     -31.185   2.634  -6.154  1.00 29.32           C  
ATOM    101  C   ASN    13     -30.454   3.535  -7.145  1.00 25.21           C  
ATOM    102  CB  ASN    13     -32.527   3.256  -5.762  1.00 23.43           C  
ATOM    103  O   ASN    13     -30.591   4.759  -7.097  1.00 23.91           O  
ATOM    104  CG  ASN    13     -33.620   2.220  -5.582  1.00 23.79           C  
ATOM    105  ND2 ASN    13     -34.650   2.571  -4.822  1.00 17.50           N  
ATOM    106  OD1 ASN    13     -33.538   1.113  -6.122  1.00 26.43           O  
ATOM    107  N   VAL    14     -29.294   3.154  -7.629  1.00 29.70           N  
ATOM    108  CA  VAL    14     -28.967   3.736  -8.927  1.00 31.83           C  
ATOM    109  C   VAL    14     -28.939   2.642  -9.992  1.00 29.80           C  
ATOM    110  CB  VAL    14     -27.613   4.480  -8.891  1.00 27.54           C  
ATOM    111  O   VAL    14     -28.166   1.686  -9.888  1.00 28.70           O  
ATOM    112  CG1 VAL    14     -27.478   5.414 -10.093  1.00 27.62           C  
ATOM    113  CG2 VAL    14     -27.468   5.259  -7.585  1.00 27.00           C  
ATOM    114  N   ASP    15     -30.053   2.270 -10.603  1.00 30.62           N  
ATOM    115  CA  ASP    15     -30.340   1.713 -11.922  1.00 32.72           C  
ATOM    116  C   ASP    15     -29.351   2.231 -12.963  1.00 30.57           C  
ATOM    117  CB  ASP    15     -31.772   2.047 -12.345  1.00 28.93           C  
ATOM    118  O   ASP    15     -29.338   3.423 -13.277  1.00 29.39           O  
ATOM    119  CG  ASP    15     -32.799   1.084 -11.775  1.00 28.32           C  
ATOM    120  OD1 ASP    15     -32.442  -0.070 -11.457  1.00 30.29           O  
ATOM    121  OD2 ASP    15     -33.977   1.483 -11.646  1.00 34.18           O  
ATOM    122  N   TYR    16     -28.289   1.517 -13.136  1.00 28.96           N  
ATOM    123  CA  TYR    16     -27.523   1.708 -14.362  1.00 31.62           C  
ATOM    124  C   TYR    16     -28.215   1.044 -15.546  1.00 29.10           C  
ATOM    125  CB  TYR    16     -26.106   1.147 -14.204  1.00 27.62           C  
ATOM    126  O   TYR    16     -28.398  -0.176 -15.563  1.00 28.59           O  
ATOM    127  CG  TYR    16     -25.180   2.050 -13.426  1.00 27.84           C  
ATOM    128  CD1 TYR    16     -24.502   3.093 -14.053  1.00 27.38           C  
ATOM    129  CD2 TYR    16     -24.979   1.860 -12.063  1.00 29.92           C  
ATOM    130  CE1 TYR    16     -23.646   3.926 -13.340  1.00 30.35           C  
ATOM    131  CE2 TYR    16     -24.125   2.687 -11.340  1.00 33.01           C  
ATOM    132  OH  TYR    16     -22.618   4.537 -11.276  1.00 21.59           O  
ATOM    133  CZ  TYR    16     -23.464   3.716 -11.986  1.00 29.26           C  
ATOM    134  N   PRO    17     -28.955   1.731 -16.376  1.00 27.03           N  
ATOM    135  CA  PRO    17     -29.805   1.363 -17.510  1.00 28.25           C  
ATOM    136  C   PRO    17     -29.021   0.722 -18.653  1.00 27.16           C  
ATOM    137  CB  PRO    17     -30.411   2.699 -17.945  1.00 24.76           C  
ATOM    138  O   PRO    17     -29.609   0.081 -19.527  1.00 25.23           O  
ATOM    139  CG  PRO    17     -29.596   3.735 -17.242  1.00 24.93           C  
ATOM    140  CD  PRO    17     -28.829   3.069 -16.135  1.00 27.94           C  
ATOM    141  N   ASN    18     -27.783   0.231 -18.402  1.00 26.96           N  
ATOM    142  CA  ASN    18     -27.189  -0.367 -19.593  1.00 30.34           C  
ATOM    143  C   ASN    18     -26.217  -1.487 -19.233  1.00 26.97           C  
ATOM    144  CB  ASN    18     -26.482   0.699 -20.433  1.00 24.47           C  
ATOM    145  O   ASN    18     -25.041  -1.234 -18.969  1.00 25.59           O  
ATOM    146  CG  ASN    18     -27.449   1.537 -21.247  1.00 24.60           C  
ATOM    147  ND2 ASN    18     -27.011   2.725 -21.648  1.00 21.84           N  
ATOM    148  OD1 ASN    18     -28.579   1.121 -21.512  1.00 28.09           O  
ATOM    149  N   ALA    19     -26.589  -2.428 -18.355  1.00 29.23           N  
ATOM    150  CA  ALA    19     -26.033  -3.726 -17.981  1.00 28.93           C  
ATOM    151  C   ALA    19     -26.444  -4.806 -18.977  1.00 29.32           C  
ATOM    152  CB  ALA    19     -26.479  -4.109 -16.572  1.00 26.75           C  
ATOM    153  O   ALA    19     -27.559  -5.328 -18.912  1.00 27.82           O  
ATOM    154  N   SER    20     -26.304  -4.645 -20.270  1.00 24.23           N  
ATOM    155  CA  SER    20     -26.542  -5.598 -21.350  1.00 26.98           C  
ATOM    156  C   SER    20     -25.428  -6.637 -21.426  1.00 24.41           C  
ATOM    157  CB  SER    20     -26.664  -4.870 -22.690  1.00 22.51           C  
ATOM    158  O   SER    20     -24.280  -6.303 -21.729  1.00 23.56           O  
ATOM    159  OG  SER    20     -25.473  -4.160 -22.987  1.00 18.06           O  
ATOM    160  N   HIS    21     -25.156  -7.520 -20.354  1.00 22.23           N  
ATOM    161  CA  HIS    21     -24.381  -8.721 -20.641  1.00 26.80           C  
ATOM    162  C   HIS    21     -24.587  -9.780 -19.563  1.00 21.71           C  
ATOM    163  CB  HIS    21     -22.895  -8.383 -20.767  1.00 20.56           C  
ATOM    164  O   HIS    21     -24.105  -9.628 -18.438  1.00 20.82           O  
ATOM    165  CG  HIS    21     -22.573  -7.528 -21.951  1.00 21.13           C  
ATOM    166  CD2 HIS    21     -22.090  -6.266 -22.032  1.00 20.71           C  
ATOM    167  ND1 HIS    21     -22.748  -7.958 -23.249  1.00 15.05           N  
ATOM    168  CE1 HIS    21     -22.384  -6.994 -24.078  1.00 16.40           C  
ATOM    169  NE2 HIS    21     -21.981  -5.956 -23.365  1.00 15.42           N  
ATOM    170  N   ALA    22     -25.789 -10.396 -19.407  1.00 25.68           N  
ATOM    171  CA  ALA    22     -26.674 -11.398 -18.819  1.00 26.83           C  
ATOM    172  C   ALA    22     -26.225 -12.810 -19.183  1.00 25.73           C  
ATOM    173  CB  ALA    22     -28.114 -11.167 -19.273  1.00 23.25           C  
ATOM    174  O   ALA    22     -26.839 -13.792 -18.760  1.00 23.58           O  
ATOM    175  N   GLY    23     -24.916 -13.072 -19.501  1.00 26.98           N  
ATOM    176  CA  GLY    23     -24.872 -14.462 -19.928  1.00 27.43           C  
ATOM    177  C   GLY    23     -23.707 -15.231 -19.336  1.00 26.90           C  
ATOM    178  O   GLY    23     -23.649 -16.458 -19.439  1.00 24.70           O  
ATOM    179  N   LEU    24     -23.091 -14.810 -18.155  1.00 26.09           N  
ATOM    180  CA  LEU    24     -22.132 -15.772 -17.621  1.00 27.23           C  
ATOM    181  C   LEU    24     -22.211 -15.830 -16.100  1.00 26.22           C  
ATOM    182  CB  LEU    24     -20.710 -15.409 -18.057  1.00 23.67           C  
ATOM    183  O   LEU    24     -21.408 -16.511 -15.458  1.00 24.79           O  
ATOM    184  CG  LEU    24     -20.288 -15.877 -19.451  1.00 23.24           C  
ATOM    185  CD1 LEU    24     -19.190 -14.975 -20.003  1.00 21.05           C  
ATOM    186  CD2 LEU    24     -19.824 -17.329 -19.410  1.00 22.89           C  
ATOM    187  N   TYR    25     -23.372 -15.732 -15.531  1.00 25.42           N  
ATOM    188  CA  TYR    25     -23.582 -15.919 -14.100  1.00 28.96           C  
ATOM    189  C   TYR    25     -24.866 -16.696 -13.835  1.00 25.46           C  
ATOM    190  CB  TYR    25     -23.632 -14.567 -13.383  1.00 24.24           C  
ATOM    191  O   TYR    25     -25.954 -16.258 -14.216  1.00 24.44           O  
ATOM    192  CG  TYR    25     -22.274 -14.037 -12.992  1.00 24.34           C  
ATOM    193  CD1 TYR    25     -21.677 -14.413 -11.791  1.00 23.77           C  
ATOM    194  CD2 TYR    25     -21.586 -13.157 -13.821  1.00 26.46           C  
ATOM    195  CE1 TYR    25     -20.427 -13.926 -11.425  1.00 28.12           C  
ATOM    196  CE2 TYR    25     -20.336 -12.663 -13.465  1.00 29.85           C  
ATOM    197  OH  TYR    25     -18.527 -12.567 -11.911  1.00 17.93           O  
ATOM    198  CZ  TYR    25     -19.765 -13.053 -12.268  1.00 26.63           C  
ATOM    199  N   ASP    26     -24.712 -17.992 -13.831  1.00 29.41           N  
ATOM    200  CA  ASP    26     -25.688 -18.915 -13.260  1.00 30.76           C  
ATOM    201  C   ASP    26     -25.918 -18.624 -11.778  1.00 29.40           C  
ATOM    202  CB  ASP    26     -25.230 -20.363 -13.446  1.00 27.14           C  
ATOM    203  O   ASP    26     -25.041 -18.870 -10.948  1.00 28.03           O  
ATOM    204  CG  ASP    26     -26.290 -21.375 -13.049  1.00 26.52           C  
ATOM    205  OD1 ASP    26     -27.362 -20.972 -12.549  1.00 29.12           O  
ATOM    206  OD2 ASP    26     -26.049 -22.588 -13.234  1.00 31.36           O  
ATOM    207  N   ARG    27     -26.772 -17.572 -11.393  1.00 30.84           N  
ATOM    208  CA  ARG    27     -27.447 -17.198 -10.154  1.00 32.65           C  
ATOM    209  C   ARG    27     -27.679 -18.416  -9.268  1.00 30.62           C  
ATOM    210  CB  ARG    27     -28.779 -16.508 -10.455  1.00 28.18           C  
ATOM    211  O   ARG    27     -27.823 -18.286  -8.050  1.00 27.82           O  
ATOM    212  CG  ARG    27     -28.637 -15.059 -10.896  1.00 27.45           C  
ATOM    213  CD  ARG    27     -29.989 -14.370 -11.013  1.00 31.69           C  
ATOM    214  NE  ARG    27     -29.861 -13.019 -11.552  1.00 29.17           N  
ATOM    215  NH1 ARG    27     -32.081 -12.461 -11.239  1.00 25.10           N  
ATOM    216  NH2 ARG    27     -30.629 -10.940 -12.153  1.00 22.06           N  
ATOM    217  CZ  ARG    27     -30.857 -12.143 -11.646  1.00 28.93           C  
ATOM    218  N   SER    28     -27.596 -19.704  -9.862  1.00 27.92           N  
ATOM    219  CA  SER    28     -28.035 -20.864  -9.093  1.00 29.59           C  
ATOM    220  C   SER    28     -26.898 -21.431  -8.250  1.00 27.88           C  
ATOM    221  CB  SER    28     -28.582 -21.948 -10.022  1.00 25.30           C  
ATOM    222  O   SER    28     -27.138 -22.106  -7.247  1.00 25.66           O  
ATOM    223  OG  SER    28     -27.539 -22.530 -10.785  1.00 27.00           O  
ATOM    224  N   LYS    29     -25.651 -20.881  -8.325  1.00 31.68           N  
ATOM    225  CA  LYS    29     -24.559 -21.569  -7.642  1.00 32.30           C  
ATOM    226  C   LYS    29     -23.822 -20.625  -6.696  1.00 31.68           C  
ATOM    227  CB  LYS    29     -23.582 -22.164  -8.656  1.00 27.82           C  
ATOM    228  O   LYS    29     -22.802 -20.996  -6.111  1.00 29.11           O  
ATOM    229  CG  LYS    29     -24.144 -23.339  -9.442  1.00 26.89           C  
ATOM    230  CD  LYS    29     -23.063 -24.034 -10.259  1.00 30.81           C  
ATOM    231  CE  LYS    29     -23.627 -25.201 -11.059  1.00 26.87           C  
ATOM    232  NZ  LYS    29     -22.591 -25.825 -11.935  1.00 27.66           N  
ATOM    233  N   GLN    30     -24.354 -19.566  -6.134  1.00 29.28           N  
ATOM    234  CA  GLN    30     -23.699 -18.585  -5.275  1.00 32.58           C  
ATOM    235  C   GLN    30     -24.452 -18.416  -3.959  1.00 29.54           C  
ATOM    236  CB  GLN    30     -23.582 -17.238  -5.990  1.00 27.19           C  
ATOM    237  O   GLN    30     -25.663 -18.188  -3.956  1.00 28.85           O  
ATOM    238  CG  GLN    30     -22.510 -17.206  -7.071  1.00 26.34           C  
ATOM    239  CD  GLN    30     -21.594 -16.002  -6.954  1.00 33.19           C  
ATOM    240  NE2 GLN    30     -20.436 -16.073  -7.601  1.00 29.25           N  
ATOM    241  OE1 GLN    30     -21.925 -15.016  -6.288  1.00 38.66           O  
ATOM    242  N   PRO    31     -23.889 -18.926  -2.910  1.00 30.03           N  
ATOM    243  CA  PRO    31     -24.264 -18.377  -1.606  1.00 30.42           C  
ATOM    244  C   PRO    31     -23.631 -17.013  -1.336  1.00 29.90           C  
ATOM    245  CB  PRO    31     -23.745 -19.425  -0.619  1.00 27.02           C  
ATOM    246  O   PRO    31     -22.453 -16.805  -1.636  1.00 28.38           O  
ATOM    247  CG  PRO    31     -22.794 -20.260  -1.414  1.00 25.89           C  
ATOM    248  CD  PRO    31     -23.029 -19.993  -2.873  1.00 29.05           C  
ATOM    249  N   TYR    32     -24.311 -15.957  -1.760  1.00 26.63           N  
ATOM    250  CA  TYR    32     -24.379 -14.576  -1.297  1.00 29.65           C  
ATOM    251  C   TYR    32     -23.165 -14.226  -0.444  1.00 26.62           C  
ATOM    252  CB  TYR    32     -25.664 -14.339  -0.497  1.00 24.86           C  
ATOM    253  O   TYR    32     -22.850 -14.930   0.518  1.00 25.55           O  
ATOM    254  CG  TYR    32     -26.876 -14.084  -1.359  1.00 24.98           C  
ATOM    255  CD1 TYR    32     -27.186 -12.799  -1.798  1.00 24.02           C  
ATOM    256  CD2 TYR    32     -27.716 -15.127  -1.734  1.00 25.74           C  
ATOM    257  CE1 TYR    32     -28.303 -12.559  -2.591  1.00 25.28           C  
ATOM    258  CE2 TYR    32     -28.836 -14.899  -2.527  1.00 28.12           C  
ATOM    259  OH  TYR    32     -30.229 -13.382  -3.734  1.00 13.76           O  
ATOM    260  CZ  TYR    32     -29.121 -13.614  -2.950  1.00 24.81           C  
ATOM    261  N   VAL    33     -22.131 -13.587  -1.019  1.00 29.72           N  
ATOM    262  CA  VAL    33     -21.186 -12.727  -0.315  1.00 30.67           C  
ATOM    263  C   VAL    33     -21.864 -11.411   0.058  1.00 29.82           C  
ATOM    264  CB  VAL    33     -19.925 -12.454  -1.166  1.00 27.51           C  
ATOM    265  O   VAL    33     -22.274 -10.646  -0.818  1.00 28.98           O  
ATOM    266  CG1 VAL    33     -18.878 -11.697  -0.352  1.00 27.13           C  
ATOM    267  CG2 VAL    33     -19.347 -13.765  -1.698  1.00 26.54           C  
ATOM    268  N   ASP    34     -22.711 -11.387   1.001  1.00 26.18           N  
ATOM    269  CA  ASP    34     -23.107 -10.214   1.773  1.00 28.37           C  
ATOM    270  C   ASP    34     -21.885  -9.452   2.280  1.00 26.39           C  
ATOM    271  CB  ASP    34     -23.998 -10.621   2.949  1.00 24.71           C  
ATOM    272  O   ASP    34     -21.305  -9.811   3.307  1.00 25.62           O  
ATOM    273  CG  ASP    34     -25.306  -9.850   2.997  1.00 24.47           C  
ATOM    274  OD1 ASP    34     -25.432  -8.818   2.302  1.00 26.78           O  
ATOM    275  OD2 ASP    34     -26.217 -10.276   3.738  1.00 21.90           O  
ATOM    276  N   THR    35     -20.934  -9.125   1.460  1.00 29.15           N  
ATOM    277  CA  THR    35     -20.084  -8.092   2.040  1.00 30.01           C  
ATOM    278  C   THR    35     -20.419  -6.723   1.454  1.00 29.24           C  
ATOM    279  CB  THR    35     -18.593  -8.401   1.810  1.00 27.08           C  
ATOM    280  O   THR    35     -20.417  -6.548   0.234  1.00 28.62           O  
ATOM    281  CG2 THR    35     -18.130  -9.559   2.688  1.00 26.91           C  
ATOM    282  OG1 THR    35     -18.389  -8.747   0.435  1.00 28.61           O  
ATOM    283  N   ALA    36     -21.558  -6.212   1.724  1.00 26.05           N  
ATOM    284  CA  ALA    36     -22.117  -4.864   1.770  1.00 27.14           C  
ATOM    285  C   ALA    36     -21.090  -3.829   1.319  1.00 26.16           C  
ATOM    286  CB  ALA    36     -22.611  -4.541   3.178  1.00 24.10           C  
ATOM    287  O   ALA    36     -21.087  -2.695   1.806  1.00 24.98           O  
ATOM    288  N   ILE    37     -20.162  -4.163   0.212  1.00 27.82           N  
ATOM    289  CA  ILE    37     -19.424  -3.011  -0.294  1.00 29.94           C  
ATOM    290  C   ILE    37     -19.604  -2.906  -1.806  1.00 27.97           C  
ATOM    291  CB  ILE    37     -17.923  -3.102   0.062  1.00 25.64           C  
ATOM    292  O   ILE    37     -19.262  -3.833  -2.544  1.00 27.23           O  
ATOM    293  CG1 ILE    37     -17.745  -3.393   1.556  1.00 25.77           C  
ATOM    294  CG2 ILE    37     -17.195  -1.814  -0.335  1.00 25.43           C  
ATOM    295  CD1 ILE    37     -16.298  -3.620   1.975  1.00 23.91           C  
ATOM    296  N   GLY    38     -20.704  -2.519  -2.351  1.00 29.69           N  
ATOM    297  CA  GLY    38     -21.075  -1.676  -3.476  1.00 29.63           C  
ATOM    298  C   GLY    38     -21.829  -2.424  -4.559  1.00 29.76           C  
ATOM    299  O   GLY    38     -21.905  -3.654  -4.533  1.00 28.97           O  
ATOM    300  N   PRO    39     -22.995  -1.807  -5.062  1.00 27.92           N  
ATOM    301  CA  PRO    39     -23.806  -2.331  -6.163  1.00 28.88           C  
ATOM    302  C   PRO    39     -23.099  -3.438  -6.942  1.00 27.90           C  
ATOM    303  CB  PRO    39     -24.037  -1.103  -7.047  1.00 26.05           C  
ATOM    304  O   PRO    39     -21.880  -3.388  -7.123  1.00 26.99           O  
ATOM    305  CG  PRO    39     -23.048  -0.093  -6.563  1.00 25.41           C  
ATOM    306  CD  PRO    39     -22.520  -0.542  -5.231  1.00 29.02           C  
ATOM    307  N   LYS    40     -23.587  -4.768  -6.877  1.00 27.24           N  
ATOM    308  CA  LYS    40     -23.603  -5.869  -7.835  1.00 28.44           C  
ATOM    309  C   LYS    40     -23.174  -5.398  -9.222  1.00 27.17           C  
ATOM    310  CB  LYS    40     -24.994  -6.501  -7.903  1.00 25.04           C  
ATOM    311  O   LYS    40     -23.993  -4.894  -9.993  1.00 25.29           O  
ATOM    312  CG  LYS    40     -25.358  -7.331  -6.681  1.00 24.08           C  
ATOM    313  CD  LYS    40     -26.705  -8.022  -6.855  1.00 27.79           C  
ATOM    314  CE  LYS    40     -27.086  -8.825  -5.619  1.00 23.94           C  
ATOM    315  NZ  LYS    40     -28.404  -9.506  -5.786  1.00 22.34           N  
ATOM    316  N   THR    41     -22.229  -4.462  -9.343  1.00 26.77           N  
ATOM    317  CA  THR    41     -21.782  -4.229 -10.712  1.00 27.80           C  
ATOM    318  C   THR    41     -20.865  -5.356 -11.180  1.00 26.68           C  
ATOM    319  CB  THR    41     -21.048  -2.881 -10.838  1.00 24.57           C  
ATOM    320  O   THR    41     -19.937  -5.745 -10.468  1.00 25.52           O  
ATOM    321  CG2 THR    41     -21.987  -1.789 -11.340  1.00 23.74           C  
ATOM    322  OG1 THR    41     -20.534  -2.502  -9.556  1.00 19.78           O  
ATOM    323  N   THR    42     -21.393  -6.438 -11.734  1.00 27.64           N  
ATOM    324  CA  THR    42     -20.758  -7.329 -12.699  1.00 28.60           C  
ATOM    325  C   THR    42     -19.676  -6.594 -13.484  1.00 27.63           C  
ATOM    326  CB  THR    42     -21.791  -7.923 -13.675  1.00 25.75           C  
ATOM    327  O   THR    42     -19.974  -5.676 -14.251  1.00 26.15           O  
ATOM    328  CG2 THR    42     -21.645  -9.438 -13.776  1.00 24.32           C  
ATOM    329  OG1 THR    42     -23.111  -7.610 -13.213  1.00 22.44           O  
ATOM    330  N   ILE    43     -18.665  -6.156 -12.898  1.00 26.82           N  
ATOM    331  CA  ILE    43     -17.532  -5.771 -13.733  1.00 27.16           C  
ATOM    332  C   ILE    43     -17.012  -6.991 -14.491  1.00 26.82           C  
ATOM    333  CB  ILE    43     -16.400  -5.139 -12.893  1.00 24.86           C  
ATOM    334  O   ILE    43     -16.695  -8.017 -13.885  1.00 25.59           O  
ATOM    335  CG1 ILE    43     -16.928  -3.933 -12.108  1.00 25.05           C  
ATOM    336  CG2 ILE    43     -15.224  -4.737 -13.788  1.00 24.81           C  
ATOM    337  CD1 ILE    43     -15.901  -3.304 -11.175  1.00 23.20           C  
ATOM    338  N   GLN    44     -17.490  -7.241 -15.652  1.00 26.32           N  
ATOM    339  CA  GLN    44     -16.823  -8.035 -16.679  1.00 27.18           C  
ATOM    340  C   GLN    44     -15.429  -7.490 -16.975  1.00 26.36           C  
ATOM    341  CB  GLN    44     -17.657  -8.067 -17.960  1.00 24.49           C  
ATOM    342  O   GLN    44     -15.282  -6.339 -17.393  1.00 25.17           O  
ATOM    343  CG  GLN    44     -18.545  -9.298 -18.085  1.00 23.89           C  
ATOM    344  CD  GLN    44     -19.318  -9.334 -19.390  1.00 25.82           C  
ATOM    345  NE2 GLN    44     -19.902 -10.486 -19.701  1.00 19.27           N  
ATOM    346  OE1 GLN    44     -19.390  -8.335 -20.112  1.00 31.01           O  
ATOM    347  N   PHE    45     -14.420  -7.836 -16.200  1.00 26.82           N  
ATOM    348  CA  PHE    45     -13.012  -7.631 -16.520  1.00 27.14           C  
ATOM    349  C   PHE    45     -12.553  -8.609 -17.594  1.00 26.81           C  
ATOM    350  CB  PHE    45     -12.147  -7.785 -15.265  1.00 25.17           C  
ATOM    351  O   PHE    45     -12.645  -9.825 -17.414  1.00 25.76           O  
ATOM    352  CG  PHE    45     -12.270  -6.639 -14.298  1.00 24.48           C  
ATOM    353  CD1 PHE    45     -11.528  -5.478 -14.475  1.00 22.79           C  
ATOM    354  CD2 PHE    45     -13.130  -6.723 -13.210  1.00 24.95           C  
ATOM    355  CE1 PHE    45     -11.640  -4.416 -13.582  1.00 23.52           C  
ATOM    356  CE2 PHE    45     -13.247  -5.665 -12.312  1.00 25.72           C  
ATOM    357  CZ  PHE    45     -12.501  -4.513 -12.500  1.00 23.56           C  
ATOM    358  N   ASP    46     -12.938  -8.503 -18.745  1.00 28.19           N  
ATOM    359  CA  ASP    46     -12.331  -9.213 -19.867  1.00 28.37           C  
ATOM    360  C   ASP    46     -10.928  -9.700 -19.513  1.00 28.09           C  
ATOM    361  CB  ASP    46     -12.279  -8.315 -21.105  1.00 26.03           C  
ATOM    362  O   ASP    46     -10.096  -8.923 -19.039  1.00 26.75           O  
ATOM    363  CG  ASP    46     -13.441  -8.549 -22.055  1.00 24.99           C  
ATOM    364  OD1 ASP    46     -14.080  -9.621 -21.986  1.00 26.43           O  
ATOM    365  OD2 ASP    46     -13.718  -7.654 -22.883  1.00 24.36           O  
ATOM    366  N   HIS    47     -10.674 -10.773 -18.763  1.00 26.29           N  
ATOM    367  CA  HIS    47      -9.725 -11.831 -18.432  1.00 27.54           C  
ATOM    368  C   HIS    47      -8.499 -11.774 -19.337  1.00 26.41           C  
ATOM    369  CB  HIS    47     -10.393 -13.203 -18.538  1.00 24.27           C  
ATOM    370  O   HIS    47      -7.473 -12.390 -19.038  1.00 24.87           O  
ATOM    371  CG  HIS    47     -11.332 -13.502 -17.413  1.00 24.04           C  
ATOM    372  CD2 HIS    47     -12.685 -13.528 -17.367  1.00 20.94           C  
ATOM    373  ND1 HIS    47     -10.896 -13.819 -16.145  1.00 16.25           N  
ATOM    374  CE1 HIS    47     -11.944 -14.029 -15.366  1.00 16.41           C  
ATOM    375  NE2 HIS    47     -13.041 -13.859 -16.083  1.00 17.93           N  
ATOM    376  N   VAL    48      -7.997 -10.441 -19.779  1.00 29.83           N  
ATOM    377  CA  VAL    48      -6.725 -10.242 -20.465  1.00 29.93           C  
ATOM    378  C   VAL    48      -6.170  -8.859 -20.135  1.00 29.90           C  
ATOM    379  CB  VAL    48      -6.873 -10.407 -21.994  1.00 26.66           C  
ATOM    380  O   VAL    48      -6.629  -7.852 -20.681  1.00 28.00           O  
ATOM    381  CG1 VAL    48      -5.510 -10.333 -22.680  1.00 23.27           C  
ATOM    382  CG2 VAL    48      -7.570 -11.725 -22.324  1.00 24.66           C  
ATOM    383  N   PHE    49      -6.574  -8.088 -19.214  1.00 29.51           N  
ATOM    384  CA  PHE    49      -5.720  -6.909 -19.142  1.00 30.55           C  
ATOM    385  C   PHE    49      -4.313  -7.286 -18.692  1.00 29.55           C  
ATOM    386  CB  PHE    49      -6.315  -5.869 -18.188  1.00 27.59           C  
ATOM    387  O   PHE    49      -4.137  -7.901 -17.638  1.00 28.32           O  
ATOM    388  CG  PHE    49      -7.386  -5.015 -18.811  1.00 26.29           C  
ATOM    389  CD1 PHE    49      -7.051  -3.908 -19.581  1.00 24.09           C  
ATOM    390  CD2 PHE    49      -8.728  -5.320 -18.628  1.00 25.39           C  
ATOM    391  CE1 PHE    49      -8.040  -3.116 -20.160  1.00 19.69           C  
ATOM    392  CE2 PHE    49      -9.722  -4.533 -19.203  1.00 22.61           C  
ATOM    393  CZ  PHE    49      -9.376  -3.431 -19.968  1.00 21.76           C  
ATOM    394  N   ILE    50      -3.324  -8.040 -19.559  1.00 30.79           N  
ATOM    395  CA  ILE    50      -2.118  -8.511 -20.231  1.00 31.31           C  
ATOM    396  C   ILE    50      -0.894  -7.816 -19.640  1.00 30.90           C  
ATOM    397  CB  ILE    50      -2.190  -8.267 -21.755  1.00 28.22           C  
ATOM    398  O   ILE    50      -0.821  -6.585 -19.618  1.00 29.39           O  
ATOM    399  CG1 ILE    50      -3.410  -8.977 -22.353  1.00 24.50           C  
ATOM    400  CG2 ILE    50      -0.898  -8.729 -22.437  1.00 26.27           C  
ATOM    401  CD1 ILE    50      -3.618  -8.707 -23.837  1.00 23.37           C  
ATOM    402  N   LYS    51      -0.426  -7.960 -18.379  1.00 37.18           N  
ATOM    403  CA  LYS    51       0.967  -7.687 -18.037  1.00 37.83           C  
ATOM    404  C   LYS    51       1.492  -6.472 -18.796  1.00 37.08           C  
ATOM    405  CB  LYS    51       1.840  -8.907 -18.331  1.00 34.30           C  
ATOM    406  O   LYS    51       2.133  -5.597 -18.211  1.00 34.99           O  
ATOM    407  CG  LYS    51       2.697  -9.354 -17.155  1.00 31.61           C  
ATOM    408  CD  LYS    51       3.549 -10.565 -17.512  1.00 35.79           C  
ATOM    409  CE  LYS    51       4.461 -10.967 -16.361  1.00 28.89           C  
ATOM    410  NZ  LYS    51       5.277 -12.172 -16.696  1.00 30.40           N  
ATOM    411  N   SER    52       1.053  -6.381 -20.040  1.00 41.89           N  
ATOM    412  CA  SER    52       1.661  -5.305 -20.815  1.00 42.19           C  
ATOM    413  C   SER    52       1.204  -3.938 -20.316  1.00 42.13           C  
ATOM    414  CB  SER    52       1.322  -5.454 -22.299  1.00 37.80           C  
ATOM    415  O   SER    52       2.025  -3.044 -20.100  1.00 39.77           O  
ATOM    416  OG  SER    52      -0.074  -5.334 -22.510  1.00 31.91           O  
ATOM    417  N   ASP    53      -0.071  -3.788 -19.946  1.00 50.86           N  
ATOM    418  CA  ASP    53      -0.495  -2.451 -19.542  1.00 50.62           C  
ATOM    419  C   ASP    53      -0.009  -2.123 -18.132  1.00 50.99           C  
ATOM    420  CB  ASP    53      -2.019  -2.327 -19.615  1.00 47.35           C  
ATOM    421  O   ASP    53       0.452  -1.010 -17.872  1.00 49.65           O  
ATOM    422  CG  ASP    53      -2.560  -2.486 -21.025  1.00 45.51           C  
ATOM    423  OD1 ASP    53      -1.778  -2.377 -21.994  1.00 46.09           O  
ATOM    424  OD2 ASP    53      -3.780  -2.720 -21.168  1.00 44.53           O  
ATOM    425  N   PHE    54      -0.032  -3.204 -17.218  1.00 59.78           N  
ATOM    426  CA  PHE    54       0.442  -2.926 -15.867  1.00 59.12           C  
ATOM    427  C   PHE    54       1.947  -2.691 -15.859  1.00 60.35           C  
ATOM    428  CB  PHE    54       0.085  -4.079 -14.923  1.00 57.34           C  
ATOM    429  O   PHE    54       2.426  -1.718 -15.273  1.00 59.61           O  
ATOM    430  CG  PHE    54       0.508  -3.848 -13.498  1.00 55.24           C  
ATOM    431  CD1 PHE    54       0.058  -2.737 -12.796  1.00 53.26           C  
ATOM    432  CD2 PHE    54       1.355  -4.745 -12.859  1.00 54.11           C  
ATOM    433  CE1 PHE    54       0.448  -2.521 -11.476  1.00 52.51           C  
ATOM    434  CE2 PHE    54       1.748  -4.536 -11.540  1.00 51.84           C  
ATOM    435  CZ  PHE    54       1.295  -3.423 -10.851  1.00 54.21           C  
ATOM    436  N   LYS    55       2.716  -3.485 -16.654  1.00 54.67           N  
ATOM    437  CA  LYS    55       4.148  -3.260 -16.825  1.00 55.00           C  
ATOM    438  C   LYS    55       4.417  -1.906 -17.477  1.00 55.21           C  
ATOM    439  CB  LYS    55       4.772  -4.378 -17.662  1.00 53.73           C  
ATOM    440  O   LYS    55       5.307  -1.170 -17.045  1.00 55.19           O  
ATOM    441  CG  LYS    55       5.018  -5.665 -16.890  1.00 53.02           C  
ATOM    442  CD  LYS    55       5.773  -6.686 -17.731  1.00 54.33           C  
ATOM    443  CE  LYS    55       5.983  -7.990 -16.974  1.00 48.09           C  
ATOM    444  NZ  LYS    55       6.779  -8.972 -17.770  1.00 43.65           N  
ATOM    445  N   THR    56       3.662  -1.676 -18.492  1.00 57.90           N  
ATOM    446  CA  THR    56       3.789  -0.399 -19.187  1.00 57.51           C  
ATOM    447  C   THR    56       3.480   0.762 -18.245  1.00 58.40           C  
ATOM    448  CB  THR    56       2.857  -0.334 -20.410  1.00 55.13           C  
ATOM    449  O   THR    56       4.237   1.732 -18.179  1.00 57.91           O  
ATOM    450  CG2 THR    56       2.999   0.998 -21.139  1.00 51.83           C  
ATOM    451  OG1 THR    56       3.187  -1.397 -21.313  1.00 52.74           O  
ATOM    452  N   TRP    57       2.444   0.625 -17.484  1.00 59.55           N  
ATOM    453  CA  TRP    57       2.073   1.674 -16.541  1.00 61.44           C  
ATOM    454  C   TRP    57       3.165   1.879 -15.496  1.00 59.39           C  
ATOM    455  CB  TRP    57       0.748   1.335 -15.852  1.00 55.50           C  
ATOM    456  O   TRP    57       3.594   3.009 -15.250  1.00 57.54           O  
ATOM    457  CG  TRP    57       0.247   2.408 -14.933  1.00 51.62           C  
ATOM    458  CD1 TRP    57      -0.609   3.428 -15.246  1.00 46.88           C  
ATOM    459  CD2 TRP    57       0.575   2.570 -13.550  1.00 50.34           C  
ATOM    460  CE2 TRP    57      -0.118   3.710 -13.086  1.00 48.22           C  
ATOM    461  CE3 TRP    57       1.389   1.861 -12.656  1.00 63.03           C  
ATOM    462  NE1 TRP    57      -0.832   4.214 -14.140  1.00 65.22           N  
ATOM    463  CH2 TRP    57       0.781   3.445 -10.913  1.00 61.25           C  
ATOM    464  CZ2 TRP    57      -0.022   4.157 -11.766  1.00 65.49           C  
ATOM    465  CZ3 TRP    57       1.483   2.307 -11.343  1.00 60.56           C  
ATOM    466  N   LEU    58       3.646   0.711 -14.955  1.00 62.96           N  
ATOM    467  CA  LEU    58       4.733   0.805 -13.987  1.00 62.48           C  
ATOM    468  C   LEU    58       5.954   1.479 -14.605  1.00 63.78           C  
ATOM    469  CB  LEU    58       5.111  -0.585 -13.468  1.00 61.14           C  
ATOM    470  O   LEU    58       6.608   2.301 -13.959  1.00 63.94           O  
ATOM    471  CG  LEU    58       4.102  -1.257 -12.535  1.00 58.96           C  
ATOM    472  CD1 LEU    58       4.544  -2.681 -12.214  1.00 56.04           C  
ATOM    473  CD2 LEU    58       3.931  -0.443 -11.257  1.00 57.01           C  
ATOM    474  N   ALA    59       6.216   1.224 -15.928  1.00 59.55           N  
ATOM    475  CA  ALA    59       7.355   1.792 -16.645  1.00 59.22           C  
ATOM    476  C   ALA    59       7.160   3.286 -16.888  1.00 59.80           C  
ATOM    477  CB  ALA    59       7.567   1.064 -17.970  1.00 57.54           C  
ATOM    478  O   ALA    59       8.122   4.057 -16.854  1.00 60.29           O  
ATOM    479  N   HIS    60       5.925   3.765 -17.045  1.00 60.14           N  
ATOM    480  CA  HIS    60       5.620   5.157 -17.357  1.00 62.06           C  
ATOM    481  C   HIS    60       5.462   5.985 -16.087  1.00 59.04           C  
ATOM    482  CB  HIS    60       4.351   5.249 -18.206  1.00 57.51           C  
ATOM    483  O   HIS    60       5.650   7.203 -16.108  1.00 58.41           O  
ATOM    484  CG  HIS    60       4.545   4.818 -19.625  1.00 54.67           C  
ATOM    485  CD2 HIS    60       4.987   5.498 -20.708  1.00 54.15           C  
ATOM    486  ND1 HIS    60       4.266   3.540 -20.059  1.00 55.58           N  
ATOM    487  CE1 HIS    60       4.530   3.453 -21.352  1.00 49.64           C  
ATOM    488  NE2 HIS    60       4.970   4.628 -21.770  1.00 47.85           N  
ATOM    489  N   ASN    61       5.167   5.273 -15.046  1.00 64.81           N  
ATOM    490  CA  ASN    61       4.916   5.955 -13.781  1.00 63.98           C  
ATOM    491  C   ASN    61       5.875   5.486 -12.691  1.00 64.90           C  
ATOM    492  CB  ASN    61       3.466   5.748 -13.338  1.00 61.66           C  
ATOM    493  O   ASN    61       5.442   5.051 -11.622  1.00 62.65           O  
ATOM    494  CG  ASN    61       2.466   6.293 -14.338  1.00 60.36           C  
ATOM    495  ND2 ASN    61       1.923   5.414 -15.172  1.00 60.65           N  
ATOM    496  OD1 ASN    61       2.184   7.493 -14.361  1.00 62.35           O  
ATOM    497  N   GLN    62       7.228   5.590 -12.914  1.00 60.23           N  
ATOM    498  CA  GLN    62       8.289   4.939 -12.152  1.00 59.87           C  
ATOM    499  C   GLN    62       8.222   5.323 -10.677  1.00 59.97           C  
ATOM    500  CB  GLN    62       9.660   5.298 -12.726  1.00 56.56           C  
ATOM    501  O   GLN    62       8.337   4.464  -9.800  1.00 58.95           O  
ATOM    502  CG  GLN    62       9.937   4.680 -14.091  1.00 53.83           C  
ATOM    503  CD  GLN    62      11.337   4.975 -14.596  1.00 55.25           C  
ATOM    504  NE2 GLN    62      11.670   4.439 -15.765  1.00 45.57           N  
ATOM    505  OE1 GLN    62      12.112   5.679 -13.941  1.00 55.60           O  
ATOM    506  N   ASP    63       7.999   6.575 -10.463  1.00 63.55           N  
ATOM    507  CA  ASP    63       7.982   7.041  -9.080  1.00 63.02           C  
ATOM    508  C   ASP    63       6.808   6.439  -8.311  1.00 63.54           C  
ATOM    509  CB  ASP    63       7.916   8.569  -9.029  1.00 60.49           C  
ATOM    510  O   ASP    63       6.981   5.933  -7.200  1.00 62.26           O  
ATOM    511  CG  ASP    63       9.210   9.233  -9.467  1.00 57.84           C  
ATOM    512  OD1 ASP    63      10.272   8.576  -9.442  1.00 57.50           O  
ATOM    513  OD2 ASP    63       9.166  10.426  -9.839  1.00 58.74           O  
ATOM    514  N   GLU    64       5.587   6.439  -8.883  1.00 70.42           N  
ATOM    515  CA  GLU    64       4.382   5.840  -8.317  1.00 70.19           C  
ATOM    516  C   GLU    64       4.525   4.326  -8.189  1.00 70.82           C  
ATOM    517  CB  GLU    64       3.159   6.182  -9.172  1.00 68.36           C  
ATOM    518  O   GLU    64       4.119   3.742  -7.182  1.00 69.82           O  
ATOM    519  CG  GLU    64       2.751   7.647  -9.104  1.00 64.99           C  
ATOM    520  CD  GLU    64       3.454   8.514 -10.136  1.00 64.05           C  
ATOM    521  OE1 GLU    64       4.392   8.023 -10.804  1.00 63.17           O  
ATOM    522  OE2 GLU    64       3.064   9.694 -10.278  1.00 60.15           O  
ATOM    523  N   ALA    65       5.171   3.763  -9.227  1.00 67.98           N  
ATOM    524  CA  ALA    65       5.397   2.320  -9.248  1.00 67.37           C  
ATOM    525  C   ALA    65       6.269   1.884  -8.075  1.00 68.09           C  
ATOM    526  CB  ALA    65       6.039   1.902 -10.569  1.00 65.45           C  
ATOM    527  O   ALA    65       5.938   0.929  -7.368  1.00 67.11           O  
ATOM    528  N   ILE    66       7.290   2.569  -7.822  1.00 66.47           N  
ATOM    529  CA  ILE    66       8.215   2.229  -6.747  1.00 65.94           C  
ATOM    530  C   ILE    66       7.499   2.325  -5.401  1.00 66.37           C  
ATOM    531  CB  ILE    66       9.458   3.147  -6.759  1.00 64.03           C  
ATOM    532  O   ILE    66       7.612   1.424  -4.566  1.00 65.40           O  
ATOM    533  CG1 ILE    66      10.365   2.801  -7.945  1.00 59.41           C  
ATOM    534  CG2 ILE    66      10.221   3.041  -5.436  1.00 60.50           C  
ATOM    535  CD1 ILE    66      11.441   3.842  -8.226  1.00 58.34           C  
ATOM    536  N   LEU    67       6.755   3.365  -5.256  1.00 71.32           N  
ATOM    537  CA  LEU    67       5.996   3.575  -4.027  1.00 71.21           C  
ATOM    538  C   LEU    67       4.999   2.443  -3.805  1.00 71.65           C  
ATOM    539  CB  LEU    67       5.261   4.917  -4.074  1.00 69.28           C  
ATOM    540  O   LEU    67       4.934   1.872  -2.714  1.00 70.49           O  
ATOM    541  CG  LEU    67       4.424   5.274  -2.844  1.00 65.60           C  
ATOM    542  CD1 LEU    67       5.318   5.416  -1.617  1.00 61.21           C  
ATOM    543  CD2 LEU    67       3.636   6.557  -3.088  1.00 61.53           C  
ATOM    544  N   LEU    68       4.257   2.033  -4.800  1.00 74.69           N  
ATOM    545  CA  LEU    68       3.233   0.998  -4.709  1.00 74.39           C  
ATOM    546  C   LEU    68       3.865  -0.375  -4.500  1.00 74.77           C  
ATOM    547  CB  LEU    68       2.368   0.988  -5.972  1.00 72.97           C  
ATOM    548  O   LEU    68       3.333  -1.200  -3.754  1.00 73.86           O  
ATOM    549  CG  LEU    68       1.445   2.191  -6.171  1.00 71.55           C  
ATOM    550  CD1 LEU    68       0.762   2.115  -7.532  1.00 70.06           C  
ATOM    551  CD2 LEU    68       0.412   2.264  -5.052  1.00 70.21           C  
ATOM    552  N   ILE    69       5.026  -0.621  -5.101  1.00 72.82           N  
ATOM    553  CA  ILE    69       5.769  -1.861  -4.901  1.00 72.25           C  
ATOM    554  C   ILE    69       6.249  -1.947  -3.454  1.00 72.84           C  
ATOM    555  CB  ILE    69       6.967  -1.964  -5.871  1.00 70.86           C  
ATOM    556  O   ILE    69       6.111  -2.989  -2.809  1.00 72.19           O  
ATOM    557  CG1 ILE    69       6.477  -2.237  -7.298  1.00 68.66           C  
ATOM    558  CG2 ILE    69       7.943  -3.050  -5.410  1.00 69.36           C  
ATOM    559  CD1 ILE    69       7.543  -2.039  -8.367  1.00 66.77           C  
ATOM    560  N   ARG    70       6.623  -0.869  -2.893  1.00 73.46           N  
ATOM    561  CA  ARG    70       7.076  -0.861  -1.506  1.00 72.93           C  
ATOM    562  C   ARG    70       5.904  -1.044  -0.547  1.00 73.41           C  
ATOM    563  CB  ARG    70       7.814   0.442  -1.188  1.00 71.33           C  
ATOM    564  O   ARG    70       6.018  -1.759   0.451  1.00 72.04           O  
ATOM    565  CG  ARG    70       9.157   0.574  -1.887  1.00 67.56           C  
ATOM    566  CD  ARG    70      10.175  -0.422  -1.348  1.00 65.28           C  
ATOM    567  NE  ARG    70      11.496  -0.212  -1.932  1.00 58.79           N  
ATOM    568  NH1 ARG    70      12.397  -2.175  -1.112  1.00 52.17           N  
ATOM    569  NH2 ARG    70      13.681  -0.761  -2.379  1.00 47.14           N  
ATOM    570  CZ  ARG    70      12.522  -1.050  -1.806  1.00 60.06           C  
ATOM    571  N   LEU    71       4.794  -0.435  -0.848  1.00 76.97           N  
ATOM    572  CA  LEU    71       3.577  -0.645  -0.072  1.00 76.70           C  
ATOM    573  C   LEU    71       3.116  -2.096  -0.167  1.00 77.20           C  
ATOM    574  CB  LEU    71       2.465   0.289  -0.555  1.00 75.46           C  
ATOM    575  O   LEU    71       2.687  -2.682   0.830  1.00 76.30           O  
ATOM    576  CG  LEU    71       2.548   1.742  -0.086  1.00 72.82           C  
ATOM    577  CD1 LEU    71       1.577   2.612  -0.877  1.00 69.96           C  
ATOM    578  CD2 LEU    71       2.263   1.838   1.409  1.00 69.97           C  
ATOM    579  N   TYR    72       3.237  -2.688  -1.300  1.00 76.39           N  
ATOM    580  CA  TYR    72       2.917  -4.100  -1.481  1.00 76.07           C  
ATOM    581  C   TYR    72       3.817  -4.978  -0.620  1.00 76.41           C  
ATOM    582  CB  TYR    72       3.055  -4.498  -2.954  1.00 74.97           C  
ATOM    583  O   TYR    72       3.332  -5.838   0.120  1.00 75.44           O  
ATOM    584  CG  TYR    72       2.742  -5.950  -3.223  1.00 74.17           C  
ATOM    585  CD1 TYR    72       1.427  -6.379  -3.388  1.00 72.84           C  
ATOM    586  CD2 TYR    72       3.758  -6.894  -3.310  1.00 73.18           C  
ATOM    587  CE1 TYR    72       1.133  -7.717  -3.634  1.00 72.32           C  
ATOM    588  CE2 TYR    72       3.476  -8.234  -3.555  1.00 70.93           C  
ATOM    589  OH  TYR    72       1.878  -9.960  -3.959  1.00 71.12           O  
ATOM    590  CZ  TYR    72       2.163  -8.635  -3.716  1.00 69.82           C  
ATOM    591  N   GLU    73       5.108  -4.674  -0.584  1.00 74.62           N  
ATOM    592  CA  GLU    73       6.065  -5.404   0.243  1.00 74.05           C  
ATOM    593  C   GLU    73       5.764  -5.220   1.728  1.00 74.24           C  
ATOM    594  CB  GLU    73       7.495  -4.953  -0.064  1.00 72.59           C  
ATOM    595  O   GLU    73       5.803  -6.181   2.498  1.00 72.82           O  
ATOM    596  CG  GLU    73       8.004  -5.406  -1.425  1.00 69.65           C  
ATOM    597  CD  GLU    73       9.393  -4.882  -1.751  1.00 68.23           C  
ATOM    598  OE1 GLU    73       9.796  -3.838  -1.189  1.00 67.24           O  
ATOM    599  OE2 GLU    73      10.084  -5.519  -2.577  1.00 65.16           O  
ATOM    600  N   LEU    74       5.422  -4.036   2.091  1.00 76.58           N  
ATOM    601  CA  LEU    74       4.986  -3.763   3.456  1.00 76.25           C  
ATOM    602  C   LEU    74       3.732  -4.562   3.796  1.00 76.72           C  
ATOM    603  CB  LEU    74       4.719  -2.267   3.644  1.00 75.00           C  
ATOM    604  O   LEU    74       3.657  -5.186   4.857  1.00 75.60           O  
ATOM    605  CG  LEU    74       4.198  -1.839   5.018  1.00 73.05           C  
ATOM    606  CD1 LEU    74       5.216  -2.182   6.100  1.00 71.23           C  
ATOM    607  CD2 LEU    74       3.880  -0.348   5.028  1.00 71.33           C  
ATOM    608  N   GLY    75       2.720  -4.556   2.934  1.00 77.09           N  
ATOM    609  CA  GLY    75       1.498  -5.321   3.125  1.00 76.95           C  
ATOM    610  C   GLY    75       1.743  -6.810   3.275  1.00 77.07           C  
ATOM    611  O   GLY    75       1.161  -7.455   4.150  1.00 76.12           O  
ATOM    612  N   LEU    76       2.661  -7.403   2.494  1.00 74.27           N  
ATOM    613  CA  LEU    76       3.063  -8.800   2.616  1.00 73.93           C  
ATOM    614  C   LEU    76       3.708  -9.063   3.973  1.00 73.96           C  
ATOM    615  CB  LEU    76       4.034  -9.179   1.495  1.00 72.29           C  
ATOM    616  O   LEU    76       3.342 -10.016   4.665  1.00 72.85           O  
ATOM    617  CG  LEU    76       3.443  -9.265   0.087  1.00 70.64           C  
ATOM    618  CD1 LEU    76       4.529  -9.620  -0.923  1.00 69.14           C  
ATOM    619  CD2 LEU    76       2.312 -10.287   0.044  1.00 69.25           C  
ATOM    620  N   LEU    77       4.623  -8.174   4.354  1.00 74.09           N  
ATOM    621  CA  LEU    77       5.311  -8.306   5.634  1.00 73.73           C  
ATOM    622  C   LEU    77       4.321  -8.247   6.792  1.00 73.46           C  
ATOM    623  CB  LEU    77       6.365  -7.208   5.792  1.00 71.59           C  
ATOM    624  O   LEU    77       4.372  -9.079   7.701  1.00 71.72           O  
ATOM    625  CG  LEU    77       7.203  -7.251   7.071  1.00 67.56           C  
ATOM    626  CD1 LEU    77       8.080  -8.500   7.088  1.00 63.60           C  
ATOM    627  CD2 LEU    77       8.055  -5.993   7.195  1.00 63.75           C  
ATOM    628  N   LEU    78       3.385  -7.374   6.762  1.00 76.14           N  
ATOM    629  CA  LEU    78       2.367  -7.204   7.792  1.00 75.93           C  
ATOM    630  C   LEU    78       1.431  -8.408   7.835  1.00 75.47           C  
ATOM    631  CB  LEU    78       1.561  -5.926   7.545  1.00 74.60           C  
ATOM    632  O   LEU    78       0.835  -8.700   8.874  1.00 73.98           O  
ATOM    633  CG  LEU    78       2.294  -4.606   7.786  1.00 73.57           C  
ATOM    634  CD1 LEU    78       1.453  -3.434   7.290  1.00 72.10           C  
ATOM    635  CD2 LEU    78       2.629  -4.442   9.264  1.00 72.33           C  
ATOM    636  N   GLN    79       1.338  -9.194   6.738  1.00 73.71           N  
ATOM    637  CA  GLN    79       0.522 -10.400   6.650  1.00 73.23           C  
ATOM    638  C   GLN    79       1.328 -11.639   7.029  1.00 72.31           C  
ATOM    639  CB  GLN    79      -0.054 -10.559   5.242  1.00 71.36           C  
ATOM    640  O   GLN    79       0.841 -12.765   6.909  1.00 70.89           O  
ATOM    641  CG  GLN    79      -1.150  -9.556   4.909  1.00 69.75           C  
ATOM    642  CD  GLN    79      -1.587  -9.625   3.458  1.00 68.95           C  
ATOM    643  NE2 GLN    79      -2.484  -8.726   3.066  1.00 67.52           N  
ATOM    644  OE1 GLN    79      -1.123 -10.478   2.696  1.00 70.25           O  
ATOM    645  N   GLY    80       2.570 -11.423   7.450  1.00 70.70           N  
ATOM    646  CA  GLY    80       3.454 -12.526   7.790  1.00 70.17           C  
ATOM    647  C   GLY    80       3.978 -13.267   6.575  1.00 69.81           C  
ATOM    648  O   GLY    80       4.407 -14.418   6.680  1.00 68.87           O  
ATOM    649  N   ARG    81       3.892 -12.653   5.511  1.00 69.27           N  
ATOM    650  CA  ARG    81       4.363 -13.244   4.263  1.00 68.53           C  
ATOM    651  C   ARG    81       5.748 -12.722   3.898  1.00 67.50           C  
ATOM    652  CB  ARG    81       3.379 -12.957   3.127  1.00 66.58           C  
ATOM    653  O   ARG    81       6.078 -11.569   4.184  1.00 65.36           O  
ATOM    654  CG  ARG    81       2.025 -13.628   3.300  1.00 64.98           C  
ATOM    655  CD  ARG    81       1.076 -13.286   2.160  1.00 65.55           C  
ATOM    656  NE  ARG    81       1.598 -13.732   0.871  1.00 56.71           N  
ATOM    657  NH1 ARG    81      -0.264 -13.093  -0.338  1.00 57.28           N  
ATOM    658  NH2 ARG    81       1.518 -14.069  -1.399  1.00 52.18           N  
ATOM    659  CZ  ARG    81       0.949 -13.631  -0.286  1.00 63.33           C  
ATOM    660  N   SER    82       6.677 -13.548   3.353  1.00 58.73           N  
ATOM    661  CA  SER    82       8.046 -13.197   2.987  1.00 57.69           C  
ATOM    662  C   SER    82       8.205 -13.098   1.474  1.00 58.12           C  
ATOM    663  CB  SER    82       9.030 -14.225   3.546  1.00 52.70           C  
ATOM    664  O   SER    82       9.326 -13.024   0.966  1.00 55.30           O  
ATOM    665  OG  SER    82       8.681 -15.534   3.129  1.00 49.82           O  
ATOM    666  N   ASP    83       7.263 -13.245   0.799  1.00 55.32           N  
ATOM    667  CA  ASP    83       7.369 -13.170  -0.654  1.00 55.86           C  
ATOM    668  C   ASP    83       7.708 -11.751  -1.107  1.00 54.97           C  
ATOM    669  CB  ASP    83       6.069 -13.636  -1.312  1.00 51.53           C  
ATOM    670  O   ASP    83       7.301 -10.777  -0.471  1.00 53.23           O  
ATOM    671  CG  ASP    83       4.828 -13.132  -0.597  1.00 49.49           C  
ATOM    672  OD1 ASP    83       4.836 -13.045   0.650  1.00 48.66           O  
ATOM    673  OD2 ASP    83       3.833 -12.821  -1.286  1.00 49.24           O  
ATOM    674  N   SER    84       8.663 -11.653  -2.057  1.00 54.94           N  
ATOM    675  CA  SER    84       9.004 -10.362  -2.645  1.00 53.71           C  
ATOM    676  C   SER    84       8.110 -10.045  -3.840  1.00 54.99           C  
ATOM    677  CB  SER    84      10.471 -10.339  -3.075  1.00 49.95           C  
ATOM    678  O   SER    84       7.513 -10.947  -4.431  1.00 52.83           O  
ATOM    679  OG  SER    84      10.690 -11.219  -4.164  1.00 47.04           O  
ATOM    680  N   PHE    85       7.905  -8.760  -4.031  1.00 57.51           N  
ATOM    681  CA  PHE    85       7.233  -8.342  -5.255  1.00 56.06           C  
ATOM    682  C   PHE    85       7.788  -9.090  -6.461  1.00 57.55           C  
ATOM    683  CB  PHE    85       7.380  -6.831  -5.461  1.00 53.21           C  
ATOM    684  O   PHE    85       7.035  -9.486  -7.353  1.00 56.29           O  
ATOM    685  CG  PHE    85       6.807  -6.337  -6.763  1.00 50.42           C  
ATOM    686  CD1 PHE    85       5.436  -6.182  -6.920  1.00 47.40           C  
ATOM    687  CD2 PHE    85       7.642  -6.028  -7.829  1.00 50.53           C  
ATOM    688  CE1 PHE    85       4.903  -5.725  -8.123  1.00 51.39           C  
ATOM    689  CE2 PHE    85       7.117  -5.571  -9.034  1.00 50.61           C  
ATOM    690  CZ  PHE    85       5.747  -5.421  -9.180  1.00 50.36           C  
ATOM    691  N   LEU    86       9.142  -9.231  -6.494  1.00 48.16           N  
ATOM    692  CA  LEU    86       9.786  -9.882  -7.629  1.00 49.00           C  
ATOM    693  C   LEU    86       9.325 -11.330  -7.758  1.00 47.88           C  
ATOM    694  CB  LEU    86      11.309  -9.831  -7.483  1.00 44.66           C  
ATOM    695  O   LEU    86       9.083 -11.812  -8.867  1.00 46.80           O  
ATOM    696  CG  LEU    86      12.116  -9.852  -8.783  1.00 42.14           C  
ATOM    697  CD1 LEU    86      12.585  -8.445  -9.138  1.00 35.86           C  
ATOM    698  CD2 LEU    86      13.302 -10.802  -8.660  1.00 39.36           C  
ATOM    699  N   GLU    87       9.234 -12.000  -6.606  1.00 51.19           N  
ATOM    700  CA  GLU    87       8.679 -13.351  -6.631  1.00 51.00           C  
ATOM    701  C   GLU    87       7.237 -13.346  -7.130  1.00 50.48           C  
ATOM    702  CB  GLU    87       8.753 -13.988  -5.241  1.00 47.48           C  
ATOM    703  O   GLU    87       6.877 -14.129  -8.011  1.00 48.70           O  
ATOM    704  CG  GLU    87       9.992 -14.844  -5.023  1.00 44.59           C  
ATOM    705  CD  GLU    87      10.098 -15.395  -3.610  1.00 46.79           C  
ATOM    706  OE1 GLU    87       9.316 -14.968  -2.731  1.00 49.93           O  
ATOM    707  OE2 GLU    87      10.972 -16.261  -3.379  1.00 46.58           O  
ATOM    708  N   PHE    88       6.403 -12.442  -6.584  1.00 52.43           N  
ATOM    709  CA  PHE    88       5.062 -12.206  -7.105  1.00 51.79           C  
ATOM    710  C   PHE    88       5.110 -11.857  -8.588  1.00 51.99           C  
ATOM    711  CB  PHE    88       4.370 -11.084  -6.324  1.00 49.19           C  
ATOM    712  O   PHE    88       4.393 -12.452  -9.394  1.00 50.68           O  
ATOM    713  CG  PHE    88       3.026 -10.698  -6.879  1.00 46.97           C  
ATOM    714  CD1 PHE    88       1.885 -11.412  -6.534  1.00 43.55           C  
ATOM    715  CD2 PHE    88       2.903  -9.619  -7.745  1.00 45.22           C  
ATOM    716  CE1 PHE    88       0.639 -11.057  -7.046  1.00 44.13           C  
ATOM    717  CE2 PHE    88       1.662  -9.258  -8.260  1.00 44.23           C  
ATOM    718  CZ  PHE    88       0.531  -9.978  -7.911  1.00 44.16           C  
ATOM    719  N   TYR    89       5.869 -10.820  -8.927  1.00 48.79           N  
ATOM    720  CA  TYR    89       6.002 -10.332 -10.295  1.00 47.85           C  
ATOM    721  C   TYR    89       6.492 -11.436 -11.223  1.00 48.44           C  
ATOM    722  CB  TYR    89       6.963  -9.140 -10.349  1.00 45.72           C  
ATOM    723  O   TYR    89       5.974 -11.601 -12.330  1.00 46.87           O  
ATOM    724  CG  TYR    89       7.059  -8.500 -11.713  1.00 43.20           C  
ATOM    725  CD1 TYR    89       6.157  -7.514 -12.107  1.00 39.85           C  
ATOM    726  CD2 TYR    89       8.051  -8.880 -12.610  1.00 42.19           C  
ATOM    727  CE1 TYR    89       6.240  -6.923 -13.363  1.00 42.87           C  
ATOM    728  CE2 TYR    89       8.144  -8.295 -13.869  1.00 43.19           C  
ATOM    729  OH  TYR    89       7.323  -6.738 -15.481  1.00 37.00           O  
ATOM    730  CZ  TYR    89       7.236  -7.319 -14.236  1.00 41.82           C  
ATOM    731  N   ASN    90       7.534 -12.236 -10.813  1.00 45.64           N  
ATOM    732  CA  ASN    90       8.215 -13.221 -11.646  1.00 45.19           C  
ATOM    733  C   ASN    90       7.460 -14.547 -11.676  1.00 45.15           C  
ATOM    734  CB  ASN    90       9.649 -13.438 -11.157  1.00 42.13           C  
ATOM    735  O   ASN    90       7.508 -15.270 -12.673  1.00 42.98           O  
ATOM    736  CG  ASN    90      10.569 -12.288 -11.516  1.00 39.81           C  
ATOM    737  ND2 ASN    90      11.635 -12.118 -10.743  1.00 37.34           N  
ATOM    738  OD1 ASN    90      10.323 -11.558 -12.480  1.00 40.83           O  
ATOM    739  N   ASN    91       6.851 -14.911 -10.602  1.00 39.46           N  
ATOM    740  CA  ASN    91       6.183 -16.196 -10.426  1.00 40.45           C  
ATOM    741  C   ASN    91       4.713 -16.123 -10.830  1.00 39.20           C  
ATOM    742  CB  ASN    91       6.313 -16.674  -8.979  1.00 36.71           C  
ATOM    743  O   ASN    91       4.059 -17.154 -10.996  1.00 36.89           O  
ATOM    744  CG  ASN    91       7.529 -17.553  -8.761  1.00 35.38           C  
ATOM    745  ND2 ASN    91       7.985 -17.637  -7.517  1.00 30.30           N  
ATOM    746  OD1 ASN    91       8.056 -18.150  -9.704  1.00 35.01           O  
ATOM    747  N   THR    92       4.176 -14.987 -11.093  1.00 35.74           N  
ATOM    748  CA  THR    92       2.835 -14.903 -11.661  1.00 35.57           C  
ATOM    749  C   THR    92       2.804 -15.502 -13.065  1.00 35.78           C  
ATOM    750  CB  THR    92       2.340 -13.445 -11.711  1.00 33.66           C  
ATOM    751  O   THR    92       3.189 -14.844 -14.034  1.00 34.12           O  
ATOM    752  CG2 THR    92       1.561 -13.086 -10.451  1.00 31.67           C  
ATOM    753  OG1 THR    92       3.467 -12.568 -11.830  1.00 30.52           O  
ATOM    754  N   THR    93       3.665 -16.529 -13.378  1.00 32.26           N  
ATOM    755  CA  THR    93       3.365 -17.516 -14.410  1.00 32.11           C  
ATOM    756  C   THR    93       1.928 -18.012 -14.283  1.00 32.07           C  
ATOM    757  CB  THR    93       4.332 -18.712 -14.337  1.00 29.14           C  
ATOM    758  O   THR    93       1.462 -18.304 -13.179  1.00 29.84           O  
ATOM    759  CG2 THR    93       4.986 -18.974 -15.690  1.00 27.27           C  
ATOM    760  OG1 THR    93       5.354 -18.434 -13.371  1.00 23.43           O  
ATOM    761  N   TYR    94       0.952 -17.196 -14.255  1.00 28.02           N  
ATOM    762  CA  TYR    94      -0.416 -17.626 -14.518  1.00 28.28           C  
ATOM    763  C   TYR    94      -1.011 -18.329 -13.304  1.00 27.97           C  
ATOM    764  CB  TYR    94      -0.463 -18.555 -15.735  1.00 25.58           C  
ATOM    765  O   TYR    94      -0.454 -19.315 -12.816  1.00 26.53           O  
ATOM    766  CG  TYR    94      -0.297 -17.839 -17.053  1.00 24.06           C  
ATOM    767  CD1 TYR    94      -1.398 -17.310 -17.724  1.00 19.79           C  
ATOM    768  CD2 TYR    94       0.959 -17.691 -17.631  1.00 19.11           C  
ATOM    769  CE1 TYR    94      -1.250 -16.651 -18.940  1.00 13.24           C  
ATOM    770  CE2 TYR    94       1.119 -17.033 -18.846  1.00 15.16           C  
ATOM    771  OH  TYR    94       0.162 -15.866 -20.695  1.00  9.48           O  
ATOM    772  CZ  TYR    94       0.010 -16.517 -19.492  1.00 14.41           C  
ATOM    773  N   ILE    95      -1.285 -17.706 -12.045  1.00 31.81           N  
ATOM    774  CA  ILE    95      -2.414 -18.406 -11.442  1.00 31.31           C  
ATOM    775  C   ILE    95      -3.380 -18.862 -12.533  1.00 31.83           C  
ATOM    776  CB  ILE    95      -3.148 -17.514 -10.415  1.00 30.03           C  
ATOM    777  O   ILE    95      -4.134 -18.055 -13.081  1.00 30.39           O  
ATOM    778  CG1 ILE    95      -2.168 -17.007  -9.351  1.00 28.69           C  
ATOM    779  CG2 ILE    95      -4.310 -18.277  -9.771  1.00 28.85           C  
ATOM    780  CD1 ILE    95      -2.788 -16.048  -8.345  1.00 25.94           C  
ATOM    781  N   THR    96      -3.056 -19.082 -13.754  1.00 29.13           N  
ATOM    782  CA  THR    96      -3.812 -20.034 -14.561  1.00 29.23           C  
ATOM    783  C   THR    96      -4.026 -21.338 -13.798  1.00 29.16           C  
ATOM    784  CB  THR    96      -3.099 -20.327 -15.894  1.00 26.90           C  
ATOM    785  O   THR    96      -3.094 -21.868 -13.189  1.00 27.73           O  
ATOM    786  CG2 THR    96      -3.248 -19.161 -16.865  1.00 25.07           C  
ATOM    787  OG1 THR    96      -1.705 -20.551 -15.645  1.00 18.16           O  
ATOM    788  N   ARG    97      -4.990 -21.381 -12.801  1.00 26.81           N  
ATOM    789  CA  ARG    97      -5.890 -22.443 -12.362  1.00 28.08           C  
ATOM    790  C   ARG    97      -5.521 -23.775 -13.007  1.00 26.74           C  
ATOM    791  CB  ARG    97      -7.342 -22.088 -12.688  1.00 24.72           C  
ATOM    792  O   ARG    97      -5.752 -23.977 -14.201  1.00 24.93           O  
ATOM    793  CG  ARG    97      -8.176 -21.726 -11.469  1.00 23.72           C  
ATOM    794  CD  ARG    97      -9.641 -21.523 -11.828  1.00 28.21           C  
ATOM    795  NE  ARG    97     -10.483 -21.452 -10.638  1.00 23.73           N  
ATOM    796  NH1 ARG    97     -12.462 -21.191 -11.801  1.00 23.87           N  
ATOM    797  NH2 ARG    97     -12.473 -21.245  -9.509  1.00 20.92           N  
ATOM    798  CZ  ARG    97     -11.804 -21.296 -10.652  1.00 25.28           C  
ATOM    799  N   THR    98      -4.375 -24.266 -12.794  1.00 27.28           N  
ATOM    800  CA  THR    98      -4.456 -25.706 -13.015  1.00 29.03           C  
ATOM    801  C   THR    98      -4.491 -26.456 -11.686  1.00 27.43           C  
ATOM    802  CB  THR    98      -3.270 -26.208 -13.859  1.00 24.64           C  
ATOM    803  O   THR    98      -5.030 -27.561 -11.606  1.00 25.79           O  
ATOM    804  CG2 THR    98      -3.520 -25.984 -15.347  1.00 20.77           C  
ATOM    805  OG1 THR    98      -2.083 -25.503 -13.474  1.00 15.47           O  
ATOM    806  N   ASP    99      -4.499 -25.753 -10.555  1.00 27.71           N  
ATOM    807  CA  ASP    99      -4.566 -26.729  -9.472  1.00 29.79           C  
ATOM    808  C   ASP    99      -5.456 -26.228  -8.336  1.00 27.66           C  
ATOM    809  CB  ASP    99      -3.165 -27.042  -8.943  1.00 25.04           C  
ATOM    810  O   ASP    99      -5.189 -25.177  -7.749  1.00 26.47           O  
ATOM    811  CG  ASP    99      -2.130 -27.168 -10.047  1.00 24.19           C  
ATOM    812  OD1 ASP    99      -2.512 -27.329 -11.226  1.00 20.02           O  
ATOM    813  OD2 ASP    99      -0.921 -27.110  -9.734  1.00 14.25           O  
ATOM    814  N   SER   100      -6.826 -25.950  -8.542  1.00 29.81           N  
ATOM    815  CA  SER   100      -8.091 -25.873  -7.819  1.00 31.25           C  
ATOM    816  C   SER   100      -7.896 -26.146  -6.332  1.00 29.76           C  
ATOM    817  CB  SER   100      -9.102 -26.863  -8.400  1.00 26.70           C  
ATOM    818  O   SER   100      -8.837 -26.026  -5.545  1.00 27.26           O  
ATOM    819  OG  SER   100      -8.641 -28.195  -8.255  1.00 23.34           O  
ATOM    820  N   LYS   101      -6.698 -26.248  -5.735  1.00 32.43           N  
ATOM    821  CA  LYS   101      -6.894 -26.812  -4.403  1.00 32.97           C  
ATOM    822  C   LYS   101      -6.526 -25.802  -3.319  1.00 32.52           C  
ATOM    823  CB  LYS   101      -6.066 -28.087  -4.232  1.00 28.80           C  
ATOM    824  O   LYS   101      -6.805 -26.022  -2.138  1.00 30.08           O  
ATOM    825  CG  LYS   101      -6.586 -29.273  -5.032  1.00 27.50           C  
ATOM    826  CD  LYS   101      -5.850 -30.557  -4.669  1.00 30.92           C  
ATOM    827  CE  LYS   101      -6.372 -31.745  -5.465  1.00 24.28           C  
ATOM    828  NZ  LYS   101      -5.643 -33.003  -5.125  1.00 24.08           N  
ATOM    829  N   GLN   102      -6.091 -24.507  -3.569  1.00 34.43           N  
ATOM    830  CA  GLN   102      -5.992 -23.661  -2.384  1.00 36.13           C  
ATOM    831  C   GLN   102      -6.731 -22.341  -2.587  1.00 34.57           C  
ATOM    832  CB  GLN   102      -4.527 -23.394  -2.035  1.00 31.92           C  
ATOM    833  O   GLN   102      -6.361 -21.543  -3.450  1.00 33.03           O  
ATOM    834  CG  GLN   102      -3.801 -24.604  -1.461  1.00 30.29           C  
ATOM    835  CD  GLN   102      -3.120 -24.306  -0.139  1.00 34.59           C  
ATOM    836  NE2 GLN   102      -2.739 -25.356   0.582  1.00 27.77           N  
ATOM    837  OE1 GLN   102      -2.936 -23.143   0.232  1.00 38.22           O  
ATOM    838  N   PRO   103      -7.986 -22.201  -2.340  1.00 34.25           N  
ATOM    839  CA  PRO   103      -8.793 -20.979  -2.305  1.00 34.22           C  
ATOM    840  C   PRO   103      -8.083 -19.823  -1.605  1.00 34.22           C  
ATOM    841  CB  PRO   103     -10.042 -21.404  -1.528  1.00 32.15           C  
ATOM    842  O   PRO   103      -7.352 -20.040  -0.635  1.00 33.00           O  
ATOM    843  CG  PRO   103      -9.661 -22.686  -0.863  1.00 30.51           C  
ATOM    844  CD  PRO   103      -8.395 -23.193  -1.493  1.00 33.10           C  
ATOM    845  N   PHE   104      -7.687 -18.766  -2.376  1.00 37.68           N  
ATOM    846  CA  PHE   104      -7.384 -17.512  -1.696  1.00 39.21           C  
ATOM    847  C   PHE   104      -8.447 -17.191  -0.652  1.00 37.76           C  
ATOM    848  CB  PHE   104      -7.275 -16.364  -2.705  1.00 36.29           C  
ATOM    849  O   PHE   104      -9.643 -17.215  -0.949  1.00 36.98           O  
ATOM    850  CG  PHE   104      -5.935 -16.279  -3.385  1.00 34.91           C  
ATOM    851  CD1 PHE   104      -4.897 -15.550  -2.817  1.00 33.02           C  
ATOM    852  CD2 PHE   104      -5.713 -16.928  -4.592  1.00 35.41           C  
ATOM    853  CE1 PHE   104      -3.656 -15.469  -3.444  1.00 34.44           C  
ATOM    854  CE2 PHE   104      -4.476 -16.852  -5.225  1.00 36.15           C  
ATOM    855  CZ  PHE   104      -3.449 -16.121  -4.650  1.00 34.53           C  
ATOM    856  N   LEU   105      -8.067 -17.383   0.575  1.00 36.94           N  
ATOM    857  CA  LEU   105      -8.726 -16.848   1.761  1.00 35.78           C  
ATOM    858  C   LEU   105      -8.587 -15.331   1.824  1.00 36.99           C  
ATOM    859  CB  LEU   105      -8.142 -17.479   3.028  1.00 34.37           C  
ATOM    860  O   LEU   105      -7.486 -14.798   1.668  1.00 35.15           O  
ATOM    861  CG  LEU   105      -8.319 -18.991   3.177  1.00 32.27           C  
ATOM    862  CD1 LEU   105      -7.509 -19.505   4.362  1.00 28.86           C  
ATOM    863  CD2 LEU   105      -9.794 -19.343   3.338  1.00 31.03           C  
ATOM    864  N   ASN   106      -9.672 -14.559   1.549  1.00 37.82           N  
ATOM    865  CA  ASN   106      -9.625 -13.187   2.044  1.00 38.37           C  
ATOM    866  C   ASN   106      -9.312 -13.139   3.537  1.00 37.93           C  
ATOM    867  CB  ASN   106     -10.943 -12.466   1.754  1.00 35.99           C  
ATOM    868  O   ASN   106      -9.123 -14.180   4.169  1.00 36.86           O  
ATOM    869  CG  ASN   106     -12.093 -12.994   2.589  1.00 34.90           C  
ATOM    870  ND2 ASN   106     -13.312 -12.607   2.231  1.00 33.78           N  
ATOM    871  OD1 ASN   106     -11.888 -13.743   3.547  1.00 35.40           O  
ATOM    872  N   LYS   107      -8.957 -11.901   4.046  1.00 33.70           N  
ATOM    873  CA  LYS   107      -8.497 -11.622   5.404  1.00 34.90           C  
ATOM    874  C   LYS   107      -9.411 -12.274   6.438  1.00 33.95           C  
ATOM    875  CB  LYS   107      -8.423 -10.114   5.647  1.00 31.66           C  
ATOM    876  O   LYS   107      -9.070 -12.341   7.621  1.00 32.43           O  
ATOM    877  CG  LYS   107      -9.779  -9.423   5.668  1.00 30.17           C  
ATOM    878  CD  LYS   107      -9.637  -7.920   5.870  1.00 36.26           C  
ATOM    879  CE  LYS   107     -10.990  -7.222   5.854  1.00 29.77           C  
ATOM    880  NZ  LYS   107     -10.860  -5.755   6.097  1.00 31.46           N  
ATOM    881  N   TYR   108     -10.612 -12.875   6.065  1.00 30.62           N  
ATOM    882  CA  TYR   108     -11.534 -13.563   6.962  1.00 31.77           C  
ATOM    883  C   TYR   108     -11.436 -15.075   6.789  1.00 30.69           C  
ATOM    884  CB  TYR   108     -12.973 -13.102   6.712  1.00 28.34           C  
ATOM    885  O   TYR   108     -12.261 -15.821   7.321  1.00 28.93           O  
ATOM    886  CG  TYR   108     -13.159 -11.608   6.822  1.00 27.58           C  
ATOM    887  CD1 TYR   108     -13.034 -10.959   8.049  1.00 24.83           C  
ATOM    888  CD2 TYR   108     -13.460 -10.842   5.701  1.00 28.20           C  
ATOM    889  CE1 TYR   108     -13.206  -9.583   8.155  1.00 30.01           C  
ATOM    890  CE2 TYR   108     -13.635  -9.466   5.796  1.00 32.41           C  
ATOM    891  OH  TYR   108     -13.677  -7.483   7.125  1.00 22.98           O  
ATOM    892  CZ  TYR   108     -13.505  -8.846   7.025  1.00 27.32           C  
ATOM    893  N   GLY   109     -10.386 -15.532   6.100  1.00 34.71           N  
ATOM    894  CA  GLY   109     -10.290 -16.958   5.829  1.00 33.55           C  
ATOM    895  C   GLY   109     -11.348 -17.454   4.862  1.00 34.72           C  
ATOM    896  O   GLY   109     -11.571 -18.661   4.743  1.00 32.81           O  
ATOM    897  N   LYS   110     -12.172 -16.488   4.280  1.00 35.76           N  
ATOM    898  CA  LYS   110     -13.232 -16.910   3.369  1.00 36.37           C  
ATOM    899  C   LYS   110     -12.744 -16.913   1.923  1.00 35.70           C  
ATOM    900  CB  LYS   110     -14.453 -16.000   3.508  1.00 32.77           C  
ATOM    901  O   LYS   110     -11.956 -16.052   1.526  1.00 33.98           O  
ATOM    902  CG  LYS   110     -15.205 -16.169   4.819  1.00 31.38           C  
ATOM    903  CD  LYS   110     -16.580 -15.515   4.764  1.00 35.06           C  
ATOM    904  CE  LYS   110     -17.327 -15.670   6.082  1.00 30.54           C  
ATOM    905  NZ  LYS   110     -18.701 -15.089   6.011  1.00 32.28           N  
ATOM    906  N   LEU   111     -12.929 -17.966   1.152  1.00 34.00           N  
ATOM    907  CA  LEU   111     -12.636 -18.299  -0.238  1.00 35.17           C  
ATOM    908  C   LEU   111     -13.065 -17.171  -1.170  1.00 34.00           C  
ATOM    909  CB  LEU   111     -13.337 -19.601  -0.636  1.00 31.68           C  
ATOM    910  O   LEU   111     -14.209 -16.714  -1.113  1.00 32.81           O  
ATOM    911  CG  LEU   111     -12.490 -20.873  -0.575  1.00 29.90           C  
ATOM    912  CD1 LEU   111     -13.321 -22.038  -0.047  1.00 27.38           C  
ATOM    913  CD2 LEU   111     -11.914 -21.199  -1.949  1.00 29.42           C  
ATOM    914  N   VAL   112     -12.211 -16.360  -1.818  1.00 39.04           N  
ATOM    915  CA  VAL   112     -12.462 -15.483  -2.957  1.00 39.62           C  
ATOM    916  C   VAL   112     -12.559 -16.312  -4.236  1.00 39.00           C  
ATOM    917  CB  VAL   112     -11.361 -14.409  -3.100  1.00 37.52           C  
ATOM    918  O   VAL   112     -11.746 -17.212  -4.463  1.00 37.99           O  
ATOM    919  CG1 VAL   112     -11.801 -13.310  -4.065  1.00 34.94           C  
ATOM    920  CG2 VAL   112     -11.014 -13.817  -1.735  1.00 34.82           C  
ATOM    921  N   ASP   113     -13.792 -16.419  -4.857  1.00 35.30           N  
ATOM    922  CA  ASP   113     -13.951 -16.899  -6.226  1.00 35.86           C  
ATOM    923  C   ASP   113     -13.007 -16.168  -7.177  1.00 35.27           C  
ATOM    924  CB  ASP   113     -15.400 -16.730  -6.689  1.00 33.44           C  
ATOM    925  O   ASP   113     -13.065 -14.942  -7.298  1.00 34.33           O  
ATOM    926  CG  ASP   113     -15.719 -17.530  -7.940  1.00 31.64           C  
ATOM    927  OD1 ASP   113     -14.800 -18.146  -8.522  1.00 32.02           O  
ATOM    928  OD2 ASP   113     -16.900 -17.542  -8.349  1.00 32.22           O  
ATOM    929  N   THR   114     -11.776 -16.683  -7.374  1.00 33.14           N  
ATOM    930  CA  THR   114     -10.590 -16.256  -8.108  1.00 34.54           C  
ATOM    931  C   THR   114     -10.858 -16.248  -9.610  1.00 33.09           C  
ATOM    932  CB  THR   114      -9.386 -17.166  -7.803  1.00 31.49           C  
ATOM    933  O   THR   114     -10.016 -15.803 -10.394  1.00 31.66           O  
ATOM    934  CG2 THR   114      -8.972 -17.058  -6.339  1.00 28.80           C  
ATOM    935  OG1 THR   114      -9.737 -18.525  -8.089  1.00 29.00           O  
ATOM    936  N   THR   115     -11.931 -16.801 -10.127  1.00 34.64           N  
ATOM    937  CA  THR   115     -12.111 -16.762 -11.574  1.00 35.45           C  
ATOM    938  C   THR   115     -12.049 -15.327 -12.089  1.00 34.48           C  
ATOM    939  CB  THR   115     -13.450 -17.401 -11.987  1.00 32.69           C  
ATOM    940  O   THR   115     -11.638 -15.087 -13.226  1.00 32.84           O  
ATOM    941  CG2 THR   115     -13.347 -18.922 -12.019  1.00 29.37           C  
ATOM    942  OG1 THR   115     -14.464 -17.021 -11.049  1.00 29.23           O  
ATOM    943  N   SER   116     -12.075 -14.299 -11.183  1.00 35.67           N  
ATOM    944  CA  SER   116     -12.116 -12.897 -11.588  1.00 36.04           C  
ATOM    945  C   SER   116     -11.028 -12.088 -10.890  1.00 35.70           C  
ATOM    946  CB  SER   116     -13.487 -12.292 -11.287  1.00 33.25           C  
ATOM    947  O   SER   116     -10.934 -10.873 -11.079  1.00 33.95           O  
ATOM    948  OG  SER   116     -13.857 -12.530  -9.939  1.00 27.83           O  
ATOM    949  N   VAL   117     -10.149 -12.703 -10.103  1.00 41.49           N  
ATOM    950  CA  VAL   117      -9.154 -11.860  -9.448  1.00 41.28           C  
ATOM    951  C   VAL   117      -7.913 -11.744 -10.330  1.00 41.63           C  
ATOM    952  CB  VAL   117      -8.770 -12.411  -8.056  1.00 38.68           C  
ATOM    953  O   VAL   117      -7.321 -12.756 -10.714  1.00 39.88           O  
ATOM    954  CG1 VAL   117      -7.773 -11.483  -7.364  1.00 33.79           C  
ATOM    955  CG2 VAL   117     -10.017 -12.599  -7.195  1.00 34.59           C  
ATOM    956  N   THR   118      -7.616 -10.505 -10.826  1.00 49.11           N  
ATOM    957  CA  THR   118      -6.419 -10.157 -11.582  1.00 49.37           C  
ATOM    958  C   THR   118      -5.243  -9.900 -10.645  1.00 49.30           C  
ATOM    959  CB  THR   118      -6.656  -8.918 -12.465  1.00 46.54           C  
ATOM    960  O   THR   118      -5.434  -9.667  -9.449  1.00 47.45           O  
ATOM    961  CG2 THR   118      -7.808  -9.148 -13.438  1.00 41.65           C  
ATOM    962  OG1 THR   118      -6.967  -7.796 -11.630  1.00 35.34           O  
ATOM    963  N   CYS   119      -4.035 -10.204 -11.105  1.00 53.39           N  
ATOM    964  CA  CYS   119      -2.808  -9.749 -10.462  1.00 54.56           C  
ATOM    965  C   CYS   119      -2.976  -8.342  -9.900  1.00 53.83           C  
ATOM    966  CB  CYS   119      -1.643  -9.777 -11.451  1.00 52.30           C  
ATOM    967  O   CYS   119      -2.532  -8.057  -8.786  1.00 52.88           O  
ATOM    968  SG  CYS   119      -1.069 -11.441 -11.853  1.00 49.91           S  
ATOM    969  N   LEU   120      -3.710  -7.540 -10.618  1.00 60.87           N  
ATOM    970  CA  LEU   120      -3.915  -6.166 -10.173  1.00 60.32           C  
ATOM    971  C   LEU   120      -4.791  -6.123  -8.925  1.00 61.22           C  
ATOM    972  CB  LEU   120      -4.553  -5.331 -11.286  1.00 58.66           C  
ATOM    973  O   LEU   120      -4.497  -5.387  -7.980  1.00 60.14           O  
ATOM    974  CG  LEU   120      -4.848  -3.868 -10.953  1.00 56.58           C  
ATOM    975  CD1 LEU   120      -3.555  -3.128 -10.625  1.00 54.57           C  
ATOM    976  CD2 LEU   120      -5.578  -3.192 -12.109  1.00 54.62           C  
ATOM    977  N   ASP   121      -5.828  -6.962  -8.847  1.00 61.49           N  
ATOM    978  CA  ASP   121      -6.698  -6.967  -7.675  1.00 61.09           C  
ATOM    979  C   ASP   121      -5.939  -7.417  -6.429  1.00 61.75           C  
ATOM    980  CB  ASP   121      -7.909  -7.872  -7.909  1.00 59.49           C  
ATOM    981  O   ASP   121      -6.083  -6.821  -5.359  1.00 60.91           O  
ATOM    982  CG  ASP   121      -8.870  -7.322  -8.948  1.00 57.69           C  
ATOM    983  OD1 ASP   121      -9.083  -6.091  -8.990  1.00 56.79           O  
ATOM    984  OD2 ASP   121      -9.420  -8.127  -9.731  1.00 57.99           O  
ATOM    985  N   ILE   122      -5.161  -8.458  -6.637  1.00 63.97           N  
ATOM    986  CA  ILE   122      -4.333  -8.947  -5.540  1.00 63.48           C  
ATOM    987  C   ILE   122      -3.353  -7.858  -5.109  1.00 64.30           C  
ATOM    988  CB  ILE   122      -3.568 -10.229  -5.938  1.00 61.71           C  
ATOM    989  O   ILE   122      -3.247  -7.545  -3.921  1.00 63.42           O  
ATOM    990  CG1 ILE   122      -4.551 -11.369  -6.227  1.00 58.47           C  
ATOM    991  CG2 ILE   122      -2.575 -10.627  -4.842  1.00 59.63           C  
ATOM    992  CD1 ILE   122      -3.905 -12.602  -6.846  1.00 57.11           C  
ATOM    993  N   PHE   123      -2.664  -7.284  -6.066  1.00 71.04           N  
ATOM    994  CA  PHE   123      -1.699  -6.219  -5.821  1.00 70.83           C  
ATOM    995  C   PHE   123      -2.351  -5.056  -5.084  1.00 71.69           C  
ATOM    996  CB  PHE   123      -1.090  -5.730  -7.139  1.00 69.25           C  
ATOM    997  O   PHE   123      -1.888  -4.652  -4.015  1.00 70.89           O  
ATOM    998  CG  PHE   123      -0.132  -4.580  -6.975  1.00 67.64           C  
ATOM    999  CD1 PHE   123       1.192  -4.806  -6.619  1.00 67.22           C  
ATOM   1000  CD2 PHE   123      -0.556  -3.274  -7.179  1.00 67.64           C  
ATOM   1001  CE1 PHE   123       2.081  -3.744  -6.467  1.00 65.75           C  
ATOM   1002  CE2 PHE   123       0.326  -2.207  -7.029  1.00 63.92           C  
ATOM   1003  CZ  PHE   123       1.644  -2.445  -6.672  1.00 64.32           C  
ATOM   1004  N   LEU   124      -3.544  -4.624  -5.580  1.00 71.24           N  
ATOM   1005  CA  LEU   124      -4.260  -3.496  -4.992  1.00 70.68           C  
ATOM   1006  C   LEU   124      -4.765  -3.841  -3.596  1.00 71.51           C  
ATOM   1007  CB  LEU   124      -5.433  -3.082  -5.885  1.00 69.37           C  
ATOM   1008  O   LEU   124      -4.704  -3.011  -2.686  1.00 70.77           O  
ATOM   1009  CG  LEU   124      -5.077  -2.325  -7.165  1.00 66.96           C  
ATOM   1010  CD1 LEU   124      -6.322  -2.119  -8.022  1.00 64.61           C  
ATOM   1011  CD2 LEU   124      -4.425  -0.988  -6.831  1.00 64.48           C  
ATOM   1012  N   SER   125      -5.182  -5.058  -3.367  1.00 72.09           N  
ATOM   1013  CA  SER   125      -5.676  -5.492  -2.065  1.00 71.82           C  
ATOM   1014  C   SER   125      -4.569  -5.467  -1.017  1.00 72.53           C  
ATOM   1015  CB  SER   125      -6.271  -6.897  -2.157  1.00 70.30           C  
ATOM   1016  O   SER   125      -4.788  -5.031   0.116  1.00 71.96           O  
ATOM   1017  OG  SER   125      -6.761  -7.321  -0.897  1.00 65.85           O  
ATOM   1018  N   VAL   126      -3.374  -5.885  -1.399  1.00 74.26           N  
ATOM   1019  CA  VAL   126      -2.233  -5.905  -0.489  1.00 74.12           C  
ATOM   1020  C   VAL   126      -1.768  -4.477  -0.214  1.00 74.73           C  
ATOM   1021  CB  VAL   126      -1.068  -6.745  -1.058  1.00 72.80           C  
ATOM   1022  O   VAL   126      -1.487  -4.119   0.933  1.00 74.15           O  
ATOM   1023  CG1 VAL   126       0.171  -6.618  -0.174  1.00 72.18           C  
ATOM   1024  CG2 VAL   126      -1.483  -8.209  -1.193  1.00 72.92           C  
ATOM   1025  N   VAL   127      -1.791  -3.598  -1.215  1.00 76.29           N  
ATOM   1026  CA  VAL   127      -1.427  -2.193  -1.065  1.00 75.90           C  
ATOM   1027  C   VAL   127      -2.433  -1.492  -0.155  1.00 76.17           C  
ATOM   1028  CB  VAL   127      -1.355  -1.475  -2.431  1.00 74.80           C  
ATOM   1029  O   VAL   127      -2.048  -0.776   0.772  1.00 74.80           O  
ATOM   1030  CG1 VAL   127      -1.220   0.034  -2.243  1.00 74.43           C  
ATOM   1031  CG2 VAL   127      -0.192  -2.020  -3.258  1.00 74.76           C  
ATOM   1032  N   LEU   128      -3.692  -1.754  -0.346  1.00 74.88           N  
ATOM   1033  CA  LEU   128      -4.747  -1.156   0.465  1.00 74.66           C  
ATOM   1034  C   LEU   128      -4.669  -1.647   1.907  1.00 75.07           C  
ATOM   1035  CB  LEU   128      -6.124  -1.479  -0.123  1.00 72.87           C  
ATOM   1036  O   LEU   128      -4.854  -0.867   2.844  1.00 74.23           O  
ATOM   1037  CG  LEU   128      -7.325  -0.831   0.568  1.00 69.09           C  
ATOM   1038  CD1 LEU   128      -7.230   0.689   0.481  1.00 65.19           C  
ATOM   1039  CD2 LEU   128      -8.628  -1.327  -0.049  1.00 65.21           C  
ATOM   1040  N   PHE   129      -4.367  -2.843   2.108  1.00 75.59           N  
ATOM   1041  CA  PHE   129      -4.140  -3.385   3.443  1.00 75.49           C  
ATOM   1042  C   PHE   129      -2.996  -2.654   4.137  1.00 75.56           C  
ATOM   1043  CB  PHE   129      -3.838  -4.885   3.371  1.00 73.98           C  
ATOM   1044  O   PHE   129      -3.144  -2.193   5.271  1.00 74.56           O  
ATOM   1045  CG  PHE   129      -3.467  -5.493   4.697  1.00 73.00           C  
ATOM   1046  CD1 PHE   129      -4.448  -5.838   5.618  1.00 72.04           C  
ATOM   1047  CD2 PHE   129      -2.136  -5.721   5.022  1.00 72.44           C  
ATOM   1048  CE1 PHE   129      -4.108  -6.401   6.846  1.00 71.16           C  
ATOM   1049  CE2 PHE   129      -1.788  -6.283   6.247  1.00 69.28           C  
ATOM   1050  CZ  PHE   129      -2.776  -6.622   7.158  1.00 68.74           C  
ATOM   1051  N   ALA   130      -1.913  -2.466   3.458  1.00 77.78           N  
ATOM   1052  CA  ALA   130      -0.775  -1.723   3.993  1.00 77.14           C  
ATOM   1053  C   ALA   130      -1.170  -0.290   4.340  1.00 77.00           C  
ATOM   1054  CB  ALA   130       0.380  -1.727   2.996  1.00 75.92           C  
ATOM   1055  O   ALA   130      -0.899   0.185   5.445  1.00 75.12           O  
ATOM   1056  N   LEU   131      -1.895   0.361   3.430  1.00 74.89           N  
ATOM   1057  CA  LEU   131      -2.334   1.739   3.626  1.00 73.95           C  
ATOM   1058  C   LEU   131      -3.244   1.852   4.844  1.00 73.97           C  
ATOM   1059  CB  LEU   131      -3.063   2.251   2.380  1.00 72.79           C  
ATOM   1060  O   LEU   131      -3.115   2.789   5.636  1.00 72.26           O  
ATOM   1061  CG  LEU   131      -2.185   2.606   1.179  1.00 71.26           C  
ATOM   1062  CD1 LEU   131      -3.049   2.866  -0.050  1.00 69.40           C  
ATOM   1063  CD2 LEU   131      -1.314   3.818   1.493  1.00 69.40           C  
ATOM   1064  N   ASN   132      -4.043   0.839   5.136  1.00 73.78           N  
ATOM   1065  CA  ASN   132      -4.964   0.818   6.268  1.00 73.03           C  
ATOM   1066  C   ASN   132      -4.234   0.548   7.580  1.00 72.78           C  
ATOM   1067  CB  ASN   132      -6.062  -0.225   6.047  1.00 71.23           C  
ATOM   1068  O   ASN   132      -4.715   0.922   8.651  1.00 70.95           O  
ATOM   1069  CG  ASN   132      -7.130   0.247   5.080  1.00 68.14           C  
ATOM   1070  ND2 ASN   132      -7.794  -0.696   4.423  1.00 65.04           N  
ATOM   1071  OD1 ASN   132      -7.356   1.450   4.924  1.00 66.81           O  
ATOM   1072  N   GLN   133      -3.086  -0.039   7.532  1.00 75.77           N  
ATOM   1073  CA  GLN   133      -2.325  -0.379   8.729  1.00 74.92           C  
ATOM   1074  C   GLN   133      -1.352   0.738   9.098  1.00 74.28           C  
ATOM   1075  CB  GLN   133      -1.566  -1.692   8.529  1.00 73.41           C  
ATOM   1076  O   GLN   133      -0.825   0.766  10.212  1.00 71.66           O  
ATOM   1077  CG  GLN   133      -2.470  -2.904   8.352  1.00 72.23           C  
ATOM   1078  CD  GLN   133      -3.380  -3.137   9.543  1.00 71.36           C  
ATOM   1079  NE2 GLN   133      -4.651  -3.417   9.273  1.00 71.45           N  
ATOM   1080  OE1 GLN   133      -2.945  -3.066  10.697  1.00 71.08           O  
ATOM   1081  N   ILE   134      -1.137   1.654   8.145  1.00 70.89           N  
ATOM   1082  CA  ILE   134      -0.059   2.624   8.306  1.00 70.20           C  
ATOM   1083  C   ILE   134      -0.359   3.537   9.493  1.00 70.06           C  
ATOM   1084  CB  ILE   134       0.144   3.461   7.024  1.00 68.24           C  
ATOM   1085  O   ILE   134       0.529   3.836  10.295  1.00 67.69           O  
ATOM   1086  CG1 ILE   134       0.927   2.657   5.980  1.00 62.52           C  
ATOM   1087  CG2 ILE   134       0.855   4.779   7.346  1.00 63.12           C  
ATOM   1088  CD1 ILE   134       0.958   3.300   4.600  1.00 61.25           C  
ATOM   1089  N   ASP   135      -1.619   3.945   9.690  1.00 63.77           N  
ATOM   1090  CA  ASP   135      -1.978   4.792  10.824  1.00 63.58           C  
ATOM   1091  C   ASP   135      -1.682   4.090  12.147  1.00 63.92           C  
ATOM   1092  CB  ASP   135      -3.455   5.184  10.755  1.00 61.01           C  
ATOM   1093  O   ASP   135      -1.094   4.685  13.053  1.00 62.70           O  
ATOM   1094  CG  ASP   135      -3.743   6.227   9.689  1.00 58.40           C  
ATOM   1095  OD1 ASP   135      -2.800   6.910   9.234  1.00 56.41           O  
ATOM   1096  OD2 ASP   135      -4.923   6.369   9.303  1.00 57.98           O  
ATOM   1097  N   SER   136      -2.092   2.878  12.228  1.00 67.82           N  
ATOM   1098  CA  SER   136      -1.829   2.092  13.429  1.00 67.51           C  
ATOM   1099  C   SER   136      -0.332   1.963  13.689  1.00 67.41           C  
ATOM   1100  CB  SER   136      -2.456   0.703  13.309  1.00 65.24           C  
ATOM   1101  O   SER   136       0.128   2.167  14.814  1.00 66.02           O  
ATOM   1102  OG  SER   136      -2.265  -0.040  14.501  1.00 63.56           O  
ATOM   1103  N   LEU   137       0.429   1.762  12.621  1.00 68.25           N  
ATOM   1104  CA  LEU   137       1.880   1.641  12.717  1.00 67.32           C  
ATOM   1105  C   LEU   137       2.504   2.949  13.191  1.00 67.14           C  
ATOM   1106  CB  LEU   137       2.475   1.239  11.365  1.00 65.19           C  
ATOM   1107  O   LEU   137       3.373   2.945  14.066  1.00 64.77           O  
ATOM   1108  CG  LEU   137       2.210  -0.197  10.907  1.00 62.09           C  
ATOM   1109  CD1 LEU   137       2.597  -0.366   9.442  1.00 59.78           C  
ATOM   1110  CD2 LEU   137       2.969  -1.187  11.784  1.00 60.42           C  
ATOM   1111  N   ILE   138       1.985   4.074  12.645  1.00 62.47           N  
ATOM   1112  CA  ILE   138       2.452   5.402  13.030  1.00 61.76           C  
ATOM   1113  C   ILE   138       2.147   5.649  14.505  1.00 62.25           C  
ATOM   1114  CB  ILE   138       1.808   6.502  12.158  1.00 59.80           C  
ATOM   1115  O   ILE   138       2.989   6.168  15.242  1.00 61.00           O  
ATOM   1116  CG1 ILE   138       2.339   6.425  10.722  1.00 55.56           C  
ATOM   1117  CG2 ILE   138       2.061   7.887  12.761  1.00 56.85           C  
ATOM   1118  CD1 ILE   138       1.589   7.310   9.736  1.00 54.96           C  
ATOM   1119  N   CYS   139       1.003   5.300  14.985  1.00 57.29           N  
ATOM   1120  CA  CYS   139       0.613   5.451  16.382  1.00 59.68           C  
ATOM   1121  C   CYS   139       1.504   4.612  17.291  1.00 57.24           C  
ATOM   1122  CB  CYS   139      -0.849   5.051  16.577  1.00 55.35           C  
ATOM   1123  O   CYS   139       1.981   5.096  18.319  1.00 56.32           O  
ATOM   1124  SG  CYS   139      -2.025   6.316  16.049  1.00 61.49           S  
ATOM   1125  N   ASP   140       1.776   3.385  16.905  1.00 61.39           N  
ATOM   1126  CA  ASP   140       2.630   2.489  17.678  1.00 60.80           C  
ATOM   1127  C   ASP   140       4.045   3.049  17.799  1.00 60.63           C  
ATOM   1128  CB  ASP   140       2.666   1.099  17.041  1.00 58.32           C  
ATOM   1129  O   ASP   140       4.635   3.031  18.882  1.00 58.83           O  
ATOM   1130  CG  ASP   140       1.368   0.331  17.217  1.00 55.69           C  
ATOM   1131  OD1 ASP   140       0.545   0.713  18.077  1.00 56.57           O  
ATOM   1132  OD2 ASP   140       1.166  -0.666  16.491  1.00 58.63           O  
ATOM   1133  N   PHE   141       4.463   3.731  16.748  1.00 59.11           N  
ATOM   1134  CA  PHE   141       5.791   4.329  16.690  1.00 59.38           C  
ATOM   1135  C   PHE   141       5.869   5.561  17.585  1.00 58.64           C  
ATOM   1136  CB  PHE   141       6.151   4.703  15.249  1.00 56.32           C  
ATOM   1137  O   PHE   141       6.918   5.848  18.164  1.00 57.09           O  
ATOM   1138  CG  PHE   141       6.285   3.519  14.330  1.00 54.62           C  
ATOM   1139  CD1 PHE   141       7.040   2.414  14.703  1.00 51.95           C  
ATOM   1140  CD2 PHE   141       5.654   3.512  13.093  1.00 52.53           C  
ATOM   1141  CE1 PHE   141       7.165   1.317  13.854  1.00 47.11           C  
ATOM   1142  CE2 PHE   141       5.775   2.419  12.239  1.00 47.19           C  
ATOM   1143  CZ  PHE   141       6.532   1.323  12.621  1.00 51.02           C  
ATOM   1144  N   LYS   142       4.819   6.338  17.741  1.00 56.68           N  
ATOM   1145  CA  LYS   142       4.765   7.508  18.613  1.00 56.32           C  
ATOM   1146  C   LYS   142       4.945   7.113  20.076  1.00 56.69           C  
ATOM   1147  CB  LYS   142       3.442   8.253  18.430  1.00 54.01           C  
ATOM   1148  O   LYS   142       5.547   7.855  20.855  1.00 56.16           O  
ATOM   1149  CG  LYS   142       3.387   9.122  17.183  1.00 52.31           C  
ATOM   1150  CD  LYS   142       2.053   9.848  17.065  1.00 54.44           C  
ATOM   1151  CE  LYS   142       1.998  10.718  15.816  1.00 46.20           C  
ATOM   1152  NZ  LYS   142       0.665  11.373  15.656  1.00 43.09           N  
ATOM   1153  N   ASN   143       4.569   5.924  20.407  1.00 54.38           N  
ATOM   1154  CA  ASN   143       4.433   5.584  21.820  1.00 54.18           C  
ATOM   1155  C   ASN   143       5.550   4.653  22.282  1.00 54.32           C  
ATOM   1156  CB  ASN   143       3.067   4.951  22.091  1.00 50.72           C  
ATOM   1157  O   ASN   143       5.756   4.472  23.484  1.00 53.08           O  
ATOM   1158  CG  ASN   143       1.922   5.921  21.880  1.00 48.41           C  
ATOM   1159  ND2 ASN   143       0.796   5.412  21.391  1.00 46.75           N  
ATOM   1160  OD1 ASN   143       2.047   7.118  22.153  1.00 51.58           O  
ATOM   1161  N   THR   144       6.264   4.020  21.361  1.00 57.58           N  
ATOM   1162  CA  THR   144       7.260   3.017  21.722  1.00 57.58           C  
ATOM   1163  C   THR   144       8.663   3.491  21.355  1.00 57.70           C  
ATOM   1164  CB  THR   144       6.972   1.671  21.031  1.00 53.33           C  
ATOM   1165  O   THR   144       8.957   3.724  20.180  1.00 55.71           O  
ATOM   1166  CG2 THR   144       7.877   0.570  21.574  1.00 48.06           C  
ATOM   1167  OG1 THR   144       5.605   1.306  21.258  1.00 48.00           O  
ATOM   1168  N   PRO   145       9.516   3.771  22.280  1.00 53.84           N  
ATOM   1169  CA  PRO   145      10.904   4.076  21.924  1.00 53.18           C  
ATOM   1170  C   PRO   145      11.513   3.040  20.982  1.00 54.18           C  
ATOM   1171  CB  PRO   145      11.623   4.075  23.276  1.00 50.22           C  
ATOM   1172  O   PRO   145      11.275   1.839  21.143  1.00 52.85           O  
ATOM   1173  CG  PRO   145      10.537   4.254  24.286  1.00 47.69           C  
ATOM   1174  CD  PRO   145       9.261   3.701  23.719  1.00 49.83           C  
ATOM   1175  N   TRP   146      12.248   3.483  20.043  1.00 45.86           N  
ATOM   1176  CA  TRP   146      12.918   2.654  19.046  1.00 54.08           C  
ATOM   1177  C   TRP   146      13.591   1.452  19.701  1.00 46.98           C  
ATOM   1178  CB  TRP   146      13.952   3.474  18.271  1.00 45.03           C  
ATOM   1179  O   TRP   146      13.527   0.336  19.179  1.00 46.79           O  
ATOM   1180  CG  TRP   146      14.725   2.681  17.260  1.00 44.65           C  
ATOM   1181  CD1 TRP   146      15.976   2.152  17.410  1.00 40.03           C  
ATOM   1182  CD2 TRP   146      14.297   2.332  15.940  1.00 42.28           C  
ATOM   1183  CE2 TRP   146      15.340   1.589  15.345  1.00 39.57           C  
ATOM   1184  CE3 TRP   146      13.130   2.575  15.202  1.00 40.94           C  
ATOM   1185  NE1 TRP   146      16.352   1.494  16.262  1.00 38.80           N  
ATOM   1186  CH2 TRP   146      14.100   1.338  13.345  1.00 30.26           C  
ATOM   1187  CZ2 TRP   146      15.252   1.086  14.045  1.00 31.54           C  
ATOM   1188  CZ3 TRP   146      13.044   2.074  13.908  1.00 32.11           C  
ATOM   1189  N   ILE   147      14.390   1.638  20.814  1.00 49.18           N  
ATOM   1190  CA  ILE   147      15.183   0.594  21.454  1.00 51.05           C  
ATOM   1191  C   ILE   147      14.272  -0.554  21.885  1.00 50.17           C  
ATOM   1192  CB  ILE   147      15.965   1.143  22.668  1.00 44.80           C  
ATOM   1193  O   ILE   147      14.701  -1.709  21.934  1.00 49.87           O  
ATOM   1194  CG1 ILE   147      17.060   0.155  23.088  1.00 35.51           C  
ATOM   1195  CG2 ILE   147      15.017   1.438  23.833  1.00 35.72           C  
ATOM   1196  CD1 ILE   147      18.265   0.811  23.748  1.00 35.38           C  
ATOM   1197  N   ASN   148      13.056  -0.260  21.998  1.00 59.27           N  
ATOM   1198  CA  ASN   148      12.128  -1.257  22.522  1.00 60.17           C  
ATOM   1199  C   ASN   148      11.329  -1.921  21.405  1.00 59.54           C  
ATOM   1200  CB  ASN   148      11.184  -0.624  23.546  1.00 54.56           C  
ATOM   1201  O   ASN   148      10.534  -2.827  21.659  1.00 57.99           O  
ATOM   1202  CG  ASN   148      11.904  -0.169  24.801  1.00 51.46           C  
ATOM   1203  ND2 ASN   148      11.250   0.681  25.584  1.00 50.92           N  
ATOM   1204  OD1 ASN   148      13.038  -0.577  25.063  1.00 55.37           O  
ATOM   1205  N   LEU   149      11.470  -1.422  20.179  1.00 61.40           N  
ATOM   1206  CA  LEU   149      10.768  -2.055  19.068  1.00 61.87           C  
ATOM   1207  C   LEU   149      11.364  -3.424  18.759  1.00 62.40           C  
ATOM   1208  CB  LEU   149      10.826  -1.167  17.822  1.00 58.89           C  
ATOM   1209  O   LEU   149      12.583  -3.603  18.814  1.00 61.83           O  
ATOM   1210  CG  LEU   149      10.050   0.149  17.891  1.00 56.93           C  
ATOM   1211  CD1 LEU   149      10.290   0.972  16.630  1.00 54.26           C  
ATOM   1212  CD2 LEU   149       8.561  -0.117  18.087  1.00 55.36           C  
ATOM   1213  N   SER   150      10.549  -4.405  18.493  1.00 66.52           N  
ATOM   1214  CA  SER   150      10.988  -5.710  18.009  1.00 66.69           C  
ATOM   1215  C   SER   150      11.756  -5.584  16.698  1.00 67.45           C  
ATOM   1216  CB  SER   150       9.790  -6.642  17.820  1.00 63.79           C  
ATOM   1217  O   SER   150      11.676  -4.557  16.021  1.00 66.71           O  
ATOM   1218  OG  SER   150       9.091  -6.327  16.628  1.00 64.09           O  
ATOM   1219  N   LYS   151      12.585  -6.595  16.329  1.00 68.23           N  
ATOM   1220  CA  LYS   151      13.299  -6.640  15.056  1.00 67.40           C  
ATOM   1221  C   LYS   151      12.345  -6.437  13.883  1.00 68.09           C  
ATOM   1222  CB  LYS   151      14.043  -7.968  14.903  1.00 65.24           C  
ATOM   1223  O   LYS   151      12.660  -5.711  12.937  1.00 67.46           O  
ATOM   1224  CG  LYS   151      14.920  -8.047  13.662  1.00 63.15           C  
ATOM   1225  CD  LYS   151      15.657  -9.378  13.583  1.00 63.16           C  
ATOM   1226  CE  LYS   151      16.504  -9.474  12.322  1.00 59.56           C  
ATOM   1227  NZ  LYS   151      17.202 -10.791  12.223  1.00 57.64           N  
ATOM   1228  N   GLU   152      11.218  -7.058  13.963  1.00 69.71           N  
ATOM   1229  CA  GLU   152      10.153  -6.974  12.968  1.00 69.41           C  
ATOM   1230  C   GLU   152       9.602  -5.555  12.868  1.00 69.22           C  
ATOM   1231  CB  GLU   152       9.025  -7.954  13.304  1.00 66.43           C  
ATOM   1232  O   GLU   152       9.525  -4.988  11.776  1.00 67.23           O  
ATOM   1233  CG  GLU   152       9.440  -9.416  13.232  1.00 61.91           C  
ATOM   1234  CD  GLU   152      10.329  -9.845  14.388  1.00 61.58           C  
ATOM   1235  OE1 GLU   152      10.305  -9.183  15.450  1.00 61.00           O  
ATOM   1236  OE2 GLU   152      11.055 -10.852  14.231  1.00 56.68           O  
ATOM   1237  N   HIS   153       9.358  -4.918  14.013  1.00 67.66           N  
ATOM   1238  CA  HIS   153       8.845  -3.553  14.052  1.00 67.57           C  
ATOM   1239  C   HIS   153       9.880  -2.561  13.532  1.00 67.32           C  
ATOM   1240  CB  HIS   153       8.427  -3.177  15.475  1.00 64.84           C  
ATOM   1241  O   HIS   153       9.533  -1.599  12.842  1.00 65.85           O  
ATOM   1242  CG  HIS   153       7.123  -3.777  15.894  1.00 61.67           C  
ATOM   1243  CD2 HIS   153       5.881  -3.663  15.367  1.00 59.07           C  
ATOM   1244  ND1 HIS   153       7.003  -4.607  16.988  1.00 60.02           N  
ATOM   1245  CE1 HIS   153       5.740  -4.979  17.115  1.00 55.44           C  
ATOM   1246  NE2 HIS   153       5.039  -4.420  16.143  1.00 52.59           N  
ATOM   1247  N   LYS   154      11.173  -2.759  13.765  1.00 65.04           N  
ATOM   1248  CA  LYS   154      12.243  -1.946  13.197  1.00 64.02           C  
ATOM   1249  C   LYS   154      12.260  -2.045  11.674  1.00 64.87           C  
ATOM   1250  CB  LYS   154      13.599  -2.369  13.764  1.00 62.23           C  
ATOM   1251  O   LYS   154      12.380  -1.032  10.982  1.00 64.21           O  
ATOM   1252  CG  LYS   154      13.839  -1.916  15.197  1.00 60.33           C  
ATOM   1253  CD  LYS   154      15.198  -2.376  15.708  1.00 59.69           C  
ATOM   1254  CE  LYS   154      15.426  -1.952  17.153  1.00 59.17           C  
ATOM   1255  NZ  LYS   154      16.706  -2.498  17.695  1.00 57.53           N  
ATOM   1256  N   LYS   155      12.036  -3.279  11.146  1.00 66.51           N  
ATOM   1257  CA  LYS   155      11.980  -3.479   9.701  1.00 65.75           C  
ATOM   1258  C   LYS   155      10.791  -2.745   9.090  1.00 66.09           C  
ATOM   1259  CB  LYS   155      11.904  -4.970   9.367  1.00 64.04           C  
ATOM   1260  O   LYS   155      10.927  -2.078   8.062  1.00 64.86           O  
ATOM   1261  CG  LYS   155      12.172  -5.292   7.905  1.00 61.67           C  
ATOM   1262  CD  LYS   155      12.221  -6.795   7.663  1.00 61.03           C  
ATOM   1263  CE  LYS   155      12.370  -7.119   6.183  1.00 56.10           C  
ATOM   1264  NZ  LYS   155      12.365  -8.592   5.935  1.00 52.44           N  
ATOM   1265  N   ILE   156       9.673  -2.913   9.660  1.00 71.37           N  
ATOM   1266  CA  ILE   156       8.457  -2.232   9.231  1.00 70.63           C  
ATOM   1267  C   ILE   156       8.674  -0.721   9.259  1.00 70.56           C  
ATOM   1268  CB  ILE   156       7.251  -2.617  10.117  1.00 68.62           C  
ATOM   1269  O   ILE   156       8.359  -0.024   8.291  1.00 68.55           O  
ATOM   1270  CG1 ILE   156       6.852  -4.076   9.870  1.00 66.19           C  
ATOM   1271  CG2 ILE   156       6.070  -1.676   9.860  1.00 66.50           C  
ATOM   1272  CD1 ILE   156       5.844  -4.620  10.874  1.00 64.44           C  
ATOM   1273  N   TYR   157       9.230  -0.224  10.307  1.00 63.90           N  
ATOM   1274  CA  TYR   157       9.533   1.197  10.433  1.00 63.37           C  
ATOM   1275  C   TYR   157      10.451   1.660   9.307  1.00 63.41           C  
ATOM   1276  CB  TYR   157      10.182   1.491  11.789  1.00 61.37           C  
ATOM   1277  O   TYR   157      10.200   2.691   8.678  1.00 61.49           O  
ATOM   1278  CG  TYR   157      10.512   2.948  12.000  1.00 59.22           C  
ATOM   1279  CD1 TYR   157       9.570   3.827  12.529  1.00 55.97           C  
ATOM   1280  CD2 TYR   157      11.767   3.450  11.670  1.00 56.40           C  
ATOM   1281  CE1 TYR   157       9.869   5.171  12.724  1.00 53.05           C  
ATOM   1282  CE2 TYR   157      12.077   4.793  11.861  1.00 52.56           C  
ATOM   1283  OH  TYR   157      11.425   6.974  12.578  1.00 48.80           O  
ATOM   1284  CZ  TYR   157      11.123   5.644  12.388  1.00 55.45           C  
ATOM   1285  N   GLU   158      11.559   0.946   9.105  1.00 62.67           N  
ATOM   1286  CA  GLU   158      12.493   1.268   8.031  1.00 62.16           C  
ATOM   1287  C   GLU   158      11.795   1.268   6.674  1.00 62.37           C  
ATOM   1288  CB  GLU   158      13.663   0.281   8.020  1.00 60.54           C  
ATOM   1289  O   GLU   158      12.029   2.154   5.849  1.00 61.10           O  
ATOM   1290  CG  GLU   158      14.670   0.508   9.138  1.00 58.68           C  
ATOM   1291  CD  GLU   158      15.813  -0.495   9.130  1.00 57.84           C  
ATOM   1292  OE1 GLU   158      15.746  -1.484   8.366  1.00 56.57           O  
ATOM   1293  OE2 GLU   158      16.782  -0.289   9.894  1.00 53.94           O  
ATOM   1294  N   LEU   159      10.881   0.342   6.493  1.00 65.31           N  
ATOM   1295  CA  LEU   159      10.145   0.269   5.235  1.00 64.78           C  
ATOM   1296  C   LEU   159       9.196   1.454   5.091  1.00 64.74           C  
ATOM   1297  CB  LEU   159       9.359  -1.042   5.149  1.00 62.71           C  
ATOM   1298  O   LEU   159       9.194   2.132   4.060  1.00 62.84           O  
ATOM   1299  CG  LEU   159       9.301  -1.709   3.774  1.00 59.83           C  
ATOM   1300  CD1 LEU   159       9.894  -3.112   3.839  1.00 56.43           C  
ATOM   1301  CD2 LEU   159       7.865  -1.752   3.261  1.00 56.93           C  
ATOM   1302  N   VAL   160       8.307   1.698   6.090  1.00 66.92           N  
ATOM   1303  CA  VAL   160       7.378   2.824   6.112  1.00 65.68           C  
ATOM   1304  C   VAL   160       8.142   4.128   5.897  1.00 66.19           C  
ATOM   1305  CB  VAL   160       6.587   2.882   7.437  1.00 64.18           C  
ATOM   1306  O   VAL   160       7.760   4.948   5.059  1.00 63.98           O  
ATOM   1307  CG1 VAL   160       5.799   4.187   7.540  1.00 60.02           C  
ATOM   1308  CG2 VAL   160       5.652   1.679   7.553  1.00 61.17           C  
ATOM   1309  N   ARG   161       9.212   4.245   6.596  1.00 58.54           N  
ATOM   1310  CA  ARG   161      10.107   5.386   6.436  1.00 58.01           C  
ATOM   1311  C   ARG   161      10.620   5.484   5.004  1.00 58.25           C  
ATOM   1312  CB  ARG   161      11.285   5.286   7.409  1.00 56.17           C  
ATOM   1313  O   ARG   161      10.631   6.567   4.415  1.00 56.58           O  
ATOM   1314  CG  ARG   161      12.182   6.513   7.418  1.00 54.34           C  
ATOM   1315  CD  ARG   161      13.331   6.364   8.405  1.00 54.48           C  
ATOM   1316  NE  ARG   161      14.438   7.260   8.083  1.00 49.35           N  
ATOM   1317  NH1 ARG   161      15.799   6.533   9.802  1.00 41.06           N  
ATOM   1318  NH2 ARG   161      16.526   8.172   8.374  1.00 36.60           N  
ATOM   1319  CZ  ARG   161      15.585   7.320   8.754  1.00 51.53           C  
ATOM   1320  N   GLY   162      11.246   4.410   4.390  1.00 59.54           N  
ATOM   1321  CA  GLY   162      11.713   4.323   3.016  1.00 58.43           C  
ATOM   1322  C   GLY   162      10.635   4.647   1.998  1.00 59.30           C  
ATOM   1323  O   GLY   162      10.900   5.316   0.997  1.00 57.55           O  
ATOM   1324  N   ILE   163       9.428   4.165   2.255  1.00 62.00           N  
ATOM   1325  CA  ILE   163       8.280   4.411   1.389  1.00 60.54           C  
ATOM   1326  C   ILE   163       7.951   5.902   1.380  1.00 61.28           C  
ATOM   1327  CB  ILE   163       7.049   3.592   1.838  1.00 58.54           C  
ATOM   1328  O   ILE   163       7.766   6.496   0.316  1.00 59.11           O  
ATOM   1329  CG1 ILE   163       7.296   2.095   1.623  1.00 52.81           C  
ATOM   1330  CG2 ILE   163       5.794   4.052   1.090  1.00 54.92           C  
ATOM   1331  CD1 ILE   163       6.277   1.195   2.308  1.00 53.02           C  
ATOM   1332  N   PHE   164       8.044   6.542   2.486  1.00 58.47           N  
ATOM   1333  CA  PHE   164       7.552   7.908   2.619  1.00 57.36           C  
ATOM   1334  C   PHE   164       8.698   8.907   2.528  1.00 57.75           C  
ATOM   1335  CB  PHE   164       6.805   8.085   3.945  1.00 54.95           C  
ATOM   1336  O   PHE   164       8.490  10.068   2.170  1.00 55.78           O  
ATOM   1337  CG  PHE   164       5.497   7.343   4.009  1.00 51.97           C  
ATOM   1338  CD1 PHE   164       4.462   7.654   3.135  1.00 49.21           C  
ATOM   1339  CD2 PHE   164       5.303   6.334   4.943  1.00 50.28           C  
ATOM   1340  CE1 PHE   164       3.251   6.969   3.192  1.00 48.70           C  
ATOM   1341  CE2 PHE   164       4.095   5.645   5.006  1.00 49.59           C  
ATOM   1342  CZ  PHE   164       3.070   5.964   4.130  1.00 48.58           C  
ATOM   1343  N   GLY   165       9.881   8.671   2.858  1.00 49.79           N  
ATOM   1344  CA  GLY   165      11.084   9.446   2.598  1.00 48.50           C  
ATOM   1345  C   GLY   165      11.375   9.621   1.120  1.00 49.59           C  
ATOM   1346  O   GLY   165      12.055  10.569   0.723  1.00 47.33           O  
ATOM   1347  N   ILE   166      11.041   8.749   0.130  1.00 40.84           N  
ATOM   1348  CA  ILE   166      11.064   8.982  -1.310  1.00 39.84           C  
ATOM   1349  C   ILE   166      10.418  10.329  -1.625  1.00 40.90           C  
ATOM   1350  CB  ILE   166      10.344   7.850  -2.077  1.00 36.31           C  
ATOM   1351  O   ILE   166      10.840  11.025  -2.552  1.00 38.37           O  
ATOM   1352  CG1 ILE   166      11.090   6.523  -1.894  1.00 31.58           C  
ATOM   1353  CG2 ILE   166      10.211   8.203  -3.561  1.00 32.15           C  
ATOM   1354  CD1 ILE   166      10.350   5.315  -2.452  1.00 28.36           C  
ATOM   1355  N   CYS   167       9.591  11.044  -0.796  1.00 34.43           N  
ATOM   1356  CA  CYS   167       8.736  12.189  -1.090  1.00 36.73           C  
ATOM   1357  C   CYS   167       9.544  13.481  -1.116  1.00 34.56           C  
ATOM   1358  CB  CYS   167       7.614  12.299  -0.058  1.00 31.70           C  
ATOM   1359  O   CYS   167       9.124  14.469  -1.719  1.00 32.66           O  
ATOM   1360  SG  CYS   167       6.354  11.014  -0.212  1.00 34.26           S  
ATOM   1361  N   TYR   168      10.788  13.537  -0.685  1.00 36.53           N  
ATOM   1362  CA  TYR   168      11.465  14.829  -0.710  1.00 36.91           C  
ATOM   1363  C   TYR   168      12.386  14.938  -1.919  1.00 36.66           C  
ATOM   1364  CB  TYR   168      12.266  15.041   0.578  1.00 33.60           C  
ATOM   1365  O   TYR   168      13.307  15.758  -1.932  1.00 34.39           O  
ATOM   1366  CG  TYR   168      11.492  15.747   1.665  1.00 31.80           C  
ATOM   1367  CD1 TYR   168      11.412  17.137   1.700  1.00 28.22           C  
ATOM   1368  CD2 TYR   168      10.840  15.025   2.659  1.00 31.06           C  
ATOM   1369  CE1 TYR   168      10.701  17.792   2.701  1.00 32.66           C  
ATOM   1370  CE2 TYR   168      10.126  15.669   3.665  1.00 33.69           C  
ATOM   1371  OH  TYR   168       9.358  17.693   4.670  1.00 27.37           O  
ATOM   1372  CZ  TYR   168      10.063  17.050   3.677  1.00 29.53           C  
ATOM   1373  N   GLY   169      11.917  14.531  -3.134  1.00 33.51           N  
ATOM   1374  CA  GLY   169      12.473  14.976  -4.402  1.00 33.02           C  
ATOM   1375  C   GLY   169      13.956  14.684  -4.538  1.00 33.53           C  
ATOM   1376  O   GLY   169      14.617  15.210  -5.436  1.00 30.97           O  
ATOM   1377  N   GLU   170      14.525  13.729  -3.713  1.00 30.93           N  
ATOM   1378  CA  GLU   170      15.940  13.470  -3.962  1.00 31.65           C  
ATOM   1379  C   GLU   170      16.132  12.195  -4.778  1.00 30.97           C  
ATOM   1380  CB  GLU   170      16.709  13.370  -2.642  1.00 28.35           C  
ATOM   1381  O   GLU   170      15.603  11.140  -4.425  1.00 29.38           O  
ATOM   1382  CG  GLU   170      17.045  14.719  -2.023  1.00 26.86           C  
ATOM   1383  CD  GLU   170      17.972  14.614  -0.822  1.00 30.49           C  
ATOM   1384  OE1 GLU   170      18.311  13.480  -0.415  1.00 32.45           O  
ATOM   1385  OE2 GLU   170      18.361  15.674  -0.284  1.00 26.41           O  
ATOM   1386  N   LYS   171      15.997  12.264  -6.102  1.00 33.42           N  
ATOM   1387  CA  LYS   171      16.303  11.479  -7.295  1.00 33.75           C  
ATOM   1388  C   LYS   171      17.470  10.529  -7.043  1.00 33.43           C  
ATOM   1389  CB  LYS   171      16.620  12.398  -8.475  1.00 29.83           C  
ATOM   1390  O   LYS   171      17.751   9.652  -7.863  1.00 30.69           O  
ATOM   1391  CG  LYS   171      15.392  13.019  -9.124  1.00 28.48           C  
ATOM   1392  CD  LYS   171      15.754  13.781 -10.392  1.00 31.16           C  
ATOM   1393  CE  LYS   171      14.527  14.409 -11.039  1.00 26.54           C  
ATOM   1394  NZ  LYS   171      14.873  15.134 -12.298  1.00 27.48           N  
ATOM   1395  N   ASP   172      18.107  10.723  -5.823  1.00 29.36           N  
ATOM   1396  CA  ASP   172      19.268   9.851  -5.670  1.00 30.15           C  
ATOM   1397  C   ASP   172      18.941   8.652  -4.783  1.00 29.33           C  
ATOM   1398  CB  ASP   172      20.450  10.629  -5.089  1.00 26.60           C  
ATOM   1399  O   ASP   172      18.853   8.783  -3.561  1.00 27.61           O  
ATOM   1400  CG  ASP   172      21.550  10.884  -6.105  1.00 25.42           C  
ATOM   1401  OD1 ASP   172      21.645  10.134  -7.101  1.00 23.04           O  
ATOM   1402  OD2 ASP   172      22.329  11.841  -5.907  1.00 16.17           O  
ATOM   1403  N   TYR   173      18.055   7.764  -5.229  1.00 33.82           N  
ATOM   1404  CA  TYR   173      17.514   6.479  -4.801  1.00 35.15           C  
ATOM   1405  C   TYR   173      18.554   5.681  -4.024  1.00 33.66           C  
ATOM   1406  CB  TYR   173      17.030   5.670  -6.009  1.00 31.40           C  
ATOM   1407  O   TYR   173      18.207   4.871  -3.161  1.00 31.45           O  
ATOM   1408  CG  TYR   173      15.828   6.269  -6.698  1.00 29.85           C  
ATOM   1409  CD1 TYR   173      14.545   6.090  -6.184  1.00 27.38           C  
ATOM   1410  CD2 TYR   173      15.971   7.013  -7.864  1.00 29.65           C  
ATOM   1411  CE1 TYR   173      13.434   6.637  -6.817  1.00 29.89           C  
ATOM   1412  CE2 TYR   173      14.867   7.565  -8.505  1.00 31.99           C  
ATOM   1413  OH  TYR   173      12.508   7.917  -8.605  1.00 17.45           O  
ATOM   1414  CZ  TYR   173      13.605   7.373  -7.974  1.00 28.26           C  
ATOM   1415  N   ASN   174      19.870   5.902  -4.418  1.00 32.05           N  
ATOM   1416  CA  ASN   174      21.022   5.251  -3.803  1.00 32.19           C  
ATOM   1417  C   ASN   174      21.497   6.005  -2.565  1.00 31.98           C  
ATOM   1418  CB  ASN   174      22.164   5.115  -4.813  1.00 28.58           C  
ATOM   1419  O   ASN   174      22.214   5.449  -1.731  1.00 29.18           O  
ATOM   1420  CG  ASN   174      21.917   4.017  -5.829  1.00 27.33           C  
ATOM   1421  ND2 ASN   174      22.543   4.135  -6.994  1.00 17.27           N  
ATOM   1422  OD1 ASN   174      21.169   3.071  -5.569  1.00 26.12           O  
ATOM   1423  N   ARG   175      20.958   7.210  -2.278  1.00 29.00           N  
ATOM   1424  CA  ARG   175      21.550   7.978  -1.188  1.00 28.97           C  
ATOM   1425  C   ARG   175      20.672   7.927   0.058  1.00 28.94           C  
ATOM   1426  CB  ARG   175      21.773   9.431  -1.613  1.00 25.78           C  
ATOM   1427  O   ARG   175      19.871   8.833   0.297  1.00 26.83           O  
ATOM   1428  CG  ARG   175      23.127   9.684  -2.258  1.00 24.21           C  
ATOM   1429  CD  ARG   175      23.354  11.164  -2.531  1.00 26.82           C  
ATOM   1430  NE  ARG   175      24.653  11.404  -3.153  1.00 14.93           N  
ATOM   1431  NH1 ARG   175      24.506  13.707  -3.054  1.00 15.95           N  
ATOM   1432  NH2 ARG   175      26.362  12.710  -3.958  1.00 16.66           N  
ATOM   1433  CZ  ARG   175      25.171  12.607  -3.387  1.00 17.25           C  
ATOM   1434  N   PHE   176      20.059   6.878   0.434  1.00 33.36           N  
ATOM   1435  CA  PHE   176      19.713   6.639   1.830  1.00 33.74           C  
ATOM   1436  C   PHE   176      20.723   7.302   2.759  1.00 33.24           C  
ATOM   1437  CB  PHE   176      19.642   5.136   2.119  1.00 31.03           C  
ATOM   1438  O   PHE   176      20.451   7.491   3.947  1.00 31.06           O  
ATOM   1439  CG  PHE   176      18.437   4.460   1.521  1.00 29.18           C  
ATOM   1440  CD1 PHE   176      17.192   4.564   2.128  1.00 26.40           C  
ATOM   1441  CD2 PHE   176      18.551   3.720   0.352  1.00 28.77           C  
ATOM   1442  CE1 PHE   176      16.075   3.939   1.577  1.00 28.13           C  
ATOM   1443  CE2 PHE   176      17.440   3.093  -0.205  1.00 29.80           C  
ATOM   1444  CZ  PHE   176      16.204   3.203   0.410  1.00 27.25           C  
ATOM   1445  N   GLU   177      21.828   7.788   2.161  1.00 27.74           N  
ATOM   1446  CA  GLU   177      22.863   8.394   2.994  1.00 28.49           C  
ATOM   1447  C   GLU   177      22.476   9.810   3.411  1.00 27.79           C  
ATOM   1448  CB  GLU   177      24.205   8.410   2.257  1.00 24.66           C  
ATOM   1449  O   GLU   177      22.943  10.310   4.437  1.00 25.64           O  
ATOM   1450  CG  GLU   177      25.043   7.159   2.477  1.00 23.74           C  
ATOM   1451  CD  GLU   177      26.406   7.224   1.807  1.00 24.76           C  
ATOM   1452  OE1 GLU   177      26.687   8.217   1.098  1.00 22.43           O  
ATOM   1453  OE2 GLU   177      27.199   6.275   1.992  1.00 15.21           O  
ATOM   1454  N   TYR   178      21.528  10.393   2.870  1.00 27.43           N  
ATOM   1455  CA  TYR   178      21.238  11.730   3.375  1.00 28.60           C  
ATOM   1456  C   TYR   178      19.835  11.798   3.966  1.00 27.75           C  
ATOM   1457  CB  TYR   178      21.385  12.770   2.259  1.00 25.14           C  
ATOM   1458  O   TYR   178      18.899  12.258   3.308  1.00 26.05           O  
ATOM   1459  CG  TYR   178      22.679  13.545   2.319  1.00 23.69           C  
ATOM   1460  CD1 TYR   178      22.797  14.680   3.118  1.00 10.64           C  
ATOM   1461  CD2 TYR   178      23.785  13.145   1.577  1.00  9.60           C  
ATOM   1462  CE1 TYR   178      23.986  15.399   3.174  1.00  8.10           C  
ATOM   1463  CE2 TYR   178      24.979  13.856   1.626  1.00  9.19           C  
ATOM   1464  OH  TYR   178      26.250  15.687   2.479  1.00  7.18           O  
ATOM   1465  CZ  TYR   178      25.070  14.980   2.427  1.00  7.67           C  
ATOM   1466  N   CYS   179      19.348  10.781   4.625  1.00 29.98           N  
ATOM   1467  CA  CYS   179      18.326  10.746   5.665  1.00 32.74           C  
ATOM   1468  C   CYS   179      18.763  11.548   6.885  1.00 30.03           C  
ATOM   1469  CB  CYS   179      18.024   9.304   6.072  1.00 29.10           C  
ATOM   1470  O   CYS   179      19.861  11.344   7.407  1.00 28.95           O  
ATOM   1471  SG  CYS   179      16.340   9.055   6.674  1.00 21.52           S  
ATOM   1472  N   PRO   180      18.364  12.814   7.010  1.00 31.29           N  
ATOM   1473  CA  PRO   180      18.905  13.406   8.235  1.00 31.66           C  
ATOM   1474  C   PRO   180      18.980  12.409   9.389  1.00 31.33           C  
ATOM   1475  CB  PRO   180      17.917  14.532   8.549  1.00 28.57           C  
ATOM   1476  O   PRO   180      19.594  12.696  10.420  1.00 29.00           O  
ATOM   1477  CG  PRO   180      16.743  14.268   7.663  1.00 27.31           C  
ATOM   1478  CD  PRO   180      17.141  13.249   6.634  1.00 31.85           C  
ATOM   1479  N   PHE   181      18.629  11.175   9.177  1.00 30.82           N  
ATOM   1480  CA  PHE   181      18.769  10.183  10.237  1.00 32.72           C  
ATOM   1481  C   PHE   181      19.882   9.195   9.910  1.00 30.80           C  
ATOM   1482  CB  PHE   181      17.449   9.436  10.453  1.00 28.47           C  
ATOM   1483  O   PHE   181      19.677   8.253   9.141  1.00 28.75           O  
ATOM   1484  CG  PHE   181      16.340  10.303  10.984  1.00 26.74           C  
ATOM   1485  CD1 PHE   181      16.281  10.632  12.333  1.00 26.36           C  
ATOM   1486  CD2 PHE   181      15.356  10.790  10.134  1.00 28.72           C  
ATOM   1487  CE1 PHE   181      15.256  11.434  12.827  1.00 27.85           C  
ATOM   1488  CE2 PHE   181      14.328  11.593  10.621  1.00 29.52           C  
ATOM   1489  CZ  PHE   181      14.279  11.913  11.968  1.00 27.56           C  
ATOM   1490  N   ASP   182      21.003   9.498   9.573  1.00 31.80           N  
ATOM   1491  CA  ASP   182      22.186   8.648   9.660  1.00 31.85           C  
ATOM   1492  C   ASP   182      22.157   7.793  10.925  1.00 31.64           C  
ATOM   1493  CB  ASP   182      23.460   9.497   9.629  1.00 29.24           C  
ATOM   1494  O   ASP   182      21.941   8.308  12.024  1.00 29.57           O  
ATOM   1495  CG  ASP   182      24.726   8.672   9.778  1.00 27.88           C  
ATOM   1496  OD1 ASP   182      24.632   7.444   9.994  1.00 28.44           O  
ATOM   1497  OD2 ASP   182      25.827   9.255   9.681  1.00 30.76           O  
ATOM   1498  N   ALA   183      21.825   6.583  10.937  1.00 32.27           N  
ATOM   1499  CA  ALA   183      21.980   5.618  12.023  1.00 32.12           C  
ATOM   1500  C   ALA   183      23.240   5.904  12.835  1.00 31.98           C  
ATOM   1501  CB  ALA   183      22.019   4.196  11.469  1.00 29.58           C  
ATOM   1502  O   ALA   183      23.271   5.670  14.046  1.00 29.16           O  
ATOM   1503  N   ASN   184      24.249   6.512  12.277  1.00 30.70           N  
ATOM   1504  CA  ASN   184      25.443   6.899  13.021  1.00 32.35           C  
ATOM   1505  C   ASN   184      25.352   8.340  13.517  1.00 30.58           C  
ATOM   1506  CB  ASN   184      26.695   6.711  12.163  1.00 27.38           C  
ATOM   1507  O   ASN   184      26.038   8.718  14.468  1.00 27.51           O  
ATOM   1508  CG  ASN   184      26.990   5.253  11.872  1.00 26.85           C  
ATOM   1509  ND2 ASN   184      27.497   4.978  10.676  1.00 13.95           N  
ATOM   1510  OD1 ASN   184      26.764   4.381  12.714  1.00 22.03           O  
ATOM   1511  N   SER   185      24.441   9.184  12.995  1.00 31.74           N  
ATOM   1512  CA  SER   185      24.321  10.541  13.519  1.00 32.77           C  
ATOM   1513  C   SER   185      23.570  10.556  14.846  1.00 31.41           C  
ATOM   1514  CB  SER   185      23.610  11.444  12.511  1.00 28.66           C  
ATOM   1515  O   SER   185      22.475  10.000  14.952  1.00 28.49           O  
ATOM   1516  OG  SER   185      22.227  11.139  12.449  1.00 17.15           O  
ATOM   1517  N   THR   186      23.680   9.442  15.787  1.00 27.86           N  
ATOM   1518  CA  THR   186      24.115   9.459  17.179  1.00 28.90           C  
ATOM   1519  C   THR   186      22.914   9.438  18.121  1.00 27.86           C  
ATOM   1520  CB  THR   186      24.983  10.695  17.478  1.00 24.91           C  
ATOM   1521  O   THR   186      22.004  10.259  17.993  1.00 26.36           O  
ATOM   1522  CG2 THR   186      26.460  10.401  17.240  1.00 23.99           C  
ATOM   1523  OG1 THR   186      24.579  11.774  16.626  1.00 18.64           O  
ATOM   1524  N   ALA   187      22.188   8.308  18.412  1.00 30.33           N  
ATOM   1525  CA  ALA   187      21.787   8.126  19.805  1.00 30.22           C  
ATOM   1526  C   ALA   187      21.745   9.461  20.543  1.00 30.06           C  
ATOM   1527  CB  ALA   187      22.737   7.161  20.510  1.00 27.17           C  
ATOM   1528  O   ALA   187      20.863   9.691  21.373  1.00 27.24           O  
ATOM   1529  N   SER   188      22.416  10.488  19.917  1.00 29.79           N  
ATOM   1530  CA  SER   188      22.479  11.782  20.589  1.00 30.49           C  
ATOM   1531  C   SER   188      21.482  12.766  19.988  1.00 29.66           C  
ATOM   1532  CB  SER   188      23.892  12.361  20.505  1.00 26.01           C  
ATOM   1533  O   SER   188      20.920  13.601  20.700  1.00 27.09           O  
ATOM   1534  OG  SER   188      24.346  12.387  19.163  1.00 15.86           O  
ATOM   1535  N   ALA   189      21.173  12.667  18.705  1.00 29.85           N  
ATOM   1536  CA  ALA   189      20.094  13.534  18.237  1.00 29.94           C  
ATOM   1537  C   ALA   189      18.732  12.989  18.657  1.00 29.70           C  
ATOM   1538  CB  ALA   189      20.156  13.689  16.719  1.00 26.82           C  
ATOM   1539  O   ALA   189      17.785  13.755  18.858  1.00 27.27           O  
ATOM   1540  N   LEU   190      18.737  11.778  19.038  1.00 30.35           N  
ATOM   1541  CA  LEU   190      17.498  11.257  19.606  1.00 31.53           C  
ATOM   1542  C   LEU   190      17.320  11.727  21.046  1.00 30.20           C  
ATOM   1543  CB  LEU   190      17.485   9.727  19.551  1.00 28.15           C  
ATOM   1544  O   LEU   190      16.192  11.855  21.527  1.00 27.67           O  
ATOM   1545  CG  LEU   190      17.107   9.100  18.207  1.00 26.96           C  
ATOM   1546  CD1 LEU   190      17.632   7.671  18.124  1.00 25.77           C  
ATOM   1547  CD2 LEU   190      15.596   9.133  18.007  1.00 29.14           C  
ATOM   1548  N   ASN   191      18.329  12.272  21.671  1.00 29.10           N  
ATOM   1549  CA  ASN   191      18.220  12.816  23.020  1.00 31.69           C  
ATOM   1550  C   ASN   191      18.054  14.332  23.002  1.00 29.03           C  
ATOM   1551  CB  ASN   191      19.441  12.425  23.856  1.00 26.41           C  
ATOM   1552  O   ASN   191      17.455  14.907  23.912  1.00 26.26           O  
ATOM   1553  CG  ASN   191      19.107  11.427  24.947  1.00 26.10           C  
ATOM   1554  ND2 ASN   191      20.129  10.769  25.482  1.00 18.64           N  
ATOM   1555  OD1 ASN   191      17.940  11.247  25.305  1.00 27.46           O  
ATOM   1556  N   VAL   192      18.076  15.103  21.892  1.00 28.18           N  
ATOM   1557  CA  VAL   192      18.032  16.513  22.264  1.00 29.39           C  
ATOM   1558  C   VAL   192      16.933  17.222  21.476  1.00 28.15           C  
ATOM   1559  CB  VAL   192      19.392  17.206  22.022  1.00 24.94           C  
ATOM   1560  O   VAL   192      16.286  18.139  21.988  1.00 25.94           O  
ATOM   1561  CG1 VAL   192      19.369  18.640  22.548  1.00 15.10           C  
ATOM   1562  CG2 VAL   192      20.519  16.411  22.679  1.00 22.45           C  
ATOM   1563  N   ASN   193      15.921  16.477  20.768  1.00 31.68           N  
ATOM   1564  CA  ASN   193      14.664  17.142  20.440  1.00 34.04           C  
ATOM   1565  C   ASN   193      13.605  16.145  19.980  1.00 31.76           C  
ATOM   1566  CB  ASN   193      14.887  18.212  19.369  1.00 28.76           C  
ATOM   1567  O   ASN   193      13.521  15.825  18.793  1.00 29.90           O  
ATOM   1568  CG  ASN   193      15.297  19.549  19.955  1.00 27.06           C  
ATOM   1569  ND2 ASN   193      16.044  20.330  19.184  1.00 23.92           N  
ATOM   1570  OD1 ASN   193      14.946  19.876  21.092  1.00 30.35           O  
ATOM   1571  N   ALA   194      13.598  14.875  20.388  1.00 34.50           N  
ATOM   1572  CA  ALA   194      12.621  13.816  20.147  1.00 35.68           C  
ATOM   1573  C   ALA   194      11.282  14.397  19.700  1.00 34.22           C  
ATOM   1574  CB  ALA   194      12.437  12.966  21.401  1.00 31.85           C  
ATOM   1575  O   ALA   194      10.655  13.883  18.771  1.00 31.63           O  
ATOM   1576  N   THR   195      10.978  15.615  20.120  1.00 32.85           N  
ATOM   1577  CA  THR   195       9.695  16.228  19.795  1.00 34.23           C  
ATOM   1578  C   THR   195       9.730  16.847  18.401  1.00 32.63           C  
ATOM   1579  CB  THR   195       9.313  17.305  20.828  1.00 29.69           C  
ATOM   1580  O   THR   195       8.818  16.633  17.598  1.00 30.09           O  
ATOM   1581  CG2 THR   195       7.862  17.150  21.271  1.00 25.80           C  
ATOM   1582  OG1 THR   195      10.166  17.185  21.973  1.00 27.53           O  
ATOM   1583  N   LEU   196      10.759  17.772  18.015  1.00 32.36           N  
ATOM   1584  CA  LEU   196      10.894  18.303  16.663  1.00 33.55           C  
ATOM   1585  C   LEU   196      11.087  17.176  15.653  1.00 32.24           C  
ATOM   1586  CB  LEU   196      12.070  19.280  16.586  1.00 28.88           C  
ATOM   1587  O   LEU   196      10.520  17.214  14.559  1.00 29.76           O  
ATOM   1588  CG  LEU   196      11.744  20.697  16.112  1.00 27.02           C  
ATOM   1589  CD1 LEU   196      12.041  21.706  17.216  1.00 23.29           C  
ATOM   1590  CD2 LEU   196      12.529  21.033  14.848  1.00 24.75           C  
ATOM   1591  N   ASN   197      11.692  15.986  16.022  1.00 41.55           N  
ATOM   1592  CA  ASN   197      11.825  14.802  15.179  1.00 42.88           C  
ATOM   1593  C   ASN   197      10.485  14.096  14.989  1.00 41.52           C  
ATOM   1594  CB  ASN   197      12.856  13.837  15.767  1.00 39.38           C  
ATOM   1595  O   ASN   197      10.136  13.706  13.873  1.00 39.29           O  
ATOM   1596  CG  ASN   197      14.282  14.246  15.457  1.00 37.07           C  
ATOM   1597  ND2 ASN   197      15.233  13.690  16.199  1.00 29.59           N  
ATOM   1598  OD1 ASN   197      14.528  15.056  14.560  1.00 36.72           O  
ATOM   1599  N   ALA   198       9.729  14.214  15.953  1.00 45.17           N  
ATOM   1600  CA  ALA   198       8.436  13.560  15.773  1.00 45.51           C  
ATOM   1601  C   ALA   198       7.575  14.315  14.764  1.00 45.36           C  
ATOM   1602  CB  ALA   198       7.706  13.445  17.109  1.00 43.25           C  
ATOM   1603  O   ALA   198       7.005  13.714  13.851  1.00 43.51           O  
ATOM   1604  N   LYS   199       7.581  15.686  14.905  1.00 47.61           N  
ATOM   1605  CA  LYS   199       6.774  16.460  13.966  1.00 46.48           C  
ATOM   1606  C   LYS   199       7.243  16.242  12.530  1.00 47.64           C  
ATOM   1607  CB  LYS   199       6.824  17.948  14.314  1.00 44.47           C  
ATOM   1608  O   LYS   199       6.436  15.954  11.644  1.00 45.27           O  
ATOM   1609  CG  LYS   199       5.884  18.810  13.484  1.00 41.43           C  
ATOM   1610  CD  LYS   199       5.953  20.273  13.901  1.00 43.27           C  
ATOM   1611  CE  LYS   199       5.124  21.158  12.980  1.00 36.12           C  
ATOM   1612  NZ  LYS   199       5.255  22.603  13.334  1.00 36.83           N  
ATOM   1613  N   LYS   200       8.602  16.424  12.220  1.00 50.23           N  
ATOM   1614  CA  LYS   200       9.123  16.228  10.871  1.00 50.11           C  
ATOM   1615  C   LYS   200       8.854  14.809  10.378  1.00 50.06           C  
ATOM   1616  CB  LYS   200      10.624  16.522  10.827  1.00 48.64           C  
ATOM   1617  O   LYS   200       8.477  14.608   9.222  1.00 48.35           O  
ATOM   1618  CG  LYS   200      10.961  17.999  10.688  1.00 47.18           C  
ATOM   1619  CD  LYS   200      12.460  18.217  10.524  1.00 49.04           C  
ATOM   1620  CE  LYS   200      12.797  19.693  10.365  1.00 41.95           C  
ATOM   1621  NZ  LYS   200      14.262  19.909  10.172  1.00 40.14           N  
ATOM   1622  N   THR   201       9.069  13.783  11.222  1.00 52.83           N  
ATOM   1623  CA  THR   201       8.763  12.400  10.874  1.00 52.74           C  
ATOM   1624  C   THR   201       7.287  12.245  10.519  1.00 52.95           C  
ATOM   1625  CB  THR   201       9.120  11.441  12.026  1.00 51.12           C  
ATOM   1626  O   THR   201       6.949  11.658   9.489  1.00 51.51           O  
ATOM   1627  CG2 THR   201       8.841   9.992  11.641  1.00 47.62           C  
ATOM   1628  OG1 THR   201      10.511  11.581  12.342  1.00 43.22           O  
ATOM   1629  N   ILE   202       6.424  12.798  11.369  1.00 52.32           N  
ATOM   1630  CA  ILE   202       4.990  12.741  11.107  1.00 51.98           C  
ATOM   1631  C   ILE   202       4.677  13.454   9.793  1.00 52.64           C  
ATOM   1632  CB  ILE   202       4.178  13.368  12.263  1.00 50.14           C  
ATOM   1633  O   ILE   202       3.912  12.945   8.971  1.00 51.34           O  
ATOM   1634  CG1 ILE   202       4.234  12.469  13.503  1.00 42.56           C  
ATOM   1635  CG2 ILE   202       2.730  13.617  11.833  1.00 45.03           C  
ATOM   1636  CD1 ILE   202       3.702  13.126  14.769  1.00 43.37           C  
ATOM   1637  N   GLU   203       5.269  14.693   9.577  1.00 53.75           N  
ATOM   1638  CA  GLU   203       5.080  15.417   8.324  1.00 53.03           C  
ATOM   1639  C   GLU   203       5.521  14.577   7.129  1.00 53.73           C  
ATOM   1640  CB  GLU   203       5.845  16.743   8.347  1.00 50.81           C  
ATOM   1641  O   GLU   203       4.803  14.480   6.132  1.00 51.99           O  
ATOM   1642  CG  GLU   203       5.155  17.837   9.149  1.00 47.94           C  
ATOM   1643  CD  GLU   203       5.996  19.096   9.293  1.00 49.05           C  
ATOM   1644  OE1 GLU   203       7.151  19.112   8.810  1.00 48.90           O  
ATOM   1645  OE2 GLU   203       5.496  20.073   9.893  1.00 45.92           O  
ATOM   1646  N   LEU   204       6.671  13.907   7.224  1.00 54.30           N  
ATOM   1647  CA  LEU   204       7.223  13.035   6.193  1.00 54.49           C  
ATOM   1648  C   LEU   204       6.277  11.875   5.898  1.00 54.34           C  
ATOM   1649  CB  LEU   204       8.591  12.497   6.621  1.00 52.75           C  
ATOM   1650  O   LEU   204       5.989  11.584   4.735  1.00 53.65           O  
ATOM   1651  CG  LEU   204       9.794  13.393   6.326  1.00 51.86           C  
ATOM   1652  CD1 LEU   204      10.899  13.152   7.349  1.00 48.05           C  
ATOM   1653  CD2 LEU   204      10.307  13.151   4.910  1.00 48.56           C  
ATOM   1654  N   ILE   205       5.871  11.232   6.902  1.00 57.75           N  
ATOM   1655  CA  ILE   205       4.993  10.074   6.773  1.00 57.33           C  
ATOM   1656  C   ILE   205       3.660  10.503   6.164  1.00 58.18           C  
ATOM   1657  CB  ILE   205       4.762   9.384   8.136  1.00 55.48           C  
ATOM   1658  O   ILE   205       3.147   9.849   5.253  1.00 57.30           O  
ATOM   1659  CG1 ILE   205       6.059   8.734   8.631  1.00 49.73           C  
ATOM   1660  CG2 ILE   205       3.635   8.352   8.035  1.00 51.63           C  
ATOM   1661  CD1 ILE   205       5.998   8.251  10.074  1.00 49.98           C  
ATOM   1662  N   THR   206       3.127  11.680   6.615  1.00 56.53           N  
ATOM   1663  CA  THR   206       1.884  12.207   6.063  1.00 56.10           C  
ATOM   1664  C   THR   206       2.037  12.506   4.574  1.00 57.04           C  
ATOM   1665  CB  THR   206       1.441  13.483   6.803  1.00 53.85           C  
ATOM   1666  O   THR   206       1.202  12.099   3.765  1.00 56.14           O  
ATOM   1667  CG2 THR   206       0.117  14.006   6.254  1.00 48.70           C  
ATOM   1668  OG1 THR   206       1.286  13.191   8.197  1.00 49.34           O  
ATOM   1669  N   CYS   207       3.142  13.226   4.196  1.00 53.23           N  
ATOM   1670  CA  CYS   207       3.392  13.526   2.790  1.00 56.14           C  
ATOM   1671  C   CYS   207       3.488  12.247   1.968  1.00 53.49           C  
ATOM   1672  CB  CYS   207       4.676  14.340   2.636  1.00 51.74           C  
ATOM   1673  O   CYS   207       2.880  12.142   0.901  1.00 52.44           O  
ATOM   1674  SG  CYS   207       4.449  16.114   2.894  1.00 53.67           S  
ATOM   1675  N   GLY   208       4.276  11.311   2.454  1.00 62.00           N  
ATOM   1676  CA  GLY   208       4.422  10.031   1.780  1.00 61.08           C  
ATOM   1677  C   GLY   208       3.117   9.266   1.662  1.00 62.33           C  
ATOM   1678  O   GLY   208       2.815   8.701   0.609  1.00 61.50           O  
ATOM   1679  N   LEU   209       2.311   9.324   2.710  1.00 64.23           N  
ATOM   1680  CA  LEU   209       0.996   8.691   2.698  1.00 63.98           C  
ATOM   1681  C   LEU   209       0.102   9.314   1.631  1.00 65.14           C  
ATOM   1682  CB  LEU   209       0.331   8.811   4.072  1.00 61.86           C  
ATOM   1683  O   LEU   209      -0.543   8.600   0.861  1.00 64.72           O  
ATOM   1684  CG  LEU   209      -1.030   8.131   4.227  1.00 58.85           C  
ATOM   1685  CD1 LEU   209      -0.884   6.618   4.103  1.00 54.67           C  
ATOM   1686  CD2 LEU   209      -1.665   8.505   5.563  1.00 55.43           C  
ATOM   1687  N   ILE   210       0.046  10.662   1.562  1.00 64.51           N  
ATOM   1688  CA  ILE   210      -0.752  11.351   0.554  1.00 64.50           C  
ATOM   1689  C   ILE   210      -0.290  10.939  -0.841  1.00 65.67           C  
ATOM   1690  CB  ILE   210      -0.665  12.885   0.717  1.00 61.63           C  
ATOM   1691  O   ILE   210      -1.108  10.589  -1.695  1.00 65.75           O  
ATOM   1692  CG1 ILE   210      -1.407  13.331   1.982  1.00 55.84           C  
ATOM   1693  CG2 ILE   210      -1.222  13.592  -0.523  1.00 57.29           C  
ATOM   1694  CD1 ILE   210      -1.151  14.781   2.371  1.00 55.04           C  
ATOM   1695  N   ARG   211       0.940  10.902  -1.144  1.00 65.81           N  
ATOM   1696  CA  ARG   211       1.474  10.515  -2.446  1.00 65.58           C  
ATOM   1697  C   ARG   211       1.124   9.067  -2.772  1.00 66.05           C  
ATOM   1698  CB  ARG   211       2.991  10.709  -2.485  1.00 63.45           C  
ATOM   1699  O   ARG   211       0.757   8.752  -3.906  1.00 65.40           O  
ATOM   1700  CG  ARG   211       3.422  12.141  -2.763  1.00 60.50           C  
ATOM   1701  CD  ARG   211       4.930  12.253  -2.931  1.00 60.19           C  
ATOM   1702  NE  ARG   211       5.316  13.547  -3.488  1.00 52.33           N  
ATOM   1703  NH1 ARG   211       7.525  12.970  -3.839  1.00 44.77           N  
ATOM   1704  NH2 ARG   211       6.780  15.064  -4.398  1.00 40.80           N  
ATOM   1705  CZ  ARG   211       6.539  13.857  -3.907  1.00 55.30           C  
ATOM   1706  N   ALA   212       1.311   8.231  -1.760  1.00 70.26           N  
ATOM   1707  CA  ALA   212       0.961   6.822  -1.924  1.00 69.74           C  
ATOM   1708  C   ALA   212      -0.514   6.662  -2.283  1.00 70.92           C  
ATOM   1709  CB  ALA   212       1.284   6.041  -0.653  1.00 67.98           C  
ATOM   1710  O   ALA   212      -0.861   5.885  -3.175  1.00 69.96           O  
ATOM   1711  N   LEU   213      -1.359   7.452  -1.610  1.00 68.67           N  
ATOM   1712  CA  LEU   213      -2.790   7.440  -1.894  1.00 68.51           C  
ATOM   1713  C   LEU   213      -3.069   7.956  -3.301  1.00 69.55           C  
ATOM   1714  CB  LEU   213      -3.548   8.286  -0.867  1.00 66.23           C  
ATOM   1715  O   LEU   213      -3.888   7.386  -4.026  1.00 69.16           O  
ATOM   1716  CG  LEU   213      -3.729   7.667   0.519  1.00 63.00           C  
ATOM   1717  CD1 LEU   213      -4.248   8.712   1.502  1.00 59.70           C  
ATOM   1718  CD2 LEU   213      -4.675   6.473   0.453  1.00 60.66           C  
ATOM   1719  N   ILE   214      -2.366   8.972  -3.752  1.00 70.31           N  
ATOM   1720  CA  ILE   214      -2.478   9.519  -5.100  1.00 70.06           C  
ATOM   1721  C   ILE   214      -2.014   8.480  -6.118  1.00 70.89           C  
ATOM   1722  CB  ILE   214      -1.661  10.821  -5.251  1.00 67.96           C  
ATOM   1723  O   ILE   214      -2.700   8.226  -7.111  1.00 70.43           O  
ATOM   1724  CG1 ILE   214      -2.305  11.953  -4.443  1.00 66.28           C  
ATOM   1725  CG2 ILE   214      -1.529  11.207  -6.727  1.00 67.11           C  
ATOM   1726  CD1 ILE   214      -1.428  13.190  -4.304  1.00 64.57           C  
ATOM   1727  N   ALA   215      -0.869   7.851  -5.873  1.00 71.14           N  
ATOM   1728  CA  ALA   215      -0.358   6.804  -6.754  1.00 70.65           C  
ATOM   1729  C   ALA   215      -1.356   5.656  -6.877  1.00 71.25           C  
ATOM   1730  CB  ALA   215       0.984   6.286  -6.242  1.00 68.86           C  
ATOM   1731  O   ALA   215      -1.633   5.182  -7.981  1.00 70.08           O  
ATOM   1732  N   TYR   216      -1.910   5.229  -5.767  1.00 73.06           N  
ATOM   1733  CA  TYR   216      -2.933   4.189  -5.718  1.00 72.27           C  
ATOM   1734  C   TYR   216      -4.172   4.606  -6.502  1.00 72.93           C  
ATOM   1735  CB  TYR   216      -3.313   3.877  -4.268  1.00 70.87           C  
ATOM   1736  O   TYR   216      -4.667   3.850  -7.340  1.00 71.57           O  
ATOM   1737  CG  TYR   216      -4.391   2.828  -4.136  1.00 69.85           C  
ATOM   1738  CD1 TYR   216      -4.076   1.471  -4.159  1.00 68.49           C  
ATOM   1739  CD2 TYR   216      -5.725   3.191  -3.988  1.00 69.46           C  
ATOM   1740  CE1 TYR   216      -5.066   0.501  -4.040  1.00 69.93           C  
ATOM   1741  CE2 TYR   216      -6.723   2.229  -3.868  1.00 68.46           C  
ATOM   1742  OH  TYR   216      -7.368  -0.067  -3.776  1.00 66.19           O  
ATOM   1743  CZ  TYR   216      -6.384   0.889  -3.894  1.00 67.19           C  
ATOM   1744  N   ALA   217      -4.635   5.871  -6.350  1.00 69.32           N  
ATOM   1745  CA  ALA   217      -5.789   6.414  -7.061  1.00 68.76           C  
ATOM   1746  C   ALA   217      -5.534   6.462  -8.565  1.00 69.18           C  
ATOM   1747  CB  ALA   217      -6.130   7.807  -6.537  1.00 66.90           C  
ATOM   1748  O   ALA   217      -6.390   6.064  -9.359  1.00 68.04           O  
ATOM   1749  N   ASN   218      -4.327   6.898  -8.955  1.00 70.77           N  
ATOM   1750  CA  ASN   218      -3.927   6.933 -10.357  1.00 70.16           C  
ATOM   1751  C   ASN   218      -3.932   5.538 -10.976  1.00 69.94           C  
ATOM   1752  CB  ASN   218      -2.545   7.574 -10.505  1.00 68.19           C  
ATOM   1753  O   ASN   218      -4.429   5.349 -12.088  1.00 68.17           O  
ATOM   1754  CG  ASN   218      -2.573   9.076 -10.297  1.00 64.64           C  
ATOM   1755  ND2 ASN   218      -1.403   9.666 -10.084  1.00 62.99           N  
ATOM   1756  OD1 ASN   218      -3.637   9.699 -10.326  1.00 65.38           O  
ATOM   1757  N   LEU   219      -3.434   4.581 -10.273  1.00 69.58           N  
ATOM   1758  CA  LEU   219      -3.430   3.199 -10.739  1.00 68.18           C  
ATOM   1759  C   LEU   219      -4.854   2.675 -10.899  1.00 68.37           C  
ATOM   1760  CB  LEU   219      -2.652   2.308  -9.767  1.00 66.58           C  
ATOM   1761  O   LEU   219      -5.202   2.120 -11.943  1.00 66.32           O  
ATOM   1762  CG  LEU   219      -2.547   0.828 -10.140  1.00 64.03           C  
ATOM   1763  CD1 LEU   219      -1.734   0.661 -11.420  1.00 62.43           C  
ATOM   1764  CD2 LEU   219      -1.926   0.031  -8.998  1.00 63.28           C  
ATOM   1765  N   VAL   220      -5.693   2.902  -9.895  1.00 66.68           N  
ATOM   1766  CA  VAL   220      -7.076   2.439  -9.928  1.00 65.61           C  
ATOM   1767  C   VAL   220      -7.817   3.108 -11.084  1.00 65.57           C  
ATOM   1768  CB  VAL   220      -7.802   2.722  -8.594  1.00 63.88           C  
ATOM   1769  O   VAL   220      -8.506   2.439 -11.858  1.00 63.82           O  
ATOM   1770  CG1 VAL   220      -9.297   2.432  -8.720  1.00 60.09           C  
ATOM   1771  CG2 VAL   220      -7.188   1.895  -7.467  1.00 61.15           C  
ATOM   1772  N   THR   221      -7.644   4.401 -11.237  1.00 62.78           N  
ATOM   1773  CA  THR   221      -8.296   5.155 -12.302  1.00 62.40           C  
ATOM   1774  C   THR   221      -7.830   4.668 -13.672  1.00 61.88           C  
ATOM   1775  CB  THR   221      -8.017   6.664 -12.169  1.00 59.75           C  
ATOM   1776  O   THR   221      -8.623   4.595 -14.613  1.00 60.51           O  
ATOM   1777  CG2 THR   221      -8.793   7.460 -13.213  1.00 55.18           C  
ATOM   1778  OG1 THR   221      -8.408   7.102 -10.862  1.00 57.24           O  
ATOM   1779  N   ALA   222      -6.602   4.410 -13.822  1.00 60.04           N  
ATOM   1780  CA  ALA   222      -6.044   3.945 -15.090  1.00 58.71           C  
ATOM   1781  C   ALA   222      -6.664   2.614 -15.506  1.00 58.79           C  
ATOM   1782  CB  ALA   222      -4.527   3.813 -14.987  1.00 55.78           C  
ATOM   1783  O   ALA   222      -6.780   2.322 -16.699  1.00 56.77           O  
ATOM   1784  N   PHE   223      -7.132   1.930 -14.461  1.00 54.63           N  
ATOM   1785  CA  PHE   223      -7.529   0.562 -14.772  1.00 53.65           C  
ATOM   1786  C   PHE   223      -8.994   0.331 -14.423  1.00 53.51           C  
ATOM   1787  CB  PHE   223      -6.646  -0.440 -14.021  1.00 50.66           C  
ATOM   1788  O   PHE   223      -9.584  -0.672 -14.831  1.00 51.27           O  
ATOM   1789  CG  PHE   223      -5.233  -0.509 -14.535  1.00 48.29           C  
ATOM   1790  CD1 PHE   223      -4.935  -1.211 -15.696  1.00 46.43           C  
ATOM   1791  CD2 PHE   223      -4.203   0.129 -13.856  1.00 48.15           C  
ATOM   1792  CE1 PHE   223      -3.628  -1.276 -16.175  1.00 46.86           C  
ATOM   1793  CE2 PHE   223      -2.895   0.068 -14.328  1.00 47.26           C  
ATOM   1794  CZ  PHE   223      -2.609  -0.636 -15.487  1.00 46.98           C  
ATOM   1795  N   SER   224      -9.561   1.300 -13.686  1.00 52.80           N  
ATOM   1796  CA  SER   224     -10.931   1.057 -13.248  1.00 52.80           C  
ATOM   1797  C   SER   224     -11.672   2.367 -13.000  1.00 53.22           C  
ATOM   1798  CB  SER   224     -10.946   0.206 -11.978  1.00 48.91           C  
ATOM   1799  O   SER   224     -11.566   2.951 -11.919  1.00 51.44           O  
ATOM   1800  OG  SER   224     -12.273  -0.125 -11.608  1.00 44.80           O  
ATOM   1801  N   ALA   225     -12.208   2.995 -14.035  1.00 45.95           N  
ATOM   1802  CA  ALA   225     -13.025   4.196 -13.877  1.00 45.48           C  
ATOM   1803  C   ALA   225     -14.010   4.041 -12.722  1.00 45.87           C  
ATOM   1804  CB  ALA   225     -13.772   4.505 -15.172  1.00 42.01           C  
ATOM   1805  O   ALA   225     -14.218   4.976 -11.945  1.00 44.27           O  
ATOM   1806  N   ASP   226     -14.524   2.829 -12.523  1.00 42.75           N  
ATOM   1807  CA  ASP   226     -15.601   2.589 -11.567  1.00 43.82           C  
ATOM   1808  C   ASP   226     -15.075   2.594 -10.134  1.00 42.67           C  
ATOM   1809  CB  ASP   226     -16.299   1.261 -11.867  1.00 39.94           C  
ATOM   1810  O   ASP   226     -15.833   2.822  -9.189  1.00 41.36           O  
ATOM   1811  CG  ASP   226     -17.123   1.298 -13.142  1.00 38.11           C  
ATOM   1812  OD1 ASP   226     -17.519   2.400 -13.580  1.00 38.77           O  
ATOM   1813  OD2 ASP   226     -17.380   0.216 -13.713  1.00 38.01           O  
ATOM   1814  N   LYS   227     -13.836   2.322  -9.973  1.00 48.40           N  
ATOM   1815  CA  LYS   227     -13.239   2.327  -8.640  1.00 48.13           C  
ATOM   1816  C   LYS   227     -12.796   3.733  -8.242  1.00 48.67           C  
ATOM   1817  CB  LYS   227     -12.049   1.367  -8.581  1.00 46.22           C  
ATOM   1818  O   LYS   227     -12.324   3.946  -7.124  1.00 47.97           O  
ATOM   1819  CG  LYS   227     -12.431  -0.100  -8.712  1.00 45.09           C  
ATOM   1820  CD  LYS   227     -11.254  -1.014  -8.396  1.00 48.29           C  
ATOM   1821  CE  LYS   227     -11.624  -2.481  -8.564  1.00 42.52           C  
ATOM   1822  NZ  LYS   227     -10.475  -3.382  -8.249  1.00 39.59           N  
ATOM   1823  N   THR   228     -12.982   4.638  -9.131  1.00 47.47           N  
ATOM   1824  CA  THR   228     -12.656   6.023  -8.812  1.00 48.50           C  
ATOM   1825  C   THR   228     -13.424   6.490  -7.579  1.00 47.78           C  
ATOM   1826  CB  THR   228     -12.964   6.957  -9.997  1.00 44.79           C  
ATOM   1827  O   THR   228     -12.859   7.141  -6.698  1.00 47.21           O  
ATOM   1828  CG2 THR   228     -12.163   8.251  -9.900  1.00 38.69           C  
ATOM   1829  OG1 THR   228     -12.631   6.292 -11.221  1.00 36.24           O  
ATOM   1830  N   ALA   229     -14.664   6.061  -7.475  1.00 48.93           N  
ATOM   1831  CA  ALA   229     -15.472   6.497  -6.340  1.00 48.41           C  
ATOM   1832  C   ALA   229     -14.886   5.993  -5.024  1.00 48.64           C  
ATOM   1833  CB  ALA   229     -16.913   6.016  -6.496  1.00 45.23           C  
ATOM   1834  O   ALA   229     -14.770   6.752  -4.058  1.00 47.36           O  
ATOM   1835  N   LEU   230     -14.553   4.715  -4.929  1.00 48.41           N  
ATOM   1836  CA  LEU   230     -13.908   4.159  -3.745  1.00 48.64           C  
ATOM   1837  C   LEU   230     -12.635   4.928  -3.408  1.00 48.10           C  
ATOM   1838  CB  LEU   230     -13.582   2.678  -3.958  1.00 46.39           C  
ATOM   1839  O   LEU   230     -12.393   5.257  -2.244  1.00 47.91           O  
ATOM   1840  CG  LEU   230     -13.168   1.890  -2.714  1.00 44.91           C  
ATOM   1841  CD1 LEU   230     -14.400   1.346  -1.998  1.00 40.87           C  
ATOM   1842  CD2 LEU   230     -12.219   0.757  -3.090  1.00 42.88           C  
ATOM   1843  N   LEU   231     -11.927   5.259  -4.401  1.00 50.12           N  
ATOM   1844  CA  LEU   231     -10.692   6.010  -4.204  1.00 51.25           C  
ATOM   1845  C   LEU   231     -10.978   7.372  -3.579  1.00 50.45           C  
ATOM   1846  CB  LEU   231      -9.957   6.191  -5.535  1.00 48.84           C  
ATOM   1847  O   LEU   231     -10.271   7.800  -2.664  1.00 50.88           O  
ATOM   1848  CG  LEU   231      -8.617   5.468  -5.672  1.00 47.56           C  
ATOM   1849  CD1 LEU   231      -8.591   4.638  -6.952  1.00 43.59           C  
ATOM   1850  CD2 LEU   231      -7.465   6.467  -5.654  1.00 45.87           C  
ATOM   1851  N   HIS   232     -11.878   8.112  -4.211  1.00 48.86           N  
ATOM   1852  CA  HIS   232     -12.288   9.406  -3.677  1.00 51.85           C  
ATOM   1853  C   HIS   232     -12.624   9.308  -2.192  1.00 49.15           C  
ATOM   1854  CB  HIS   232     -13.489   9.950  -4.452  1.00 46.82           C  
ATOM   1855  O   HIS   232     -12.189  10.144  -1.397  1.00 49.14           O  
ATOM   1856  CG  HIS   232     -13.776  11.392  -4.180  1.00 45.11           C  
ATOM   1857  CD2 HIS   232     -12.989  12.489  -4.282  1.00 42.31           C  
ATOM   1858  ND1 HIS   232     -15.004  11.837  -3.743  1.00 45.41           N  
ATOM   1859  CE1 HIS   232     -14.961  13.150  -3.588  1.00 40.60           C  
ATOM   1860  NE2 HIS   232     -13.749  13.570  -3.908  1.00 40.90           N  
ATOM   1861  N   GLU   233     -13.203   8.214  -1.791  1.00 48.70           N  
ATOM   1862  CA  GLU   233     -13.640   8.021  -0.412  1.00 51.57           C  
ATOM   1863  C   GLU   233     -12.455   7.750   0.510  1.00 48.33           C  
ATOM   1864  CB  GLU   233     -14.649   6.873  -0.323  1.00 46.24           C  
ATOM   1865  O   GLU   233     -12.355   8.335   1.590  1.00 47.85           O  
ATOM   1866  CG  GLU   233     -15.425   6.836   0.985  1.00 44.25           C  
ATOM   1867  CD  GLU   233     -16.473   5.735   1.030  1.00 48.81           C  
ATOM   1868  OE1 GLU   233     -16.755   5.122  -0.024  1.00 52.97           O  
ATOM   1869  OE2 GLU   233     -17.017   5.485   2.129  1.00 49.04           O  
ATOM   1870  N   ILE   234     -11.545   6.916   0.147  1.00 53.53           N  
ATOM   1871  CA  ILE   234     -10.335   6.619   0.907  1.00 53.75           C  
ATOM   1872  C   ILE   234      -9.516   7.895   1.091  1.00 52.96           C  
ATOM   1873  CB  ILE   234      -9.485   5.532   0.213  1.00 52.03           C  
ATOM   1874  O   ILE   234      -9.046   8.184   2.194  1.00 53.29           O  
ATOM   1875  CG1 ILE   234     -10.212   4.183   0.246  1.00 46.39           C  
ATOM   1876  CG2 ILE   234      -8.105   5.426   0.868  1.00 47.45           C  
ATOM   1877  CD1 ILE   234      -9.577   3.116  -0.635  1.00 47.50           C  
ATOM   1878  N   LEU   235      -9.419   8.653  -0.033  1.00 48.81           N  
ATOM   1879  CA  LEU   235      -8.679   9.908   0.034  1.00 50.88           C  
ATOM   1880  C   LEU   235      -9.331  10.872   1.020  1.00 49.00           C  
ATOM   1881  CB  LEU   235      -8.595  10.555  -1.351  1.00 47.59           C  
ATOM   1882  O   LEU   235      -8.648  11.468   1.856  1.00 49.98           O  
ATOM   1883  CG  LEU   235      -7.588   9.942  -2.325  1.00 45.61           C  
ATOM   1884  CD1 LEU   235      -7.861  10.428  -3.745  1.00 41.11           C  
ATOM   1885  CD2 LEU   235      -6.162  10.280  -1.905  1.00 45.24           C  
ATOM   1886  N   LEU   236     -10.645  11.015   0.985  1.00 45.58           N  
ATOM   1887  CA  LEU   236     -11.345  11.935   1.874  1.00 46.75           C  
ATOM   1888  C   LEU   236     -11.164  11.525   3.332  1.00 45.08           C  
ATOM   1889  CB  LEU   236     -12.835  11.986   1.527  1.00 42.12           C  
ATOM   1890  O   LEU   236     -10.934  12.374   4.196  1.00 44.12           O  
ATOM   1891  CG  LEU   236     -13.215  12.794   0.285  1.00 39.56           C  
ATOM   1892  CD1 LEU   236     -14.693  12.604  -0.039  1.00 33.53           C  
ATOM   1893  CD2 LEU   236     -12.892  14.270   0.487  1.00 38.96           C  
ATOM   1894  N   THR   237     -11.253  10.241   3.578  1.00 48.14           N  
ATOM   1895  CA  THR   237     -11.170   9.738   4.944  1.00 50.86           C  
ATOM   1896  C   THR   237      -9.755   9.895   5.493  1.00 46.96           C  
ATOM   1897  CB  THR   237     -11.593   8.260   5.022  1.00 46.38           C  
ATOM   1898  O   THR   237      -9.567  10.065   6.700  1.00 46.53           O  
ATOM   1899  CG2 THR   237     -13.083   8.129   5.317  1.00 40.02           C  
ATOM   1900  OG1 THR   237     -11.306   7.621   3.772  1.00 40.57           O  
ATOM   1901  N   LYS   238      -8.786   9.865   4.572  1.00 48.74           N  
ATOM   1902  CA  LYS   238      -7.418   9.751   5.068  1.00 49.91           C  
ATOM   1903  C   LYS   238      -6.715  11.105   5.059  1.00 48.11           C  
ATOM   1904  CB  LYS   238      -6.626   8.744   4.231  1.00 46.32           C  
ATOM   1905  O   LYS   238      -5.750  11.314   5.797  1.00 47.56           O  
ATOM   1906  CG  LYS   238      -7.076   7.302   4.410  1.00 44.94           C  
ATOM   1907  CD  LYS   238      -6.367   6.637   5.584  1.00 49.43           C  
ATOM   1908  CE  LYS   238      -6.812   5.191   5.760  1.00 42.05           C  
ATOM   1909  NZ  LYS   238      -6.373   4.633   7.074  1.00 40.57           N  
ATOM   1910  N   VAL   239      -7.187  12.027   4.112  1.00 39.04           N  
ATOM   1911  CA  VAL   239      -6.623  13.369   4.017  1.00 39.44           C  
ATOM   1912  C   VAL   239      -7.355  14.306   4.975  1.00 39.15           C  
ATOM   1913  CB  VAL   239      -6.698  13.916   2.574  1.00 36.32           C  
ATOM   1914  O   VAL   239      -6.777  15.280   5.463  1.00 38.49           O  
ATOM   1915  CG1 VAL   239      -6.051  15.296   2.485  1.00 32.32           C  
ATOM   1916  CG2 VAL   239      -6.032  12.945   1.601  1.00 31.66           C  
ATOM   1917  N   CYS   240      -8.638  13.995   5.398  1.00 25.48           N  
ATOM   1918  CA  CYS   240      -9.431  14.893   6.231  1.00 31.44           C  
ATOM   1919  C   CYS   240      -9.236  14.579   7.710  1.00 25.56           C  
ATOM   1920  CB  CYS   240     -10.912  14.791   5.870  1.00 26.16           C  
ATOM   1921  O   CYS   240      -9.701  15.326   8.573  1.00 25.11           O  
ATOM   1922  SG  CYS   240     -11.315  15.477   4.248  1.00 32.55           S  
ATOM   1923  N   CYS   241      -8.559  13.512   8.017  1.00 20.25           N  
ATOM   1924  CA  CYS   241      -8.262  13.238   9.418  1.00 28.57           C  
ATOM   1925  C   CYS   241      -6.824  13.615   9.755  1.00 20.58           C  
ATOM   1926  CB  CYS   241      -8.499  11.762   9.738  1.00 22.68           C  
ATOM   1927  O   CYS   241      -6.552  14.139  10.836  1.00 19.85           O  
ATOM   1928  SG  CYS   241     -10.235  11.269   9.653  1.00 22.55           S  
TER    1929      CYS   241
END
