# Supplementary material for: The transformative power of transformers in protein structure prediction
Source: Proc Natl Acad Sci U S A. 2023 Jul 31;120(32):e2303499120. doi: 10.1073/pnas.2303499120 (PMC10410766; doi:10.1073/pnas.2303499120)
Supplement: Supplementary file 2 — Dataset S01 (GZ) [file pnas.2303499120.sd01.gz › SI_Data/predicted_structures/ESMFold/T1120.pdb]

PARENT N/A
ATOM      1  N   GLY     1     -27.624  14.714  -0.743  1.00 36.77           N  
ATOM      2  CA  GLY     1     -26.928  15.668   0.104  1.00 39.67           C  
ATOM      3  C   GLY     1     -25.735  15.068   0.824  1.00 38.03           C  
ATOM      4  O   GLY     1     -25.899  14.316   1.787  1.00 37.33           O  
ATOM      5  N   ALA     2     -24.758  14.505   0.124  1.00 41.89           N  
ATOM      6  CA  ALA     2     -23.416  14.387   0.688  1.00 42.12           C  
ATOM      7  C   ALA     2     -22.871  15.751   1.100  1.00 42.39           C  
ATOM      8  CB  ALA     2     -22.474  13.721  -0.312  1.00 39.34           C  
ATOM      9  O   ALA     2     -22.282  16.464   0.284  1.00 41.16           O  
ATOM     10  N   MET     3     -23.586  16.640   1.945  1.00 29.60           N  
ATOM     11  CA  MET     3     -23.384  18.014   2.394  1.00 35.90           C  
ATOM     12  C   MET     3     -22.345  18.075   3.508  1.00 30.03           C  
ATOM     13  CB  MET     3     -24.703  18.623   2.874  1.00 28.00           C  
ATOM     14  O   MET     3     -22.600  17.623   4.626  1.00 29.19           O  
ATOM     15  CG  MET     3     -25.614  19.079   1.746  1.00 31.14           C  
ATOM     16  SD  MET     3     -26.934  20.215   2.324  1.00 21.19           S  
ATOM     17  CE  MET     3     -28.161  19.975   1.010  1.00 30.25           C  
ATOM     18  N   GLY     4     -21.017  17.588   3.470  1.00 40.47           N  
ATOM     19  CA  GLY     4     -19.984  18.220   4.275  1.00 41.32           C  
ATOM     20  C   GLY     4     -18.955  17.238   4.802  1.00 40.80           C  
ATOM     21  O   GLY     4     -18.372  17.454   5.867  1.00 38.88           O  
ATOM     22  N   MET     5     -18.601  16.148   4.212  1.00 38.61           N  
ATOM     23  CA  MET     5     -17.241  15.812   4.622  1.00 42.43           C  
ATOM     24  C   MET     5     -16.230  16.262   3.573  1.00 38.92           C  
ATOM     25  CB  MET     5     -17.107  14.308   4.866  1.00 35.68           C  
ATOM     26  O   MET     5     -15.109  15.751   3.525  1.00 37.28           O  
ATOM     27  CG  MET     5     -17.835  13.821   6.109  1.00 35.37           C  
ATOM     28  SD  MET     5     -17.296  12.145   6.628  1.00 28.26           S  
ATOM     29  CE  MET     5     -15.983  12.581   7.802  1.00 32.21           C  
ATOM     30  N   LYS     6     -16.654  17.072   2.602  1.00 41.15           N  
ATOM     31  CA  LYS     6     -15.747  17.493   1.537  1.00 42.04           C  
ATOM     32  C   LYS     6     -14.697  18.467   2.063  1.00 41.16           C  
ATOM     33  CB  LYS     6     -16.528  18.133   0.389  1.00 37.24           C  
ATOM     34  O   LYS     6     -13.706  18.745   1.385  1.00 38.60           O  
ATOM     35  CG  LYS     6     -17.073  17.135  -0.622  1.00 36.07           C  
ATOM     36  CD  LYS     6     -17.717  17.838  -1.810  1.00 41.04           C  
ATOM     37  CE  LYS     6     -18.200  16.841  -2.855  1.00 32.09           C  
ATOM     38  NZ  LYS     6     -18.799  17.527  -4.039  1.00 33.34           N  
ATOM     39  N   ASN     7     -14.443  18.402   3.402  1.00 46.67           N  
ATOM     40  CA  ASN     7     -13.346  19.297   3.753  1.00 49.93           C  
ATOM     41  C   ASN     7     -12.941  19.140   5.216  1.00 47.46           C  
ATOM     42  CB  ASN     7     -13.724  20.750   3.460  1.00 42.32           C  
ATOM     43  O   ASN     7     -12.705  20.132   5.909  1.00 45.12           O  
ATOM     44  CG  ASN     7     -13.815  21.041   1.975  1.00 39.94           C  
ATOM     45  ND2 ASN     7     -14.584  22.063   1.617  1.00 33.24           N  
ATOM     46  OD1 ASN     7     -13.201  20.353   1.156  1.00 40.65           O  
ATOM     47  N   ALA     8     -13.308  18.003   5.897  1.00 50.37           N  
ATOM     48  CA  ALA     8     -12.605  17.988   7.177  1.00 50.04           C  
ATOM     49  C   ALA     8     -11.100  18.144   6.979  1.00 50.87           C  
ATOM     50  CB  ALA     8     -12.908  16.698   7.936  1.00 45.98           C  
ATOM     51  O   ALA     8     -10.505  17.468   6.137  1.00 48.58           O  
ATOM     52  N   PRO     9     -10.617  19.304   7.509  1.00 54.73           N  
ATOM     53  CA  PRO     9      -9.155  19.367   7.439  1.00 54.34           C  
ATOM     54  C   PRO     9      -8.491  18.033   7.771  1.00 55.67           C  
ATOM     55  CB  PRO     9      -8.798  20.429   8.482  1.00 51.14           C  
ATOM     56  O   PRO     9      -8.892  17.360   8.724  1.00 54.10           O  
ATOM     57  CG  PRO     9     -10.039  20.597   9.297  1.00 48.46           C  
ATOM     58  CD  PRO     9     -11.188  19.985   8.548  1.00 50.56           C  
ATOM     59  N   LEU    10      -7.746  17.631   6.813  1.00 57.86           N  
ATOM     60  CA  LEU    10      -6.829  16.533   7.101  1.00 59.84           C  
ATOM     61  C   LEU    10      -5.790  16.949   8.137  1.00 58.88           C  
ATOM     62  CB  LEU    10      -6.132  16.067   5.820  1.00 54.31           C  
ATOM     63  O   LEU    10      -5.268  18.065   8.084  1.00 57.09           O  
ATOM     64  CG  LEU    10      -7.023  15.416   4.761  1.00 51.27           C  
ATOM     65  CD1 LEU    10      -6.345  15.463   3.396  1.00 45.90           C  
ATOM     66  CD2 LEU    10      -7.356  13.980   5.150  1.00 48.34           C  
ATOM     67  N   THR    11      -5.784  16.270   9.238  1.00 58.20           N  
ATOM     68  CA  THR    11      -4.685  16.494  10.171  1.00 58.53           C  
ATOM     69  C   THR    11      -3.477  15.639   9.799  1.00 58.46           C  
ATOM     70  CB  THR    11      -5.109  16.186  11.619  1.00 54.30           C  
ATOM     71  O   THR    11      -3.556  14.409   9.800  1.00 56.44           O  
ATOM     72  CG2 THR    11      -4.000  16.540  12.604  1.00 46.66           C  
ATOM     73  OG1 THR    11      -6.280  16.948  11.940  1.00 51.27           O  
ATOM     74  N   LEU    12      -2.394  16.248   9.310  1.00 60.77           N  
ATOM     75  CA  LEU    12      -1.106  15.575   9.179  1.00 61.59           C  
ATOM     76  C   LEU    12      -0.466  15.355  10.546  1.00 61.36           C  
ATOM     77  CB  LEU    12      -0.164  16.389   8.287  1.00 57.95           C  
ATOM     78  O   LEU    12      -0.211  16.314  11.278  1.00 59.80           O  
ATOM     79  CG  LEU    12      -0.533  16.466   6.805  1.00 55.21           C  
ATOM     80  CD1 LEU    12       0.348  17.487   6.092  1.00 51.49           C  
ATOM     81  CD2 LEU    12      -0.409  15.095   6.150  1.00 53.12           C  
ATOM     82  N   ASN    13      -0.530  14.116  10.915  1.00 62.42           N  
ATOM     83  CA  ASN    13       0.200  13.735  12.119  1.00 62.09           C  
ATOM     84  C   ASN    13       1.676  13.483  11.824  1.00 61.97           C  
ATOM     85  CB  ASN    13      -0.432  12.499  12.762  1.00 58.63           C  
ATOM     86  O   ASN    13       2.018  12.537  11.112  1.00 59.65           O  
ATOM     87  CG  ASN    13      -1.829  12.763  13.288  1.00 55.56           C  
ATOM     88  ND2 ASN    13      -2.727  11.805  13.092  1.00 53.44           N  
ATOM     89  OD1 ASN    13      -2.099  13.821  13.863  1.00 56.12           O  
ATOM     90  N   PHE    14       2.460  14.375  12.151  1.00 65.55           N  
ATOM     91  CA  PHE    14       3.911  14.229  12.138  1.00 66.20           C  
ATOM     92  C   PHE    14       4.466  14.207  13.557  1.00 65.90           C  
ATOM     93  CB  PHE    14       4.559  15.364  11.338  1.00 62.46           C  
ATOM     94  O   PHE    14       4.836  15.249  14.101  1.00 63.20           O  
ATOM     95  CG  PHE    14       5.663  14.909  10.423  1.00 59.89           C  
ATOM     96  CD1 PHE    14       6.994  15.018  10.809  1.00 57.03           C  
ATOM     97  CD2 PHE    14       5.371  14.370   9.177  1.00 57.90           C  
ATOM     98  CE1 PHE    14       8.018  14.597   9.964  1.00 55.56           C  
ATOM     99  CE2 PHE    14       6.389  13.947   8.328  1.00 54.68           C  
ATOM    100  CZ  PHE    14       7.712  14.063   8.722  1.00 57.90           C  
ATOM    101  N   GLY    15       4.338  12.984  14.305  1.00 60.32           N  
ATOM    102  CA  GLY    15       4.552  12.854  15.737  1.00 60.34           C  
ATOM    103  C   GLY    15       3.443  13.475  16.565  1.00 60.51           C  
ATOM    104  O   GLY    15       2.276  13.103  16.427  1.00 56.73           O  
ATOM    105  N   SER    16       3.887  14.358  17.511  1.00 63.51           N  
ATOM    106  CA  SER    16       2.937  15.083  18.348  1.00 63.09           C  
ATOM    107  C   SER    16       2.337  16.270  17.602  1.00 63.87           C  
ATOM    108  CB  SER    16       3.613  15.566  19.632  1.00 59.11           C  
ATOM    109  O   SER    16       1.457  16.958  18.125  1.00 62.12           O  
ATOM    110  OG  SER    16       4.750  16.358  19.334  1.00 58.66           O  
ATOM    111  N   VAL    17       2.835  16.415  16.417  1.00 68.25           N  
ATOM    112  CA  VAL    17       2.393  17.629  15.739  1.00 67.78           C  
ATOM    113  C   VAL    17       1.215  17.310  14.822  1.00 68.46           C  
ATOM    114  CB  VAL    17       3.539  18.275  14.929  1.00 64.68           C  
ATOM    115  O   VAL    17       1.301  16.413  13.980  1.00 65.26           O  
ATOM    116  CG1 VAL    17       3.061  19.553  14.241  1.00 60.25           C  
ATOM    117  CG2 VAL    17       4.734  18.567  15.835  1.00 61.39           C  
ATOM    118  N   ARG    18       0.120  18.063  14.955  1.00 70.33           N  
ATOM    119  CA  ARG    18      -1.082  18.011  14.130  1.00 70.53           C  
ATOM    120  C   ARG    18      -1.194  19.249  13.246  1.00 70.68           C  
ATOM    121  CB  ARG    18      -2.330  17.878  15.005  1.00 67.20           C  
ATOM    122  O   ARG    18      -1.284  20.371  13.749  1.00 68.29           O  
ATOM    123  CG  ARG    18      -2.415  16.562  15.762  1.00 64.52           C  
ATOM    124  CD  ARG    18      -3.698  16.460  16.574  1.00 64.02           C  
ATOM    125  NE  ARG    18      -3.757  15.214  17.333  1.00 54.51           N  
ATOM    126  NH1 ARG    18      -5.880  15.583  18.169  1.00 49.44           N  
ATOM    127  NH2 ARG    18      -4.741  13.672  18.723  1.00 45.77           N  
ATOM    128  CZ  ARG    18      -4.792  14.826  18.073  1.00 59.93           C  
ATOM    129  N   LEU    19      -1.062  18.998  11.955  1.00 74.50           N  
ATOM    130  CA  LEU    19      -1.201  20.093  11.001  1.00 74.64           C  
ATOM    131  C   LEU    19      -2.542  20.019  10.279  1.00 74.75           C  
ATOM    132  CB  LEU    19      -0.058  20.065   9.983  1.00 71.88           C  
ATOM    133  O   LEU    19      -2.801  19.068   9.538  1.00 71.98           O  
ATOM    134  CG  LEU    19       1.345  20.327  10.532  1.00 68.92           C  
ATOM    135  CD1 LEU    19       2.395  20.042   9.463  1.00 66.07           C  
ATOM    136  CD2 LEU    19       1.464  21.762  11.035  1.00 66.40           C  
ATOM    137  N   PRO    20      -3.412  20.917  10.608  1.00 73.53           N  
ATOM    138  CA  PRO    20      -4.613  20.971   9.771  1.00 73.60           C  
ATOM    139  C   PRO    20      -4.300  21.290   8.310  1.00 74.78           C  
ATOM    140  CB  PRO    20      -5.438  22.092  10.409  1.00 71.20           C  
ATOM    141  O   PRO    20      -3.673  22.311   8.018  1.00 73.66           O  
ATOM    142  CG  PRO    20      -4.433  22.972  11.079  1.00 68.60           C  
ATOM    143  CD  PRO    20      -3.218  22.150  11.400  1.00 67.52           C  
ATOM    144  N   VAL    21      -4.567  20.369   7.453  1.00 76.26           N  
ATOM    145  CA  VAL    21      -4.438  20.503   6.006  1.00 76.65           C  
ATOM    146  C   VAL    21      -5.822  20.511   5.362  1.00 76.76           C  
ATOM    147  CB  VAL    21      -3.578  19.368   5.405  1.00 74.57           C  
ATOM    148  O   VAL    21      -6.654  19.648   5.653  1.00 75.15           O  
ATOM    149  CG1 VAL    21      -3.363  19.588   3.909  1.00 72.20           C  
ATOM    150  CG2 VAL    21      -2.238  19.273   6.132  1.00 71.74           C  
ATOM    151  N   SER    22      -6.057  21.446   4.526  1.00 76.65           N  
ATOM    152  CA  SER    22      -7.300  21.520   3.766  1.00 76.45           C  
ATOM    153  C   SER    22      -7.389  20.397   2.738  1.00 76.35           C  
ATOM    154  CB  SER    22      -7.420  22.874   3.065  1.00 74.58           C  
ATOM    155  O   SER    22      -6.383  19.760   2.419  1.00 74.53           O  
ATOM    156  OG  SER    22      -6.364  23.057   2.138  1.00 73.42           O  
ATOM    157  N   ALA    23      -8.527  20.087   2.172  1.00 67.85           N  
ATOM    158  CA  ALA    23      -8.760  19.036   1.185  1.00 67.58           C  
ATOM    159  C   ALA    23      -7.912  19.258  -0.064  1.00 68.23           C  
ATOM    160  CB  ALA    23     -10.240  18.972   0.815  1.00 64.85           C  
ATOM    161  O   ALA    23      -7.528  18.300  -0.739  1.00 67.46           O  
ATOM    162  N   ASP    24      -7.608  20.450  -0.343  1.00 73.39           N  
ATOM    163  CA  ASP    24      -6.825  20.805  -1.523  1.00 73.73           C  
ATOM    164  C   ASP    24      -5.335  20.868  -1.194  1.00 74.35           C  
ATOM    165  CB  ASP    24      -7.294  22.143  -2.097  1.00 70.90           C  
ATOM    166  O   ASP    24      -4.527  21.287  -2.026  1.00 73.35           O  
ATOM    167  CG  ASP    24      -7.260  23.270  -1.079  1.00 67.60           C  
ATOM    168  OD1 ASP    24      -7.175  22.991   0.137  1.00 65.45           O  
ATOM    169  OD2 ASP    24      -7.323  24.446  -1.496  1.00 69.35           O  
ATOM    170  N   GLY    25      -4.976  20.532   0.025  1.00 76.37           N  
ATOM    171  CA  GLY    25      -3.575  20.367   0.381  1.00 76.98           C  
ATOM    172  C   GLY    25      -2.927  21.650   0.865  1.00 78.32           C  
ATOM    173  O   GLY    25      -1.715  21.829   0.727  1.00 77.62           O  
ATOM    174  N   LEU    26      -3.674  22.590   1.443  1.00 83.23           N  
ATOM    175  CA  LEU    26      -3.145  23.834   1.991  1.00 83.79           C  
ATOM    176  C   LEU    26      -3.116  23.788   3.515  1.00 83.48           C  
ATOM    177  CB  LEU    26      -3.982  25.027   1.520  1.00 82.48           C  
ATOM    178  O   LEU    26      -4.053  23.289   4.142  1.00 82.28           O  
ATOM    179  CG  LEU    26      -3.996  25.293   0.014  1.00 82.02           C  
ATOM    180  CD1 LEU    26      -4.978  26.412  -0.317  1.00 80.01           C  
ATOM    181  CD2 LEU    26      -2.596  25.639  -0.481  1.00 80.60           C  
ATOM    182  N   LEU    27      -2.064  24.311   4.066  1.00 84.07           N  
ATOM    183  CA  LEU    27      -1.836  24.472   5.498  1.00 84.25           C  
ATOM    184  C   LEU    27      -2.018  25.927   5.918  1.00 84.89           C  
ATOM    185  CB  LEU    27      -0.432  23.993   5.875  1.00 82.31           C  
ATOM    186  O   LEU    27      -1.632  26.842   5.186  1.00 84.06           O  
ATOM    187  CG  LEU    27      -0.130  22.514   5.625  1.00 76.37           C  
ATOM    188  CD1 LEU    27       0.769  22.356   4.403  1.00 71.11           C  
ATOM    189  CD2 LEU    27       0.513  21.884   6.855  1.00 71.31           C  
ATOM    190  N   HIS    28      -2.579  26.116   7.153  1.00 83.76           N  
ATOM    191  CA  HIS    28      -2.646  27.427   7.789  1.00 84.90           C  
ATOM    192  C   HIS    28      -1.252  27.963   8.096  1.00 85.75           C  
ATOM    193  CB  HIS    28      -3.477  27.359   9.071  1.00 82.81           C  
ATOM    194  O   HIS    28      -0.500  27.348   8.856  1.00 85.31           O  
ATOM    195  CG  HIS    28      -3.653  28.684   9.743  1.00 78.27           C  
ATOM    196  CD2 HIS    28      -4.168  29.850   9.288  1.00 75.11           C  
ATOM    197  ND1 HIS    28      -3.270  28.913  11.047  1.00 74.61           N  
ATOM    198  CE1 HIS    28      -3.544  30.167  11.366  1.00 74.02           C  
ATOM    199  NE2 HIS    28      -4.090  30.757  10.316  1.00 72.38           N  
ATOM    200  N   ALA    29      -0.838  29.092   7.488  1.00 87.34           N  
ATOM    201  CA  ALA    29       0.532  29.600   7.480  1.00 87.96           C  
ATOM    202  C   ALA    29       1.019  29.887   8.898  1.00 88.66           C  
ATOM    203  CB  ALA    29       0.627  30.859   6.623  1.00 86.19           C  
ATOM    204  O   ALA    29       2.134  29.510   9.266  1.00 88.02           O  
ATOM    205  N   PRO    30       0.228  30.534   9.801  1.00 85.46           N  
ATOM    206  CA  PRO    30       0.687  30.741  11.176  1.00 85.42           C  
ATOM    207  C   PRO    30       1.034  29.434  11.885  1.00 85.71           C  
ATOM    208  CB  PRO    30      -0.507  31.425  11.847  1.00 84.20           C  
ATOM    209  O   PRO    30       2.028  29.367  12.613  1.00 84.93           O  
ATOM    210  CG  PRO    30      -1.174  32.191  10.751  1.00 83.12           C  
ATOM    211  CD  PRO    30      -1.104  31.379   9.490  1.00 84.27           C  
ATOM    212  N   THR    31       0.229  28.399  11.659  1.00 84.56           N  
ATOM    213  CA  THR    31       0.530  27.076  12.195  1.00 84.45           C  
ATOM    214  C   THR    31       1.803  26.515  11.568  1.00 85.21           C  
ATOM    215  CB  THR    31      -0.636  26.098  11.960  1.00 83.00           C  
ATOM    216  O   THR    31       2.656  25.965  12.267  1.00 84.56           O  
ATOM    217  CG2 THR    31      -0.359  24.746  12.608  1.00 77.87           C  
ATOM    218  OG1 THR    31      -1.834  26.649  12.521  1.00 78.52           O  
ATOM    219  N   ALA    32       1.973  26.631  10.272  1.00 86.25           N  
ATOM    220  CA  ALA    32       3.172  26.195   9.562  1.00 86.86           C  
ATOM    221  C   ALA    32       4.409  26.932  10.070  1.00 87.34           C  
ATOM    222  CB  ALA    32       3.009  26.409   8.059  1.00 85.91           C  
ATOM    223  O   ALA    32       5.441  26.313  10.338  1.00 87.00           O  
ATOM    224  N   GLN    33       4.294  28.239  10.267  1.00 88.43           N  
ATOM    225  CA  GLN    33       5.360  29.080  10.803  1.00 88.64           C  
ATOM    226  C   GLN    33       5.794  28.602  12.185  1.00 88.84           C  
ATOM    227  CB  GLN    33       4.911  30.540  10.869  1.00 86.91           C  
ATOM    228  O   GLN    33       6.988  28.426  12.440  1.00 88.12           O  
ATOM    229  CG  GLN    33       6.018  31.507  11.267  1.00 81.28           C  
ATOM    230  CD  GLN    33       5.576  32.957  11.222  1.00 78.88           C  
ATOM    231  NE2 GLN    33       6.484  33.865  11.563  1.00 76.13           N  
ATOM    232  OE1 GLN    33       4.428  33.259  10.883  1.00 78.55           O  
ATOM    233  N   GLN    34       4.848  28.385  13.052  1.00 87.09           N  
ATOM    234  CA  GLN    34       5.103  27.874  14.395  1.00 86.54           C  
ATOM    235  C   GLN    34       5.789  26.512  14.345  1.00 86.27           C  
ATOM    236  CB  GLN    34       3.800  27.777  15.190  1.00 84.98           C  
ATOM    237  O   GLN    34       6.751  26.268  15.076  1.00 84.95           O  
ATOM    238  CG  GLN    34       3.993  27.354  16.640  1.00 80.17           C  
ATOM    239  CD  GLN    34       2.680  27.162  17.375  1.00 78.06           C  
ATOM    240  NE2 GLN    34       2.761  26.933  18.682  1.00 74.39           N  
ATOM    241  OE1 GLN    34       1.603  27.221  16.775  1.00 76.13           O  
ATOM    242  N   GLN    35       5.426  25.697  13.390  1.00 85.89           N  
ATOM    243  CA  GLN    35       5.936  24.335  13.272  1.00 85.49           C  
ATOM    244  C   GLN    35       7.348  24.325  12.693  1.00 85.69           C  
ATOM    245  CB  GLN    35       5.006  23.487  12.402  1.00 83.87           C  
ATOM    246  O   GLN    35       8.108  23.379  12.913  1.00 84.21           O  
ATOM    247  CG  GLN    35       3.684  23.140  13.073  1.00 78.16           C  
ATOM    248  CD  GLN    35       3.863  22.311  14.331  1.00 74.68           C  
ATOM    249  NE2 GLN    35       3.190  22.711  15.405  1.00 69.48           N  
ATOM    250  OE1 GLN    35       4.600  21.320  14.338  1.00 72.45           O  
ATOM    251  N   LEU    36       7.707  25.274  12.014  1.00 87.74           N  
ATOM    252  CA  LEU    36       9.024  25.364  11.392  1.00 88.32           C  
ATOM    253  C   LEU    36       9.962  26.229  12.228  1.00 88.26           C  
ATOM    254  CB  LEU    36       8.910  25.936   9.977  1.00 87.46           C  
ATOM    255  O   LEU    36      11.147  26.352  11.911  1.00 87.14           O  
ATOM    256  CG  LEU    36       8.206  25.054   8.944  1.00 86.93           C  
ATOM    257  CD1 LEU    36       8.102  25.782   7.608  1.00 84.79           C  
ATOM    258  CD2 LEU    36       8.943  23.729   8.781  1.00 85.24           C  
ATOM    259  N   GLY    37       9.411  26.898  13.309  1.00 88.18           N  
ATOM    260  CA  GLY    37      10.218  27.747  14.171  1.00 88.42           C  
ATOM    261  C   GLY    37      10.701  29.009  13.482  1.00 88.44           C  
ATOM    262  O   GLY    37      11.802  29.490  13.758  1.00 87.03           O  
ATOM    263  N   LEU    38       9.925  29.453  12.523  1.00 88.49           N  
ATOM    264  CA  LEU    38      10.292  30.673  11.812  1.00 88.37           C  
ATOM    265  C   LEU    38      10.171  31.890  12.723  1.00 87.73           C  
ATOM    266  CB  LEU    38       9.410  30.858  10.575  1.00 85.38           C  
ATOM    267  O   LEU    38       9.110  32.134  13.304  1.00 85.65           O  
ATOM    268  CG  LEU    38       9.712  29.946   9.385  1.00 77.94           C  
ATOM    269  CD1 LEU    38       8.598  30.042   8.347  1.00 72.09           C  
ATOM    270  CD2 LEU    38      11.058  30.303   8.765  1.00 72.13           C  
ATOM    271  N   THR    39      11.216  32.686  12.858  1.00 87.87           N  
ATOM    272  CA  THR    39      11.247  33.905  13.659  1.00 87.24           C  
ATOM    273  C   THR    39      10.976  35.130  12.790  1.00 85.20           C  
ATOM    274  CB  THR    39      12.600  34.070  14.375  1.00 83.96           C  
ATOM    275  O   THR    39      10.580  36.182  13.297  1.00 81.83           O  
ATOM    276  CG2 THR    39      12.816  32.965  15.404  1.00 76.65           C  
ATOM    277  OG1 THR    39      13.655  34.018  13.407  1.00 80.76           O  
ATOM    278  N   GLN    40      11.193  34.988  11.608  1.00 87.29           N  
ATOM    279  CA  GLN    40      10.889  36.048  10.654  1.00 87.43           C  
ATOM    280  C   GLN    40       9.426  35.999  10.223  1.00 87.51           C  
ATOM    281  CB  GLN    40      11.801  35.947   9.430  1.00 84.14           C  
ATOM    282  O   GLN    40       8.723  35.027  10.508  1.00 85.02           O  
ATOM    283  CG  GLN    40      11.644  34.646   8.653  1.00 77.60           C  
ATOM    284  CD  GLN    40      12.677  34.492   7.553  1.00 73.02           C  
ATOM    285  NE2 GLN    40      12.443  33.548   6.648  1.00 68.63           N  
ATOM    286  OE1 GLN    40      13.678  35.216   7.516  1.00 74.25           O  
ATOM    287  N   SER    41       9.080  37.061   9.488  1.00 88.11           N  
ATOM    288  CA  SER    41       7.724  37.055   8.947  1.00 88.29           C  
ATOM    289  C   SER    41       7.549  35.956   7.905  1.00 89.20           C  
ATOM    290  CB  SER    41       7.387  38.413   8.330  1.00 85.88           C  
ATOM    291  O   SER    41       8.507  35.577   7.228  1.00 88.08           O  
ATOM    292  OG  SER    41       8.077  38.594   7.106  1.00 79.22           O  
ATOM    293  N   TRP    42       6.423  35.489   7.775  1.00 80.57           N  
ATOM    294  CA  TRP    42       6.056  34.457   6.810  1.00 85.77           C  
ATOM    295  C   TRP    42       6.340  34.919   5.384  1.00 81.78           C  
ATOM    296  CB  TRP    42       4.577  34.086   6.955  1.00 77.28           C  
ATOM    297  O   TRP    42       6.932  34.182   4.593  1.00 77.83           O  
ATOM    298  CG  TRP    42       4.115  33.038   5.988  1.00 66.70           C  
ATOM    299  CD1 TRP    42       3.301  33.217   4.905  1.00 62.59           C  
ATOM    300  CD2 TRP    42       4.437  31.644   6.022  1.00 66.25           C  
ATOM    301  CE2 TRP    42       3.783  31.037   4.926  1.00 63.81           C  
ATOM    302  CE3 TRP    42       5.216  30.848   6.872  1.00 68.91           C  
ATOM    303  NE1 TRP    42       3.097  32.018   4.262  1.00 71.86           N  
ATOM    304  CH2 TRP    42       4.654  28.915   5.507  1.00 70.86           C  
ATOM    305  CZ2 TRP    42       3.886  29.670   4.659  1.00 71.56           C  
ATOM    306  CZ3 TRP    42       5.317  29.488   6.605  1.00 71.06           C  
ATOM    307  N   GLU    43       5.949  36.127   5.146  1.00 86.96           N  
ATOM    308  CA  GLU    43       6.136  36.751   3.839  1.00 87.99           C  
ATOM    309  C   GLU    43       7.613  36.799   3.457  1.00 88.87           C  
ATOM    310  CB  GLU    43       5.543  38.162   3.827  1.00 83.96           C  
ATOM    311  O   GLU    43       7.980  36.451   2.333  1.00 88.27           O  
ATOM    312  CG  GLU    43       4.041  38.200   4.069  1.00 75.18           C  
ATOM    313  CD  GLU    43       3.669  38.132   5.542  1.00 72.51           C  
ATOM    314  OE1 GLU    43       4.581  38.141   6.400  1.00 73.22           O  
ATOM    315  OE2 GLU    43       2.455  38.068   5.840  1.00 70.25           O  
ATOM    316  N   ALA    44       8.418  37.137   4.363  1.00 88.79           N  
ATOM    317  CA  ALA    44       9.859  37.186   4.133  1.00 89.67           C  
ATOM    318  C   ALA    44      10.416  35.796   3.842  1.00 89.86           C  
ATOM    319  CB  ALA    44      10.569  37.799   5.337  1.00 86.91           C  
ATOM    320  O   ALA    44      11.237  35.626   2.937  1.00 89.44           O  
ATOM    321  N   ALA    45       9.970  34.807   4.604  1.00 88.64           N  
ATOM    322  CA  ALA    45      10.408  33.432   4.384  1.00 89.21           C  
ATOM    323  C   ALA    45       9.992  32.939   3.001  1.00 89.41           C  
ATOM    324  CB  ALA    45       9.843  32.514   5.465  1.00 86.94           C  
ATOM    325  O   ALA    45      10.778  32.294   2.302  1.00 88.74           O  
ATOM    326  N   LEU    46       8.771  33.289   2.537  1.00 87.17           N  
ATOM    327  CA  LEU    46       8.294  32.878   1.221  1.00 88.13           C  
ATOM    328  C   LEU    46       9.114  33.535   0.116  1.00 88.19           C  
ATOM    329  CB  LEU    46       6.814  33.230   1.052  1.00 85.79           C  
ATOM    330  O   LEU    46       9.560  32.862  -0.816  1.00 87.70           O  
ATOM    331  CG  LEU    46       5.826  32.434   1.907  1.00 82.49           C  
ATOM    332  CD1 LEU    46       4.399  32.904   1.643  1.00 79.27           C  
ATOM    333  CD2 LEU    46       5.963  30.941   1.632  1.00 79.42           C  
ATOM    334  N   VAL    47       9.387  34.790   0.195  1.00 89.99           N  
ATOM    335  CA  VAL    47      10.156  35.549  -0.786  1.00 90.21           C  
ATOM    336  C   VAL    47      11.586  35.016  -0.847  1.00 90.08           C  
ATOM    337  CB  VAL    47      10.164  37.058  -0.456  1.00 88.55           C  
ATOM    338  O   VAL    47      12.117  34.769  -1.932  1.00 89.32           O  
ATOM    339  CG1 VAL    47      11.180  37.796  -1.326  1.00 85.57           C  
ATOM    340  CG2 VAL    47       8.768  37.651  -0.641  1.00 84.61           C  
ATOM    341  N   GLU    48      12.192  34.818   0.296  1.00 89.62           N  
ATOM    342  CA  GLU    48      13.557  34.308   0.393  1.00 89.75           C  
ATOM    343  C   GLU    48      13.696  32.966  -0.320  1.00 88.49           C  
ATOM    344  CB  GLU    48      13.977  34.171   1.859  1.00 88.11           C  
ATOM    345  O   GLU    48      14.698  32.716  -0.994  1.00 86.80           O  
ATOM    346  CG  GLU    48      15.407  33.686   2.046  1.00 83.38           C  
ATOM    347  CD  GLU    48      15.838  33.636   3.503  1.00 79.19           C  
ATOM    348  OE1 GLU    48      15.084  34.122   4.376  1.00 82.35           O  
ATOM    349  OE2 GLU    48      16.939  33.107   3.773  1.00 81.98           O  
ATOM    350  N   HIS    49      12.694  32.188  -0.315  1.00 87.78           N  
ATOM    351  CA  HIS    49      12.770  30.826  -0.831  1.00 88.16           C  
ATOM    352  C   HIS    49      11.980  30.684  -2.128  1.00 86.55           C  
ATOM    353  CB  HIS    49      12.255  29.829   0.209  1.00 85.26           C  
ATOM    354  O   HIS    49      11.775  29.570  -2.616  1.00 82.95           O  
ATOM    355  CG  HIS    49      13.174  29.651   1.375  1.00 81.11           C  
ATOM    356  CD2 HIS    49      13.053  30.032   2.669  1.00 77.22           C  
ATOM    357  ND1 HIS    49      14.390  29.011   1.273  1.00 74.81           N  
ATOM    358  CE1 HIS    49      14.979  29.006   2.457  1.00 76.51           C  
ATOM    359  NE2 HIS    49      14.189  29.619   3.321  1.00 78.35           N  
ATOM    360  N   GLY    50      11.523  31.813  -2.732  1.00 90.27           N  
ATOM    361  CA  GLY    50      10.878  31.845  -4.035  1.00 90.33           C  
ATOM    362  C   GLY    50       9.555  31.104  -4.064  1.00 87.88           C  
ATOM    363  O   GLY    50       9.220  30.459  -5.060  1.00 84.45           O  
ATOM    364  N   LEU    51       8.817  31.114  -2.933  1.00 88.94           N  
ATOM    365  CA  LEU    51       7.534  30.428  -2.822  1.00 88.89           C  
ATOM    366  C   LEU    51       6.377  31.411  -2.972  1.00 86.99           C  
ATOM    367  CB  LEU    51       7.429  29.699  -1.480  1.00 86.95           C  
ATOM    368  O   LEU    51       6.469  32.556  -2.525  1.00 84.08           O  
ATOM    369  CG  LEU    51       8.486  28.628  -1.206  1.00 84.42           C  
ATOM    370  CD1 LEU    51       8.328  28.077   0.208  1.00 80.36           C  
ATOM    371  CD2 LEU    51       8.390  27.507  -2.235  1.00 80.72           C  
ATOM    372  N   PRO    52       5.296  31.018  -3.642  1.00 85.79           N  
ATOM    373  CA  PRO    52       4.149  31.908  -3.836  1.00 87.36           C  
ATOM    374  C   PRO    52       3.370  32.156  -2.546  1.00 87.07           C  
ATOM    375  CB  PRO    52       3.290  31.158  -4.857  1.00 85.64           C  
ATOM    376  O   PRO    52       3.173  31.233  -1.753  1.00 86.72           O  
ATOM    377  CG  PRO    52       3.575  29.712  -4.609  1.00 86.75           C  
ATOM    378  CD  PRO    52       5.011  29.575  -4.190  1.00 87.24           C  
ATOM    379  N   GLU    53       2.973  33.291  -2.395  1.00 86.65           N  
ATOM    380  CA  GLU    53       1.951  33.584  -1.394  1.00 86.74           C  
ATOM    381  C   GLU    53       0.609  32.966  -1.778  1.00 84.91           C  
ATOM    382  CB  GLU    53       1.800  35.095  -1.205  1.00 81.96           C  
ATOM    383  O   GLU    53       0.165  33.097  -2.921  1.00 81.65           O  
ATOM    384  CG  GLU    53       3.014  35.761  -0.574  1.00 75.44           C  
ATOM    385  CD  GLU    53       2.827  37.252  -0.341  1.00 72.95           C  
ATOM    386  OE1 GLU    53       1.755  37.792  -0.695  1.00 75.59           O  
ATOM    387  OE2 GLU    53       3.762  37.885   0.200  1.00 75.09           O  
ATOM    388  N   THR    54      -0.010  32.402  -0.853  1.00 87.73           N  
ATOM    389  CA  THR    54      -1.308  31.757  -1.009  1.00 88.06           C  
ATOM    390  C   THR    54      -2.238  32.128   0.143  1.00 86.68           C  
ATOM    391  CB  THR    54      -1.165  30.225  -1.083  1.00 85.63           C  
ATOM    392  O   THR    54      -1.800  32.242   1.289  1.00 84.12           O  
ATOM    393  CG2 THR    54      -2.514  29.559  -1.337  1.00 77.93           C  
ATOM    394  OG1 THR    54      -0.270  29.886  -2.149  1.00 81.28           O  
ATOM    395  N   TYR    55      -3.491  32.268  -0.190  1.00 85.34           N  
ATOM    396  CA  TYR    55      -4.524  32.526   0.806  1.00 86.09           C  
ATOM    397  C   TYR    55      -5.657  31.512   0.691  1.00 82.27           C  
ATOM    398  CB  TYR    55      -5.078  33.946   0.652  1.00 82.79           C  
ATOM    399  O   TYR    55      -5.992  31.069  -0.409  1.00 78.40           O  
ATOM    400  CG  TYR    55      -4.081  35.026   0.997  1.00 81.30           C  
ATOM    401  CD1 TYR    55      -4.019  35.558   2.283  1.00 78.61           C  
ATOM    402  CD2 TYR    55      -3.202  35.517   0.038  1.00 79.74           C  
ATOM    403  CE1 TYR    55      -3.104  36.555   2.605  1.00 80.21           C  
ATOM    404  CE2 TYR    55      -2.283  36.514   0.349  1.00 79.80           C  
ATOM    405  OH  TYR    55      -1.333  38.012   1.946  1.00 70.06           O  
ATOM    406  CZ  TYR    55      -2.241  37.025   1.633  1.00 78.23           C  
ATOM    407  N   ARG    56      -6.219  31.245   1.891  1.00 85.67           N  
ATOM    408  CA  ARG    56      -7.365  30.346   1.972  1.00 84.91           C  
ATOM    409  C   ARG    56      -8.278  30.727   3.133  1.00 83.70           C  
ATOM    410  CB  ARG    56      -6.901  28.895   2.125  1.00 82.53           C  
ATOM    411  O   ARG    56      -7.810  31.211   4.165  1.00 80.56           O  
ATOM    412  CG  ARG    56      -8.038  27.887   2.174  1.00 76.06           C  
ATOM    413  CD  ARG    56      -7.540  26.465   1.952  1.00 72.44           C  
ATOM    414  NE  ARG    56      -8.640  25.505   1.938  1.00 66.73           N  
ATOM    415  NH1 ARG    56      -7.400  23.784   1.025  1.00 58.91           N  
ATOM    416  NH2 ARG    56      -9.613  23.465   1.531  1.00 53.90           N  
ATOM    417  CZ  ARG    56      -8.548  24.254   1.498  1.00 68.78           C  
ATOM    418  N   ASP    57      -9.571  30.465   2.957  1.00 80.42           N  
ATOM    419  CA  ASP    57     -10.540  30.609   4.038  1.00 79.82           C  
ATOM    420  C   ASP    57     -10.648  29.322   4.853  1.00 77.67           C  
ATOM    421  CB  ASP    57     -11.912  30.996   3.482  1.00 76.71           C  
ATOM    422  O   ASP    57     -11.172  28.316   4.368  1.00 74.05           O  
ATOM    423  CG  ASP    57     -12.918  31.334   4.568  1.00 74.34           C  
ATOM    424  OD1 ASP    57     -12.622  31.119   5.763  1.00 74.67           O  
ATOM    425  OD2 ASP    57     -14.020  31.816   4.225  1.00 76.65           O  
ATOM    426  N   PHE    58     -10.178  29.295   6.072  1.00 75.51           N  
ATOM    427  CA  PHE    58     -10.278  28.198   7.028  1.00 75.07           C  
ATOM    428  C   PHE    58     -11.470  28.396   7.956  1.00 73.46           C  
ATOM    429  CB  PHE    58      -8.989  28.078   7.847  1.00 73.02           C  
ATOM    430  O   PHE    58     -11.547  27.772   9.017  1.00 70.63           O  
ATOM    431  CG  PHE    58      -7.796  27.639   7.040  1.00 76.14           C  
ATOM    432  CD1 PHE    58      -7.599  26.297   6.739  1.00 76.19           C  
ATOM    433  CD2 PHE    58      -6.872  28.569   6.583  1.00 76.84           C  
ATOM    434  CE1 PHE    58      -6.496  25.887   5.993  1.00 77.92           C  
ATOM    435  CE2 PHE    58      -5.767  28.167   5.837  1.00 76.45           C  
ATOM    436  CZ  PHE    58      -5.581  26.826   5.544  1.00 75.55           C  
ATOM    437  N   GLY    59     -12.452  29.186   7.691  1.00 76.36           N  
ATOM    438  CA  GLY    59     -13.674  29.423   8.443  1.00 76.57           C  
ATOM    439  C   GLY    59     -13.702  30.778   9.125  1.00 77.52           C  
ATOM    440  O   GLY    59     -14.734  31.189   9.658  1.00 76.75           O  
ATOM    441  N   ALA    60     -12.661  31.523   9.216  1.00 73.11           N  
ATOM    442  CA  ALA    60     -12.599  32.819   9.888  1.00 75.01           C  
ATOM    443  C   ALA    60     -12.270  33.934   8.900  1.00 75.14           C  
ATOM    444  CB  ALA    60     -11.566  32.786  11.012  1.00 69.27           C  
ATOM    445  O   ALA    60     -11.961  35.058   9.303  1.00 72.95           O  
ATOM    446  N   GLY    61     -12.340  33.723   7.556  1.00 79.48           N  
ATOM    447  CA  GLY    61     -11.914  34.606   6.482  1.00 81.67           C  
ATOM    448  C   GLY    61     -10.635  34.149   5.806  1.00 81.54           C  
ATOM    449  O   GLY    61     -10.041  33.144   6.204  1.00 80.49           O  
ATOM    450  N   PRO    62     -10.298  34.814   4.635  1.00 83.67           N  
ATOM    451  CA  PRO    62      -9.042  34.465   3.967  1.00 84.27           C  
ATOM    452  C   PRO    62      -7.821  34.673   4.859  1.00 82.91           C  
ATOM    453  CB  PRO    62      -9.008  35.412   2.764  1.00 81.51           C  
ATOM    454  O   PRO    62      -7.557  35.795   5.299  1.00 80.13           O  
ATOM    455  CG  PRO    62      -9.868  36.567   3.163  1.00 80.96           C  
ATOM    456  CD  PRO    62     -10.887  36.083   4.154  1.00 80.31           C  
ATOM    457  N   GLU    63      -7.091  33.646   5.074  1.00 85.46           N  
ATOM    458  CA  GLU    63      -5.854  33.614   5.848  1.00 86.06           C  
ATOM    459  C   GLU    63      -4.690  33.099   5.008  1.00 86.55           C  
ATOM    460  CB  GLU    63      -6.025  32.748   7.099  1.00 84.02           C  
ATOM    461  O   GLU    63      -4.896  32.381   4.027  1.00 85.67           O  
ATOM    462  CG  GLU    63      -7.028  33.303   8.099  1.00 79.05           C  
ATOM    463  CD  GLU    63      -7.147  32.461   9.360  1.00 76.54           C  
ATOM    464  OE1 GLU    63      -6.909  31.234   9.294  1.00 76.85           O  
ATOM    465  OE2 GLU    63      -7.480  33.034  10.421  1.00 74.93           O  
ATOM    466  N   ALA    64      -3.476  33.563   5.394  1.00 87.66           N  
ATOM    467  CA  ALA    64      -2.276  33.057   4.734  1.00 88.50           C  
ATOM    468  C   ALA    64      -2.195  31.537   4.831  1.00 89.22           C  
ATOM    469  CB  ALA    64      -1.027  33.693   5.341  1.00 86.85           C  
ATOM    470  O   ALA    64      -2.421  30.963   5.899  1.00 88.88           O  
ATOM    471  N   ALA    65      -1.839  30.942   3.737  1.00 87.73           N  
ATOM    472  CA  ALA    65      -1.736  29.490   3.608  1.00 88.44           C  
ATOM    473  C   ALA    65      -0.470  29.095   2.852  1.00 88.65           C  
ATOM    474  CB  ALA    65      -2.969  28.930   2.904  1.00 87.27           C  
ATOM    475  O   ALA    65       0.162  29.934   2.205  1.00 88.05           O  
ATOM    476  N   VAL    66      -0.168  27.805   2.902  1.00 88.75           N  
ATOM    477  CA  VAL    66       0.959  27.241   2.167  1.00 89.11           C  
ATOM    478  C   VAL    66       0.616  25.829   1.698  1.00 88.63           C  
ATOM    479  CB  VAL    66       2.244  27.219   3.026  1.00 87.83           C  
ATOM    480  O   VAL    66      -0.039  25.071   2.417  1.00 87.23           O  
ATOM    481  CG1 VAL    66       2.065  26.312   4.241  1.00 83.92           C  
ATOM    482  CG2 VAL    66       3.438  26.766   2.187  1.00 82.71           C  
ATOM    483  N   SER    67       1.042  25.531   0.509  1.00 86.65           N  
ATOM    484  CA  SER    67       0.844  24.168   0.026  1.00 86.94           C  
ATOM    485  C   SER    67       1.729  23.181   0.779  1.00 87.09           C  
ATOM    486  CB  SER    67       1.131  24.084  -1.473  1.00 85.89           C  
ATOM    487  O   SER    67       2.798  23.548   1.271  1.00 86.34           O  
ATOM    488  OG  SER    67       2.526  24.102  -1.720  1.00 83.72           O  
ATOM    489  N   VAL    68       1.304  21.915   0.836  1.00 82.56           N  
ATOM    490  CA  VAL    68       2.070  20.869   1.505  1.00 82.88           C  
ATOM    491  C   VAL    68       3.447  20.742   0.857  1.00 83.92           C  
ATOM    492  CB  VAL    68       1.334  19.511   1.462  1.00 81.10           C  
ATOM    493  O   VAL    68       4.463  20.674   1.552  1.00 83.18           O  
ATOM    494  CG1 VAL    68       2.274  18.374   1.859  1.00 76.26           C  
ATOM    495  CG2 VAL    68       0.109  19.540   2.374  1.00 75.97           C  
ATOM    496  N   PRO    69       3.568  20.775  -0.516  1.00 82.47           N  
ATOM    497  CA  PRO    69       4.897  20.741  -1.131  1.00 83.73           C  
ATOM    498  C   PRO    69       5.767  21.927  -0.720  1.00 85.29           C  
ATOM    499  CB  PRO    69       4.592  20.782  -2.631  1.00 82.21           C  
ATOM    500  O   PRO    69       6.950  21.752  -0.414  1.00 85.71           O  
ATOM    501  CG  PRO    69       3.242  20.154  -2.763  1.00 81.13           C  
ATOM    502  CD  PRO    69       2.404  20.574  -1.589  1.00 81.80           C  
ATOM    503  N   ASP    70       5.233  23.139  -0.616  1.00 87.72           N  
ATOM    504  CA  ASP    70       5.986  24.330  -0.235  1.00 88.55           C  
ATOM    505  C   ASP    70       6.377  24.283   1.241  1.00 88.28           C  
ATOM    506  CB  ASP    70       5.174  25.594  -0.524  1.00 87.80           C  
ATOM    507  O   ASP    70       7.494  24.658   1.604  1.00 87.57           O  
ATOM    508  CG  ASP    70       4.980  25.847  -2.009  1.00 87.15           C  
ATOM    509  OD1 ASP    70       5.778  25.337  -2.824  1.00 87.50           O  
ATOM    510  OD2 ASP    70       4.021  26.565  -2.366  1.00 87.22           O  
ATOM    511  N   PHE    71       5.527  23.780   2.060  1.00 87.77           N  
ATOM    512  CA  PHE    71       5.829  23.566   3.471  1.00 87.98           C  
ATOM    513  C   PHE    71       6.987  22.588   3.634  1.00 87.63           C  
ATOM    514  CB  PHE    71       4.594  23.045   4.213  1.00 87.24           C  
ATOM    515  O   PHE    71       7.905  22.831   4.420  1.00 86.46           O  
ATOM    516  CG  PHE    71       4.867  22.642   5.637  1.00 86.23           C  
ATOM    517  CD1 PHE    71       4.903  23.594   6.649  1.00 83.89           C  
ATOM    518  CD2 PHE    71       5.088  21.311   5.965  1.00 84.35           C  
ATOM    519  CE1 PHE    71       5.156  23.224   7.968  1.00 84.23           C  
ATOM    520  CE2 PHE    71       5.342  20.934   7.280  1.00 84.66           C  
ATOM    521  CZ  PHE    71       5.376  21.892   8.280  1.00 82.51           C  
ATOM    522  N   VAL    72       6.965  21.542   2.827  1.00 85.20           N  
ATOM    523  CA  VAL    72       8.039  20.554   2.852  1.00 85.49           C  
ATOM    524  C   VAL    72       9.332  21.183   2.337  1.00 86.27           C  
ATOM    525  CB  VAL    72       7.682  19.306   2.015  1.00 84.13           C  
ATOM    526  O   VAL    72      10.397  21.001   2.930  1.00 85.73           O  
ATOM    527  CG1 VAL    72       8.906  18.410   1.832  1.00 80.91           C  
ATOM    528  CG2 VAL    72       6.542  18.531   2.672  1.00 80.70           C  
ATOM    529  N   ALA    73       9.246  21.978   1.302  1.00 87.43           N  
ATOM    530  CA  ALA    73      10.407  22.685   0.767  1.00 87.89           C  
ATOM    531  C   ALA    73      11.015  23.613   1.815  1.00 88.29           C  
ATOM    532  CB  ALA    73      10.020  23.476  -0.480  1.00 86.31           C  
ATOM    533  O   ALA    73      12.225  23.587   2.048  1.00 87.80           O  
ATOM    534  N   LEU    74      10.211  24.335   2.562  1.00 90.16           N  
ATOM    535  CA  LEU    74      10.655  25.225   3.629  1.00 89.91           C  
ATOM    536  C   LEU    74      11.258  24.431   4.783  1.00 89.43           C  
ATOM    537  CB  LEU    74       9.489  26.078   4.136  1.00 88.41           C  
ATOM    538  O   LEU    74      12.322  24.783   5.296  1.00 88.12           O  
ATOM    539  CG  LEU    74       9.083  27.261   3.255  1.00 83.73           C  
ATOM    540  CD1 LEU    74       7.764  27.854   3.740  1.00 79.25           C  
ATOM    541  CD2 LEU    74      10.179  28.321   3.243  1.00 79.33           C  
ATOM    542  N   ALA    75      10.611  23.343   5.133  1.00 88.40           N  
ATOM    543  CA  ALA    75      11.074  22.504   6.235  1.00 88.18           C  
ATOM    544  C   ALA    75      12.470  21.955   5.958  1.00 87.84           C  
ATOM    545  CB  ALA    75      10.094  21.359   6.481  1.00 86.99           C  
ATOM    546  O   ALA    75      13.277  21.800   6.878  1.00 86.26           O  
ATOM    547  N   PHE    76      12.823  21.761   4.674  1.00 87.65           N  
ATOM    548  CA  PHE    76      14.122  21.217   4.299  1.00 87.83           C  
ATOM    549  C   PHE    76      15.131  22.336   4.068  1.00 87.49           C  
ATOM    550  CB  PHE    76      14.001  20.352   3.040  1.00 86.37           C  
ATOM    551  O   PHE    76      16.341  22.115   4.152  1.00 86.03           O  
ATOM    552  CG  PHE    76      13.610  18.926   3.320  1.00 83.90           C  
ATOM    553  CD1 PHE    76      14.579  17.951   3.525  1.00 81.15           C  
ATOM    554  CD2 PHE    76      12.271  18.559   3.378  1.00 81.42           C  
ATOM    555  CE1 PHE    76      14.219  16.631   3.784  1.00 80.86           C  
ATOM    556  CE2 PHE    76      11.904  17.242   3.636  1.00 80.56           C  
ATOM    557  CZ  PHE    76      12.880  16.279   3.838  1.00 78.59           C  
ATOM    558  N   ALA    77      14.712  23.557   3.839  1.00 90.38           N  
ATOM    559  CA  ALA    77      15.591  24.695   3.581  1.00 89.85           C  
ATOM    560  C   ALA    77      15.972  25.398   4.881  1.00 88.83           C  
ATOM    561  CB  ALA    77      14.922  25.678   2.624  1.00 88.26           C  
ATOM    562  O   ALA    77      17.061  25.966   4.990  1.00 86.88           O  
ATOM    563  N   LEU    78      15.189  25.312   5.816  1.00 89.36           N  
ATOM    564  CA  LEU    78      15.353  26.058   7.059  1.00 89.25           C  
ATOM    565  C   LEU    78      16.286  25.322   8.015  1.00 88.73           C  
ATOM    566  CB  LEU    78      13.996  26.290   7.728  1.00 88.30           C  
ATOM    567  O   LEU    78      16.251  24.093   8.099  1.00 87.60           O  
ATOM    568  CG  LEU    78      13.046  27.257   7.018  1.00 85.76           C  
ATOM    569  CD1 LEU    78      11.636  27.124   7.583  1.00 82.27           C  
ATOM    570  CD2 LEU    78      13.547  28.691   7.148  1.00 82.45           C  
ATOM    571  N   ASP    79      17.117  26.116   8.820  1.00 88.59           N  
ATOM    572  CA  ASP    79      18.014  25.591   9.845  1.00 88.16           C  
ATOM    573  C   ASP    79      17.517  25.947  11.245  1.00 85.90           C  
ATOM    574  CB  ASP    79      19.434  26.123   9.640  1.00 85.70           C  
ATOM    575  O   ASP    79      18.309  26.311  12.117  1.00 82.51           O  
ATOM    576  CG  ASP    79      20.474  25.362  10.443  1.00 83.23           C  
ATOM    577  OD1 ASP    79      20.222  24.197  10.818  1.00 81.95           O  
ATOM    578  OD2 ASP    79      21.555  25.933  10.704  1.00 84.61           O  
ATOM    579  N   THR    80      16.271  25.780  11.607  1.00 89.01           N  
ATOM    580  CA  THR    80      15.710  25.946  12.943  1.00 89.14           C  
ATOM    581  C   THR    80      15.635  24.606  13.669  1.00 89.09           C  
ATOM    582  CB  THR    80      14.308  26.580  12.884  1.00 88.34           C  
ATOM    583  O   THR    80      15.581  23.552  13.033  1.00 88.18           O  
ATOM    584  CG2 THR    80      14.303  27.825  12.003  1.00 85.08           C  
ATOM    585  OG1 THR    80      13.381  25.627  12.350  1.00 87.15           O  
ATOM    586  N   PRO    81      15.655  24.642  15.074  1.00 87.62           N  
ATOM    587  CA  PRO    81      15.502  23.397  15.830  1.00 87.83           C  
ATOM    588  C   PRO    81      14.235  22.631  15.455  1.00 87.15           C  
ATOM    589  CB  PRO    81      15.442  23.873  17.284  1.00 86.96           C  
ATOM    590  O   PRO    81      14.252  21.399  15.387  1.00 85.82           O  
ATOM    591  CG  PRO    81      16.249  25.131  17.308  1.00 86.97           C  
ATOM    592  CD  PRO    81      16.012  25.874  16.025  1.00 87.08           C  
ATOM    593  N   GLU    82      13.076  23.280  15.155  1.00 86.80           N  
ATOM    594  CA  GLU    82      11.804  22.697  14.738  1.00 87.09           C  
ATOM    595  C   GLU    82      11.905  22.095  13.340  1.00 87.13           C  
ATOM    596  CB  GLU    82      10.691  23.747  14.780  1.00 86.53           C  
ATOM    597  O   GLU    82      11.514  20.945  13.124  1.00 86.13           O  
ATOM    598  CG  GLU    82      10.290  24.162  16.188  1.00 85.63           C  
ATOM    599  CD  GLU    82      11.331  25.028  16.878  1.00 84.06           C  
ATOM    600  OE1 GLU    82      12.207  25.594  16.185  1.00 83.38           O  
ATOM    601  OE2 GLU    82      11.271  25.142  18.123  1.00 83.55           O  
ATOM    602  N   ALA    83      12.513  22.849  12.367  1.00 86.86           N  
ATOM    603  CA  ALA    83      12.725  22.347  11.012  1.00 87.37           C  
ATOM    604  C   ALA    83      13.614  21.107  11.019  1.00 87.34           C  
ATOM    605  CB  ALA    83      13.340  23.433  10.133  1.00 86.51           C  
ATOM    606  O   ALA    83      13.321  20.122  10.337  1.00 86.52           O  
ATOM    607  N   ARG    84      14.682  21.020  11.840  1.00 88.51           N  
ATOM    608  CA  ARG    84      15.562  19.864  11.971  1.00 88.32           C  
ATOM    609  C   ARG    84      14.802  18.656  12.508  1.00 87.29           C  
ATOM    610  CB  ARG    84      16.745  20.188  12.886  1.00 87.32           C  
ATOM    611  O   ARG    84      15.058  17.522  12.097  1.00 85.60           O  
ATOM    612  CG  ARG    84      17.783  21.099  12.250  1.00 85.43           C  
ATOM    613  CD  ARG    84      18.966  21.340  13.178  1.00 84.36           C  
ATOM    614  NE  ARG    84      19.847  22.386  12.668  1.00 81.69           N  
ATOM    615  NH1 ARG    84      21.661  21.777  13.963  1.00 78.19           N  
ATOM    616  NH2 ARG    84      21.820  23.552  12.522  1.00 76.99           N  
ATOM    617  CZ  ARG    84      21.108  22.569  13.052  1.00 79.07           C  
ATOM    618  N   ARG    85      13.878  18.945  13.413  1.00 85.52           N  
ATOM    619  CA  ARG    85      13.034  17.859  13.899  1.00 84.74           C  
ATOM    620  C   ARG    85      12.156  17.304  12.782  1.00 84.11           C  
ATOM    621  CB  ARG    85      12.162  18.335  15.063  1.00 83.24           C  
ATOM    622  O   ARG    85      12.017  16.088  12.641  1.00 82.16           O  
ATOM    623  CG  ARG    85      12.918  18.502  16.371  1.00 79.06           C  
ATOM    624  CD  ARG    85      11.976  18.753  17.540  1.00 77.42           C  
ATOM    625  NE  ARG    85      11.271  20.024  17.401  1.00 71.75           N  
ATOM    626  NH1 ARG    85      12.702  21.205  18.776  1.00 66.69           N  
ATOM    627  NH2 ARG    85      10.918  22.258  17.795  1.00 64.05           N  
ATOM    628  CZ  ARG    85      11.632  21.159  17.991  1.00 69.95           C  
ATOM    629  N   TRP    86      11.662  18.233  11.935  1.00 83.97           N  
ATOM    630  CA  TRP    86      10.870  17.851  10.771  1.00 84.64           C  
ATOM    631  C   TRP    86      11.708  17.048   9.782  1.00 84.16           C  
ATOM    632  CB  TRP    86      10.294  19.092  10.082  1.00 82.03           C  
ATOM    633  O   TRP    86      11.287  15.983   9.323  1.00 81.85           O  
ATOM    634  CG  TRP    86       8.921  19.468  10.553  1.00 74.05           C  
ATOM    635  CD1 TRP    86       8.599  20.435  11.464  1.00 67.64           C  
ATOM    636  CD2 TRP    86       7.685  18.879  10.138  1.00 68.83           C  
ATOM    637  CE2 TRP    86       6.652  19.539  10.839  1.00 66.54           C  
ATOM    638  CE3 TRP    86       7.350  17.857   9.240  1.00 71.56           C  
ATOM    639  NE1 TRP    86       7.235  20.483  11.640  1.00 73.54           N  
ATOM    640  CH2 TRP    86       5.005  18.206   9.784  1.00 70.95           C  
ATOM    641  CZ2 TRP    86       5.305  19.210  10.669  1.00 72.92           C  
ATOM    642  CZ3 TRP    86       6.009  17.530   9.072  1.00 71.37           C  
ATOM    643  N   GLN    87      12.855  17.499   9.448  1.00 86.02           N  
ATOM    644  CA  GLN    87      13.793  16.831   8.552  1.00 86.50           C  
ATOM    645  C   GLN    87      14.122  15.426   9.048  1.00 86.12           C  
ATOM    646  CB  GLN    87      15.076  17.651   8.408  1.00 85.58           C  
ATOM    647  O   GLN    87      14.083  14.464   8.277  1.00 85.21           O  
ATOM    648  CG  GLN    87      14.882  18.973   7.677  1.00 84.40           C  
ATOM    649  CD  GLN    87      16.099  19.875   7.764  1.00 83.35           C  
ATOM    650  NE2 GLN    87      15.952  21.114   7.308  1.00 84.13           N  
ATOM    651  OE1 GLN    87      17.162  19.462   8.237  1.00 83.65           O  
ATOM    652  N   LYS    88      14.426  15.349  10.299  1.00 86.16           N  
ATOM    653  CA  LYS    88      14.723  14.048  10.892  1.00 85.82           C  
ATOM    654  C   LYS    88      13.546  13.090  10.734  1.00 84.95           C  
ATOM    655  CB  LYS    88      15.080  14.200  12.371  1.00 85.00           C  
ATOM    656  O   LYS    88      13.717  11.958  10.276  1.00 83.42           O  
ATOM    657  CG  LYS    88      15.421  12.889  13.064  1.00 83.91           C  
ATOM    658  CD  LYS    88      15.773  13.106  14.530  1.00 83.30           C  
ATOM    659  CE  LYS    88      15.953  11.785  15.264  1.00 81.58           C  
ATOM    660  NZ  LYS    88      16.200  11.991  16.723  1.00 81.49           N  
ATOM    661  N   ARG    89      12.395  13.527  10.950  1.00 82.22           N  
ATOM    662  CA  ARG    89      11.196  12.697  10.876  1.00 81.21           C  
ATOM    663  C   ARG    89      10.885  12.313   9.433  1.00 81.47           C  
ATOM    664  CB  ARG    89      10.000  13.423  11.494  1.00 79.00           C  
ATOM    665  O   ARG    89      10.534  11.165   9.153  1.00 79.43           O  
ATOM    666  CG  ARG    89      10.010  13.443  13.014  1.00 71.91           C  
ATOM    667  CD  ARG    89       8.816  14.202  13.576  1.00 68.50           C  
ATOM    668  NE  ARG    89       8.846  14.250  15.035  1.00 62.31           N  
ATOM    669  NH1 ARG    89       7.041  15.679  15.232  1.00 51.92           N  
ATOM    670  NH2 ARG    89       8.120  14.924  17.108  1.00 46.76           N  
ATOM    671  CZ  ARG    89       8.002  14.951  15.788  1.00 62.32           C  
ATOM    672  N   ALA    90      10.898  13.304   8.561  1.00 81.24           N  
ATOM    673  CA  ALA    90      10.708  13.034   7.138  1.00 81.36           C  
ATOM    674  C   ALA    90      11.706  11.993   6.639  1.00 82.12           C  
ATOM    675  CB  ALA    90      10.838  14.323   6.329  1.00 80.20           C  
ATOM    676  O   ALA    90      11.332  11.054   5.933  1.00 81.63           O  
ATOM    677  N   ARG    91      12.969  12.038   7.063  1.00 83.71           N  
ATOM    678  CA  ARG    91      13.999  11.065   6.718  1.00 84.25           C  
ATOM    679  C   ARG    91      13.670   9.691   7.294  1.00 84.05           C  
ATOM    680  CB  ARG    91      15.368  11.529   7.221  1.00 82.32           C  
ATOM    681  O   ARG    91      13.797   8.677   6.605  1.00 83.18           O  
ATOM    682  CG  ARG    91      15.981  12.647   6.393  1.00 78.10           C  
ATOM    683  CD  ARG    91      17.412  12.946   6.819  1.00 76.22           C  
ATOM    684  NE  ARG    91      17.461  13.582   8.133  1.00 71.36           N  
ATOM    685  NH1 ARG    91      19.766  13.708   8.215  1.00 66.38           N  
ATOM    686  NH2 ARG    91      18.507  14.503   9.958  1.00 62.31           N  
ATOM    687  CZ  ARG    91      18.578  13.929   8.766  1.00 71.11           C  
ATOM    688  N   GLU    92      13.217   9.680   8.540  1.00 83.85           N  
ATOM    689  CA  GLU    92      12.812   8.428   9.171  1.00 83.49           C  
ATOM    690  C   GLU    92      11.636   7.793   8.434  1.00 82.65           C  
ATOM    691  CB  GLU    92      12.450   8.658  10.640  1.00 82.29           C  
ATOM    692  O   GLU    92      11.640   6.590   8.168  1.00 80.87           O  
ATOM    693  CG  GLU    92      13.652   8.918  11.537  1.00 80.29           C  
ATOM    694  CD  GLU    92      13.270   9.376  12.935  1.00 78.50           C  
ATOM    695  OE1 GLU    92      12.060   9.535  13.212  1.00 78.05           O  
ATOM    696  OE2 GLU    92      14.189   9.580  13.760  1.00 76.89           O  
ATOM    697  N   LEU    93      10.673   8.598   8.070  1.00 79.88           N  
ATOM    698  CA  LEU    93       9.502   8.118   7.343  1.00 79.23           C  
ATOM    699  C   LEU    93       9.891   7.616   5.957  1.00 79.52           C  
ATOM    700  CB  LEU    93       8.455   9.228   7.221  1.00 77.30           C  
ATOM    701  O   LEU    93       9.441   6.551   5.529  1.00 77.69           O  
ATOM    702  CG  LEU    93       7.123   8.836   6.580  1.00 71.36           C  
ATOM    703  CD1 LEU    93       6.325   7.940   7.522  1.00 65.76           C  
ATOM    704  CD2 LEU    93       6.321  10.079   6.209  1.00 66.01           C  
ATOM    705  N   LEU    94      10.705   8.394   5.216  1.00 79.88           N  
ATOM    706  CA  LEU    94      11.203   7.997   3.903  1.00 80.78           C  
ATOM    707  C   LEU    94      12.026   6.716   3.999  1.00 81.72           C  
ATOM    708  CB  LEU    94      12.048   9.116   3.289  1.00 78.23           C  
ATOM    709  O   LEU    94      11.843   5.795   3.200  1.00 81.64           O  
ATOM    710  CG  LEU    94      12.597   8.857   1.885  1.00 72.16           C  
ATOM    711  CD1 LEU    94      11.453   8.684   0.892  1.00 67.02           C  
ATOM    712  CD2 LEU    94      13.519   9.993   1.454  1.00 67.67           C  
ATOM    713  N   ALA    95      12.888   6.601   5.012  1.00 82.99           N  
ATOM    714  CA  ALA    95      13.662   5.384   5.244  1.00 83.66           C  
ATOM    715  C   ALA    95      12.745   4.192   5.500  1.00 82.45           C  
ATOM    716  CB  ALA    95      14.618   5.578   6.419  1.00 81.78           C  
ATOM    717  O   ALA    95      12.905   3.134   4.886  1.00 80.94           O  
ATOM    718  N   ARG    96      11.732   4.362   6.345  1.00 80.76           N  
ATOM    719  CA  ARG    96      10.753   3.321   6.639  1.00 80.25           C  
ATOM    720  C   ARG    96       9.962   2.945   5.391  1.00 79.04           C  
ATOM    721  CB  ARG    96       9.800   3.778   7.746  1.00 78.93           C  
ATOM    722  O   ARG    96       9.772   1.761   5.104  1.00 77.18           O  
ATOM    723  CG  ARG    96      10.426   3.790   9.132  1.00 78.12           C  
ATOM    724  CD  ARG    96       9.487   4.388  10.170  1.00 77.25           C  
ATOM    725  NE  ARG    96       8.270   3.595  10.318  1.00 71.50           N  
ATOM    726  NH1 ARG    96       7.182   5.132  11.655  1.00 70.12           N  
ATOM    727  NH2 ARG    96       6.150   3.166  11.088  1.00 67.07           N  
ATOM    728  CZ  ARG    96       7.204   3.966  11.020  1.00 73.40           C  
ATOM    729  N   ALA    97       9.522   3.969   4.585  1.00 77.67           N  
ATOM    730  CA  ALA    97       8.816   3.738   3.327  1.00 77.32           C  
ATOM    731  C   ALA    97       9.680   2.943   2.352  1.00 77.32           C  
ATOM    732  CB  ALA    97       8.396   5.065   2.701  1.00 75.53           C  
ATOM    733  O   ALA    97       9.206   1.991   1.728  1.00 76.13           O  
ATOM    734  N   MET    98      10.953   3.251   2.234  1.00 75.43           N  
ATOM    735  CA  MET    98      11.902   2.573   1.356  1.00 76.86           C  
ATOM    736  C   MET    98      12.196   1.163   1.856  1.00 73.74           C  
ATOM    737  CB  MET    98      13.202   3.373   1.249  1.00 73.34           C  
ATOM    738  O   MET    98      12.511   0.272   1.066  1.00 72.22           O  
ATOM    739  CG  MET    98      13.073   4.647   0.431  1.00 70.28           C  
ATOM    740  SD  MET    98      14.643   5.592   0.348  1.00 80.96           S  
ATOM    741  CE  MET    98      15.622   4.495  -0.716  1.00 66.26           C  
ATOM    742  N   GLN    99      12.045   0.903   3.049  1.00 79.39           N  
ATOM    743  CA  GLN    99      12.264  -0.403   3.661  1.00 78.22           C  
ATOM    744  C   GLN    99      11.000  -1.257   3.603  1.00 73.51           C  
ATOM    745  CB  GLN    99      12.724  -0.246   5.111  1.00 75.41           C  
ATOM    746  O   GLN    99      10.994  -2.398   4.067  1.00 69.49           O  
ATOM    747  CG  GLN    99      14.156   0.254   5.251  1.00 74.50           C  
ATOM    748  CD  GLN    99      14.504   0.646   6.675  1.00 70.12           C  
ATOM    749  NE2 GLN    99      15.744   1.074   6.886  1.00 76.51           N  
ATOM    750  OE1 GLN    99      13.665   0.566   7.578  1.00 77.50           O  
ATOM    751  N   GLY   100       9.925  -0.598   3.072  1.00 71.49           N  
ATOM    752  CA  GLY   100       8.676  -1.321   2.887  1.00 70.13           C  
ATOM    753  C   GLY   100       7.822  -1.366   4.140  1.00 69.90           C  
ATOM    754  O   GLY   100       7.096  -2.335   4.369  1.00 66.58           O  
ATOM    755  N   ASP   101       7.932  -0.438   4.993  1.00 73.46           N  
ATOM    756  CA  ASP   101       7.083  -0.363   6.178  1.00 73.11           C  
ATOM    757  C   ASP   101       5.608  -0.269   5.792  1.00 72.93           C  
ATOM    758  CB  ASP   101       7.476   0.835   7.045  1.00 70.72           C  
ATOM    759  O   ASP   101       5.163   0.752   5.264  1.00 70.50           O  
ATOM    760  CG  ASP   101       6.775   0.848   8.392  1.00 72.17           C  
ATOM    761  OD1 ASP   101       5.601   0.425   8.472  1.00 76.40           O  
ATOM    762  OD2 ASP   101       7.400   1.289   9.380  1.00 77.84           O  
ATOM    763  N   VAL   102       4.804  -1.268   5.916  1.00 70.80           N  
ATOM    764  CA  VAL   102       3.411  -1.443   5.518  1.00 71.47           C  
ATOM    765  C   VAL   102       2.543  -0.386   6.196  1.00 71.55           C  
ATOM    766  CB  VAL   102       2.895  -2.858   5.864  1.00 66.75           C  
ATOM    767  O   VAL   102       1.518   0.030   5.649  1.00 69.67           O  
ATOM    768  CG1 VAL   102       3.483  -3.895   4.908  1.00 57.76           C  
ATOM    769  CG2 VAL   102       3.233  -3.209   7.311  1.00 57.42           C  
ATOM    770  N   ARG   103       2.912   0.079   7.409  1.00 72.56           N  
ATOM    771  CA  ARG   103       2.143   1.094   8.121  1.00 72.28           C  
ATOM    772  C   ARG   103       2.226   2.442   7.412  1.00 72.76           C  
ATOM    773  CB  ARG   103       2.635   1.229   9.563  1.00 69.88           C  
ATOM    774  O   ARG   103       1.220   3.141   7.276  1.00 71.87           O  
ATOM    775  CG  ARG   103       2.420  -0.017  10.407  1.00 67.34           C  
ATOM    776  CD  ARG   103       2.970   0.153  11.816  1.00 66.86           C  
ATOM    777  NE  ARG   103       2.818  -1.065  12.605  1.00 57.02           N  
ATOM    778  NH1 ARG   103       3.845  -0.218  14.493  1.00 50.62           N  
ATOM    779  NH2 ARG   103       3.046  -2.367  14.484  1.00 46.64           N  
ATOM    780  CZ  ARG   103       3.237  -1.214  13.859  1.00 59.82           C  
ATOM    781  N   VAL   104       3.429   2.849   6.943  1.00 73.76           N  
ATOM    782  CA  VAL   104       3.602   4.067   6.158  1.00 73.42           C  
ATOM    783  C   VAL   104       2.820   3.954   4.851  1.00 73.82           C  
ATOM    784  CB  VAL   104       5.093   4.346   5.864  1.00 71.25           C  
ATOM    785  O   VAL   104       2.109   4.885   4.464  1.00 72.50           O  
ATOM    786  CG1 VAL   104       5.243   5.520   4.899  1.00 70.07           C  
ATOM    787  CG2 VAL   104       5.851   4.617   7.162  1.00 69.84           C  
ATOM    788  N   ALA   105       2.881   2.845   4.217  1.00 72.85           N  
ATOM    789  CA  ALA   105       2.155   2.619   2.970  1.00 72.33           C  
ATOM    790  C   ALA   105       0.647   2.714   3.188  1.00 72.90           C  
ATOM    791  CB  ALA   105       2.519   1.259   2.381  1.00 70.48           C  
ATOM    792  O   ALA   105      -0.065   3.327   2.389  1.00 71.31           O  
ATOM    793  N   ALA   106       0.122   2.169   4.285  1.00 72.93           N  
ATOM    794  CA  ALA   106      -1.287   2.239   4.664  1.00 72.42           C  
ATOM    795  C   ALA   106      -1.714   3.680   4.926  1.00 72.72           C  
ATOM    796  CB  ALA   106      -1.548   1.378   5.898  1.00 70.11           C  
ATOM    797  O   ALA   106      -2.763   4.119   4.449  1.00 71.19           O  
ATOM    798  N   GLN   107      -0.884   4.428   5.621  1.00 71.90           N  
ATOM    799  CA  GLN   107      -1.157   5.839   5.871  1.00 70.99           C  
ATOM    800  C   GLN   107      -1.232   6.626   4.565  1.00 71.04           C  
ATOM    801  CB  GLN   107      -0.088   6.440   6.785  1.00 69.08           C  
ATOM    802  O   GLN   107      -2.101   7.485   4.401  1.00 68.79           O  
ATOM    803  CG  GLN   107      -0.205   6.003   8.239  1.00 66.11           C  
ATOM    804  CD  GLN   107       0.922   6.534   9.104  1.00 65.01           C  
ATOM    805  NE2 GLN   107       0.878   6.218  10.394  1.00 59.04           N  
ATOM    806  OE1 GLN   107       1.824   7.223   8.618  1.00 65.09           O  
ATOM    807  N   ILE   108      -0.360   6.393   3.644  1.00 71.43           N  
ATOM    808  CA  ILE   108      -0.377   7.016   2.324  1.00 70.73           C  
ATOM    809  C   ILE   108      -1.656   6.628   1.587  1.00 71.61           C  
ATOM    810  CB  ILE   108       0.863   6.614   1.494  1.00 69.15           C  
ATOM    811  O   ILE   108      -2.321   7.481   0.994  1.00 70.88           O  
ATOM    812  CG1 ILE   108       2.131   7.229   2.097  1.00 67.51           C  
ATOM    813  CG2 ILE   108       0.692   7.033   0.031  1.00 68.28           C  
ATOM    814  CD1 ILE   108       3.425   6.665   1.524  1.00 65.83           C  
ATOM    815  N   ALA   109      -2.038   5.424   1.639  1.00 71.15           N  
ATOM    816  CA  ALA   109      -3.256   4.932   1.001  1.00 70.34           C  
ATOM    817  C   ALA   109      -4.492   5.616   1.579  1.00 70.84           C  
ATOM    818  CB  ALA   109      -3.366   3.418   1.161  1.00 68.05           C  
ATOM    819  O   ALA   109      -5.373   6.052   0.834  1.00 68.89           O  
ATOM    820  N   GLU   110      -4.579   5.770   2.887  1.00 72.37           N  
ATOM    821  CA  GLU   110      -5.694   6.378   3.607  1.00 71.39           C  
ATOM    822  C   GLU   110      -5.858   7.847   3.231  1.00 70.73           C  
ATOM    823  CB  GLU   110      -5.496   6.240   5.119  1.00 68.29           C  
ATOM    824  O   GLU   110      -6.972   8.376   3.246  1.00 67.87           O  
ATOM    825  CG  GLU   110      -5.822   4.855   5.659  1.00 64.48           C  
ATOM    826  CD  GLU   110      -5.482   4.690   7.131  1.00 63.53           C  
ATOM    827  OE1 GLU   110      -5.076   5.683   7.776  1.00 63.67           O  
ATOM    828  OE2 GLU   110      -5.622   3.557   7.644  1.00 60.17           O  
ATOM    829  N   ARG   111      -4.765   8.406   2.804  1.00 69.06           N  
ATOM    830  CA  ARG   111      -4.763   9.846   2.570  1.00 68.15           C  
ATOM    831  C   ARG   111      -4.958  10.161   1.091  1.00 68.63           C  
ATOM    832  CB  ARG   111      -3.460  10.471   3.071  1.00 65.69           C  
ATOM    833  O   ARG   111      -5.012  11.330   0.701  1.00 65.89           O  
ATOM    834  CG  ARG   111      -3.317  10.469   4.585  1.00 63.20           C  
ATOM    835  CD  ARG   111      -2.080  11.232   5.037  1.00 62.77           C  
ATOM    836  NE  ARG   111      -1.987  11.294   6.493  1.00 53.20           N  
ATOM    837  NH1 ARG   111      -0.303  12.876   6.523  1.00 48.11           N  
ATOM    838  NH2 ARG   111      -1.144  12.051   8.490  1.00 43.64           N  
ATOM    839  CZ  ARG   111      -1.145  12.074   7.165  1.00 59.17           C  
ATOM    840  N   ASN   112      -4.981   9.242   0.306  1.00 65.89           N  
ATOM    841  CA  ASN   112      -5.250   9.451  -1.113  1.00 66.66           C  
ATOM    842  C   ASN   112      -6.624  10.074  -1.337  1.00 67.59           C  
ATOM    843  CB  ASN   112      -5.132   8.134  -1.882  1.00 63.10           C  
ATOM    844  O   ASN   112      -7.629   9.572  -0.830  1.00 66.38           O  
ATOM    845  CG  ASN   112      -5.013   8.340  -3.379  1.00 60.46           C  
ATOM    846  ND2 ASN   112      -4.077   7.634  -4.002  1.00 59.00           N  
ATOM    847  OD1 ASN   112      -5.756   9.128  -3.970  1.00 62.83           O  
ATOM    848  N   PRO   113      -6.666  11.254  -1.955  1.00 67.39           N  
ATOM    849  CA  PRO   113      -7.948  11.932  -2.156  1.00 67.55           C  
ATOM    850  C   PRO   113      -8.921  11.116  -3.005  1.00 69.25           C  
ATOM    851  CB  PRO   113      -7.554  13.227  -2.871  1.00 63.88           C  
ATOM    852  O   PRO   113     -10.137  11.297  -2.902  1.00 68.56           O  
ATOM    853  CG  PRO   113      -6.287  12.895  -3.592  1.00 62.04           C  
ATOM    854  CD  PRO   113      -5.521  11.895  -2.773  1.00 62.81           C  
ATOM    855  N   GLU   114      -8.462  10.302  -3.805  1.00 71.35           N  
ATOM    856  CA  GLU   114      -9.281   9.518  -4.725  1.00 73.52           C  
ATOM    857  C   GLU   114      -9.728   8.207  -4.086  1.00 75.41           C  
ATOM    858  CB  GLU   114      -8.516   9.238  -6.021  1.00 69.23           C  
ATOM    859  O   GLU   114      -8.906   7.327  -3.823  1.00 75.38           O  
ATOM    860  CG  GLU   114      -8.224  10.485  -6.844  1.00 63.99           C  
ATOM    861  CD  GLU   114      -9.479  11.178  -7.349  1.00 63.05           C  
ATOM    862  OE1 GLU   114     -10.513  10.499  -7.539  1.00 64.00           O  
ATOM    863  OE2 GLU   114      -9.428  12.411  -7.557  1.00 58.95           O  
ATOM    864  N   PRO   115     -11.032   8.018  -3.842  1.00 76.62           N  
ATOM    865  CA  PRO   115     -11.538   6.851  -3.116  1.00 77.54           C  
ATOM    866  C   PRO   115     -11.131   5.530  -3.766  1.00 79.35           C  
ATOM    867  CB  PRO   115     -13.057   7.038  -3.164  1.00 75.21           C  
ATOM    868  O   PRO   115     -10.780   4.576  -3.067  1.00 79.82           O  
ATOM    869  CG  PRO   115     -13.257   8.516  -3.258  1.00 74.72           C  
ATOM    870  CD  PRO   115     -12.137   9.098  -4.072  1.00 76.44           C  
ATOM    871  N   ASP   116     -11.130   5.399  -5.073  1.00 79.53           N  
ATOM    872  CA  ASP   116     -10.769   4.176  -5.783  1.00 80.53           C  
ATOM    873  C   ASP   116      -9.284   3.861  -5.614  1.00 80.91           C  
ATOM    874  CB  ASP   116     -11.116   4.295  -7.268  1.00 78.14           C  
ATOM    875  O   ASP   116      -8.912   2.711  -5.371  1.00 80.25           O  
ATOM    876  CG  ASP   116     -12.611   4.249  -7.534  1.00 77.02           C  
ATOM    877  OD1 ASP   116     -13.369   3.765  -6.666  1.00 79.24           O  
ATOM    878  OD2 ASP   116     -13.033   4.698  -8.621  1.00 79.44           O  
ATOM    879  N   ALA   117      -8.452   4.928  -5.701  1.00 79.14           N  
ATOM    880  CA  ALA   117      -7.020   4.756  -5.469  1.00 79.27           C  
ATOM    881  C   ALA   117      -6.745   4.313  -4.035  1.00 78.72           C  
ATOM    882  CB  ALA   117      -6.272   6.052  -5.775  1.00 76.45           C  
ATOM    883  O   ALA   117      -5.919   3.428  -3.799  1.00 77.27           O  
ATOM    884  N   ARG   118      -7.514   4.833  -3.053  1.00 81.74           N  
ATOM    885  CA  ARG   118      -7.415   4.429  -1.654  1.00 81.98           C  
ATOM    886  C   ARG   118      -7.785   2.960  -1.480  1.00 83.05           C  
ATOM    887  CB  ARG   118      -8.313   5.304  -0.777  1.00 78.57           C  
ATOM    888  O   ARG   118      -7.057   2.203  -0.835  1.00 82.47           O  
ATOM    889  CG  ARG   118      -8.104   5.099   0.715  1.00 72.22           C  
ATOM    890  CD  ARG   118      -9.044   5.967   1.541  1.00 70.12           C  
ATOM    891  NE  ARG   118      -8.887   7.384   1.224  1.00 64.33           N  
ATOM    892  NH1 ARG   118     -10.633   8.089   2.562  1.00 58.36           N  
ATOM    893  NH2 ARG   118      -9.415   9.615   1.360  1.00 53.02           N  
ATOM    894  CZ  ARG   118      -9.645   8.359   1.716  1.00 63.56           C  
ATOM    895  N   ARG   119      -8.852   2.563  -2.061  1.00 84.72           N  
ATOM    896  CA  ARG   119      -9.295   1.173  -2.011  1.00 85.33           C  
ATOM    897  C   ARG   119      -8.275   0.249  -2.667  1.00 86.65           C  
ATOM    898  CB  ARG   119     -10.657   1.018  -2.691  1.00 82.52           C  
ATOM    899  O   ARG   119      -7.963  -0.817  -2.133  1.00 86.62           O  
ATOM    900  CG  ARG   119     -11.823   1.525  -1.858  1.00 75.59           C  
ATOM    901  CD  ARG   119     -13.163   1.172  -2.489  1.00 73.85           C  
ATOM    902  NE  ARG   119     -13.405   1.940  -3.707  1.00 68.67           N  
ATOM    903  NH1 ARG   119     -15.469   0.997  -4.138  1.00 63.04           N  
ATOM    904  NH2 ARG   119     -14.612   2.586  -5.551  1.00 57.86           N  
ATOM    905  CZ  ARG   119     -14.495   1.839  -4.463  1.00 65.96           C  
ATOM    906  N   TRP   120      -7.744   0.649  -3.752  1.00 85.54           N  
ATOM    907  CA  TRP   120      -6.775  -0.159  -4.485  1.00 87.88           C  
ATOM    908  C   TRP   120      -5.481  -0.310  -3.692  1.00 84.12           C  
ATOM    909  CB  TRP   120      -6.481   0.462  -5.853  1.00 85.24           C  
ATOM    910  O   TRP   120      -4.947  -1.415  -3.567  1.00 80.30           O  
ATOM    911  CG  TRP   120      -5.539  -0.343  -6.697  1.00 84.71           C  
ATOM    912  CD1 TRP   120      -5.864  -1.344  -7.569  1.00 81.66           C  
ATOM    913  CD2 TRP   120      -4.114  -0.215  -6.745  1.00 84.20           C  
ATOM    914  CE2 TRP   120      -3.640  -1.172  -7.669  1.00 88.08           C  
ATOM    915  CE3 TRP   120      -3.192   0.616  -6.095  1.00 81.71           C  
ATOM    916  NE1 TRP   120      -4.726  -1.847  -8.157  1.00 81.05           N  
ATOM    917  CH2 TRP   120      -1.401  -0.494  -7.311  1.00 82.84           C  
ATOM    918  CZ2 TRP   120      -2.282  -1.320  -7.960  1.00 82.38           C  
ATOM    919  CZ3 TRP   120      -1.841   0.468  -6.386  1.00 82.40           C  
ATOM    920  N   LEU   121      -4.983   0.763  -3.117  1.00 82.91           N  
ATOM    921  CA  LEU   121      -3.751   0.735  -2.336  1.00 82.76           C  
ATOM    922  C   LEU   121      -3.915  -0.133  -1.094  1.00 82.64           C  
ATOM    923  CB  LEU   121      -3.341   2.154  -1.931  1.00 79.42           C  
ATOM    924  O   LEU   121      -3.028  -0.924  -0.763  1.00 80.77           O  
ATOM    925  CG  LEU   121      -2.019   2.288  -1.175  1.00 72.04           C  
ATOM    926  CD1 LEU   121      -0.867   1.763  -2.026  1.00 66.42           C  
ATOM    927  CD2 LEU   121      -1.776   3.739  -0.774  1.00 66.65           C  
ATOM    928  N   ALA   122      -5.060   0.006  -0.367  1.00 85.11           N  
ATOM    929  CA  ALA   122      -5.370  -0.853   0.773  1.00 85.65           C  
ATOM    930  C   ALA   122      -5.373  -2.324   0.367  1.00 86.92           C  
ATOM    931  CB  ALA   122      -6.719  -0.469   1.378  1.00 83.90           C  
ATOM    932  O   ALA   122      -4.732  -3.155   1.015  1.00 87.00           O  
ATOM    933  N   ALA   123      -6.015  -2.637  -0.727  1.00 87.77           N  
ATOM    934  CA  ALA   123      -6.058  -3.996  -1.261  1.00 88.72           C  
ATOM    935  C   ALA   123      -4.665  -4.474  -1.659  1.00 88.79           C  
ATOM    936  CB  ALA   123      -7.004  -4.068  -2.457  1.00 88.08           C  
ATOM    937  O   ALA   123      -4.309  -5.632  -1.428  1.00 88.40           O  
ATOM    938  N   ARG   124      -3.872  -3.626  -2.212  1.00 89.07           N  
ATOM    939  CA  ARG   124      -2.498  -3.934  -2.595  1.00 88.75           C  
ATOM    940  C   ARG   124      -1.646  -4.249  -1.370  1.00 87.59           C  
ATOM    941  CB  ARG   124      -1.883  -2.772  -3.376  1.00 86.55           C  
ATOM    942  O   ARG   124      -0.867  -5.204  -1.378  1.00 85.46           O  
ATOM    943  CG  ARG   124      -0.422  -2.979  -3.740  1.00 80.52           C  
ATOM    944  CD  ARG   124      -0.236  -4.165  -4.676  1.00 77.29           C  
ATOM    945  NE  ARG   124       1.150  -4.292  -5.116  1.00 73.40           N  
ATOM    946  NH1 ARG   124       1.460  -6.397  -4.215  1.00 65.58           N  
ATOM    947  NH2 ARG   124       3.172  -5.361  -5.333  1.00 60.95           N  
ATOM    948  CZ  ARG   124       1.924  -5.350  -4.887  1.00 73.18           C  
ATOM    949  N   LEU   125      -1.773  -3.491  -0.333  1.00 85.28           N  
ATOM    950  CA  LEU   125      -1.053  -3.708   0.918  1.00 85.12           C  
ATOM    951  C   LEU   125      -1.494  -5.009   1.580  1.00 85.73           C  
ATOM    952  CB  LEU   125      -1.274  -2.534   1.875  1.00 82.88           C  
ATOM    953  O   LEU   125      -0.657  -5.808   2.006  1.00 84.86           O  
ATOM    954  CG  LEU   125      -0.580  -1.221   1.509  1.00 76.50           C  
ATOM    955  CD1 LEU   125      -1.077  -0.091   2.404  1.00 71.85           C  
ATOM    956  CD2 LEU   125       0.934  -1.368   1.616  1.00 72.00           C  
ATOM    957  N   GLU   126      -2.751  -5.266   1.651  1.00 88.78           N  
ATOM    958  CA  GLU   126      -3.304  -6.511   2.176  1.00 89.42           C  
ATOM    959  C   GLU   126      -2.795  -7.715   1.389  1.00 90.18           C  
ATOM    960  CB  GLU   126      -4.834  -6.474   2.150  1.00 87.47           C  
ATOM    961  O   GLU   126      -2.277  -8.670   1.972  1.00 89.82           O  
ATOM    962  CG  GLU   126      -5.489  -7.690   2.788  1.00 79.66           C  
ATOM    963  CD  GLU   126      -6.993  -7.544   2.953  1.00 76.30           C  
ATOM    964  OE1 GLU   126      -7.520  -6.426   2.752  1.00 76.35           O  
ATOM    965  OE2 GLU   126      -7.651  -8.555   3.287  1.00 72.67           O  
ATOM    966  N   SER   127      -2.858  -7.689   0.094  1.00 90.86           N  
ATOM    967  CA  SER   127      -2.377  -8.753  -0.781  1.00 91.19           C  
ATOM    968  C   SER   127      -0.884  -8.993  -0.590  1.00 90.59           C  
ATOM    969  CB  SER   127      -2.665  -8.415  -2.245  1.00 90.10           C  
ATOM    970  O   SER   127      -0.434 -10.140  -0.554  1.00 89.38           O  
ATOM    971  OG  SER   127      -2.250  -9.469  -3.096  1.00 84.42           O  
ATOM    972  N   THR   128      -0.046  -7.960  -0.453  1.00 88.36           N  
ATOM    973  CA  THR   128       1.388  -8.066  -0.210  1.00 88.01           C  
ATOM    974  C   THR   128       1.661  -8.675   1.162  1.00 87.64           C  
ATOM    975  CB  THR   128       2.076  -6.692  -0.310  1.00 86.15           C  
ATOM    976  O   THR   128       2.528  -9.541   1.302  1.00 86.25           O  
ATOM    977  CG2 THR   128       3.574  -6.805  -0.048  1.00 78.74           C  
ATOM    978  OG1 THR   128       1.871  -6.157  -1.624  1.00 82.07           O  
ATOM    979  N   GLY   129       0.923  -8.233   2.215  1.00 88.45           N  
ATOM    980  CA  GLY   129       1.024  -8.798   3.551  1.00 88.87           C  
ATOM    981  C   GLY   129       0.707 -10.280   3.598  1.00 90.01           C  
ATOM    982  O   GLY   129       1.498 -11.074   4.113  1.00 89.79           O  
ATOM    983  N   ALA   130      -0.389 -10.654   3.010  1.00 91.97           N  
ATOM    984  CA  ALA   130      -0.829 -12.045   2.950  1.00 92.88           C  
ATOM    985  C   ALA   130       0.195 -12.913   2.224  1.00 93.17           C  
ATOM    986  CB  ALA   130      -2.189 -12.144   2.264  1.00 92.18           C  
ATOM    987  O   ALA   130       0.515 -14.015   2.675  1.00 92.91           O  
ATOM    988  N   ARG   131       0.750 -12.381   1.130  1.00 93.65           N  
ATOM    989  CA  ARG   131       1.778 -13.098   0.383  1.00 93.68           C  
ATOM    990  C   ARG   131       3.027 -13.307   1.232  1.00 93.49           C  
ATOM    991  CB  ARG   131       2.136 -12.344  -0.899  1.00 92.77           C  
ATOM    992  O   ARG   131       3.586 -14.405   1.264  1.00 92.55           O  
ATOM    993  CG  ARG   131       3.213 -13.020  -1.732  1.00 89.86           C  
ATOM    994  CD  ARG   131       2.772 -14.395  -2.215  1.00 87.19           C  
ATOM    995  NE  ARG   131       3.763 -14.997  -3.103  1.00 85.96           N  
ATOM    996  NH1 ARG   131       2.673 -17.027  -3.280  1.00 81.49           N  
ATOM    997  NH2 ARG   131       4.650 -16.681  -4.388  1.00 79.61           N  
ATOM    998  CZ  ARG   131       3.693 -16.234  -3.588  1.00 83.85           C  
ATOM    999  N   ARG   132       3.473 -12.346   1.988  1.00 90.78           N  
ATOM   1000  CA  ARG   132       4.631 -12.446   2.870  1.00 90.82           C  
ATOM   1001  C   ARG   132       4.398 -13.481   3.966  1.00 91.11           C  
ATOM   1002  CB  ARG   132       4.951 -11.086   3.494  1.00 88.30           C  
ATOM   1003  O   ARG   132       5.282 -14.288   4.263  1.00 90.29           O  
ATOM   1004  CG  ARG   132       5.603 -10.105   2.532  1.00 79.26           C  
ATOM   1005  CD  ARG   132       5.814  -8.741   3.175  1.00 76.35           C  
ATOM   1006  NE  ARG   132       6.437  -7.799   2.249  1.00 73.10           N  
ATOM   1007  NH1 ARG   132       6.122  -5.948   3.594  1.00 65.23           N  
ATOM   1008  NH2 ARG   132       7.152  -5.729   1.558  1.00 59.68           N  
ATOM   1009  CZ  ARG   132       6.569  -6.494   2.469  1.00 69.61           C  
ATOM   1010  N   GLU   133       3.256 -13.447   4.563  1.00 92.67           N  
ATOM   1011  CA  GLU   133       2.887 -14.409   5.597  1.00 93.15           C  
ATOM   1012  C   GLU   133       2.866 -15.831   5.046  1.00 94.20           C  
ATOM   1013  CB  GLU   133       1.523 -14.057   6.196  1.00 90.68           C  
ATOM   1014  O   GLU   133       3.412 -16.749   5.661  1.00 93.95           O  
ATOM   1015  CG  GLU   133       1.100 -14.966   7.341  1.00 78.58           C  
ATOM   1016  CD  GLU   133       2.100 -14.993   8.486  1.00 73.61           C  
ATOM   1017  OE1 GLU   133       2.860 -14.011   8.652  1.00 73.73           O  
ATOM   1018  OE2 GLU   133       2.125 -16.004   9.223  1.00 68.78           O  
ATOM   1019  N   LEU   134       2.291 -16.067   3.852  1.00 95.55           N  
ATOM   1020  CA  LEU   134       2.305 -17.373   3.203  1.00 95.78           C  
ATOM   1021  C   LEU   134       3.735 -17.848   2.969  1.00 95.62           C  
ATOM   1022  CB  LEU   134       1.548 -17.320   1.874  1.00 95.67           C  
ATOM   1023  O   LEU   134       4.086 -18.976   3.324  1.00 94.96           O  
ATOM   1024  CG  LEU   134       1.620 -18.575   1.002  1.00 95.11           C  
ATOM   1025  CD1 LEU   134       1.035 -19.771   1.745  1.00 93.73           C  
ATOM   1026  CD2 LEU   134       0.892 -18.351  -0.319  1.00 93.54           C  
ATOM   1027  N   LEU   135       4.597 -16.963   2.387  1.00 95.63           N  
ATOM   1028  CA  LEU   135       5.965 -17.354   2.064  1.00 95.60           C  
ATOM   1029  C   LEU   135       6.752 -17.676   3.330  1.00 95.22           C  
ATOM   1030  CB  LEU   135       6.669 -16.244   1.279  1.00 94.66           C  
ATOM   1031  O   LEU   135       7.524 -18.637   3.358  1.00 94.27           O  
ATOM   1032  CG  LEU   135       6.102 -15.929  -0.106  1.00 90.76           C  
ATOM   1033  CD1 LEU   135       6.921 -14.831  -0.777  1.00 86.66           C  
ATOM   1034  CD2 LEU   135       6.071 -17.185  -0.971  1.00 86.47           C  
ATOM   1035  N   ALA   136       6.535 -16.917   4.444  1.00 94.62           N  
ATOM   1036  CA  ALA   136       7.144 -17.193   5.742  1.00 94.88           C  
ATOM   1037  C   ALA   136       6.641 -18.515   6.314  1.00 95.08           C  
ATOM   1038  CB  ALA   136       6.858 -16.053   6.717  1.00 93.58           C  
ATOM   1039  O   ALA   136       7.418 -19.292   6.874  1.00 94.54           O  
ATOM   1040  N   THR   137       5.407 -18.834   6.186  1.00 95.67           N  
ATOM   1041  CA  THR   137       4.818 -20.097   6.614  1.00 96.07           C  
ATOM   1042  C   THR   137       5.394 -21.262   5.813  1.00 96.09           C  
ATOM   1043  CB  THR   137       3.285 -20.078   6.465  1.00 95.85           C  
ATOM   1044  O   THR   137       5.811 -22.270   6.387  1.00 95.65           O  
ATOM   1045  CG2 THR   137       2.678 -21.426   6.841  1.00 93.65           C  
ATOM   1046  OG1 THR   137       2.741 -19.066   7.322  1.00 94.66           O  
ATOM   1047  N   VAL   138       5.502 -21.098   4.523  1.00 96.40           N  
ATOM   1048  CA  VAL   138       6.061 -22.103   3.625  1.00 96.44           C  
ATOM   1049  C   VAL   138       7.502 -22.410   4.026  1.00 95.94           C  
ATOM   1050  CB  VAL   138       6.004 -21.642   2.151  1.00 96.08           C  
ATOM   1051  O   VAL   138       7.882 -23.576   4.155  1.00 94.82           O  
ATOM   1052  CG1 VAL   138       6.886 -22.529   1.274  1.00 92.59           C  
ATOM   1053  CG2 VAL   138       4.563 -21.649   1.646  1.00 92.01           C  
ATOM   1054  N   ALA   139       8.280 -21.378   4.303  1.00 96.20           N  
ATOM   1055  CA  ALA   139       9.669 -21.545   4.723  1.00 95.90           C  
ATOM   1056  C   ALA   139       9.757 -22.322   6.033  1.00 95.32           C  
ATOM   1057  CB  ALA   139      10.349 -20.186   4.868  1.00 94.93           C  
ATOM   1058  O   ALA   139      10.548 -23.261   6.154  1.00 94.09           O  
ATOM   1059  N   ARG   140       8.831 -22.050   7.032  1.00 95.93           N  
ATOM   1060  CA  ARG   140       8.808 -22.706   8.335  1.00 95.82           C  
ATOM   1061  C   ARG   140       8.386 -24.165   8.207  1.00 95.38           C  
ATOM   1062  CB  ARG   140       7.867 -21.970   9.291  1.00 95.01           C  
ATOM   1063  O   ARG   140       8.720 -24.991   9.059  1.00 94.22           O  
ATOM   1064  CG  ARG   140       8.435 -20.668   9.834  1.00 90.39           C  
ATOM   1065  CD  ARG   140       7.577 -20.104  10.958  1.00 85.64           C  
ATOM   1066  NE  ARG   140       6.234 -19.767  10.494  1.00 86.35           N  
ATOM   1067  NH1 ARG   140       6.714 -17.547  10.072  1.00 80.09           N  
ATOM   1068  NH2 ARG   140       4.608 -18.363   9.682  1.00 76.06           N  
ATOM   1069  CZ  ARG   140       5.855 -18.560  10.084  1.00 82.06           C  
ATOM   1070  N   HIS   141       7.729 -24.475   7.106  1.00 96.55           N  
ATOM   1071  CA  HIS   141       7.194 -25.818   6.908  1.00 96.58           C  
ATOM   1072  C   HIS   141       7.985 -26.575   5.846  1.00 96.10           C  
ATOM   1073  CB  HIS   141       5.717 -25.753   6.515  1.00 96.23           C  
ATOM   1074  O   HIS   141       7.479 -27.529   5.252  1.00 94.21           O  
ATOM   1075  CG  HIS   141       4.796 -25.550   7.676  1.00 94.46           C  
ATOM   1076  CD2 HIS   141       4.587 -24.471   8.466  1.00 90.18           C  
ATOM   1077  ND1 HIS   141       3.957 -26.539   8.143  1.00 88.85           N  
ATOM   1078  CE1 HIS   141       3.268 -26.074   9.172  1.00 89.84           C  
ATOM   1079  NE2 HIS   141       3.632 -24.822   9.388  1.00 90.96           N  
ATOM   1080  N   GLY   142       9.258 -26.137   5.582  1.00 96.00           N  
ATOM   1081  CA  GLY   142      10.220 -26.866   4.770  1.00 95.92           C  
ATOM   1082  C   GLY   142      10.033 -26.644   3.281  1.00 95.66           C  
ATOM   1083  O   GLY   142      10.517 -27.432   2.466  1.00 94.50           O  
ATOM   1084  N   GLY   143       9.274 -25.680   2.864  1.00 96.47           N  
ATOM   1085  CA  GLY   143       9.206 -25.257   1.475  1.00 96.22           C  
ATOM   1086  C   GLY   143      10.477 -24.584   0.993  1.00 94.72           C  
ATOM   1087  O   GLY   143      10.999 -23.684   1.654  1.00 92.48           O  
ATOM   1088  N   GLU   144      10.989 -25.009  -0.199  1.00 93.94           N  
ATOM   1089  CA  GLU   144      12.246 -24.503  -0.743  1.00 93.50           C  
ATOM   1090  C   GLU   144      12.168 -24.345  -2.259  1.00 92.58           C  
ATOM   1091  CB  GLU   144      13.406 -25.430  -0.369  1.00 90.73           C  
ATOM   1092  O   GLU   144      11.331 -24.972  -2.911  1.00 90.97           O  
ATOM   1093  CG  GLU   144      13.636 -25.553   1.130  1.00 82.25           C  
ATOM   1094  CD  GLU   144      14.788 -26.478   1.486  1.00 78.74           C  
ATOM   1095  OE1 GLU   144      15.312 -27.171   0.584  1.00 80.24           O  
ATOM   1096  OE2 GLU   144      15.171 -26.511   2.677  1.00 78.80           O  
ATOM   1097  N   GLY   145      13.062 -23.570  -2.807  1.00 92.47           N  
ATOM   1098  CA  GLY   145      13.321 -23.447  -4.233  1.00 91.74           C  
ATOM   1099  C   GLY   145      12.094 -23.048  -5.030  1.00 91.47           C  
ATOM   1100  O   GLY   145      11.550 -21.959  -4.838  1.00 84.99           O  
ATOM   1101  N   ARG   146      11.674 -23.971  -5.909  1.00 93.44           N  
ATOM   1102  CA  ARG   146      10.727 -23.667  -6.977  1.00 93.02           C  
ATOM   1103  C   ARG   146       9.307 -23.555  -6.435  1.00 93.67           C  
ATOM   1104  CB  ARG   146      10.788 -24.737  -8.070  1.00 89.95           C  
ATOM   1105  O   ARG   146       8.420 -23.023  -7.106  1.00 92.47           O  
ATOM   1106  CG  ARG   146      12.082 -24.730  -8.868  1.00 80.68           C  
ATOM   1107  CD  ARG   146      12.041 -25.728 -10.017  1.00 77.11           C  
ATOM   1108  NE  ARG   146      13.308 -25.767 -10.742  1.00 73.89           N  
ATOM   1109  NH1 ARG   146      12.620 -27.354 -12.274  1.00 71.60           N  
ATOM   1110  NH2 ARG   146      14.742 -26.493 -12.382  1.00 64.80           N  
ATOM   1111  CZ  ARG   146      13.554 -26.538 -11.798  1.00 68.87           C  
ATOM   1112  N   VAL   147       9.035 -24.007  -5.221  1.00 95.14           N  
ATOM   1113  CA  VAL   147       7.693 -24.040  -4.649  1.00 95.57           C  
ATOM   1114  C   VAL   147       7.126 -22.625  -4.579  1.00 95.93           C  
ATOM   1115  CB  VAL   147       7.691 -24.685  -3.245  1.00 94.77           C  
ATOM   1116  O   VAL   147       5.949 -22.406  -4.874  1.00 95.54           O  
ATOM   1117  CG1 VAL   147       8.357 -23.763  -2.225  1.00 89.17           C  
ATOM   1118  CG2 VAL   147       6.265 -25.021  -2.814  1.00 88.35           C  
ATOM   1119  N   TYR   148       7.955 -21.605  -4.341  1.00 95.09           N  
ATOM   1120  CA  TYR   148       7.508 -20.222  -4.209  1.00 95.45           C  
ATOM   1121  C   TYR   148       6.932 -19.708  -5.523  1.00 94.32           C  
ATOM   1122  CB  TYR   148       8.665 -19.324  -3.760  1.00 95.10           C  
ATOM   1123  O   TYR   148       5.874 -19.075  -5.538  1.00 92.96           O  
ATOM   1124  CG  TYR   148       9.216 -19.679  -2.400  1.00 94.96           C  
ATOM   1125  CD1 TYR   148       8.539 -19.318  -1.237  1.00 93.84           C  
ATOM   1126  CD2 TYR   148      10.413 -20.374  -2.275  1.00 93.50           C  
ATOM   1127  CE1 TYR   148       9.044 -19.641   0.018  1.00 93.10           C  
ATOM   1128  CE2 TYR   148      10.927 -20.703  -1.025  1.00 93.15           C  
ATOM   1129  OH  TYR   148      10.741 -20.655   1.354  1.00 91.35           O  
ATOM   1130  CZ  TYR   148      10.237 -20.333   0.114  1.00 92.60           C  
ATOM   1131  N   GLY   149       7.595 -19.944  -6.626  1.00 91.92           N  
ATOM   1132  CA  GLY   149       7.088 -19.589  -7.942  1.00 92.13           C  
ATOM   1133  C   GLY   149       5.833 -20.352  -8.323  1.00 92.45           C  
ATOM   1134  O   GLY   149       4.899 -19.778  -8.887  1.00 91.84           O  
ATOM   1135  N   GLN   150       5.758 -21.647  -7.989  1.00 92.98           N  
ATOM   1136  CA  GLN   150       4.618 -22.508  -8.285  1.00 93.62           C  
ATOM   1137  C   GLN   150       3.374 -22.055  -7.524  1.00 94.04           C  
ATOM   1138  CB  GLN   150       4.941 -23.963  -7.943  1.00 92.84           C  
ATOM   1139  O   GLN   150       2.288 -21.963  -8.099  1.00 93.82           O  
ATOM   1140  CG  GLN   150       5.972 -24.597  -8.867  1.00 89.58           C  
ATOM   1141  CD  GLN   150       6.365 -25.997  -8.434  1.00 86.92           C  
ATOM   1142  NE2 GLN   150       6.037 -26.987  -9.258  1.00 87.32           N  
ATOM   1143  OE1 GLN   150       6.960 -26.188  -7.369  1.00 88.16           O  
ATOM   1144  N   LEU   151       3.486 -21.666  -6.213  1.00 94.82           N  
ATOM   1145  CA  LEU   151       2.393 -21.113  -5.422  1.00 95.11           C  
ATOM   1146  C   LEU   151       1.842 -19.845  -6.067  1.00 94.77           C  
ATOM   1147  CB  LEU   151       2.862 -20.811  -3.996  1.00 94.84           C  
ATOM   1148  O   LEU   151       0.626 -19.693  -6.206  1.00 94.07           O  
ATOM   1149  CG  LEU   151       3.210 -22.021  -3.127  1.00 93.52           C  
ATOM   1150  CD1 LEU   151       3.944 -21.574  -1.867  1.00 91.52           C  
ATOM   1151  CD2 LEU   151       1.950 -22.802  -2.769  1.00 91.34           C  
ATOM   1152  N   GLY   152       2.734 -18.958  -6.479  1.00 93.62           N  
ATOM   1153  CA  GLY   152       2.315 -17.757  -7.184  1.00 93.30           C  
ATOM   1154  C   GLY   152       1.582 -18.052  -8.479  1.00 93.03           C  
ATOM   1155  O   GLY   152       0.557 -17.433  -8.773  1.00 91.87           O  
ATOM   1156  N   SER   153       2.047 -19.038  -9.263  1.00 92.30           N  
ATOM   1157  CA  SER   153       1.433 -19.418 -10.531  1.00 92.30           C  
ATOM   1158  C   SER   153       0.037 -19.993 -10.319  1.00 92.71           C  
ATOM   1159  CB  SER   153       2.306 -20.435 -11.267  1.00 90.35           C  
ATOM   1160  O   SER   153      -0.899 -19.650 -11.045  1.00 92.15           O  
ATOM   1161  OG  SER   153       3.523 -19.842 -11.687  1.00 76.39           O  
ATOM   1162  N   ILE   154      -0.160 -20.823  -9.300  1.00 93.48           N  
ATOM   1163  CA  ILE   154      -1.448 -21.425  -8.972  1.00 93.82           C  
ATOM   1164  C   ILE   154      -2.432 -20.339  -8.545  1.00 94.05           C  
ATOM   1165  CB  ILE   154      -1.308 -22.489  -7.860  1.00 93.32           C  
ATOM   1166  O   ILE   154      -3.550 -20.268  -9.061  1.00 93.64           O  
ATOM   1167  CG1 ILE   154      -0.526 -23.702  -8.377  1.00 91.45           C  
ATOM   1168  CG2 ILE   154      -2.685 -22.907  -7.336  1.00 90.99           C  
ATOM   1169  CD1 ILE   154       0.009 -24.608  -7.277  1.00 89.50           C  
ATOM   1170  N   SER   155      -2.038 -19.431  -7.649  1.00 93.80           N  
ATOM   1171  CA  SER   155      -2.890 -18.339  -7.190  1.00 93.78           C  
ATOM   1172  C   SER   155      -3.299 -17.434  -8.346  1.00 93.16           C  
ATOM   1173  CB  SER   155      -2.176 -17.518  -6.116  1.00 93.12           C  
ATOM   1174  O   SER   155      -4.482 -17.131  -8.516  1.00 92.02           O  
ATOM   1175  OG  SER   155      -1.863 -18.322  -4.992  1.00 89.92           O  
ATOM   1176  N   ASN   156      -2.368 -17.055  -9.204  1.00 92.45           N  
ATOM   1177  CA  ASN   156      -2.646 -16.187 -10.343  1.00 92.24           C  
ATOM   1178  C   ASN   156      -3.567 -16.866 -11.353  1.00 92.01           C  
ATOM   1179  CB  ASN   156      -1.343 -15.756 -11.020  1.00 90.85           C  
ATOM   1180  O   ASN   156      -4.539 -16.265 -11.814  1.00 90.96           O  
ATOM   1181  CG  ASN   156      -0.579 -14.725 -10.214  1.00 85.98           C  
ATOM   1182  ND2 ASN   156       0.746 -14.775 -10.289  1.00 84.79           N  
ATOM   1183  OD1 ASN   156      -1.175 -13.890  -9.528  1.00 83.72           O  
ATOM   1184  N   ARG   157      -3.400 -18.093 -11.683  1.00 92.09           N  
ATOM   1185  CA  ARG   157      -4.260 -18.821 -12.610  1.00 91.43           C  
ATOM   1186  C   ARG   157      -5.671 -18.965 -12.050  1.00 91.18           C  
ATOM   1187  CB  ARG   157      -3.675 -20.201 -12.917  1.00 89.07           C  
ATOM   1188  O   ARG   157      -6.653 -18.843 -12.786  1.00 89.92           O  
ATOM   1189  CG  ARG   157      -2.532 -20.177 -13.918  1.00 80.22           C  
ATOM   1190  CD  ARG   157      -1.994 -21.575 -14.194  1.00 76.97           C  
ATOM   1191  NE  ARG   157      -0.672 -21.531 -14.813  1.00 73.39           N  
ATOM   1192  NH1 ARG   157      -0.332 -23.815 -14.733  1.00 66.18           N  
ATOM   1193  NH2 ARG   157       1.274 -22.442 -15.623  1.00 61.06           N  
ATOM   1194  CZ  ARG   157       0.087 -22.596 -15.055  1.00 69.41           C  
ATOM   1195  N   THR   158      -5.782 -19.156 -10.736  1.00 92.41           N  
ATOM   1196  CA  THR   158      -7.076 -19.302 -10.078  1.00 91.92           C  
ATOM   1197  C   THR   158      -7.856 -17.991 -10.122  1.00 90.78           C  
ATOM   1198  CB  THR   158      -6.911 -19.755  -8.615  1.00 91.68           C  
ATOM   1199  O   THR   158      -9.044 -17.981 -10.451  1.00 89.32           O  
ATOM   1200  CG2 THR   158      -8.264 -19.890  -7.925  1.00 89.56           C  
ATOM   1201  OG1 THR   158      -6.244 -21.024  -8.587  1.00 91.18           O  
ATOM   1202  N   VAL   159      -7.181 -16.890  -9.873  1.00 92.59           N  
ATOM   1203  CA  VAL   159      -7.855 -15.605  -9.721  1.00 92.02           C  
ATOM   1204  C   VAL   159      -8.010 -14.936 -11.085  1.00 90.24           C  
ATOM   1205  CB  VAL   159      -7.090 -14.673  -8.755  1.00 91.67           C  
ATOM   1206  O   VAL   159      -9.048 -14.339 -11.377  1.00 88.03           O  
ATOM   1207  CG1 VAL   159      -7.699 -13.272  -8.758  1.00 89.00           C  
ATOM   1208  CG2 VAL   159      -7.088 -15.255  -7.342  1.00 88.42           C  
ATOM   1209  N   LEU   160      -6.959 -15.040 -11.928  1.00 90.02           N  
ATOM   1210  CA  LEU   160      -6.868 -14.219 -13.131  1.00 89.22           C  
ATOM   1211  C   LEU   160      -7.138 -15.051 -14.379  1.00 87.56           C  
ATOM   1212  CB  LEU   160      -5.488 -13.562 -13.229  1.00 88.53           C  
ATOM   1213  O   LEU   160      -7.289 -14.505 -15.474  1.00 85.20           O  
ATOM   1214  CG  LEU   160      -5.016 -12.789 -11.997  1.00 87.16           C  
ATOM   1215  CD1 LEU   160      -3.578 -12.317 -12.186  1.00 84.15           C  
ATOM   1216  CD2 LEU   160      -5.940 -11.607 -11.721  1.00 84.13           C  
ATOM   1217  N   GLY   161      -7.145 -16.381 -14.310  1.00 89.29           N  
ATOM   1218  CA  GLY   161      -7.265 -17.280 -15.447  1.00 88.63           C  
ATOM   1219  C   GLY   161      -6.011 -17.335 -16.299  1.00 87.78           C  
ATOM   1220  O   GLY   161      -6.003 -17.960 -17.362  1.00 85.88           O  
ATOM   1221  N   LYS   162      -4.966 -16.699 -15.856  1.00 89.15           N  
ATOM   1222  CA  LYS   162      -3.731 -16.550 -16.619  1.00 88.73           C  
ATOM   1223  C   LYS   162      -2.511 -16.580 -15.703  1.00 88.42           C  
ATOM   1224  CB  LYS   162      -3.750 -15.248 -17.423  1.00 86.96           C  
ATOM   1225  O   LYS   162      -2.633 -16.381 -14.492  1.00 87.19           O  
ATOM   1226  CG  LYS   162      -4.893 -15.155 -18.422  1.00 82.01           C  
ATOM   1227  CD  LYS   162      -4.883 -13.822 -19.160  1.00 80.22           C  
ATOM   1228  CE  LYS   162      -6.024 -13.729 -20.164  1.00 77.17           C  
ATOM   1229  NZ  LYS   162      -6.071 -12.391 -20.827  1.00 77.33           N  
ATOM   1230  N   ASP   163      -1.342 -16.782 -16.375  1.00 87.14           N  
ATOM   1231  CA  ASP   163      -0.090 -16.714 -15.627  1.00 87.47           C  
ATOM   1232  C   ASP   163       0.382 -15.269 -15.477  1.00 89.08           C  
ATOM   1233  CB  ASP   163       0.991 -17.552 -16.312  1.00 84.94           C  
ATOM   1234  O   ASP   163      -0.102 -14.377 -16.176  1.00 88.94           O  
ATOM   1235  CG  ASP   163       1.336 -17.053 -17.704  1.00 78.97           C  
ATOM   1236  OD1 ASP   163       1.713 -15.870 -17.851  1.00 78.04           O  
ATOM   1237  OD2 ASP   163       1.226 -17.848 -18.662  1.00 79.52           O  
ATOM   1238  N   SER   164       1.323 -15.049 -14.592  1.00 87.43           N  
ATOM   1239  CA  SER   164       1.829 -13.729 -14.227  1.00 88.32           C  
ATOM   1240  C   SER   164       2.463 -13.030 -15.425  1.00 88.51           C  
ATOM   1241  CB  SER   164       2.847 -13.839 -13.092  1.00 85.31           C  
ATOM   1242  O   SER   164       2.362 -11.810 -15.564  1.00 87.78           O  
ATOM   1243  OG  SER   164       2.222 -14.268 -11.895  1.00 77.04           O  
ATOM   1244  N   ALA   165       3.152 -13.721 -16.262  1.00 89.40           N  
ATOM   1245  CA  ALA   165       3.805 -13.143 -17.433  1.00 89.94           C  
ATOM   1246  C   ALA   165       2.779 -12.582 -18.413  1.00 90.47           C  
ATOM   1247  CB  ALA   165       4.681 -14.186 -18.123  1.00 87.88           C  
ATOM   1248  O   ALA   165       2.894 -11.436 -18.854  1.00 90.03           O  
ATOM   1249  N   SER   166       1.723 -13.364 -18.726  1.00 88.14           N  
ATOM   1250  CA  SER   166       0.625 -12.956 -19.597  1.00 88.88           C  
ATOM   1251  C   SER   166      -0.093 -11.729 -19.044  1.00 89.21           C  
ATOM   1252  CB  SER   166      -0.371 -14.102 -19.777  1.00 87.19           C  
ATOM   1253  O   SER   166      -0.395 -10.793 -19.786  1.00 88.84           O  
ATOM   1254  OG  SER   166       0.247 -15.212 -20.405  1.00 81.23           O  
ATOM   1255  N   VAL   167      -0.314 -11.647 -17.743  1.00 86.18           N  
ATOM   1256  CA  VAL   167      -0.977 -10.517 -17.101  1.00 86.64           C  
ATOM   1257  C   VAL   167      -0.100  -9.272 -17.211  1.00 86.70           C  
ATOM   1258  CB  VAL   167      -1.298 -10.813 -15.619  1.00 85.19           C  
ATOM   1259  O   VAL   167      -0.590  -8.185 -17.529  1.00 86.20           O  
ATOM   1260  CG1 VAL   167      -1.822  -9.561 -14.918  1.00 83.44           C  
ATOM   1261  CG2 VAL   167      -2.308 -11.954 -15.510  1.00 83.50           C  
ATOM   1262  N   ARG   168       1.246  -9.387 -17.004  1.00 85.44           N  
ATOM   1263  CA  ARG   168       2.161  -8.253 -17.088  1.00 86.23           C  
ATOM   1264  C   ARG   168       2.231  -7.709 -18.511  1.00 85.41           C  
ATOM   1265  CB  ARG   168       3.559  -8.653 -16.611  1.00 84.22           C  
ATOM   1266  O   ARG   168       2.198  -6.494 -18.719  1.00 84.91           O  
ATOM   1267  CG  ARG   168       3.673  -8.810 -15.103  1.00 82.50           C  
ATOM   1268  CD  ARG   168       5.122  -8.954 -14.659  1.00 82.83           C  
ATOM   1269  NE  ARG   168       5.751 -10.134 -15.245  1.00 80.24           N  
ATOM   1270  NH1 ARG   168       5.285 -11.524 -13.459  1.00 80.05           N  
ATOM   1271  NH2 ARG   168       6.410 -12.334 -15.285  1.00 77.78           N  
ATOM   1272  CZ  ARG   168       5.814 -11.328 -14.662  1.00 77.43           C  
ATOM   1273  N   GLN   169       2.260  -8.596 -19.463  1.00 89.62           N  
ATOM   1274  CA  GLN   169       2.290  -8.225 -20.874  1.00 90.15           C  
ATOM   1275  C   GLN   169       0.986  -7.552 -21.294  1.00 89.65           C  
ATOM   1276  CB  GLN   169       2.552  -9.453 -21.747  1.00 88.30           C  
ATOM   1277  O   GLN   169       1.002  -6.477 -21.896  1.00 89.08           O  
ATOM   1278  CG  GLN   169       2.688  -9.136 -23.230  1.00 82.93           C  
ATOM   1279  CD  GLN   169       2.997 -10.363 -24.067  1.00 79.59           C  
ATOM   1280  NE2 GLN   169       3.088 -10.178 -25.380  1.00 81.77           N  
ATOM   1281  OE1 GLN   169       3.153 -11.468 -23.538  1.00 83.36           O  
ATOM   1282  N   GLU   170      -0.135  -8.016 -20.967  1.00 88.04           N  
ATOM   1283  CA  GLU   170      -1.457  -7.515 -21.329  1.00 87.98           C  
ATOM   1284  C   GLU   170      -1.731  -6.161 -20.681  1.00 85.93           C  
ATOM   1285  CB  GLU   170      -2.541  -8.519 -20.928  1.00 85.26           C  
ATOM   1286  O   GLU   170      -2.354  -5.289 -21.291  1.00 84.26           O  
ATOM   1287  CG  GLU   170      -3.947  -8.099 -21.333  1.00 76.75           C  
ATOM   1288  CD  GLU   170      -5.020  -9.073 -20.871  1.00 72.89           C  
ATOM   1289  OE1 GLU   170      -4.690 -10.243 -20.572  1.00 75.81           O  
ATOM   1290  OE2 GLU   170      -6.200  -8.662 -20.807  1.00 73.33           O  
ATOM   1291  N   ARG   171      -1.280  -6.033 -19.446  1.00 85.34           N  
ATOM   1292  CA  ARG   171      -1.650  -4.848 -18.679  1.00 85.31           C  
ATOM   1293  C   ARG   171      -0.530  -3.813 -18.696  1.00 82.43           C  
ATOM   1294  CB  ARG   171      -1.992  -5.226 -17.237  1.00 82.85           C  
ATOM   1295  O   ARG   171      -0.657  -2.744 -18.095  1.00 79.84           O  
ATOM   1296  CG  ARG   171      -3.189  -6.156 -17.111  1.00 79.39           C  
ATOM   1297  CD  ARG   171      -3.665  -6.270 -15.669  1.00 75.86           C  
ATOM   1298  NE  ARG   171      -4.796  -7.185 -15.547  1.00 74.14           N  
ATOM   1299  NH1 ARG   171      -5.048  -6.897 -13.268  1.00 71.77           N  
ATOM   1300  NH2 ARG   171      -6.446  -8.309 -14.411  1.00 65.64           N  
ATOM   1301  CZ  ARG   171      -5.427  -7.461 -14.409  1.00 73.77           C  
ATOM   1302  N   GLY   172       0.631  -4.083 -19.338  1.00 86.83           N  
ATOM   1303  CA  GLY   172       1.740  -3.156 -19.501  1.00 86.27           C  
ATOM   1304  C   GLY   172       2.403  -2.782 -18.189  1.00 80.35           C  
ATOM   1305  O   GLY   172       2.805  -1.633 -17.996  1.00 75.53           O  
ATOM   1306  N   VAL   173       2.493  -3.713 -17.226  1.00 82.22           N  
ATOM   1307  CA  VAL   173       3.014  -3.423 -15.895  1.00 82.93           C  
ATOM   1308  C   VAL   173       4.246  -4.284 -15.623  1.00 79.54           C  
ATOM   1309  CB  VAL   173       1.947  -3.661 -14.803  1.00 80.85           C  
ATOM   1310  O   VAL   173       4.372  -5.386 -16.162  1.00 77.54           O  
ATOM   1311  CG1 VAL   173       0.773  -2.699 -14.978  1.00 76.52           C  
ATOM   1312  CG2 VAL   173       1.463  -5.110 -14.837  1.00 76.14           C  
ATOM   1313  N   LYS   174       5.207  -3.826 -14.698  1.00 81.64           N  
ATOM   1314  CA  LYS   174       6.434  -4.529 -14.333  1.00 81.38           C  
ATOM   1315  C   LYS   174       6.153  -5.634 -13.318  1.00 77.62           C  
ATOM   1316  CB  LYS   174       7.466  -3.550 -13.769  1.00 77.06           C  
ATOM   1317  O   LYS   174       6.744  -6.714 -13.390  1.00 75.03           O  
ATOM   1318  CG  LYS   174       8.017  -2.573 -14.797  1.00 70.93           C  
ATOM   1319  CD  LYS   174       9.096  -1.680 -14.197  1.00 68.37           C  
ATOM   1320  CE  LYS   174       9.639  -0.693 -15.221  1.00 66.29           C  
ATOM   1321  NZ  LYS   174      10.689   0.193 -14.633  1.00 67.98           N  
ATOM   1322  N   ALA   175       5.314  -5.371 -12.428  1.00 83.46           N  
ATOM   1323  CA  ALA   175       4.891  -6.336 -11.417  1.00 84.85           C  
ATOM   1324  C   ALA   175       3.423  -6.710 -11.596  1.00 86.25           C  
ATOM   1325  CB  ALA   175       5.128  -5.776 -10.016  1.00 82.55           C  
ATOM   1326  O   ALA   175       2.572  -5.838 -11.784  1.00 86.21           O  
ATOM   1327  N   THR   176       3.056  -7.987 -11.523  1.00 85.48           N  
ATOM   1328  CA  THR   176       1.706  -8.491 -11.747  1.00 87.02           C  
ATOM   1329  C   THR   176       0.699  -7.746 -10.876  1.00 87.73           C  
ATOM   1330  CB  THR   176       1.619 -10.002 -11.459  1.00 85.12           C  
ATOM   1331  O   THR   176      -0.341  -7.297 -11.365  1.00 87.51           O  
ATOM   1332  CG2 THR   176       0.221 -10.538 -11.750  1.00 82.18           C  
ATOM   1333  OG1 THR   176       2.565 -10.694 -12.282  1.00 85.11           O  
ATOM   1334  N   ARG   177       0.974  -7.501  -9.631  1.00 88.79           N  
ATOM   1335  CA  ARG   177       0.037  -6.928  -8.670  1.00 89.56           C  
ATOM   1336  C   ARG   177      -0.233  -5.459  -8.977  1.00 88.31           C  
ATOM   1337  CB  ARG   177       0.573  -7.075  -7.244  1.00 87.49           C  
ATOM   1338  O   ARG   177      -1.278  -4.923  -8.603  1.00 86.36           O  
ATOM   1339  CG  ARG   177       0.466  -8.486  -6.688  1.00 84.81           C  
ATOM   1340  CD  ARG   177       0.933  -8.560  -5.241  1.00 83.36           C  
ATOM   1341  NE  ARG   177       0.676  -9.873  -4.658  1.00 81.72           N  
ATOM   1342  NH1 ARG   177       0.749  -9.144  -2.467  1.00 77.04           N  
ATOM   1343  NH2 ARG   177       0.358 -11.354  -2.932  1.00 73.76           N  
ATOM   1344  CZ  ARG   177       0.595 -10.121  -3.354  1.00 80.24           C  
ATOM   1345  N   ASP   178       0.650  -4.806  -9.699  1.00 83.71           N  
ATOM   1346  CA  ASP   178       0.478  -3.406 -10.072  1.00 83.93           C  
ATOM   1347  C   ASP   178      -0.646  -3.243 -11.092  1.00 82.58           C  
ATOM   1348  CB  ASP   178       1.783  -2.835 -10.631  1.00 81.50           C  
ATOM   1349  O   ASP   178      -1.243  -2.170 -11.200  1.00 80.74           O  
ATOM   1350  CG  ASP   178       2.888  -2.752  -9.593  1.00 78.92           C  
ATOM   1351  OD1 ASP   178       2.588  -2.790  -8.380  1.00 79.22           O  
ATOM   1352  OD2 ASP   178       4.068  -2.645  -9.991  1.00 80.54           O  
ATOM   1353  N   GLY   179      -1.002  -4.249 -11.803  1.00 85.44           N  
ATOM   1354  CA  GLY   179      -2.036  -4.192 -12.823  1.00 86.46           C  
ATOM   1355  C   GLY   179      -3.353  -4.796 -12.371  1.00 86.04           C  
ATOM   1356  O   GLY   179      -4.306  -4.871 -13.149  1.00 84.48           O  
ATOM   1357  N   LEU   180      -3.450  -5.239 -11.166  1.00 88.66           N  
ATOM   1358  CA  LEU   180      -4.644  -5.940 -10.706  1.00 88.79           C  
ATOM   1359  C   LEU   180      -5.670  -4.958 -10.150  1.00 87.57           C  
ATOM   1360  CB  LEU   180      -4.280  -6.975  -9.638  1.00 87.96           C  
ATOM   1361  O   LEU   180      -5.305  -3.923  -9.588  1.00 86.09           O  
ATOM   1362  CG  LEU   180      -3.305  -8.073 -10.063  1.00 86.86           C  
ATOM   1363  CD1 LEU   180      -3.145  -9.101  -8.947  1.00 83.83           C  
ATOM   1364  CD2 LEU   180      -3.779  -8.742 -11.348  1.00 84.08           C  
ATOM   1365  N   THR   181      -6.969  -5.236 -10.240  1.00 87.81           N  
ATOM   1366  CA  THR   181      -8.046  -4.506  -9.580  1.00 88.47           C  
ATOM   1367  C   THR   181      -8.052  -4.789  -8.081  1.00 89.03           C  
ATOM   1368  CB  THR   181      -9.417  -4.871 -10.180  1.00 87.53           C  
ATOM   1369  O   THR   181      -7.469  -5.776  -7.627  1.00 88.64           O  
ATOM   1370  CG2 THR   181      -9.425  -4.675 -11.692  1.00 83.27           C  
ATOM   1371  OG1 THR   181      -9.711  -6.242  -9.885  1.00 87.74           O  
ATOM   1372  N   SER   182      -8.733  -3.965  -7.333  1.00 88.94           N  
ATOM   1373  CA  SER   182      -8.894  -4.182  -5.899  1.00 89.74           C  
ATOM   1374  C   SER   182      -9.512  -5.547  -5.613  1.00 90.15           C  
ATOM   1375  CB  SER   182      -9.760  -3.082  -5.284  1.00 87.66           C  
ATOM   1376  O   SER   182      -9.074  -6.254  -4.704  1.00 89.49           O  
ATOM   1377  OG  SER   182      -9.209  -1.803  -5.545  1.00 77.86           O  
ATOM   1378  N   ALA   183     -10.451  -5.969  -6.394  1.00 89.22           N  
ATOM   1379  CA  ALA   183     -11.127  -7.252  -6.219  1.00 89.90           C  
ATOM   1380  C   ALA   183     -10.171  -8.414  -6.475  1.00 90.65           C  
ATOM   1381  CB  ALA   183     -12.336  -7.347  -7.147  1.00 87.90           C  
ATOM   1382  O   ALA   183     -10.158  -9.392  -5.723  1.00 90.28           O  
ATOM   1383  N   GLU   184      -9.352  -8.304  -7.509  1.00 89.54           N  
ATOM   1384  CA  GLU   184      -8.354  -9.324  -7.815  1.00 90.56           C  
ATOM   1385  C   GLU   184      -7.299  -9.413  -6.716  1.00 90.59           C  
ATOM   1386  CB  GLU   184      -7.688  -9.037  -9.163  1.00 89.74           C  
ATOM   1387  O   GLU   184      -6.901 -10.509  -6.318  1.00 90.17           O  
ATOM   1388  CG  GLU   184      -8.591  -9.286 -10.362  1.00 88.34           C  
ATOM   1389  CD  GLU   184      -8.024  -8.743 -11.664  1.00 86.39           C  
ATOM   1390  OE1 GLU   184      -7.239  -7.769 -11.624  1.00 87.29           O  
ATOM   1391  OE2 GLU   184      -8.369  -9.295 -12.732  1.00 87.31           O  
ATOM   1392  N   LEU   185      -6.836  -8.338  -6.163  1.00 91.07           N  
ATOM   1393  CA  LEU   185      -5.865  -8.260  -5.078  1.00 91.74           C  
ATOM   1394  C   LEU   185      -6.412  -8.907  -3.810  1.00 91.34           C  
ATOM   1395  CB  LEU   185      -5.489  -6.802  -4.799  1.00 91.46           C  
ATOM   1396  O   LEU   185      -5.721  -9.699  -3.164  1.00 90.54           O  
ATOM   1397  CG  LEU   185      -4.573  -6.130  -5.823  1.00 91.09           C  
ATOM   1398  CD1 LEU   185      -4.529  -4.624  -5.587  1.00 89.37           C  
ATOM   1399  CD2 LEU   185      -3.172  -6.728  -5.762  1.00 89.34           C  
ATOM   1400  N   LEU   186      -7.652  -8.620  -3.478  1.00 91.94           N  
ATOM   1401  CA  LEU   186      -8.285  -9.169  -2.283  1.00 92.24           C  
ATOM   1402  C   LEU   186      -8.506 -10.671  -2.427  1.00 92.14           C  
ATOM   1403  CB  LEU   186      -9.619  -8.468  -2.013  1.00 91.20           C  
ATOM   1404  O   LEU   186      -8.364 -11.420  -1.458  1.00 91.40           O  
ATOM   1405  CG  LEU   186      -9.537  -7.017  -1.537  1.00 87.87           C  
ATOM   1406  CD1 LEU   186     -10.930  -6.396  -1.489  1.00 84.43           C  
ATOM   1407  CD2 LEU   186      -8.864  -6.938  -0.171  1.00 84.60           C  
ATOM   1408  N   ARG   187      -8.752 -11.137  -3.625  1.00 92.42           N  
ATOM   1409  CA  ARG   187      -8.872 -12.568  -3.884  1.00 92.73           C  
ATOM   1410  C   ARG   187      -7.528 -13.269  -3.720  1.00 93.33           C  
ATOM   1411  CB  ARG   187      -9.424 -12.815  -5.290  1.00 91.02           C  
ATOM   1412  O   ARG   187      -7.453 -14.345  -3.122  1.00 92.98           O  
ATOM   1413  CG  ARG   187     -10.916 -12.553  -5.421  1.00 84.86           C  
ATOM   1414  CD  ARG   187     -11.395 -12.727  -6.856  1.00 82.38           C  
ATOM   1415  NE  ARG   187     -12.820 -12.436  -6.987  1.00 79.86           N  
ATOM   1416  NH1 ARG   187     -12.771 -12.203  -9.285  1.00 74.12           N  
ATOM   1417  NH2 ARG   187     -14.741 -11.939  -8.143  1.00 70.15           N  
ATOM   1418  CZ  ARG   187     -13.441 -12.193  -8.138  1.00 76.63           C  
ATOM   1419  N   LEU   188      -6.463 -12.685  -4.219  1.00 93.69           N  
ATOM   1420  CA  LEU   188      -5.124 -13.227  -4.014  1.00 93.97           C  
ATOM   1421  C   LEU   188      -4.768 -13.248  -2.532  1.00 93.97           C  
ATOM   1422  CB  LEU   188      -4.090 -12.405  -4.788  1.00 93.25           C  
ATOM   1423  O   LEU   188      -4.251 -14.248  -2.028  1.00 93.40           O  
ATOM   1424  CG  LEU   188      -4.085 -12.580  -6.308  1.00 90.83           C  
ATOM   1425  CD1 LEU   188      -3.042 -11.665  -6.942  1.00 87.74           C  
ATOM   1426  CD2 LEU   188      -3.823 -14.035  -6.678  1.00 87.67           C  
ATOM   1427  N   ALA   189      -5.074 -12.183  -1.774  1.00 93.74           N  
ATOM   1428  CA  ALA   189      -4.842 -12.093  -0.335  1.00 93.85           C  
ATOM   1429  C   ALA   189      -5.583 -13.199   0.411  1.00 93.76           C  
ATOM   1430  CB  ALA   189      -5.269 -10.724   0.188  1.00 92.89           C  
ATOM   1431  O   ALA   189      -5.019 -13.846   1.295  1.00 93.03           O  
ATOM   1432  N   TYR   190      -6.772 -13.440   0.011  1.00 94.46           N  
ATOM   1433  CA  TYR   190      -7.607 -14.459   0.638  1.00 94.62           C  
ATOM   1434  C   TYR   190      -7.020 -15.849   0.430  1.00 94.86           C  
ATOM   1435  CB  TYR   190      -9.032 -14.405   0.080  1.00 93.77           C  
ATOM   1436  O   TYR   190      -6.810 -16.592   1.392  1.00 94.37           O  
ATOM   1437  CG  TYR   190      -9.974 -15.394   0.723  1.00 89.99           C  
ATOM   1438  CD1 TYR   190     -10.534 -15.141   1.973  1.00 85.93           C  
ATOM   1439  CD2 TYR   190     -10.303 -16.584   0.083  1.00 85.90           C  
ATOM   1440  CE1 TYR   190     -11.401 -16.051   2.570  1.00 84.91           C  
ATOM   1441  CE2 TYR   190     -11.169 -17.501   0.671  1.00 84.71           C  
ATOM   1442  OH  TYR   190     -12.569 -18.130   2.499  1.00 77.60           O  
ATOM   1443  CZ  TYR   190     -11.712 -17.226   1.912  1.00 83.31           C  
ATOM   1444  N   ILE   191      -6.657 -16.226  -0.803  1.00 94.84           N  
ATOM   1445  CA  ILE   191      -6.064 -17.521  -1.120  1.00 94.88           C  
ATOM   1446  C   ILE   191      -4.763 -17.698  -0.340  1.00 95.22           C  
ATOM   1447  CB  ILE   191      -5.803 -17.668  -2.636  1.00 93.71           C  
ATOM   1448  O   ILE   191      -4.521 -18.757   0.244  1.00 94.78           O  
ATOM   1449  CG1 ILE   191      -7.127 -17.822  -3.393  1.00 87.41           C  
ATOM   1450  CG2 ILE   191      -4.873 -18.853  -2.912  1.00 87.12           C  
ATOM   1451  CD1 ILE   191      -6.982 -17.790  -4.908  1.00 82.79           C  
ATOM   1452  N   ASP   192      -3.938 -16.686  -0.318  1.00 95.24           N  
ATOM   1453  CA  ASP   192      -2.670 -16.740   0.403  1.00 95.44           C  
ATOM   1454  C   ASP   192      -2.899 -16.941   1.900  1.00 95.47           C  
ATOM   1455  CB  ASP   192      -1.860 -15.465   0.161  1.00 94.89           C  
ATOM   1456  O   ASP   192      -2.255 -17.787   2.523  1.00 94.95           O  
ATOM   1457  CG  ASP   192      -1.198 -15.434  -1.205  1.00 92.90           C  
ATOM   1458  OD1 ASP   192      -1.137 -16.486  -1.877  1.00 90.91           O  
ATOM   1459  OD2 ASP   192      -0.730 -14.348  -1.611  1.00 91.09           O  
ATOM   1460  N   THR   193      -3.859 -16.225   2.534  1.00 95.51           N  
ATOM   1461  CA  THR   193      -4.175 -16.306   3.956  1.00 95.50           C  
ATOM   1462  C   THR   193      -4.746 -17.677   4.306  1.00 95.34           C  
ATOM   1463  CB  THR   193      -5.176 -15.210   4.368  1.00 94.76           C  
ATOM   1464  O   THR   193      -4.309 -18.308   5.271  1.00 94.64           O  
ATOM   1465  CG2 THR   193      -5.539 -15.324   5.845  1.00 88.77           C  
ATOM   1466  OG1 THR   193      -4.591 -13.923   4.130  1.00 90.99           O  
ATOM   1467  N   VAL   194      -5.689 -18.190   3.502  1.00 95.25           N  
ATOM   1468  CA  VAL   194      -6.323 -19.481   3.748  1.00 95.37           C  
ATOM   1469  C   VAL   194      -5.302 -20.602   3.569  1.00 95.56           C  
ATOM   1470  CB  VAL   194      -7.532 -19.707   2.813  1.00 94.44           C  
ATOM   1471  O   VAL   194      -5.273 -21.555   4.350  1.00 95.10           O  
ATOM   1472  CG1 VAL   194      -8.085 -21.121   2.977  1.00 88.49           C  
ATOM   1473  CG2 VAL   194      -8.619 -18.670   3.086  1.00 87.97           C  
ATOM   1474  N   THR   195      -4.416 -20.487   2.620  1.00 96.53           N  
ATOM   1475  CA  THR   195      -3.365 -21.477   2.411  1.00 96.54           C  
ATOM   1476  C   THR   195      -2.392 -21.489   3.587  1.00 96.36           C  
ATOM   1477  CB  THR   195      -2.594 -21.206   1.106  1.00 96.24           C  
ATOM   1478  O   THR   195      -2.041 -22.555   4.098  1.00 95.73           O  
ATOM   1479  CG2 THR   195      -1.499 -22.245   0.889  1.00 94.14           C  
ATOM   1480  OG1 THR   195      -3.505 -21.251   0.001  1.00 94.63           O  
ATOM   1481  N   ALA   196      -1.919 -20.292   4.020  1.00 96.71           N  
ATOM   1482  CA  ALA   196      -1.026 -20.200   5.172  1.00 96.61           C  
ATOM   1483  C   ALA   196      -1.643 -20.863   6.399  1.00 96.19           C  
ATOM   1484  CB  ALA   196      -0.693 -18.740   5.471  1.00 96.19           C  
ATOM   1485  O   ALA   196      -0.982 -21.642   7.090  1.00 95.27           O  
ATOM   1486  N   ARG   197      -2.920 -20.608   6.641  1.00 96.30           N  
ATOM   1487  CA  ARG   197      -3.659 -21.209   7.747  1.00 96.13           C  
ATOM   1488  C   ARG   197      -3.775 -22.719   7.572  1.00 96.25           C  
ATOM   1489  CB  ARG   197      -5.052 -20.587   7.865  1.00 94.40           C  
ATOM   1490  O   ARG   197      -3.527 -23.479   8.511  1.00 95.63           O  
ATOM   1491  CG  ARG   197      -5.879 -21.141   9.013  1.00 81.09           C  
ATOM   1492  CD  ARG   197      -7.211 -20.416   9.151  1.00 75.34           C  
ATOM   1493  NE  ARG   197      -8.057 -21.031  10.170  1.00 74.33           N  
ATOM   1494  NH1 ARG   197      -9.712 -19.423  10.061  1.00 63.69           N  
ATOM   1495  NH2 ARG   197      -9.913 -21.185  11.513  1.00 56.37           N  
ATOM   1496  CZ  ARG   197      -9.225 -20.545  10.579  1.00 68.25           C  
ATOM   1497  N   ALA   198      -4.098 -23.208   6.387  1.00 95.70           N  
ATOM   1498  CA  ALA   198      -4.247 -24.631   6.095  1.00 95.79           C  
ATOM   1499  C   ALA   198      -2.930 -25.374   6.295  1.00 95.74           C  
ATOM   1500  CB  ALA   198      -4.755 -24.831   4.669  1.00 95.11           C  
ATOM   1501  O   ALA   198      -2.911 -26.482   6.836  1.00 95.16           O  
ATOM   1502  N   ILE   199      -1.810 -24.797   5.895  1.00 96.49           N  
ATOM   1503  CA  ILE   199      -0.485 -25.375   6.091  1.00 96.49           C  
ATOM   1504  C   ILE   199      -0.195 -25.508   7.584  1.00 95.94           C  
ATOM   1505  CB  ILE   199       0.609 -24.525   5.406  1.00 96.55           C  
ATOM   1506  O   ILE   199       0.273 -26.554   8.041  1.00 94.99           O  
ATOM   1507  CG1 ILE   199       0.497 -24.640   3.881  1.00 96.20           C  
ATOM   1508  CG2 ILE   199       2.000 -24.947   5.887  1.00 96.11           C  
ATOM   1509  CD1 ILE   199       1.305 -23.597   3.121  1.00 95.36           C  
ATOM   1510  N   GLN   200      -0.512 -24.478   8.407  1.00 96.27           N  
ATOM   1511  CA  GLN   200      -0.279 -24.461   9.847  1.00 95.91           C  
ATOM   1512  C   GLN   200      -1.149 -25.494  10.557  1.00 95.64           C  
ATOM   1513  CB  GLN   200      -0.547 -23.067  10.418  1.00 94.35           C  
ATOM   1514  O   GLN   200      -0.658 -26.261  11.388  1.00 94.59           O  
ATOM   1515  CG  GLN   200       0.499 -22.031  10.028  1.00 84.12           C  
ATOM   1516  CD  GLN   200       0.124 -20.627  10.463  1.00 78.71           C  
ATOM   1517  NE2 GLN   200       1.111 -19.739  10.512  1.00 75.23           N  
ATOM   1518  OE1 GLN   200      -1.042 -20.342  10.751  1.00 80.62           O  
ATOM   1519  N   GLU   201      -2.411 -25.594  10.171  1.00 95.79           N  
ATOM   1520  CA  GLU   201      -3.382 -26.462  10.830  1.00 95.67           C  
ATOM   1521  C   GLU   201      -3.129 -27.929  10.490  1.00 95.19           C  
ATOM   1522  CB  GLU   201      -4.808 -26.070  10.437  1.00 95.08           C  
ATOM   1523  O   GLU   201      -3.316 -28.808  11.334  1.00 94.22           O  
ATOM   1524  CG  GLU   201      -5.284 -24.769  11.069  1.00 91.86           C  
ATOM   1525  CD  GLU   201      -6.661 -24.339  10.591  1.00 87.96           C  
ATOM   1526  OE1 GLU   201      -7.206 -24.973   9.659  1.00 89.31           O  
ATOM   1527  OE2 GLU   201      -7.200 -23.358  11.152  1.00 88.12           O  
ATOM   1528  N   SER   202      -2.671 -28.223   9.253  1.00 95.87           N  
ATOM   1529  CA  SER   202      -2.449 -29.596   8.811  1.00 95.53           C  
ATOM   1530  C   SER   202      -1.021 -30.046   9.100  1.00 95.22           C  
ATOM   1531  CB  SER   202      -2.742 -29.732   7.316  1.00 94.93           C  
ATOM   1532  O   SER   202      -0.666 -31.200   8.854  1.00 93.90           O  
ATOM   1533  OG  SER   202      -1.831 -28.959   6.553  1.00 90.44           O  
ATOM   1534  N   GLU   203      -0.160 -29.149   9.493  1.00 94.62           N  
ATOM   1535  CA  GLU   203       1.266 -29.374   9.708  1.00 94.17           C  
ATOM   1536  C   GLU   203       1.932 -29.931   8.453  1.00 93.56           C  
ATOM   1537  CB  GLU   203       1.489 -30.324  10.887  1.00 91.14           C  
ATOM   1538  O   GLU   203       2.845 -30.755   8.541  1.00 91.10           O  
ATOM   1539  CG  GLU   203       1.002 -29.775  12.220  1.00 85.19           C  
ATOM   1540  CD  GLU   203       1.460 -30.599  13.412  1.00 81.35           C  
ATOM   1541  OE1 GLU   203       1.708 -31.815  13.250  1.00 80.96           O  
ATOM   1542  OE2 GLU   203       1.571 -30.024  14.518  1.00 80.95           O  
ATOM   1543  N   ALA   204       1.415 -29.583   7.352  1.00 95.40           N  
ATOM   1544  CA  ALA   204       1.958 -30.016   6.067  1.00 95.66           C  
ATOM   1545  C   ALA   204       3.433 -29.643   5.942  1.00 95.18           C  
ATOM   1546  CB  ALA   204       1.159 -29.406   4.919  1.00 94.71           C  
ATOM   1547  O   ALA   204       3.809 -28.489   6.159  1.00 94.34           O  
ATOM   1548  N   ARG   205       4.267 -30.574   5.414  1.00 96.30           N  
ATOM   1549  CA  ARG   205       5.707 -30.363   5.317  1.00 96.28           C  
ATOM   1550  C   ARG   205       6.228 -30.763   3.940  1.00 96.18           C  
ATOM   1551  CB  ARG   205       6.442 -31.150   6.404  1.00 94.55           C  
ATOM   1552  O   ARG   205       5.812 -31.783   3.386  1.00 95.50           O  
ATOM   1553  CG  ARG   205       6.204 -30.625   7.811  1.00 86.10           C  
ATOM   1554  CD  ARG   205       7.082 -31.335   8.833  1.00 82.75           C  
ATOM   1555  NE  ARG   205       6.948 -30.743  10.161  1.00 81.35           N  
ATOM   1556  NH1 ARG   205       9.212 -30.747  10.618  1.00 77.14           N  
ATOM   1557  NH2 ARG   205       7.728 -29.939  12.166  1.00 72.79           N  
ATOM   1558  CZ  ARG   205       7.963 -30.478  10.979  1.00 74.73           C  
ATOM   1559  N   GLY   206       7.165 -29.889   3.476  1.00 95.34           N  
ATOM   1560  CA  GLY   206       7.823 -30.128   2.201  1.00 95.64           C  
ATOM   1561  C   GLY   206       7.000 -29.672   1.010  1.00 95.81           C  
ATOM   1562  O   GLY   206       5.793 -29.452   1.131  1.00 95.43           O  
ATOM   1563  N   ASN   207       7.637 -29.565  -0.116  1.00 96.03           N  
ATOM   1564  CA  ASN   207       7.118 -28.932  -1.324  1.00 96.25           C  
ATOM   1565  C   ASN   207       5.844 -29.616  -1.812  1.00 96.07           C  
ATOM   1566  CB  ASN   207       8.177 -28.933  -2.428  1.00 95.59           C  
ATOM   1567  O   ASN   207       4.858 -28.949  -2.128  1.00 95.51           O  
ATOM   1568  CG  ASN   207       9.301 -27.951  -2.159  1.00 93.36           C  
ATOM   1569  ND2 ASN   207      10.366 -28.039  -2.947  1.00 92.91           N  
ATOM   1570  OD1 ASN   207       9.213 -27.122  -1.250  1.00 92.00           O  
ATOM   1571  N   ALA   208       5.805 -30.963  -1.839  1.00 95.77           N  
ATOM   1572  CA  ALA   208       4.700 -31.722  -2.420  1.00 95.78           C  
ATOM   1573  C   ALA   208       3.422 -31.540  -1.606  1.00 96.08           C  
ATOM   1574  CB  ALA   208       5.063 -33.203  -2.512  1.00 94.77           C  
ATOM   1575  O   ALA   208       2.359 -31.256  -2.162  1.00 95.77           O  
ATOM   1576  N   ALA   209       3.537 -31.639  -0.271  1.00 96.12           N  
ATOM   1577  CA  ALA   209       2.382 -31.495   0.611  1.00 96.37           C  
ATOM   1578  C   ALA   209       1.837 -30.070   0.573  1.00 96.79           C  
ATOM   1579  CB  ALA   209       2.752 -31.882   2.040  1.00 95.73           C  
ATOM   1580  O   ALA   209       0.624 -29.865   0.486  1.00 96.67           O  
ATOM   1581  N   ILE   210       2.691 -29.048   0.594  1.00 96.53           N  
ATOM   1582  CA  ILE   210       2.346 -27.631   0.558  1.00 96.86           C  
ATOM   1583  C   ILE   210       1.651 -27.302  -0.761  1.00 96.89           C  
ATOM   1584  CB  ILE   210       3.595 -26.741   0.743  1.00 96.73           C  
ATOM   1585  O   ILE   210       0.607 -26.647  -0.773  1.00 96.61           O  
ATOM   1586  CG1 ILE   210       4.096 -26.816   2.190  1.00 95.75           C  
ATOM   1587  CG2 ILE   210       3.291 -25.294   0.343  1.00 95.62           C  
ATOM   1588  CD1 ILE   210       5.492 -26.243   2.392  1.00 94.77           C  
ATOM   1589  N   LEU   211       2.164 -27.778  -1.908  1.00 96.43           N  
ATOM   1590  CA  LEU   211       1.573 -27.519  -3.217  1.00 96.36           C  
ATOM   1591  C   LEU   211       0.213 -28.197  -3.344  1.00 96.10           C  
ATOM   1592  CB  LEU   211       2.504 -28.003  -4.331  1.00 95.42           C  
ATOM   1593  O   LEU   211      -0.741 -27.596  -3.843  1.00 95.39           O  
ATOM   1594  CG  LEU   211       3.720 -27.124  -4.630  1.00 90.43           C  
ATOM   1595  CD1 LEU   211       4.669 -27.838  -5.586  1.00 84.40           C  
ATOM   1596  CD2 LEU   211       3.281 -25.782  -5.206  1.00 83.87           C  
ATOM   1597  N   THR   212       0.077 -29.463  -2.832  1.00 96.23           N  
ATOM   1598  CA  THR   212      -1.189 -30.188  -2.841  1.00 96.18           C  
ATOM   1599  C   THR   212      -2.254 -29.426  -2.058  1.00 96.15           C  
ATOM   1600  CB  THR   212      -1.028 -31.601  -2.251  1.00 95.77           C  
ATOM   1601  O   THR   212      -3.373 -29.239  -2.542  1.00 95.69           O  
ATOM   1602  CG2 THR   212      -2.361 -32.341  -2.225  1.00 93.10           C  
ATOM   1603  OG1 THR   212      -0.098 -32.343  -3.050  1.00 94.49           O  
ATOM   1604  N   LEU   213      -1.886 -28.944  -0.903  1.00 96.30           N  
ATOM   1605  CA  LEU   213      -2.805 -28.179  -0.067  1.00 96.27           C  
ATOM   1606  C   LEU   213      -3.190 -26.867  -0.741  1.00 96.43           C  
ATOM   1607  CB  LEU   213      -2.177 -27.899   1.301  1.00 94.73           C  
ATOM   1608  O   LEU   213      -4.363 -26.488  -0.746  1.00 95.97           O  
ATOM   1609  CG  LEU   213      -3.108 -27.321   2.369  1.00 82.89           C  
ATOM   1610  CD1 LEU   213      -4.223 -28.310   2.692  1.00 73.51           C  
ATOM   1611  CD2 LEU   213      -2.323 -26.963   3.626  1.00 73.35           C  
ATOM   1612  N   HIS   214      -2.253 -26.178  -1.317  1.00 96.00           N  
ATOM   1613  CA  HIS   214      -2.503 -24.920  -2.011  1.00 96.17           C  
ATOM   1614  C   HIS   214      -3.422 -25.126  -3.210  1.00 95.83           C  
ATOM   1615  CB  HIS   214      -1.186 -24.286  -2.461  1.00 95.80           C  
ATOM   1616  O   HIS   214      -4.342 -24.336  -3.435  1.00 95.01           O  
ATOM   1617  CG  HIS   214      -1.346 -22.913  -3.034  1.00 94.18           C  
ATOM   1618  CD2 HIS   214      -1.076 -22.428  -4.269  1.00 90.96           C  
ATOM   1619  ND1 HIS   214      -1.836 -21.854  -2.301  1.00 90.74           N  
ATOM   1620  CE1 HIS   214      -1.862 -20.774  -3.064  1.00 90.50           C  
ATOM   1621  NE2 HIS   214      -1.406 -21.095  -4.262  1.00 91.39           N  
ATOM   1622  N   GLU   215      -3.267 -26.170  -3.973  1.00 95.95           N  
ATOM   1623  CA  GLU   215      -4.129 -26.510  -5.101  1.00 95.72           C  
ATOM   1624  C   GLU   215      -5.550 -26.818  -4.637  1.00 95.32           C  
ATOM   1625  CB  GLU   215      -3.559 -27.702  -5.874  1.00 94.45           C  
ATOM   1626  O   GLU   215      -6.520 -26.444  -5.300  1.00 94.37           O  
ATOM   1627  CG  GLU   215      -2.372 -27.350  -6.759  1.00 86.37           C  
ATOM   1628  CD  GLU   215      -1.790 -28.550  -7.489  1.00 81.38           C  
ATOM   1629  OE1 GLU   215      -2.243 -29.690  -7.239  1.00 81.73           O  
ATOM   1630  OE2 GLU   215      -0.874 -28.349  -8.316  1.00 79.69           O  
ATOM   1631  N   GLN   216      -5.686 -27.491  -3.496  1.00 95.20           N  
ATOM   1632  CA  GLN   216      -6.992 -27.776  -2.910  1.00 95.06           C  
ATOM   1633  C   GLN   216      -7.707 -26.490  -2.509  1.00 94.99           C  
ATOM   1634  CB  GLN   216      -6.847 -28.696  -1.697  1.00 93.94           C  
ATOM   1635  O   GLN   216      -8.876 -26.291  -2.849  1.00 94.30           O  
ATOM   1636  CG  GLN   216      -6.493 -30.134  -2.055  1.00 87.19           C  
ATOM   1637  CD  GLN   216      -6.151 -30.974  -0.838  1.00 82.60           C  
ATOM   1638  NE2 GLN   216      -5.955 -32.271  -1.050  1.00 81.00           N  
ATOM   1639  OE1 GLN   216      -6.063 -30.461   0.282  1.00 84.30           O  
ATOM   1640  N   VAL   217      -7.017 -25.563  -1.820  1.00 94.89           N  
ATOM   1641  CA  VAL   217      -7.551 -24.261  -1.437  1.00 94.89           C  
ATOM   1642  C   VAL   217      -7.944 -23.476  -2.687  1.00 94.32           C  
ATOM   1643  CB  VAL   217      -6.534 -23.454  -0.599  1.00 94.53           C  
ATOM   1644  O   VAL   217      -9.075 -22.996  -2.796  1.00 93.30           O  
ATOM   1645  CG1 VAL   217      -6.996 -22.007  -0.436  1.00 92.94           C  
ATOM   1646  CG2 VAL   217      -6.329 -24.110   0.765  1.00 92.56           C  
ATOM   1647  N   ALA   218      -7.074 -23.396  -3.661  1.00 94.24           N  
ATOM   1648  CA  ALA   218      -7.298 -22.652  -4.898  1.00 94.05           C  
ATOM   1649  C   ALA   218      -8.504 -23.199  -5.656  1.00 92.99           C  
ATOM   1650  CB  ALA   218      -6.053 -22.699  -5.780  1.00 93.14           C  
ATOM   1651  O   ALA   218      -9.337 -22.432  -6.146  1.00 91.45           O  
ATOM   1652  N   ARG   219      -8.656 -24.509  -5.758  1.00 93.23           N  
ATOM   1653  CA  ARG   219      -9.785 -25.159  -6.417  1.00 92.65           C  
ATOM   1654  C   ARG   219     -11.088 -24.871  -5.679  1.00 91.87           C  
ATOM   1655  CB  ARG   219      -9.558 -26.669  -6.509  1.00 91.17           C  
ATOM   1656  O   ARG   219     -12.098 -24.534  -6.300  1.00 90.56           O  
ATOM   1657  CG  ARG   219     -10.603 -27.400  -7.337  1.00 85.73           C  
ATOM   1658  CD  ARG   219     -10.377 -28.905  -7.329  1.00 83.63           C  
ATOM   1659  NE  ARG   219      -9.028 -29.250  -7.770  1.00 80.95           N  
ATOM   1660  NH1 ARG   219      -8.892 -31.187  -6.519  1.00 77.29           N  
ATOM   1661  NH2 ARG   219      -7.132 -30.544  -7.839  1.00 74.04           N  
ATOM   1662  CZ  ARG   219      -8.354 -30.326  -7.375  1.00 75.38           C  
ATOM   1663  N   SER   220     -11.072 -25.034  -4.322  1.00 92.26           N  
ATOM   1664  CA  SER   220     -12.243 -24.761  -3.495  1.00 91.70           C  
ATOM   1665  C   SER   220     -12.718 -23.322  -3.667  1.00 90.77           C  
ATOM   1666  CB  SER   220     -11.934 -25.032  -2.022  1.00 90.09           C  
ATOM   1667  O   SER   220     -13.906 -23.077  -3.883  1.00 89.17           O  
ATOM   1668  OG  SER   220     -13.095 -24.863  -1.225  1.00 78.62           O  
ATOM   1669  N   GLU   221     -11.804 -22.395  -3.703  1.00 91.37           N  
ATOM   1670  CA  GLU   221     -12.122 -20.976  -3.832  1.00 90.72           C  
ATOM   1671  C   GLU   221     -12.639 -20.651  -5.231  1.00 89.65           C  
ATOM   1672  CB  GLU   221     -10.895 -20.118  -3.513  1.00 88.60           C  
ATOM   1673  O   GLU   221     -13.629 -19.932  -5.381  1.00 87.25           O  
ATOM   1674  CG  GLU   221     -10.502 -20.130  -2.043  1.00 81.28           C  
ATOM   1675  CD  GLU   221     -11.635 -19.723  -1.115  1.00 76.79           C  
ATOM   1676  OE1 GLU   221     -12.288 -18.686  -1.374  1.00 76.24           O  
ATOM   1677  OE2 GLU   221     -11.872 -20.446  -0.122  1.00 74.97           O  
ATOM   1678  N   ARG   222     -12.053 -21.162  -6.256  1.00 90.37           N  
ATOM   1679  CA  ARG   222     -12.553 -20.992  -7.616  1.00 89.93           C  
ATOM   1680  C   ARG   222     -13.994 -21.476  -7.735  1.00 88.36           C  
ATOM   1681  CB  ARG   222     -11.665 -21.739  -8.613  1.00 88.05           C  
ATOM   1682  O   ARG   222     -14.847 -20.775  -8.284  1.00 86.38           O  
ATOM   1683  CG  ARG   222     -12.093 -21.576 -10.063  1.00 82.92           C  
ATOM   1684  CD  ARG   222     -11.115 -22.245 -11.019  1.00 80.45           C  
ATOM   1685  NE  ARG   222     -11.591 -22.195 -12.398  1.00 78.41           N  
ATOM   1686  NH1 ARG   222      -9.682 -23.125 -13.308  1.00 74.80           N  
ATOM   1687  NH2 ARG   222     -11.428 -22.523 -14.666  1.00 71.31           N  
ATOM   1688  CZ  ARG   222     -10.899 -22.615 -13.454  1.00 74.60           C  
ATOM   1689  N   GLN   223     -14.335 -22.634  -7.171  1.00 89.73           N  
ATOM   1690  CA  GLN   223     -15.684 -23.189  -7.187  1.00 89.82           C  
ATOM   1691  C   GLN   223     -16.661 -22.283  -6.443  1.00 88.79           C  
ATOM   1692  CB  GLN   223     -15.696 -24.590  -6.574  1.00 88.30           C  
ATOM   1693  O   GLN   223     -17.798 -22.095  -6.881  1.00 87.45           O  
ATOM   1694  CG  GLN   223     -15.057 -25.653  -7.457  1.00 84.15           C  
ATOM   1695  CD  GLN   223     -14.956 -27.002  -6.771  1.00 81.78           C  
ATOM   1696  NE2 GLN   223     -14.547 -28.020  -7.522  1.00 82.37           N  
ATOM   1697  OE1 GLN   223     -15.242 -27.129  -5.576  1.00 83.04           O  
ATOM   1698  N   SER   224     -16.255 -21.728  -5.333  1.00 88.71           N  
ATOM   1699  CA  SER   224     -17.065 -20.803  -4.547  1.00 88.37           C  
ATOM   1700  C   SER   224     -17.390 -19.542  -5.340  1.00 87.00           C  
ATOM   1701  CB  SER   224     -16.347 -20.429  -3.250  1.00 86.03           C  
ATOM   1702  O   SER   224     -18.541 -19.103  -5.376  1.00 85.12           O  
ATOM   1703  OG  SER   224     -17.165 -19.599  -2.443  1.00 74.73           O  
ATOM   1704  N   TRP   225     -16.435 -19.007  -6.116  1.00 85.83           N  
ATOM   1705  CA  TRP   225     -16.625 -17.805  -6.922  1.00 88.02           C  
ATOM   1706  C   TRP   225     -17.524 -18.090  -8.121  1.00 83.50           C  
ATOM   1707  CB  TRP   225     -15.277 -17.257  -7.398  1.00 83.15           C  
ATOM   1708  O   TRP   225     -18.380 -17.274  -8.471  1.00 79.12           O  
ATOM   1709  CG  TRP   225     -14.356 -16.855  -6.285  1.00 72.44           C  
ATOM   1710  CD1 TRP   225     -14.710 -16.469  -5.022  1.00 66.50           C  
ATOM   1711  CD2 TRP   225     -12.928 -16.794  -6.339  1.00 68.44           C  
ATOM   1712  CE2 TRP   225     -12.480 -16.364  -5.070  1.00 65.68           C  
ATOM   1713  CE3 TRP   225     -11.982 -17.063  -7.337  1.00 66.79           C  
ATOM   1714  NE1 TRP   225     -13.586 -16.172  -4.286  1.00 73.14           N  
ATOM   1715  CH2 TRP   225     -10.221 -16.466  -5.768  1.00 71.80           C  
ATOM   1716  CZ2 TRP   225     -11.125 -16.196  -4.774  1.00 73.88           C  
ATOM   1717  CZ3 TRP   225     -10.634 -16.896  -7.040  1.00 71.84           C  
ATOM   1718  N   GLU   226     -17.340 -19.179  -8.763  1.00 85.09           N  
ATOM   1719  CA  GLU   226     -18.184 -19.593  -9.880  1.00 85.87           C  
ATOM   1720  C   GLU   226     -19.638 -19.750  -9.444  1.00 84.59           C  
ATOM   1721  CB  GLU   226     -17.672 -20.903 -10.484  1.00 84.44           C  
ATOM   1722  O   GLU   226     -20.549 -19.261 -10.116  1.00 83.44           O  
ATOM   1723  CG  GLU   226     -16.394 -20.747 -11.296  1.00 81.93           C  
ATOM   1724  CD  GLU   226     -15.756 -22.075 -11.672  1.00 79.56           C  
ATOM   1725  OE1 GLU   226     -16.294 -23.138 -11.285  1.00 82.13           O  
ATOM   1726  OE2 GLU   226     -14.710 -22.053 -12.358  1.00 82.33           O  
ATOM   1727  N   ARG   227     -19.900 -20.229  -8.243  1.00 84.72           N  
ATOM   1728  CA  ARG   227     -21.238 -20.364  -7.678  1.00 85.55           C  
ATOM   1729  C   ARG   227     -21.827 -19.000  -7.333  1.00 82.57           C  
ATOM   1730  CB  ARG   227     -21.209 -21.252  -6.432  1.00 82.87           C  
ATOM   1731  O   ARG   227     -22.989 -18.724  -7.639  1.00 80.77           O  
ATOM   1732  CG  ARG   227     -21.055 -22.734  -6.735  1.00 78.44           C  
ATOM   1733  CD  ARG   227     -20.974 -23.565  -5.462  1.00 75.40           C  
ATOM   1734  NE  ARG   227     -20.439 -24.898  -5.722  1.00 75.46           N  
ATOM   1735  NH1 ARG   227     -20.061 -25.405  -3.500  1.00 71.21           N  
ATOM   1736  NH2 ARG   227     -19.549 -26.932  -5.132  1.00 65.67           N  
ATOM   1737  CZ  ARG   227     -20.018 -25.742  -4.784  1.00 72.61           C  
ATOM   1738  N   ALA   228     -21.084 -18.138  -6.734  1.00 80.99           N  
ATOM   1739  CA  ALA   228     -21.525 -16.786  -6.401  1.00 81.32           C  
ATOM   1740  C   ALA   228     -21.883 -16.000  -7.660  1.00 78.25           C  
ATOM   1741  CB  ALA   228     -20.445 -16.053  -5.610  1.00 78.40           C  
ATOM   1742  O   ALA   228     -22.891 -15.291  -7.691  1.00 76.07           O  
ATOM   1743  N   GLY   229     -21.115 -16.033  -8.765  1.00 75.40           N  
ATOM   1744  CA  GLY   229     -21.393 -15.407 -10.048  1.00 77.89           C  
ATOM   1745  C   GLY   229     -22.642 -15.949 -10.718  1.00 77.65           C  
ATOM   1746  O   GLY   229     -23.348 -15.214 -11.413  1.00 77.60           O  
ATOM   1747  N   GLN   230     -22.974 -17.203 -10.548  1.00 62.00           N  
ATOM   1748  CA  GLN   230     -24.204 -17.807 -11.048  1.00 72.48           C  
ATOM   1749  C   GLN   230     -25.422 -17.275 -10.298  1.00 65.09           C  
ATOM   1750  CB  GLN   230     -24.141 -19.331 -10.933  1.00 64.04           C  
ATOM   1751  O   GLN   230     -26.443 -16.953 -10.909  1.00 64.21           O  
ATOM   1752  CG  GLN   230     -23.195 -19.984 -11.931  1.00 60.60           C  
ATOM   1753  CD  GLN   230     -23.022 -21.472 -11.690  1.00 54.72           C  
ATOM   1754  NE2 GLN   230     -22.236 -22.123 -12.540  1.00 70.06           N  
ATOM   1755  OE1 GLN   230     -23.591 -22.031 -10.746  1.00 79.46           O  
ATOM   1756  N   VAL   231     -25.378 -17.067  -9.019  1.00 60.69           N  
ATOM   1757  CA  VAL   231     -26.450 -16.538  -8.183  1.00 72.70           C  
ATOM   1758  C   VAL   231     -26.754 -15.096  -8.582  1.00 61.07           C  
ATOM   1759  CB  VAL   231     -26.087 -16.610  -6.683  1.00 63.91           C  
ATOM   1760  O   VAL   231     -27.920 -14.712  -8.705  1.00 59.55           O  
ATOM   1761  CG1 VAL   231     -27.122 -15.865  -5.841  1.00 49.57           C  
ATOM   1762  CG2 VAL   231     -25.974 -18.065  -6.231  1.00 40.34           C  
ATOM   1763  N   GLN   232     -25.691 -14.264  -8.900  1.00 66.11           N  
ATOM   1764  CA  GLN   232     -25.865 -12.872  -9.302  1.00 72.73           C  
ATOM   1765  C   GLN   232     -26.554 -12.774 -10.660  1.00 69.64           C  
ATOM   1766  CB  GLN   232     -24.516 -12.154  -9.345  1.00 65.90           C  
ATOM   1767  O   GLN   232     -27.093 -11.723 -11.013  1.00 70.40           O  
ATOM   1768  CG  GLN   232     -23.977 -11.773  -7.972  1.00 62.20           C  
ATOM   1769  CD  GLN   232     -22.680 -10.990  -8.047  1.00 60.74           C  
ATOM   1770  NE2 GLN   232     -22.247 -10.450  -6.913  1.00 68.86           N  
ATOM   1771  OE1 GLN   232     -22.071 -10.873  -9.115  1.00 76.14           O  
ATOM   1772  N   ARG   233     -26.568 -13.792 -11.505  1.00 63.01           N  
ATOM   1773  CA  ARG   233     -27.191 -13.801 -12.825  1.00 74.98           C  
ATOM   1774  C   ARG   233     -28.659 -14.204 -12.735  1.00 72.27           C  
ATOM   1775  CB  ARG   233     -26.444 -14.750 -13.765  1.00 69.85           C  
ATOM   1776  O   ARG   233     -29.422 -14.004 -13.682  1.00 75.57           O  
ATOM   1777  CG  ARG   233     -25.103 -14.215 -14.242  1.00 68.44           C  
ATOM   1778  CD  ARG   233     -24.406 -15.193 -15.177  1.00 62.90           C  
ATOM   1779  NE  ARG   233     -23.036 -14.779 -15.467  1.00 77.63           N  
ATOM   1780  NH1 ARG   233     -22.524 -16.636 -16.743  1.00 59.30           N  
ATOM   1781  NH2 ARG   233     -20.951 -15.003 -16.405  1.00 50.32           N  
ATOM   1782  CZ  ARG   233     -22.174 -15.473 -16.204  1.00 74.17           C  
ATOM   1783  N   VAL   234     -29.031 -14.925 -11.665  1.00 55.88           N  
ATOM   1784  CA  VAL   234     -30.378 -15.461 -11.498  1.00 69.76           C  
ATOM   1785  C   VAL   234     -31.236 -14.470 -10.716  1.00 54.17           C  
ATOM   1786  CB  VAL   234     -30.359 -16.831 -10.782  1.00 62.87           C  
ATOM   1787  O   VAL   234     -32.466 -14.518 -10.781  1.00 51.59           O  
ATOM   1788  CG1 VAL   234     -31.781 -17.338 -10.551  1.00 44.86           C  
ATOM   1789  CG2 VAL   234     -29.551 -17.844 -11.591  1.00 36.40           C  
ATOM   1790  N   GLY   235     -30.496 -13.567  -9.964  1.00 63.77           N  
ATOM   1791  CA  GLY   235     -31.180 -12.509  -9.238  1.00 72.93           C  
ATOM   1792  C   GLY   235     -31.140 -11.172  -9.953  1.00 58.40           C  
ATOM   1793  O   GLY   235     -32.150 -10.468 -10.021  1.00 54.62           O  
TER    1794      GLY   235
END
