# Supplementary material for: The transformative power of transformers in protein structure prediction
Source: Proc Natl Acad Sci U S A. 2023 Jul 31;120(32):e2303499120. doi: 10.1073/pnas.2303499120 (PMC10410766; doi:10.1073/pnas.2303499120)
Supplement: Supplementary file 2 — Dataset S01 (GZ) [file pnas.2303499120.sd01.gz › SI_Data/predicted_structures/ESMFold/T1134s2.pdb]

PARENT N/A
ATOM      1  N   MET     1      10.925 -49.663 -20.521  1.00 95.21           N  
ATOM      2  CA  MET     1      11.348 -48.472 -19.791  1.00 96.55           C  
ATOM      3  C   MET     1      10.625 -47.232 -20.307  1.00 96.17           C  
ATOM      4  CB  MET     1      12.861 -48.280 -19.903  1.00 94.40           C  
ATOM      5  O   MET     1      10.929 -46.739 -21.395  1.00 92.00           O  
ATOM      6  CG  MET     1      13.669 -49.319 -19.144  1.00 90.11           C  
ATOM      7  SD  MET     1      15.478 -49.086 -19.342  1.00 93.84           S  
ATOM      8  CE  MET     1      16.083 -50.625 -18.595  1.00 89.42           C  
ATOM      9  N   ALA     2       9.609 -46.879 -19.537  1.00 95.10           N  
ATOM     10  CA  ALA     2       8.932 -45.635 -19.896  1.00 96.15           C  
ATOM     11  C   ALA     2       9.797 -44.424 -19.560  1.00 95.10           C  
ATOM     12  CB  ALA     2       7.585 -45.538 -19.184  1.00 94.44           C  
ATOM     13  O   ALA     2      10.216 -44.251 -18.413  1.00 91.92           O  
ATOM     14  N   LYS     3      10.158 -43.705 -20.539  1.00 95.28           N  
ATOM     15  CA  LYS     3      10.798 -42.411 -20.319  1.00 95.88           C  
ATOM     16  C   LYS     3       9.817 -41.407 -19.722  1.00 94.72           C  
ATOM     17  CB  LYS     3      11.374 -41.867 -21.628  1.00 94.71           C  
ATOM     18  O   LYS     3       8.871 -40.983 -20.390  1.00 91.71           O  
ATOM     19  CG  LYS     3      12.590 -42.629 -22.133  1.00 92.57           C  
ATOM     20  CD  LYS     3      13.156 -42.002 -23.401  1.00 87.86           C  
ATOM     21  CE  LYS     3      14.396 -42.740 -23.885  1.00 91.10           C  
ATOM     22  NZ  LYS     3      14.935 -42.148 -25.147  1.00 91.34           N  
ATOM     23  N   SER     4       9.932 -41.062 -18.434  1.00 93.40           N  
ATOM     24  CA  SER     4       9.217 -39.918 -17.877  1.00 94.66           C  
ATOM     25  C   SER     4       9.650 -38.617 -18.544  1.00 93.12           C  
ATOM     26  CB  SER     4       9.443 -39.827 -16.368  1.00 92.48           C  
ATOM     27  O   SER     4      10.788 -38.175 -18.374  1.00 89.17           O  
ATOM     28  OG  SER     4       9.318 -38.488 -15.920  1.00 74.99           O  
ATOM     29  N   HIS     5       8.793 -38.062 -19.455  1.00 92.88           N  
ATOM     30  CA  HIS     5       8.981 -36.680 -19.882  1.00 94.64           C  
ATOM     31  C   HIS     5       8.707 -35.709 -18.739  1.00 92.51           C  
ATOM     32  CB  HIS     5       8.075 -36.359 -21.072  1.00 92.59           C  
ATOM     33  O   HIS     5       7.549 -35.450 -18.403  1.00 88.41           O  
ATOM     34  CG  HIS     5       8.573 -36.911 -22.370  1.00 88.99           C  
ATOM     35  CD2 HIS     5       8.098 -37.908 -23.153  1.00 86.52           C  
ATOM     36  ND1 HIS     5       9.698 -36.427 -23.002  1.00 89.51           N  
ATOM     37  CE1 HIS     5       9.893 -37.105 -24.121  1.00 87.78           C  
ATOM     38  NE2 HIS     5       8.936 -38.009 -24.236  1.00 90.12           N  
ATOM     39  N   HIS     6       9.780 -35.314 -18.011  1.00 92.98           N  
ATOM     40  CA  HIS     6       9.634 -34.140 -17.158  1.00 94.29           C  
ATOM     41  C   HIS     6       9.339 -32.892 -17.983  1.00 92.60           C  
ATOM     42  CB  HIS     6      10.895 -33.928 -16.317  1.00 92.41           C  
ATOM     43  O   HIS     6      10.244 -32.316 -18.591  1.00 89.24           O  
ATOM     44  CG  HIS     6      11.037 -34.904 -15.193  1.00 88.28           C  
ATOM     45  CD2 HIS     6      11.971 -35.854 -14.953  1.00 85.97           C  
ATOM     46  ND1 HIS     6      10.141 -34.971 -14.148  1.00 87.92           N  
ATOM     47  CE1 HIS     6      10.520 -35.922 -13.311  1.00 85.81           C  
ATOM     48  NE2 HIS     6      11.628 -36.474 -13.777  1.00 88.33           N  
ATOM     49  N   HIS     7       8.052 -32.593 -18.165  1.00 90.07           N  
ATOM     50  CA  HIS     7       7.732 -31.237 -18.597  1.00 92.67           C  
ATOM     51  C   HIS     7       8.231 -30.206 -17.590  1.00 90.26           C  
ATOM     52  CB  HIS     7       6.224 -31.083 -18.803  1.00 89.27           C  
ATOM     53  O   HIS     7       7.671 -30.076 -16.499  1.00 86.05           O  
ATOM     54  CG  HIS     7       5.721 -31.730 -20.054  1.00 83.42           C  
ATOM     55  CD2 HIS     7       4.909 -32.798 -20.237  1.00 81.09           C  
ATOM     56  ND1 HIS     7       6.056 -31.279 -21.312  1.00 83.83           N  
ATOM     57  CE1 HIS     7       5.468 -32.043 -22.218  1.00 81.23           C  
ATOM     58  NE2 HIS     7       4.767 -32.972 -21.592  1.00 85.44           N  
ATOM     59  N   HIS     8       9.366 -29.663 -17.876  1.00 89.31           N  
ATOM     60  CA  HIS     8       9.698 -28.436 -17.161  1.00 91.32           C  
ATOM     61  C   HIS     8       8.626 -27.371 -17.366  1.00 88.20           C  
ATOM     62  CB  HIS     8      11.060 -27.905 -17.612  1.00 88.05           C  
ATOM     63  O   HIS     8       8.561 -26.747 -18.427  1.00 83.81           O  
ATOM     64  CG  HIS     8      12.214 -28.720 -17.122  1.00 82.43           C  
ATOM     65  CD2 HIS     8      13.046 -29.566 -17.775  1.00 79.99           C  
ATOM     66  ND1 HIS     8      12.621 -28.718 -15.806  1.00 83.02           N  
ATOM     67  CE1 HIS     8      13.657 -29.528 -15.670  1.00 79.91           C  
ATOM     68  NE2 HIS     8      13.935 -30.056 -16.850  1.00 83.59           N  
ATOM     69  N   HIS     9       7.728 -27.242 -16.440  1.00 86.66           N  
ATOM     70  CA  HIS     9       6.918 -26.030 -16.408  1.00 90.16           C  
ATOM     71  C   HIS     9       7.785 -24.792 -16.203  1.00 88.22           C  
ATOM     72  CB  HIS     9       5.863 -26.120 -15.303  1.00 83.75           C  
ATOM     73  O   HIS     9       8.210 -24.505 -15.081  1.00 84.49           O  
ATOM     74  CG  HIS     9       4.715 -27.017 -15.641  1.00 73.79           C  
ATOM     75  CD2 HIS     9       4.379 -28.244 -15.178  1.00 71.96           C  
ATOM     76  ND1 HIS     9       3.753 -26.677 -16.567  1.00 72.88           N  
ATOM     77  CE1 HIS     9       2.871 -27.659 -16.658  1.00 68.44           C  
ATOM     78  NE2 HIS     9       3.228 -28.621 -15.825  1.00 72.74           N  
ATOM     79  N   HIS    10       8.220 -24.224 -17.292  1.00 87.58           N  
ATOM     80  CA  HIS    10       8.790 -22.886 -17.181  1.00 90.58           C  
ATOM     81  C   HIS    10       7.854 -21.950 -16.424  1.00 89.30           C  
ATOM     82  CB  HIS    10       9.093 -22.316 -18.568  1.00 84.64           C  
ATOM     83  O   HIS    10       6.825 -21.528 -16.958  1.00 86.55           O  
ATOM     84  CG  HIS    10      10.410 -22.757 -19.123  1.00 71.98           C  
ATOM     85  CD2 HIS    10      10.709 -23.615 -20.127  1.00 68.69           C  
ATOM     86  ND1 HIS    10      11.615 -22.303 -18.631  1.00 69.33           N  
ATOM     87  CE1 HIS    10      12.601 -22.863 -19.312  1.00 64.01           C  
ATOM     88  NE2 HIS    10      12.078 -23.664 -20.225  1.00 64.64           N  
ATOM     89  N   THR    11       8.122 -21.755 -15.134  1.00 87.13           N  
ATOM     90  CA  THR    11       7.416 -20.710 -14.400  1.00 89.79           C  
ATOM     91  C   THR    11       7.699 -19.338 -15.005  1.00 91.34           C  
ATOM     92  CB  THR    11       7.809 -20.709 -12.912  1.00 84.84           C  
ATOM     93  O   THR    11       8.847 -18.890 -15.030  1.00 90.64           O  
ATOM     94  CG2 THR    11       7.304 -21.964 -12.208  1.00 71.73           C  
ATOM     95  OG1 THR    11       9.237 -20.655 -12.801  1.00 71.32           O  
ATOM     96  N   SER    12       6.729 -18.727 -15.632  1.00 89.69           N  
ATOM     97  CA  SER    12       6.855 -17.378 -16.173  1.00 93.18           C  
ATOM     98  C   SER    12       7.471 -16.428 -15.152  1.00 93.37           C  
ATOM     99  CB  SER    12       5.491 -16.848 -16.617  1.00 90.11           C  
ATOM    100  O   SER    12       7.102 -16.448 -13.976  1.00 93.25           O  
ATOM    101  OG  SER    12       4.565 -16.883 -15.544  1.00 71.08           O  
ATOM    102  N   THR    13       8.370 -15.617 -15.549  1.00 91.76           N  
ATOM    103  CA  THR    13       8.998 -14.591 -14.723  1.00 93.56           C  
ATOM    104  C   THR    13       7.964 -13.579 -14.238  1.00 94.18           C  
ATOM    105  CB  THR    13      10.114 -13.861 -15.493  1.00 93.29           C  
ATOM    106  O   THR    13       6.863 -13.498 -14.786  1.00 94.38           O  
ATOM    107  CG2 THR    13      11.167 -14.842 -15.997  1.00 90.87           C  
ATOM    108  OG1 THR    13       9.543 -13.173 -16.613  1.00 93.18           O  
ATOM    109  N   LYS    14       8.251 -12.741 -13.193  1.00 93.90           N  
ATOM    110  CA  LYS    14       7.370 -11.682 -12.710  1.00 95.44           C  
ATOM    111  C   LYS    14       7.089 -10.658 -13.806  1.00 96.03           C  
ATOM    112  CB  LYS    14       7.980 -10.990 -11.490  1.00 94.60           C  
ATOM    113  O   LYS    14       5.955 -10.198 -13.957  1.00 96.19           O  
ATOM    114  CG  LYS    14       7.076  -9.942 -10.856  1.00 91.99           C  
ATOM    115  CD  LYS    14       7.567  -9.546  -9.470  1.00 89.76           C  
ATOM    116  CE  LYS    14       6.608  -8.576  -8.793  1.00 88.97           C  
ATOM    117  NZ  LYS    14       7.042  -8.249  -7.402  1.00 88.31           N  
ATOM    118  N   ALA    15       8.076 -10.335 -14.627  1.00 95.40           N  
ATOM    119  CA  ALA    15       7.932  -9.417 -15.754  1.00 96.21           C  
ATOM    120  C   ALA    15       6.931  -9.952 -16.774  1.00 95.93           C  
ATOM    121  CB  ALA    15       9.285  -9.174 -16.419  1.00 95.66           C  
ATOM    122  O   ALA    15       6.015  -9.238 -17.188  1.00 95.75           O  
ATOM    123  N   GLU    16       7.071 -11.295 -17.132  1.00 95.07           N  
ATOM    124  CA  GLU    16       6.154 -11.943 -18.065  1.00 95.65           C  
ATOM    125  C   GLU    16       4.736 -11.985 -17.505  1.00 95.27           C  
ATOM    126  CB  GLU    16       6.633 -13.359 -18.394  1.00 95.11           C  
ATOM    127  O   GLU    16       3.775 -11.666 -18.209  1.00 94.93           O  
ATOM    128  CG  GLU    16       7.871 -13.401 -19.278  1.00 93.45           C  
ATOM    129  CD  GLU    16       8.582 -14.745 -19.251  1.00 91.19           C  
ATOM    130  OE1 GLU    16       8.538 -15.434 -18.207  1.00 92.27           O  
ATOM    131  OE2 GLU    16       9.188 -15.110 -20.283  1.00 92.02           O  
ATOM    132  N   ARG    17       4.537 -12.276 -16.188  1.00 94.55           N  
ATOM    133  CA  ARG    17       3.232 -12.279 -15.535  1.00 95.20           C  
ATOM    134  C   ARG    17       2.648 -10.871 -15.473  1.00 95.44           C  
ATOM    135  CB  ARG    17       3.338 -12.865 -14.125  1.00 94.76           C  
ATOM    136  O   ARG    17       1.446 -10.683 -15.670  1.00 95.48           O  
ATOM    137  CG  ARG    17       3.613 -14.360 -14.099  1.00 93.92           C  
ATOM    138  CD  ARG    17       3.411 -14.946 -12.708  1.00 93.98           C  
ATOM    139  NE  ARG    17       4.282 -14.311 -11.724  1.00 92.17           N  
ATOM    140  NH1 ARG    17       6.083 -15.704 -12.112  1.00 89.62           N  
ATOM    141  NH2 ARG    17       6.235 -14.037 -10.546  1.00 89.00           N  
ATOM    142  CZ  ARG    17       5.531 -14.685 -11.463  1.00 90.52           C  
ATOM    143  N   TRP    18       3.435  -9.840 -15.299  1.00 96.40           N  
ATOM    144  CA  TRP    18       3.020  -8.441 -15.267  1.00 97.37           C  
ATOM    145  C   TRP    18       2.519  -7.990 -16.634  1.00 97.08           C  
ATOM    146  CB  TRP    18       4.177  -7.547 -14.812  1.00 96.97           C  
ATOM    147  O   TRP    18       1.402  -7.481 -16.757  1.00 96.35           O  
ATOM    148  CG  TRP    18       3.813  -6.099 -14.683  1.00 95.57           C  
ATOM    149  CD1 TRP    18       4.040  -5.107 -15.597  1.00 93.11           C  
ATOM    150  CD2 TRP    18       3.161  -5.478 -13.571  1.00 93.49           C  
ATOM    151  CE2 TRP    18       3.023  -4.107 -13.880  1.00 94.24           C  
ATOM    152  CE3 TRP    18       2.678  -5.949 -12.343  1.00 91.82           C  
ATOM    153  NE1 TRP    18       3.567  -3.907 -15.120  1.00 91.91           N  
ATOM    154  CH2 TRP    18       1.958  -3.688 -11.808  1.00 92.13           C  
ATOM    155  CZ2 TRP    18       2.422  -3.201 -13.003  1.00 92.11           C  
ATOM    156  CZ3 TRP    18       2.080  -5.046 -11.471  1.00 92.17           C  
ATOM    157  N   GLN    19       3.288  -8.306 -17.696  1.00 97.10           N  
ATOM    158  CA  GLN    19       2.913  -7.934 -19.056  1.00 97.41           C  
ATOM    159  C   GLN    19       1.652  -8.671 -19.500  1.00 97.20           C  
ATOM    160  CB  GLN    19       4.059  -8.223 -20.027  1.00 97.20           C  
ATOM    161  O   GLN    19       0.727  -8.060 -20.038  1.00 97.02           O  
ATOM    162  CG  GLN    19       3.801  -7.732 -21.446  1.00 96.71           C  
ATOM    163  CD  GLN    19       3.515  -6.244 -21.509  1.00 95.66           C  
ATOM    164  NE2 GLN    19       2.450  -5.874 -22.212  1.00 95.63           N  
ATOM    165  OE1 GLN    19       4.244  -5.433 -20.929  1.00 95.29           O  
ATOM    166  N   ALA    20       1.542  -9.962 -19.178  1.00 96.24           N  
ATOM    167  CA  ALA    20       0.357 -10.752 -19.505  1.00 96.50           C  
ATOM    168  C   ALA    20      -0.887 -10.178 -18.834  1.00 96.52           C  
ATOM    169  CB  ALA    20       0.557 -12.208 -19.091  1.00 95.79           C  
ATOM    170  O   ALA    20      -1.965 -10.147 -19.434  1.00 96.27           O  
ATOM    171  N   ARG    21      -0.790  -9.643 -17.629  1.00 97.09           N  
ATOM    172  CA  ARG    21      -1.887  -8.990 -16.922  1.00 97.19           C  
ATOM    173  C   ARG    21      -2.232  -7.650 -17.563  1.00 97.45           C  
ATOM    174  CB  ARG    21      -1.531  -8.788 -15.447  1.00 95.03           C  
ATOM    175  O   ARG    21      -3.408  -7.313 -17.713  1.00 97.13           O  
ATOM    176  CG  ARG    21      -1.634 -10.054 -14.610  1.00 78.71           C  
ATOM    177  CD  ARG    21      -1.281  -9.796 -13.152  1.00 72.94           C  
ATOM    178  NE  ARG    21      -1.080 -11.041 -12.418  1.00 72.14           N  
ATOM    179  NH1 ARG    21       0.624 -10.223 -11.088  1.00 64.92           N  
ATOM    180  NH2 ARG    21      -0.080 -12.392 -10.852  1.00 56.39           N  
ATOM    181  CZ  ARG    21      -0.179 -11.216 -11.454  1.00 66.87           C  
ATOM    182  N   LYS    22      -1.297  -6.907 -18.037  1.00 97.73           N  
ATOM    183  CA  LYS    22      -1.545  -5.661 -18.756  1.00 97.77           C  
ATOM    184  C   LYS    22      -2.307  -5.916 -20.053  1.00 97.65           C  
ATOM    185  CB  LYS    22      -0.228  -4.942 -19.055  1.00 96.83           C  
ATOM    186  O   LYS    22      -3.279  -5.220 -20.355  1.00 97.35           O  
ATOM    187  CG  LYS    22       0.424  -4.311 -17.833  1.00 89.82           C  
ATOM    188  CD  LYS    22       1.712  -3.585 -18.200  1.00 85.35           C  
ATOM    189  CE  LYS    22       1.435  -2.336 -19.026  1.00 81.29           C  
ATOM    190  NZ  LYS    22       2.641  -1.461 -19.129  1.00 82.26           N  
ATOM    191  N   ASP    23      -1.860  -6.932 -20.767  1.00 97.68           N  
ATOM    192  CA  ASP    23      -2.524  -7.316 -22.009  1.00 97.96           C  
ATOM    193  C   ASP    23      -3.971  -7.730 -21.753  1.00 98.07           C  
ATOM    194  CB  ASP    23      -1.764  -8.453 -22.694  1.00 97.74           C  
ATOM    195  O   ASP    23      -4.875  -7.338 -22.493  1.00 98.02           O  
ATOM    196  CG  ASP    23      -0.358  -8.060 -23.112  1.00 96.55           C  
ATOM    197  OD1 ASP    23      -0.071  -6.848 -23.223  1.00 96.06           O  
ATOM    198  OD2 ASP    23       0.470  -8.970 -23.335  1.00 96.10           O  
ATOM    199  N   LEU    24      -4.236  -8.428 -20.636  1.00 97.50           N  
ATOM    200  CA  LEU    24      -5.572  -8.869 -20.250  1.00 97.72           C  
ATOM    201  C   LEU    24      -6.431  -7.686 -19.817  1.00 97.74           C  
ATOM    202  CB  LEU    24      -5.491  -9.897 -19.119  1.00 97.30           C  
ATOM    203  O   LEU    24      -7.596  -7.584 -20.208  1.00 97.59           O  
ATOM    204  CG  LEU    24      -6.812 -10.540 -18.692  1.00 94.64           C  
ATOM    205  CD1 LEU    24      -7.382 -11.384 -19.827  1.00 91.44           C  
ATOM    206  CD2 LEU    24      -6.615 -11.385 -17.438  1.00 91.81           C  
ATOM    207  N   ILE    25      -5.880  -6.727 -19.055  1.00 97.89           N  
ATOM    208  CA  ILE    25      -6.542  -5.494 -18.643  1.00 98.05           C  
ATOM    209  C   ILE    25      -6.932  -4.681 -19.876  1.00 97.97           C  
ATOM    210  CB  ILE    25      -5.642  -4.654 -17.710  1.00 97.90           C  
ATOM    211  O   ILE    25      -8.071  -4.221 -19.989  1.00 97.72           O  
ATOM    212  CG1 ILE    25      -5.530  -5.321 -16.334  1.00 97.38           C  
ATOM    213  CG2 ILE    25      -6.180  -3.226 -17.583  1.00 97.37           C  
ATOM    214  CD1 ILE    25      -4.345  -4.839 -15.508  1.00 96.49           C  
ATOM    215  N   ALA    26      -6.031  -4.531 -20.881  1.00 98.05           N  
ATOM    216  CA  ALA    26      -6.311  -3.816 -22.123  1.00 98.12           C  
ATOM    217  C   ALA    26      -7.431  -4.495 -22.906  1.00 98.10           C  
ATOM    218  CB  ALA    26      -5.051  -3.720 -22.979  1.00 97.81           C  
ATOM    219  O   ALA    26      -8.342  -3.828 -23.404  1.00 97.94           O  
ATOM    220  N   LYS    27      -7.452  -5.802 -22.957  1.00 97.71           N  
ATOM    221  CA  LYS    27      -8.505  -6.579 -23.606  1.00 97.75           C  
ATOM    222  C   LYS    27      -9.850  -6.364 -22.918  1.00 97.78           C  
ATOM    223  CB  LYS    27      -8.150  -8.066 -23.611  1.00 96.74           C  
ATOM    224  O   LYS    27     -10.856  -6.101 -23.580  1.00 97.61           O  
ATOM    225  CG  LYS    27      -9.159  -8.941 -24.340  1.00 85.48           C  
ATOM    226  CD  LYS    27      -8.715 -10.398 -24.372  1.00 77.48           C  
ATOM    227  CE  LYS    27      -9.749 -11.283 -25.055  1.00 70.83           C  
ATOM    228  NZ  LYS    27      -9.325 -12.715 -25.077  1.00 72.40           N  
ATOM    229  N   GLY    28      -9.921  -6.477 -21.546  1.00 98.10           N  
ATOM    230  CA  GLY    28     -11.132  -6.240 -20.777  1.00 98.20           C  
ATOM    231  C   GLY    28     -11.638  -4.814 -20.885  1.00 98.18           C  
ATOM    232  O   GLY    28     -12.833  -4.587 -21.087  1.00 97.97           O  
ATOM    233  N   SER    29     -10.773  -3.797 -20.969  1.00 98.19           N  
ATOM    234  CA  SER    29     -11.117  -2.383 -21.078  1.00 98.18           C  
ATOM    235  C   SER    29     -11.759  -2.073 -22.427  1.00 98.01           C  
ATOM    236  CB  SER    29      -9.875  -1.513 -20.883  1.00 97.82           C  
ATOM    237  O   SER    29     -12.650  -1.227 -22.516  1.00 97.60           O  
ATOM    238  OG  SER    29      -9.341  -1.683 -19.581  1.00 90.68           O  
ATOM    239  N   ASN    30     -11.298  -2.791 -23.462  1.00 97.95           N  
ATOM    240  CA  ASN    30     -11.782  -2.603 -24.825  1.00 98.07           C  
ATOM    241  C   ASN    30     -12.920  -3.565 -25.154  1.00 97.93           C  
ATOM    242  CB  ASN    30     -10.640  -2.769 -25.829  1.00 97.76           C  
ATOM    243  O   ASN    30     -13.308  -3.701 -26.315  1.00 97.54           O  
ATOM    244  CG  ASN    30      -9.607  -1.663 -25.727  1.00 96.48           C  
ATOM    245  ND2 ASN    30      -8.334  -2.037 -25.754  1.00 95.99           N  
ATOM    246  OD1 ASN    30      -9.952  -0.483 -25.623  1.00 95.66           O  
ATOM    247  N   SER    31     -13.482  -4.333 -24.207  1.00 97.61           N  
ATOM    248  CA  SER    31     -14.579  -5.276 -24.400  1.00 97.94           C  
ATOM    249  C   SER    31     -15.883  -4.549 -24.711  1.00 97.69           C  
ATOM    250  CB  SER    31     -14.757  -6.152 -23.160  1.00 97.80           C  
ATOM    251  O   SER    31     -16.093  -3.420 -24.264  1.00 97.50           O  
ATOM    252  OG  SER    31     -15.765  -7.126 -23.373  1.00 95.67           O  
ATOM    253  N   LEU    32     -16.775  -5.246 -25.411  1.00 98.12           N  
ATOM    254  CA  LEU    32     -18.129  -4.758 -25.655  1.00 98.13           C  
ATOM    255  C   LEU    32     -19.019  -4.998 -24.440  1.00 98.04           C  
ATOM    256  CB  LEU    32     -18.731  -5.440 -26.886  1.00 97.82           C  
ATOM    257  O   LEU    32     -20.116  -4.442 -24.350  1.00 97.74           O  
ATOM    258  CG  LEU    32     -18.059  -5.136 -28.226  1.00 96.65           C  
ATOM    259  CD1 LEU    32     -18.747  -5.902 -29.350  1.00 95.67           C  
ATOM    260  CD2 LEU    32     -18.075  -3.637 -28.505  1.00 95.69           C  
ATOM    261  N   TYR    33     -18.508  -5.757 -23.456  1.00 97.98           N  
ATOM    262  CA  TYR    33     -19.265  -6.134 -22.268  1.00 98.19           C  
ATOM    263  C   TYR    33     -18.897  -5.249 -21.083  1.00 98.22           C  
ATOM    264  CB  TYR    33     -19.018  -7.605 -21.918  1.00 98.10           C  
ATOM    265  O   TYR    33     -17.746  -5.237 -20.643  1.00 98.12           O  
ATOM    266  CG  TYR    33     -19.444  -8.567 -23.000  1.00 97.65           C  
ATOM    267  CD1 TYR    33     -20.769  -8.985 -23.104  1.00 97.25           C  
ATOM    268  CD2 TYR    33     -18.525  -9.060 -23.918  1.00 97.42           C  
ATOM    269  CE1 TYR    33     -21.167  -9.873 -24.098  1.00 96.26           C  
ATOM    270  CE2 TYR    33     -18.911  -9.948 -24.917  1.00 96.25           C  
ATOM    271  OH  TYR    33     -20.620 -11.227 -25.985  1.00 95.27           O  
ATOM    272  CZ  TYR    33     -20.232 -10.348 -24.999  1.00 95.79           C  
ATOM    273  N   PRO    34     -19.898  -4.512 -20.380  1.00 97.98           N  
ATOM    274  CA  PRO    34     -19.628  -3.585 -19.279  1.00 98.14           C  
ATOM    275  C   PRO    34     -18.992  -4.270 -18.072  1.00 98.09           C  
ATOM    276  CB  PRO    34     -21.014  -3.038 -18.930  1.00 97.81           C  
ATOM    277  O   PRO    34     -18.105  -3.702 -17.431  1.00 97.95           O  
ATOM    278  CG  PRO    34     -21.763  -3.041 -20.223  1.00 97.04           C  
ATOM    279  CD  PRO    34     -21.377  -4.269 -20.996  1.00 96.40           C  
ATOM    280  N   ASP    35     -19.320  -5.519 -17.767  1.00 97.89           N  
ATOM    281  CA  ASP    35     -18.780  -6.269 -16.637  1.00 98.08           C  
ATOM    282  C   ASP    35     -17.296  -6.566 -16.834  1.00 98.14           C  
ATOM    283  CB  ASP    35     -19.556  -7.572 -16.439  1.00 97.84           C  
ATOM    284  O   ASP    35     -16.507  -6.466 -15.892  1.00 98.03           O  
ATOM    285  CG  ASP    35     -19.544  -8.463 -17.668  1.00 96.67           C  
ATOM    286  OD1 ASP    35     -19.446  -7.940 -18.799  1.00 95.79           O  
ATOM    287  OD2 ASP    35     -19.635  -9.699 -17.505  1.00 96.03           O  
ATOM    288  N   ALA    36     -16.853  -6.854 -18.069  1.00 97.89           N  
ATOM    289  CA  ALA    36     -15.437  -7.030 -18.377  1.00 98.01           C  
ATOM    290  C   ALA    36     -14.676  -5.715 -18.236  1.00 97.93           C  
ATOM    291  CB  ALA    36     -15.265  -7.591 -19.787  1.00 97.83           C  
ATOM    292  O   ALA    36     -13.538  -5.696 -17.762  1.00 97.72           O  
ATOM    293  N   GLN    37     -15.292  -4.567 -18.570  1.00 97.96           N  
ATOM    294  CA  GLN    37     -14.684  -3.252 -18.393  1.00 98.05           C  
ATOM    295  C   GLN    37     -14.526  -2.914 -16.913  1.00 97.71           C  
ATOM    296  CB  GLN    37     -15.518  -2.176 -19.090  1.00 98.00           C  
ATOM    297  O   GLN    37     -13.473  -2.433 -16.490  1.00 97.32           O  
ATOM    298  CG  GLN    37     -15.591  -2.339 -20.602  1.00 97.57           C  
ATOM    299  CD  GLN    37     -16.537  -1.348 -21.255  1.00 96.22           C  
ATOM    300  NE2 GLN    37     -16.486  -1.263 -22.580  1.00 96.55           N  
ATOM    301  OE1 GLN    37     -17.308  -0.665 -20.573  1.00 96.61           O  
ATOM    302  N   ILE    38     -15.520  -3.222 -16.079  1.00 97.79           N  
ATOM    303  CA  ILE    38     -15.484  -3.026 -14.634  1.00 97.85           C  
ATOM    304  C   ILE    38     -14.415  -3.927 -14.019  1.00 97.95           C  
ATOM    305  CB  ILE    38     -16.859  -3.310 -13.990  1.00 97.68           C  
ATOM    306  O   ILE    38     -13.557  -3.458 -13.267  1.00 97.80           O  
ATOM    307  CG1 ILE    38     -17.872  -2.234 -14.398  1.00 96.99           C  
ATOM    308  CG2 ILE    38     -16.735  -3.396 -12.466  1.00 96.83           C  
ATOM    309  CD1 ILE    38     -19.320  -2.606 -14.113  1.00 96.12           C  
ATOM    310  N   ALA    39     -14.370  -5.171 -14.430  1.00 97.46           N  
ATOM    311  CA  ALA    39     -13.374  -6.139 -13.978  1.00 97.58           C  
ATOM    312  C   ALA    39     -11.967  -5.707 -14.382  1.00 97.56           C  
ATOM    313  CB  ALA    39     -13.684  -7.524 -14.541  1.00 97.47           C  
ATOM    314  O   ALA    39     -11.039  -5.755 -13.570  1.00 97.32           O  
ATOM    315  N   ALA    40     -11.754  -5.171 -15.572  1.00 97.87           N  
ATOM    316  CA  ALA    40     -10.461  -4.697 -16.060  1.00 97.88           C  
ATOM    317  C   ALA    40      -9.981  -3.492 -15.257  1.00 97.70           C  
ATOM    318  CB  ALA    40     -10.549  -4.344 -17.543  1.00 97.77           C  
ATOM    319  O   ALA    40      -8.810  -3.420 -14.874  1.00 97.37           O  
ATOM    320  N   LYS    41     -10.869  -2.532 -14.941  1.00 97.79           N  
ATOM    321  CA  LYS    41     -10.536  -1.373 -14.119  1.00 97.72           C  
ATOM    322  C   LYS    41     -10.125  -1.796 -12.712  1.00 97.58           C  
ATOM    323  CB  LYS    41     -11.718  -0.404 -14.051  1.00 97.29           C  
ATOM    324  O   LYS    41      -9.097  -1.349 -12.199  1.00 97.21           O  
ATOM    325  CG  LYS    41     -11.438   0.858 -13.250  1.00 93.73           C  
ATOM    326  CD  LYS    41     -12.648   1.784 -13.224  1.00 89.57           C  
ATOM    327  CE  LYS    41     -12.392   3.017 -12.369  1.00 87.11           C  
ATOM    328  NZ  LYS    41     -13.600   3.891 -12.282  1.00 87.74           N  
ATOM    329  N   ARG    42     -10.904  -2.749 -12.062  1.00 97.50           N  
ATOM    330  CA  ARG    42     -10.592  -3.248 -10.726  1.00 97.63           C  
ATOM    331  C   ARG    42      -9.306  -4.068 -10.735  1.00 97.77           C  
ATOM    332  CB  ARG    42     -11.748  -4.091 -10.183  1.00 97.36           C  
ATOM    333  O   ARG    42      -8.428  -3.864  -9.894  1.00 97.62           O  
ATOM    334  CG  ARG    42     -11.553  -4.551  -8.747  1.00 96.02           C  
ATOM    335  CD  ARG    42     -12.846  -5.082  -8.144  1.00 94.51           C  
ATOM    336  NE  ARG    42     -13.307  -6.285  -8.830  1.00 93.81           N  
ATOM    337  NH1 ARG    42     -15.508  -5.603  -8.989  1.00 89.73           N  
ATOM    338  NH2 ARG    42     -14.870  -7.636  -9.833  1.00 88.69           N  
ATOM    339  CZ  ARG    42     -14.560  -6.505  -9.216  1.00 91.81           C  
ATOM    340  N   LEU    43      -9.089  -4.910 -11.760  1.00 97.50           N  
ATOM    341  CA  LEU    43      -7.870  -5.697 -11.909  1.00 97.63           C  
ATOM    342  C   LEU    43      -6.653  -4.792 -12.063  1.00 97.43           C  
ATOM    343  CB  LEU    43      -7.981  -6.632 -13.117  1.00 97.72           C  
ATOM    344  O   LEU    43      -5.594  -5.066 -11.494  1.00 97.07           O  
ATOM    345  CG  LEU    43      -6.768  -7.521 -13.400  1.00 97.55           C  
ATOM    346  CD1 LEU    43      -6.478  -8.418 -12.202  1.00 97.12           C  
ATOM    347  CD2 LEU    43      -6.998  -8.354 -14.656  1.00 97.04           C  
ATOM    348  N   ALA    44      -6.714  -3.662 -12.772  1.00 98.03           N  
ATOM    349  CA  ALA    44      -5.637  -2.687 -12.928  1.00 97.94           C  
ATOM    350  C   ALA    44      -5.254  -2.073 -11.585  1.00 97.79           C  
ATOM    351  CB  ALA    44      -6.048  -1.594 -13.912  1.00 97.72           C  
ATOM    352  O   ALA    44      -4.075  -2.035 -11.226  1.00 97.41           O  
ATOM    353  N   ALA    45      -6.255  -1.637 -10.782  1.00 97.80           N  
ATOM    354  CA  ALA    45      -6.031  -1.076  -9.452  1.00 97.82           C  
ATOM    355  C   ALA    45      -5.448  -2.122  -8.506  1.00 98.07           C  
ATOM    356  CB  ALA    45      -7.333  -0.517  -8.884  1.00 97.32           C  
ATOM    357  O   ALA    45      -4.391  -1.907  -7.908  1.00 97.95           O  
ATOM    358  N   ASN    46      -6.026  -3.317  -8.483  1.00 98.05           N  
ATOM    359  CA  ASN    46      -5.621  -4.418  -7.615  1.00 98.15           C  
ATOM    360  C   ASN    46      -4.222  -4.919  -7.963  1.00 98.13           C  
ATOM    361  CB  ASN    46      -6.631  -5.564  -7.695  1.00 98.06           C  
ATOM    362  O   ASN    46      -3.483  -5.367  -7.084  1.00 97.89           O  
ATOM    363  CG  ASN    46      -7.891  -5.289  -6.898  1.00 97.34           C  
ATOM    364  ND2 ASN    46      -8.881  -6.163  -7.033  1.00 96.02           N  
ATOM    365  OD1 ASN    46      -7.974  -4.298  -6.168  1.00 95.84           O  
ATOM    366  N   ASN    47      -3.787  -4.811  -9.245  1.00 98.15           N  
ATOM    367  CA  ASN    47      -2.435  -5.179  -9.654  1.00 98.05           C  
ATOM    368  C   ASN    47      -1.389  -4.277  -9.006  1.00 98.07           C  
ATOM    369  CB  ASN    47      -2.305  -5.134 -11.178  1.00 97.20           C  
ATOM    370  O   ASN    47      -0.307  -4.738  -8.639  1.00 97.76           O  
ATOM    371  CG  ASN    47      -1.133  -5.949 -11.688  1.00 85.86           C  
ATOM    372  ND2 ASN    47      -0.312  -5.341 -12.535  1.00 80.37           N  
ATOM    373  OD1 ASN    47      -0.967  -7.116 -11.323  1.00 79.06           O  
ATOM    374  N   ILE    48      -1.697  -3.041  -8.795  1.00 98.37           N  
ATOM    375  CA  ILE    48      -0.840  -2.089  -8.096  1.00 98.41           C  
ATOM    376  C   ILE    48      -0.966  -2.290  -6.588  1.00 98.51           C  
ATOM    377  CB  ILE    48      -1.188  -0.632  -8.474  1.00 98.13           C  
ATOM    378  O   ILE    48       0.039  -2.423  -5.887  1.00 98.43           O  
ATOM    379  CG1 ILE    48      -0.981  -0.405  -9.975  1.00 95.25           C  
ATOM    380  CG2 ILE    48      -0.354   0.354  -7.650  1.00 95.44           C  
ATOM    381  CD1 ILE    48      -1.467   0.951 -10.469  1.00 92.30           C  
ATOM    382  N   ALA    49      -2.165  -2.399  -6.083  1.00 98.43           N  
ATOM    383  CA  ALA    49      -2.480  -2.510  -4.661  1.00 98.47           C  
ATOM    384  C   ALA    49      -1.776  -3.710  -4.034  1.00 98.51           C  
ATOM    385  CB  ALA    49      -3.989  -2.616  -4.457  1.00 98.29           C  
ATOM    386  O   ALA    49      -1.161  -3.592  -2.972  1.00 98.40           O  
ATOM    387  N   VAL    50      -1.719  -4.904  -4.693  1.00 98.29           N  
ATOM    388  CA  VAL    50      -1.145  -6.125  -4.137  1.00 98.25           C  
ATOM    389  C   VAL    50       0.369  -5.972  -4.007  1.00 98.29           C  
ATOM    390  CB  VAL    50      -1.484  -7.358  -5.004  1.00 97.85           C  
ATOM    391  O   VAL    50       0.970  -6.466  -3.050  1.00 98.05           O  
ATOM    392  CG1 VAL    50      -0.697  -7.330  -6.313  1.00 90.25           C  
ATOM    393  CG2 VAL    50      -1.199  -8.646  -4.233  1.00 90.44           C  
ATOM    394  N   GLU    51       1.047  -5.224  -4.906  1.00 98.39           N  
ATOM    395  CA  GLU    51       2.473  -4.938  -4.780  1.00 98.44           C  
ATOM    396  C   GLU    51       2.745  -3.993  -3.613  1.00 98.44           C  
ATOM    397  CB  GLU    51       3.019  -4.340  -6.079  1.00 98.28           C  
ATOM    398  O   GLU    51       3.657  -4.228  -2.817  1.00 98.31           O  
ATOM    399  CG  GLU    51       2.968  -5.294  -7.264  1.00 97.39           C  
ATOM    400  CD  GLU    51       3.693  -6.606  -7.010  1.00 96.07           C  
ATOM    401  OE1 GLU    51       4.859  -6.577  -6.555  1.00 94.82           O  
ATOM    402  OE2 GLU    51       3.090  -7.672  -7.269  1.00 94.69           O  
ATOM    403  N   LYS    52       1.905  -2.973  -3.412  1.00 98.70           N  
ATOM    404  CA  LYS    52       2.013  -2.052  -2.285  1.00 98.72           C  
ATOM    405  C   LYS    52       1.723  -2.761  -0.965  1.00 98.70           C  
ATOM    406  CB  LYS    52       1.061  -0.869  -2.464  1.00 98.66           C  
ATOM    407  O   LYS    52       2.426  -2.552   0.026  1.00 98.60           O  
ATOM    408  CG  LYS    52       1.275  -0.092  -3.755  1.00 98.22           C  
ATOM    409  CD  LYS    52       2.706   0.418  -3.870  1.00 97.10           C  
ATOM    410  CE  LYS    52       2.891   1.291  -5.104  1.00 95.82           C  
ATOM    411  NZ  LYS    52       4.300   1.768  -5.238  1.00 94.09           N  
ATOM    412  N   ALA    53       0.780  -3.700  -0.949  1.00 98.16           N  
ATOM    413  CA  ALA    53       0.453  -4.515   0.218  1.00 98.15           C  
ATOM    414  C   ALA    53       1.614  -5.433   0.588  1.00 98.10           C  
ATOM    415  CB  ALA    53      -0.808  -5.335  -0.042  1.00 98.03           C  
ATOM    416  O   ALA    53       1.984  -5.536   1.760  1.00 97.81           O  
ATOM    417  N   LYS    54       2.321  -6.057  -0.392  1.00 97.75           N  
ATOM    418  CA  LYS    54       3.503  -6.884  -0.169  1.00 97.80           C  
ATOM    419  C   LYS    54       4.650  -6.060   0.407  1.00 97.70           C  
ATOM    420  CB  LYS    54       3.943  -7.554  -1.472  1.00 97.71           C  
ATOM    421  O   LYS    54       5.403  -6.542   1.256  1.00 97.41           O  
ATOM    422  CG  LYS    54       3.036  -8.691  -1.921  1.00 97.00           C  
ATOM    423  CD  LYS    54       3.372  -9.150  -3.333  1.00 95.72           C  
ATOM    424  CE  LYS    54       2.422 -10.241  -3.809  1.00 94.77           C  
ATOM    425  NZ  LYS    54       2.578 -10.515  -5.269  1.00 93.27           N  
ATOM    426  N   LEU    55       4.791  -4.772  -0.003  1.00 98.35           N  
ATOM    427  CA  LEU    55       5.767  -3.868   0.595  1.00 98.38           C  
ATOM    428  C   LEU    55       5.381  -3.523   2.030  1.00 98.23           C  
ATOM    429  CB  LEU    55       5.890  -2.587  -0.235  1.00 98.42           C  
ATOM    430  O   LEU    55       6.234  -3.511   2.920  1.00 97.94           O  
ATOM    431  CG  LEU    55       6.392  -2.755  -1.670  1.00 98.23           C  
ATOM    432  CD1 LEU    55       6.440  -1.403  -2.375  1.00 97.82           C  
ATOM    433  CD2 LEU    55       7.764  -3.420  -1.683  1.00 97.77           C  
ATOM    434  N   ALA    56       4.073  -3.326   2.325  1.00 97.10           N  
ATOM    435  CA  ALA    56       3.535  -3.074   3.659  1.00 96.93           C  
ATOM    436  C   ALA    56       3.727  -4.286   4.566  1.00 96.40           C  
ATOM    437  CB  ALA    56       2.056  -2.705   3.576  1.00 96.76           C  
ATOM    438  O   ALA    56       3.993  -4.140   5.761  1.00 95.36           O  
ATOM    439  N   GLU    57       3.701  -5.499   4.026  1.00 95.35           N  
ATOM    440  CA  GLU    57       4.067  -6.712   4.750  1.00 95.31           C  
ATOM    441  C   GLU    57       5.568  -6.763   5.019  1.00 94.80           C  
ATOM    442  CB  GLU    57       3.629  -7.956   3.973  1.00 95.05           C  
ATOM    443  O   GLU    57       5.994  -7.078   6.132  1.00 93.99           O  
ATOM    444  CG  GLU    57       3.822  -9.258   4.736  1.00 93.83           C  
ATOM    445  CD  GLU    57       3.457 -10.490   3.923  1.00 91.65           C  
ATOM    446  OE1 GLU    57       3.881 -10.590   2.749  1.00 91.52           O  
ATOM    447  OE2 GLU    57       2.740 -11.361   4.463  1.00 91.70           O  
ATOM    448  N   ASN    58       6.384  -6.393   4.011  1.00 96.44           N  
ATOM    449  CA  ASN    58       7.837  -6.513   4.087  1.00 96.34           C  
ATOM    450  C   ASN    58       8.423  -5.569   5.134  1.00 95.96           C  
ATOM    451  CB  ASN    58       8.470  -6.247   2.719  1.00 96.06           C  
ATOM    452  O   ASN    58       9.371  -5.926   5.835  1.00 95.13           O  
ATOM    453  CG  ASN    58       9.969  -6.471   2.717  1.00 94.36           C  
ATOM    454  ND2 ASN    58      10.380  -7.734   2.704  1.00 92.75           N  
ATOM    455  OD1 ASN    58      10.751  -5.518   2.726  1.00 91.94           O  
ATOM    456  N   VAL    59       7.870  -4.368   5.348  1.00 95.13           N  
ATOM    457  CA  VAL    59       8.394  -3.368   6.273  1.00 94.93           C  
ATOM    458  C   VAL    59       8.319  -3.896   7.703  1.00 94.14           C  
ATOM    459  CB  VAL    59       7.626  -2.032   6.158  1.00 94.56           C  
ATOM    460  O   VAL    59       9.141  -3.535   8.549  1.00 92.68           O  
ATOM    461  CG1 VAL    59       6.220  -2.165   6.740  1.00 90.80           C  
ATOM    462  CG2 VAL    59       8.395  -0.913   6.859  1.00 89.86           C  
ATOM    463  N   TYR    60       7.428  -4.864   8.043  1.00 91.31           N  
ATOM    464  CA  TYR    60       7.314  -5.483   9.359  1.00 91.25           C  
ATOM    465  C   TYR    60       8.515  -6.376   9.648  1.00 90.25           C  
ATOM    466  CB  TYR    60       6.021  -6.297   9.461  1.00 91.12           C  
ATOM    467  O   TYR    60       8.823  -6.656  10.809  1.00 88.88           O  
ATOM    468  CG  TYR    60       4.790  -5.455   9.692  1.00 91.60           C  
ATOM    469  CD1 TYR    60       4.511  -4.925  10.950  1.00 90.61           C  
ATOM    470  CD2 TYR    60       3.903  -5.189   8.654  1.00 90.37           C  
ATOM    471  CE1 TYR    60       3.376  -4.150  11.168  1.00 89.92           C  
ATOM    472  CE2 TYR    60       2.765  -4.416   8.861  1.00 89.96           C  
ATOM    473  OH  TYR    60       1.387  -3.134  10.329  1.00 87.73           O  
ATOM    474  CZ  TYR    60       2.511  -3.901  10.119  1.00 90.36           C  
ATOM    475  N   LYS    61       9.293  -6.808   8.639  1.00 91.69           N  
ATOM    476  CA  LYS    61      10.464  -7.670   8.770  1.00 91.86           C  
ATOM    477  C   LYS    61      11.710  -6.857   9.111  1.00 91.37           C  
ATOM    478  CB  LYS    61      10.693  -8.465   7.484  1.00 91.53           C  
ATOM    479  O   LYS    61      12.781  -7.421   9.344  1.00 90.27           O  
ATOM    480  CG  LYS    61       9.518  -9.344   7.082  1.00 90.95           C  
ATOM    481  CD  LYS    61       9.781 -10.059   5.763  1.00 89.26           C  
ATOM    482  CE  LYS    61       8.572 -10.871   5.316  1.00 88.02           C  
ATOM    483  NZ  LYS    61       8.732 -11.380   3.921  1.00 87.23           N  
ATOM    484  N   THR    62      11.601  -5.497   9.071  1.00 91.41           N  
ATOM    485  CA  THR    62      12.707  -4.617   9.431  1.00 91.20           C  
ATOM    486  C   THR    62      12.964  -4.659  10.935  1.00 89.66           C  
ATOM    487  CB  THR    62      12.433  -3.166   8.995  1.00 90.59           C  
ATOM    488  O   THR    62      12.195  -4.097  11.717  1.00 87.00           O  
ATOM    489  CG2 THR    62      13.644  -2.276   9.253  1.00 88.39           C  
ATOM    490  OG1 THR    62      12.126  -3.144   7.595  1.00 89.73           O  
ATOM    491  N   VAL    63      14.060  -5.293  11.383  1.00 87.69           N  
ATOM    492  CA  VAL    63      14.484  -5.375  12.777  1.00 87.37           C  
ATOM    493  C   VAL    63      15.383  -4.187  13.114  1.00 86.46           C  
ATOM    494  CB  VAL    63      15.221  -6.701  13.070  1.00 86.17           C  
ATOM    495  O   VAL    63      15.137  -3.471  14.087  1.00 84.33           O  
ATOM    496  CG1 VAL    63      15.668  -6.760  14.529  1.00 83.63           C  
ATOM    497  CG2 VAL    63      14.327  -7.893  12.733  1.00 81.46           C  
ATOM    498  N   ASN    64      16.346  -3.854  12.249  1.00 87.52           N  
ATOM    499  CA  ASN    64      17.253  -2.714  12.322  1.00 88.52           C  
ATOM    500  C   ASN    64      17.036  -1.749  11.159  1.00 89.01           C  
ATOM    501  CB  ASN    64      18.708  -3.186  12.355  1.00 87.60           C  
ATOM    502  O   ASN    64      17.289  -2.096  10.004  1.00 88.53           O  
ATOM    503  CG  ASN    64      19.691  -2.040  12.494  1.00 85.88           C  
ATOM    504  ND2 ASN    64      20.975  -2.367  12.580  1.00 87.65           N  
ATOM    505  OD1 ASN    64      19.300  -0.871  12.525  1.00 86.13           O  
ATOM    506  N   PRO    65      16.619  -0.496  11.414  1.00 88.65           N  
ATOM    507  CA  PRO    65      16.339   0.473  10.351  1.00 89.24           C  
ATOM    508  C   PRO    65      17.583   0.846   9.549  1.00 89.07           C  
ATOM    509  CB  PRO    65      15.797   1.685  11.113  1.00 87.60           C  
ATOM    510  O   PRO    65      17.472   1.407   8.456  1.00 87.80           O  
ATOM    511  CG  PRO    65      16.300   1.514  12.510  1.00 85.71           C  
ATOM    512  CD  PRO    65      16.440   0.045  12.791  1.00 85.27           C  
ATOM    513  N   LEU    66      18.815   0.494  10.074  1.00 89.02           N  
ATOM    514  CA  LEU    66      20.079   0.809   9.417  1.00 89.50           C  
ATOM    515  C   LEU    66      20.495  -0.313   8.471  1.00 89.48           C  
ATOM    516  CB  LEU    66      21.178   1.051  10.455  1.00 88.10           C  
ATOM    517  O   LEU    66      21.456  -0.167   7.713  1.00 88.58           O  
ATOM    518  CG  LEU    66      20.938   2.194  11.442  1.00 85.52           C  
ATOM    519  CD1 LEU    66      22.113   2.317  12.407  1.00 82.81           C  
ATOM    520  CD2 LEU    66      20.712   3.505  10.698  1.00 82.95           C  
ATOM    521  N   GLU    67      19.792  -1.364   8.477  1.00 89.68           N  
ATOM    522  CA  GLU    67      20.023  -2.513   7.606  1.00 90.77           C  
ATOM    523  C   GLU    67      18.944  -2.617   6.532  1.00 91.02           C  
ATOM    524  CB  GLU    67      20.078  -3.805   8.425  1.00 89.55           C  
ATOM    525  O   GLU    67      17.850  -2.071   6.689  1.00 90.91           O  
ATOM    526  CG  GLU    67      21.284  -3.899   9.347  1.00 86.80           C  
ATOM    527  CD  GLU    67      21.235  -5.098  10.280  1.00 84.70           C  
ATOM    528  OE1 GLU    67      20.353  -5.969  10.103  1.00 86.45           O  
ATOM    529  OE2 GLU    67      22.085  -5.167  11.196  1.00 86.51           O  
ATOM    530  N   ALA    68      19.248  -3.258   5.425  1.00 90.74           N  
ATOM    531  CA  ALA    68      18.237  -3.555   4.414  1.00 91.47           C  
ATOM    532  C   ALA    68      17.166  -4.490   4.968  1.00 91.99           C  
ATOM    533  CB  ALA    68      18.886  -4.169   3.176  1.00 88.98           C  
ATOM    534  O   ALA    68      17.473  -5.424   5.712  1.00 91.91           O  
ATOM    535  N   THR    69      15.918  -4.306   4.615  1.00 92.82           N  
ATOM    536  CA  THR    69      14.829  -5.188   5.020  1.00 93.71           C  
ATOM    537  C   THR    69      14.968  -6.558   4.363  1.00 93.48           C  
ATOM    538  CB  THR    69      13.458  -4.582   4.665  1.00 92.22           C  
ATOM    539  O   THR    69      15.069  -6.657   3.138  1.00 92.74           O  
ATOM    540  CG2 THR    69      12.321  -5.430   5.226  1.00 86.40           C  
ATOM    541  OG1 THR    69      13.369  -3.261   5.213  1.00 86.00           O  
ATOM    542  N   PRO    70      14.981  -7.643   5.128  1.00 94.89           N  
ATOM    543  CA  PRO    70      15.050  -8.959   4.488  1.00 95.61           C  
ATOM    544  C   PRO    70      13.786  -9.300   3.702  1.00 95.72           C  
ATOM    545  CB  PRO    70      15.234  -9.916   5.668  1.00 94.21           C  
ATOM    546  O   PRO    70      12.693  -8.856   4.062  1.00 95.67           O  
ATOM    547  CG  PRO    70      14.577  -9.230   6.822  1.00 90.74           C  
ATOM    548  CD  PRO    70      14.776  -7.749   6.673  1.00 90.72           C  
ATOM    549  N   GLY    71      13.942 -10.106   2.628  1.00 96.54           N  
ATOM    550  CA  GLY    71      12.811 -10.648   1.892  1.00 96.81           C  
ATOM    551  C   GLY    71      12.057  -9.599   1.097  1.00 97.00           C  
ATOM    552  O   GLY    71      10.835  -9.677   0.958  1.00 96.19           O  
ATOM    553  N   VAL    72      12.723  -8.561   0.623  1.00 97.99           N  
ATOM    554  CA  VAL    72      12.128  -7.587  -0.287  1.00 98.21           C  
ATOM    555  C   VAL    72      11.430  -8.312  -1.435  1.00 98.16           C  
ATOM    556  CB  VAL    72      13.186  -6.607  -0.840  1.00 98.06           C  
ATOM    557  O   VAL    72      12.016  -9.191  -2.070  1.00 98.03           O  
ATOM    558  CG1 VAL    72      12.549  -5.617  -1.814  1.00 97.60           C  
ATOM    559  CG2 VAL    72      13.877  -5.867   0.303  1.00 97.50           C  
ATOM    560  N   PRO    73      10.129  -7.995  -1.816  1.00 97.65           N  
ATOM    561  CA  PRO    73       9.372  -8.688  -2.861  1.00 97.78           C  
ATOM    562  C   PRO    73      10.053  -8.620  -4.226  1.00 97.59           C  
ATOM    563  CB  PRO    73       8.035  -7.942  -2.880  1.00 97.68           C  
ATOM    564  O   PRO    73      10.734  -7.638  -4.532  1.00 97.32           O  
ATOM    565  CG  PRO    73       7.881  -7.398  -1.497  1.00 97.20           C  
ATOM    566  CD  PRO    73       9.232  -6.974  -0.998  1.00 96.72           C  
ATOM    567  N   GLU    74       9.902  -9.650  -5.090  1.00 96.57           N  
ATOM    568  CA  GLU    74      10.446  -9.699  -6.444  1.00 97.07           C  
ATOM    569  C   GLU    74      10.080  -8.445  -7.232  1.00 97.16           C  
ATOM    570  CB  GLU    74       9.949 -10.946  -7.179  1.00 96.45           C  
ATOM    571  O   GLU    74       8.922  -8.022  -7.233  1.00 96.96           O  
ATOM    572  CG  GLU    74      10.628 -11.182  -8.520  1.00 94.30           C  
ATOM    573  CD  GLU    74       9.942 -12.247  -9.361  1.00 92.31           C  
ATOM    574  OE1 GLU    74       9.199 -13.081  -8.796  1.00 92.37           O  
ATOM    575  OE2 GLU    74      10.151 -12.249 -10.595  1.00 91.91           O  
ATOM    576  N   GLY    75      11.128  -7.808  -7.930  1.00 97.77           N  
ATOM    577  CA  GLY    75      10.935  -6.604  -8.722  1.00 97.95           C  
ATOM    578  C   GLY    75      11.038  -5.329  -7.906  1.00 97.99           C  
ATOM    579  O   GLY    75      10.706  -4.246  -8.392  1.00 97.63           O  
ATOM    580  N   TRP    76      11.464  -5.400  -6.649  1.00 98.46           N  
ATOM    581  CA  TRP    76      11.670  -4.232  -5.799  1.00 98.56           C  
ATOM    582  C   TRP    76      13.070  -4.239  -5.195  1.00 98.11           C  
ATOM    583  CB  TRP    76      10.620  -4.185  -4.686  1.00 98.61           C  
ATOM    584  O   TRP    76      13.649  -5.303  -4.967  1.00 97.00           O  
ATOM    585  CG  TRP    76       9.220  -3.976  -5.178  1.00 98.62           C  
ATOM    586  CD1 TRP    76       8.298  -4.941  -5.475  1.00 98.46           C  
ATOM    587  CD2 TRP    76       8.583  -2.721  -5.434  1.00 98.38           C  
ATOM    588  CE2 TRP    76       7.274  -3.001  -5.885  1.00 98.23           C  
ATOM    589  CE3 TRP    76       8.992  -1.385  -5.326  1.00 97.76           C  
ATOM    590  NE1 TRP    76       7.126  -4.361  -5.901  1.00 97.48           N  
ATOM    591  CH2 TRP    76       6.796  -0.694  -6.112  1.00 97.12           C  
ATOM    592  CZ2 TRP    76       6.370  -1.992  -6.227  1.00 97.17           C  
ATOM    593  CZ3 TRP    76       8.091  -0.382  -5.667  1.00 97.32           C  
ATOM    594  N   LYS    77      13.505  -3.053  -4.858  1.00 98.26           N  
ATOM    595  CA  LYS    77      14.745  -2.807  -4.127  1.00 98.23           C  
ATOM    596  C   LYS    77      14.513  -1.855  -2.956  1.00 98.20           C  
ATOM    597  CB  LYS    77      15.814  -2.238  -5.060  1.00 97.74           C  
ATOM    598  O   LYS    77      13.980  -0.759  -3.137  1.00 97.97           O  
ATOM    599  CG  LYS    77      17.169  -2.035  -4.398  1.00 92.03           C  
ATOM    600  CD  LYS    77      18.192  -1.476  -5.378  1.00 86.42           C  
ATOM    601  CE  LYS    77      19.532  -1.217  -4.703  1.00 82.16           C  
ATOM    602  NZ  LYS    77      20.520  -0.612  -5.645  1.00 82.94           N  
ATOM    603  N   ASP    78      14.960  -2.256  -1.794  1.00 97.68           N  
ATOM    604  CA  ASP    78      15.007  -1.339  -0.659  1.00 97.76           C  
ATOM    605  C   ASP    78      16.154  -0.341  -0.807  1.00 97.52           C  
ATOM    606  CB  ASP    78      15.151  -2.115   0.652  1.00 97.59           C  
ATOM    607  O   ASP    78      17.324  -0.729  -0.812  1.00 96.93           O  
ATOM    608  CG  ASP    78      15.012  -1.234   1.881  1.00 97.02           C  
ATOM    609  OD1 ASP    78      15.032   0.009   1.745  1.00 95.82           O  
ATOM    610  OD2 ASP    78      14.886  -1.787   2.995  1.00 95.47           O  
ATOM    611  N   ILE    79      15.855   1.001  -0.862  1.00 96.75           N  
ATOM    612  CA  ILE    79      16.839   2.061  -1.049  1.00 96.67           C  
ATOM    613  C   ILE    79      16.864   2.966   0.181  1.00 96.26           C  
ATOM    614  CB  ILE    79      16.540   2.891  -2.318  1.00 96.45           C  
ATOM    615  O   ILE    79      17.408   4.072   0.135  1.00 95.14           O  
ATOM    616  CG1 ILE    79      15.132   3.492  -2.245  1.00 95.61           C  
ATOM    617  CG2 ILE    79      16.704   2.032  -3.576  1.00 95.39           C  
ATOM    618  CD1 ILE    79      14.886   4.618  -3.240  1.00 94.72           C  
ATOM    619  N   SER    80      16.293   2.527   1.296  1.00 95.75           N  
ATOM    620  CA  SER    80      16.106   3.315   2.510  1.00 95.58           C  
ATOM    621  C   SER    80      17.444   3.732   3.111  1.00 94.39           C  
ATOM    622  CB  SER    80      15.298   2.528   3.542  1.00 95.31           C  
ATOM    623  O   SER    80      17.521   4.721   3.843  1.00 92.43           O  
ATOM    624  OG  SER    80      14.065   2.095   2.992  1.00 93.15           O  
ATOM    625  N   ASN    81      18.514   2.987   2.777  1.00 94.31           N  
ATOM    626  CA  ASN    81      19.847   3.257   3.304  1.00 94.19           C  
ATOM    627  C   ASN    81      20.763   3.848   2.236  1.00 93.87           C  
ATOM    628  CB  ASN    81      20.463   1.982   3.885  1.00 92.98           C  
ATOM    629  O   ASN    81      21.931   4.137   2.505  1.00 92.69           O  
ATOM    630  CG  ASN    81      19.772   1.526   5.155  1.00 89.28           C  
ATOM    631  ND2 ASN    81      19.600   0.218   5.300  1.00 87.49           N  
ATOM    632  OD1 ASN    81      19.395   2.344   5.999  1.00 86.17           O  
ATOM    633  N   ASP    82      20.280   4.050   1.037  1.00 94.75           N  
ATOM    634  CA  ASP    82      21.006   4.684  -0.059  1.00 95.09           C  
ATOM    635  C   ASP    82      20.761   6.192  -0.081  1.00 95.00           C  
ATOM    636  CB  ASP    82      20.603   4.067  -1.399  1.00 94.86           C  
ATOM    637  O   ASP    82      19.782   6.658  -0.666  1.00 94.43           O  
ATOM    638  CG  ASP    82      21.402   4.614  -2.569  1.00 94.13           C  
ATOM    639  OD1 ASP    82      21.937   5.739  -2.469  1.00 93.22           O  
ATOM    640  OD2 ASP    82      21.495   3.914  -3.601  1.00 93.01           O  
ATOM    641  N   ALA    83      21.730   6.967   0.495  1.00 94.10           N  
ATOM    642  CA  ALA    83      21.624   8.415   0.652  1.00 94.44           C  
ATOM    643  C   ALA    83      21.541   9.109  -0.704  1.00 94.45           C  
ATOM    644  CB  ALA    83      22.811   8.951   1.449  1.00 93.44           C  
ATOM    645  O   ALA    83      20.877  10.139  -0.842  1.00 94.07           O  
ATOM    646  N   GLY    84      22.214   8.608  -1.728  1.00 95.04           N  
ATOM    647  CA  GLY    84      22.155   9.136  -3.082  1.00 95.11           C  
ATOM    648  C   GLY    84      20.796   8.959  -3.732  1.00 95.12           C  
ATOM    649  O   GLY    84      20.257   9.899  -4.320  1.00 94.71           O  
ATOM    650  N   ALA    85      20.129   7.773  -3.551  1.00 95.59           N  
ATOM    651  CA  ALA    85      18.784   7.480  -4.041  1.00 95.82           C  
ATOM    652  C   ALA    85      17.738   8.308  -3.301  1.00 95.89           C  
ATOM    653  CB  ALA    85      18.479   5.991  -3.897  1.00 95.41           C  
ATOM    654  O   ALA    85      16.896   8.957  -3.925  1.00 95.54           O  
ATOM    655  N   LEU    86      17.807   8.404  -1.976  1.00 94.75           N  
ATOM    656  CA  LEU    86      16.864   9.147  -1.148  1.00 94.98           C  
ATOM    657  C   LEU    86      16.891  10.633  -1.492  1.00 94.39           C  
ATOM    658  CB  LEU    86      17.183   8.949   0.337  1.00 94.72           C  
ATOM    659  O   LEU    86      15.840  11.261  -1.634  1.00 93.65           O  
ATOM    660  CG  LEU    86      16.906   7.559   0.910  1.00 94.00           C  
ATOM    661  CD1 LEU    86      17.243   7.521   2.397  1.00 92.52           C  
ATOM    662  CD2 LEU    86      15.452   7.163   0.675  1.00 92.22           C  
ATOM    663  N   LYS    87      18.048  11.208  -1.778  1.00 94.93           N  
ATOM    664  CA  LYS    87      18.227  12.624  -2.084  1.00 94.74           C  
ATOM    665  C   LYS    87      17.432  13.023  -3.324  1.00 94.22           C  
ATOM    666  CB  LYS    87      19.708  12.948  -2.284  1.00 94.31           C  
ATOM    667  O   LYS    87      16.942  14.150  -3.418  1.00 93.45           O  
ATOM    668  CG  LYS    87      19.994  14.425  -2.510  1.00 92.48           C  
ATOM    669  CD  LYS    87      21.490  14.699  -2.588  1.00 90.79           C  
ATOM    670  CE  LYS    87      21.778  16.180  -2.799  1.00 89.81           C  
ATOM    671  NZ  LYS    87      23.244  16.455  -2.865  1.00 89.59           N  
ATOM    672  N   LYS    88      17.180  12.139  -4.236  1.00 94.25           N  
ATOM    673  CA  LYS    88      16.400  12.375  -5.447  1.00 93.75           C  
ATOM    674  C   LYS    88      14.946  12.695  -5.111  1.00 93.20           C  
ATOM    675  CB  LYS    88      16.468  11.162  -6.376  1.00 92.22           C  
ATOM    676  O   LYS    88      14.263  13.382  -5.874  1.00 91.86           O  
ATOM    677  CG  LYS    88      17.864  10.860  -6.899  1.00 84.93           C  
ATOM    678  CD  LYS    88      17.869   9.638  -7.809  1.00 80.53           C  
ATOM    679  CE  LYS    88      19.277   9.292  -8.274  1.00 75.72           C  
ATOM    680  NZ  LYS    88      19.290   8.075  -9.140  1.00 76.56           N  
ATOM    681  N   TYR    89      14.504  12.269  -3.961  1.00 93.07           N  
ATOM    682  CA  TYR    89      13.129  12.435  -3.504  1.00 92.81           C  
ATOM    683  C   TYR    89      13.051  13.440  -2.362  1.00 90.59           C  
ATOM    684  CB  TYR    89      12.544  11.091  -3.058  1.00 92.94           C  
ATOM    685  O   TYR    89      12.012  13.569  -1.710  1.00 87.24           O  
ATOM    686  CG  TYR    89      12.588  10.025  -4.126  1.00 93.87           C  
ATOM    687  CD1 TYR    89      11.754  10.093  -5.240  1.00 92.04           C  
ATOM    688  CD2 TYR    89      13.462   8.948  -4.023  1.00 91.81           C  
ATOM    689  CE1 TYR    89      11.789   9.112  -6.226  1.00 91.30           C  
ATOM    690  CE2 TYR    89      13.506   7.962  -5.003  1.00 91.55           C  
ATOM    691  OH  TYR    89      12.707   7.079  -7.072  1.00 89.00           O  
ATOM    692  CZ  TYR    89      12.668   8.053  -6.099  1.00 91.17           C  
ATOM    693  N   GLY    90      14.133  14.180  -2.091  1.00 92.24           N  
ATOM    694  CA  GLY    90      14.191  15.131  -0.992  1.00 92.03           C  
ATOM    695  C   GLY    90      14.124  14.471   0.372  1.00 91.72           C  
ATOM    696  O   GLY    90      13.691  15.090   1.347  1.00 90.09           O  
ATOM    697  N   LEU    91      14.516  13.227   0.468  1.00 93.15           N  
ATOM    698  CA  LEU    91      14.483  12.419   1.682  1.00 93.17           C  
ATOM    699  C   LEU    91      15.890  12.204   2.229  1.00 92.09           C  
ATOM    700  CB  LEU    91      13.818  11.067   1.409  1.00 93.08           C  
ATOM    701  O   LEU    91      16.868  12.257   1.480  1.00 90.51           O  
ATOM    702  CG  LEU    91      12.378  11.113   0.895  1.00 92.96           C  
ATOM    703  CD1 LEU    91      11.906   9.713   0.515  1.00 91.56           C  
ATOM    704  CD2 LEU    91      11.455  11.727   1.942  1.00 91.38           C  
ATOM    705  N   ASP    92      16.008  11.944   3.515  1.00 91.56           N  
ATOM    706  CA  ASP    92      17.168  11.428   4.237  1.00 91.28           C  
ATOM    707  C   ASP    92      16.748  10.412   5.296  1.00 91.03           C  
ATOM    708  CB  ASP    92      17.949  12.573   4.885  1.00 89.82           C  
ATOM    709  O   ASP    92      15.555  10.219   5.540  1.00 89.70           O  
ATOM    710  CG  ASP    92      17.091  13.440   5.789  1.00 85.22           C  
ATOM    711  OD1 ASP    92      16.457  12.905   6.724  1.00 83.31           O  
ATOM    712  OD2 ASP    92      17.046  14.668   5.562  1.00 84.14           O  
ATOM    713  N   LYS    93      17.648   9.766   5.932  1.00 90.79           N  
ATOM    714  CA  LYS    93      17.401   8.692   6.890  1.00 90.38           C  
ATOM    715  C   LYS    93      16.690   9.217   8.134  1.00 89.48           C  
ATOM    716  CB  LYS    93      18.713   8.012   7.284  1.00 88.64           C  
ATOM    717  O   LYS    93      15.835   8.534   8.701  1.00 87.68           O  
ATOM    718  CG  LYS    93      19.348   7.196   6.167  1.00 83.04           C  
ATOM    719  CD  LYS    93      20.596   6.467   6.648  1.00 80.20           C  
ATOM    720  CE  LYS    93      21.242   5.666   5.526  1.00 74.15           C  
ATOM    721  NZ  LYS    93      22.450   4.925   5.999  1.00 71.84           N  
ATOM    722  N   GLU    94      17.015  10.393   8.522  1.00 87.86           N  
ATOM    723  CA  GLU    94      16.486  11.010   9.734  1.00 87.36           C  
ATOM    724  C   GLU    94      14.975  11.206   9.640  1.00 87.42           C  
ATOM    725  CB  GLU    94      17.175  12.351  10.000  1.00 85.27           C  
ATOM    726  O   GLU    94      14.262  11.062  10.634  1.00 85.91           O  
ATOM    727  CG  GLU    94      18.658  12.229  10.315  1.00 77.59           C  
ATOM    728  CD  GLU    94      19.329  13.569  10.573  1.00 74.28           C  
ATOM    729  OE1 GLU    94      18.655  14.617  10.459  1.00 72.36           O  
ATOM    730  OE2 GLU    94      20.539  13.569  10.892  1.00 68.98           O  
ATOM    731  N   VAL    95      14.481  11.326   8.450  1.00 88.01           N  
ATOM    732  CA  VAL    95      13.055  11.568   8.257  1.00 88.32           C  
ATOM    733  C   VAL    95      12.308  10.238   8.195  1.00 88.98           C  
ATOM    734  CB  VAL    95      12.787  12.390   6.977  1.00 85.80           C  
ATOM    735  O   VAL    95      11.102  10.184   8.445  1.00 88.12           O  
ATOM    736  CG1 VAL    95      13.315  13.816   7.130  1.00 74.33           C  
ATOM    737  CG2 VAL    95      13.421  11.710   5.764  1.00 74.12           C  
ATOM    738  N   LEU    96      13.009   9.113   7.825  1.00 90.81           N  
ATOM    739  CA  LEU    96      12.407   7.801   7.610  1.00 91.37           C  
ATOM    740  C   LEU    96      12.377   6.997   8.906  1.00 88.18           C  
ATOM    741  CB  LEU    96      13.176   7.029   6.535  1.00 90.83           C  
ATOM    742  O   LEU    96      11.477   6.181   9.114  1.00 84.83           O  
ATOM    743  CG  LEU    96      13.138   7.614   5.122  1.00 91.25           C  
ATOM    744  CD1 LEU    96      13.985   6.769   4.176  1.00 89.24           C  
ATOM    745  CD2 LEU    96      11.701   7.709   4.621  1.00 89.40           C  
ATOM    746  N   PHE    97      13.480   7.099   9.660  1.00 85.78           N  
ATOM    747  CA  PHE    97      13.596   6.341  10.900  1.00 83.90           C  
ATOM    748  C   PHE    97      14.455   7.088  11.913  1.00 80.29           C  
ATOM    749  CB  PHE    97      14.189   4.954  10.631  1.00 79.87           C  
ATOM    750  O   PHE    97      15.195   8.005  11.551  1.00 72.35           O  
ATOM    751  CG  PHE    97      15.409   4.976   9.751  1.00 75.60           C  
ATOM    752  CD1 PHE    97      15.294   4.820   8.375  1.00 72.26           C  
ATOM    753  CD2 PHE    97      16.673   5.153  10.300  1.00 72.73           C  
ATOM    754  CE1 PHE    97      16.422   4.840   7.558  1.00 67.19           C  
ATOM    755  CE2 PHE    97      17.804   5.173   9.490  1.00 64.82           C  
ATOM    756  CZ  PHE    97      17.677   5.016   8.119  1.00 67.09           C  
ATOM    757  N   ASP    98      14.207   6.648  13.248  1.00 65.75           N  
ATOM    758  CA  ASP    98      15.055   6.821  14.423  1.00 64.99           C  
ATOM    759  C   ASP    98      15.066   8.277  14.884  1.00 65.09           C  
ATOM    760  CB  ASP    98      16.482   6.352  14.130  1.00 54.91           C  
ATOM    761  O   ASP    98      15.836   9.091  14.369  1.00 58.27           O  
ATOM    762  CG  ASP    98      17.298   6.113  15.388  1.00 49.34           C  
ATOM    763  OD1 ASP    98      16.779   6.333  16.503  1.00 48.91           O  
ATOM    764  OD2 ASP    98      18.473   5.705  15.262  1.00 53.25           O  
ATOM    765  N   HIS    99      14.152   8.591  15.750  1.00 67.76           N  
ATOM    766  CA  HIS    99      14.103   9.818  16.537  1.00 69.34           C  
ATOM    767  C   HIS    99      13.746   9.525  17.991  1.00 68.87           C  
ATOM    768  CB  HIS    99      13.095  10.800  15.937  1.00 60.02           C  
ATOM    769  O   HIS    99      12.942   8.633  18.270  1.00 63.36           O  
ATOM    770  CG  HIS    99      13.399  12.232  16.241  1.00 53.51           C  
ATOM    771  CD2 HIS    99      14.040  13.178  15.515  1.00 51.04           C  
ATOM    772  ND1 HIS    99      13.031  12.837  17.423  1.00 50.05           N  
ATOM    773  CE1 HIS    99      13.432  14.097  17.410  1.00 44.65           C  
ATOM    774  NE2 HIS    99      14.047  14.329  16.263  1.00 42.89           N  
ATOM    775  N   ALA   100      14.431  10.088  18.926  1.00 72.28           N  
ATOM    776  CA  ALA   100      14.333   9.926  20.375  1.00 73.48           C  
ATOM    777  C   ALA   100      12.879   9.966  20.834  1.00 73.96           C  
ATOM    778  CB  ALA   100      15.142  11.008  21.087  1.00 68.08           C  
ATOM    779  O   ALA   100      12.498   9.261  21.772  1.00 72.18           O  
ATOM    780  N   ASP   101      11.965  10.557  20.126  1.00 72.16           N  
ATOM    781  CA  ASP   101      10.597  10.862  20.536  1.00 73.52           C  
ATOM    782  C   ASP   101       9.612   9.847  19.961  1.00 72.97           C  
ATOM    783  CB  ASP   101      10.210  12.277  20.099  1.00 69.38           C  
ATOM    784  O   ASP   101       8.467   9.763  20.410  1.00 71.11           O  
ATOM    785  CG  ASP   101      11.187  13.335  20.580  1.00 63.33           C  
ATOM    786  OD1 ASP   101      11.754  13.185  21.684  1.00 60.53           O  
ATOM    787  OD2 ASP   101      11.390  14.329  19.850  1.00 65.41           O  
ATOM    788  N   THR   102      10.037   9.102  18.974  1.00 75.39           N  
ATOM    789  CA  THR   102       9.166   8.160  18.280  1.00 76.12           C  
ATOM    790  C   THR   102       9.932   6.899  17.893  1.00 77.06           C  
ATOM    791  CB  THR   102       8.548   8.795  17.021  1.00 73.07           C  
ATOM    792  O   THR   102      10.111   6.613  16.707  1.00 74.07           O  
ATOM    793  CG2 THR   102       7.539   9.878  17.389  1.00 67.58           C  
ATOM    794  OG1 THR   102       9.588   9.378  16.226  1.00 71.72           O  
ATOM    795  N   PRO   103      10.435   6.135  18.923  1.00 74.87           N  
ATOM    796  CA  PRO   103      11.375   5.037  18.688  1.00 74.56           C  
ATOM    797  C   PRO   103      10.789   3.938  17.804  1.00 75.40           C  
ATOM    798  CB  PRO   103      11.660   4.510  20.097  1.00 71.28           C  
ATOM    799  O   PRO   103      11.535   3.199  17.156  1.00 72.76           O  
ATOM    800  CG  PRO   103      10.476   4.926  20.908  1.00 69.33           C  
ATOM    801  CD  PRO   103       9.982   6.245  20.389  1.00 69.17           C  
ATOM    802  N   ASP   104       9.399   3.934  17.623  1.00 78.67           N  
ATOM    803  CA  ASP   104       8.775   2.890  16.817  1.00 79.11           C  
ATOM    804  C   ASP   104       8.338   3.432  15.458  1.00 80.65           C  
ATOM    805  CB  ASP   104       7.576   2.288  17.553  1.00 76.78           C  
ATOM    806  O   ASP   104       7.804   2.690  14.631  1.00 79.26           O  
ATOM    807  CG  ASP   104       7.980   1.391  18.710  1.00 71.98           C  
ATOM    808  OD1 ASP   104       8.973   0.642  18.584  1.00 68.68           O  
ATOM    809  OD2 ASP   104       7.298   1.432  19.757  1.00 70.72           O  
ATOM    810  N   PHE   105       8.478   4.750  15.219  1.00 85.62           N  
ATOM    811  CA  PHE   105       8.233   5.296  13.890  1.00 86.74           C  
ATOM    812  C   PHE   105       9.252   4.763  12.890  1.00 87.14           C  
ATOM    813  CB  PHE   105       8.277   6.827  13.919  1.00 85.90           C  
ATOM    814  O   PHE   105      10.446   5.053  12.998  1.00 86.58           O  
ATOM    815  CG  PHE   105       7.878   7.471  12.619  1.00 86.78           C  
ATOM    816  CD1 PHE   105       6.558   7.838  12.386  1.00 85.80           C  
ATOM    817  CD2 PHE   105       8.823   7.709  11.630  1.00 86.36           C  
ATOM    818  CE1 PHE   105       6.186   8.434  11.183  1.00 86.15           C  
ATOM    819  CE2 PHE   105       8.459   8.304  10.426  1.00 86.15           C  
ATOM    820  CZ  PHE   105       7.140   8.665  10.204  1.00 84.64           C  
ATOM    821  N   LEU   106       8.804   4.031  11.928  1.00 90.04           N  
ATOM    822  CA  LEU   106       9.625   3.444  10.875  1.00 91.10           C  
ATOM    823  C   LEU   106       8.933   3.555   9.520  1.00 92.11           C  
ATOM    824  CB  LEU   106       9.929   1.977  11.188  1.00 89.98           C  
ATOM    825  O   LEU   106       7.809   3.076   9.352  1.00 92.15           O  
ATOM    826  CG  LEU   106      10.743   1.214  10.140  1.00 86.68           C  
ATOM    827  CD1 LEU   106      12.170   1.748  10.087  1.00 83.22           C  
ATOM    828  CD2 LEU   106      10.736  -0.280  10.441  1.00 83.69           C  
ATOM    829  N   ALA   107       9.629   4.122   8.574  1.00 94.70           N  
ATOM    830  CA  ALA   107       9.297   4.093   7.152  1.00 95.03           C  
ATOM    831  C   ALA   107      10.451   3.525   6.330  1.00 95.09           C  
ATOM    832  CB  ALA   107       8.937   5.493   6.660  1.00 94.44           C  
ATOM    833  O   ALA   107      11.620   3.727   6.668  1.00 94.75           O  
ATOM    834  N   ARG   108      10.162   2.832   5.281  1.00 96.01           N  
ATOM    835  CA  ARG   108      11.098   2.319   4.286  1.00 96.12           C  
ATOM    836  C   ARG   108      10.759   2.844   2.894  1.00 96.33           C  
ATOM    837  CB  ARG   108      11.095   0.789   4.284  1.00 95.48           C  
ATOM    838  O   ARG   108       9.603   3.168   2.612  1.00 96.10           O  
ATOM    839  CG  ARG   108      11.380   0.171   5.643  1.00 92.77           C  
ATOM    840  CD  ARG   108      12.796   0.474   6.115  1.00 90.55           C  
ATOM    841  NE  ARG   108      13.795  -0.196   5.287  1.00 88.64           N  
ATOM    842  NH1 ARG   108      15.614   0.731   6.368  1.00 83.97           N  
ATOM    843  NH2 ARG   108      15.930  -0.714   4.617  1.00 82.75           N  
ATOM    844  CZ  ARG   108      15.110  -0.058   5.426  1.00 86.54           C  
ATOM    845  N   VAL   109      11.728   2.980   2.023  1.00 97.54           N  
ATOM    846  CA  VAL   109      11.545   3.383   0.632  1.00 97.58           C  
ATOM    847  C   VAL   109      11.948   2.239  -0.295  1.00 97.67           C  
ATOM    848  CB  VAL   109      12.358   4.653   0.297  1.00 97.35           C  
ATOM    849  O   VAL   109      13.095   1.785  -0.269  1.00 97.41           O  
ATOM    850  CG1 VAL   109      12.016   5.161  -1.102  1.00 96.22           C  
ATOM    851  CG2 VAL   109      12.104   5.740   1.340  1.00 96.29           C  
ATOM    852  N   TYR   110      11.018   1.820  -1.119  1.00 98.28           N  
ATOM    853  CA  TYR   110      11.217   0.766  -2.107  1.00 98.36           C  
ATOM    854  C   TYR   110      11.191   1.333  -3.522  1.00 98.26           C  
ATOM    855  CB  TYR   110      10.147  -0.320  -1.960  1.00 98.36           C  
ATOM    856  O   TYR   110      10.255   2.045  -3.894  1.00 98.00           O  
ATOM    857  CG  TYR   110      10.157  -1.002  -0.613  1.00 98.21           C  
ATOM    858  CD1 TYR   110      10.957  -2.118  -0.382  1.00 97.88           C  
ATOM    859  CD2 TYR   110       9.365  -0.533   0.429  1.00 97.88           C  
ATOM    860  CE1 TYR   110      10.967  -2.752   0.857  1.00 97.26           C  
ATOM    861  CE2 TYR   110       9.367  -1.158   1.672  1.00 97.21           C  
ATOM    862  OH  TYR   110      10.177  -2.888   3.104  1.00 95.82           O  
ATOM    863  CZ  TYR   110      10.171  -2.265   1.876  1.00 97.00           C  
ATOM    864  N   GLN   111      12.192   1.033  -4.305  1.00 98.46           N  
ATOM    865  CA  GLN   111      12.304   1.349  -5.725  1.00 98.42           C  
ATOM    866  C   GLN   111      11.861   0.171  -6.588  1.00 98.41           C  
ATOM    867  CB  GLN   111      13.739   1.746  -6.075  1.00 98.12           C  
ATOM    868  O   GLN   111      12.391  -0.935  -6.457  1.00 98.18           O  
ATOM    869  CG  GLN   111      13.936   2.111  -7.541  1.00 94.66           C  
ATOM    870  CD  GLN   111      13.183   3.366  -7.939  1.00 88.53           C  
ATOM    871  NE2 GLN   111      12.216   3.218  -8.839  1.00 86.08           N  
ATOM    872  OE1 GLN   111      13.466   4.461  -7.442  1.00 90.51           O  
ATOM    873  N   PRO   112      10.832   0.367  -7.480  1.00 98.38           N  
ATOM    874  CA  PRO   112      10.490  -0.695  -8.429  1.00 98.38           C  
ATOM    875  C   PRO   112      11.583  -0.932  -9.468  1.00 98.13           C  
ATOM    876  CB  PRO   112       9.211  -0.176  -9.092  1.00 98.26           C  
ATOM    877  O   PRO   112      12.232   0.017  -9.915  1.00 97.74           O  
ATOM    878  CG  PRO   112       9.346   1.312  -9.071  1.00 97.92           C  
ATOM    879  CD  PRO   112      10.100   1.705  -7.833  1.00 97.51           C  
ATOM    880  N   ASP   113      11.821  -2.213  -9.837  1.00 98.12           N  
ATOM    881  CA  ASP   113      12.657  -2.590 -10.973  1.00 98.19           C  
ATOM    882  C   ASP   113      11.951  -2.301 -12.295  1.00 98.10           C  
ATOM    883  CB  ASP   113      13.038  -4.070 -10.892  1.00 97.92           C  
ATOM    884  O   ASP   113      10.904  -2.884 -12.586  1.00 97.89           O  
ATOM    885  CG  ASP   113      14.071  -4.474 -11.929  1.00 96.55           C  
ATOM    886  OD1 ASP   113      14.258  -3.739 -12.922  1.00 95.95           O  
ATOM    887  OD2 ASP   113      14.702  -5.539 -11.752  1.00 95.24           O  
ATOM    888  N   SER   114      12.588  -1.467 -13.131  1.00 97.60           N  
ATOM    889  CA  SER   114      12.015  -1.038 -14.402  1.00 97.56           C  
ATOM    890  C   SER   114      12.012  -2.176 -15.418  1.00 97.46           C  
ATOM    891  CB  SER   114      12.788   0.155 -14.964  1.00 96.76           C  
ATOM    892  O   SER   114      11.226  -2.164 -16.368  1.00 97.02           O  
ATOM    893  OG  SER   114      14.172  -0.138 -15.054  1.00 90.09           O  
ATOM    894  N   ALA   115      12.835  -3.172 -15.277  1.00 96.68           N  
ATOM    895  CA  ALA   115      12.821  -4.351 -16.140  1.00 97.02           C  
ATOM    896  C   ALA   115      11.604  -5.225 -15.853  1.00 96.61           C  
ATOM    897  CB  ALA   115      14.105  -5.157 -15.961  1.00 96.69           C  
ATOM    898  O   ALA   115      11.164  -5.990 -16.715  1.00 96.25           O  
ATOM    899  N   VAL   116      10.953  -5.116 -14.638  1.00 97.02           N  
ATOM    900  CA  VAL   116       9.802  -5.900 -14.204  1.00 97.18           C  
ATOM    901  C   VAL   116       8.518  -5.110 -14.446  1.00 96.72           C  
ATOM    902  CB  VAL   116       9.912  -6.295 -12.715  1.00 97.15           C  
ATOM    903  O   VAL   116       7.559  -5.632 -15.020  1.00 96.13           O  
ATOM    904  CG1 VAL   116       8.666  -7.053 -12.263  1.00 96.88           C  
ATOM    905  CG2 VAL   116      11.167  -7.134 -12.477  1.00 96.78           C  
ATOM    906  N   PHE   117       8.494  -3.843 -14.057  1.00 97.60           N  
ATOM    907  CA  PHE   117       7.240  -3.106 -13.961  1.00 97.79           C  
ATOM    908  C   PHE   117       7.158  -2.033 -15.040  1.00 96.66           C  
ATOM    909  CB  PHE   117       7.093  -2.469 -12.575  1.00 97.77           C  
ATOM    910  O   PHE   117       6.125  -1.379 -15.196  1.00 95.08           O  
ATOM    911  CG  PHE   117       7.044  -3.467 -11.450  1.00 97.91           C  
ATOM    912  CD1 PHE   117       6.002  -4.381 -11.359  1.00 97.57           C  
ATOM    913  CD2 PHE   117       8.041  -3.491 -10.484  1.00 97.54           C  
ATOM    914  CE1 PHE   117       5.954  -5.306 -10.318  1.00 96.84           C  
ATOM    915  CE2 PHE   117       8.000  -4.413  -9.441  1.00 96.75           C  
ATOM    916  CZ  PHE   117       6.955  -5.319  -9.360  1.00 96.44           C  
ATOM    917  N   GLY   118       8.279  -1.767 -15.895  1.00 96.87           N  
ATOM    918  CA  GLY   118       8.343  -0.630 -16.800  1.00 96.68           C  
ATOM    919  C   GLY   118       8.202   0.704 -16.093  1.00 96.45           C  
ATOM    920  O   GLY   118       8.932   0.988 -15.141  1.00 94.60           O  
ATOM    921  N   SER   119       7.244   1.480 -16.485  1.00 96.35           N  
ATOM    922  CA  SER   119       6.987   2.792 -15.900  1.00 96.47           C  
ATOM    923  C   SER   119       5.711   2.786 -15.066  1.00 95.78           C  
ATOM    924  CB  SER   119       6.887   3.857 -16.993  1.00 95.56           C  
ATOM    925  O   SER   119       5.185   3.845 -14.718  1.00 94.41           O  
ATOM    926  OG  SER   119       5.901   3.504 -17.949  1.00 94.77           O  
ATOM    927  N   ASP   120       5.169   1.637 -14.713  1.00 96.47           N  
ATOM    928  CA  ASP   120       3.829   1.519 -14.144  1.00 96.97           C  
ATOM    929  C   ASP   120       3.854   1.729 -12.632  1.00 96.81           C  
ATOM    930  CB  ASP   120       3.224   0.153 -14.476  1.00 96.44           C  
ATOM    931  O   ASP   120       2.809   1.933 -12.011  1.00 96.34           O  
ATOM    932  CG  ASP   120       2.984  -0.043 -15.963  1.00 94.64           C  
ATOM    933  OD1 ASP   120       2.855   0.959 -16.698  1.00 93.17           O  
ATOM    934  OD2 ASP   120       2.920  -1.212 -16.403  1.00 92.74           O  
ATOM    935  N   MET   121       4.992   1.542 -12.108  1.00 97.76           N  
ATOM    936  CA  MET   121       5.162   1.635 -10.661  1.00 97.77           C  
ATOM    937  C   MET   121       6.089   2.790 -10.296  1.00 97.37           C  
ATOM    938  CB  MET   121       5.714   0.324 -10.099  1.00 97.55           C  
ATOM    939  O   MET   121       7.177   2.920 -10.858  1.00 96.72           O  
ATOM    940  CG  MET   121       4.795  -0.869 -10.309  1.00 95.97           C  
ATOM    941  SD  MET   121       3.222  -0.717  -9.377  1.00 95.62           S  
ATOM    942  CE  MET   121       3.802  -1.115  -7.704  1.00 90.98           C  
ATOM    943  N   ASN   122       5.682   3.587  -9.303  1.00 97.82           N  
ATOM    944  CA  ASN   122       6.510   4.620  -8.690  1.00 98.06           C  
ATOM    945  C   ASN   122       7.290   4.077  -7.496  1.00 98.19           C  
ATOM    946  CB  ASN   122       5.653   5.814  -8.265  1.00 97.76           C  
ATOM    947  O   ASN   122       6.853   3.127  -6.843  1.00 98.09           O  
ATOM    948  CG  ASN   122       4.965   6.485  -9.438  1.00 95.77           C  
ATOM    949  ND2 ASN   122       3.662   6.709  -9.312  1.00 95.02           N  
ATOM    950  OD1 ASN   122       5.599   6.798 -10.449  1.00 94.49           O  
ATOM    951  N   PRO   123       8.456   4.633  -7.115  1.00 98.35           N  
ATOM    952  CA  PRO   123       9.001   4.397  -5.776  1.00 98.41           C  
ATOM    953  C   PRO   123       7.969   4.611  -4.672  1.00 98.45           C  
ATOM    954  CB  PRO   123      10.134   5.422  -5.671  1.00 98.15           C  
ATOM    955  O   PRO   123       7.039   5.406  -4.836  1.00 98.37           O  
ATOM    956  CG  PRO   123      10.505   5.727  -7.086  1.00 96.85           C  
ATOM    957  CD  PRO   123       9.257   5.704  -7.922  1.00 96.07           C  
ATOM    958  N   THR   124       8.091   3.871  -3.635  1.00 98.57           N  
ATOM    959  CA  THR   124       7.050   3.843  -2.614  1.00 98.62           C  
ATOM    960  C   THR   124       7.656   3.977  -1.219  1.00 98.61           C  
ATOM    961  CB  THR   124       6.224   2.546  -2.694  1.00 98.49           C  
ATOM    962  O   THR   124       8.516   3.182  -0.832  1.00 98.46           O  
ATOM    963  CG2 THR   124       5.066   2.569  -1.703  1.00 96.88           C  
ATOM    964  OG1 THR   124       5.700   2.402  -4.020  1.00 96.98           O  
ATOM    965  N   ILE   125       7.228   4.975  -0.436  1.00 98.22           N  
ATOM    966  CA  ILE   125       7.440   5.033   1.006  1.00 98.20           C  
ATOM    967  C   ILE   125       6.414   4.151   1.714  1.00 98.25           C  
ATOM    968  CB  ILE   125       7.355   6.483   1.532  1.00 97.83           C  
ATOM    969  O   ILE   125       5.208   4.298   1.500  1.00 98.05           O  
ATOM    970  CG1 ILE   125       8.414   7.360   0.854  1.00 91.32           C  
ATOM    971  CG2 ILE   125       7.512   6.514   3.056  1.00 91.49           C  
ATOM    972  CD1 ILE   125       8.258   8.848   1.136  1.00 85.45           C  
ATOM    973  N   VAL   126       6.857   3.262   2.587  1.00 97.84           N  
ATOM    974  CA  VAL   126       5.979   2.339   3.298  1.00 97.79           C  
ATOM    975  C   VAL   126       6.158   2.512   4.804  1.00 97.57           C  
ATOM    976  CB  VAL   126       6.249   0.872   2.893  1.00 97.69           C  
ATOM    977  O   VAL   126       7.255   2.310   5.332  1.00 97.02           O  
ATOM    978  CG1 VAL   126       5.174  -0.052   3.462  1.00 96.97           C  
ATOM    979  CG2 VAL   126       6.320   0.743   1.373  1.00 96.95           C  
ATOM    980  N   PHE   127       5.105   2.894   5.474  1.00 95.10           N  
ATOM    981  CA  PHE   127       5.085   3.015   6.927  1.00 95.12           C  
ATOM    982  C   PHE   127       4.790   1.670   7.578  1.00 94.60           C  
ATOM    983  CB  PHE   127       4.046   4.051   7.367  1.00 95.00           C  
ATOM    984  O   PHE   127       3.848   0.977   7.186  1.00 93.81           O  
ATOM    985  CG  PHE   127       4.391   5.462   6.972  1.00 94.86           C  
ATOM    986  CD1 PHE   127       5.259   6.223   7.745  1.00 94.01           C  
ATOM    987  CD2 PHE   127       3.846   6.027   5.826  1.00 93.75           C  
ATOM    988  CE1 PHE   127       5.579   7.529   7.381  1.00 93.04           C  
ATOM    989  CE2 PHE   127       4.161   7.331   5.457  1.00 93.23           C  
ATOM    990  CZ  PHE   127       5.027   8.081   6.236  1.00 93.30           C  
ATOM    991  N   ARG   128       5.576   1.349   8.593  1.00 92.07           N  
ATOM    992  CA  ARG   128       5.242   0.219   9.455  1.00 91.83           C  
ATOM    993  C   ARG   128       4.051   0.546  10.349  1.00 91.15           C  
ATOM    994  CB  ARG   128       6.446  -0.179  10.310  1.00 91.30           C  
ATOM    995  O   ARG   128       3.991   1.625  10.942  1.00 90.08           O  
ATOM    996  CG  ARG   128       6.238  -1.455  11.111  1.00 90.38           C  
ATOM    997  CD  ARG   128       7.512  -1.889  11.823  1.00 89.65           C  
ATOM    998  NE  ARG   128       7.863  -0.973  12.905  1.00 88.29           N  
ATOM    999  NH1 ARG   128       9.984  -1.832  13.221  1.00 84.44           N  
ATOM   1000  NH2 ARG   128       9.243  -0.091  14.514  1.00 84.27           N  
ATOM   1001  CZ  ARG   128       9.030  -0.968  13.544  1.00 86.90           C  
ATOM   1002  N   GLY   129       3.107  -0.341  10.432  1.00 88.75           N  
ATOM   1003  CA  GLY   129       2.058  -0.288  11.437  1.00 88.25           C  
ATOM   1004  C   GLY   129       2.546  -0.644  12.829  1.00 87.16           C  
ATOM   1005  O   GLY   129       3.752  -0.757  13.059  1.00 85.06           O  
ATOM   1006  N   SER   130       1.616  -0.757  13.720  1.00 83.23           N  
ATOM   1007  CA  SER   130       1.934  -1.234  15.062  1.00 82.80           C  
ATOM   1008  C   SER   130       2.579  -2.616  15.019  1.00 82.70           C  
ATOM   1009  CB  SER   130       0.674  -1.277  15.928  1.00 81.58           C  
ATOM   1010  O   SER   130       2.155  -3.481  14.249  1.00 81.11           O  
ATOM   1011  OG  SER   130       0.056  -0.003  15.979  1.00 76.30           O  
ATOM   1012  N   ARG   131       3.618  -2.867  15.631  1.00 78.11           N  
ATOM   1013  CA  ARG   131       4.199  -4.203  15.712  1.00 76.90           C  
ATOM   1014  C   ARG   131       3.162  -5.225  16.166  1.00 76.86           C  
ATOM   1015  CB  ARG   131       5.396  -4.212  16.666  1.00 75.18           C  
ATOM   1016  O   ARG   131       2.409  -4.975  17.109  1.00 73.82           O  
ATOM   1017  CG  ARG   131       6.611  -3.468  16.137  1.00 72.39           C  
ATOM   1018  CD  ARG   131       7.806  -3.603  17.070  1.00 71.11           C  
ATOM   1019  NE  ARG   131       8.997  -2.965  16.518  1.00 59.98           N  
ATOM   1020  NH1 ARG   131      10.377  -3.543  18.278  1.00 56.14           N  
ATOM   1021  NH2 ARG   131      11.207  -2.340  16.512  1.00 52.99           N  
ATOM   1022  CZ  ARG   131      10.191  -2.951  17.104  1.00 64.25           C  
ATOM   1023  N   GLN   132       2.963  -6.188  15.217  1.00 62.84           N  
ATOM   1024  CA  GLN   132       2.015  -7.269  15.462  1.00 61.86           C  
ATOM   1025  C   GLN   132       2.157  -7.815  16.881  1.00 63.23           C  
ATOM   1026  CB  GLN   132       2.208  -8.395  14.445  1.00 57.56           C  
ATOM   1027  O   GLN   132       3.266  -7.893  17.413  1.00 59.89           O  
ATOM   1028  CG  GLN   132       1.757  -8.036  13.036  1.00 54.69           C  
ATOM   1029  CD  GLN   132       1.470  -9.257  12.182  1.00 55.36           C  
ATOM   1030  NE2 GLN   132       0.837  -9.042  11.034  1.00 43.77           N  
ATOM   1031  OE1 GLN   132       1.816 -10.384  12.551  1.00 55.98           O  
ATOM   1032  N   PRO   133       0.930  -8.167  17.392  1.00 48.29           N  
ATOM   1033  CA  PRO   133       0.845  -8.767  18.726  1.00 48.03           C  
ATOM   1034  C   PRO   133       1.629 -10.073  18.836  1.00 49.02           C  
ATOM   1035  CB  PRO   133      -0.655  -9.014  18.906  1.00 43.99           C  
ATOM   1036  O   PRO   133       1.936 -10.521  19.944  1.00 47.53           O  
ATOM   1037  CG  PRO   133      -1.294  -8.363  17.722  1.00 41.44           C  
ATOM   1038  CD  PRO   133      -0.220  -8.007  16.735  1.00 45.60           C  
ATOM   1039  N   GLU   134       1.832 -10.870  17.708  1.00 52.61           N  
ATOM   1040  CA  GLU   134       2.587 -12.065  18.071  1.00 52.31           C  
ATOM   1041  C   GLU   134       3.653 -11.749  19.116  1.00 52.84           C  
ATOM   1042  CB  GLU   134       3.233 -12.690  16.832  1.00 47.94           C  
ATOM   1043  O   GLU   134       4.053 -12.625  19.886  1.00 50.84           O  
ATOM   1044  CG  GLU   134       2.232 -13.187  15.799  1.00 45.51           C  
ATOM   1045  CD  GLU   134       2.888 -13.774  14.560  1.00 49.22           C  
ATOM   1046  OE1 GLU   134       4.138 -13.782  14.481  1.00 50.59           O  
ATOM   1047  OE2 GLU   134       2.147 -14.229  13.660  1.00 43.93           O  
ATOM   1048  N   PHE   135       3.837 -10.510  19.292  1.00 47.28           N  
ATOM   1049  CA  PHE   135       4.624 -10.085  20.443  1.00 47.42           C  
ATOM   1050  C   PHE   135       3.718  -9.623  21.578  1.00 47.78           C  
ATOM   1051  CB  PHE   135       5.590  -8.962  20.052  1.00 43.56           C  
ATOM   1052  O   PHE   135       4.188  -9.360  22.687  1.00 45.89           O  
ATOM   1053  CG  PHE   135       6.731  -9.419  19.183  1.00 41.22           C  
ATOM   1054  CD1 PHE   135       7.822 -10.080  19.735  1.00 37.24           C  
ATOM   1055  CD2 PHE   135       6.714  -9.186  17.814  1.00 38.93           C  
ATOM   1056  CE1 PHE   135       8.879 -10.504  18.934  1.00 38.77           C  
ATOM   1057  CE2 PHE   135       7.768  -9.606  17.007  1.00 42.10           C  
ATOM   1058  CZ  PHE   135       8.850 -10.264  17.569  1.00 35.24           C  
ATOM   1059  N   PHE   136       2.282  -9.694  21.439  1.00 45.37           N  
ATOM   1060  CA  PHE   136       1.665  -9.109  22.624  1.00 47.51           C  
ATOM   1061  C   PHE   136       0.216  -9.561  22.758  1.00 46.43           C  
ATOM   1062  CB  PHE   136       1.736  -7.580  22.568  1.00 41.94           C  
ATOM   1063  O   PHE   136      -0.684  -8.961  22.167  1.00 44.93           O  
ATOM   1064  CG  PHE   136       3.138  -7.035  22.609  1.00 40.42           C  
ATOM   1065  CD1 PHE   136       3.820  -6.923  23.814  1.00 37.83           C  
ATOM   1066  CD2 PHE   136       3.774  -6.634  21.441  1.00 40.47           C  
ATOM   1067  CE1 PHE   136       5.118  -6.419  23.854  1.00 38.29           C  
ATOM   1068  CE2 PHE   136       5.071  -6.130  21.473  1.00 40.84           C  
ATOM   1069  CZ  PHE   136       5.741  -6.022  22.681  1.00 37.73           C  
ATOM   1070  N   PRO   137      -0.291 -10.684  23.417  1.00 48.42           N  
ATOM   1071  CA  PRO   137      -1.492 -11.523  23.451  1.00 48.04           C  
ATOM   1072  C   PRO   137      -2.666 -10.843  24.151  1.00 48.60           C  
ATOM   1073  CB  PRO   137      -1.036 -12.761  24.227  1.00 43.41           C  
ATOM   1074  O   PRO   137      -3.823 -11.198  23.909  1.00 46.23           O  
ATOM   1075  CG  PRO   137       0.186 -12.320  24.967  1.00 41.10           C  
ATOM   1076  CD  PRO   137       0.781 -11.144  24.247  1.00 44.74           C  
ATOM   1077  N   THR   138      -2.720  -9.527  24.700  1.00 50.45           N  
ATOM   1078  CA  THR   138      -3.971  -9.063  25.290  1.00 52.56           C  
ATOM   1079  C   THR   138      -3.844  -7.616  25.758  1.00 50.32           C  
ATOM   1080  CB  THR   138      -4.395  -9.952  26.473  1.00 45.40           C  
ATOM   1081  O   THR   138      -4.819  -6.861  25.729  1.00 47.39           O  
ATOM   1082  CG2 THR   138      -4.847 -11.327  25.993  1.00 37.46           C  
ATOM   1083  OG1 THR   138      -3.285 -10.111  27.366  1.00 35.40           O  
ATOM   1084  N   LYS   139      -2.676  -7.143  26.254  1.00 52.14           N  
ATOM   1085  CA  LYS   139      -2.494  -5.868  26.942  1.00 51.06           C  
ATOM   1086  C   LYS   139      -2.386  -4.717  25.945  1.00 51.79           C  
ATOM   1087  CB  LYS   139      -1.249  -5.910  27.830  1.00 47.24           C  
ATOM   1088  O   LYS   139      -2.781  -3.589  26.247  1.00 49.01           O  
ATOM   1089  CG  LYS   139      -1.476  -6.570  29.182  1.00 44.18           C  
ATOM   1090  CD  LYS   139      -0.267  -6.406  30.094  1.00 45.00           C  
ATOM   1091  CE  LYS   139      -0.528  -6.982  31.479  1.00 39.53           C  
ATOM   1092  NZ  LYS   139       0.602  -6.708  32.416  1.00 38.15           N  
ATOM   1093  N   ASN   140      -2.439  -5.048  24.691  1.00 52.71           N  
ATOM   1094  CA  ASN   140      -2.090  -4.031  23.706  1.00 52.34           C  
ATOM   1095  C   ASN   140      -3.243  -3.763  22.743  1.00 52.83           C  
ATOM   1096  CB  ASN   140      -0.836  -4.442  22.931  1.00 47.85           C  
ATOM   1097  O   ASN   140      -3.111  -2.961  21.817  1.00 50.49           O  
ATOM   1098  CG  ASN   140       0.416  -4.408  23.786  1.00 45.14           C  
ATOM   1099  ND2 ASN   140       1.501  -4.973  23.270  1.00 38.84           N  
ATOM   1100  OD1 ASN   140       0.407  -3.879  24.900  1.00 46.38           O  
ATOM   1101  N   MET   141      -4.375  -4.429  22.904  1.00 58.93           N  
ATOM   1102  CA  MET   141      -5.465  -3.807  22.159  1.00 58.80           C  
ATOM   1103  C   MET   141      -5.709  -2.380  22.640  1.00 58.91           C  
ATOM   1104  CB  MET   141      -6.747  -4.630  22.293  1.00 56.90           C  
ATOM   1105  O   MET   141      -5.930  -1.477  21.832  1.00 57.68           O  
ATOM   1106  CG  MET   141      -7.812  -4.278  21.266  1.00 55.36           C  
ATOM   1107  SD  MET   141      -9.197  -5.483  21.249  1.00 50.41           S  
ATOM   1108  CE  MET   141      -9.906  -5.179  22.891  1.00 47.45           C  
ATOM   1109  N   ALA   142      -5.688  -2.215  23.962  1.00 57.29           N  
ATOM   1110  CA  ALA   142      -5.751  -0.851  24.479  1.00 56.24           C  
ATOM   1111  C   ALA   142      -4.644   0.014  23.882  1.00 57.19           C  
ATOM   1112  CB  ALA   142      -5.655  -0.854  26.003  1.00 54.14           C  
ATOM   1113  O   ALA   142      -4.901   1.124  23.411  1.00 55.22           O  
ATOM   1114  N   ASP   143      -3.446  -0.515  23.816  1.00 57.96           N  
ATOM   1115  CA  ASP   143      -2.338   0.230  23.226  1.00 57.06           C  
ATOM   1116  C   ASP   143      -2.560   0.454  21.732  1.00 57.75           C  
ATOM   1117  CB  ASP   143      -1.015  -0.503  23.456  1.00 55.13           C  
ATOM   1118  O   ASP   143      -2.314   1.548  21.220  1.00 55.87           O  
ATOM   1119  CG  ASP   143      -0.578  -0.497  24.911  1.00 52.84           C  
ATOM   1120  OD1 ASP   143      -1.094   0.326  25.699  1.00 53.22           O  
ATOM   1121  OD2 ASP   143       0.291  -1.320  25.272  1.00 55.78           O  
ATOM   1122  N   TRP   144      -3.151  -0.579  21.181  1.00 64.31           N  
ATOM   1123  CA  TRP   144      -3.502  -0.411  19.774  1.00 65.83           C  
ATOM   1124  C   TRP   144      -4.607   0.626  19.609  1.00 64.11           C  
ATOM   1125  CB  TRP   144      -3.942  -1.746  19.166  1.00 62.55           C  
ATOM   1126  O   TRP   144      -4.499   1.531  18.778  1.00 61.72           O  
ATOM   1127  CG  TRP   144      -4.047  -1.728  17.671  1.00 59.92           C  
ATOM   1128  CD1 TRP   144      -3.031  -1.541  16.775  1.00 53.49           C  
ATOM   1129  CD2 TRP   144      -5.238  -1.900  16.897  1.00 54.30           C  
ATOM   1130  CE2 TRP   144      -4.870  -1.806  15.536  1.00 51.89           C  
ATOM   1131  CE3 TRP   144      -6.583  -2.125  17.221  1.00 53.04           C  
ATOM   1132  NE1 TRP   144      -3.520  -1.587  15.489  1.00 51.00           N  
ATOM   1133  CH2 TRP   144      -7.108  -2.149  14.846  1.00 49.51           C  
ATOM   1134  CZ2 TRP   144      -5.800  -1.929  14.501  1.00 53.87           C  
ATOM   1135  CZ3 TRP   144      -7.506  -2.247  16.189  1.00 45.72           C  
ATOM   1136  N   ILE   145      -5.666   0.456  20.347  1.00 59.59           N  
ATOM   1137  CA  ILE   145      -6.728   1.454  20.413  1.00 58.51           C  
ATOM   1138  C   ILE   145      -6.148   2.797  20.849  1.00 59.48           C  
ATOM   1139  CB  ILE   145      -7.854   1.017  21.378  1.00 56.53           C  
ATOM   1140  O   ILE   145      -6.422   3.829  20.231  1.00 57.71           O  
ATOM   1141  CG1 ILE   145      -8.618  -0.180  20.801  1.00 50.81           C  
ATOM   1142  CG2 ILE   145      -8.801   2.185  21.666  1.00 52.56           C  
ATOM   1143  CD1 ILE   145      -9.574  -0.837  21.786  1.00 50.66           C  
ATOM   1144  N   ASN   146      -5.272   2.733  21.901  1.00 55.18           N  
ATOM   1145  CA  ASN   146      -4.620   3.963  22.339  1.00 54.48           C  
ATOM   1146  C   ASN   146      -3.713   4.534  21.254  1.00 54.93           C  
ATOM   1147  CB  ASN   146      -3.824   3.720  23.623  1.00 51.29           C  
ATOM   1148  O   ASN   146      -3.722   5.740  21.002  1.00 52.61           O  
ATOM   1149  CG  ASN   146      -4.704   3.681  24.858  1.00 48.04           C  
ATOM   1150  ND2 ASN   146      -4.172   3.141  25.948  1.00 43.79           N  
ATOM   1151  OD1 ASN   146      -5.852   4.133  24.831  1.00 48.89           O  
ATOM   1152  N   ASN   147      -2.998   3.686  20.633  1.00 58.84           N  
ATOM   1153  CA  ASN   147      -2.246   4.141  19.469  1.00 58.08           C  
ATOM   1154  C   ASN   147      -3.172   4.562  18.332  1.00 58.62           C  
ATOM   1155  CB  ASN   147      -1.283   3.051  18.993  1.00 55.60           C  
ATOM   1156  O   ASN   147      -2.879   5.513  17.606  1.00 56.66           O  
ATOM   1157  CG  ASN   147      -0.124   2.837  19.947  1.00 53.38           C  
ATOM   1158  ND2 ASN   147       0.484   1.659  19.887  1.00 48.57           N  
ATOM   1159  OD1 ASN   147       0.220   3.724  20.733  1.00 52.94           O  
ATOM   1160  N   GLY   148      -4.366   3.895  18.330  1.00 57.19           N  
ATOM   1161  CA  GLY   148      -5.488   4.430  17.575  1.00 55.86           C  
ATOM   1162  C   GLY   148      -6.156   5.611  18.253  1.00 57.73           C  
ATOM   1163  O   GLY   148      -7.181   6.107  17.781  1.00 56.35           O  
ATOM   1164  N   ALA   149      -5.697   5.876  19.548  1.00 52.10           N  
ATOM   1165  CA  ALA   149      -6.174   6.985  20.371  1.00 50.74           C  
ATOM   1166  C   ALA   149      -6.199   8.287  19.575  1.00 52.44           C  
ATOM   1167  CB  ALA   149      -5.301   7.140  21.613  1.00 46.75           C  
ATOM   1168  O   ALA   149      -6.890   9.237  19.950  1.00 50.06           O  
ATOM   1169  N   GLN   150      -5.641   8.313  18.336  1.00 58.54           N  
ATOM   1170  CA  GLN   150      -5.923   9.479  17.505  1.00 57.85           C  
ATOM   1171  C   GLN   150      -7.419   9.611  17.233  1.00 58.81           C  
ATOM   1172  CB  GLN   150      -5.155   9.397  16.185  1.00 52.84           C  
ATOM   1173  O   GLN   150      -7.911  10.707  16.954  1.00 56.38           O  
ATOM   1174  CG  GLN   150      -3.713   9.874  16.282  1.00 49.95           C  
ATOM   1175  CD  GLN   150      -3.256  10.621  15.042  1.00 51.70           C  
ATOM   1176  NE2 GLN   150      -2.116  11.295  15.142  1.00 41.04           N  
ATOM   1177  OE1 GLN   150      -3.923  10.591  14.003  1.00 50.82           O  
ATOM   1178  N   GLY   151      -8.060   8.476  17.382  1.00 52.68           N  
ATOM   1179  CA  GLY   151      -9.493   8.683  17.518  1.00 51.55           C  
ATOM   1180  C   GLY   151      -9.849   9.711  18.576  1.00 53.44           C  
ATOM   1181  O   GLY   151     -10.864  10.402  18.461  1.00 52.32           O  
ATOM   1182  N   LEU   152      -8.949  10.071  19.421  1.00 53.55           N  
ATOM   1183  CA  LEU   152      -9.335  11.030  20.450  1.00 52.85           C  
ATOM   1184  C   LEU   152      -8.889  12.439  20.075  1.00 54.25           C  
ATOM   1185  CB  LEU   152      -8.735  10.636  21.803  1.00 49.45           C  
ATOM   1186  O   LEU   152      -8.958  13.356  20.897  1.00 52.67           O  
ATOM   1187  CG  LEU   152      -9.209   9.307  22.393  1.00 46.73           C  
ATOM   1188  CD1 LEU   152      -8.436   8.987  23.668  1.00 42.54           C  
ATOM   1189  CD2 LEU   152     -10.709   9.348  22.667  1.00 44.45           C  
ATOM   1190  N   GLY   153      -8.382  12.668  18.843  1.00 60.06           N  
ATOM   1191  CA  GLY   153      -7.794  13.973  18.585  1.00 59.16           C  
ATOM   1192  C   GLY   153      -6.535  14.230  19.391  1.00 60.93           C  
ATOM   1193  O   GLY   153      -6.070  15.369  19.480  1.00 59.88           O  
ATOM   1194  N   MET   154      -6.091  13.178  20.086  1.00 65.98           N  
ATOM   1195  CA  MET   154      -4.831  13.326  20.809  1.00 66.11           C  
ATOM   1196  C   MET   154      -3.659  13.444  19.841  1.00 66.56           C  
ATOM   1197  CB  MET   154      -4.611  12.144  21.755  1.00 62.71           C  
ATOM   1198  O   MET   154      -3.642  12.790  18.797  1.00 64.29           O  
ATOM   1199  CG  MET   154      -5.646  12.046  22.864  1.00 59.10           C  
ATOM   1200  SD  MET   154      -5.257  10.721  24.073  1.00 55.43           S  
ATOM   1201  CE  MET   154      -3.767  11.415  24.840  1.00 48.89           C  
ATOM   1202  N   GLU   155      -2.747  14.233  20.237  1.00 69.91           N  
ATOM   1203  CA  GLU   155      -1.517  14.425  19.474  1.00 69.59           C  
ATOM   1204  C   GLU   155      -0.662  13.161  19.478  1.00 70.87           C  
ATOM   1205  CB  GLU   155      -0.715  15.603  20.034  1.00 66.14           C  
ATOM   1206  O   GLU   155      -0.229  12.701  20.536  1.00 68.39           O  
ATOM   1207  CG  GLU   155      -1.418  16.946  19.896  1.00 61.97           C  
ATOM   1208  CD  GLU   155      -0.491  18.133  20.110  1.00 61.25           C  
ATOM   1209  OE1 GLU   155       0.607  17.950  20.683  1.00 61.12           O  
ATOM   1210  OE2 GLU   155      -0.867  19.254  19.701  1.00 55.32           O  
ATOM   1211  N   SER   156      -0.511  12.714  18.275  1.00 77.66           N  
ATOM   1212  CA  SER   156       0.471  11.646  18.116  1.00 77.80           C  
ATOM   1213  C   SER   156       1.709  12.137  17.374  1.00 79.10           C  
ATOM   1214  CB  SER   156      -0.143  10.460  17.371  1.00 76.72           C  
ATOM   1215  O   SER   156       1.609  12.633  16.250  1.00 78.39           O  
ATOM   1216  OG  SER   156       0.841   9.481  17.085  1.00 76.46           O  
ATOM   1217  N   ASP   157       2.882  12.082  18.067  1.00 80.37           N  
ATOM   1218  CA  ASP   157       4.162  12.455  17.472  1.00 80.99           C  
ATOM   1219  C   ASP   157       4.422  11.668  16.189  1.00 81.95           C  
ATOM   1220  CB  ASP   157       5.302  12.229  18.467  1.00 79.62           C  
ATOM   1221  O   ASP   157       5.075  12.167  15.271  1.00 81.78           O  
ATOM   1222  CG  ASP   157       5.347  13.277  19.566  1.00 77.64           C  
ATOM   1223  OD1 ASP   157       5.004  14.450  19.304  1.00 78.20           O  
ATOM   1224  OD2 ASP   157       5.731  12.927  20.703  1.00 76.41           O  
ATOM   1225  N   TYR   158       3.788  10.522  15.993  1.00 83.78           N  
ATOM   1226  CA  TYR   158       3.881   9.733  14.770  1.00 84.50           C  
ATOM   1227  C   TYR   158       3.221  10.458  13.603  1.00 85.07           C  
ATOM   1228  CB  TYR   158       3.231   8.360  14.965  1.00 83.35           C  
ATOM   1229  O   TYR   158       3.824  10.609  12.537  1.00 84.76           O  
ATOM   1230  CG  TYR   158       3.983   7.463  15.919  1.00 81.51           C  
ATOM   1231  CD1 TYR   158       5.068   6.706  15.485  1.00 79.76           C  
ATOM   1232  CD2 TYR   158       3.608   7.370  17.255  1.00 80.17           C  
ATOM   1233  CE1 TYR   158       5.763   5.877  16.360  1.00 78.85           C  
ATOM   1234  CE2 TYR   158       4.295   6.544  18.139  1.00 79.73           C  
ATOM   1235  OH  TYR   158       6.053   4.984  18.553  1.00 73.72           O  
ATOM   1236  CZ  TYR   158       5.369   5.803  17.683  1.00 75.27           C  
ATOM   1237  N   TYR   159       2.088  11.030  13.739  1.00 85.59           N  
ATOM   1238  CA  TYR   159       1.355  11.734  12.693  1.00 85.84           C  
ATOM   1239  C   TYR   159       1.986  13.090  12.402  1.00 85.81           C  
ATOM   1240  CB  TYR   159      -0.112  11.916  13.094  1.00 85.00           C  
ATOM   1241  O   TYR   159       2.110  13.488  11.241  1.00 85.02           O  
ATOM   1242  CG  TYR   159      -0.951  10.675  12.910  1.00 84.61           C  
ATOM   1243  CD1 TYR   159      -1.486  10.350  11.665  1.00 83.30           C  
ATOM   1244  CD2 TYR   159      -1.210   9.825  13.979  1.00 83.51           C  
ATOM   1245  CE1 TYR   159      -2.261   9.208  11.491  1.00 82.41           C  
ATOM   1246  CE2 TYR   159      -1.984   8.680  13.817  1.00 82.73           C  
ATOM   1247  OH  TYR   159      -3.270   7.249  12.405  1.00 80.17           O  
ATOM   1248  CZ  TYR   159      -2.503   8.381  12.571  1.00 80.34           C  
ATOM   1249  N   LYS   160       2.490  13.772  13.446  1.00 83.96           N  
ATOM   1250  CA  LYS   160       3.273  14.987  13.243  1.00 84.01           C  
ATOM   1251  C   LYS   160       4.463  14.728  12.323  1.00 84.74           C  
ATOM   1252  CB  LYS   160       3.758  15.543  14.583  1.00 82.44           C  
ATOM   1253  O   LYS   160       4.740  15.520  11.420  1.00 84.31           O  
ATOM   1254  CG  LYS   160       2.653  16.135  15.445  1.00 77.48           C  
ATOM   1255  CD  LYS   160       3.187  16.618  16.787  1.00 75.30           C  
ATOM   1256  CE  LYS   160       2.059  17.006  17.733  1.00 67.43           C  
ATOM   1257  NZ  LYS   160       2.498  16.978  19.160  1.00 63.74           N  
ATOM   1258  N   ARG   161       4.966  13.659  12.419  1.00 86.62           N  
ATOM   1259  CA  ARG   161       6.108  13.267  11.601  1.00 87.01           C  
ATOM   1260  C   ARG   161       5.667  12.888  10.191  1.00 88.28           C  
ATOM   1261  CB  ARG   161       6.857  12.100  12.247  1.00 85.17           C  
ATOM   1262  O   ARG   161       6.277  13.315   9.208  1.00 88.27           O  
ATOM   1263  CG  ARG   161       7.758  12.509  13.401  1.00 78.47           C  
ATOM   1264  CD  ARG   161       8.536  11.325  13.957  1.00 75.68           C  
ATOM   1265  NE  ARG   161       9.386  11.716  15.078  1.00 69.85           N  
ATOM   1266  NH1 ARG   161      11.377  11.281  13.989  1.00 58.56           N  
ATOM   1267  NH2 ARG   161      11.390  12.065  16.143  1.00 54.86           N  
ATOM   1268  CZ  ARG   161      10.716  11.687  15.067  1.00 67.61           C  
ATOM   1269  N   ALA   162       4.699  12.087  10.169  1.00 89.63           N  
ATOM   1270  CA  ALA   162       4.134  11.715   8.874  1.00 90.03           C  
ATOM   1271  C   ALA   162       3.745  12.952   8.070  1.00 90.05           C  
ATOM   1272  CB  ALA   162       2.923  10.804   9.064  1.00 89.48           C  
ATOM   1273  O   ALA   162       4.130  13.090   6.907  1.00 89.50           O  
ATOM   1274  N   VAL   163       3.179  13.966   8.675  1.00 87.45           N  
ATOM   1275  CA  VAL   163       2.792  15.222   8.040  1.00 87.38           C  
ATOM   1276  C   VAL   163       4.040  16.023   7.677  1.00 87.32           C  
ATOM   1277  CB  VAL   163       1.869  16.059   8.954  1.00 86.45           C  
ATOM   1278  O   VAL   163       4.136  16.570   6.575  1.00 86.49           O  
ATOM   1279  CG1 VAL   163       1.642  17.449   8.364  1.00 83.92           C  
ATOM   1280  CG2 VAL   163       0.537  15.341   9.166  1.00 83.43           C  
ATOM   1281  N   ARG   164       5.062  16.070   8.501  1.00 86.83           N  
ATOM   1282  CA  ARG   164       6.323  16.741   8.204  1.00 86.90           C  
ATOM   1283  C   ARG   164       7.019  16.095   7.011  1.00 87.63           C  
ATOM   1284  CB  ARG   164       7.245  16.718   9.425  1.00 85.24           C  
ATOM   1285  O   ARG   164       7.549  16.791   6.142  1.00 87.23           O  
ATOM   1286  CG  ARG   164       6.864  17.718  10.504  1.00 79.13           C  
ATOM   1287  CD  ARG   164       7.748  17.583  11.736  1.00 76.54           C  
ATOM   1288  NE  ARG   164       7.301  18.457  12.818  1.00 70.10           N  
ATOM   1289  NH1 ARG   164       8.989  17.857  14.276  1.00 59.10           N  
ATOM   1290  NH2 ARG   164       7.411  19.392  14.913  1.00 55.88           N  
ATOM   1291  CZ  ARG   164       7.901  18.566  14.000  1.00 67.78           C  
ATOM   1292  N   LEU   165       6.999  14.754   6.984  1.00 90.95           N  
ATOM   1293  CA  LEU   165       7.509  14.032   5.824  1.00 91.60           C  
ATOM   1294  C   LEU   165       6.718  14.389   4.570  1.00 92.01           C  
ATOM   1295  CB  LEU   165       7.453  12.522   6.065  1.00 91.15           C  
ATOM   1296  O   LEU   165       7.300  14.752   3.546  1.00 91.77           O  
ATOM   1297  CG  LEU   165       7.844  11.632   4.884  1.00 89.78           C  
ATOM   1298  CD1 LEU   165       9.273  11.933   4.444  1.00 88.00           C  
ATOM   1299  CD2 LEU   165       7.690  10.159   5.250  1.00 88.13           C  
ATOM   1300  N   GLY   166       5.376  14.386   4.643  1.00 90.99           N  
ATOM   1301  CA  GLY   166       4.526  14.833   3.551  1.00 90.94           C  
ATOM   1302  C   GLY   166       4.842  16.242   3.087  1.00 90.48           C  
ATOM   1303  O   GLY   166       5.072  16.473   1.898  1.00 89.42           O  
ATOM   1304  N   SER   167       5.024  17.222   3.954  1.00 87.89           N  
ATOM   1305  CA  SER   167       5.346  18.615   3.660  1.00 87.94           C  
ATOM   1306  C   SER   167       6.702  18.735   2.972  1.00 87.91           C  
ATOM   1307  CB  SER   167       5.340  19.449   4.941  1.00 86.88           C  
ATOM   1308  O   SER   167       6.926  19.660   2.188  1.00 87.19           O  
ATOM   1309  OG  SER   167       4.060  19.425   5.550  1.00 83.21           O  
ATOM   1310  N   ARG   168       7.608  17.828   3.203  1.00 89.47           N  
ATOM   1311  CA  ARG   168       8.877  17.753   2.486  1.00 89.61           C  
ATOM   1312  C   ARG   168       8.679  17.191   1.082  1.00 90.08           C  
ATOM   1313  CB  ARG   168       9.880  16.893   3.258  1.00 88.24           C  
ATOM   1314  O   ARG   168       9.178  17.756   0.106  1.00 89.77           O  
ATOM   1315  CG  ARG   168      10.409  17.550   4.523  1.00 83.41           C  
ATOM   1316  CD  ARG   168      11.479  16.701   5.194  1.00 81.92           C  
ATOM   1317  NE  ARG   168      11.968  17.321   6.423  1.00 78.84           N  
ATOM   1318  NH1 ARG   168      13.935  16.112   6.496  1.00 73.44           N  
ATOM   1319  NH2 ARG   168      13.469  17.652   8.129  1.00 70.86           N  
ATOM   1320  CZ  ARG   168      13.123  17.027   7.013  1.00 75.44           C  
ATOM   1321  N   LEU   169       7.892  16.151   0.962  1.00 91.92           N  
ATOM   1322  CA  LEU   169       7.595  15.506  -0.312  1.00 92.34           C  
ATOM   1323  C   LEU   169       6.818  16.445  -1.229  1.00 91.44           C  
ATOM   1324  CB  LEU   169       6.797  14.218  -0.087  1.00 92.22           C  
ATOM   1325  O   LEU   169       7.052  16.470  -2.439  1.00 90.15           O  
ATOM   1326  CG  LEU   169       7.555  13.054   0.554  1.00 92.01           C  
ATOM   1327  CD1 LEU   169       6.597  11.913   0.879  1.00 90.33           C  
ATOM   1328  CD2 LEU   169       8.674  12.575  -0.364  1.00 90.27           C  
ATOM   1329  N   ALA   170       6.011  17.313  -0.697  1.00 89.70           N  
ATOM   1330  CA  ALA   170       5.240  18.289  -1.463  1.00 89.64           C  
ATOM   1331  C   ALA   170       6.161  19.247  -2.215  1.00 88.67           C  
ATOM   1332  CB  ALA   170       4.303  19.068  -0.544  1.00 88.79           C  
ATOM   1333  O   ALA   170       5.762  19.842  -3.218  1.00 87.03           O  
ATOM   1334  N   LYS   171       7.427  19.332  -1.754  1.00 88.63           N  
ATOM   1335  CA  LYS   171       8.431  20.199  -2.365  1.00 88.97           C  
ATOM   1336  C   LYS   171       9.262  19.437  -3.394  1.00 88.29           C  
ATOM   1337  CB  LYS   171       9.343  20.801  -1.296  1.00 87.92           C  
ATOM   1338  O   LYS   171      10.111  20.022  -4.070  1.00 87.09           O  
ATOM   1339  CG  LYS   171       8.618  21.676  -0.284  1.00 86.53           C  
ATOM   1340  CD  LYS   171       9.559  22.163   0.810  1.00 85.02           C  
ATOM   1341  CE  LYS   171       8.817  22.964   1.872  1.00 83.66           C  
ATOM   1342  NZ  LYS   171       9.732  23.422   2.960  1.00 84.52           N  
ATOM   1343  N   SER   172       9.069  18.146  -3.449  1.00 89.62           N  
ATOM   1344  CA  SER   172       9.779  17.303  -4.406  1.00 89.99           C  
ATOM   1345  C   SER   172       9.074  17.288  -5.758  1.00 89.66           C  
ATOM   1346  CB  SER   172       9.905  15.876  -3.871  1.00 88.00           C  
ATOM   1347  O   SER   172       7.849  17.168  -5.824  1.00 88.21           O  
ATOM   1348  OG  SER   172      10.649  15.068  -4.767  1.00 82.39           O  
ATOM   1349  N   VAL   173       9.866  17.305  -6.891  1.00 84.03           N  
ATOM   1350  CA  VAL   173       9.324  17.191  -8.241  1.00 88.43           C  
ATOM   1351  C   VAL   173       9.132  15.719  -8.598  1.00 83.23           C  
ATOM   1352  CB  VAL   173      10.238  17.877  -9.280  1.00 80.78           C  
ATOM   1353  O   VAL   173       8.494  15.395  -9.603  1.00 79.47           O  
ATOM   1354  CG1 VAL   173      10.274  19.387  -9.055  1.00 60.28           C  
ATOM   1355  CG2 VAL   173      11.648  17.291  -9.219  1.00 50.72           C  
ATOM   1356  N   SER   174       9.617  14.833  -7.836  1.00 92.40           N  
ATOM   1357  CA  SER   174       9.583  13.401  -8.118  1.00 93.72           C  
ATOM   1358  C   SER   174       8.319  12.757  -7.558  1.00 94.20           C  
ATOM   1359  CB  SER   174      10.818  12.710  -7.537  1.00 92.27           C  
ATOM   1360  O   SER   174       7.986  12.948  -6.386  1.00 93.87           O  
ATOM   1361  OG  SER   174      12.002  13.224  -8.122  1.00 87.11           O  
ATOM   1362  N   LYS   175       7.705  11.936  -8.420  1.00 95.50           N  
ATOM   1363  CA  LYS   175       6.571  11.128  -7.981  1.00 95.85           C  
ATOM   1364  C   LYS   175       7.030   9.968  -7.102  1.00 96.59           C  
ATOM   1365  CB  LYS   175       5.792  10.597  -9.185  1.00 93.43           C  
ATOM   1366  O   LYS   175       7.962   9.244  -7.456  1.00 96.40           O  
ATOM   1367  CG  LYS   175       5.097  11.678  -9.999  1.00 83.92           C  
ATOM   1368  CD  LYS   175       4.224  11.079 -11.094  1.00 81.18           C  
ATOM   1369  CE  LYS   175       3.491  12.159 -11.879  1.00 76.63           C  
ATOM   1370  NZ  LYS   175       2.551  11.574 -12.881  1.00 78.58           N  
ATOM   1371  N   ILE   176       6.422   9.787  -5.974  1.00 97.32           N  
ATOM   1372  CA  ILE   176       6.605   8.692  -5.028  1.00 97.57           C  
ATOM   1373  C   ILE   176       5.264   8.325  -4.396  1.00 97.62           C  
ATOM   1374  CB  ILE   176       7.631   9.060  -3.932  1.00 97.14           C  
ATOM   1375  O   ILE   176       4.482   9.205  -4.031  1.00 97.32           O  
ATOM   1376  CG1 ILE   176       7.997   7.821  -3.106  1.00 93.34           C  
ATOM   1377  CG2 ILE   176       7.086  10.175  -3.034  1.00 93.12           C  
ATOM   1378  CD1 ILE   176       9.302   7.955  -2.334  1.00 90.76           C  
ATOM   1379  N   ASP   177       4.916   7.105  -4.368  1.00 98.19           N  
ATOM   1380  CA  ASP   177       3.719   6.617  -3.690  1.00 98.31           C  
ATOM   1381  C   ASP   177       3.968   6.443  -2.193  1.00 98.38           C  
ATOM   1382  CB  ASP   177       3.256   5.294  -4.304  1.00 98.13           C  
ATOM   1383  O   ASP   177       5.116   6.333  -1.759  1.00 98.27           O  
ATOM   1384  CG  ASP   177       2.772   5.442  -5.735  1.00 97.04           C  
ATOM   1385  OD1 ASP   177       2.499   6.581  -6.173  1.00 95.72           O  
ATOM   1386  OD2 ASP   177       2.659   4.410  -6.432  1.00 95.41           O  
ATOM   1387  N   ILE   178       2.925   6.420  -1.461  1.00 97.77           N  
ATOM   1388  CA  ILE   178       2.954   6.222  -0.016  1.00 97.79           C  
ATOM   1389  C   ILE   178       2.042   5.057   0.364  1.00 97.86           C  
ATOM   1390  CB  ILE   178       2.530   7.502   0.739  1.00 97.43           C  
ATOM   1391  O   ILE   178       0.895   4.986  -0.084  1.00 97.58           O  
ATOM   1392  CG1 ILE   178       3.338   8.706   0.244  1.00 91.95           C  
ATOM   1393  CG2 ILE   178       2.693   7.317   2.251  1.00 91.46           C  
ATOM   1394  CD1 ILE   178       2.773  10.052   0.679  1.00 87.75           C  
ATOM   1395  N   ALA   179       2.499   4.119   1.195  1.00 98.33           N  
ATOM   1396  CA  ALA   179       1.719   2.930   1.527  1.00 98.36           C  
ATOM   1397  C   ALA   179       1.837   2.592   3.010  1.00 98.35           C  
ATOM   1398  CB  ALA   179       2.169   1.744   0.677  1.00 98.28           C  
ATOM   1399  O   ALA   179       2.775   3.029   3.680  1.00 98.18           O  
ATOM   1400  N   GLY   180       0.904   1.834   3.512  1.00 96.40           N  
ATOM   1401  CA  GLY   180       0.972   1.325   4.872  1.00 96.32           C  
ATOM   1402  C   GLY   180      -0.241   0.501   5.262  1.00 96.18           C  
ATOM   1403  O   GLY   180      -1.286   0.578   4.613  1.00 95.68           O  
ATOM   1404  N   HIS   181      -0.136  -0.249   6.329  1.00 93.75           N  
ATOM   1405  CA  HIS   181      -1.156  -1.093   6.941  1.00 93.79           C  
ATOM   1406  C   HIS   181      -1.432  -0.670   8.379  1.00 93.03           C  
ATOM   1407  CB  HIS   181      -0.733  -2.563   6.898  1.00 93.49           C  
ATOM   1408  O   HIS   181      -0.513  -0.282   9.104  1.00 91.95           O  
ATOM   1409  CG  HIS   181      -1.586  -3.458   7.739  1.00 93.06           C  
ATOM   1410  CD2 HIS   181      -2.824  -3.961   7.528  1.00 91.81           C  
ATOM   1411  ND1 HIS   181      -1.180  -3.933   8.968  1.00 91.80           N  
ATOM   1412  CE1 HIS   181      -2.135  -4.693   9.476  1.00 91.16           C  
ATOM   1413  NE2 HIS   181      -3.144  -4.726   8.623  1.00 91.80           N  
ATOM   1414  N   SER   182      -2.700  -0.685   8.780  1.00 89.49           N  
ATOM   1415  CA  SER   182      -3.091  -0.382  10.152  1.00 89.03           C  
ATOM   1416  C   SER   182      -2.695   1.039  10.539  1.00 88.97           C  
ATOM   1417  CB  SER   182      -2.458  -1.380  11.123  1.00 88.38           C  
ATOM   1418  O   SER   182      -3.031   1.995   9.838  1.00 87.78           O  
ATOM   1419  OG  SER   182      -2.971  -1.202  12.432  1.00 85.18           O  
ATOM   1420  N   LEU   183      -1.934   1.273  11.625  1.00 86.44           N  
ATOM   1421  CA  LEU   183      -1.342   2.555  11.988  1.00 86.79           C  
ATOM   1422  C   LEU   183      -0.483   3.099  10.851  1.00 87.53           C  
ATOM   1423  CB  LEU   183      -0.499   2.416  13.259  1.00 85.85           C  
ATOM   1424  O   LEU   183      -0.561   4.285  10.522  1.00 87.36           O  
ATOM   1425  CG  LEU   183       0.299   3.651  13.682  1.00 83.93           C  
ATOM   1426  CD1 LEU   183      -0.644   4.803  14.013  1.00 82.37           C  
ATOM   1427  CD2 LEU   183       1.195   3.327  14.872  1.00 82.60           C  
ATOM   1428  N   GLY   184       0.312   2.254  10.207  1.00 90.72           N  
ATOM   1429  CA  GLY   184       1.081   2.639   9.034  1.00 91.34           C  
ATOM   1430  C   GLY   184       0.218   3.157   7.899  1.00 91.71           C  
ATOM   1431  O   GLY   184       0.604   4.095   7.198  1.00 91.49           O  
ATOM   1432  N   GLY   185      -1.031   2.608   7.710  1.00 92.43           N  
ATOM   1433  CA  GLY   185      -2.025   3.124   6.783  1.00 92.46           C  
ATOM   1434  C   GLY   185      -2.525   4.508   7.153  1.00 92.04           C  
ATOM   1435  O   GLY   185      -2.616   5.391   6.297  1.00 91.19           O  
ATOM   1436  N   GLY   186      -2.781   4.788   8.464  1.00 89.42           N  
ATOM   1437  CA  GLY   186      -3.093   6.122   8.953  1.00 89.43           C  
ATOM   1438  C   GLY   186      -1.983   7.124   8.700  1.00 89.73           C  
ATOM   1439  O   GLY   186      -2.232   8.220   8.194  1.00 89.21           O  
ATOM   1440  N   LEU   187      -0.717   6.763   8.942  1.00 90.04           N  
ATOM   1441  CA  LEU   187       0.453   7.594   8.682  1.00 90.54           C  
ATOM   1442  C   LEU   187       0.626   7.836   7.187  1.00 91.00           C  
ATOM   1443  CB  LEU   187       1.714   6.939   9.254  1.00 90.13           C  
ATOM   1444  O   LEU   187       0.939   8.953   6.767  1.00 90.88           O  
ATOM   1445  CG  LEU   187       1.737   6.720  10.767  1.00 89.37           C  
ATOM   1446  CD1 LEU   187       3.034   6.034  11.184  1.00 88.28           C  
ATOM   1447  CD2 LEU   187       1.567   8.045  11.502  1.00 88.45           C  
ATOM   1448  N   ALA   188       0.363   6.796   6.341  1.00 93.83           N  
ATOM   1449  CA  ALA   188       0.394   6.918   4.886  1.00 94.09           C  
ATOM   1450  C   ALA   188      -0.674   7.891   4.394  1.00 93.76           C  
ATOM   1451  CB  ALA   188       0.204   5.551   4.233  1.00 93.98           C  
ATOM   1452  O   ALA   188      -0.394   8.766   3.572  1.00 93.22           O  
ATOM   1453  N   SER   189      -1.849   7.825   4.972  1.00 91.68           N  
ATOM   1454  CA  SER   189      -2.930   8.755   4.661  1.00 91.57           C  
ATOM   1455  C   SER   189      -2.545  10.188   5.012  1.00 91.16           C  
ATOM   1456  CB  SER   189      -4.206   8.363   5.409  1.00 90.90           C  
ATOM   1457  O   SER   189      -2.608  11.079   4.162  1.00 90.23           O  
ATOM   1458  OG  SER   189      -4.631   7.065   5.033  1.00 88.15           O  
ATOM   1459  N   ALA   190      -2.020  10.442   6.204  1.00 89.32           N  
ATOM   1460  CA  ALA   190      -1.600  11.762   6.666  1.00 89.42           C  
ATOM   1461  C   ALA   190      -0.491  12.326   5.782  1.00 89.72           C  
ATOM   1462  CB  ALA   190      -1.136  11.695   8.119  1.00 88.55           C  
ATOM   1463  O   ALA   190      -0.516  13.505   5.421  1.00 89.26           O  
ATOM   1464  N   THR   191       0.441  11.493   5.348  1.00 91.78           N  
ATOM   1465  CA  THR   191       1.548  11.869   4.476  1.00 92.15           C  
ATOM   1466  C   THR   191       1.047  12.175   3.067  1.00 92.06           C  
ATOM   1467  CB  THR   191       2.613  10.759   4.415  1.00 92.12           C  
ATOM   1468  O   THR   191       1.494  13.136   2.439  1.00 91.66           O  
ATOM   1469  CG2 THR   191       3.783  11.168   3.527  1.00 91.77           C  
ATOM   1470  OG1 THR   191       3.099  10.498   5.737  1.00 92.44           O  
ATOM   1471  N   SER   192       0.123  11.366   2.546  1.00 92.80           N  
ATOM   1472  CA  SER   192      -0.457  11.545   1.218  1.00 92.70           C  
ATOM   1473  C   SER   192      -1.238  12.852   1.128  1.00 91.90           C  
ATOM   1474  CB  SER   192      -1.371  10.370   0.869  1.00 92.34           C  
ATOM   1475  O   SER   192      -1.029  13.644   0.206  1.00 90.74           O  
ATOM   1476  OG  SER   192      -0.622   9.176   0.721  1.00 90.32           O  
ATOM   1477  N   ILE   193      -2.019  13.166   2.134  1.00 89.50           N  
ATOM   1478  CA  ILE   193      -2.782  14.408   2.200  1.00 89.07           C  
ATOM   1479  C   ILE   193      -1.826  15.597   2.276  1.00 88.67           C  
ATOM   1480  CB  ILE   193      -3.745  14.416   3.408  1.00 88.32           C  
ATOM   1481  O   ILE   193      -1.963  16.561   1.519  1.00 87.52           O  
ATOM   1482  CG1 ILE   193      -4.877  13.404   3.195  1.00 85.49           C  
ATOM   1483  CG2 ILE   193      -4.305  15.822   3.642  1.00 84.67           C  
ATOM   1484  CD1 ILE   193      -5.665  13.083   4.457  1.00 83.47           C  
ATOM   1485  N   ALA   194      -0.742  15.560   3.035  1.00 87.82           N  
ATOM   1486  CA  ALA   194       0.196  16.659   3.246  1.00 88.02           C  
ATOM   1487  C   ALA   194       1.090  16.859   2.025  1.00 88.24           C  
ATOM   1488  CB  ALA   194       1.046  16.402   4.488  1.00 87.24           C  
ATOM   1489  O   ALA   194       1.645  17.942   1.825  1.00 87.74           O  
ATOM   1490  N   SER   195       1.212  15.782   1.153  1.00 90.29           N  
ATOM   1491  CA  SER   195       2.170  15.820   0.054  1.00 90.40           C  
ATOM   1492  C   SER   195       1.465  15.979  -1.289  1.00 90.04           C  
ATOM   1493  CB  SER   195       3.024  14.552   0.043  1.00 90.22           C  
ATOM   1494  O   SER   195       2.086  16.366  -2.281  1.00 89.23           O  
ATOM   1495  OG  SER   195       2.218  13.404  -0.158  1.00 91.37           O  
ATOM   1496  N   GLY   196       0.150  15.616  -1.421  1.00 90.05           N  
ATOM   1497  CA  GLY   196      -0.569  15.446  -2.673  1.00 90.37           C  
ATOM   1498  C   GLY   196      -0.149  14.205  -3.439  1.00 90.68           C  
ATOM   1499  O   GLY   196      -0.559  14.007  -4.584  1.00 90.20           O  
ATOM   1500  N   GLN   197       0.762  13.328  -2.886  1.00 93.42           N  
ATOM   1501  CA  GLN   197       1.223  12.080  -3.486  1.00 93.78           C  
ATOM   1502  C   GLN   197       0.173  10.982  -3.347  1.00 93.92           C  
ATOM   1503  CB  GLN   197       2.539  11.632  -2.848  1.00 93.76           C  
ATOM   1504  O   GLN   197      -0.663  11.025  -2.442  1.00 93.65           O  
ATOM   1505  CG  GLN   197       3.670  12.641  -2.997  1.00 93.53           C  
ATOM   1506  CD  GLN   197       4.133  12.795  -4.434  1.00 92.30           C  
ATOM   1507  NE2 GLN   197       4.794  13.910  -4.727  1.00 92.20           N  
ATOM   1508  OE1 GLN   197       3.899  11.920  -5.273  1.00 92.14           O  
ATOM   1509  N   ALA   198       0.179   9.986  -4.177  1.00 95.49           N  
ATOM   1510  CA  ALA   198      -0.779   8.883  -4.154  1.00 95.84           C  
ATOM   1511  C   ALA   198      -0.561   7.992  -2.935  1.00 96.30           C  
ATOM   1512  CB  ALA   198      -0.675   8.061  -5.436  1.00 95.28           C  
ATOM   1513  O   ALA   198       0.571   7.609  -2.633  1.00 96.18           O  
ATOM   1514  N   GLY   199      -1.646   7.639  -2.237  1.00 96.02           N  
ATOM   1515  CA  GLY   199      -1.666   6.774  -1.068  1.00 96.16           C  
ATOM   1516  C   GLY   199      -2.277   5.413  -1.342  1.00 96.26           C  
ATOM   1517  O   GLY   199      -3.258   5.305  -2.081  1.00 95.93           O  
ATOM   1518  N   TRP   200      -1.724   4.371  -0.778  1.00 98.06           N  
ATOM   1519  CA  TRP   200      -2.216   2.997  -0.771  1.00 98.08           C  
ATOM   1520  C   TRP   200      -2.280   2.449   0.651  1.00 97.97           C  
ATOM   1521  CB  TRP   200      -1.324   2.102  -1.636  1.00 98.01           C  
ATOM   1522  O   TRP   200      -1.247   2.172   1.264  1.00 97.33           O  
ATOM   1523  CG  TRP   200      -1.240   2.530  -3.070  1.00 96.55           C  
ATOM   1524  CD1 TRP   200      -0.381   3.449  -3.607  1.00 92.99           C  
ATOM   1525  CD2 TRP   200      -2.051   2.060  -4.151  1.00 93.11           C  
ATOM   1526  CE2 TRP   200      -1.628   2.736  -5.317  1.00 93.37           C  
ATOM   1527  CE3 TRP   200      -3.095   1.130  -4.247  1.00 94.22           C  
ATOM   1528  NE1 TRP   200      -0.609   3.577  -4.958  1.00 95.44           N  
ATOM   1529  CH2 TRP   200      -3.233   1.596  -6.631  1.00 94.24           C  
ATOM   1530  CZ2 TRP   200      -2.213   2.511  -6.565  1.00 94.28           C  
ATOM   1531  CZ3 TRP   200      -3.677   0.908  -5.490  1.00 94.25           C  
ATOM   1532  N   THR   201      -3.499   2.333   1.172  1.00 95.95           N  
ATOM   1533  CA  THR   201      -3.658   1.989   2.580  1.00 95.96           C  
ATOM   1534  C   THR   201      -4.433   0.684   2.734  1.00 95.75           C  
ATOM   1535  CB  THR   201      -4.379   3.111   3.351  1.00 95.55           C  
ATOM   1536  O   THR   201      -5.350   0.405   1.959  1.00 95.23           O  
ATOM   1537  CG2 THR   201      -3.648   4.441   3.197  1.00 93.23           C  
ATOM   1538  OG1 THR   201      -5.712   3.250   2.845  1.00 93.50           O  
ATOM   1539  N   PHE   202      -4.071  -0.141   3.674  1.00 95.58           N  
ATOM   1540  CA  PHE   202      -4.634  -1.466   3.905  1.00 95.65           C  
ATOM   1541  C   PHE   202      -5.104  -1.610   5.348  1.00 94.83           C  
ATOM   1542  CB  PHE   202      -3.606  -2.553   3.577  1.00 95.79           C  
ATOM   1543  O   PHE   202      -4.300  -1.525   6.279  1.00 93.56           O  
ATOM   1544  CG  PHE   202      -2.975  -2.401   2.219  1.00 96.06           C  
ATOM   1545  CD1 PHE   202      -3.633  -2.844   1.078  1.00 95.68           C  
ATOM   1546  CD2 PHE   202      -1.723  -1.816   2.083  1.00 95.40           C  
ATOM   1547  CE1 PHE   202      -3.052  -2.705  -0.180  1.00 94.93           C  
ATOM   1548  CE2 PHE   202      -1.136  -1.674   0.830  1.00 95.15           C  
ATOM   1549  CZ  PHE   202      -1.801  -2.120  -0.301  1.00 95.23           C  
ATOM   1550  N   ASN   203      -6.488  -1.789   5.535  1.00 92.11           N  
ATOM   1551  CA  ASN   203      -7.097  -1.823   6.861  1.00 91.88           C  
ATOM   1552  C   ASN   203      -6.581  -0.691   7.745  1.00 91.21           C  
ATOM   1553  CB  ASN   203      -6.847  -3.176   7.531  1.00 91.30           C  
ATOM   1554  O   ASN   203      -6.095  -0.933   8.851  1.00 89.72           O  
ATOM   1555  CG  ASN   203      -7.506  -4.324   6.793  1.00 89.97           C  
ATOM   1556  ND2 ASN   203      -7.064  -5.543   7.077  1.00 88.54           N  
ATOM   1557  OD1 ASN   203      -8.405  -4.117   5.974  1.00 87.88           O  
ATOM   1558  N   ALA   204      -6.553   0.449   7.300  1.00 90.42           N  
ATOM   1559  CA  ALA   204      -5.862   1.608   7.862  1.00 90.09           C  
ATOM   1560  C   ALA   204      -6.586   2.131   9.099  1.00 89.32           C  
ATOM   1561  CB  ALA   204      -5.738   2.712   6.815  1.00 89.46           C  
ATOM   1562  O   ALA   204      -7.818   2.186   9.128  1.00 88.00           O  
ATOM   1563  N   ALA   205      -5.819   2.620  10.048  1.00 86.31           N  
ATOM   1564  CA  ALA   205      -6.352   3.483  11.099  1.00 85.88           C  
ATOM   1565  C   ALA   205      -6.931   4.767  10.513  1.00 85.88           C  
ATOM   1566  CB  ALA   205      -5.265   3.811  12.120  1.00 84.93           C  
ATOM   1567  O   ALA   205      -6.387   5.321   9.555  1.00 84.83           O  
ATOM   1568  N   GLY   206      -8.041   5.156  11.056  1.00 82.71           N  
ATOM   1569  CA  GLY   206      -8.684   6.403  10.676  1.00 82.40           C  
ATOM   1570  C   GLY   206      -7.820   7.623  10.933  1.00 82.50           C  
ATOM   1571  O   GLY   206      -6.857   7.557  11.700  1.00 81.12           O  
ATOM   1572  N   LEU   207      -8.172   8.684  10.252  1.00 81.87           N  
ATOM   1573  CA  LEU   207      -7.463   9.954  10.375  1.00 81.62           C  
ATOM   1574  C   LEU   207      -8.395  11.049  10.883  1.00 81.06           C  
ATOM   1575  CB  LEU   207      -6.860  10.364   9.029  1.00 80.20           C  
ATOM   1576  O   LEU   207      -9.339  11.437  10.191  1.00 78.81           O  
ATOM   1577  CG  LEU   207      -5.943  11.588   9.042  1.00 78.03           C  
ATOM   1578  CD1 LEU   207      -4.712  11.320   9.901  1.00 74.97           C  
ATOM   1579  CD2 LEU   207      -5.538  11.969   7.622  1.00 75.11           C  
ATOM   1580  N   HIS   208      -8.075  11.559  12.115  1.00 77.96           N  
ATOM   1581  CA  HIS   208      -8.865  12.648  12.679  1.00 77.93           C  
ATOM   1582  C   HIS   208      -8.649  13.943  11.904  1.00 78.29           C  
ATOM   1583  CB  HIS   208      -8.517  12.854  14.154  1.00 76.34           C  
ATOM   1584  O   HIS   208      -7.519  14.268  11.533  1.00 76.71           O  
ATOM   1585  CG  HIS   208      -9.488  13.727  14.883  1.00 72.95           C  
ATOM   1586  CD2 HIS   208     -10.646  13.431  15.520  1.00 70.20           C  
ATOM   1587  ND1 HIS   208      -9.314  15.088  15.011  1.00 68.26           N  
ATOM   1588  CE1 HIS   208     -10.326  15.593  15.698  1.00 66.80           C  
ATOM   1589  NE2 HIS   208     -11.147  14.608  16.019  1.00 64.46           N  
ATOM   1590  N   SER   209      -9.673  14.721  11.715  1.00 74.88           N  
ATOM   1591  CA  SER   209      -9.642  15.953  10.934  1.00 74.43           C  
ATOM   1592  C   SER   209      -8.652  16.954  11.519  1.00 75.26           C  
ATOM   1593  CB  SER   209     -11.034  16.580  10.865  1.00 73.11           C  
ATOM   1594  O   SER   209      -7.829  17.517  10.795  1.00 73.83           O  
ATOM   1595  OG  SER   209     -11.594  16.705  12.162  1.00 70.30           O  
ATOM   1596  N   THR   210      -8.563  17.034  12.792  1.00 75.89           N  
ATOM   1597  CA  THR   210      -7.675  17.978  13.462  1.00 75.37           C  
ATOM   1598  C   THR   210      -6.214  17.602  13.233  1.00 75.72           C  
ATOM   1599  CB  THR   210      -7.962  18.037  14.974  1.00 73.71           C  
ATOM   1600  O   THR   210      -5.332  18.462  13.283  1.00 73.60           O  
ATOM   1601  CG2 THR   210      -9.400  18.468  15.245  1.00 69.29           C  
ATOM   1602  OG1 THR   210      -7.749  16.740  15.546  1.00 70.67           O  
ATOM   1603  N   THR   211      -5.941  16.308  13.059  1.00 76.95           N  
ATOM   1604  CA  THR   211      -4.583  15.879  12.746  1.00 76.56           C  
ATOM   1605  C   THR   211      -4.120  16.473  11.419  1.00 76.90           C  
ATOM   1606  CB  THR   211      -4.482  14.343  12.687  1.00 75.33           C  
ATOM   1607  O   THR   211      -3.011  17.004  11.324  1.00 75.28           O  
ATOM   1608  CG2 THR   211      -3.050  13.896  12.414  1.00 75.13           C  
ATOM   1609  OG1 THR   211      -4.913  13.793  13.939  1.00 75.60           O  
ATOM   1610  N   VAL   212      -4.957  16.456  10.421  1.00 74.09           N  
ATOM   1611  CA  VAL   212      -4.597  16.963   9.101  1.00 74.04           C  
ATOM   1612  C   VAL   212      -4.593  18.490   9.117  1.00 74.36           C  
ATOM   1613  CB  VAL   212      -5.562  16.443   8.012  1.00 71.63           C  
ATOM   1614  O   VAL   212      -3.639  19.119   8.653  1.00 72.19           O  
ATOM   1615  CG1 VAL   212      -5.200  17.026   6.647  1.00 67.58           C  
ATOM   1616  CG2 VAL   212      -5.543  14.917   7.966  1.00 67.17           C  
ATOM   1617  N   GLU   213      -5.622  19.153   9.694  1.00 77.84           N  
ATOM   1618  CA  GLU   213      -5.779  20.602   9.772  1.00 77.45           C  
ATOM   1619  C   GLU   213      -4.602  21.246  10.500  1.00 77.68           C  
ATOM   1620  CB  GLU   213      -7.092  20.965  10.471  1.00 75.80           C  
ATOM   1621  O   GLU   213      -4.035  22.231  10.024  1.00 75.51           O  
ATOM   1622  CG  GLU   213      -8.329  20.723   9.619  1.00 72.62           C  
ATOM   1623  CD  GLU   213      -9.630  20.888  10.389  1.00 70.56           C  
ATOM   1624  OE1 GLU   213      -9.585  21.275  11.579  1.00 69.97           O  
ATOM   1625  OE2 GLU   213     -10.701  20.628   9.798  1.00 66.08           O  
ATOM   1626  N   LYS   214      -4.278  20.713  11.570  1.00 74.70           N  
ATOM   1627  CA  LYS   214      -3.221  21.237  12.431  1.00 74.06           C  
ATOM   1628  C   LYS   214      -1.897  21.333  11.678  1.00 73.81           C  
ATOM   1629  CB  LYS   214      -3.055  20.360  13.673  1.00 71.63           C  
ATOM   1630  O   LYS   214      -1.034  22.140  12.030  1.00 70.80           O  
ATOM   1631  CG  LYS   214      -2.051  20.898  14.681  1.00 68.00           C  
ATOM   1632  CD  LYS   214      -2.086  20.107  15.982  1.00 66.19           C  
ATOM   1633  CE  LYS   214      -1.110  20.670  17.007  1.00 60.95           C  
ATOM   1634  NZ  LYS   214      -1.132  19.890  18.280  1.00 57.13           N  
ATOM   1635  N   TYR   215      -1.882  20.568  10.721  1.00 62.80           N  
ATOM   1636  CA  TYR   215      -0.610  20.539  10.007  1.00 62.08           C  
ATOM   1637  C   TYR   215      -0.787  20.986   8.560  1.00 62.26           C  
ATOM   1638  CB  TYR   215      -0.002  19.134  10.048  1.00 57.32           C  
ATOM   1639  O   TYR   215       0.022  20.643   7.695  1.00 58.36           O  
ATOM   1640  CG  TYR   215       0.283  18.637  11.445  1.00 53.81           C  
ATOM   1641  CD1 TYR   215       1.233  19.264  12.248  1.00 51.56           C  
ATOM   1642  CD2 TYR   215      -0.396  17.540  11.963  1.00 53.30           C  
ATOM   1643  CE1 TYR   215       1.500  18.808  13.535  1.00 51.43           C  
ATOM   1644  CE2 TYR   215      -0.137  17.075  13.248  1.00 51.14           C  
ATOM   1645  OH  TYR   215       1.071  17.260  15.299  1.00 47.93           O  
ATOM   1646  CZ  TYR   215       0.811  17.715  14.026  1.00 52.19           C  
ATOM   1647  N   GLY   216      -1.867  21.889   8.327  1.00 59.25           N  
ATOM   1648  CA  GLY   216      -2.160  22.662   7.131  1.00 57.83           C  
ATOM   1649  C   GLY   216      -2.820  21.843   6.038  1.00 59.15           C  
ATOM   1650  O   GLY   216      -2.814  22.238   4.870  1.00 55.50           O  
ATOM   1651  N   GLY   217      -3.223  20.674   6.388  1.00 60.86           N  
ATOM   1652  CA  GLY   217      -4.045  19.875   5.495  1.00 59.55           C  
ATOM   1653  C   GLY   217      -5.533  20.067   5.721  1.00 61.53           C  
ATOM   1654  O   GLY   217      -5.945  20.610   6.749  1.00 58.47           O  
ATOM   1655  N   SER   218      -6.379  20.047   4.723  1.00 59.44           N  
ATOM   1656  CA  SER   218      -7.828  19.890   4.802  1.00 59.08           C  
ATOM   1657  C   SER   218      -8.251  18.472   4.433  1.00 59.12           C  
ATOM   1658  CB  SER   218      -8.527  20.894   3.884  1.00 54.09           C  
ATOM   1659  O   SER   218      -7.789  17.921   3.432  1.00 55.98           O  
ATOM   1660  OG  SER   218      -9.440  20.237   3.022  1.00 51.16           O  
ATOM   1661  N   LEU   219      -8.858  17.721   5.486  1.00 59.56           N  
ATOM   1662  CA  LEU   219      -9.535  16.481   5.122  1.00 58.33           C  
ATOM   1663  C   LEU   219     -10.708  16.756   4.188  1.00 59.27           C  
ATOM   1664  CB  LEU   219     -10.025  15.750   6.375  1.00 53.57           C  
ATOM   1665  O   LEU   219     -11.163  15.859   3.475  1.00 56.38           O  
ATOM   1666  CG  LEU   219      -8.951  15.074   7.229  1.00 50.81           C  
ATOM   1667  CD1 LEU   219      -9.560  14.541   8.521  1.00 47.71           C  
ATOM   1668  CD2 LEU   219      -8.274  13.952   6.448  1.00 49.97           C  
ATOM   1669  N   LEU   220     -11.268  17.948   4.268  1.00 45.18           N  
ATOM   1670  CA  LEU   220     -12.555  18.335   3.700  1.00 46.38           C  
ATOM   1671  C   LEU   220     -12.446  18.538   2.193  1.00 45.08           C  
ATOM   1672  CB  LEU   220     -13.071  19.615   4.363  1.00 39.18           C  
ATOM   1673  O   LEU   220     -11.926  19.558   1.736  1.00 42.76           O  
ATOM   1674  CG  LEU   220     -13.513  19.492   5.822  1.00 36.61           C  
ATOM   1675  CD1 LEU   220     -13.824  20.869   6.399  1.00 31.97           C  
ATOM   1676  CD2 LEU   220     -14.723  18.572   5.939  1.00 34.93           C  
ATOM   1677  N   GLY   221     -12.373  17.316   1.402  1.00 44.99           N  
ATOM   1678  CA  GLY   221     -12.988  17.299   0.085  1.00 44.25           C  
ATOM   1679  C   GLY   221     -12.243  16.430  -0.910  1.00 44.98           C  
ATOM   1680  O   GLY   221     -12.822  15.973  -1.899  1.00 41.06           O  
ATOM   1681  N   GLU   222     -11.481  15.427  -0.540  1.00 53.10           N  
ATOM   1682  CA  GLU   222     -11.027  14.915  -1.830  1.00 53.23           C  
ATOM   1683  C   GLU   222      -9.742  14.106  -1.681  1.00 53.56           C  
ATOM   1684  CB  GLU   222     -10.814  16.063  -2.820  1.00 44.46           C  
ATOM   1685  O   GLU   222      -8.678  14.533  -2.134  1.00 49.00           O  
ATOM   1686  CG  GLU   222     -12.091  16.809  -3.180  1.00 39.29           C  
ATOM   1687  CD  GLU   222     -11.888  17.859  -4.261  1.00 42.04           C  
ATOM   1688  OE1 GLU   222     -10.726  18.102  -4.661  1.00 43.16           O  
ATOM   1689  OE2 GLU   222     -12.898  18.445  -4.710  1.00 36.67           O  
ATOM   1690  N   ALA   223      -9.485  13.119  -0.512  1.00 81.63           N  
ATOM   1691  CA  ALA   223      -8.211  12.423  -0.674  1.00 82.18           C  
ATOM   1692  C   ALA   223      -8.290  11.387  -1.792  1.00 83.82           C  
ATOM   1693  CB  ALA   223      -7.799  11.757   0.636  1.00 78.62           C  
ATOM   1694  O   ALA   223      -8.013  10.206  -1.573  1.00 80.95           O  
ATOM   1695  N   ASP   224      -8.986  11.835  -2.855  1.00 87.11           N  
ATOM   1696  CA  ASP   224      -9.200  10.998  -4.031  1.00 88.11           C  
ATOM   1697  C   ASP   224      -7.895  10.350  -4.488  1.00 89.28           C  
ATOM   1698  CB  ASP   224      -9.807  11.819  -5.171  1.00 85.64           C  
ATOM   1699  O   ASP   224      -7.911   9.359  -5.222  1.00 88.85           O  
ATOM   1700  CG  ASP   224     -11.245  12.230  -4.905  1.00 77.98           C  
ATOM   1701  OD1 ASP   224     -11.920  11.584  -4.075  1.00 74.16           O  
ATOM   1702  OD2 ASP   224     -11.707  13.206  -5.534  1.00 79.80           O  
ATOM   1703  N   ASN   225      -6.732  10.879  -3.966  1.00 91.48           N  
ATOM   1704  CA  ASN   225      -5.407  10.348  -4.269  1.00 92.50           C  
ATOM   1705  C   ASN   225      -5.058   9.165  -3.370  1.00 93.15           C  
ATOM   1706  CB  ASN   225      -4.347  11.444  -4.141  1.00 91.77           C  
ATOM   1707  O   ASN   225      -3.984   8.576  -3.502  1.00 92.97           O  
ATOM   1708  CG  ASN   225      -4.194  11.944  -2.718  1.00 90.32           C  
ATOM   1709  ND2 ASN   225      -2.958  12.212  -2.313  1.00 89.95           N  
ATOM   1710  OD1 ASN   225      -5.178  12.089  -1.989  1.00 89.00           O  
ATOM   1711  N   ILE   226      -5.891   8.788  -2.385  1.00 93.21           N  
ATOM   1712  CA  ILE   226      -5.678   7.655  -1.491  1.00 93.57           C  
ATOM   1713  C   ILE   226      -6.628   6.519  -1.861  1.00 93.41           C  
ATOM   1714  CB  ILE   226      -5.875   8.058  -0.012  1.00 93.23           C  
ATOM   1715  O   ILE   226      -7.846   6.710  -1.909  1.00 92.78           O  
ATOM   1716  CG1 ILE   226      -4.954   9.230   0.349  1.00 91.98           C  
ATOM   1717  CG2 ILE   226      -5.626   6.862   0.911  1.00 91.51           C  
ATOM   1718  CD1 ILE   226      -5.206   9.810   1.734  1.00 91.03           C  
ATOM   1719  N   GLN   227      -6.087   5.365  -2.132  1.00 95.04           N  
ATOM   1720  CA  GLN   227      -6.789   4.100  -2.326  1.00 95.28           C  
ATOM   1721  C   GLN   227      -6.788   3.268  -1.047  1.00 95.20           C  
ATOM   1722  CB  GLN   227      -6.158   3.305  -3.470  1.00 95.19           C  
ATOM   1723  O   GLN   227      -5.754   2.722  -0.656  1.00 94.74           O  
ATOM   1724  CG  GLN   227      -6.019   4.095  -4.764  1.00 94.93           C  
ATOM   1725  CD  GLN   227      -7.353   4.576  -5.305  1.00 93.57           C  
ATOM   1726  NE2 GLN   227      -7.454   5.875  -5.564  1.00 93.35           N  
ATOM   1727  OE1 GLN   227      -8.284   3.786  -5.490  1.00 93.04           O  
ATOM   1728  N   ALA   228      -7.923   3.182  -0.359  1.00 93.90           N  
ATOM   1729  CA  ALA   228      -8.074   2.524   0.936  1.00 94.06           C  
ATOM   1730  C   ALA   228      -8.677   1.131   0.776  1.00 93.92           C  
ATOM   1731  CB  ALA   228      -8.937   3.371   1.866  1.00 93.08           C  
ATOM   1732  O   ALA   228      -9.887   0.991   0.580  1.00 93.18           O  
ATOM   1733  N   TYR   229      -7.889   0.086   0.832  1.00 96.08           N  
ATOM   1734  CA  TYR   229      -8.304  -1.311   0.768  1.00 96.17           C  
ATOM   1735  C   TYR   229      -8.673  -1.834   2.151  1.00 95.46           C  
ATOM   1736  CB  TYR   229      -7.192  -2.174   0.163  1.00 96.38           C  
ATOM   1737  O   TYR   229      -7.891  -1.712   3.097  1.00 94.47           O  
ATOM   1738  CG  TYR   229      -6.999  -1.963  -1.319  1.00 96.57           C  
ATOM   1739  CD1 TYR   229      -7.525  -2.863  -2.244  1.00 96.16           C  
ATOM   1740  CD2 TYR   229      -6.291  -0.867  -1.797  1.00 95.88           C  
ATOM   1741  CE1 TYR   229      -7.348  -2.674  -3.611  1.00 95.53           C  
ATOM   1742  CE2 TYR   229      -6.108  -0.668  -3.162  1.00 95.57           C  
ATOM   1743  OH  TYR   229      -6.461  -1.383  -5.411  1.00 93.46           O  
ATOM   1744  CZ  TYR   229      -6.640  -1.575  -4.060  1.00 95.49           C  
ATOM   1745  N   ARG   230      -9.789  -2.526   2.223  1.00 93.78           N  
ATOM   1746  CA  ARG   230     -10.363  -2.976   3.487  1.00 93.40           C  
ATOM   1747  C   ARG   230     -10.897  -4.400   3.370  1.00 93.30           C  
ATOM   1748  CB  ARG   230     -11.482  -2.033   3.936  1.00 90.78           C  
ATOM   1749  O   ARG   230     -11.763  -4.677   2.538  1.00 92.10           O  
ATOM   1750  CG  ARG   230     -11.018  -0.610   4.203  1.00 78.44           C  
ATOM   1751  CD  ARG   230     -12.176   0.297   4.594  1.00 73.99           C  
ATOM   1752  NE  ARG   230     -11.731   1.667   4.833  1.00 69.54           N  
ATOM   1753  NH1 ARG   230     -13.838   2.490   5.301  1.00 55.70           N  
ATOM   1754  NH2 ARG   230     -12.020   3.885   5.357  1.00 49.93           N  
ATOM   1755  CZ  ARG   230     -12.531   2.678   5.163  1.00 67.04           C  
ATOM   1756  N   VAL   231     -10.488  -5.209   4.273  1.00 93.08           N  
ATOM   1757  CA  VAL   231     -11.020  -6.566   4.347  1.00 92.98           C  
ATOM   1758  C   VAL   231     -12.351  -6.559   5.096  1.00 91.77           C  
ATOM   1759  CB  VAL   231     -10.027  -7.528   5.035  1.00 92.65           C  
ATOM   1760  O   VAL   231     -12.437  -6.049   6.216  1.00 90.22           O  
ATOM   1761  CG1 VAL   231     -10.610  -8.938   5.117  1.00 91.80           C  
ATOM   1762  CG2 VAL   231      -8.694  -7.541   4.288  1.00 91.57           C  
ATOM   1763  N   GLU   232     -13.388  -7.119   4.480  1.00 90.55           N  
ATOM   1764  CA  GLU   232     -14.719  -7.179   5.077  1.00 90.20           C  
ATOM   1765  C   GLU   232     -14.683  -7.871   6.437  1.00 89.51           C  
ATOM   1766  CB  GLU   232     -15.695  -7.901   4.145  1.00 89.05           C  
ATOM   1767  O   GLU   232     -14.165  -8.983   6.560  1.00 87.96           O  
ATOM   1768  CG  GLU   232     -17.145  -7.835   4.601  1.00 86.00           C  
ATOM   1769  CD  GLU   232     -18.089  -8.635   3.718  1.00 84.44           C  
ATOM   1770  OE1 GLU   232     -17.627  -9.231   2.718  1.00 83.04           O  
ATOM   1771  OE2 GLU   232     -19.301  -8.666   4.027  1.00 82.53           O  
ATOM   1772  N   GLY   233     -15.172  -7.173   7.416  1.00 84.55           N  
ATOM   1773  CA  GLY   233     -15.356  -7.695   8.761  1.00 84.55           C  
ATOM   1774  C   GLY   233     -14.076  -7.713   9.575  1.00 84.46           C  
ATOM   1775  O   GLY   233     -14.006  -8.369  10.616  1.00 83.24           O  
ATOM   1776  N   GLU   234     -13.037  -7.058   9.056  1.00 86.69           N  
ATOM   1777  CA  GLU   234     -11.854  -6.913   9.899  1.00 85.89           C  
ATOM   1778  C   GLU   234     -12.096  -5.909  11.023  1.00 85.11           C  
ATOM   1779  CB  GLU   234     -10.646  -6.484   9.062  1.00 84.79           C  
ATOM   1780  O   GLU   234     -12.950  -5.028  10.902  1.00 82.57           O  
ATOM   1781  CG  GLU   234     -10.720  -5.047   8.567  1.00 82.47           C  
ATOM   1782  CD  GLU   234     -10.323  -4.027   9.622  1.00 80.71           C  
ATOM   1783  OE1 GLU   234      -9.494  -4.355  10.501  1.00 77.80           O  
ATOM   1784  OE2 GLU   234     -10.846  -2.892   9.571  1.00 77.88           O  
ATOM   1785  N   LEU   235     -11.468  -5.948  12.130  1.00 79.71           N  
ATOM   1786  CA  LEU   235     -11.784  -5.351  13.424  1.00 79.13           C  
ATOM   1787  C   LEU   235     -11.763  -3.829  13.340  1.00 79.23           C  
ATOM   1788  CB  LEU   235     -10.796  -5.829  14.491  1.00 77.62           C  
ATOM   1789  O   LEU   235     -12.664  -3.162  13.853  1.00 77.09           O  
ATOM   1790  CG  LEU   235     -10.950  -5.214  15.882  1.00 73.53           C  
ATOM   1791  CD1 LEU   235     -12.279  -5.633  16.503  1.00 69.58           C  
ATOM   1792  CD2 LEU   235      -9.785  -5.619  16.778  1.00 69.78           C  
ATOM   1793  N   LEU   236     -10.759  -3.242  12.786  1.00 80.22           N  
ATOM   1794  CA  LEU   236     -10.588  -1.793  12.772  1.00 80.08           C  
ATOM   1795  C   LEU   236     -11.621  -1.133  11.864  1.00 80.32           C  
ATOM   1796  CB  LEU   236      -9.176  -1.424  12.311  1.00 78.51           C  
ATOM   1797  O   LEU   236     -12.292  -0.181  12.270  1.00 78.94           O  
ATOM   1798  CG  LEU   236      -8.820   0.063  12.339  1.00 74.18           C  
ATOM   1799  CD1 LEU   236      -8.931   0.608  13.760  1.00 69.30           C  
ATOM   1800  CD2 LEU   236      -7.419   0.289  11.782  1.00 69.52           C  
ATOM   1801  N   THR   237     -11.783  -1.615  10.648  1.00 81.06           N  
ATOM   1802  CA  THR   237     -12.813  -1.141   9.730  1.00 80.50           C  
ATOM   1803  C   THR   237     -14.193  -1.225  10.377  1.00 80.05           C  
ATOM   1804  CB  THR   237     -12.808  -1.948   8.419  1.00 79.06           C  
ATOM   1805  O   THR   237     -14.943  -0.247  10.380  1.00 77.64           O  
ATOM   1806  CG2 THR   237     -13.857  -1.421   7.445  1.00 74.30           C  
ATOM   1807  OG1 THR   237     -11.514  -1.850   7.810  1.00 76.63           O  
ATOM   1808  N   LYS   238     -14.504  -2.373  11.003  1.00 77.64           N  
ATOM   1809  CA  LYS   238     -15.771  -2.559  11.704  1.00 76.86           C  
ATOM   1810  C   LYS   238     -15.960  -1.502  12.788  1.00 76.57           C  
ATOM   1811  CB  LYS   238     -15.844  -3.958  12.319  1.00 75.26           C  
ATOM   1812  O   LYS   238     -17.046  -0.936  12.928  1.00 73.95           O  
ATOM   1813  CG  LYS   238     -16.293  -5.039  11.346  1.00 71.27           C  
ATOM   1814  CD  LYS   238     -16.578  -6.352  12.062  1.00 68.94           C  
ATOM   1815  CE  LYS   238     -17.164  -7.391  11.116  1.00 61.00           C  
ATOM   1816  NZ  LYS   238     -17.592  -8.624  11.842  1.00 57.34           N  
ATOM   1817  N   ILE   239     -14.989  -1.194  13.549  1.00 74.71           N  
ATOM   1818  CA  ILE   239     -15.053  -0.200  14.615  1.00 74.05           C  
ATOM   1819  C   ILE   239     -15.196   1.195  14.011  1.00 74.47           C  
ATOM   1820  CB  ILE   239     -13.806  -0.266  15.525  1.00 72.76           C  
ATOM   1821  O   ILE   239     -15.937   2.031  14.533  1.00 72.90           O  
ATOM   1822  CG1 ILE   239     -13.803  -1.568  16.334  1.00 69.86           C  
ATOM   1823  CG2 ILE   239     -13.747   0.953  16.449  1.00 70.22           C  
ATOM   1824  CD1 ILE   239     -12.475  -1.872  17.014  1.00 67.61           C  
ATOM   1825  N   GLN   240     -14.562   1.504  12.924  1.00 77.18           N  
ATOM   1826  CA  GLN   240     -14.592   2.789  12.233  1.00 76.56           C  
ATOM   1827  C   GLN   240     -15.928   3.001  11.526  1.00 76.56           C  
ATOM   1828  CB  GLN   240     -13.445   2.885  11.226  1.00 75.65           C  
ATOM   1829  O   GLN   240     -16.390   4.136  11.388  1.00 74.18           O  
ATOM   1830  CG  GLN   240     -12.074   3.043  11.869  1.00 75.34           C  
ATOM   1831  CD  GLN   240     -10.937   2.841  10.885  1.00 74.01           C  
ATOM   1832  NE2 GLN   240      -9.789   3.446  11.173  1.00 72.76           N  
ATOM   1833  OE1 GLN   240     -11.088   2.146   9.875  1.00 73.15           O  
ATOM   1834  N   GLU   241     -16.600   1.884  10.975  1.00 71.98           N  
ATOM   1835  CA  GLU   241     -17.832   1.926  10.193  1.00 70.74           C  
ATOM   1836  C   GLU   241     -19.061   1.895  11.098  1.00 70.52           C  
ATOM   1837  CB  GLU   241     -17.880   0.761   9.201  1.00 68.32           C  
ATOM   1838  O   GLU   241     -20.152   2.292  10.685  1.00 66.76           O  
ATOM   1839  CG  GLU   241     -16.924   0.913   8.027  1.00 65.85           C  
ATOM   1840  CD  GLU   241     -16.923  -0.287   7.094  1.00 64.82           C  
ATOM   1841  OE1 GLU   241     -17.477  -1.346   7.467  1.00 65.07           O  
ATOM   1842  OE2 GLU   241     -16.363  -0.168   5.981  1.00 62.15           O  
ATOM   1843  N   VAL   242     -18.769   1.102  12.172  1.00 63.37           N  
ATOM   1844  CA  VAL   242     -19.900   1.020  13.090  1.00 62.15           C  
ATOM   1845  C   VAL   242     -20.515   2.405  13.277  1.00 63.28           C  
ATOM   1846  CB  VAL   242     -19.481   0.433  14.456  1.00 58.69           C  
ATOM   1847  O   VAL   242     -19.884   3.299  13.844  1.00 60.35           O  
ATOM   1848  CG1 VAL   242     -20.651   0.462  15.438  1.00 53.52           C  
ATOM   1849  CG2 VAL   242     -18.958  -0.992  14.286  1.00 54.36           C  
ATOM   1850  N   ASN   243     -21.666   2.667  12.465  1.00 57.77           N  
ATOM   1851  CA  ASN   243     -22.611   3.540  13.153  1.00 56.69           C  
ATOM   1852  C   ASN   243     -22.816   3.113  14.603  1.00 57.60           C  
ATOM   1853  CB  ASN   243     -23.951   3.569  12.413  1.00 53.62           C  
ATOM   1854  O   ASN   243     -23.601   2.205  14.882  1.00 54.78           O  
ATOM   1855  CG  ASN   243     -24.208   4.893  11.722  1.00 50.76           C  
ATOM   1856  ND2 ASN   243     -24.975   4.858  10.639  1.00 47.15           N  
ATOM   1857  OD1 ASN   243     -23.721   5.940  12.158  1.00 50.92           O  
ATOM   1858  N   LEU   244     -21.660   3.293  15.433  1.00 57.07           N  
ATOM   1859  CA  LEU   244     -21.523   2.936  16.840  1.00 56.81           C  
ATOM   1860  C   LEU   244     -22.890   2.763  17.493  1.00 57.60           C  
ATOM   1861  CB  LEU   244     -20.718   4.002  17.588  1.00 53.14           C  
ATOM   1862  O   LEU   244     -23.006   2.125  18.542  1.00 56.25           O  
ATOM   1863  CG  LEU   244     -19.206   3.994  17.360  1.00 51.06           C  
ATOM   1864  CD1 LEU   244     -18.583   5.282  17.889  1.00 47.70           C  
ATOM   1865  CD2 LEU   244     -18.571   2.776  18.021  1.00 48.89           C  
ATOM   1866  N   ALA   245     -23.917   3.183  16.895  1.00 55.16           N  
ATOM   1867  CA  ALA   245     -25.166   3.074  17.644  1.00 55.67           C  
ATOM   1868  C   ALA   245     -25.550   1.613  17.861  1.00 55.39           C  
ATOM   1869  CB  ALA   245     -26.288   3.813  16.919  1.00 51.70           C  
ATOM   1870  O   ALA   245     -25.928   1.221  18.967  1.00 53.80           O  
ATOM   1871  N   GLU   246     -25.503   0.735  16.933  1.00 61.99           N  
ATOM   1872  CA  GLU   246     -25.963  -0.642  17.083  1.00 61.71           C  
ATOM   1873  C   GLU   246     -24.841  -1.547  17.583  1.00 61.58           C  
ATOM   1874  CB  GLU   246     -26.515  -1.172  15.757  1.00 58.40           C  
ATOM   1875  O   GLU   246     -25.032  -2.320  18.524  1.00 59.56           O  
ATOM   1876  CG  GLU   246     -27.805  -0.497  15.314  1.00 56.26           C  
ATOM   1877  CD  GLU   246     -28.495  -1.216  14.166  1.00 56.30           C  
ATOM   1878  OE1 GLU   246     -27.825  -1.991  13.445  1.00 58.17           O  
ATOM   1879  OE2 GLU   246     -29.714  -1.002  13.984  1.00 54.01           O  
ATOM   1880  N   ASP   247     -23.645  -1.344  17.326  1.00 57.01           N  
ATOM   1881  CA  ASP   247     -22.525  -2.254  17.546  1.00 56.94           C  
ATOM   1882  C   ASP   247     -21.792  -1.919  18.843  1.00 56.92           C  
ATOM   1883  CB  ASP   247     -21.553  -2.204  16.365  1.00 53.53           C  
ATOM   1884  O   ASP   247     -21.141  -2.783  19.434  1.00 55.23           O  
ATOM   1885  CG  ASP   247     -22.080  -2.918  15.133  1.00 52.02           C  
ATOM   1886  OD1 ASP   247     -22.969  -3.787  15.264  1.00 52.04           O  
ATOM   1887  OD2 ASP   247     -21.599  -2.612  14.020  1.00 54.53           O  
ATOM   1888  N   TYR   248     -21.901  -0.624  19.359  1.00 61.87           N  
ATOM   1889  CA  TYR   248     -21.466  -0.292  20.711  1.00 61.32           C  
ATOM   1890  C   TYR   248     -21.920  -1.353  21.706  1.00 62.01           C  
ATOM   1891  CB  TYR   248     -22.007   1.079  21.128  1.00 59.31           C  
ATOM   1892  O   TYR   248     -21.209  -1.655  22.668  1.00 60.63           O  
ATOM   1893  CG  TYR   248     -21.490   1.556  22.463  1.00 57.28           C  
ATOM   1894  CD1 TYR   248     -20.206   2.083  22.587  1.00 54.03           C  
ATOM   1895  CD2 TYR   248     -22.282   1.478  23.604  1.00 54.74           C  
ATOM   1896  CE1 TYR   248     -19.724   2.521  23.816  1.00 52.81           C  
ATOM   1897  CE2 TYR   248     -21.810   1.913  24.838  1.00 52.61           C  
ATOM   1898  OH  TYR   248     -20.060   2.865  26.153  1.00 49.12           O  
ATOM   1899  CZ  TYR   248     -20.532   2.433  24.934  1.00 54.87           C  
ATOM   1900  N   LYS   249     -23.081  -1.934  21.488  1.00 66.55           N  
ATOM   1901  CA  LYS   249     -23.531  -3.011  22.365  1.00 65.96           C  
ATOM   1902  C   LYS   249     -22.546  -4.177  22.354  1.00 66.25           C  
ATOM   1903  CB  LYS   249     -24.921  -3.495  21.951  1.00 63.88           C  
ATOM   1904  O   LYS   249     -22.314  -4.810  23.386  1.00 65.03           O  
ATOM   1905  CG  LYS   249     -26.049  -2.556  22.352  1.00 62.01           C  
ATOM   1906  CD  LYS   249     -27.392  -3.034  21.815  1.00 61.24           C  
ATOM   1907  CE  LYS   249     -28.498  -2.026  22.098  1.00 60.64           C  
ATOM   1908  NZ  LYS   249     -29.782  -2.414  21.439  1.00 57.21           N  
ATOM   1909  N   MET   250     -21.875  -4.442  21.276  1.00 61.13           N  
ATOM   1910  CA  MET   250     -20.915  -5.538  21.184  1.00 60.90           C  
ATOM   1911  C   MET   250     -19.598  -5.165  21.856  1.00 60.60           C  
ATOM   1912  CB  MET   250     -20.667  -5.915  19.722  1.00 58.61           C  
ATOM   1913  O   MET   250     -18.975  -5.999  22.516  1.00 59.14           O  
ATOM   1914  CG  MET   250     -21.689  -6.889  19.159  1.00 56.90           C  
ATOM   1915  SD  MET   250     -20.993  -7.950  17.834  1.00 54.61           S  
ATOM   1916  CE  MET   250     -20.208  -6.689  16.793  1.00 51.13           C  
ATOM   1917  N   LEU   251     -19.217  -3.909  21.815  1.00 62.20           N  
ATOM   1918  CA  LEU   251     -17.939  -3.450  22.347  1.00 61.68           C  
ATOM   1919  C   LEU   251     -18.049  -3.143  23.837  1.00 62.17           C  
ATOM   1920  CB  LEU   251     -17.459  -2.207  21.592  1.00 60.06           C  
ATOM   1921  O   LEU   251     -17.041  -3.128  24.548  1.00 61.15           O  
ATOM   1922  CG  LEU   251     -16.986  -2.427  20.155  1.00 58.77           C  
ATOM   1923  CD1 LEU   251     -16.771  -1.089  19.456  1.00 56.10           C  
ATOM   1924  CD2 LEU   251     -15.707  -3.258  20.134  1.00 56.83           C  
ATOM   1925  N   LYS   252     -19.204  -2.811  24.303  1.00 62.48           N  
ATOM   1926  CA  LYS   252     -19.472  -2.417  25.683  1.00 61.28           C  
ATOM   1927  C   LYS   252     -18.882  -3.424  26.666  1.00 62.27           C  
ATOM   1928  CB  LYS   252     -20.976  -2.273  25.918  1.00 59.35           C  
ATOM   1929  O   LYS   252     -18.619  -3.089  27.823  1.00 60.65           O  
ATOM   1930  CG  LYS   252     -21.334  -1.546  27.206  1.00 57.39           C  
ATOM   1931  CD  LYS   252     -22.831  -1.280  27.299  1.00 57.31           C  
ATOM   1932  CE  LYS   252     -23.198  -0.598  28.610  1.00 56.04           C  
ATOM   1933  NZ  LYS   252     -24.657  -0.286  28.684  1.00 52.49           N  
ATOM   1934  N   GLY   253     -18.519  -4.659  26.242  1.00 64.49           N  
ATOM   1935  CA  GLY   253     -17.834  -5.596  27.118  1.00 63.52           C  
ATOM   1936  C   GLY   253     -16.323  -5.469  27.062  1.00 64.29           C  
ATOM   1937  O   GLY   253     -15.617  -6.013  27.914  1.00 62.79           O  
ATOM   1938  N   HIS   254     -15.813  -4.738  26.119  1.00 59.89           N  
ATOM   1939  CA  HIS   254     -14.373  -4.702  25.891  1.00 59.35           C  
ATOM   1940  C   HIS   254     -13.823  -3.290  26.063  1.00 59.38           C  
ATOM   1941  CB  HIS   254     -14.039  -5.230  24.494  1.00 57.23           C  
ATOM   1942  O   HIS   254     -12.623  -3.109  26.280  1.00 57.96           O  
ATOM   1943  CG  HIS   254     -14.341  -6.683  24.314  1.00 55.45           C  
ATOM   1944  CD2 HIS   254     -13.527  -7.736  24.068  1.00 53.84           C  
ATOM   1945  ND1 HIS   254     -15.621  -7.191  24.378  1.00 54.56           N  
ATOM   1946  CE1 HIS   254     -15.580  -8.498  24.180  1.00 51.64           C  
ATOM   1947  NE2 HIS   254     -14.321  -8.854  23.989  1.00 47.05           N  
ATOM   1948  N   ILE   255     -14.669  -2.239  25.968  1.00 61.70           N  
ATOM   1949  CA  ILE   255     -14.321  -0.835  26.158  1.00 61.55           C  
ATOM   1950  C   ILE   255     -14.949  -0.318  27.450  1.00 62.34           C  
ATOM   1951  CB  ILE   255     -14.776   0.027  24.958  1.00 59.60           C  
ATOM   1952  O   ILE   255     -16.144  -0.511  27.688  1.00 61.21           O  
ATOM   1953  CG1 ILE   255     -14.142  -0.487  23.661  1.00 57.18           C  
ATOM   1954  CG2 ILE   255     -14.430   1.500  25.191  1.00 58.35           C  
ATOM   1955  CD1 ILE   255     -14.603   0.251  22.412  1.00 56.83           C  
ATOM   1956  N   PRO   256     -14.127   0.162  28.335  1.00 58.96           N  
ATOM   1957  CA  PRO   256     -14.686   0.727  29.565  1.00 58.36           C  
ATOM   1958  C   PRO   256     -15.829   1.704  29.300  1.00 59.35           C  
ATOM   1959  CB  PRO   256     -13.491   1.445  30.198  1.00 55.98           C  
ATOM   1960  O   PRO   256     -15.724   2.557  28.415  1.00 57.47           O  
ATOM   1961  CG  PRO   256     -12.291   0.841  29.542  1.00 54.49           C  
ATOM   1962  CD  PRO   256     -12.687   0.356  28.178  1.00 55.07           C  
ATOM   1963  N   THR   257     -16.989   1.584  29.979  1.00 59.25           N  
ATOM   1964  CA  THR   257     -18.323   2.166  29.878  1.00 58.31           C  
ATOM   1965  C   THR   257     -18.251   3.690  29.900  1.00 59.66           C  
ATOM   1966  CB  THR   257     -19.234   1.675  31.018  1.00 53.56           C  
ATOM   1967  O   THR   257     -19.283   4.365  29.897  1.00 56.85           O  
ATOM   1968  CG2 THR   257     -19.928   0.369  30.645  1.00 46.92           C  
ATOM   1969  OG1 THR   257     -18.446   1.465  32.196  1.00 47.24           O  
ATOM   1970  N   LEU   258     -17.056   4.383  30.035  1.00 54.60           N  
ATOM   1971  CA  LEU   258     -16.999   5.811  30.332  1.00 55.07           C  
ATOM   1972  C   LEU   258     -16.955   6.632  29.047  1.00 55.20           C  
ATOM   1973  CB  LEU   258     -15.777   6.129  31.197  1.00 48.03           C  
ATOM   1974  O   LEU   258     -16.942   7.864  29.093  1.00 52.15           O  
ATOM   1975  CG  LEU   258     -15.896   5.800  32.686  1.00 44.78           C  
ATOM   1976  CD1 LEU   258     -14.514   5.735  33.327  1.00 40.28           C  
ATOM   1977  CD2 LEU   258     -16.772   6.829  33.393  1.00 42.96           C  
ATOM   1978  N   ILE   259     -17.030   6.027  27.848  1.00 59.88           N  
ATOM   1979  CA  ILE   259     -16.912   6.860  26.656  1.00 59.39           C  
ATOM   1980  C   ILE   259     -18.251   6.907  25.924  1.00 60.73           C  
ATOM   1981  CB  ILE   259     -15.803   6.341  25.713  1.00 56.60           C  
ATOM   1982  O   ILE   259     -18.770   5.872  25.500  1.00 58.85           O  
ATOM   1983  CG1 ILE   259     -14.467   6.250  26.458  1.00 52.62           C  
ATOM   1984  CG2 ILE   259     -15.681   7.239  24.478  1.00 53.85           C  
ATOM   1985  CD1 ILE   259     -13.332   5.669  25.626  1.00 53.28           C  
ATOM   1986  N   ALA   260     -18.938   8.081  26.010  1.00 59.42           N  
ATOM   1987  CA  ALA   260     -20.187   8.332  25.295  1.00 58.56           C  
ATOM   1988  C   ALA   260     -20.030   8.054  23.803  1.00 59.77           C  
ATOM   1989  CB  ALA   260     -20.649   9.769  25.520  1.00 54.90           C  
ATOM   1990  O   ALA   260     -18.921   8.110  23.268  1.00 56.91           O  
ATOM   1991  N   LYS   261     -21.051   7.528  23.156  1.00 57.59           N  
ATOM   1992  CA  LYS   261     -21.145   7.219  21.732  1.00 56.86           C  
ATOM   1993  C   LYS   261     -20.472   8.300  20.890  1.00 57.62           C  
ATOM   1994  CB  LYS   261     -22.607   7.062  21.311  1.00 54.80           C  
ATOM   1995  O   LYS   261     -19.703   7.993  19.976  1.00 56.30           O  
ATOM   1996  CG  LYS   261     -22.791   6.625  19.865  1.00 52.99           C  
ATOM   1997  CD  LYS   261     -24.266   6.497  19.504  1.00 53.16           C  
ATOM   1998  CE  LYS   261     -24.454   6.179  18.027  1.00 47.67           C  
ATOM   1999  NZ  LYS   261     -25.895   6.205  17.634  1.00 44.12           N  
ATOM   2000  N   GLU   262     -21.046   9.479  20.960  1.00 62.25           N  
ATOM   2001  CA  GLU   262     -20.566  10.659  20.246  1.00 60.91           C  
ATOM   2002  C   GLU   262     -19.057  10.823  20.405  1.00 61.89           C  
ATOM   2003  CB  GLU   262     -21.287  11.916  20.739  1.00 58.72           C  
ATOM   2004  O   GLU   262     -18.363  11.187  19.453  1.00 59.69           O  
ATOM   2005  CG  GLU   262     -22.762  11.964  20.368  1.00 55.46           C  
ATOM   2006  CD  GLU   262     -23.625  11.045  21.217  1.00 54.14           C  
ATOM   2007  OE1 GLU   262     -23.164  10.605  22.295  1.00 56.06           O  
ATOM   2008  OE2 GLU   262     -24.770  10.762  20.801  1.00 50.97           O  
ATOM   2009  N   GLU   263     -18.595  10.274  21.520  1.00 61.86           N  
ATOM   2010  CA  GLU   263     -17.165  10.322  21.813  1.00 60.80           C  
ATOM   2011  C   GLU   263     -16.406   9.255  21.030  1.00 61.58           C  
ATOM   2012  CB  GLU   263     -16.917  10.149  23.314  1.00 58.27           C  
ATOM   2013  O   GLU   263     -15.325   9.519  20.499  1.00 59.62           O  
ATOM   2014  CG  GLU   263     -17.420  11.311  24.158  1.00 55.14           C  
ATOM   2015  CD  GLU   263     -17.159  11.129  25.645  1.00 54.43           C  
ATOM   2016  OE1 GLU   263     -16.893   9.985  26.079  1.00 55.19           O  
ATOM   2017  OE2 GLU   263     -17.222  12.139  26.382  1.00 49.73           O  
ATOM   2018  N   ILE   264     -17.050   8.166  20.732  1.00 61.62           N  
ATOM   2019  CA  ILE   264     -16.298   7.083  20.108  1.00 60.92           C  
ATOM   2020  C   ILE   264     -16.121   7.369  18.618  1.00 61.46           C  
ATOM   2021  CB  ILE   264     -16.995   5.719  20.312  1.00 58.79           C  
ATOM   2022  O   ILE   264     -15.023   7.220  18.077  1.00 59.60           O  
ATOM   2023  CG1 ILE   264     -16.961   5.318  21.791  1.00 53.21           C  
ATOM   2024  CG2 ILE   264     -16.345   4.643  19.437  1.00 54.52           C  
ATOM   2025  CD1 ILE   264     -17.811   4.100  22.123  1.00 53.61           C  
ATOM   2026  N   SER   265     -17.275   7.690  17.874  1.00 59.27           N  
ATOM   2027  CA  SER   265     -17.131   8.083  16.476  1.00 58.61           C  
ATOM   2028  C   SER   265     -16.174   9.261  16.329  1.00 59.22           C  
ATOM   2029  CB  SER   265     -18.492   8.443  15.878  1.00 56.78           C  
ATOM   2030  O   SER   265     -15.401   9.323  15.370  1.00 57.60           O  
ATOM   2031  OG  SER   265     -19.010   9.617  16.480  1.00 54.19           O  
ATOM   2032  N   ALA   266     -16.367  10.209  17.210  1.00 59.83           N  
ATOM   2033  CA  ALA   266     -15.371  11.276  17.270  1.00 58.86           C  
ATOM   2034  C   ALA   266     -13.984  10.716  17.573  1.00 59.74           C  
ATOM   2035  CB  ALA   266     -15.764  12.312  18.320  1.00 56.56           C  
ATOM   2036  O   ALA   266     -12.973  11.283  17.152  1.00 58.02           O  
ATOM   2037  N   ILE   267     -13.966   9.510  18.124  1.00 60.67           N  
ATOM   2038  CA  ILE   267     -12.737   8.862  18.571  1.00 59.97           C  
ATOM   2039  C   ILE   267     -12.150   8.029  17.434  1.00 60.64           C  
ATOM   2040  CB  ILE   267     -12.986   7.975  19.812  1.00 56.92           C  
ATOM   2041  O   ILE   267     -10.929   7.929  17.296  1.00 58.55           O  
ATOM   2042  CG1 ILE   267     -13.513   8.822  20.976  1.00 51.05           C  
ATOM   2043  CG2 ILE   267     -11.707   7.233  20.209  1.00 52.07           C  
ATOM   2044  CD1 ILE   267     -14.048   8.004  22.143  1.00 50.62           C  
ATOM   2045  N   MET   268     -12.926   7.591  16.554  1.00 69.42           N  
ATOM   2046  CA  MET   268     -12.349   6.719  15.535  1.00 69.56           C  
ATOM   2047  C   MET   268     -12.779   7.156  14.139  1.00 70.44           C  
ATOM   2048  CB  MET   268     -12.757   5.265  15.777  1.00 67.00           C  
ATOM   2049  O   MET   268     -13.737   6.617  13.582  1.00 67.96           O  
ATOM   2050  CG  MET   268     -12.228   4.689  17.080  1.00 63.00           C  
ATOM   2051  SD  MET   268     -12.497   2.878  17.209  1.00 54.44           S  
ATOM   2052  CE  MET   268     -11.255   2.285  16.026  1.00 52.51           C  
ATOM   2053  N   PRO   269     -12.170   8.126  13.539  1.00 75.66           N  
ATOM   2054  CA  PRO   269     -12.482   8.565  12.177  1.00 76.15           C  
ATOM   2055  C   PRO   269     -12.312   7.451  11.145  1.00 77.23           C  
ATOM   2056  CB  PRO   269     -11.478   9.694  11.931  1.00 74.47           C  
ATOM   2057  O   PRO   269     -11.538   6.516  11.363  1.00 76.25           O  
ATOM   2058  CG  PRO   269     -10.301   9.352  12.787  1.00 71.83           C  
ATOM   2059  CD  PRO   269     -10.796   8.660  14.024  1.00 70.01           C  
ATOM   2060  N   ASN   270     -13.017   7.537  10.100  1.00 78.15           N  
ATOM   2061  CA  ASN   270     -12.881   6.635   8.961  1.00 78.75           C  
ATOM   2062  C   ASN   270     -11.501   6.747   8.319  1.00 80.10           C  
ATOM   2063  CB  ASN   270     -13.972   6.910   7.925  1.00 77.27           C  
ATOM   2064  O   ASN   270     -10.863   7.799   8.388  1.00 79.71           O  
ATOM   2065  CG  ASN   270     -15.355   6.530   8.418  1.00 73.84           C  
ATOM   2066  ND2 ASN   270     -16.378   7.177   7.871  1.00 72.90           N  
ATOM   2067  OD1 ASN   270     -15.502   5.663   9.283  1.00 73.30           O  
ATOM   2068  N   ALA   271     -11.028   5.650   7.754  1.00 83.89           N  
ATOM   2069  CA  ALA   271      -9.861   5.712   6.878  1.00 84.66           C  
ATOM   2070  C   ALA   271     -10.084   6.701   5.737  1.00 85.07           C  
ATOM   2071  CB  ALA   271      -9.539   4.327   6.322  1.00 83.30           C  
ATOM   2072  O   ALA   271     -11.157   6.728   5.131  1.00 83.95           O  
ATOM   2073  N   ALA   272      -9.106   7.510   5.447  1.00 85.77           N  
ATOM   2074  CA  ALA   272      -9.175   8.490   4.366  1.00 86.53           C  
ATOM   2075  C   ALA   272      -9.034   7.816   3.005  1.00 87.21           C  
ATOM   2076  CB  ALA   272      -8.095   9.554   4.544  1.00 85.33           C  
ATOM   2077  O   ALA   272      -8.289   6.844   2.860  1.00 86.76           O  
ATOM   2078  N   GLY   273      -9.745   8.354   1.972  1.00 88.03           N  
ATOM   2079  CA  GLY   273      -9.531   7.956   0.590  1.00 88.40           C  
ATOM   2080  C   GLY   273     -10.704   7.195   0.000  1.00 88.41           C  
ATOM   2081  O   GLY   273     -11.712   6.978   0.675  1.00 87.40           O  
ATOM   2082  N   VAL   274     -10.556   6.778  -1.304  1.00 89.96           N  
ATOM   2083  CA  VAL   274     -11.488   5.929  -2.039  1.00 90.43           C  
ATOM   2084  C   VAL   274     -11.438   4.507  -1.486  1.00 90.79           C  
ATOM   2085  CB  VAL   274     -11.176   5.923  -3.553  1.00 89.96           C  
ATOM   2086  O   VAL   274     -10.413   3.828  -1.591  1.00 90.37           O  
ATOM   2087  CG1 VAL   274     -12.184   5.060  -4.309  1.00 88.89           C  
ATOM   2088  CG2 VAL   274     -11.172   7.349  -4.101  1.00 88.20           C  
ATOM   2089  N   VAL   275     -12.533   4.085  -0.923  1.00 90.50           N  
ATOM   2090  CA  VAL   275     -12.631   2.776  -0.284  1.00 90.94           C  
ATOM   2091  C   VAL   275     -12.767   1.690  -1.349  1.00 91.45           C  
ATOM   2092  CB  VAL   275     -13.822   2.711   0.698  1.00 89.84           C  
ATOM   2093  O   VAL   275     -13.574   1.815  -2.273  1.00 91.01           O  
ATOM   2094  CG1 VAL   275     -13.949   1.313   1.301  1.00 86.66           C  
ATOM   2095  CG2 VAL   275     -13.662   3.758   1.799  1.00 86.03           C  
ATOM   2096  N   HIS   276     -11.952   0.622  -1.214  1.00 93.85           N  
ATOM   2097  CA  HIS   276     -11.996  -0.649  -1.928  1.00 94.41           C  
ATOM   2098  C   HIS   276     -12.275  -1.806  -0.975  1.00 93.83           C  
ATOM   2099  CB  HIS   276     -10.683  -0.890  -2.675  1.00 94.51           C  
ATOM   2100  O   HIS   276     -11.361  -2.310  -0.319  1.00 92.88           O  
ATOM   2101  CG  HIS   276     -10.355   0.177  -3.672  1.00 94.77           C  
ATOM   2102  CD2 HIS   276      -9.601   1.295  -3.561  1.00 93.82           C  
ATOM   2103  ND1 HIS   276     -10.831   0.158  -4.965  1.00 93.07           N  
ATOM   2104  CE1 HIS   276     -10.381   1.222  -5.608  1.00 93.60           C  
ATOM   2105  NE2 HIS   276      -9.632   1.929  -4.779  1.00 93.39           N  
ATOM   2106  N   ASP   277     -13.553  -2.188  -0.956  1.00 92.60           N  
ATOM   2107  CA  ASP   277     -13.940  -3.335  -0.140  1.00 92.97           C  
ATOM   2108  C   ASP   277     -13.405  -4.636  -0.733  1.00 93.45           C  
ATOM   2109  CB  ASP   277     -15.463  -3.407  -0.003  1.00 91.37           C  
ATOM   2110  O   ASP   277     -13.600  -4.911  -1.919  1.00 93.07           O  
ATOM   2111  CG  ASP   277     -16.044  -2.237   0.770  1.00 86.70           C  
ATOM   2112  OD1 ASP   277     -15.526  -1.907   1.859  1.00 85.33           O  
ATOM   2113  OD2 ASP   277     -17.032  -1.641   0.289  1.00 86.12           O  
ATOM   2114  N   LEU   278     -12.713  -5.361   0.086  1.00 94.81           N  
ATOM   2115  CA  LEU   278     -12.217  -6.704  -0.194  1.00 94.97           C  
ATOM   2116  C   LEU   278     -13.150  -7.760   0.390  1.00 93.30           C  
ATOM   2117  CB  LEU   278     -10.806  -6.884   0.372  1.00 95.12           C  
ATOM   2118  O   LEU   278     -13.837  -7.508   1.382  1.00 91.66           O  
ATOM   2119  CG  LEU   278      -9.730  -5.949  -0.183  1.00 95.31           C  
ATOM   2120  CD1 LEU   278      -8.399  -6.197   0.521  1.00 94.48           C  
ATOM   2121  CD2 LEU   278      -9.586  -6.134  -1.690  1.00 94.26           C  
ATOM   2122  N   PRO   279     -13.313  -8.963  -0.241  1.00 92.95           N  
ATOM   2123  CA  PRO   279     -14.092 -10.047   0.362  1.00 91.91           C  
ATOM   2124  C   PRO   279     -13.651 -10.368   1.788  1.00 91.55           C  
ATOM   2125  CB  PRO   279     -13.827 -11.232  -0.571  1.00 90.67           C  
ATOM   2126  O   PRO   279     -12.510 -10.084   2.164  1.00 90.12           O  
ATOM   2127  CG  PRO   279     -12.480 -10.961  -1.160  1.00 88.42           C  
ATOM   2128  CD  PRO   279     -12.303  -9.475  -1.284  1.00 88.88           C  
ATOM   2129  N   GLY   280     -14.583 -10.980   2.597  1.00 82.57           N  
ATOM   2130  CA  GLY   280     -14.287 -11.423   3.950  1.00 80.85           C  
ATOM   2131  C   GLY   280     -13.173 -12.452   4.010  1.00 77.52           C  
ATOM   2132  O   GLY   280     -13.280 -13.526   3.416  1.00 71.22           O  
ATOM   2133  N   GLY   281     -12.058 -12.138   4.474  1.00 82.93           N  
ATOM   2134  CA  GLY   281     -10.923 -13.015   4.712  1.00 83.13           C  
ATOM   2135  C   GLY   281     -11.278 -14.245   5.526  1.00 81.17           C  
ATOM   2136  O   GLY   281     -12.450 -14.475   5.833  1.00 77.60           O  
ATOM   2137  N   THR   282     -10.331 -15.063   5.790  1.00 85.17           N  
ATOM   2138  CA  THR   282     -10.476 -16.228   6.656  1.00 86.05           C  
ATOM   2139  C   THR   282     -10.206 -15.857   8.111  1.00 84.72           C  
ATOM   2140  CB  THR   282      -9.527 -17.363   6.228  1.00 84.09           C  
ATOM   2141  O   THR   282      -9.602 -14.819   8.391  1.00 83.61           O  
ATOM   2142  CG2 THR   282      -9.810 -17.806   4.796  1.00 83.60           C  
ATOM   2143  OG1 THR   282      -8.172 -16.903   6.314  1.00 84.48           O  
ATOM   2144  N   GLY   283     -10.708 -16.611   9.125  1.00 85.63           N  
ATOM   2145  CA  GLY   283     -10.454 -16.403  10.542  1.00 85.23           C  
ATOM   2146  C   GLY   283     -11.378 -15.377  11.170  1.00 84.68           C  
ATOM   2147  O   GLY   283     -12.396 -15.008  10.582  1.00 82.24           O  
ATOM   2148  N   GLY   284     -11.056 -14.952  12.493  1.00 80.90           N  
ATOM   2149  CA  GLY   284     -11.810 -13.959  13.243  1.00 80.79           C  
ATOM   2150  C   GLY   284     -11.486 -12.534  12.838  1.00 81.25           C  
ATOM   2151  O   GLY   284     -10.570 -12.300  12.046  1.00 80.19           O  
ATOM   2152  N   PRO   285     -12.209 -11.507  13.326  1.00 79.76           N  
ATOM   2153  CA  PRO   285     -12.004 -10.099  12.977  1.00 79.88           C  
ATOM   2154  C   PRO   285     -10.559  -9.647  13.175  1.00 80.21           C  
ATOM   2155  CB  PRO   285     -12.943  -9.359  13.934  1.00 78.68           C  
ATOM   2156  O   PRO   285     -10.061  -8.811  12.417  1.00 79.30           O  
ATOM   2157  CG  PRO   285     -14.087 -10.296  14.147  1.00 77.47           C  
ATOM   2158  CD  PRO   285     -13.550 -11.697  14.214  1.00 77.36           C  
ATOM   2159  N   LEU   286      -9.801 -10.200  14.082  1.00 79.23           N  
ATOM   2160  CA  LEU   286      -8.402  -9.896  14.365  1.00 79.24           C  
ATOM   2161  C   LEU   286      -7.487 -10.522  13.319  1.00 80.06           C  
ATOM   2162  CB  LEU   286      -8.017 -10.394  15.761  1.00 77.67           C  
ATOM   2163  O   LEU   286      -6.537  -9.885  12.858  1.00 79.51           O  
ATOM   2164  CG  LEU   286      -8.579  -9.603  16.943  1.00 73.05           C  
ATOM   2165  CD1 LEU   286      -8.261 -10.312  18.255  1.00 69.18           C  
ATOM   2166  CD2 LEU   286      -8.024  -8.183  16.948  1.00 69.40           C  
ATOM   2167  N   ASP   287      -7.835 -11.797  12.883  1.00 82.77           N  
ATOM   2168  CA  ASP   287      -7.086 -12.447  11.812  1.00 83.27           C  
ATOM   2169  C   ASP   287      -7.195 -11.658  10.508  1.00 83.94           C  
ATOM   2170  CB  ASP   287      -7.580 -13.879  11.603  1.00 82.12           C  
ATOM   2171  O   ASP   287      -6.190 -11.417   9.837  1.00 83.70           O  
ATOM   2172  CG  ASP   287      -7.484 -14.729  12.857  1.00 79.88           C  
ATOM   2173  OD1 ASP   287      -6.406 -14.762  13.490  1.00 80.59           O  
ATOM   2174  OD2 ASP   287      -8.493 -15.374  13.215  1.00 80.05           O  
ATOM   2175  N   ARG   288      -8.345 -11.091  10.262  1.00 87.78           N  
ATOM   2176  CA  ARG   288      -8.652 -10.335   9.052  1.00 88.33           C  
ATOM   2177  C   ARG   288      -7.944  -8.984   9.056  1.00 88.35           C  
ATOM   2178  CB  ARG   288     -10.162 -10.136   8.911  1.00 87.63           C  
ATOM   2179  O   ARG   288      -7.796  -8.352   8.008  1.00 87.70           O  
ATOM   2180  CG  ARG   288     -10.923 -11.409   8.579  1.00 86.67           C  
ATOM   2181  CD  ARG   288     -12.424 -11.166   8.502  1.00 85.23           C  
ATOM   2182  NE  ARG   288     -13.164 -12.412   8.330  1.00 83.37           N  
ATOM   2183  NH1 ARG   288     -15.245 -11.409   8.268  1.00 79.21           N  
ATOM   2184  NH2 ARG   288     -15.058 -13.685   8.068  1.00 77.77           N  
ATOM   2185  CZ  ARG   288     -14.487 -12.500   8.222  1.00 83.01           C  
ATOM   2186  N   HIS   289      -7.445  -8.523  10.154  1.00 87.33           N  
ATOM   2187  CA  HIS   289      -6.679  -7.285  10.241  1.00 87.75           C  
ATOM   2188  C   HIS   289      -5.274  -7.465   9.675  1.00 87.88           C  
ATOM   2189  CB  HIS   289      -6.603  -6.802  11.690  1.00 87.24           C  
ATOM   2190  O   HIS   289      -4.649  -6.497   9.235  1.00 87.33           O  
ATOM   2191  CG  HIS   289      -5.996  -5.443  11.840  1.00 87.22           C  
ATOM   2192  CD2 HIS   289      -4.856  -5.041  12.448  1.00 86.18           C  
ATOM   2193  ND1 HIS   289      -6.582  -4.307  11.326  1.00 87.19           N  
ATOM   2194  CE1 HIS   289      -5.825  -3.261  11.612  1.00 85.55           C  
ATOM   2195  NE2 HIS   289      -4.772  -3.679  12.293  1.00 85.83           N  
ATOM   2196  N   GLY   290      -4.708  -8.666   9.618  1.00 87.79           N  
ATOM   2197  CA  GLY   290      -3.367  -8.942   9.128  1.00 88.44           C  
ATOM   2198  C   GLY   290      -3.167  -8.539   7.679  1.00 89.50           C  
ATOM   2199  O   GLY   290      -4.036  -8.777   6.838  1.00 89.44           O  
ATOM   2200  N   ILE   291      -2.001  -8.020   7.317  1.00 92.53           N  
ATOM   2201  CA  ILE   291      -1.688  -7.536   5.977  1.00 93.43           C  
ATOM   2202  C   ILE   291      -1.699  -8.701   4.991  1.00 93.47           C  
ATOM   2203  CB  ILE   291      -0.321  -6.816   5.942  1.00 92.83           C  
ATOM   2204  O   ILE   291      -2.088  -8.539   3.832  1.00 93.07           O  
ATOM   2205  CG1 ILE   291      -0.037  -6.279   4.534  1.00 90.40           C  
ATOM   2206  CG2 ILE   291       0.796  -7.756   6.405  1.00 89.37           C  
ATOM   2207  CD1 ILE   291      -1.103  -5.328   4.008  1.00 88.66           C  
ATOM   2208  N   GLY   292      -1.391  -9.975   5.396  1.00 92.48           N  
ATOM   2209  CA  GLY   292      -1.510 -11.169   4.574  1.00 92.87           C  
ATOM   2210  C   GLY   292      -2.927 -11.430   4.101  1.00 92.73           C  
ATOM   2211  O   GLY   292      -3.147 -11.765   2.936  1.00 92.10           O  
ATOM   2212  N   GLN   293      -3.968 -11.119   4.952  1.00 92.56           N  
ATOM   2213  CA  GLN   293      -5.373 -11.268   4.589  1.00 92.69           C  
ATOM   2214  C   GLN   293      -5.771 -10.270   3.505  1.00 93.29           C  
ATOM   2215  CB  GLN   293      -6.267 -11.091   5.818  1.00 90.86           C  
ATOM   2216  O   GLN   293      -6.474 -10.623   2.557  1.00 92.88           O  
ATOM   2217  CG  GLN   293      -6.160 -12.229   6.825  1.00 82.90           C  
ATOM   2218  CD  GLN   293      -6.789 -13.515   6.326  1.00 79.21           C  
ATOM   2219  NE2 GLN   293      -6.191 -14.646   6.684  1.00 74.59           N  
ATOM   2220  OE1 GLN   293      -7.806 -13.493   5.625  1.00 78.14           O  
ATOM   2221  N   ALA   294      -5.265  -9.028   3.624  1.00 95.05           N  
ATOM   2222  CA  ALA   294      -5.512  -8.041   2.576  1.00 95.61           C  
ATOM   2223  C   ALA   294      -4.894  -8.482   1.252  1.00 96.03           C  
ATOM   2224  CB  ALA   294      -4.963  -6.678   2.989  1.00 95.11           C  
ATOM   2225  O   ALA   294      -5.522  -8.365   0.197  1.00 96.01           O  
ATOM   2226  N   ILE   295      -3.688  -9.055   1.244  1.00 96.48           N  
ATOM   2227  CA  ILE   295      -3.012  -9.577   0.061  1.00 96.59           C  
ATOM   2228  C   ILE   295      -3.824 -10.726  -0.532  1.00 96.14           C  
ATOM   2229  CB  ILE   295      -1.578 -10.050   0.392  1.00 96.41           C  
ATOM   2230  O   ILE   295      -4.153 -10.712  -1.721  1.00 95.48           O  
ATOM   2231  CG1 ILE   295      -0.687  -8.851   0.736  1.00 96.06           C  
ATOM   2232  CG2 ILE   295      -0.992 -10.851  -0.774  1.00 96.06           C  
ATOM   2233  CD1 ILE   295       0.635  -9.230   1.390  1.00 95.13           C  
ATOM   2234  N   ASP   296      -4.250 -11.721   0.272  1.00 95.23           N  
ATOM   2235  CA  ASP   296      -5.005 -12.888  -0.174  1.00 95.45           C  
ATOM   2236  C   ASP   296      -6.345 -12.476  -0.779  1.00 95.31           C  
ATOM   2237  CB  ASP   296      -5.229 -13.859   0.988  1.00 94.63           C  
ATOM   2238  O   ASP   296      -6.707 -12.931  -1.866  1.00 94.86           O  
ATOM   2239  CG  ASP   296      -3.955 -14.559   1.429  1.00 90.60           C  
ATOM   2240  OD1 ASP   296      -2.966 -14.565   0.664  1.00 89.80           O  
ATOM   2241  OD2 ASP   296      -3.942 -15.113   2.549  1.00 91.34           O  
ATOM   2242  N   CYS   297      -7.048 -11.525  -0.159  1.00 95.91           N  
ATOM   2243  CA  CYS   297      -8.344 -11.037  -0.616  1.00 96.21           C  
ATOM   2244  C   CYS   297      -8.206 -10.258  -1.918  1.00 96.42           C  
ATOM   2245  CB  CYS   297      -8.991 -10.155   0.451  1.00 95.09           C  
ATOM   2246  O   CYS   297      -9.036 -10.394  -2.819  1.00 96.04           O  
ATOM   2247  SG  CYS   297      -9.539 -11.063   1.913  1.00 93.30           S  
ATOM   2248  N   ILE   298      -7.113  -9.429  -2.078  1.00 96.97           N  
ATOM   2249  CA  ILE   298      -6.843  -8.724  -3.326  1.00 97.21           C  
ATOM   2250  C   ILE   298      -6.547  -9.732  -4.434  1.00 96.94           C  
ATOM   2251  CB  ILE   298      -5.665  -7.735  -3.173  1.00 97.21           C  
ATOM   2252  O   ILE   298      -7.050  -9.600  -5.552  1.00 96.53           O  
ATOM   2253  CG1 ILE   298      -6.060  -6.573  -2.254  1.00 97.07           C  
ATOM   2254  CG2 ILE   298      -5.211  -7.220  -4.541  1.00 97.03           C  
ATOM   2255  CD1 ILE   298      -4.879  -5.762  -1.740  1.00 96.17           C  
ATOM   2256  N   GLU   299      -5.762 -10.810  -4.168  1.00 96.36           N  
ATOM   2257  CA  GLU   299      -5.440 -11.841  -5.151  1.00 96.37           C  
ATOM   2258  C   GLU   299      -6.682 -12.637  -5.542  1.00 95.57           C  
ATOM   2259  CB  GLU   299      -4.361 -12.781  -4.609  1.00 95.77           C  
ATOM   2260  O   GLU   299      -6.947 -12.839  -6.729  1.00 94.60           O  
ATOM   2261  CG  GLU   299      -2.977 -12.153  -4.537  1.00 93.65           C  
ATOM   2262  CD  GLU   299      -2.377 -11.863  -5.903  1.00 91.27           C  
ATOM   2263  OE1 GLU   299      -3.028 -12.166  -6.929  1.00 91.50           O  
ATOM   2264  OE2 GLU   299      -1.246 -11.330  -5.949  1.00 91.84           O  
ATOM   2265  N   GLN   300      -7.535 -12.995  -4.598  1.00 95.25           N  
ATOM   2266  CA  GLN   300      -8.813 -13.638  -4.881  1.00 95.40           C  
ATOM   2267  C   GLN   300      -9.663 -12.784  -5.818  1.00 95.52           C  
ATOM   2268  CB  GLN   300      -9.576 -13.913  -3.585  1.00 93.87           C  
ATOM   2269  O   GLN   300     -10.144 -13.270  -6.844  1.00 95.15           O  
ATOM   2270  CG  GLN   300     -10.938 -14.560  -3.798  1.00 84.75           C  
ATOM   2271  CD  GLN   300     -11.693 -14.779  -2.500  1.00 79.61           C  
ATOM   2272  NE2 GLN   300     -12.994 -15.024  -2.605  1.00 77.68           N  
ATOM   2273  OE1 GLN   300     -11.111 -14.730  -1.412  1.00 82.84           O  
ATOM   2274  N   GLN   301      -9.838 -11.457  -5.525  1.00 96.72           N  
ATOM   2275  CA  GLN   301     -10.606 -10.542  -6.362  1.00 96.82           C  
ATOM   2276  C   GLN   301      -9.984 -10.411  -7.749  1.00 96.96           C  
ATOM   2277  CB  GLN   301     -10.710  -9.167  -5.701  1.00 95.53           C  
ATOM   2278  O   GLN   301     -10.697 -10.285  -8.746  1.00 96.64           O  
ATOM   2279  CG  GLN   301     -11.777  -8.269  -6.312  1.00 84.50           C  
ATOM   2280  CD  GLN   301     -11.972  -6.979  -5.538  1.00 78.15           C  
ATOM   2281  NE2 GLN   301     -13.215  -6.691  -5.167  1.00 75.02           N  
ATOM   2282  OE1 GLN   301     -11.013  -6.246  -5.275  1.00 80.28           O  
ATOM   2283  N   LYS   302      -8.648 -10.442  -7.837  1.00 96.70           N  
ATOM   2284  CA  LYS   302      -7.957 -10.462  -9.122  1.00 96.96           C  
ATOM   2285  C   LYS   302      -8.300 -11.722  -9.911  1.00 96.47           C  
ATOM   2286  CB  LYS   302      -6.444 -10.367  -8.919  1.00 96.46           C  
ATOM   2287  O   LYS   302      -8.542 -11.659 -11.119  1.00 95.94           O  
ATOM   2288  CG  LYS   302      -5.959  -8.980  -8.522  1.00 94.76           C  
ATOM   2289  CD  LYS   302      -4.515  -9.010  -8.039  1.00 93.04           C  
ATOM   2290  CE  LYS   302      -3.573  -9.529  -9.118  1.00 91.57           C  
ATOM   2291  NZ  LYS   302      -2.235  -9.886  -8.560  1.00 90.31           N  
ATOM   2292  N   ASP   303      -8.343 -12.885  -9.327  1.00 95.78           N  
ATOM   2293  CA  ASP   303      -8.671 -14.147  -9.984  1.00 96.15           C  
ATOM   2294  C   ASP   303     -10.108 -14.141 -10.501  1.00 96.05           C  
ATOM   2295  CB  ASP   303      -8.462 -15.321  -9.025  1.00 95.41           C  
ATOM   2296  O   ASP   303     -10.370 -14.572 -11.625  1.00 95.78           O  
ATOM   2297  CG  ASP   303      -6.996 -15.649  -8.799  1.00 92.34           C  
ATOM   2298  OD1 ASP   303      -6.143 -15.215  -9.604  1.00 92.12           O  
ATOM   2299  OD2 ASP   303      -6.691 -16.348  -7.809  1.00 92.77           O  
ATOM   2300  N   GLU   304     -11.063 -13.567  -9.762  1.00 96.21           N  
ATOM   2301  CA  GLU   304     -12.443 -13.352 -10.187  1.00 96.51           C  
ATOM   2302  C   GLU   304     -12.510 -12.427 -11.399  1.00 96.81           C  
ATOM   2303  CB  GLU   304     -13.276 -12.776  -9.039  1.00 95.84           C  
ATOM   2304  O   GLU   304     -13.109 -12.775 -12.419  1.00 96.67           O  
ATOM   2305  CG  GLU   304     -13.522 -13.759  -7.903  1.00 91.75           C  
ATOM   2306  CD  GLU   304     -14.142 -13.113  -6.674  1.00 87.18           C  
ATOM   2307  OE1 GLU   304     -14.549 -11.932  -6.750  1.00 89.83           O  
ATOM   2308  OE2 GLU   304     -14.221 -13.794  -5.628  1.00 87.94           O  
ATOM   2309  N   ASP   305     -11.781 -11.280 -11.362  1.00 97.22           N  
ATOM   2310  CA  ASP   305     -11.756 -10.306 -12.449  1.00 97.48           C  
ATOM   2311  C   ASP   305     -11.136 -10.906 -13.709  1.00 97.37           C  
ATOM   2312  CB  ASP   305     -10.985  -9.053 -12.029  1.00 97.30           C  
ATOM   2313  O   ASP   305     -11.650 -10.712 -14.813  1.00 97.07           O  
ATOM   2314  CG  ASP   305     -11.748  -8.191 -11.039  1.00 96.36           C  
ATOM   2315  OD1 ASP   305     -12.998  -8.228 -11.035  1.00 94.77           O  
ATOM   2316  OD2 ASP   305     -11.095  -7.467 -10.258  1.00 94.79           O  
ATOM   2317  N   ILE   306     -10.115 -11.721 -13.561  1.00 96.77           N  
ATOM   2318  CA  ILE   306      -9.463 -12.441 -14.650  1.00 97.00           C  
ATOM   2319  C   ILE   306     -10.449 -13.420 -15.284  1.00 96.73           C  
ATOM   2320  CB  ILE   306      -8.205 -13.191 -14.158  1.00 96.64           C  
ATOM   2321  O   ILE   306     -10.523 -13.530 -16.510  1.00 96.33           O  
ATOM   2322  CG1 ILE   306      -7.064 -12.202 -13.891  1.00 94.84           C  
ATOM   2323  CG2 ILE   306      -7.780 -14.257 -15.172  1.00 94.66           C  
ATOM   2324  CD1 ILE   306      -5.909 -12.791 -13.094  1.00 92.76           C  
ATOM   2325  N   SER   307     -11.254 -14.151 -14.516  1.00 96.80           N  
ATOM   2326  CA  SER   307     -12.265 -15.092 -14.988  1.00 96.92           C  
ATOM   2327  C   SER   307     -13.349 -14.382 -15.792  1.00 96.92           C  
ATOM   2328  CB  SER   307     -12.896 -15.837 -13.811  1.00 96.03           C  
ATOM   2329  O   SER   307     -13.656 -14.779 -16.917  1.00 96.65           O  
ATOM   2330  OG  SER   307     -13.779 -16.846 -14.270  1.00 82.00           O  
ATOM   2331  N   ILE   308     -13.804 -13.264 -15.296  1.00 97.44           N  
ATOM   2332  CA  ILE   308     -14.824 -12.459 -15.959  1.00 97.64           C  
ATOM   2333  C   ILE   308     -14.298 -11.965 -17.305  1.00 97.59           C  
ATOM   2334  CB  ILE   308     -15.260 -11.264 -15.082  1.00 97.53           C  
ATOM   2335  O   ILE   308     -14.948 -12.146 -18.337  1.00 97.36           O  
ATOM   2336  CG1 ILE   308     -16.053 -11.756 -13.866  1.00 96.75           C  
ATOM   2337  CG2 ILE   308     -16.079 -10.263 -15.902  1.00 96.56           C  
ATOM   2338  CD1 ILE   308     -16.227 -10.707 -12.775  1.00 95.81           C  
ATOM   2339  N   ILE   309     -13.094 -11.357 -17.366  1.00 97.51           N  
ATOM   2340  CA  ILE   309     -12.525 -10.810 -18.592  1.00 97.70           C  
ATOM   2341  C   ILE   309     -12.337 -11.927 -19.617  1.00 97.21           C  
ATOM   2342  CB  ILE   309     -11.180 -10.098 -18.323  1.00 97.76           C  
ATOM   2343  O   ILE   309     -12.687 -11.768 -20.789  1.00 96.52           O  
ATOM   2344  CG1 ILE   309     -11.403  -8.836 -17.481  1.00 97.37           C  
ATOM   2345  CG2 ILE   309     -10.474  -9.760 -19.640  1.00 97.27           C  
ATOM   2346  CD1 ILE   309     -10.136  -8.286 -16.842  1.00 96.97           C  
ATOM   2347  N   ARG   310     -11.916 -13.101 -19.256  1.00 97.58           N  
ATOM   2348  CA  ARG   310     -11.649 -14.224 -20.150  1.00 97.58           C  
ATOM   2349  C   ARG   310     -12.948 -14.822 -20.680  1.00 97.02           C  
ATOM   2350  CB  ARG   310     -10.831 -15.300 -19.432  1.00 97.47           C  
ATOM   2351  O   ARG   310     -13.009 -15.266 -21.828  1.00 96.39           O  
ATOM   2352  CG  ARG   310      -9.362 -14.947 -19.265  1.00 96.74           C  
ATOM   2353  CD  ARG   310      -8.604 -16.031 -18.510  1.00 95.73           C  
ATOM   2354  NE  ARG   310      -7.171 -15.754 -18.464  1.00 95.25           N  
ATOM   2355  NH1 ARG   310      -6.670 -17.499 -17.036  1.00 91.76           N  
ATOM   2356  NH2 ARG   310      -5.005 -16.119 -17.794  1.00 91.48           N  
ATOM   2357  CZ  ARG   310      -6.285 -16.458 -17.765  1.00 94.54           C  
ATOM   2358  N   SER   311     -13.994 -14.778 -19.893  1.00 97.96           N  
ATOM   2359  CA  SER   311     -15.273 -15.351 -20.301  1.00 97.80           C  
ATOM   2360  C   SER   311     -15.988 -14.451 -21.303  1.00 97.07           C  
ATOM   2361  CB  SER   311     -16.169 -15.584 -19.083  1.00 97.54           C  
ATOM   2362  O   SER   311     -16.931 -14.882 -21.970  1.00 95.79           O  
ATOM   2363  OG  SER   311     -16.713 -14.361 -18.618  1.00 94.14           O  
ATOM   2364  N   ARG   312     -15.487 -13.135 -21.293  1.00 97.75           N  
ATOM   2365  CA  ARG   312     -16.107 -12.116 -22.133  1.00 97.34           C  
ATOM   2366  C   ARG   312     -15.196 -11.736 -23.296  1.00 95.22           C  
ATOM   2367  CB  ARG   312     -16.449 -10.874 -21.308  1.00 96.89           C  
ATOM   2368  O   ARG   312     -15.542 -10.873 -24.106  1.00 91.60           O  
ATOM   2369  CG  ARG   312     -17.473 -11.125 -20.212  1.00 94.55           C  
ATOM   2370  CD  ARG   312     -18.798 -11.614 -20.780  1.00 90.72           C  
ATOM   2371  NE  ARG   312     -19.821 -11.725 -19.743  1.00 89.67           N  
ATOM   2372  NH1 ARG   312     -21.357 -12.809 -21.085  1.00 85.02           N  
ATOM   2373  NH2 ARG   312     -21.867 -12.338 -18.900  1.00 84.29           N  
ATOM   2374  CZ  ARG   312     -21.013 -12.290 -19.912  1.00 88.21           C  
ATOM   2375  N   ALA   313     -14.011 -12.301 -23.243  1.00 92.53           N  
ATOM   2376  CA  ALA   313     -13.052 -12.081 -24.322  1.00 91.13           C  
ATOM   2377  C   ALA   313     -13.270 -13.073 -25.461  1.00 85.92           C  
ATOM   2378  CB  ALA   313     -11.623 -12.188 -23.794  1.00 87.70           C  
ATOM   2379  O   ALA   313     -13.189 -12.706 -26.636  1.00 78.95           O  
TER    2380      ALA   313
END
