# Supplementary material for: The transformative power of transformers in protein structure prediction
Source: Proc Natl Acad Sci U S A. 2023 Jul 31;120(32):e2303499120. doi: 10.1073/pnas.2303499120 (PMC10410766; doi:10.1073/pnas.2303499120)
Supplement: Supplementary file 2 — Dataset S01 (GZ) [file pnas.2303499120.sd01.gz › SI_Data/predicted_structures/ESMFold/T1157s1.pdb]

PARENT N/A
ATOM      1  N   ASP     1     -13.440 -22.755 -19.460  1.00 79.53           N  
ATOM      2  CA  ASP     1     -12.187 -23.323 -19.950  1.00 85.44           C  
ATOM      3  C   ASP     1     -11.070 -22.282 -19.936  1.00 86.15           C  
ATOM      4  CB  ASP     1     -12.368 -23.882 -21.362  1.00 80.08           C  
ATOM      5  O   ASP     1      -9.973 -22.547 -19.442  1.00 85.64           O  
ATOM      6  CG  ASP     1     -13.222 -25.137 -21.398  1.00 75.58           C  
ATOM      7  OD1 ASP     1     -13.327 -25.833 -20.365  1.00 76.86           O  
ATOM      8  OD2 ASP     1     -13.793 -25.434 -22.470  1.00 83.39           O  
ATOM      9  N   ARG     2     -11.362 -21.164 -20.444  1.00 80.82           N  
ATOM     10  CA  ARG     2     -10.391 -20.075 -20.477  1.00 84.09           C  
ATOM     11  C   ARG     2      -9.945 -19.695 -19.069  1.00 85.41           C  
ATOM     12  CB  ARG     2     -10.977 -18.853 -21.189  1.00 80.06           C  
ATOM     13  O   ARG     2      -8.747 -19.623 -18.790  1.00 85.28           O  
ATOM     14  CG  ARG     2     -10.012 -17.684 -21.301  1.00 77.30           C  
ATOM     15  CD  ARG     2     -10.598 -16.546 -22.125  1.00 76.52           C  
ATOM     16  NE  ARG     2      -9.686 -15.408 -22.199  1.00 73.58           N  
ATOM     17  NH1 ARG     2     -10.710 -14.442 -24.031  1.00 72.14           N  
ATOM     18  NH2 ARG     2      -8.878 -13.446 -23.078  1.00 66.61           N  
ATOM     19  CZ  ARG     2      -9.760 -14.435 -23.102  1.00 73.54           C  
ATOM     20  N   VAL     3     -10.743 -19.350 -18.047  1.00 88.06           N  
ATOM     21  CA  VAL     3     -10.433 -19.012 -16.661  1.00 89.47           C  
ATOM     22  C   VAL     3      -9.610 -20.131 -16.028  1.00 89.43           C  
ATOM     23  CB  VAL     3     -11.716 -18.762 -15.838  1.00 87.56           C  
ATOM     24  O   VAL     3      -8.589 -19.873 -15.386  1.00 88.80           O  
ATOM     25  CG1 VAL     3     -11.378 -18.538 -14.365  1.00 84.16           C  
ATOM     26  CG2 VAL     3     -12.486 -17.568 -16.400  1.00 83.62           C  
ATOM     27  N   ARG     4      -9.886 -21.380 -16.357  1.00 91.88           N  
ATOM     28  CA  ARG     4      -9.122 -22.540 -15.909  1.00 92.44           C  
ATOM     29  C   ARG     4      -7.717 -22.531 -16.501  1.00 92.95           C  
ATOM     30  CB  ARG     4      -9.841 -23.837 -16.287  1.00 89.42           C  
ATOM     31  O   ARG     4      -6.750 -22.885 -15.822  1.00 92.55           O  
ATOM     32  CG  ARG     4     -11.075 -24.125 -15.446  1.00 79.91           C  
ATOM     33  CD  ARG     4     -11.564 -25.554 -15.633  1.00 77.37           C  
ATOM     34  NE  ARG     4     -12.056 -25.783 -16.989  1.00 74.52           N  
ATOM     35  NH1 ARG     4     -13.986 -26.867 -16.328  1.00 67.47           N  
ATOM     36  NH2 ARG     4     -13.546 -26.555 -18.556  1.00 62.17           N  
ATOM     37  CZ  ARG     4     -13.195 -26.401 -17.288  1.00 70.51           C  
ATOM     38  N   ALA     5      -7.625 -22.153 -17.736  1.00 90.67           N  
ATOM     39  CA  ALA     5      -6.314 -22.030 -18.367  1.00 91.65           C  
ATOM     40  C   ALA     5      -5.488 -20.930 -17.708  1.00 92.39           C  
ATOM     41  CB  ALA     5      -6.466 -21.754 -19.861  1.00 89.66           C  
ATOM     42  O   ALA     5      -4.334 -21.152 -17.331  1.00 92.15           O  
ATOM     43  N   LEU     6      -6.071 -19.739 -17.439  1.00 90.09           N  
ATOM     44  CA  LEU     6      -5.415 -18.605 -16.798  1.00 91.66           C  
ATOM     45  C   LEU     6      -5.009 -18.949 -15.369  1.00 92.02           C  
ATOM     46  CB  LEU     6      -6.336 -17.382 -16.799  1.00 90.86           C  
ATOM     47  O   LEU     6      -3.895 -18.633 -14.942  1.00 91.93           O  
ATOM     48  CG  LEU     6      -6.640 -16.763 -18.164  1.00 90.21           C  
ATOM     49  CD1 LEU     6      -7.718 -15.693 -18.033  1.00 88.20           C  
ATOM     50  CD2 LEU     6      -5.373 -16.181 -18.782  1.00 88.42           C  
ATOM     51  N   ARG     7      -5.834 -19.632 -14.665  1.00 95.11           N  
ATOM     52  CA  ARG     7      -5.523 -20.137 -13.332  1.00 95.28           C  
ATOM     53  C   ARG     7      -4.304 -21.053 -13.364  1.00 95.26           C  
ATOM     54  CB  ARG     7      -6.724 -20.883 -12.746  1.00 94.03           C  
ATOM     55  O   ARG     7      -3.368 -20.877 -12.581  1.00 94.69           O  
ATOM     56  CG  ARG     7      -6.503 -21.389 -11.329  1.00 89.79           C  
ATOM     57  CD  ARG     7      -7.772 -21.988 -10.740  1.00 87.28           C  
ATOM     58  NE  ARG     7      -8.184 -23.191 -11.458  1.00 85.77           N  
ATOM     59  NH1 ARG     7     -10.418 -23.009 -10.899  1.00 81.27           N  
ATOM     60  NH2 ARG     7      -9.695 -24.753 -12.199  1.00 79.30           N  
ATOM     61  CZ  ARG     7      -9.431 -23.648 -11.517  1.00 82.79           C  
ATOM     62  N   ARG     8      -4.192 -22.040 -14.321  1.00 94.46           N  
ATOM     63  CA  ARG     8      -3.049 -22.934 -14.472  1.00 94.67           C  
ATOM     64  C   ARG     8      -1.788 -22.156 -14.833  1.00 94.87           C  
ATOM     65  CB  ARG     8      -3.333 -23.994 -15.539  1.00 92.73           C  
ATOM     66  O   ARG     8      -0.723 -22.387 -14.256  1.00 94.37           O  
ATOM     67  CG  ARG     8      -4.283 -25.090 -15.081  1.00 84.92           C  
ATOM     68  CD  ARG     8      -4.362 -26.226 -16.091  1.00 82.26           C  
ATOM     69  NE  ARG     8      -4.794 -25.752 -17.403  1.00 80.91           N  
ATOM     70  NH1 ARG     8      -6.942 -26.583 -17.225  1.00 73.65           N  
ATOM     71  NH2 ARG     8      -6.295 -25.459 -19.116  1.00 68.94           N  
ATOM     72  CZ  ARG     8      -6.009 -25.932 -17.912  1.00 75.97           C  
ATOM     73  N   GLU     9      -1.923 -21.202 -15.722  1.00 92.82           N  
ATOM     74  CA  GLU     9      -0.796 -20.359 -16.111  1.00 93.57           C  
ATOM     75  C   GLU     9      -0.284 -19.542 -14.928  1.00 94.20           C  
ATOM     76  CB  GLU     9      -1.192 -19.429 -17.261  1.00 91.47           C  
ATOM     77  O   GLU     9       0.926 -19.382 -14.754  1.00 93.90           O  
ATOM     78  CG  GLU     9      -1.351 -20.137 -18.598  1.00 83.55           C  
ATOM     79  CD  GLU     9      -1.894 -19.235 -19.694  1.00 80.57           C  
ATOM     80  OE1 GLU     9      -1.499 -18.048 -19.755  1.00 82.37           O  
ATOM     81  OE2 GLU     9      -2.722 -19.718 -20.499  1.00 80.47           O  
ATOM     82  N   THR    10      -1.148 -19.045 -14.025  1.00 96.50           N  
ATOM     83  CA  THR    10      -0.766 -18.333 -12.810  1.00 96.73           C  
ATOM     84  C   THR    10      -0.046 -19.266 -11.841  1.00 96.77           C  
ATOM     85  CB  THR    10      -1.994 -17.715 -12.117  1.00 96.31           C  
ATOM     86  O   THR    10       0.951 -18.881 -11.226  1.00 96.38           O  
ATOM     87  CG2 THR    10      -1.587 -16.931 -10.874  1.00 92.68           C  
ATOM     88  OG1 THR    10      -2.657 -16.832 -13.029  1.00 93.51           O  
ATOM     89  N   VAL    11      -0.469 -20.539 -11.736  1.00 96.68           N  
ATOM     90  CA  VAL    11       0.188 -21.554 -10.920  1.00 96.82           C  
ATOM     91  C   VAL    11       1.575 -21.854 -11.484  1.00 96.70           C  
ATOM     92  CB  VAL    11      -0.649 -22.851 -10.844  1.00 96.45           C  
ATOM     93  O   VAL    11       2.555 -21.919 -10.739  1.00 96.28           O  
ATOM     94  CG1 VAL    11       0.150 -23.971 -10.179  1.00 95.02           C  
ATOM     95  CG2 VAL    11      -1.953 -22.601 -10.090  1.00 95.02           C  
ATOM     96  N   GLU    12       1.708 -21.979 -12.787  1.00 95.85           N  
ATOM     97  CA  GLU    12       2.986 -22.202 -13.456  1.00 96.06           C  
ATOM     98  C   GLU    12       3.936 -21.028 -13.239  1.00 96.27           C  
ATOM     99  CB  GLU    12       2.775 -22.439 -14.954  1.00 95.01           C  
ATOM    100  O   GLU    12       5.116 -21.224 -12.939  1.00 95.95           O  
ATOM    101  CG  GLU    12       2.179 -23.799 -15.284  1.00 89.44           C  
ATOM    102  CD  GLU    12       1.784 -23.943 -16.745  1.00 85.48           C  
ATOM    103  OE1 GLU    12       2.112 -23.045 -17.553  1.00 87.59           O  
ATOM    104  OE2 GLU    12       1.141 -24.961 -17.084  1.00 86.33           O  
ATOM    105  N   MET    13       3.420 -19.798 -13.323  1.00 96.64           N  
ATOM    106  CA  MET    13       4.171 -18.579 -13.033  1.00 96.87           C  
ATOM    107  C   MET    13       4.681 -18.584 -11.596  1.00 97.07           C  
ATOM    108  CB  MET    13       3.304 -17.343 -13.276  1.00 96.32           C  
ATOM    109  O   MET    13       5.864 -18.337 -11.352  1.00 96.78           O  
ATOM    110  CG  MET    13       4.004 -16.031 -12.959  1.00 93.51           C  
ATOM    111  SD  MET    13       2.922 -14.574 -13.227  1.00 93.66           S  
ATOM    112  CE  MET    13       2.886 -14.532 -15.041  1.00 88.56           C  
ATOM    113  N   PHE    14       3.845 -18.846 -10.615  1.00 97.93           N  
ATOM    114  CA  PHE    14       4.232 -18.928  -9.212  1.00 98.01           C  
ATOM    115  C   PHE    14       5.322 -19.974  -9.012  1.00 98.01           C  
ATOM    116  CB  PHE    14       3.020 -19.260  -8.337  1.00 97.99           C  
ATOM    117  O   PHE    14       6.399 -19.666  -8.498  1.00 97.73           O  
ATOM    118  CG  PHE    14       3.371 -19.579  -6.909  1.00 97.71           C  
ATOM    119  CD1 PHE    14       3.547 -18.563  -5.977  1.00 96.99           C  
ATOM    120  CD2 PHE    14       3.527 -20.897  -6.498  1.00 96.82           C  
ATOM    121  CE1 PHE    14       3.872 -18.856  -4.655  1.00 96.33           C  
ATOM    122  CE2 PHE    14       3.852 -21.197  -5.178  1.00 96.34           C  
ATOM    123  CZ  PHE    14       4.025 -20.176  -4.258  1.00 95.90           C  
ATOM    124  N   TYR    15       5.149 -21.235  -9.538  1.00 97.88           N  
ATOM    125  CA  TYR    15       6.080 -22.332  -9.296  1.00 97.88           C  
ATOM    126  C   TYR    15       7.398 -22.099 -10.026  1.00 97.59           C  
ATOM    127  CB  TYR    15       5.468 -23.665  -9.737  1.00 97.68           C  
ATOM    128  O   TYR    15       8.467 -22.433  -9.511  1.00 96.97           O  
ATOM    129  CG  TYR    15       4.694 -24.367  -8.647  1.00 97.08           C  
ATOM    130  CD1 TYR    15       5.347 -24.912  -7.544  1.00 95.73           C  
ATOM    131  CD2 TYR    15       3.311 -24.488  -8.720  1.00 95.52           C  
ATOM    132  CE1 TYR    15       4.638 -25.561  -6.538  1.00 95.01           C  
ATOM    133  CE2 TYR    15       2.592 -25.136  -7.720  1.00 94.59           C  
ATOM    134  OH  TYR    15       2.557 -26.310  -5.642  1.00 92.48           O  
ATOM    135  CZ  TYR    15       3.264 -25.668  -6.635  1.00 94.33           C  
ATOM    136  N   TYR    16       7.361 -21.531 -11.153  1.00 96.93           N  
ATOM    137  CA  TYR    16       8.598 -21.198 -11.850  1.00 97.18           C  
ATOM    138  C   TYR    16       9.474 -20.286 -11.000  1.00 96.99           C  
ATOM    139  CB  TYR    16       8.294 -20.526 -13.193  1.00 96.97           C  
ATOM    140  O   TYR    16      10.680 -20.514 -10.875  1.00 96.51           O  
ATOM    141  CG  TYR    16       9.527 -20.112 -13.957  1.00 96.35           C  
ATOM    142  CD1 TYR    16      10.378 -21.064 -14.515  1.00 95.14           C  
ATOM    143  CD2 TYR    16       9.846 -18.768 -14.123  1.00 95.05           C  
ATOM    144  CE1 TYR    16      11.517 -20.687 -15.218  1.00 94.69           C  
ATOM    145  CE2 TYR    16      10.982 -18.380 -14.825  1.00 94.40           C  
ATOM    146  OH  TYR    16      12.937 -18.965 -16.064  1.00 91.86           O  
ATOM    147  CZ  TYR    16      11.810 -19.344 -15.368  1.00 94.05           C  
ATOM    148  N   GLY    17       8.882 -19.222 -10.399  1.00 97.73           N  
ATOM    149  CA  GLY    17       9.587 -18.348  -9.476  1.00 97.76           C  
ATOM    150  C   GLY    17       9.972 -19.034  -8.179  1.00 97.89           C  
ATOM    151  O   GLY    17      11.126 -18.963  -7.751  1.00 97.61           O  
ATOM    152  N   PHE    18       9.103 -19.752  -7.535  1.00 97.94           N  
ATOM    153  CA  PHE    18       9.243 -20.370  -6.222  1.00 97.99           C  
ATOM    154  C   PHE    18      10.271 -21.494  -6.259  1.00 97.83           C  
ATOM    155  CB  PHE    18       7.894 -20.907  -5.733  1.00 97.93           C  
ATOM    156  O   PHE    18      11.184 -21.536  -5.432  1.00 97.39           O  
ATOM    157  CG  PHE    18       7.957 -21.562  -4.379  1.00 97.55           C  
ATOM    158  CD1 PHE    18       7.988 -20.795  -3.221  1.00 96.63           C  
ATOM    159  CD2 PHE    18       7.984 -22.946  -4.265  1.00 96.48           C  
ATOM    160  CE1 PHE    18       8.046 -21.398  -1.967  1.00 95.95           C  
ATOM    161  CE2 PHE    18       8.042 -23.556  -3.015  1.00 95.86           C  
ATOM    162  CZ  PHE    18       8.074 -22.780  -1.868  1.00 95.54           C  
ATOM    163  N   ASP    19      10.183 -22.387  -7.274  1.00 97.66           N  
ATOM    164  CA  ASP    19      11.115 -23.503  -7.399  1.00 97.72           C  
ATOM    165  C   ASP    19      12.544 -23.005  -7.603  1.00 97.53           C  
ATOM    166  CB  ASP    19      10.707 -24.417  -8.555  1.00 97.35           C  
ATOM    167  O   ASP    19      13.488 -23.564  -7.041  1.00 97.08           O  
ATOM    168  CG  ASP    19       9.480 -25.256  -8.243  1.00 95.62           C  
ATOM    169  OD1 ASP    19       9.076 -25.330  -7.063  1.00 94.58           O  
ATOM    170  OD2 ASP    19       8.914 -25.851  -9.186  1.00 94.60           O  
ATOM    171  N   ASN    20      12.748 -21.934  -8.322  1.00 97.37           N  
ATOM    172  CA  ASN    20      14.064 -21.337  -8.523  1.00 97.42           C  
ATOM    173  C   ASN    20      14.536 -20.588  -7.280  1.00 97.30           C  
ATOM    174  CB  ASN    20      14.049 -20.400  -9.733  1.00 97.05           C  
ATOM    175  O   ASN    20      15.715 -20.643  -6.927  1.00 96.85           O  
ATOM    176  CG  ASN    20      14.193 -21.141 -11.048  1.00 95.16           C  
ATOM    177  ND2 ASN    20      13.123 -21.170 -11.833  1.00 94.07           N  
ATOM    178  OD1 ASN    20      15.258 -21.684 -11.354  1.00 93.53           O  
ATOM    179  N   TYR    21      13.621 -19.886  -6.566  1.00 96.18           N  
ATOM    180  CA  TYR    21      13.966 -19.313  -5.270  1.00 96.33           C  
ATOM    181  C   TYR    21      14.442 -20.392  -4.305  1.00 96.02           C  
ATOM    182  CB  TYR    21      12.766 -18.571  -4.673  1.00 96.22           C  
ATOM    183  O   TYR    21      15.554 -20.315  -3.777  1.00 95.25           O  
ATOM    184  CG  TYR    21      12.935 -18.216  -3.216  1.00 95.66           C  
ATOM    185  CD1 TYR    21      13.694 -17.113  -2.831  1.00 94.14           C  
ATOM    186  CD2 TYR    21      12.338 -18.983  -2.221  1.00 93.88           C  
ATOM    187  CE1 TYR    21      13.854 -16.783  -1.489  1.00 93.56           C  
ATOM    188  CE2 TYR    21      12.492 -18.662  -0.876  1.00 93.87           C  
ATOM    189  OH  TYR    21      13.405 -17.240   0.809  1.00 91.14           O  
ATOM    190  CZ  TYR    21      13.250 -17.562  -0.521  1.00 93.45           C  
ATOM    191  N   MET    22      13.732 -21.514  -4.136  1.00 96.92           N  
ATOM    192  CA  MET    22      14.069 -22.598  -3.217  1.00 96.82           C  
ATOM    193  C   MET    22      15.378 -23.268  -3.621  1.00 96.08           C  
ATOM    194  CB  MET    22      12.944 -23.633  -3.170  1.00 96.76           C  
ATOM    195  O   MET    22      16.181 -23.639  -2.764  1.00 94.88           O  
ATOM    196  CG  MET    22      11.690 -23.145  -2.463  1.00 96.43           C  
ATOM    197  SD  MET    22      12.021 -22.597  -0.743  1.00 96.26           S  
ATOM    198  CE  MET    22      12.498 -24.178   0.010  1.00 94.51           C  
ATOM    199  N   LYS    23      15.690 -23.322  -4.864  1.00 96.89           N  
ATOM    200  CA  LYS    23      16.858 -24.000  -5.419  1.00 96.72           C  
ATOM    201  C   LYS    23      18.099 -23.117  -5.334  1.00 95.81           C  
ATOM    202  CB  LYS    23      16.603 -24.406  -6.872  1.00 96.07           C  
ATOM    203  O   LYS    23      19.212 -23.617  -5.157  1.00 94.58           O  
ATOM    204  CG  LYS    23      17.795 -25.067  -7.548  1.00 92.05           C  
ATOM    205  CD  LYS    23      17.497 -25.400  -9.005  1.00 87.08           C  
ATOM    206  CE  LYS    23      18.731 -25.932  -9.721  1.00 85.97           C  
ATOM    207  NZ  LYS    23      18.474 -26.156 -11.175  1.00 85.90           N  
ATOM    208  N   VAL    24      17.943 -21.792  -5.448  1.00 95.40           N  
ATOM    209  CA  VAL    24      19.074 -20.925  -5.760  1.00 95.19           C  
ATOM    210  C   VAL    24      19.292 -19.930  -4.622  1.00 94.25           C  
ATOM    211  CB  VAL    24      18.862 -20.171  -7.092  1.00 94.04           C  
ATOM    212  O   VAL    24      20.425 -19.526  -4.350  1.00 92.43           O  
ATOM    213  CG1 VAL    24      20.023 -19.217  -7.364  1.00 84.57           C  
ATOM    214  CG2 VAL    24      18.700 -21.161  -8.244  1.00 83.09           C  
ATOM    215  N   ALA    25      18.167 -19.490  -3.925  1.00 93.20           N  
ATOM    216  CA  ALA    25      18.283 -18.313  -3.069  1.00 93.20           C  
ATOM    217  C   ALA    25      17.980 -18.660  -1.614  1.00 92.45           C  
ATOM    218  CB  ALA    25      17.348 -17.208  -3.554  1.00 92.40           C  
ATOM    219  O   ALA    25      18.482 -18.007  -0.696  1.00 90.94           O  
ATOM    220  N   PHE    26      17.221 -19.671  -1.273  1.00 92.45           N  
ATOM    221  CA  PHE    26      16.897 -20.066   0.092  1.00 92.48           C  
ATOM    222  C   PHE    26      18.156 -20.461   0.855  1.00 91.23           C  
ATOM    223  CB  PHE    26      15.897 -21.226   0.094  1.00 91.97           C  
ATOM    224  O   PHE    26      18.976 -21.233   0.352  1.00 88.95           O  
ATOM    225  CG  PHE    26      15.552 -21.728   1.470  1.00 91.80           C  
ATOM    226  CD1 PHE    26      14.580 -21.094   2.234  1.00 90.01           C  
ATOM    227  CD2 PHE    26      16.201 -22.836   2.001  1.00 89.95           C  
ATOM    228  CE1 PHE    26      14.259 -21.556   3.508  1.00 89.91           C  
ATOM    229  CE2 PHE    26      15.886 -23.304   3.273  1.00 90.30           C  
ATOM    230  CZ  PHE    26      14.915 -22.662   4.026  1.00 90.01           C  
ATOM    231  N   PRO    27      18.432 -19.890   1.918  1.00 88.55           N  
ATOM    232  CA  PRO    27      17.476 -19.237   2.816  1.00 88.67           C  
ATOM    233  C   PRO    27      17.530 -17.714   2.727  1.00 88.10           C  
ATOM    234  CB  PRO    27      17.910 -19.719   4.202  1.00 87.61           C  
ATOM    235  O   PRO    27      17.003 -17.022   3.603  1.00 86.36           O  
ATOM    236  CG  PRO    27      19.399 -19.820   4.124  1.00 87.21           C  
ATOM    237  CD  PRO    27      19.773 -20.288   2.747  1.00 86.41           C  
ATOM    238  N   GLU    28      18.219 -17.125   1.847  1.00 86.49           N  
ATOM    239  CA  GLU    28      18.234 -15.678   1.654  1.00 86.70           C  
ATOM    240  C   GLU    28      16.849 -15.155   1.285  1.00 87.17           C  
ATOM    241  CB  GLU    28      19.247 -15.291   0.573  1.00 85.79           C  
ATOM    242  O   GLU    28      16.010 -15.906   0.784  1.00 86.48           O  
ATOM    243  CG  GLU    28      20.668 -15.749   0.869  1.00 83.96           C  
ATOM    244  CD  GLU    28      21.261 -15.101   2.110  1.00 81.81           C  
ATOM    245  OE1 GLU    28      20.720 -14.073   2.576  1.00 80.25           O  
ATOM    246  OE2 GLU    28      22.277 -15.625   2.620  1.00 77.44           O  
ATOM    247  N   ASP    29      16.601 -13.857   1.463  1.00 87.00           N  
ATOM    248  CA  ASP    29      15.268 -13.267   1.384  1.00 87.36           C  
ATOM    249  C   ASP    29      14.760 -13.247  -0.056  1.00 87.86           C  
ATOM    250  CB  ASP    29      15.274 -11.849   1.959  1.00 86.20           C  
ATOM    251  O   ASP    29      13.596 -13.558  -0.314  1.00 87.14           O  
ATOM    252  CG  ASP    29      15.374 -11.824   3.474  1.00 83.80           C  
ATOM    253  OD1 ASP    29      15.086 -12.854   4.121  1.00 82.57           O  
ATOM    254  OD2 ASP    29      15.741 -10.764   4.025  1.00 82.47           O  
ATOM    255  N   GLU    30      15.734 -12.952  -1.076  1.00 89.65           N  
ATOM    256  CA  GLU    30      15.261 -12.738  -2.441  1.00 90.25           C  
ATOM    257  C   GLU    30      16.209 -13.368  -3.458  1.00 90.72           C  
ATOM    258  CB  GLU    30      15.102 -11.243  -2.727  1.00 89.18           C  
ATOM    259  O   GLU    30      17.394 -13.560  -3.175  1.00 90.30           O  
ATOM    260  CG  GLU    30      13.939 -10.596  -1.988  1.00 86.83           C  
ATOM    261  CD  GLU    30      13.784  -9.115  -2.293  1.00 84.68           C  
ATOM    262  OE1 GLU    30      14.668  -8.538  -2.966  1.00 84.43           O  
ATOM    263  OE2 GLU    30      12.771  -8.526  -1.855  1.00 82.39           O  
ATOM    264  N   LEU    31      15.739 -13.658  -4.584  1.00 93.10           N  
ATOM    265  CA  LEU    31      16.418 -14.168  -5.770  1.00 93.46           C  
ATOM    266  C   LEU    31      16.782 -13.032  -6.719  1.00 93.08           C  
ATOM    267  CB  LEU    31      15.538 -15.192  -6.493  1.00 93.05           C  
ATOM    268  O   LEU    31      15.938 -12.192  -7.041  1.00 92.33           O  
ATOM    269  CG  LEU    31      16.074 -15.729  -7.820  1.00 91.96           C  
ATOM    270  CD1 LEU    31      17.366 -16.507  -7.594  1.00 90.06           C  
ATOM    271  CD2 LEU    31      15.030 -16.604  -8.504  1.00 89.88           C  
ATOM    272  N   ARG    32      17.963 -12.990  -7.216  1.00 92.81           N  
ATOM    273  CA  ARG    32      18.369 -12.228  -8.392  1.00 93.37           C  
ATOM    274  C   ARG    32      18.121 -13.021  -9.671  1.00 93.72           C  
ATOM    275  CB  ARG    32      19.845 -11.836  -8.296  1.00 92.08           C  
ATOM    276  O   ARG    32      18.962 -13.822 -10.084  1.00 93.34           O  
ATOM    277  CG  ARG    32      20.153 -10.867  -7.167  1.00 88.52           C  
ATOM    278  CD  ARG    32      21.626 -10.483  -7.139  1.00 86.89           C  
ATOM    279  NE  ARG    32      21.910  -9.511  -6.087  1.00 84.89           N  
ATOM    280  NH1 ARG    32      23.951  -8.861  -6.952  1.00 78.48           N  
ATOM    281  NH2 ARG    32      23.164  -7.910  -5.020  1.00 76.81           N  
ATOM    282  CZ  ARG    32      23.008  -8.763  -6.022  1.00 82.47           C  
ATOM    283  N   PRO    33      16.996 -12.805 -10.343  1.00 95.59           N  
ATOM    284  CA  PRO    33      16.495 -13.740 -11.353  1.00 95.91           C  
ATOM    285  C   PRO    33      17.264 -13.653 -12.670  1.00 95.55           C  
ATOM    286  CB  PRO    33      15.038 -13.307 -11.542  1.00 95.48           C  
ATOM    287  O   PRO    33      17.182 -14.564 -13.497  1.00 94.58           O  
ATOM    288  CG  PRO    33      15.028 -11.848 -11.219  1.00 94.92           C  
ATOM    289  CD  PRO    33      15.998 -11.601 -10.099  1.00 93.99           C  
ATOM    290  N   VAL    34      18.066 -12.551 -12.920  1.00 94.57           N  
ATOM    291  CA  VAL    34      18.886 -12.393 -14.117  1.00 94.61           C  
ATOM    292  C   VAL    34      20.242 -13.065 -13.908  1.00 93.18           C  
ATOM    293  CB  VAL    34      19.080 -10.904 -14.479  1.00 93.92           C  
ATOM    294  O   VAL    34      20.687 -13.852 -14.745  1.00 91.34           O  
ATOM    295  CG1 VAL    34      19.948 -10.760 -15.729  1.00 91.46           C  
ATOM    296  CG2 VAL    34      17.727 -10.224 -14.684  1.00 91.20           C  
ATOM    297  N   SER    35      20.860 -12.855 -12.758  1.00 93.66           N  
ATOM    298  CA  SER    35      22.182 -13.389 -12.449  1.00 93.73           C  
ATOM    299  C   SER    35      22.088 -14.788 -11.851  1.00 93.47           C  
ATOM    300  CB  SER    35      22.923 -12.462 -11.485  1.00 92.23           C  
ATOM    301  O   SER    35      23.093 -15.494 -11.747  1.00 92.29           O  
ATOM    302  OG  SER    35      22.137 -12.200 -10.335  1.00 84.23           O  
ATOM    303  N   CYS    36      20.975 -15.223 -11.508  1.00 95.66           N  
ATOM    304  CA  CYS    36      20.693 -16.507 -10.876  1.00 95.57           C  
ATOM    305  C   CYS    36      21.537 -16.695  -9.621  1.00 93.43           C  
ATOM    306  CB  CYS    36      20.952 -17.654 -11.853  1.00 93.08           C  
ATOM    307  O   CYS    36      22.277 -17.673  -9.507  1.00 88.10           O  
ATOM    308  SG  CYS    36      19.883 -17.627 -13.308  1.00 87.08           S  
ATOM    309  N   THR    37      21.508 -15.735  -8.752  1.00 93.53           N  
ATOM    310  CA  THR    37      22.205 -15.763  -7.470  1.00 93.72           C  
ATOM    311  C   THR    37      21.305 -15.239  -6.354  1.00 93.31           C  
ATOM    312  CB  THR    37      23.501 -14.933  -7.521  1.00 92.76           C  
ATOM    313  O   THR    37      20.346 -14.509  -6.614  1.00 92.29           O  
ATOM    314  CG2 THR    37      24.495 -15.526  -8.514  1.00 88.55           C  
ATOM    315  OG1 THR    37      23.188 -13.592  -7.918  1.00 91.04           O  
ATOM    316  N   PRO    38      21.430 -15.593  -5.123  1.00 91.26           N  
ATOM    317  CA  PRO    38      20.697 -14.961  -4.024  1.00 91.30           C  
ATOM    318  C   PRO    38      21.005 -13.471  -3.889  1.00 90.64           C  
ATOM    319  CB  PRO    38      21.176 -15.732  -2.791  1.00 90.29           C  
ATOM    320  O   PRO    38      22.116 -13.036  -4.199  1.00 89.18           O  
ATOM    321  CG  PRO    38      22.542 -16.220  -3.153  1.00 88.56           C  
ATOM    322  CD  PRO    38      22.599 -16.416  -4.641  1.00 87.62           C  
ATOM    323  N   LEU    39      20.074 -12.702  -3.520  1.00 88.31           N  
ATOM    324  CA  LEU    39      20.332 -11.358  -3.014  1.00 87.63           C  
ATOM    325  C   LEU    39      20.803 -11.405  -1.564  1.00 86.56           C  
ATOM    326  CB  LEU    39      19.075 -10.492  -3.127  1.00 86.58           C  
ATOM    327  O   LEU    39      19.995 -11.589  -0.650  1.00 84.06           O  
ATOM    328  CG  LEU    39      19.240  -9.010  -2.790  1.00 84.19           C  
ATOM    329  CD1 LEU    39      20.124  -8.326  -3.828  1.00 80.32           C  
ATOM    330  CD2 LEU    39      17.880  -8.325  -2.705  1.00 80.21           C  
ATOM    331  N   THR    40      22.143 -11.251  -1.366  1.00 83.17           N  
ATOM    332  CA  THR    40      22.775 -11.349  -0.054  1.00 82.69           C  
ATOM    333  C   THR    40      23.025  -9.962   0.530  1.00 81.87           C  
ATOM    334  CB  THR    40      24.103 -12.125  -0.131  1.00 80.90           C  
ATOM    335  O   THR    40      23.336  -9.021  -0.202  1.00 79.09           O  
ATOM    336  CG2 THR    40      23.868 -13.582  -0.515  1.00 74.51           C  
ATOM    337  OG1 THR    40      24.951 -11.514  -1.111  1.00 77.93           O  
ATOM    338  N   ARG    41      23.004  -9.780   1.744  1.00 75.79           N  
ATOM    339  CA  ARG    41      23.324  -8.548   2.458  1.00 75.23           C  
ATOM    340  C   ARG    41      24.818  -8.248   2.389  1.00 75.73           C  
ATOM    341  CB  ARG    41      22.876  -8.640   3.918  1.00 73.44           C  
ATOM    342  O   ARG    41      25.642  -9.164   2.403  1.00 73.54           O  
ATOM    343  CG  ARG    41      21.366  -8.667   4.099  1.00 69.80           C  
ATOM    344  CD  ARG    41      20.973  -8.648   5.569  1.00 67.81           C  
ATOM    345  NE  ARG    41      19.572  -8.280   5.748  1.00 60.84           N  
ATOM    346  NH1 ARG    41      19.709  -8.052   8.043  1.00 54.57           N  
ATOM    347  NH2 ARG    41      17.719  -7.682   6.967  1.00 50.08           N  
ATOM    348  CZ  ARG    41      19.003  -8.006   6.919  1.00 62.85           C  
ATOM    349  N   ASP    42      25.152  -6.954   2.393  1.00 71.19           N  
ATOM    350  CA  ASP    42      26.526  -6.484   2.549  1.00 70.53           C  
ATOM    351  C   ASP    42      26.850  -6.215   4.017  1.00 70.92           C  
ATOM    352  CB  ASP    42      26.758  -5.220   1.718  1.00 68.55           C  
ATOM    353  O   ASP    42      26.780  -5.072   4.474  1.00 69.17           O  
ATOM    354  CG  ASP    42      28.207  -4.764   1.726  1.00 67.44           C  
ATOM    355  OD1 ASP    42      29.042  -5.397   2.408  1.00 70.34           O  
ATOM    356  OD2 ASP    42      28.515  -3.761   1.047  1.00 68.45           O  
ATOM    357  N   LEU    43      27.271  -7.301   4.763  1.00 65.01           N  
ATOM    358  CA  LEU    43      27.581  -7.232   6.186  1.00 64.26           C  
ATOM    359  C   LEU    43      28.826  -6.385   6.431  1.00 65.11           C  
ATOM    360  CB  LEU    43      27.786  -8.637   6.759  1.00 62.52           C  
ATOM    361  O   LEU    43      29.070  -5.944   7.556  1.00 63.58           O  
ATOM    362  CG  LEU    43      26.580  -9.576   6.699  1.00 61.02           C  
ATOM    363  CD1 LEU    43      26.945 -10.944   7.264  1.00 59.24           C  
ATOM    364  CD2 LEU    43      25.398  -8.977   7.455  1.00 59.35           C  
ATOM    365  N   LYS    44      29.628  -6.205   5.460  1.00 62.99           N  
ATOM    366  CA  LYS    44      30.858  -5.424   5.561  1.00 62.04           C  
ATOM    367  C   LYS    44      30.571  -3.929   5.449  1.00 62.73           C  
ATOM    368  CB  LYS    44      31.854  -5.849   4.481  1.00 60.39           C  
ATOM    369  O   LYS    44      31.348  -3.105   5.934  1.00 61.92           O  
ATOM    370  CG  LYS    44      32.345  -7.282   4.621  1.00 58.89           C  
ATOM    371  CD  LYS    44      33.350  -7.638   3.533  1.00 59.65           C  
ATOM    372  CE  LYS    44      33.834  -9.075   3.666  1.00 62.05           C  
ATOM    373  NZ  LYS    44      34.754  -9.455   2.553  1.00 58.92           N  
ATOM    374  N   ASN    45      29.464  -3.561   4.735  1.00 64.69           N  
ATOM    375  CA  ASN    45      29.021  -2.179   4.583  1.00 63.80           C  
ATOM    376  C   ASN    45      27.597  -1.987   5.098  1.00 63.46           C  
ATOM    377  CB  ASN    45      29.120  -1.741   3.121  1.00 60.21           C  
ATOM    378  O   ASN    45      26.663  -1.834   4.310  1.00 60.15           O  
ATOM    379  CG  ASN    45      28.856  -0.259   2.935  1.00 56.88           C  
ATOM    380  ND2 ASN    45      28.811   0.183   1.684  1.00 56.03           N  
ATOM    381  OD1 ASN    45      28.696   0.481   3.909  1.00 58.50           O  
ATOM    382  N   PRO    46      27.323  -2.073   6.384  1.00 58.39           N  
ATOM    383  CA  PRO    46      25.992  -1.923   6.977  1.00 56.88           C  
ATOM    384  C   PRO    46      25.308  -0.620   6.569  1.00 57.94           C  
ATOM    385  CB  PRO    46      26.272  -1.945   8.482  1.00 55.59           C  
ATOM    386  O   PRO    46      24.107  -0.452   6.796  1.00 56.02           O  
ATOM    387  CG  PRO    46      27.711  -1.565   8.609  1.00 54.08           C  
ATOM    388  CD  PRO    46      28.425  -1.971   7.351  1.00 53.09           C  
ATOM    389  N   ARG    47      26.021   0.305   5.937  1.00 56.65           N  
ATOM    390  CA  ARG    47      25.495   1.577   5.453  1.00 55.18           C  
ATOM    391  C   ARG    47      24.901   1.428   4.056  1.00 56.30           C  
ATOM    392  CB  ARG    47      26.591   2.645   5.445  1.00 53.92           C  
ATOM    393  O   ARG    47      24.383   2.393   3.490  1.00 54.66           O  
ATOM    394  CG  ARG    47      27.129   2.985   6.826  1.00 51.98           C  
ATOM    395  CD  ARG    47      28.100   4.156   6.780  1.00 51.60           C  
ATOM    396  NE  ARG    47      28.561   4.526   8.115  1.00 46.46           N  
ATOM    397  NH1 ARG    47      29.749   6.380   7.416  1.00 41.66           N  
ATOM    398  NH2 ARG    47      29.695   5.819   9.638  1.00 38.53           N  
ATOM    399  CZ  ARG    47      29.334   5.575   8.386  1.00 52.15           C  
ATOM    400  N   ASN    48      25.102   0.345   3.375  1.00 66.39           N  
ATOM    401  CA  ASN    48      24.390   0.053   2.135  1.00 65.29           C  
ATOM    402  C   ASN    48      22.929  -0.301   2.398  1.00 65.76           C  
ATOM    403  CB  ASN    48      25.081  -1.080   1.373  1.00 62.81           C  
ATOM    404  O   ASN    48      22.549  -1.472   2.341  1.00 62.74           O  
ATOM    405  CG  ASN    48      24.562  -1.233  -0.043  1.00 59.75           C  
ATOM    406  ND2 ASN    48      25.292  -1.977  -0.865  1.00 62.13           N  
ATOM    407  OD1 ASN    48      23.513  -0.687  -0.395  1.00 63.15           O  
ATOM    408  N   PHE    49      22.101   0.634   2.765  1.00 60.85           N  
ATOM    409  CA  PHE    49      20.719   0.506   3.213  1.00 60.63           C  
ATOM    410  C   PHE    49      19.867  -0.183   2.154  1.00 60.51           C  
ATOM    411  CB  PHE    49      20.132   1.881   3.547  1.00 58.17           C  
ATOM    412  O   PHE    49      19.005  -1.001   2.480  1.00 58.49           O  
ATOM    413  CG  PHE    49      20.829   2.580   4.683  1.00 56.42           C  
ATOM    414  CD1 PHE    49      20.817   2.038   5.963  1.00 52.85           C  
ATOM    415  CD2 PHE    49      21.496   3.779   4.471  1.00 53.00           C  
ATOM    416  CE1 PHE    49      21.461   2.682   7.016  1.00 50.01           C  
ATOM    417  CE2 PHE    49      22.142   4.429   5.519  1.00 50.50           C  
ATOM    418  CZ  PHE    49      22.123   3.879   6.791  1.00 50.93           C  
ATOM    419  N   GLU    50      20.125   0.164   1.001  1.00 62.64           N  
ATOM    420  CA  GLU    50      19.358  -0.405  -0.104  1.00 62.12           C  
ATOM    421  C   GLU    50      19.464  -1.927  -0.123  1.00 62.56           C  
ATOM    422  CB  GLU    50      19.831   0.172  -1.440  1.00 60.03           C  
ATOM    423  O   GLU    50      18.477  -2.620  -0.377  1.00 60.82           O  
ATOM    424  CG  GLU    50      18.942  -0.199  -2.619  1.00 57.52           C  
ATOM    425  CD  GLU    50      19.457   0.331  -3.948  1.00 56.78           C  
ATOM    426  OE1 GLU    50      20.467   1.071  -3.957  1.00 56.15           O  
ATOM    427  OE2 GLU    50      18.845   0.003  -4.989  1.00 52.24           O  
ATOM    428  N   LEU    51      20.711  -2.425   0.241  1.00 69.17           N  
ATOM    429  CA  LEU    51      20.960  -3.863   0.234  1.00 68.53           C  
ATOM    430  C   LEU    51      20.682  -4.469   1.605  1.00 68.71           C  
ATOM    431  CB  LEU    51      22.404  -4.155  -0.183  1.00 66.55           C  
ATOM    432  O   LEU    51      20.241  -5.617   1.704  1.00 67.01           O  
ATOM    433  CG  LEU    51      22.764  -5.626  -0.395  1.00 63.63           C  
ATOM    434  CD1 LEU    51      21.976  -6.201  -1.568  1.00 61.34           C  
ATOM    435  CD2 LEU    51      24.263  -5.783  -0.624  1.00 61.96           C  
ATOM    436  N   ASN    52      20.978  -3.667   2.574  1.00 69.62           N  
ATOM    437  CA  ASN    52      20.936  -4.202   3.931  1.00 68.42           C  
ATOM    438  C   ASN    52      19.551  -4.046   4.553  1.00 68.23           C  
ATOM    439  CB  ASN    52      21.991  -3.525   4.808  1.00 65.91           C  
ATOM    440  O   ASN    52      19.233  -4.705   5.544  1.00 64.63           O  
ATOM    441  CG  ASN    52      23.404  -3.935   4.443  1.00 62.75           C  
ATOM    442  ND2 ASN    52      24.352  -3.023   4.627  1.00 64.25           N  
ATOM    443  OD1 ASN    52      23.642  -5.061   3.999  1.00 66.53           O  
ATOM    444  N   ASP    53      18.817  -2.997   3.939  1.00 61.32           N  
ATOM    445  CA  ASP    53      17.463  -2.749   4.424  1.00 60.34           C  
ATOM    446  C   ASP    53      16.477  -3.760   3.844  1.00 60.59           C  
ATOM    447  CB  ASP    53      17.021  -1.326   4.079  1.00 56.47           C  
ATOM    448  O   ASP    53      15.385  -3.951   4.383  1.00 57.00           O  
ATOM    449  CG  ASP    53      16.263  -0.650   5.208  1.00 53.25           C  
ATOM    450  OD1 ASP    53      16.273  -1.167   6.345  1.00 52.38           O  
ATOM    451  OD2 ASP    53      15.646   0.409   4.956  1.00 55.06           O  
ATOM    452  N   VAL    54      17.007  -4.427   2.798  1.00 50.71           N  
ATOM    453  CA  VAL    54      16.203  -5.211   1.867  1.00 50.18           C  
ATOM    454  C   VAL    54      15.686  -6.468   2.563  1.00 50.52           C  
ATOM    455  CB  VAL    54      17.007  -5.594   0.605  1.00 44.21           C  
ATOM    456  O   VAL    54      14.541  -6.876   2.353  1.00 46.97           O  
ATOM    457  CG1 VAL    54      16.084  -6.160  -0.473  1.00 37.13           C  
ATOM    458  CG2 VAL    54      17.773  -4.383   0.074  1.00 38.13           C  
ATOM    459  N   LEU    55      15.541  -6.547   3.920  1.00 57.15           N  
ATOM    460  CA  LEU    55      14.969  -7.830   4.315  1.00 55.90           C  
ATOM    461  C   LEU    55      15.957  -8.628   5.160  1.00 57.24           C  
ATOM    462  CB  LEU    55      14.563  -8.639   3.081  1.00 48.82           C  
ATOM    463  O   LEU    55      17.157  -8.636   4.877  1.00 52.20           O  
ATOM    464  CG  LEU    55      13.569  -7.973   2.129  1.00 43.59           C  
ATOM    465  CD1 LEU    55      13.371  -8.830   0.883  1.00 37.98           C  
ATOM    466  CD2 LEU    55      12.238  -7.727   2.832  1.00 40.31           C  
ATOM    467  N   GLY    56      15.582  -8.699   6.582  1.00 58.74           N  
ATOM    468  CA  GLY    56      16.193  -9.173   7.813  1.00 57.26           C  
ATOM    469  C   GLY    56      16.838 -10.539   7.672  1.00 60.02           C  
ATOM    470  O   GLY    56      17.199 -11.167   8.670  1.00 56.53           O  
ATOM    471  N   ASN    57      17.084 -11.187   6.342  1.00 65.34           N  
ATOM    472  CA  ASN    57      17.538 -12.563   6.174  1.00 65.79           C  
ATOM    473  C   ASN    57      16.644 -13.544   6.927  1.00 65.58           C  
ATOM    474  CB  ASN    57      18.991 -12.709   6.633  1.00 60.03           C  
ATOM    475  O   ASN    57      17.136 -14.391   7.675  1.00 61.61           O  
ATOM    476  CG  ASN    57      19.985 -12.315   5.559  1.00 54.70           C  
ATOM    477  ND2 ASN    57      21.270 -12.376   5.889  1.00 49.69           N  
ATOM    478  OD1 ASN    57      19.602 -11.959   4.442  1.00 53.30           O  
ATOM    479  N   TYR    58      15.452 -13.429   6.932  1.00 71.25           N  
ATOM    480  CA  TYR    58      14.581 -14.440   7.521  1.00 72.28           C  
ATOM    481  C   TYR    58      13.815 -15.197   6.443  1.00 74.51           C  
ATOM    482  CB  TYR    58      13.598 -13.796   8.504  1.00 66.85           C  
ATOM    483  O   TYR    58      12.704 -15.676   6.681  1.00 70.82           O  
ATOM    484  CG  TYR    58      12.940 -12.545   7.972  1.00 62.86           C  
ATOM    485  CD1 TYR    58      13.472 -11.286   8.244  1.00 57.70           C  
ATOM    486  CD2 TYR    58      11.787 -12.619   7.199  1.00 59.11           C  
ATOM    487  CE1 TYR    58      12.869 -10.131   7.758  1.00 52.69           C  
ATOM    488  CE2 TYR    58      11.175 -11.470   6.708  1.00 55.24           C  
ATOM    489  OH  TYR    58      11.121  -9.092   6.508  1.00 39.32           O  
ATOM    490  CZ  TYR    58      11.723 -10.233   6.992  1.00 53.70           C  
ATOM    491  N   SER    59      14.366 -15.420   5.248  1.00 86.25           N  
ATOM    492  CA  SER    59      13.751 -16.167   4.156  1.00 87.52           C  
ATOM    493  C   SER    59      12.413 -15.555   3.753  1.00 87.95           C  
ATOM    494  CB  SER    59      13.554 -17.631   4.551  1.00 85.86           C  
ATOM    495  O   SER    59      11.421 -16.270   3.593  1.00 86.44           O  
ATOM    496  OG  SER    59      14.780 -18.211   4.959  1.00 83.51           O  
ATOM    497  N   LEU    60      12.364 -14.259   3.600  1.00 89.49           N  
ATOM    498  CA  LEU    60      11.142 -13.482   3.420  1.00 90.07           C  
ATOM    499  C   LEU    60      10.313 -14.033   2.265  1.00 90.78           C  
ATOM    500  CB  LEU    60      11.476 -12.009   3.166  1.00 88.48           C  
ATOM    501  O   LEU    60       9.105 -14.238   2.405  1.00 90.29           O  
ATOM    502  CG  LEU    60      10.286 -11.060   3.020  1.00 83.11           C  
ATOM    503  CD1 LEU    60       9.435 -11.078   4.285  1.00 77.19           C  
ATOM    504  CD2 LEU    60      10.765  -9.645   2.712  1.00 77.91           C  
ATOM    505  N   THR    61      10.928 -14.360   1.181  1.00 92.89           N  
ATOM    506  CA  THR    61      10.212 -14.902   0.032  1.00 93.59           C  
ATOM    507  C   THR    61       9.521 -16.213   0.395  1.00 93.96           C  
ATOM    508  CB  THR    61      11.160 -15.131  -1.160  1.00 93.12           C  
ATOM    509  O   THR    61       8.398 -16.472  -0.045  1.00 93.85           O  
ATOM    510  CG2 THR    61      10.407 -15.697  -2.360  1.00 92.17           C  
ATOM    511  OG1 THR    61      11.761 -13.885  -1.531  1.00 92.44           O  
ATOM    512  N   LEU    62      10.176 -17.111   1.185  1.00 94.98           N  
ATOM    513  CA  LEU    62       9.496 -18.316   1.648  1.00 95.24           C  
ATOM    514  C   LEU    62       8.345 -17.965   2.584  1.00 95.30           C  
ATOM    515  CB  LEU    62      10.481 -19.248   2.359  1.00 94.90           C  
ATOM    516  O   LEU    62       7.222 -18.442   2.400  1.00 95.03           O  
ATOM    517  CG  LEU    62       9.889 -20.514   2.980  1.00 94.18           C  
ATOM    518  CD1 LEU    62       9.158 -21.332   1.921  1.00 92.83           C  
ATOM    519  CD2 LEU    62      10.982 -21.345   3.645  1.00 92.53           C  
ATOM    520  N   ILE    63       8.492 -17.052   3.529  1.00 94.37           N  
ATOM    521  CA  ILE    63       7.474 -16.672   4.502  1.00 94.68           C  
ATOM    522  C   ILE    63       6.267 -16.077   3.781  1.00 94.77           C  
ATOM    523  CB  ILE    63       8.028 -15.668   5.538  1.00 94.13           C  
ATOM    524  O   ILE    63       5.133 -16.516   3.988  1.00 94.41           O  
ATOM    525  CG1 ILE    63       8.995 -16.370   6.498  1.00 92.29           C  
ATOM    526  CG2 ILE    63       6.885 -14.997   6.305  1.00 92.03           C  
ATOM    527  CD1 ILE    63       9.743 -15.422   7.426  1.00 89.97           C  
ATOM    528  N   ASP    64       6.445 -15.172   2.833  1.00 94.48           N  
ATOM    529  CA  ASP    64       5.385 -14.536   2.057  1.00 94.77           C  
ATOM    530  C   ASP    64       4.662 -15.554   1.178  1.00 94.98           C  
ATOM    531  CB  ASP    64       5.954 -13.406   1.196  1.00 93.61           C  
ATOM    532  O   ASP    64       3.434 -15.528   1.070  1.00 94.55           O  
ATOM    533  CG  ASP    64       6.188 -12.125   1.977  1.00 88.34           C  
ATOM    534  OD1 ASP    64       5.763 -12.040   3.150  1.00 84.22           O  
ATOM    535  OD2 ASP    64       6.800 -11.192   1.414  1.00 87.45           O  
ATOM    536  N   SER    65       5.422 -16.533   0.697  1.00 97.28           N  
ATOM    537  CA  SER    65       4.897 -17.516  -0.245  1.00 97.36           C  
ATOM    538  C   SER    65       4.128 -18.618   0.478  1.00 97.43           C  
ATOM    539  CB  SER    65       6.030 -18.129  -1.068  1.00 97.06           C  
ATOM    540  O   SER    65       3.317 -19.318  -0.131  1.00 97.15           O  
ATOM    541  OG  SER    65       6.660 -17.144  -1.869  1.00 93.61           O  
ATOM    542  N   LEU    66       4.284 -18.816   1.792  1.00 97.67           N  
ATOM    543  CA  LEU    66       3.624 -19.893   2.521  1.00 97.75           C  
ATOM    544  C   LEU    66       2.107 -19.755   2.438  1.00 97.76           C  
ATOM    545  CB  LEU    66       4.067 -19.898   3.986  1.00 97.58           C  
ATOM    546  O   LEU    66       1.405 -20.734   2.173  1.00 97.53           O  
ATOM    547  CG  LEU    66       5.475 -20.428   4.267  1.00 96.85           C  
ATOM    548  CD1 LEU    66       5.818 -20.264   5.744  1.00 95.42           C  
ATOM    549  CD2 LEU    66       5.591 -21.888   3.844  1.00 95.21           C  
ATOM    550  N   SER    67       1.561 -18.520   2.539  1.00 97.78           N  
ATOM    551  CA  SER    67       0.122 -18.317   2.409  1.00 97.75           C  
ATOM    552  C   SER    67      -0.342 -18.551   0.976  1.00 97.74           C  
ATOM    553  CB  SER    67      -0.263 -16.906   2.855  1.00 97.22           C  
ATOM    554  O   SER    67      -1.441 -19.061   0.749  1.00 97.29           O  
ATOM    555  OG  SER    67       0.399 -15.931   2.068  1.00 86.51           O  
ATOM    556  N   THR    68       0.486 -18.237  -0.034  1.00 97.96           N  
ATOM    557  CA  THR    68       0.184 -18.536  -1.429  1.00 98.01           C  
ATOM    558  C   THR    68       0.151 -20.043  -1.665  1.00 98.00           C  
ATOM    559  CB  THR    68       1.212 -17.888  -2.375  1.00 97.88           C  
ATOM    560  O   THR    68      -0.802 -20.564  -2.249  1.00 97.75           O  
ATOM    561  CG2 THR    68       0.832 -18.109  -3.835  1.00 97.25           C  
ATOM    562  OG1 THR    68       1.270 -16.480  -2.116  1.00 96.96           O  
ATOM    563  N   LEU    69       1.085 -20.829  -1.109  1.00 98.14           N  
ATOM    564  CA  LEU    69       1.113 -22.285  -1.183  1.00 98.20           C  
ATOM    565  C   LEU    69      -0.127 -22.887  -0.531  1.00 98.08           C  
ATOM    566  CB  LEU    69       2.374 -22.832  -0.508  1.00 98.13           C  
ATOM    567  O   LEU    69      -0.758 -23.783  -1.096  1.00 97.81           O  
ATOM    568  CG  LEU    69       3.694 -22.596  -1.245  1.00 97.67           C  
ATOM    569  CD1 LEU    69       4.873 -22.946  -0.343  1.00 96.78           C  
ATOM    570  CD2 LEU    69       3.740 -23.410  -2.534  1.00 96.65           C  
ATOM    571  N   ALA    70      -0.575 -22.364   0.608  1.00 97.80           N  
ATOM    572  CA  ALA    70      -1.771 -22.824   1.310  1.00 97.78           C  
ATOM    573  C   ALA    70      -3.030 -22.531   0.498  1.00 97.64           C  
ATOM    574  CB  ALA    70      -1.864 -22.169   2.686  1.00 97.51           C  
ATOM    575  O   ALA    70      -3.945 -23.356   0.440  1.00 97.17           O  
ATOM    576  N   ILE    71      -3.104 -21.398  -0.184  1.00 97.64           N  
ATOM    577  CA  ILE    71      -4.202 -21.029  -1.071  1.00 97.62           C  
ATOM    578  C   ILE    71      -4.207 -21.942  -2.295  1.00 97.39           C  
ATOM    579  CB  ILE    71      -4.105 -19.550  -1.506  1.00 97.39           C  
ATOM    580  O   ILE    71      -5.238 -22.526  -2.637  1.00 96.81           O  
ATOM    581  CG1 ILE    71      -4.521 -18.626  -0.356  1.00 96.22           C  
ATOM    582  CG2 ILE    71      -4.961 -19.296  -2.750  1.00 96.28           C  
ATOM    583  CD1 ILE    71      -4.129 -17.169  -0.559  1.00 94.18           C  
ATOM    584  N   LEU    72      -3.043 -22.240  -2.912  1.00 97.36           N  
ATOM    585  CA  LEU    72      -2.903 -23.127  -4.062  1.00 97.36           C  
ATOM    586  C   LEU    72      -3.223 -24.568  -3.679  1.00 96.88           C  
ATOM    587  CB  LEU    72      -1.487 -23.041  -4.636  1.00 97.20           C  
ATOM    588  O   LEU    72      -3.675 -25.352  -4.517  1.00 96.03           O  
ATOM    589  CG  LEU    72      -1.110 -21.724  -5.316  1.00 96.60           C  
ATOM    590  CD1 LEU    72       0.332 -21.776  -5.810  1.00 95.20           C  
ATOM    591  CD2 LEU    72      -2.064 -21.423  -6.467  1.00 94.95           C  
ATOM    592  N   ALA    73      -3.130 -24.949  -2.435  1.00 96.79           N  
ATOM    593  CA  ALA    73      -3.446 -26.276  -1.912  1.00 96.62           C  
ATOM    594  C   ALA    73      -4.946 -26.549  -1.979  1.00 95.75           C  
ATOM    595  CB  ALA    73      -2.947 -26.414  -0.475  1.00 96.04           C  
ATOM    596  O   ALA    73      -5.374 -27.706  -1.968  1.00 94.09           O  
ATOM    597  N   SER    74      -5.750 -25.521  -2.133  1.00 94.43           N  
ATOM    598  CA  SER    74      -7.198 -25.633  -2.275  1.00 94.19           C  
ATOM    599  C   SER    74      -7.608 -25.666  -3.743  1.00 92.93           C  
ATOM    600  CB  SER    74      -7.897 -24.471  -1.568  1.00 92.92           C  
ATOM    601  O   SER    74      -8.794 -25.564  -4.064  1.00 90.36           O  
ATOM    602  OG  SER    74      -7.624 -24.491  -0.177  1.00 90.07           O  
ATOM    603  N   ALA    75      -6.661 -25.782  -4.672  1.00 93.82           N  
ATOM    604  CA  ALA    75      -6.944 -25.851  -6.103  1.00 93.90           C  
ATOM    605  C   ALA    75      -7.892 -27.005  -6.419  1.00 91.74           C  
ATOM    606  CB  ALA    75      -5.648 -25.999  -6.896  1.00 92.59           C  
ATOM    607  O   ALA    75      -7.787 -28.082  -5.828  1.00 89.58           O  
ATOM    608  N   PRO    76      -8.757 -26.842  -7.318  1.00 90.02           N  
ATOM    609  CA  PRO    76      -9.686 -27.906  -7.705  1.00 90.04           C  
ATOM    610  C   PRO    76      -8.974 -29.138  -8.259  1.00 88.71           C  
ATOM    611  CB  PRO    76     -10.550 -27.245  -8.782  1.00 88.65           C  
ATOM    612  O   PRO    76      -7.887 -29.023  -8.830  1.00 87.25           O  
ATOM    613  CG  PRO    76     -10.430 -25.778  -8.522  1.00 87.67           C  
ATOM    614  CD  PRO    76      -9.076 -25.508  -7.930  1.00 88.12           C  
ATOM    615  N   ALA    77      -9.588 -30.283  -8.157  1.00 85.41           N  
ATOM    616  CA  ALA    77      -9.000 -31.572  -8.513  1.00 87.09           C  
ATOM    617  C   ALA    77      -8.662 -31.628 -10.000  1.00 85.25           C  
ATOM    618  CB  ALA    77      -9.948 -32.710  -8.143  1.00 83.23           C  
ATOM    619  O   ALA    77      -7.715 -32.309 -10.403  1.00 83.47           O  
ATOM    620  N   GLU    78      -9.281 -30.911 -10.741  1.00 83.91           N  
ATOM    621  CA  GLU    78      -9.124 -30.855 -12.192  1.00 85.41           C  
ATOM    622  C   GLU    78      -7.822 -30.161 -12.580  1.00 82.79           C  
ATOM    623  CB  GLU    78     -10.314 -30.137 -12.834  1.00 80.73           C  
ATOM    624  O   GLU    78      -7.363 -30.282 -13.717  1.00 79.34           O  
ATOM    625  CG  GLU    78     -10.527 -28.720 -12.321  1.00 73.94           C  
ATOM    626  CD  GLU    78     -11.828 -28.097 -12.803  1.00 71.14           C  
ATOM    627  OE1 GLU    78     -12.729 -28.842 -13.250  1.00 75.02           O  
ATOM    628  OE2 GLU    78     -11.946 -26.853 -12.734  1.00 73.71           O  
ATOM    629  N   ASP    79      -7.089 -29.445 -11.711  1.00 84.42           N  
ATOM    630  CA  ASP    79      -5.831 -28.743 -11.944  1.00 86.47           C  
ATOM    631  C   ASP    79      -4.637 -29.670 -11.725  1.00 84.82           C  
ATOM    632  CB  ASP    79      -5.722 -27.520 -11.032  1.00 82.20           C  
ATOM    633  O   ASP    79      -3.599 -29.243 -11.215  1.00 80.05           O  
ATOM    634  CG  ASP    79      -6.629 -26.379 -11.458  1.00 79.54           C  
ATOM    635  OD1 ASP    79      -7.156 -26.410 -12.592  1.00 75.70           O  
ATOM    636  OD2 ASP    79      -6.817 -25.440 -10.655  1.00 83.17           O  
ATOM    637  N   SER    80      -4.819 -31.032 -12.189  1.00 78.53           N  
ATOM    638  CA  SER    80      -3.791 -32.030 -12.463  1.00 81.32           C  
ATOM    639  C   SER    80      -2.957 -32.320 -11.220  1.00 79.37           C  
ATOM    640  CB  SER    80      -2.881 -31.564 -13.601  1.00 69.18           C  
ATOM    641  O   SER    80      -1.745 -32.528 -11.313  1.00 70.66           O  
ATOM    642  OG  SER    80      -3.633 -31.304 -14.773  1.00 51.01           O  
ATOM    643  N   GLY    81      -3.404 -32.076 -10.075  1.00 83.69           N  
ATOM    644  CA  GLY    81      -2.659 -32.430  -8.877  1.00 87.21           C  
ATOM    645  C   GLY    81      -1.986 -31.241  -8.219  1.00 88.52           C  
ATOM    646  O   GLY    81      -1.190 -31.406  -7.292  1.00 87.18           O  
ATOM    647  N   THR    82      -2.248 -29.990  -8.654  1.00 89.13           N  
ATOM    648  CA  THR    82      -1.758 -28.749  -8.064  1.00 92.32           C  
ATOM    649  C   THR    82      -2.015 -28.726  -6.560  1.00 93.31           C  
ATOM    650  CB  THR    82      -2.416 -27.521  -8.719  1.00 90.80           C  
ATOM    651  O   THR    82      -1.099 -28.483  -5.772  1.00 93.50           O  
ATOM    652  CG2 THR    82      -1.948 -26.228  -8.059  1.00 89.28           C  
ATOM    653  OG1 THR    82      -2.071 -27.486 -10.110  1.00 90.23           O  
ATOM    654  N   GLY    83      -3.194 -29.023  -6.118  1.00 94.48           N  
ATOM    655  CA  GLY    83      -3.563 -28.986  -4.712  1.00 95.25           C  
ATOM    656  C   GLY    83      -2.681 -29.861  -3.841  1.00 95.56           C  
ATOM    657  O   GLY    83      -1.984 -29.362  -2.955  1.00 95.15           O  
ATOM    658  N   PRO    84      -2.562 -31.164  -4.133  1.00 93.47           N  
ATOM    659  CA  PRO    84      -1.699 -32.057  -3.357  1.00 94.69           C  
ATOM    660  C   PRO    84      -0.227 -31.652  -3.415  1.00 95.10           C  
ATOM    661  CB  PRO    84      -1.916 -33.420  -4.018  1.00 93.62           C  
ATOM    662  O   PRO    84       0.496 -31.796  -2.426  1.00 95.23           O  
ATOM    663  CG  PRO    84      -3.314 -33.371  -4.545  1.00 92.34           C  
ATOM    664  CD  PRO    84      -3.577 -31.989  -5.070  1.00 92.32           C  
ATOM    665  N   LYS    85       0.288 -31.191  -4.530  1.00 94.38           N  
ATOM    666  CA  LYS    85       1.654 -30.677  -4.594  1.00 95.44           C  
ATOM    667  C   LYS    85       1.824 -29.454  -3.698  1.00 96.16           C  
ATOM    668  CB  LYS    85       2.028 -30.328  -6.035  1.00 94.82           C  
ATOM    669  O   LYS    85       2.720 -29.418  -2.852  1.00 96.15           O  
ATOM    670  CG  LYS    85       3.461 -29.843  -6.202  1.00 94.03           C  
ATOM    671  CD  LYS    85       3.745 -29.422  -7.639  1.00 93.46           C  
ATOM    672  CE  LYS    85       5.146 -28.845  -7.786  1.00 92.72           C  
ATOM    673  NZ  LYS    85       5.291 -27.549  -7.058  1.00 91.66           N  
ATOM    674  N   ALA    86       0.895 -28.470  -3.801  1.00 97.21           N  
ATOM    675  CA  ALA    86       0.979 -27.218  -3.053  1.00 97.54           C  
ATOM    676  C   ALA    86       0.874 -27.469  -1.552  1.00 97.64           C  
ATOM    677  CB  ALA    86      -0.113 -26.253  -3.506  1.00 97.23           C  
ATOM    678  O   ALA    86       1.583 -26.842  -0.760  1.00 97.44           O  
ATOM    679  N   LEU    87       0.091 -28.417  -1.137  1.00 97.18           N  
ATOM    680  CA  LEU    87      -0.011 -28.790   0.270  1.00 97.35           C  
ATOM    681  C   LEU    87       1.293 -29.405   0.765  1.00 97.26           C  
ATOM    682  CB  LEU    87      -1.166 -29.772   0.481  1.00 97.06           C  
ATOM    683  O   LEU    87       1.767 -29.073   1.854  1.00 96.96           O  
ATOM    684  CG  LEU    87      -1.393 -30.253   1.915  1.00 96.11           C  
ATOM    685  CD1 LEU    87      -1.659 -29.066   2.836  1.00 94.60           C  
ATOM    686  CD2 LEU    87      -2.548 -31.248   1.970  1.00 94.40           C  
ATOM    687  N   ARG    88       1.935 -30.319  -0.018  1.00 96.89           N  
ATOM    688  CA  ARG    88       3.240 -30.872   0.330  1.00 97.05           C  
ATOM    689  C   ARG    88       4.299 -29.777   0.398  1.00 97.19           C  
ATOM    690  CB  ARG    88       3.658 -31.943  -0.680  1.00 95.94           C  
ATOM    691  O   ARG    88       5.035 -29.678   1.382  1.00 96.91           O  
ATOM    692  CG  ARG    88       2.949 -33.275  -0.493  1.00 90.02           C  
ATOM    693  CD  ARG    88       3.595 -34.378  -1.321  1.00 86.47           C  
ATOM    694  NE  ARG    88       3.645 -34.030  -2.738  1.00 86.48           N  
ATOM    695  NH1 ARG    88       1.598 -34.969  -3.252  1.00 81.55           N  
ATOM    696  NH2 ARG    88       2.842 -33.955  -4.888  1.00 77.54           N  
ATOM    697  CZ  ARG    88       2.695 -34.319  -3.623  1.00 80.42           C  
ATOM    698  N   ASP    89       4.333 -28.875  -0.590  1.00 97.54           N  
ATOM    699  CA  ASP    89       5.317 -27.798  -0.650  1.00 97.81           C  
ATOM    700  C   ASP    89       5.114 -26.804   0.492  1.00 97.95           C  
ATOM    701  CB  ASP    89       5.240 -27.075  -1.996  1.00 97.52           C  
ATOM    702  O   ASP    89       6.083 -26.287   1.052  1.00 97.80           O  
ATOM    703  CG  ASP    89       5.622 -27.962  -3.168  1.00 96.17           C  
ATOM    704  OD1 ASP    89       6.295 -28.995  -2.958  1.00 95.36           O  
ATOM    705  OD2 ASP    89       5.250 -27.625  -4.312  1.00 94.93           O  
ATOM    706  N   PHE    90       3.878 -26.545   0.945  1.00 98.05           N  
ATOM    707  CA  PHE    90       3.567 -25.783   2.148  1.00 98.15           C  
ATOM    708  C   PHE    90       4.151 -26.459   3.383  1.00 98.05           C  
ATOM    709  CB  PHE    90       2.052 -25.619   2.306  1.00 98.16           C  
ATOM    710  O   PHE    90       4.853 -25.823   4.172  1.00 97.74           O  
ATOM    711  CG  PHE    90       1.641 -25.006   3.618  1.00 98.03           C  
ATOM    712  CD1 PHE    90       1.768 -23.639   3.831  1.00 97.58           C  
ATOM    713  CD2 PHE    90       1.128 -25.797   4.637  1.00 97.47           C  
ATOM    714  CE1 PHE    90       1.389 -23.068   5.044  1.00 97.10           C  
ATOM    715  CE2 PHE    90       0.747 -25.234   5.852  1.00 97.10           C  
ATOM    716  CZ  PHE    90       0.879 -23.869   6.053  1.00 96.77           C  
ATOM    717  N   GLN    91       3.926 -27.758   3.526  1.00 97.53           N  
ATOM    718  CA  GLN    91       4.399 -28.534   4.668  1.00 97.67           C  
ATOM    719  C   GLN    91       5.921 -28.640   4.668  1.00 97.53           C  
ATOM    720  CB  GLN    91       3.775 -29.930   4.664  1.00 97.53           C  
ATOM    721  O   GLN    91       6.561 -28.464   5.707  1.00 97.17           O  
ATOM    722  CG  GLN    91       2.284 -29.938   4.975  1.00 96.87           C  
ATOM    723  CD  GLN    91       1.629 -31.273   4.673  1.00 95.42           C  
ATOM    724  NE2 GLN    91       0.446 -31.494   5.236  1.00 95.08           N  
ATOM    725  OE1 GLN    91       2.181 -32.099   3.939  1.00 94.72           O  
ATOM    726  N   ASP    92       6.522 -28.846   3.492  1.00 97.26           N  
ATOM    727  CA  ASP    92       7.971 -28.899   3.317  1.00 97.40           C  
ATOM    728  C   ASP    92       8.602 -27.528   3.551  1.00 97.31           C  
ATOM    729  CB  ASP    92       8.324 -29.409   1.918  1.00 97.07           C  
ATOM    730  O   ASP    92       9.640 -27.421   4.207  1.00 96.95           O  
ATOM    731  CG  ASP    92       8.020 -30.885   1.731  1.00 95.80           C  
ATOM    732  OD1 ASP    92       7.874 -31.610   2.739  1.00 95.30           O  
ATOM    733  OD2 ASP    92       7.928 -31.327   0.566  1.00 94.91           O  
ATOM    734  N   GLY    93       7.968 -26.426   3.095  1.00 96.72           N  
ATOM    735  CA  GLY    93       8.407 -25.064   3.355  1.00 96.78           C  
ATOM    736  C   GLY    93       8.402 -24.708   4.830  1.00 96.82           C  
ATOM    737  O   GLY    93       9.367 -24.132   5.338  1.00 96.36           O  
ATOM    738  N   VAL    94       7.405 -25.082   5.578  1.00 96.04           N  
ATOM    739  CA  VAL    94       7.323 -24.879   7.021  1.00 96.02           C  
ATOM    740  C   VAL    94       8.417 -25.684   7.719  1.00 95.52           C  
ATOM    741  CB  VAL    94       5.936 -25.277   7.573  1.00 95.87           C  
ATOM    742  O   VAL    94       9.101 -25.172   8.609  1.00 94.67           O  
ATOM    743  CG1 VAL    94       5.933 -25.246   9.100  1.00 95.21           C  
ATOM    744  CG2 VAL    94       4.855 -24.352   7.014  1.00 95.19           C  
ATOM    745  N   ALA    95       8.615 -26.952   7.303  1.00 94.52           N  
ATOM    746  CA  ALA    95       9.671 -27.788   7.868  1.00 94.45           C  
ATOM    747  C   ALA    95      11.047 -27.178   7.617  1.00 93.80           C  
ATOM    748  CB  ALA    95       9.603 -29.197   7.284  1.00 93.66           C  
ATOM    749  O   ALA    95      11.862 -27.072   8.536  1.00 92.79           O  
ATOM    750  N   ALA    96      11.300 -26.674   6.395  1.00 92.88           N  
ATOM    751  CA  ALA    96      12.553 -26.031   6.009  1.00 92.76           C  
ATOM    752  C   ALA    96      12.788 -24.757   6.815  1.00 92.01           C  
ATOM    753  CB  ALA    96      12.552 -25.718   4.514  1.00 92.17           C  
ATOM    754  O   ALA    96      13.904 -24.504   7.276  1.00 90.87           O  
ATOM    755  N   LEU    97      11.718 -23.949   7.028  1.00 91.69           N  
ATOM    756  CA  LEU    97      11.803 -22.737   7.836  1.00 91.34           C  
ATOM    757  C   LEU    97      12.152 -23.072   9.282  1.00 90.81           C  
ATOM    758  CB  LEU    97      10.484 -21.963   7.783  1.00 89.84           C  
ATOM    759  O   LEU    97      13.033 -22.444   9.875  1.00 89.40           O  
ATOM    760  CG  LEU    97      10.491 -20.567   8.407  1.00 82.57           C  
ATOM    761  CD1 LEU    97      11.138 -19.564   7.457  1.00 74.96           C  
ATOM    762  CD2 LEU    97       9.074 -20.134   8.766  1.00 74.93           C  
ATOM    763  N   VAL    98      11.554 -24.073   9.889  1.00 89.25           N  
ATOM    764  CA  VAL    98      11.768 -24.486  11.272  1.00 88.96           C  
ATOM    765  C   VAL    98      13.141 -25.138  11.411  1.00 88.21           C  
ATOM    766  CB  VAL    98      10.666 -25.458  11.750  1.00 88.46           C  
ATOM    767  O   VAL    98      13.829 -24.945  12.416  1.00 86.88           O  
ATOM    768  CG1 VAL    98      11.018 -26.043  13.117  1.00 87.55           C  
ATOM    769  CG2 VAL    98       9.314 -24.748  11.801  1.00 87.22           C  
ATOM    770  N   GLU    99      13.598 -25.871  10.425  1.00 87.49           N  
ATOM    771  CA  GLU    99      14.959 -26.400  10.397  1.00 87.04           C  
ATOM    772  C   GLU    99      15.989 -25.274  10.376  1.00 85.73           C  
ATOM    773  CB  GLU    99      15.155 -27.315   9.185  1.00 86.25           C  
ATOM    774  O   GLU    99      16.968 -25.309  11.124  1.00 83.66           O  
ATOM    775  CG  GLU    99      16.527 -27.969   9.125  1.00 84.23           C  
ATOM    776  CD  GLU    99      16.675 -28.947   7.969  1.00 82.11           C  
ATOM    777  OE1 GLU    99      15.764 -29.018   7.114  1.00 82.04           O  
ATOM    778  OE2 GLU    99      17.711 -29.648   7.920  1.00 81.69           O  
ATOM    779  N   GLN   100      15.713 -24.232   9.486  1.00 85.34           N  
ATOM    780  CA  GLN   100      16.620 -23.104   9.307  1.00 84.66           C  
ATOM    781  C   GLN   100      16.671 -22.235  10.560  1.00 83.73           C  
ATOM    782  CB  GLN   100      16.200 -22.262   8.101  1.00 84.01           C  
ATOM    783  O   GLN   100      17.752 -21.859  11.018  1.00 81.44           O  
ATOM    784  CG  GLN   100      17.097 -21.058   7.849  1.00 82.91           C  
ATOM    785  CD  GLN   100      18.558 -21.436   7.693  1.00 80.70           C  
ATOM    786  NE2 GLN   100      19.449 -20.512   8.034  1.00 79.90           N  
ATOM    787  OE1 GLN   100      18.882 -22.551   7.272  1.00 79.60           O  
ATOM    788  N   TYR   101      15.509 -21.972  11.200  1.00 82.28           N  
ATOM    789  CA  TYR   101      15.427 -20.916  12.203  1.00 81.97           C  
ATOM    790  C   TYR   101      15.112 -21.492  13.578  1.00 80.93           C  
ATOM    791  CB  TYR   101      14.363 -19.885  11.813  1.00 80.71           C  
ATOM    792  O   TYR   101      15.214 -20.794  14.589  1.00 77.95           O  
ATOM    793  CG  TYR   101      14.711 -19.092  10.577  1.00 80.76           C  
ATOM    794  CD1 TYR   101      15.779 -18.197  10.578  1.00 79.04           C  
ATOM    795  CD2 TYR   101      13.973 -19.234   9.407  1.00 79.63           C  
ATOM    796  CE1 TYR   101      16.102 -17.462   9.442  1.00 79.07           C  
ATOM    797  CE2 TYR   101      14.287 -18.504   8.265  1.00 79.92           C  
ATOM    798  OH  TYR   101      15.667 -16.897   7.165  1.00 70.55           O  
ATOM    799  CZ  TYR   101      15.352 -17.622   8.292  1.00 75.66           C  
ATOM    800  N   GLY   102      14.828 -22.725  13.716  1.00 81.05           N  
ATOM    801  CA  GLY   102      14.492 -23.401  14.960  1.00 81.46           C  
ATOM    802  C   GLY   102      13.002 -23.430  15.240  1.00 82.04           C  
ATOM    803  O   GLY   102      12.211 -22.863  14.482  1.00 80.82           O  
ATOM    804  N   ASP   103      12.643 -24.044  16.404  1.00 79.59           N  
ATOM    805  CA  ASP   103      11.247 -24.350  16.699  1.00 79.95           C  
ATOM    806  C   ASP   103      10.623 -23.272  17.583  1.00 80.13           C  
ATOM    807  CB  ASP   103      11.129 -25.718  17.375  1.00 77.02           C  
ATOM    808  O   ASP   103       9.478 -23.405  18.018  1.00 77.00           O  
ATOM    809  CG  ASP   103      11.740 -25.748  18.765  1.00 74.38           C  
ATOM    810  OD1 ASP   103      12.372 -24.751  19.174  1.00 75.12           O  
ATOM    811  OD2 ASP   103      11.590 -26.779  19.455  1.00 79.24           O  
ATOM    812  N   GLY   104      11.396 -22.272  17.917  1.00 73.94           N  
ATOM    813  CA  GLY   104      10.946 -21.125  18.690  1.00 73.23           C  
ATOM    814  C   GLY   104      10.711 -21.446  20.154  1.00 72.34           C  
ATOM    815  O   GLY   104      10.247 -20.595  20.915  1.00 67.72           O  
ATOM    816  N   ARG   105      10.963 -22.640  20.721  1.00 69.90           N  
ATOM    817  CA  ARG   105      10.843 -22.967  22.139  1.00 68.49           C  
ATOM    818  C   ARG   105      11.956 -22.310  22.948  1.00 68.10           C  
ATOM    819  CB  ARG   105      10.871 -24.483  22.345  1.00 66.52           C  
ATOM    820  O   ARG   105      13.110 -22.277  22.515  1.00 64.99           O  
ATOM    821  CG  ARG   105       9.612 -25.192  21.872  1.00 65.45           C  
ATOM    822  CD  ARG   105       9.684 -26.693  22.117  1.00 65.49           C  
ATOM    823  NE  ARG   105       8.578 -27.398  21.474  1.00 52.24           N  
ATOM    824  NH1 ARG   105       9.277 -29.505  22.114  1.00 48.97           N  
ATOM    825  NH2 ARG   105       7.368 -29.254  20.870  1.00 45.64           N  
ATOM    826  CZ  ARG   105       8.410 -28.717  21.487  1.00 60.76           C  
ATOM    827  N   PRO   106      11.637 -21.724  24.105  1.00 60.90           N  
ATOM    828  CA  PRO   106      12.704 -21.346  25.035  1.00 59.85           C  
ATOM    829  C   PRO   106      13.612 -22.518  25.400  1.00 61.22           C  
ATOM    830  CB  PRO   106      11.939 -20.845  26.264  1.00 57.34           C  
ATOM    831  O   PRO   106      13.125 -23.606  25.716  1.00 59.53           O  
ATOM    832  CG  PRO   106      10.517 -20.749  25.815  1.00 54.85           C  
ATOM    833  CD  PRO   106      10.352 -21.573  24.571  1.00 56.22           C  
ATOM    834  N   GLY   107      14.832 -22.369  25.087  1.00 50.25           N  
ATOM    835  CA  GLY   107      15.817 -23.335  25.546  1.00 51.88           C  
ATOM    836  C   GLY   107      15.803 -23.533  27.050  1.00 50.69           C  
ATOM    837  O   GLY   107      15.212 -22.735  27.781  1.00 49.37           O  
ATOM    838  N   PRO   108      16.387 -24.659  27.628  1.00 46.80           N  
ATOM    839  CA  PRO   108      16.321 -25.006  29.049  1.00 45.66           C  
ATOM    840  C   PRO   108      16.715 -23.844  29.958  1.00 46.25           C  
ATOM    841  CB  PRO   108      17.317 -26.161  29.177  1.00 41.95           C  
ATOM    842  O   PRO   108      16.325 -23.811  31.128  1.00 43.52           O  
ATOM    843  CG  PRO   108      17.698 -26.495  27.771  1.00 40.27           C  
ATOM    844  CD  PRO   108      17.213 -25.394  26.871  1.00 41.09           C  
ATOM    845  N   SER   109      17.523 -22.858  29.521  1.00 34.54           N  
ATOM    846  CA  SER   109      18.037 -21.738  30.303  1.00 35.57           C  
ATOM    847  C   SER   109      17.057 -20.569  30.306  1.00 34.42           C  
ATOM    848  CB  SER   109      19.390 -21.279  29.757  1.00 30.33           C  
ATOM    849  O   SER   109      17.346 -19.512  30.871  1.00 31.96           O  
ATOM    850  OG  SER   109      19.340 -21.132  28.349  1.00 32.08           O  
ATOM    851  N   GLY   110      15.688 -20.892  29.996  1.00 37.80           N  
ATOM    852  CA  GLY   110      14.707 -19.822  29.906  1.00 37.73           C  
ATOM    853  C   GLY   110      15.115 -18.718  28.948  1.00 37.15           C  
ATOM    854  O   GLY   110      14.276 -17.926  28.513  1.00 34.58           O  
ATOM    855  N   VAL   111      16.375 -18.712  28.521  1.00 33.77           N  
ATOM    856  CA  VAL   111      16.986 -18.011  27.396  1.00 34.37           C  
ATOM    857  C   VAL   111      16.913 -18.882  26.143  1.00 33.73           C  
ATOM    858  CB  VAL   111      18.453 -17.629  27.694  1.00 30.61           C  
ATOM    859  O   VAL   111      17.746 -19.770  25.948  1.00 31.85           O  
ATOM    860  CG1 VAL   111      18.989 -16.673  26.630  1.00 28.46           C  
ATOM    861  CG2 VAL   111      18.569 -17.005  29.084  1.00 28.70           C  
ATOM    862  N   GLY   112      15.814 -19.762  25.948  1.00 35.18           N  
ATOM    863  CA  GLY   112      15.643 -20.518  24.717  1.00 35.88           C  
ATOM    864  C   GLY   112      16.352 -19.895  23.530  1.00 35.17           C  
ATOM    865  O   GLY   112      16.542 -18.678  23.482  1.00 34.11           O  
ATOM    866  N   ARG   113      17.445 -20.487  23.132  1.00 36.74           N  
ATOM    867  CA  ARG   113      17.978 -20.161  21.813  1.00 37.21           C  
ATOM    868  C   ARG   113      16.946 -19.416  20.973  1.00 36.78           C  
ATOM    869  CB  ARG   113      18.428 -21.430  21.086  1.00 34.32           C  
ATOM    870  O   ARG   113      16.044 -20.030  20.401  1.00 35.24           O  
ATOM    871  CG  ARG   113      19.820 -21.903  21.476  1.00 31.94           C  
ATOM    872  CD  ARG   113      20.260 -23.102  20.649  1.00 34.96           C  
ATOM    873  NE  ARG   113      21.527 -23.650  21.126  1.00 32.01           N  
ATOM    874  NH1 ARG   113      21.780 -25.137  19.376  1.00 26.58           N  
ATOM    875  NH2 ARG   113      23.361 -25.029  21.032  1.00 22.76           N  
ATOM    876  CZ  ARG   113      22.220 -24.604  20.510  1.00 30.02           C  
ATOM    877  N   ARG   114      16.325 -18.285  21.500  1.00 46.58           N  
ATOM    878  CA  ARG   114      15.758 -17.343  20.541  1.00 45.49           C  
ATOM    879  C   ARG   114      16.046 -17.780  19.108  1.00 46.50           C  
ATOM    880  CB  ARG   114      16.309 -15.935  20.780  1.00 41.92           C  
ATOM    881  O   ARG   114      17.022 -18.489  18.854  1.00 44.29           O  
ATOM    882  CG  ARG   114      15.796 -15.281  22.052  1.00 38.44           C  
ATOM    883  CD  ARG   114      16.271 -13.840  22.177  1.00 40.04           C  
ATOM    884  NE  ARG   114      15.805 -13.224  23.416  1.00 35.49           N  
ATOM    885  NH1 ARG   114      16.691 -11.141  22.956  1.00 28.51           N  
ATOM    886  NH2 ARG   114      15.546 -11.499  24.909  1.00 25.08           N  
ATOM    887  CZ  ARG   114      16.015 -11.956  23.757  1.00 36.19           C  
ATOM    888  N   ALA   115      14.909 -18.184  18.319  1.00 48.66           N  
ATOM    889  CA  ALA   115      15.061 -18.437  16.888  1.00 48.21           C  
ATOM    890  C   ALA   115      16.499 -18.196  16.438  1.00 49.64           C  
ATOM    891  CB  ALA   115      14.102 -17.558  16.088  1.00 43.98           C  
ATOM    892  O   ALA   115      17.088 -17.159  16.750  1.00 47.88           O  
ATOM    893  N   ARG   116      17.317 -19.239  16.497  1.00 46.80           N  
ATOM    894  CA  ARG   116      18.693 -19.212  16.010  1.00 45.67           C  
ATOM    895  C   ARG   116      18.834 -18.267  14.821  1.00 46.80           C  
ATOM    896  CB  ARG   116      19.153 -20.618  15.619  1.00 40.41           C  
ATOM    897  O   ARG   116      19.915 -17.728  14.575  1.00 43.70           O  
ATOM    898  CG  ARG   116      19.484 -21.509  16.805  1.00 36.88           C  
ATOM    899  CD  ARG   116      20.065 -22.845  16.362  1.00 39.73           C  
ATOM    900  NE  ARG   116      20.259 -23.750  17.492  1.00 32.92           N  
ATOM    901  NH1 ARG   116      21.219 -25.438  16.241  1.00 25.83           N  
ATOM    902  NH2 ARG   116      20.931 -25.701  18.500  1.00 21.55           N  
ATOM    903  CZ  ARG   116      20.803 -24.961  17.408  1.00 30.12           C  
ATOM    904  N   GLY   117      17.632 -18.097  14.061  1.00 49.32           N  
ATOM    905  CA  GLY   117      17.924 -17.956  12.644  1.00 48.77           C  
ATOM    906  C   GLY   117      17.551 -16.593  12.090  1.00 49.53           C  
ATOM    907  O   GLY   117      17.929 -16.248  10.969  1.00 46.00           O  
ATOM    908  N   PHE   118      17.131 -15.680  12.860  1.00 65.03           N  
ATOM    909  CA  PHE   118      17.157 -14.361  12.239  1.00 64.14           C  
ATOM    910  C   PHE   118      18.490 -13.668  12.496  1.00 64.50           C  
ATOM    911  CB  PHE   118      16.006 -13.496  12.762  1.00 60.27           C  
ATOM    912  O   PHE   118      19.116 -13.882  13.536  1.00 60.21           O  
ATOM    913  CG  PHE   118      14.647 -14.112  12.567  1.00 56.83           C  
ATOM    914  CD1 PHE   118      14.128 -14.294  11.291  1.00 54.63           C  
ATOM    915  CD2 PHE   118      13.888 -14.509  13.660  1.00 56.62           C  
ATOM    916  CE1 PHE   118      12.870 -14.863  11.107  1.00 55.00           C  
ATOM    917  CE2 PHE   118      12.630 -15.079  13.484  1.00 53.81           C  
ATOM    918  CZ  PHE   118      12.123 -15.254  12.207  1.00 56.23           C  
ATOM    919  N   ASP   119      19.129 -13.215  11.481  1.00 65.90           N  
ATOM    920  CA  ASP   119      20.350 -12.455  11.728  1.00 65.45           C  
ATOM    921  C   ASP   119      20.126 -11.390  12.800  1.00 66.39           C  
ATOM    922  CB  ASP   119      20.848 -11.804  10.436  1.00 62.77           C  
ATOM    923  O   ASP   119      19.560 -10.331  12.521  1.00 63.87           O  
ATOM    924  CG  ASP   119      22.176 -11.087  10.607  1.00 59.09           C  
ATOM    925  OD1 ASP   119      22.701 -11.037  11.740  1.00 60.53           O  
ATOM    926  OD2 ASP   119      22.700 -10.565   9.599  1.00 62.98           O  
ATOM    927  N   LEU   120      20.450 -11.744  14.064  1.00 65.60           N  
ATOM    928  CA  LEU   120      20.188 -10.947  15.257  1.00 64.41           C  
ATOM    929  C   LEU   120      20.976  -9.642  15.223  1.00 65.76           C  
ATOM    930  CB  LEU   120      20.542 -11.738  16.519  1.00 62.56           C  
ATOM    931  O   LEU   120      20.648  -8.695  15.942  1.00 63.51           O  
ATOM    932  CG  LEU   120      19.704 -12.988  16.793  1.00 58.89           C  
ATOM    933  CD1 LEU   120      20.170 -13.667  18.076  1.00 55.90           C  
ATOM    934  CD2 LEU   120      18.224 -12.630  16.879  1.00 56.84           C  
ATOM    935  N   ASP   121      21.912  -9.606  14.394  1.00 64.08           N  
ATOM    936  CA  ASP   121      22.728  -8.401  14.283  1.00 63.04           C  
ATOM    937  C   ASP   121      22.214  -7.490  13.170  1.00 64.10           C  
ATOM    938  CB  ASP   121      24.192  -8.766  14.031  1.00 61.32           C  
ATOM    939  O   ASP   121      22.746  -6.398  12.959  1.00 61.93           O  
ATOM    940  CG  ASP   121      24.850  -9.438  15.223  1.00 58.25           C  
ATOM    941  OD1 ASP   121      24.636  -8.991  16.370  1.00 58.81           O  
ATOM    942  OD2 ASP   121      25.590 -10.423  15.013  1.00 60.93           O  
ATOM    943  N   SER   122      21.138  -7.915  12.634  1.00 68.08           N  
ATOM    944  CA  SER   122      20.525  -7.130  11.568  1.00 67.42           C  
ATOM    945  C   SER   122      19.713  -5.969  12.133  1.00 68.55           C  
ATOM    946  CB  SER   122      19.629  -8.014  10.698  1.00 65.28           C  
ATOM    947  O   SER   122      19.081  -6.100  13.183  1.00 65.87           O  
ATOM    948  OG  SER   122      20.380  -9.058  10.103  1.00 61.88           O  
ATOM    949  N   LYS   123      19.804  -4.842  11.493  1.00 72.40           N  
ATOM    950  CA  LYS   123      18.807  -3.783  11.617  1.00 72.54           C  
ATOM    951  C   LYS   123      17.686  -3.962  10.597  1.00 72.82           C  
ATOM    952  CB  LYS   123      19.457  -2.410  11.445  1.00 70.29           C  
ATOM    953  O   LYS   123      17.937  -3.997   9.390  1.00 71.02           O  
ATOM    954  CG  LYS   123      20.427  -2.040  12.558  1.00 66.28           C  
ATOM    955  CD  LYS   123      20.991  -0.638  12.365  1.00 64.32           C  
ATOM    956  CE  LYS   123      22.004  -0.289  13.447  1.00 55.26           C  
ATOM    957  NZ  LYS   123      22.603   1.062  13.229  1.00 48.65           N  
ATOM    958  N   VAL   124      16.465  -4.088  11.183  1.00 79.77           N  
ATOM    959  CA  VAL   124      15.321  -4.366  10.320  1.00 79.98           C  
ATOM    960  C   VAL   124      14.328  -3.209  10.391  1.00 80.55           C  
ATOM    961  CB  VAL   124      14.626  -5.690  10.708  1.00 78.96           C  
ATOM    962  O   VAL   124      14.276  -2.487  11.389  1.00 79.71           O  
ATOM    963  CG1 VAL   124      15.588  -6.868  10.563  1.00 78.57           C  
ATOM    964  CG2 VAL   124      14.085  -5.610  12.134  1.00 78.32           C  
ATOM    965  N   GLN   125      13.595  -3.000   9.322  1.00 83.50           N  
ATOM    966  CA  GLN   125      12.445  -2.102   9.332  1.00 84.16           C  
ATOM    967  C   GLN   125      11.293  -2.692  10.140  1.00 85.06           C  
ATOM    968  CB  GLN   125      11.985  -1.802   7.904  1.00 82.39           C  
ATOM    969  O   GLN   125      10.889  -3.835   9.912  1.00 84.68           O  
ATOM    970  CG  GLN   125      12.988  -0.993   7.092  1.00 77.36           C  
ATOM    971  CD  GLN   125      12.465  -0.619   5.718  1.00 74.29           C  
ATOM    972  NE2 GLN   125      13.349  -0.112   4.865  1.00 66.80           N  
ATOM    973  OE1 GLN   125      11.277  -0.785   5.425  1.00 71.52           O  
ATOM    974  N   VAL   126      10.853  -1.971  11.087  1.00 88.13           N  
ATOM    975  CA  VAL   126       9.792  -2.417  11.984  1.00 88.67           C  
ATOM    976  C   VAL   126       8.522  -2.700  11.184  1.00 89.24           C  
ATOM    977  CB  VAL   126       9.504  -1.372  13.086  1.00 87.84           C  
ATOM    978  O   VAL   126       7.898  -3.750  11.350  1.00 88.96           O  
ATOM    979  CG1 VAL   126       8.302  -1.793  13.929  1.00 86.62           C  
ATOM    980  CG2 VAL   126      10.736  -1.176  13.968  1.00 86.27           C  
ATOM    981  N   PHE   127       8.186  -1.842  10.266  1.00 90.93           N  
ATOM    982  CA  PHE   127       6.992  -1.926   9.434  1.00 91.28           C  
ATOM    983  C   PHE   127       7.018  -3.184   8.574  1.00 91.21           C  
ATOM    984  CB  PHE   127       6.866  -0.685   8.545  1.00 90.60           C  
ATOM    985  O   PHE   127       6.212  -4.096   8.774  1.00 90.51           O  
ATOM    986  CG  PHE   127       5.726  -0.753   7.565  1.00 89.67           C  
ATOM    987  CD1 PHE   127       4.428  -0.984   8.002  1.00 87.58           C  
ATOM    988  CD2 PHE   127       5.953  -0.586   6.205  1.00 87.79           C  
ATOM    989  CE1 PHE   127       3.371  -1.048   7.098  1.00 87.45           C  
ATOM    990  CE2 PHE   127       4.902  -0.648   5.295  1.00 88.03           C  
ATOM    991  CZ  PHE   127       3.612  -0.880   5.743  1.00 87.28           C  
ATOM    992  N   GLU   128       8.030  -3.394   7.736  1.00 88.95           N  
ATOM    993  CA  GLU   128       8.122  -4.516   6.807  1.00 89.07           C  
ATOM    994  C   GLU   128       8.262  -5.840   7.552  1.00 89.21           C  
ATOM    995  CB  GLU   128       9.300  -4.325   5.848  1.00 87.84           C  
ATOM    996  O   GLU   128       7.658  -6.843   7.166  1.00 88.43           O  
ATOM    997  CG  GLU   128       9.164  -3.112   4.940  1.00 84.53           C  
ATOM    998  CD  GLU   128       7.995  -3.214   3.973  1.00 82.11           C  
ATOM    999  OE1 GLU   128       7.498  -4.339   3.739  1.00 80.51           O  
ATOM   1000  OE2 GLU   128       7.573  -2.161   3.445  1.00 76.66           O  
ATOM   1001  N   THR   129       8.903  -5.778   8.621  1.00 88.98           N  
ATOM   1002  CA  THR   129       9.080  -6.998   9.400  1.00 89.42           C  
ATOM   1003  C   THR   129       7.774  -7.400  10.079  1.00 90.06           C  
ATOM   1004  CB  THR   129      10.183  -6.830  10.461  1.00 88.52           C  
ATOM   1005  O   THR   129       7.488  -8.590  10.232  1.00 89.77           O  
ATOM   1006  CG2 THR   129      10.456  -8.145  11.184  1.00 85.24           C  
ATOM   1007  OG1 THR   129      11.388  -6.389   9.823  1.00 86.75           O  
ATOM   1008  N   VAL   130       6.960  -6.478  10.451  1.00 93.28           N  
ATOM   1009  CA  VAL   130       5.663  -6.789  11.043  1.00 93.77           C  
ATOM   1010  C   VAL   130       4.697  -7.255   9.956  1.00 93.99           C  
ATOM   1011  CB  VAL   130       5.074  -5.572  11.792  1.00 93.32           C  
ATOM   1012  O   VAL   130       4.116  -8.339  10.056  1.00 93.72           O  
ATOM   1013  CG1 VAL   130       3.634  -5.847  12.221  1.00 92.62           C  
ATOM   1014  CG2 VAL   130       5.938  -5.223  13.003  1.00 92.45           C  
ATOM   1015  N   ILE   131       4.528  -6.505   8.871  1.00 93.84           N  
ATOM   1016  CA  ILE   131       3.439  -6.791   7.944  1.00 94.21           C  
ATOM   1017  C   ILE   131       3.824  -7.959   7.039  1.00 93.92           C  
ATOM   1018  CB  ILE   131       3.080  -5.550   7.095  1.00 93.65           C  
ATOM   1019  O   ILE   131       2.979  -8.786   6.689  1.00 93.04           O  
ATOM   1020  CG1 ILE   131       4.278  -5.123   6.240  1.00 92.03           C  
ATOM   1021  CG2 ILE   131       2.608  -4.401   7.991  1.00 91.58           C  
ATOM   1022  CD1 ILE   131       3.969  -4.001   5.258  1.00 90.16           C  
ATOM   1023  N   ARG   132       5.152  -8.258   6.762  1.00 92.07           N  
ATOM   1024  CA  ARG   132       5.601  -9.352   5.907  1.00 92.18           C  
ATOM   1025  C   ARG   132       6.036 -10.554   6.739  1.00 92.16           C  
ATOM   1026  CB  ARG   132       6.751  -8.894   5.007  1.00 90.93           C  
ATOM   1027  O   ARG   132       5.520 -11.659   6.559  1.00 91.41           O  
ATOM   1028  CG  ARG   132       6.380  -7.764   4.060  1.00 87.19           C  
ATOM   1029  CD  ARG   132       7.538  -7.391   3.145  1.00 84.15           C  
ATOM   1030  NE  ARG   132       7.160  -6.350   2.194  1.00 80.91           N  
ATOM   1031  NH1 ARG   132       6.798  -7.801   0.433  1.00 67.09           N  
ATOM   1032  NH2 ARG   132       6.491  -5.547   0.149  1.00 64.96           N  
ATOM   1033  CZ  ARG   132       6.817  -6.568   0.928  1.00 81.23           C  
ATOM   1034  N   GLY   133       7.024 -10.332   7.614  1.00 91.74           N  
ATOM   1035  CA  GLY   133       7.555 -11.408   8.436  1.00 91.96           C  
ATOM   1036  C   GLY   133       6.542 -11.964   9.419  1.00 92.38           C  
ATOM   1037  O   GLY   133       6.091 -13.103   9.276  1.00 91.94           O  
ATOM   1038  N   VAL   134       6.055 -11.147  10.348  1.00 93.59           N  
ATOM   1039  CA  VAL   134       5.082 -11.566  11.352  1.00 94.12           C  
ATOM   1040  C   VAL   134       3.754 -11.900  10.676  1.00 94.40           C  
ATOM   1041  CB  VAL   134       4.874 -10.479  12.429  1.00 93.67           C  
ATOM   1042  O   VAL   134       3.163 -12.949  10.941  1.00 94.23           O  
ATOM   1043  CG1 VAL   134       3.802 -10.908  13.430  1.00 93.04           C  
ATOM   1044  CG2 VAL   134       6.189 -10.179  13.146  1.00 92.96           C  
ATOM   1045  N   GLY   135       3.283 -11.086   9.759  1.00 95.70           N  
ATOM   1046  CA  GLY   135       2.054 -11.321   9.017  1.00 95.87           C  
ATOM   1047  C   GLY   135       2.061 -12.631   8.251  1.00 95.98           C  
ATOM   1048  O   GLY   135       1.129 -13.429   8.367  1.00 95.68           O  
ATOM   1049  N   GLY   136       3.157 -12.954   7.475  1.00 95.99           N  
ATOM   1050  CA  GLY   136       3.328 -14.199   6.743  1.00 96.11           C  
ATOM   1051  C   GLY   136       3.346 -15.421   7.642  1.00 96.20           C  
ATOM   1052  O   GLY   136       2.635 -16.396   7.388  1.00 95.87           O  
ATOM   1053  N   LEU   137       4.015 -15.379   8.794  1.00 94.84           N  
ATOM   1054  CA  LEU   137       4.094 -16.459   9.771  1.00 95.17           C  
ATOM   1055  C   LEU   137       2.737 -16.705  10.421  1.00 95.16           C  
ATOM   1056  CB  LEU   137       5.137 -16.135  10.844  1.00 94.88           C  
ATOM   1057  O   LEU   137       2.326 -17.854  10.594  1.00 94.86           O  
ATOM   1058  CG  LEU   137       6.600 -16.160  10.398  1.00 94.31           C  
ATOM   1059  CD1 LEU   137       7.500 -15.621  11.505  1.00 92.97           C  
ATOM   1060  CD2 LEU   137       7.015 -17.573  10.005  1.00 92.74           C  
ATOM   1061  N   LEU   138       1.973 -15.658  10.728  1.00 95.78           N  
ATOM   1062  CA  LEU   138       0.643 -15.753  11.320  1.00 95.95           C  
ATOM   1063  C   LEU   138      -0.354 -16.336  10.324  1.00 95.94           C  
ATOM   1064  CB  LEU   138       0.166 -14.377  11.792  1.00 95.66           C  
ATOM   1065  O   LEU   138      -1.117 -17.244  10.662  1.00 95.62           O  
ATOM   1066  CG  LEU   138       0.861 -13.806  13.028  1.00 94.61           C  
ATOM   1067  CD1 LEU   138       0.393 -12.378  13.288  1.00 92.72           C  
ATOM   1068  CD2 LEU   138       0.600 -14.689  14.244  1.00 92.53           C  
ATOM   1069  N   SER   139      -0.353 -15.844   9.115  1.00 97.18           N  
ATOM   1070  CA  SER   139      -1.222 -16.375   8.070  1.00 97.16           C  
ATOM   1071  C   SER   139      -0.953 -17.856   7.827  1.00 97.08           C  
ATOM   1072  CB  SER   139      -1.036 -15.594   6.769  1.00 96.96           C  
ATOM   1073  O   SER   139      -1.875 -18.674   7.858  1.00 96.63           O  
ATOM   1074  OG  SER   139      -1.921 -16.066   5.768  1.00 94.53           O  
ATOM   1075  N   ALA   140       0.324 -18.276   7.717  1.00 96.92           N  
ATOM   1076  CA  ALA   140       0.720 -19.671   7.542  1.00 96.90           C  
ATOM   1077  C   ALA   140       0.310 -20.512   8.747  1.00 96.71           C  
ATOM   1078  CB  ALA   140       2.226 -19.772   7.313  1.00 96.67           C  
ATOM   1079  O   ALA   140      -0.183 -21.632   8.592  1.00 96.18           O  
ATOM   1080  N   HIS   141       0.369 -19.976  10.001  1.00 94.73           N  
ATOM   1081  CA  HIS   141      -0.103 -20.637  11.212  1.00 94.89           C  
ATOM   1082  C   HIS   141      -1.612 -20.852  11.170  1.00 94.52           C  
ATOM   1083  CB  HIS   141       0.277 -19.822  12.450  1.00 94.75           C  
ATOM   1084  O   HIS   141      -2.095 -21.952  11.451  1.00 93.85           O  
ATOM   1085  CG  HIS   141      -0.332 -20.335  13.716  1.00 94.62           C  
ATOM   1086  CD2 HIS   141      -1.305 -19.823  14.506  1.00 93.39           C  
ATOM   1087  ND1 HIS   141       0.062 -21.517  14.305  1.00 92.99           N  
ATOM   1088  CE1 HIS   141      -0.646 -21.711  15.406  1.00 92.92           C  
ATOM   1089  NE2 HIS   141      -1.482 -20.697  15.550  1.00 93.28           N  
ATOM   1090  N   LEU   142      -2.391 -19.841  10.734  1.00 93.23           N  
ATOM   1091  CA  LEU   142      -3.846 -19.910  10.656  1.00 93.48           C  
ATOM   1092  C   LEU   142      -4.288 -20.959   9.642  1.00 93.11           C  
ATOM   1093  CB  LEU   142      -4.428 -18.544  10.281  1.00 93.37           C  
ATOM   1094  O   LEU   142      -5.255 -21.688   9.877  1.00 92.38           O  
ATOM   1095  CG  LEU   142      -4.362 -17.460  11.358  1.00 93.45           C  
ATOM   1096  CD1 LEU   142      -4.728 -16.103  10.767  1.00 92.47           C  
ATOM   1097  CD2 LEU   142      -5.281 -17.807  12.524  1.00 92.25           C  
ATOM   1098  N   PHE   143      -3.535 -21.208   8.522  1.00 94.59           N  
ATOM   1099  CA  PHE   143      -3.769 -22.300   7.583  1.00 94.82           C  
ATOM   1100  C   PHE   143      -3.368 -23.636   8.197  1.00 94.21           C  
ATOM   1101  CB  PHE   143      -2.995 -22.066   6.282  1.00 95.07           C  
ATOM   1102  O   PHE   143      -4.129 -24.604   8.140  1.00 93.35           O  
ATOM   1103  CG  PHE   143      -3.652 -21.080   5.354  1.00 95.74           C  
ATOM   1104  CD1 PHE   143      -4.857 -21.385   4.733  1.00 95.43           C  
ATOM   1105  CD2 PHE   143      -3.063 -19.848   5.102  1.00 95.10           C  
ATOM   1106  CE1 PHE   143      -5.467 -20.475   3.873  1.00 94.86           C  
ATOM   1107  CE2 PHE   143      -3.667 -18.933   4.244  1.00 94.78           C  
ATOM   1108  CZ  PHE   143      -4.868 -19.249   3.630  1.00 94.98           C  
ATOM   1109  N   ALA   144      -2.244 -23.716   8.884  1.00 94.33           N  
ATOM   1110  CA  ALA   144      -1.696 -24.941   9.462  1.00 94.21           C  
ATOM   1111  C   ALA   144      -2.644 -25.527  10.505  1.00 93.26           C  
ATOM   1112  CB  ALA   144      -0.328 -24.670  10.083  1.00 93.84           C  
ATOM   1113  O   ALA   144      -2.819 -26.745  10.578  1.00 91.93           O  
ATOM   1114  N   ILE   145      -3.394 -24.650  11.234  1.00 90.81           N  
ATOM   1115  CA  ILE   145      -4.288 -25.107  12.292  1.00 90.36           C  
ATOM   1116  C   ILE   145      -5.717 -25.194  11.759  1.00 89.63           C  
ATOM   1117  CB  ILE   145      -4.232 -24.173  13.522  1.00 89.68           C  
ATOM   1118  O   ILE   145      -6.639 -25.556  12.494  1.00 87.96           O  
ATOM   1119  CG1 ILE   145      -4.743 -22.776  13.156  1.00 87.89           C  
ATOM   1120  CG2 ILE   145      -2.808 -24.106  14.084  1.00 87.60           C  
ATOM   1121  CD1 ILE   145      -4.948 -21.858  14.354  1.00 86.33           C  
ATOM   1122  N   GLY   146      -6.056 -24.859  10.559  1.00 89.25           N  
ATOM   1123  CA  GLY   146      -7.340 -24.973   9.887  1.00 88.95           C  
ATOM   1124  C   GLY   146      -8.307 -23.863  10.253  1.00 88.43           C  
ATOM   1125  O   GLY   146      -9.516 -23.992  10.046  1.00 86.90           O  
ATOM   1126  N   ALA   147      -7.779 -22.756  10.788  1.00 87.35           N  
ATOM   1127  CA  ALA   147      -8.601 -21.570  11.014  1.00 87.61           C  
ATOM   1128  C   ALA   147      -8.957 -20.890   9.695  1.00 87.81           C  
ATOM   1129  CB  ALA   147      -7.880 -20.591  11.937  1.00 86.64           C  
ATOM   1130  O   ALA   147     -10.064 -20.370   9.537  1.00 87.08           O  
ATOM   1131  N   LEU   148      -8.081 -20.872   8.726  1.00 90.87           N  
ATOM   1132  CA  LEU   148      -8.339 -20.602   7.316  1.00 91.56           C  
ATOM   1133  C   LEU   148      -8.449 -21.901   6.525  1.00 91.00           C  
ATOM   1134  CB  LEU   148      -7.232 -19.724   6.727  1.00 91.42           C  
ATOM   1135  O   LEU   148      -7.704 -22.850   6.775  1.00 90.05           O  
ATOM   1136  CG  LEU   148      -7.165 -18.284   7.238  1.00 91.96           C  
ATOM   1137  CD1 LEU   148      -5.880 -17.613   6.764  1.00 91.00           C  
ATOM   1138  CD2 LEU   148      -8.386 -17.495   6.777  1.00 90.93           C  
ATOM   1139  N   PRO   149      -9.376 -22.004   5.641  1.00 90.52           N  
ATOM   1140  CA  PRO   149      -9.667 -23.291   5.006  1.00 91.36           C  
ATOM   1141  C   PRO   149      -8.636 -23.673   3.946  1.00 91.86           C  
ATOM   1142  CB  PRO   149     -11.044 -23.069   4.374  1.00 90.31           C  
ATOM   1143  O   PRO   149      -8.234 -22.830   3.140  1.00 91.63           O  
ATOM   1144  CG  PRO   149     -11.086 -21.610   4.053  1.00 89.52           C  
ATOM   1145  CD  PRO   149     -10.316 -20.868   5.108  1.00 90.01           C  
ATOM   1146  N   ILE   150      -8.250 -24.922   3.890  1.00 93.60           N  
ATOM   1147  CA  ILE   150      -7.609 -25.641   2.794  1.00 93.92           C  
ATOM   1148  C   ILE   150      -8.456 -26.851   2.406  1.00 92.46           C  
ATOM   1149  CB  ILE   150      -6.179 -26.088   3.171  1.00 93.56           C  
ATOM   1150  O   ILE   150      -8.796 -27.677   3.256  1.00 90.89           O  
ATOM   1151  CG1 ILE   150      -5.325 -24.875   3.559  1.00 93.10           C  
ATOM   1152  CG2 ILE   150      -5.534 -26.865   2.020  1.00 92.89           C  
ATOM   1153  CD1 ILE   150      -3.937 -25.233   4.072  1.00 91.20           C  
ATOM   1154  N   THR   151      -8.762 -26.900   1.140  1.00 90.88           N  
ATOM   1155  CA  THR   151      -9.612 -27.985   0.661  1.00 91.48           C  
ATOM   1156  C   THR   151      -8.979 -29.341   0.962  1.00 89.38           C  
ATOM   1157  CB  THR   151      -9.873 -27.862  -0.852  1.00 90.51           C  
ATOM   1158  O   THR   151      -7.833 -29.594   0.588  1.00 87.08           O  
ATOM   1159  CG2 THR   151     -10.756 -29.002  -1.351  1.00 87.87           C  
ATOM   1160  OG1 THR   151     -10.526 -26.615  -1.119  1.00 90.51           O  
ATOM   1161  N   GLY   152      -9.679 -30.228   1.731  1.00 89.58           N  
ATOM   1162  CA  GLY   152      -9.249 -31.577   2.061  1.00 90.10           C  
ATOM   1163  C   GLY   152      -8.299 -31.628   3.243  1.00 89.32           C  
ATOM   1164  O   GLY   152      -7.959 -32.710   3.726  1.00 87.61           O  
ATOM   1165  N   TYR   153      -7.941 -30.513   3.871  1.00 91.04           N  
ATOM   1166  CA  TYR   153      -7.082 -30.430   5.047  1.00 91.58           C  
ATOM   1167  C   TYR   153      -7.880 -30.010   6.276  1.00 88.21           C  
ATOM   1168  CB  TYR   153      -5.936 -29.443   4.807  1.00 91.31           C  
ATOM   1169  O   TYR   153      -8.539 -28.968   6.270  1.00 83.79           O  
ATOM   1170  CG  TYR   153      -5.005 -29.296   5.986  1.00 92.62           C  
ATOM   1171  CD1 TYR   153      -4.219 -30.363   6.415  1.00 91.25           C  
ATOM   1172  CD2 TYR   153      -4.910 -28.091   6.674  1.00 91.15           C  
ATOM   1173  CE1 TYR   153      -3.361 -30.233   7.502  1.00 92.20           C  
ATOM   1174  CE2 TYR   153      -4.056 -27.949   7.762  1.00 92.37           C  
ATOM   1175  OH  TYR   153      -2.438 -28.889   9.245  1.00 88.28           O  
ATOM   1176  CZ  TYR   153      -3.286 -29.024   8.168  1.00 92.16           C  
ATOM   1177  N   GLN   154      -7.895 -30.760   7.388  1.00 85.60           N  
ATOM   1178  CA  GLN   154      -8.600 -30.465   8.632  1.00 85.40           C  
ATOM   1179  C   GLN   154      -7.746 -30.822   9.845  1.00 84.44           C  
ATOM   1180  CB  GLN   154      -9.930 -31.218   8.686  1.00 81.19           C  
ATOM   1181  O   GLN   154      -7.996 -31.828  10.513  1.00 80.10           O  
ATOM   1182  CG  GLN   154     -10.926 -30.784   7.619  1.00 74.05           C  
ATOM   1183  CD  GLN   154     -12.299 -31.401   7.812  1.00 70.75           C  
ATOM   1184  NE2 GLN   154     -13.270 -30.943   7.030  1.00 64.45           N  
ATOM   1185  OE1 GLN   154     -12.484 -32.284   8.655  1.00 71.17           O  
ATOM   1186  N   PRO   155      -6.648 -30.077  10.086  1.00 84.58           N  
ATOM   1187  CA  PRO   155      -5.715 -30.482  11.141  1.00 83.29           C  
ATOM   1188  C   PRO   155      -6.295 -30.300  12.542  1.00 80.76           C  
ATOM   1189  CB  PRO   155      -4.514 -29.559  10.923  1.00 79.94           C  
ATOM   1190  O   PRO   155      -5.932 -31.035  13.464  1.00 72.54           O  
ATOM   1191  CG  PRO   155      -5.073 -28.364  10.220  1.00 80.33           C  
ATOM   1192  CD  PRO   155      -6.214 -28.811   9.353  1.00 78.61           C  
ATOM   1193  N   LEU   156      -7.120 -29.155  12.855  1.00 69.11           N  
ATOM   1194  CA  LEU   156      -7.565 -28.879  14.217  1.00 68.26           C  
ATOM   1195  C   LEU   156      -8.902 -29.555  14.500  1.00 70.93           C  
ATOM   1196  CB  LEU   156      -7.685 -27.370  14.446  1.00 59.43           C  
ATOM   1197  O   LEU   156      -9.831 -29.465  13.694  1.00 63.80           O  
ATOM   1198  CG  LEU   156      -6.381 -26.621  14.726  1.00 55.45           C  
ATOM   1199  CD1 LEU   156      -6.590 -25.118  14.575  1.00 52.36           C  
ATOM   1200  CD2 LEU   156      -5.860 -26.956  16.119  1.00 55.42           C  
ATOM   1201  N   ARG   157      -8.904 -30.256  15.595  1.00 61.19           N  
ATOM   1202  CA  ARG   157     -10.110 -30.494  16.382  1.00 58.94           C  
ATOM   1203  C   ARG   157     -10.540 -29.231  17.121  1.00 59.98           C  
ATOM   1204  CB  ARG   157      -9.887 -31.633  17.378  1.00 53.66           C  
ATOM   1205  O   ARG   157      -9.698 -28.479  17.617  1.00 55.21           O  
ATOM   1206  CG  ARG   157      -9.607 -32.977  16.724  1.00 49.14           C  
ATOM   1207  CD  ARG   157      -9.447 -34.084  17.757  1.00 49.69           C  
ATOM   1208  NE  ARG   157      -9.183 -35.375  17.127  1.00 38.33           N  
ATOM   1209  NH1 ARG   157      -8.998 -36.540  19.113  1.00 28.73           N  
ATOM   1210  NH2 ARG   157      -8.745 -37.629  17.112  1.00 24.77           N  
ATOM   1211  CZ  ARG   157      -8.976 -36.512  17.786  1.00 45.75           C  
ATOM   1212  N   GLN   158     -11.739 -28.713  16.778  1.00 53.48           N  
ATOM   1213  CA  GLN   158     -12.483 -27.524  17.178  1.00 54.04           C  
ATOM   1214  C   GLN   158     -12.120 -27.100  18.598  1.00 53.85           C  
ATOM   1215  CB  GLN   158     -13.989 -27.772  17.074  1.00 47.81           C  
ATOM   1216  O   GLN   158     -12.308 -25.941  18.973  1.00 51.59           O  
ATOM   1217  CG  GLN   158     -14.517 -27.758  15.646  1.00 44.64           C  
ATOM   1218  CD  GLN   158     -16.030 -27.858  15.578  1.00 47.16           C  
ATOM   1219  NE2 GLN   158     -16.584 -27.665  14.386  1.00 37.60           N  
ATOM   1220  OE1 GLN   158     -16.694 -28.108  16.589  1.00 48.33           O  
ATOM   1221  N   GLU   159     -11.624 -28.023  19.501  1.00 58.47           N  
ATOM   1222  CA  GLU   159     -11.529 -27.809  20.941  1.00 57.97           C  
ATOM   1223  C   GLU   159     -10.114 -27.408  21.348  1.00 58.85           C  
ATOM   1224  CB  GLU   159     -11.959 -29.067  21.701  1.00 51.04           C  
ATOM   1225  O   GLU   159      -9.858 -27.116  22.518  1.00 54.69           O  
ATOM   1226  CG  GLU   159     -13.412 -29.456  21.475  1.00 46.33           C  
ATOM   1227  CD  GLU   159     -13.833 -30.688  22.261  1.00 48.33           C  
ATOM   1228  OE1 GLU   159     -12.972 -31.305  22.929  1.00 51.60           O  
ATOM   1229  OE2 GLU   159     -15.033 -31.039  22.208  1.00 45.04           O  
ATOM   1230  N   ASP   160      -9.309 -27.129  20.525  1.00 62.29           N  
ATOM   1231  CA  ASP   160      -7.864 -27.115  20.726  1.00 61.57           C  
ATOM   1232  C   ASP   160      -7.364 -25.703  21.023  1.00 62.61           C  
ATOM   1233  CB  ASP   160      -7.145 -27.680  19.499  1.00 54.57           C  
ATOM   1234  O   ASP   160      -7.956 -24.721  20.569  1.00 57.60           O  
ATOM   1235  CG  ASP   160      -7.452 -29.147  19.255  1.00 50.15           C  
ATOM   1236  OD1 ASP   160      -7.682 -29.892  20.232  1.00 53.36           O  
ATOM   1237  OD2 ASP   160      -7.461 -29.562  18.076  1.00 57.47           O  
ATOM   1238  N   ASP   161      -6.542 -25.516  22.046  1.00 71.03           N  
ATOM   1239  CA  ASP   161      -5.680 -24.394  22.402  1.00 71.08           C  
ATOM   1240  C   ASP   161      -4.950 -23.851  21.176  1.00 72.35           C  
ATOM   1241  CB  ASP   161      -4.670 -24.812  23.473  1.00 68.29           C  
ATOM   1242  O   ASP   161      -4.069 -24.515  20.626  1.00 70.28           O  
ATOM   1243  CG  ASP   161      -3.880 -23.642  24.032  1.00 66.05           C  
ATOM   1244  OD1 ASP   161      -3.894 -22.550  23.424  1.00 68.21           O  
ATOM   1245  OD2 ASP   161      -3.235 -23.814  25.089  1.00 70.34           O  
ATOM   1246  N   LEU   162      -5.432 -22.643  20.699  1.00 73.59           N  
ATOM   1247  CA  LEU   162      -4.917 -22.007  19.492  1.00 73.83           C  
ATOM   1248  C   LEU   162      -3.446 -21.639  19.656  1.00 74.51           C  
ATOM   1249  CB  LEU   162      -5.734 -20.757  19.154  1.00 71.75           C  
ATOM   1250  O   LEU   162      -2.724 -21.494  18.667  1.00 73.35           O  
ATOM   1251  CG  LEU   162      -7.200 -20.985  18.781  1.00 69.34           C  
ATOM   1252  CD1 LEU   162      -7.907 -19.650  18.570  1.00 66.58           C  
ATOM   1253  CD2 LEU   162      -7.305 -21.855  17.533  1.00 67.07           C  
ATOM   1254  N   PHE   163      -2.993 -21.490  20.895  1.00 74.36           N  
ATOM   1255  CA  PHE   163      -1.608 -21.154  21.206  1.00 74.97           C  
ATOM   1256  C   PHE   163      -0.740 -22.406  21.230  1.00 74.75           C  
ATOM   1257  CB  PHE   163      -1.519 -20.427  22.551  1.00 71.56           C  
ATOM   1258  O   PHE   163       0.398 -22.388  20.754  1.00 72.35           O  
ATOM   1259  CG  PHE   163      -0.120 -20.019  22.929  1.00 66.10           C  
ATOM   1260  CD1 PHE   163       0.498 -18.944  22.303  1.00 61.82           C  
ATOM   1261  CD2 PHE   163       0.576 -20.711  23.911  1.00 62.63           C  
ATOM   1262  CE1 PHE   163       1.793 -18.564  22.650  1.00 58.39           C  
ATOM   1263  CE2 PHE   163       1.870 -20.338  24.264  1.00 56.37           C  
ATOM   1264  CZ  PHE   163       2.477 -19.265  23.632  1.00 61.25           C  
ATOM   1265  N   ASN   164      -1.206 -23.409  21.821  1.00 76.30           N  
ATOM   1266  CA  ASN   164      -0.582 -24.727  21.862  1.00 76.46           C  
ATOM   1267  C   ASN   164      -1.424 -25.770  21.133  1.00 77.56           C  
ATOM   1268  CB  ASN   164      -0.335 -25.160  23.309  1.00 73.88           C  
ATOM   1269  O   ASN   164      -2.044 -26.626  21.767  1.00 76.12           O  
ATOM   1270  CG  ASN   164       0.525 -24.175  24.075  1.00 70.41           C  
ATOM   1271  ND2 ASN   164      -0.071 -23.500  25.051  1.00 67.72           N  
ATOM   1272  OD1 ASN   164       1.716 -24.020  23.791  1.00 67.84           O  
ATOM   1273  N   PRO   165      -1.479 -25.450  19.832  1.00 82.97           N  
ATOM   1274  CA  PRO   165      -2.248 -26.479  19.128  1.00 83.92           C  
ATOM   1275  C   PRO   165      -1.697 -27.885  19.354  1.00 84.02           C  
ATOM   1276  CB  PRO   165      -2.119 -26.072  17.658  1.00 82.70           C  
ATOM   1277  O   PRO   165      -0.488 -28.057  19.533  1.00 83.02           O  
ATOM   1278  CG  PRO   165      -0.792 -25.390  17.566  1.00 83.84           C  
ATOM   1279  CD  PRO   165      -0.539 -24.663  18.855  1.00 84.32           C  
ATOM   1280  N   PRO   166      -2.624 -28.886  19.436  1.00 83.78           N  
ATOM   1281  CA  PRO   166      -2.101 -30.253  19.458  1.00 84.68           C  
ATOM   1282  C   PRO   166      -1.182 -30.552  18.275  1.00 85.95           C  
ATOM   1283  CB  PRO   166      -3.364 -31.116  19.399  1.00 83.15           C  
ATOM   1284  O   PRO   166      -1.352 -29.979  17.196  1.00 85.93           O  
ATOM   1285  CG  PRO   166      -4.367 -30.276  18.677  1.00 81.39           C  
ATOM   1286  CD  PRO   166      -4.109 -28.834  19.009  1.00 81.98           C  
ATOM   1287  N   PRO   167      -0.169 -31.404  18.477  1.00 88.31           N  
ATOM   1288  CA  PRO   167       0.732 -31.787  17.387  1.00 89.47           C  
ATOM   1289  C   PRO   167      -0.013 -32.325  16.168  1.00 89.92           C  
ATOM   1290  CB  PRO   167       1.605 -32.875  18.018  1.00 88.21           C  
ATOM   1291  O   PRO   167      -0.806 -33.262  16.288  1.00 89.54           O  
ATOM   1292  CG  PRO   167       1.604 -32.565  19.480  1.00 86.84           C  
ATOM   1293  CD  PRO   167       0.238 -32.073  19.863  1.00 86.57           C  
ATOM   1294  N   ILE   168       0.188 -31.809  15.074  1.00 89.97           N  
ATOM   1295  CA  ILE   168      -0.348 -32.177  13.768  1.00 91.00           C  
ATOM   1296  C   ILE   168       0.726 -32.896  12.954  1.00 91.49           C  
ATOM   1297  CB  ILE   168      -0.864 -30.940  13.000  1.00 90.50           C  
ATOM   1298  O   ILE   168       1.671 -32.268  12.470  1.00 91.14           O  
ATOM   1299  CG1 ILE   168      -1.846 -30.144  13.867  1.00 89.89           C  
ATOM   1300  CG2 ILE   168      -1.515 -31.358  11.678  1.00 89.30           C  
ATOM   1301  CD1 ILE   168      -2.226 -28.788  13.288  1.00 88.32           C  
ATOM   1302  N   PRO   169       0.687 -34.296  12.908  1.00 91.86           N  
ATOM   1303  CA  PRO   169       1.636 -35.003  12.045  1.00 92.70           C  
ATOM   1304  C   PRO   169       1.361 -34.781  10.559  1.00 92.62           C  
ATOM   1305  CB  PRO   169       1.432 -36.471  12.425  1.00 91.62           C  
ATOM   1306  O   PRO   169       0.229 -34.964  10.103  1.00 92.18           O  
ATOM   1307  CG  PRO   169      -0.007 -36.569  12.814  1.00 90.56           C  
ATOM   1308  CD  PRO   169      -0.419 -35.271  13.447  1.00 90.23           C  
ATOM   1309  N   TRP   170       2.381 -34.370   9.822  1.00 92.84           N  
ATOM   1310  CA  TRP   170       2.329 -34.188   8.375  1.00 95.13           C  
ATOM   1311  C   TRP   170       2.968 -35.371   7.654  1.00 91.19           C  
ATOM   1312  CB  TRP   170       3.030 -32.888   7.970  1.00 93.85           C  
ATOM   1313  O   TRP   170       3.787 -36.089   8.232  1.00 87.21           O  
ATOM   1314  CG  TRP   170       2.279 -31.648   8.351  1.00 91.69           C  
ATOM   1315  CD1 TRP   170       0.975 -31.564   8.754  1.00 87.61           C  
ATOM   1316  CD2 TRP   170       2.788 -30.310   8.360  1.00 88.87           C  
ATOM   1317  CE2 TRP   170       1.737 -29.466   8.780  1.00 91.08           C  
ATOM   1318  CE3 TRP   170       4.033 -29.744   8.054  1.00 90.26           C  
ATOM   1319  NE1 TRP   170       0.643 -30.255   9.014  1.00 92.12           N  
ATOM   1320  CH2 TRP   170       3.121 -27.555   8.595  1.00 90.37           C  
ATOM   1321  CZ2 TRP   170       1.893 -28.083   8.901  1.00 91.28           C  
ATOM   1322  CZ3 TRP   170       4.186 -28.368   8.175  1.00 91.03           C  
ATOM   1323  N   PRO   171       2.610 -35.587   6.363  1.00 92.70           N  
ATOM   1324  CA  PRO   171       3.046 -36.764   5.609  1.00 93.29           C  
ATOM   1325  C   PRO   171       4.550 -36.774   5.346  1.00 91.80           C  
ATOM   1326  CB  PRO   171       2.264 -36.652   4.297  1.00 91.94           C  
ATOM   1327  O   PRO   171       5.124 -37.827   5.058  1.00 89.63           O  
ATOM   1328  CG  PRO   171       0.988 -35.970   4.671  1.00 90.89           C  
ATOM   1329  CD  PRO   171       1.289 -34.932   5.714  1.00 89.65           C  
ATOM   1330  N   ASN   172       5.188 -35.690   5.453  1.00 93.94           N  
ATOM   1331  CA  ASN   172       6.627 -35.580   5.235  1.00 94.29           C  
ATOM   1332  C   ASN   172       7.414 -35.942   6.491  1.00 93.23           C  
ATOM   1333  CB  ASN   172       6.993 -34.170   4.767  1.00 93.02           C  
ATOM   1334  O   ASN   172       8.637 -35.794   6.527  1.00 90.90           O  
ATOM   1335  CG  ASN   172       6.682 -33.111   5.806  1.00 90.04           C  
ATOM   1336  ND2 ASN   172       6.983 -31.858   5.484  1.00 89.35           N  
ATOM   1337  OD1 ASN   172       6.178 -33.416   6.889  1.00 87.30           O  
ATOM   1338  N   GLY   173       6.848 -36.409   7.575  1.00 93.93           N  
ATOM   1339  CA  GLY   173       7.451 -36.805   8.837  1.00 94.38           C  
ATOM   1340  C   GLY   173       7.622 -35.650   9.806  1.00 93.53           C  
ATOM   1341  O   GLY   173       7.970 -35.856  10.970  1.00 92.10           O  
ATOM   1342  N   PHE   174       7.336 -34.372   9.406  1.00 93.31           N  
ATOM   1343  CA  PHE   174       7.324 -33.196  10.268  1.00 94.04           C  
ATOM   1344  C   PHE   174       6.072 -33.173  11.136  1.00 93.20           C  
ATOM   1345  CB  PHE   174       7.408 -31.914   9.432  1.00 94.13           C  
ATOM   1346  O   PHE   174       4.990 -33.554  10.684  1.00 91.91           O  
ATOM   1347  CG  PHE   174       7.494 -30.657  10.255  1.00 94.56           C  
ATOM   1348  CD1 PHE   174       8.678 -30.306  10.891  1.00 93.65           C  
ATOM   1349  CD2 PHE   174       6.390 -29.826  10.393  1.00 93.61           C  
ATOM   1350  CE1 PHE   174       8.761 -29.144  11.654  1.00 93.64           C  
ATOM   1351  CE2 PHE   174       6.465 -28.663  11.153  1.00 93.77           C  
ATOM   1352  CZ  PHE   174       7.651 -28.324  11.783  1.00 93.60           C  
ATOM   1353  N   THR   175       6.169 -32.765  12.357  1.00 92.52           N  
ATOM   1354  CA  THR   175       5.051 -32.531  13.264  1.00 93.02           C  
ATOM   1355  C   THR   175       4.933 -31.049  13.606  1.00 92.86           C  
ATOM   1356  CB  THR   175       5.203 -33.349  14.560  1.00 92.19           C  
ATOM   1357  O   THR   175       5.798 -30.492  14.285  1.00 92.10           O  
ATOM   1358  CG2 THR   175       4.028 -33.109  15.503  1.00 89.49           C  
ATOM   1359  OG1 THR   175       5.262 -34.743  14.234  1.00 91.63           O  
ATOM   1360  N   TYR   176       3.855 -30.446  13.122  1.00 92.63           N  
ATOM   1361  CA  TYR   176       3.576 -29.045  13.419  1.00 92.91           C  
ATOM   1362  C   TYR   176       2.906 -28.900  14.780  1.00 91.77           C  
ATOM   1363  CB  TYR   176       2.690 -28.430  12.332  1.00 93.11           C  
ATOM   1364  O   TYR   176       1.834 -29.463  15.014  1.00 90.22           O  
ATOM   1365  CG  TYR   176       2.454 -26.950  12.507  1.00 94.30           C  
ATOM   1366  CD1 TYR   176       3.458 -26.026  12.224  1.00 93.96           C  
ATOM   1367  CD2 TYR   176       1.227 -26.472  12.956  1.00 93.58           C  
ATOM   1368  CE1 TYR   176       3.245 -24.661  12.386  1.00 93.45           C  
ATOM   1369  CE2 TYR   176       1.004 -25.109  13.121  1.00 93.43           C  
ATOM   1370  OH  TYR   176       1.801 -22.862  12.995  1.00 91.31           O  
ATOM   1371  CZ  TYR   176       2.017 -24.213  12.833  1.00 93.93           C  
ATOM   1372  N   ASP   177       3.462 -28.176  15.697  1.00 90.07           N  
ATOM   1373  CA  ASP   177       2.918 -27.978  17.037  1.00 90.01           C  
ATOM   1374  C   ASP   177       2.992 -26.510  17.449  1.00 89.54           C  
ATOM   1375  CB  ASP   177       3.664 -28.847  18.053  1.00 88.54           C  
ATOM   1376  O   ASP   177       3.200 -26.198  18.623  1.00 87.56           O  
ATOM   1377  CG  ASP   177       5.073 -28.354  18.334  1.00 85.95           C  
ATOM   1378  OD1 ASP   177       5.524 -27.391  17.677  1.00 83.79           O  
ATOM   1379  OD2 ASP   177       5.738 -28.935  19.219  1.00 86.24           O  
ATOM   1380  N   GLY   178       2.778 -25.598  16.430  1.00 89.77           N  
ATOM   1381  CA  GLY   178       2.701 -24.166  16.672  1.00 90.08           C  
ATOM   1382  C   GLY   178       4.025 -23.454  16.465  1.00 90.09           C  
ATOM   1383  O   GLY   178       4.213 -22.332  16.939  1.00 89.12           O  
ATOM   1384  N   GLN   179       5.010 -24.048  15.727  1.00 90.44           N  
ATOM   1385  CA  GLN   179       6.340 -23.487  15.511  1.00 90.78           C  
ATOM   1386  C   GLN   179       6.258 -22.130  14.819  1.00 91.04           C  
ATOM   1387  CB  GLN   179       7.200 -24.446  14.687  1.00 90.09           C  
ATOM   1388  O   GLN   179       6.932 -21.180  15.223  1.00 90.59           O  
ATOM   1389  CG  GLN   179       7.494 -25.766  15.388  1.00 88.90           C  
ATOM   1390  CD  GLN   179       6.449 -26.827  15.103  1.00 87.26           C  
ATOM   1391  NE2 GLN   179       6.810 -28.088  15.316  1.00 86.61           N  
ATOM   1392  OE1 GLN   179       5.325 -26.517  14.697  1.00 87.01           O  
ATOM   1393  N   LEU   180       5.374 -21.925  13.855  1.00 92.75           N  
ATOM   1394  CA  LEU   180       5.225 -20.665  13.135  1.00 93.23           C  
ATOM   1395  C   LEU   180       4.742 -19.560  14.068  1.00 92.97           C  
ATOM   1396  CB  LEU   180       4.248 -20.826  11.968  1.00 93.16           C  
ATOM   1397  O   LEU   180       5.257 -18.440  14.030  1.00 92.44           O  
ATOM   1398  CG  LEU   180       4.693 -21.752  10.834  1.00 93.40           C  
ATOM   1399  CD1 LEU   180       3.601 -21.855   9.775  1.00 92.81           C  
ATOM   1400  CD2 LEU   180       5.997 -21.255  10.218  1.00 92.53           C  
ATOM   1401  N   LEU   181       3.839 -19.835  14.967  1.00 91.16           N  
ATOM   1402  CA  LEU   181       3.340 -18.873  15.943  1.00 91.13           C  
ATOM   1403  C   LEU   181       4.439 -18.469  16.920  1.00 90.40           C  
ATOM   1404  CB  LEU   181       2.150 -19.456  16.709  1.00 90.81           C  
ATOM   1405  O   LEU   181       4.570 -17.292  17.262  1.00 89.42           O  
ATOM   1406  CG  LEU   181       1.501 -18.543  17.751  1.00 90.85           C  
ATOM   1407  CD1 LEU   181       0.992 -17.266  17.092  1.00 89.85           C  
ATOM   1408  CD2 LEU   181       0.367 -19.270  18.467  1.00 89.57           C  
ATOM   1409  N   ARG   182       5.270 -19.391  17.353  1.00 87.69           N  
ATOM   1410  CA  ARG   182       6.386 -19.105  18.250  1.00 87.60           C  
ATOM   1411  C   ARG   182       7.458 -18.282  17.543  1.00 87.43           C  
ATOM   1412  CB  ARG   182       6.991 -20.404  18.787  1.00 86.94           C  
ATOM   1413  O   ARG   182       8.045 -17.376  18.139  1.00 86.53           O  
ATOM   1414  CG  ARG   182       6.124 -21.106  19.820  1.00 86.44           C  
ATOM   1415  CD  ARG   182       6.873 -22.237  20.510  1.00 86.14           C  
ATOM   1416  NE  ARG   182       7.231 -23.298  19.572  1.00 83.45           N  
ATOM   1417  NH1 ARG   182       5.259 -24.473  19.827  1.00 81.68           N  
ATOM   1418  NH2 ARG   182       6.881 -25.243  18.402  1.00 81.08           N  
ATOM   1419  CZ  ARG   182       6.456 -24.336  19.269  1.00 82.60           C  
ATOM   1420  N   LEU   183       7.698 -18.526  16.238  1.00 87.36           N  
ATOM   1421  CA  LEU   183       8.605 -17.713  15.435  1.00 87.54           C  
ATOM   1422  C   LEU   183       8.055 -16.302  15.255  1.00 87.81           C  
ATOM   1423  CB  LEU   183       8.838 -18.361  14.068  1.00 86.79           C  
ATOM   1424  O   LEU   183       8.785 -15.321  15.417  1.00 87.27           O  
ATOM   1425  CG  LEU   183       9.706 -19.620  14.053  1.00 85.59           C  
ATOM   1426  CD1 LEU   183       9.734 -20.228  12.655  1.00 84.08           C  
ATOM   1427  CD2 LEU   183      11.118 -19.303  14.533  1.00 84.28           C  
ATOM   1428  N   ALA   184       6.764 -16.120  15.009  1.00 91.06           N  
ATOM   1429  CA  ALA   184       6.097 -14.823  14.916  1.00 91.28           C  
ATOM   1430  C   ALA   184       6.187 -14.063  16.236  1.00 90.86           C  
ATOM   1431  CB  ALA   184       4.637 -15.005  14.508  1.00 91.05           C  
ATOM   1432  O   ALA   184       6.501 -12.871  16.252  1.00 90.16           O  
ATOM   1433  N   LEU   185       5.975 -14.744  17.333  1.00 86.61           N  
ATOM   1434  CA  LEU   185       6.046 -14.174  18.675  1.00 86.28           C  
ATOM   1435  C   LEU   185       7.467 -13.727  19.000  1.00 85.75           C  
ATOM   1436  CB  LEU   185       5.567 -15.191  19.715  1.00 85.44           C  
ATOM   1437  O   LEU   185       7.674 -12.622  19.505  1.00 84.52           O  
ATOM   1438  CG  LEU   185       5.653 -14.755  21.178  1.00 84.29           C  
ATOM   1439  CD1 LEU   185       4.779 -13.528  21.418  1.00 82.47           C  
ATOM   1440  CD2 LEU   185       5.245 -15.898  22.102  1.00 82.43           C  
ATOM   1441  N   ASP   186       8.439 -14.506  18.686  1.00 82.52           N  
ATOM   1442  CA  ASP   186       9.838 -14.158  18.915  1.00 82.26           C  
ATOM   1443  C   ASP   186      10.231 -12.911  18.125  1.00 82.55           C  
ATOM   1444  CB  ASP   186      10.750 -15.327  18.539  1.00 81.10           C  
ATOM   1445  O   ASP   186      10.758 -11.952  18.692  1.00 81.48           O  
ATOM   1446  CG  ASP   186      12.220 -15.036  18.785  1.00 78.36           C  
ATOM   1447  OD1 ASP   186      12.653 -15.029  19.958  1.00 77.05           O  
ATOM   1448  OD2 ASP   186      12.952 -14.808  17.797  1.00 76.29           O  
ATOM   1449  N   LEU   187       9.921 -12.884  16.846  1.00 85.32           N  
ATOM   1450  CA  LEU   187      10.202 -11.737  15.989  1.00 85.41           C  
ATOM   1451  C   LEU   187       9.489 -10.489  16.500  1.00 85.78           C  
ATOM   1452  CB  LEU   187       9.778 -12.028  14.548  1.00 84.11           C  
ATOM   1453  O   LEU   187      10.115  -9.444  16.687  1.00 85.07           O  
ATOM   1454  CG  LEU   187      10.116 -10.955  13.511  1.00 80.47           C  
ATOM   1455  CD1 LEU   187      11.610 -10.649  13.534  1.00 77.32           C  
ATOM   1456  CD2 LEU   187       9.678 -11.398  12.120  1.00 77.67           C  
ATOM   1457  N   ALA   188       8.225 -10.569  16.863  1.00 87.79           N  
ATOM   1458  CA  ALA   188       7.428  -9.450  17.359  1.00 87.84           C  
ATOM   1459  C   ALA   188       7.965  -8.944  18.695  1.00 87.35           C  
ATOM   1460  CB  ALA   188       5.964  -9.859  17.498  1.00 87.32           C  
ATOM   1461  O   ALA   188       8.032  -7.734  18.926  1.00 86.34           O  
ATOM   1462  N   GLN   189       8.392  -9.814  19.585  1.00 82.16           N  
ATOM   1463  CA  GLN   189       8.994  -9.433  20.858  1.00 81.57           C  
ATOM   1464  C   GLN   189      10.275  -8.632  20.642  1.00 81.33           C  
ATOM   1465  CB  GLN   189       9.286 -10.671  21.708  1.00 80.30           C  
ATOM   1466  O   GLN   189      10.550  -7.681  21.377  1.00 79.56           O  
ATOM   1467  CG  GLN   189       8.053 -11.262  22.377  1.00 77.30           C  
ATOM   1468  CD  GLN   189       8.355 -12.538  23.141  1.00 75.56           C  
ATOM   1469  NE2 GLN   189       7.377 -13.019  23.901  1.00 70.60           N  
ATOM   1470  OE1 GLN   189       9.457 -13.087  23.048  1.00 71.86           O  
ATOM   1471  N   ARG   190      10.983  -8.880  19.624  1.00 79.64           N  
ATOM   1472  CA  ARG   190      12.230  -8.195  19.298  1.00 79.42           C  
ATOM   1473  C   ARG   190      11.959  -6.831  18.674  1.00 79.69           C  
ATOM   1474  CB  ARG   190      13.079  -9.046  18.351  1.00 78.29           C  
ATOM   1475  O   ARG   190      12.802  -5.934  18.739  1.00 78.42           O  
ATOM   1476  CG  ARG   190      13.652 -10.298  18.995  1.00 76.49           C  
ATOM   1477  CD  ARG   190      14.327 -11.200  17.971  1.00 75.15           C  
ATOM   1478  NE  ARG   190      14.704 -12.487  18.551  1.00 68.91           N  
ATOM   1479  NH1 ARG   190      16.734 -11.755  19.374  1.00 70.12           N  
ATOM   1480  NH2 ARG   190      16.080 -13.929  19.691  1.00 67.60           N  
ATOM   1481  CZ  ARG   190      15.839 -12.720  19.204  1.00 69.65           C  
ATOM   1482  N   LEU   191      10.794  -6.651  18.121  1.00 84.72           N  
ATOM   1483  CA  LEU   191      10.378  -5.406  17.483  1.00 84.84           C  
ATOM   1484  C   LEU   191       9.751  -4.457  18.499  1.00 84.72           C  
ATOM   1485  CB  LEU   191       9.386  -5.689  16.352  1.00 84.22           C  
ATOM   1486  O   LEU   191       9.753  -3.240  18.301  1.00 83.84           O  
ATOM   1487  CG  LEU   191       9.930  -6.465  15.151  1.00 84.79           C  
ATOM   1488  CD1 LEU   191       8.795  -6.839  14.204  1.00 83.85           C  
ATOM   1489  CD2 LEU   191      10.993  -5.648  14.424  1.00 84.02           C  
ATOM   1490  N   LEU   192       9.303  -4.906  19.676  1.00 82.10           N  
ATOM   1491  CA  LEU   192       8.533  -4.138  20.649  1.00 81.73           C  
ATOM   1492  C   LEU   192       9.333  -2.941  21.152  1.00 81.61           C  
ATOM   1493  CB  LEU   192       8.124  -5.025  21.828  1.00 80.27           C  
ATOM   1494  O   LEU   192       8.775  -1.862  21.367  1.00 79.95           O  
ATOM   1495  CG  LEU   192       6.868  -5.876  21.632  1.00 77.06           C  
ATOM   1496  CD1 LEU   192       6.602  -6.721  22.874  1.00 73.98           C  
ATOM   1497  CD2 LEU   192       5.667  -4.992  21.313  1.00 74.06           C  
ATOM   1498  N   PRO   193      10.656  -3.039  21.274  1.00 76.77           N  
ATOM   1499  CA  PRO   193      11.421  -1.878  21.736  1.00 76.42           C  
ATOM   1500  C   PRO   193      11.254  -0.662  20.827  1.00 77.00           C  
ATOM   1501  CB  PRO   193      12.867  -2.379  21.718  1.00 75.18           C  
ATOM   1502  O   PRO   193      11.360   0.477  21.289  1.00 75.56           O  
ATOM   1503  CG  PRO   193      12.766  -3.847  21.981  1.00 73.41           C  
ATOM   1504  CD  PRO   193      11.560  -4.379  21.261  1.00 72.76           C  
ATOM   1505  N   ALA   194      10.868  -0.829  19.591  1.00 82.80           N  
ATOM   1506  CA  ALA   194      10.641   0.276  18.662  1.00 82.93           C  
ATOM   1507  C   ALA   194       9.434   1.108  19.085  1.00 83.19           C  
ATOM   1508  CB  ALA   194      10.448  -0.253  17.243  1.00 81.93           C  
ATOM   1509  O   ALA   194       9.354   2.299  18.775  1.00 82.45           O  
ATOM   1510  N   PHE   195       8.523   0.567  19.856  1.00 83.97           N  
ATOM   1511  CA  PHE   195       7.271   1.212  20.235  1.00 83.99           C  
ATOM   1512  C   PHE   195       7.432   1.981  21.541  1.00 83.30           C  
ATOM   1513  CB  PHE   195       6.151   0.175  20.370  1.00 83.60           C  
ATOM   1514  O   PHE   195       6.526   2.707  21.955  1.00 81.64           O  
ATOM   1515  CG  PHE   195       5.734  -0.442  19.063  1.00 85.90           C  
ATOM   1516  CD1 PHE   195       4.643   0.055  18.360  1.00 85.25           C  
ATOM   1517  CD2 PHE   195       6.434  -1.520  18.536  1.00 85.32           C  
ATOM   1518  CE1 PHE   195       4.255  -0.515  17.150  1.00 84.71           C  
ATOM   1519  CE2 PHE   195       6.052  -2.094  17.327  1.00 84.41           C  
ATOM   1520  CZ  PHE   195       4.962  -1.591  16.636  1.00 84.19           C  
ATOM   1521  N   TYR   196       8.501   1.859  22.226  1.00 76.03           N  
ATOM   1522  CA  TYR   196       8.745   2.500  23.513  1.00 75.51           C  
ATOM   1523  C   TYR   196       9.171   3.951  23.328  1.00 75.50           C  
ATOM   1524  CB  TYR   196       9.816   1.737  24.299  1.00 73.88           C  
ATOM   1525  O   TYR   196      10.247   4.351  23.779  1.00 72.42           O  
ATOM   1526  CG  TYR   196       9.471   0.289  24.547  1.00 71.45           C  
ATOM   1527  CD1 TYR   196       8.144  -0.127  24.630  1.00 69.74           C  
ATOM   1528  CD2 TYR   196      10.470  -0.666  24.698  1.00 69.36           C  
ATOM   1529  CE1 TYR   196       7.821  -1.461  24.859  1.00 66.57           C  
ATOM   1530  CE2 TYR   196      10.160  -2.002  24.928  1.00 66.03           C  
ATOM   1531  OH  TYR   196       8.521  -3.711  25.234  1.00 58.11           O  
ATOM   1532  CZ  TYR   196       8.834  -2.390  25.007  1.00 64.76           C  
ATOM   1533  N   THR   197       8.330   4.665  22.633  1.00 77.06           N  
ATOM   1534  CA  THR   197       8.552   6.081  22.364  1.00 76.98           C  
ATOM   1535  C   THR   197       7.571   6.942  23.155  1.00 76.98           C  
ATOM   1536  CB  THR   197       8.418   6.393  20.862  1.00 75.52           C  
ATOM   1537  O   THR   197       6.440   6.526  23.412  1.00 75.50           O  
ATOM   1538  CG2 THR   197       9.293   5.464  20.027  1.00 74.39           C  
ATOM   1539  OG1 THR   197       7.051   6.228  20.466  1.00 75.99           O  
ATOM   1540  N   LYS   198       7.943   8.196  23.496  1.00 73.06           N  
ATOM   1541  CA  LYS   198       7.088   9.143  24.206  1.00 73.65           C  
ATOM   1542  C   LYS   198       5.887   9.544  23.354  1.00 73.77           C  
ATOM   1543  CB  LYS   198       7.882  10.385  24.612  1.00 71.20           C  
ATOM   1544  O   LYS   198       4.810   9.827  23.883  1.00 73.09           O  
ATOM   1545  CG  LYS   198       8.916  10.132  25.699  1.00 66.88           C  
ATOM   1546  CD  LYS   198       9.624  11.417  26.107  1.00 65.46           C  
ATOM   1547  CE  LYS   198      10.677  11.160  27.177  1.00 56.87           C  
ATOM   1548  NZ  LYS   198      11.422  12.405  27.532  1.00 52.68           N  
ATOM   1549  N   THR   199       6.009   9.526  22.101  1.00 79.46           N  
ATOM   1550  CA  THR   199       5.021  10.015  21.146  1.00 79.99           C  
ATOM   1551  C   THR   199       4.011   8.923  20.806  1.00 79.97           C  
ATOM   1552  CB  THR   199       5.693  10.517  19.854  1.00 78.58           C  
ATOM   1553  O   THR   199       2.947   9.205  20.250  1.00 79.22           O  
ATOM   1554  CG2 THR   199       6.647  11.671  20.143  1.00 77.82           C  
ATOM   1555  OG1 THR   199       6.428   9.442  19.256  1.00 81.42           O  
ATOM   1556  N   GLY   200       4.331   7.646  21.118  1.00 82.11           N  
ATOM   1557  CA  GLY   200       3.540   6.496  20.713  1.00 82.67           C  
ATOM   1558  C   GLY   200       3.803   6.064  19.283  1.00 83.07           C  
ATOM   1559  O   GLY   200       3.251   5.064  18.819  1.00 82.01           O  
ATOM   1560  N   LEU   201       4.673   6.765  18.508  1.00 87.74           N  
ATOM   1561  CA  LEU   201       5.113   6.396  17.167  1.00 88.13           C  
ATOM   1562  C   LEU   201       6.321   5.466  17.228  1.00 87.74           C  
ATOM   1563  CB  LEU   201       5.457   7.646  16.353  1.00 87.43           C  
ATOM   1564  O   LEU   201       7.306   5.765  17.907  1.00 86.76           O  
ATOM   1565  CG  LEU   201       4.327   8.656  16.152  1.00 87.48           C  
ATOM   1566  CD1 LEU   201       4.874   9.956  15.572  1.00 86.18           C  
ATOM   1567  CD2 LEU   201       3.244   8.076  15.249  1.00 86.38           C  
ATOM   1568  N   PRO   202       6.283   4.315  16.580  1.00 88.84           N  
ATOM   1569  CA  PRO   202       7.460   3.444  16.622  1.00 88.82           C  
ATOM   1570  C   PRO   202       8.641   4.008  15.836  1.00 88.47           C  
ATOM   1571  CB  PRO   202       6.957   2.142  15.994  1.00 88.19           C  
ATOM   1572  O   PRO   202       8.447   4.655  14.804  1.00 87.39           O  
ATOM   1573  CG  PRO   202       5.868   2.564  15.060  1.00 87.76           C  
ATOM   1574  CD  PRO   202       5.177   3.762  15.645  1.00 87.37           C  
ATOM   1575  N   TYR   203       9.786   3.688  16.262  1.00 84.59           N  
ATOM   1576  CA  TYR   203      10.986   3.903  15.462  1.00 84.58           C  
ATOM   1577  C   TYR   203      10.949   3.070  14.187  1.00 84.76           C  
ATOM   1578  CB  TYR   203      12.240   3.562  16.273  1.00 83.56           C  
ATOM   1579  O   TYR   203      10.492   1.924  14.200  1.00 83.93           O  
ATOM   1580  CG  TYR   203      12.518   4.529  17.398  1.00 81.73           C  
ATOM   1581  CD1 TYR   203      12.962   5.823  17.137  1.00 79.87           C  
ATOM   1582  CD2 TYR   203      12.337   4.151  18.724  1.00 80.05           C  
ATOM   1583  CE1 TYR   203      13.221   6.717  18.170  1.00 78.55           C  
ATOM   1584  CE2 TYR   203      12.593   5.037  19.766  1.00 79.19           C  
ATOM   1585  OH  TYR   203      13.288   7.197  20.507  1.00 74.12           O  
ATOM   1586  CZ  TYR   203      13.033   6.316  19.479  1.00 75.10           C  
ATOM   1587  N   PRO   204      11.456   3.591  13.072  1.00 85.99           N  
ATOM   1588  CA  PRO   204      11.322   2.887  11.794  1.00 85.99           C  
ATOM   1589  C   PRO   204      12.186   1.630  11.720  1.00 85.63           C  
ATOM   1590  CB  PRO   204      11.781   3.927  10.769  1.00 85.14           C  
ATOM   1591  O   PRO   204      11.916   0.738  10.912  1.00 84.37           O  
ATOM   1592  CG  PRO   204      12.741   4.798  11.513  1.00 85.02           C  
ATOM   1593  CD  PRO   204      12.260   4.938  12.929  1.00 84.57           C  
ATOM   1594  N   ARG   205      13.196   1.571  12.621  1.00 81.51           N  
ATOM   1595  CA  ARG   205      14.137   0.455  12.589  1.00 81.32           C  
ATOM   1596  C   ARG   205      14.507   0.011  14.000  1.00 81.30           C  
ATOM   1597  CB  ARG   205      15.398   0.838  11.813  1.00 79.57           C  
ATOM   1598  O   ARG   205      14.607   0.836  14.911  1.00 79.83           O  
ATOM   1599  CG  ARG   205      15.151   1.129  10.341  1.00 74.95           C  
ATOM   1600  CD  ARG   205      16.437   1.499   9.615  1.00 72.75           C  
ATOM   1601  NE  ARG   205      16.211   1.701   8.187  1.00 65.04           N  
ATOM   1602  NH1 ARG   205      18.333   2.504   7.754  1.00 56.19           N  
ATOM   1603  NH2 ARG   205      16.805   2.318   6.056  1.00 52.54           N  
ATOM   1604  CZ  ARG   205      17.117   2.174   7.336  1.00 66.00           C  
ATOM   1605  N   VAL   206      14.831  -1.309  14.023  1.00 79.66           N  
ATOM   1606  CA  VAL   206      15.284  -1.897  15.279  1.00 79.36           C  
ATOM   1607  C   VAL   206      16.371  -2.933  15.003  1.00 79.32           C  
ATOM   1608  CB  VAL   206      14.116  -2.544  16.057  1.00 77.67           C  
ATOM   1609  O   VAL   206      16.344  -3.611  13.973  1.00 77.29           O  
ATOM   1610  CG1 VAL   206      13.567  -3.752  15.299  1.00 70.08           C  
ATOM   1611  CG2 VAL   206      14.569  -2.950  17.458  1.00 69.61           C  
ATOM   1612  N   ASN   207      17.412  -3.021  15.832  1.00 73.60           N  
ATOM   1613  CA  ASN   207      18.318  -4.163  15.862  1.00 73.38           C  
ATOM   1614  C   ASN   207      17.711  -5.342  16.618  1.00 73.71           C  
ATOM   1615  CB  ASN   207      19.659  -3.768  16.485  1.00 71.61           C  
ATOM   1616  O   ASN   207      17.329  -5.208  17.782  1.00 71.92           O  
ATOM   1617  CG  ASN   207      20.657  -4.910  16.496  1.00 68.17           C  
ATOM   1618  ND2 ASN   207      21.604  -4.879  15.566  1.00 65.27           N  
ATOM   1619  OD1 ASN   207      20.577  -5.813  17.333  1.00 66.09           O  
ATOM   1620  N   LEU   208      17.597  -6.483  16.012  1.00 74.69           N  
ATOM   1621  CA  LEU   208      16.843  -7.620  16.528  1.00 74.21           C  
ATOM   1622  C   LEU   208      17.509  -8.193  17.775  1.00 74.23           C  
ATOM   1623  CB  LEU   208      16.716  -8.708  15.458  1.00 72.75           C  
ATOM   1624  O   LEU   208      16.845  -8.815  18.607  1.00 71.88           O  
ATOM   1625  CG  LEU   208      15.824  -8.379  14.260  1.00 71.49           C  
ATOM   1626  CD1 LEU   208      15.724  -9.582  13.328  1.00 70.64           C  
ATOM   1627  CD2 LEU   208      14.440  -7.941  14.727  1.00 71.14           C  
ATOM   1628  N   ARG   209      18.918  -7.964  17.933  1.00 67.98           N  
ATOM   1629  CA  ARG   209      19.632  -8.414  19.124  1.00 67.26           C  
ATOM   1630  C   ARG   209      19.502  -7.400  20.256  1.00 67.52           C  
ATOM   1631  CB  ARG   209      21.108  -8.658  18.805  1.00 65.28           C  
ATOM   1632  O   ARG   209      19.197  -7.766  21.392  1.00 65.47           O  
ATOM   1633  CG  ARG   209      21.907  -9.212  19.974  1.00 62.85           C  
ATOM   1634  CD  ARG   209      23.362  -9.457  19.597  1.00 61.98           C  
ATOM   1635  NE  ARG   209      23.483 -10.441  18.526  1.00 53.22           N  
ATOM   1636  NH1 ARG   209      23.474 -12.276  19.930  1.00 52.99           N  
ATOM   1637  NH2 ARG   209      23.645 -12.563  17.663  1.00 48.33           N  
ATOM   1638  CZ  ARG   209      23.534 -11.758  18.709  1.00 59.49           C  
ATOM   1639  N   HIS   210      19.744  -6.178  19.813  1.00 61.08           N  
ATOM   1640  CA  HIS   210      20.022  -5.139  20.798  1.00 60.60           C  
ATOM   1641  C   HIS   210      18.832  -4.201  20.960  1.00 60.94           C  
ATOM   1642  CB  HIS   210      21.267  -4.344  20.401  1.00 58.00           C  
ATOM   1643  O   HIS   210      18.777  -3.419  21.912  1.00 58.73           O  
ATOM   1644  CG  HIS   210      22.511  -5.173  20.328  1.00 55.24           C  
ATOM   1645  CD2 HIS   210      23.370  -5.399  19.307  1.00 52.97           C  
ATOM   1646  ND1 HIS   210      22.990  -5.890  21.403  1.00 51.03           N  
ATOM   1647  CE1 HIS   210      24.095  -6.523  21.044  1.00 49.51           C  
ATOM   1648  NE2 HIS   210      24.347  -6.241  19.777  1.00 42.96           N  
ATOM   1649  N   GLY   211      17.768  -4.420  20.033  1.00 59.38           N  
ATOM   1650  CA  GLY   211      16.705  -3.433  19.929  1.00 57.89           C  
ATOM   1651  C   GLY   211      17.153  -2.140  19.272  1.00 59.31           C  
ATOM   1652  O   GLY   211      17.955  -2.159  18.336  1.00 55.81           O  
ATOM   1653  N   ILE   212      16.571  -0.932  19.386  1.00 58.03           N  
ATOM   1654  CA  ILE   212      16.934   0.396  18.901  1.00 57.31           C  
ATOM   1655  C   ILE   212      18.247   0.839  19.542  1.00 58.09           C  
ATOM   1656  CB  ILE   212      15.821   1.427  19.192  1.00 51.34           C  
ATOM   1657  O   ILE   212      18.514   0.526  20.705  1.00 54.73           O  
ATOM   1658  CG1 ILE   212      14.476   0.930  18.648  1.00 42.93           C  
ATOM   1659  CG2 ILE   212      16.181   2.792  18.599  1.00 43.24           C  
ATOM   1660  CD1 ILE   212      13.286   1.780  19.070  1.00 42.15           C  
ATOM   1661  N   PRO   213      19.305   1.484  18.707  1.00 45.27           N  
ATOM   1662  CA  PRO   213      20.476   2.096  19.340  1.00 43.33           C  
ATOM   1663  C   PRO   213      20.108   2.997  20.517  1.00 45.28           C  
ATOM   1664  CB  PRO   213      21.105   2.910  18.205  1.00 40.55           C  
ATOM   1665  O   PRO   213      19.163   3.784  20.425  1.00 42.92           O  
ATOM   1666  CG  PRO   213      20.182   2.722  17.044  1.00 37.58           C  
ATOM   1667  CD  PRO   213      19.024   1.876  17.487  1.00 40.96           C  
ATOM   1668  N   PHE   214      19.965   2.530  21.788  1.00 39.27           N  
ATOM   1669  CA  PHE   214      20.084   2.772  23.221  1.00 41.46           C  
ATOM   1670  C   PHE   214      19.526   4.142  23.587  1.00 39.51           C  
ATOM   1671  CB  PHE   214      21.547   2.665  23.665  1.00 35.08           C  
ATOM   1672  O   PHE   214      19.974   5.162  23.059  1.00 37.62           O  
ATOM   1673  CG  PHE   214      21.899   1.337  24.279  1.00 32.32           C  
ATOM   1674  CD1 PHE   214      21.690   1.105  25.633  1.00 28.83           C  
ATOM   1675  CD2 PHE   214      22.439   0.320  23.503  1.00 30.97           C  
ATOM   1676  CE1 PHE   214      22.015  -0.123  26.205  1.00 28.97           C  
ATOM   1677  CE2 PHE   214      22.766  -0.909  24.067  1.00 31.31           C  
ATOM   1678  CZ  PHE   214      22.555  -1.129  25.418  1.00 28.60           C  
ATOM   1679  N   TYR   215      18.176   4.356  24.005  1.00 38.75           N  
ATOM   1680  CA  TYR   215      17.758   5.223  25.101  1.00 39.74           C  
ATOM   1681  C   TYR   215      18.273   4.701  26.437  1.00 38.94           C  
ATOM   1682  CB  TYR   215      16.232   5.343  25.140  1.00 35.46           C  
ATOM   1683  O   TYR   215      18.159   3.508  26.729  1.00 37.56           O  
ATOM   1684  CG  TYR   215      15.652   6.097  23.968  1.00 33.08           C  
ATOM   1685  CD1 TYR   215      15.678   7.490  23.929  1.00 30.02           C  
ATOM   1686  CD2 TYR   215      15.075   5.420  22.899  1.00 32.60           C  
ATOM   1687  CE1 TYR   215      15.143   8.189  22.852  1.00 31.42           C  
ATOM   1688  CE2 TYR   215      14.537   6.109  21.817  1.00 34.34           C  
ATOM   1689  OH  TYR   215      14.045   8.179  20.734  1.00 24.63           O  
ATOM   1690  CZ  TYR   215      14.576   7.491  21.803  1.00 29.88           C  
ATOM   1691  N   VAL   216      19.374   5.076  27.083  1.00 30.64           N  
ATOM   1692  CA  VAL   216      20.076   5.214  28.355  1.00 33.73           C  
ATOM   1693  C   VAL   216      19.327   4.447  29.443  1.00 30.73           C  
ATOM   1694  CB  VAL   216      20.233   6.697  28.759  1.00 27.76           C  
ATOM   1695  O   VAL   216      19.940   3.922  30.375  1.00 28.34           O  
ATOM   1696  CG1 VAL   216      21.216   6.838  29.920  1.00 25.93           C  
ATOM   1697  CG2 VAL   216      20.689   7.530  27.563  1.00 25.37           C  
ATOM   1698  N   ASN   217      18.161   3.914  29.361  1.00 33.56           N  
ATOM   1699  CA  ASN   217      17.482   3.174  30.420  1.00 35.56           C  
ATOM   1700  C   ASN   217      16.632   2.040  29.855  1.00 33.70           C  
ATOM   1701  CB  ASN   217      16.619   4.115  31.263  1.00 30.77           C  
ATOM   1702  O   ASN   217      15.454   1.913  30.194  1.00 31.81           O  
ATOM   1703  CG  ASN   217      17.444   5.067  32.106  1.00 28.90           C  
ATOM   1704  ND2 ASN   217      16.872   6.221  32.430  1.00 25.35           N  
ATOM   1705  OD1 ASN   217      18.587   4.769  32.462  1.00 30.66           O  
ATOM   1706  N   SER   218      17.034   1.233  28.904  1.00 38.91           N  
ATOM   1707  CA  SER   218      16.303  -0.013  28.693  1.00 40.91           C  
ATOM   1708  C   SER   218      16.599  -1.020  29.799  1.00 39.31           C  
ATOM   1709  CB  SER   218      16.656  -0.618  27.333  1.00 36.76           C  
ATOM   1710  O   SER   218      17.762  -1.284  30.112  1.00 37.95           O  
ATOM   1711  OG  SER   218      15.996  -1.858  27.149  1.00 32.22           O  
ATOM   1712  N   PRO   219      15.635  -1.287  30.766  1.00 31.88           N  
ATOM   1713  CA  PRO   219      15.810  -2.401  31.701  1.00 33.00           C  
ATOM   1714  C   PRO   219      16.068  -3.730  30.994  1.00 32.13           C  
ATOM   1715  CB  PRO   219      14.482  -2.436  32.461  1.00 28.71           C  
ATOM   1716  O   PRO   219      16.292  -4.750  31.651  1.00 29.83           O  
ATOM   1717  CG  PRO   219      13.542  -1.630  31.624  1.00 27.48           C  
ATOM   1718  CD  PRO   219      14.348  -0.781  30.684  1.00 32.69           C  
ATOM   1719  N   LEU   220      16.066  -3.859  29.665  1.00 34.11           N  
ATOM   1720  CA  LEU   220      16.312  -5.177  29.090  1.00 34.53           C  
ATOM   1721  C   LEU   220      17.807  -5.468  29.016  1.00 34.19           C  
ATOM   1722  CB  LEU   220      15.691  -5.278  27.694  1.00 30.95           C  
ATOM   1723  O   LEU   220      18.210  -6.604  28.757  1.00 31.86           O  
ATOM   1724  CG  LEU   220      14.165  -5.201  27.624  1.00 29.91           C  
ATOM   1725  CD1 LEU   220      13.700  -5.215  26.171  1.00 27.76           C  
ATOM   1726  CD2 LEU   220      13.535  -6.351  28.402  1.00 30.35           C  
ATOM   1727  N   HIS   221      18.752  -4.629  29.557  1.00 32.76           N  
ATOM   1728  CA  HIS   221      20.171  -4.947  29.668  1.00 37.83           C  
ATOM   1729  C   HIS   221      20.610  -5.009  31.127  1.00 32.85           C  
ATOM   1730  CB  HIS   221      21.012  -3.917  28.910  1.00 31.12           C  
ATOM   1731  O   HIS   221      20.432  -4.044  31.874  1.00 31.33           O  
ATOM   1732  CG  HIS   221      21.250  -4.274  27.478  1.00 30.59           C  
ATOM   1733  CD2 HIS   221      20.892  -3.645  26.334  1.00 33.09           C  
ATOM   1734  ND1 HIS   221      21.932  -5.409  27.097  1.00 23.73           N  
ATOM   1735  CE1 HIS   221      21.985  -5.462  25.777  1.00 33.17           C  
ATOM   1736  NE2 HIS   221      21.361  -4.404  25.289  1.00 33.03           N  
ATOM   1737  N   GLU   222      20.830  -6.229  31.573  1.00 37.80           N  
ATOM   1738  CA  GLU   222      21.667  -6.510  32.736  1.00 38.59           C  
ATOM   1739  C   GLU   222      22.999  -5.771  32.649  1.00 37.72           C  
ATOM   1740  CB  GLU   222      21.908  -8.016  32.873  1.00 34.63           C  
ATOM   1741  O   GLU   222      23.577  -5.401  33.673  1.00 35.36           O  
ATOM   1742  CG  GLU   222      20.682  -8.796  33.324  1.00 32.88           C  
ATOM   1743  CD  GLU   222      20.956 -10.278  33.529  1.00 37.06           C  
ATOM   1744  OE1 GLU   222      22.091 -10.729  33.255  1.00 41.55           O  
ATOM   1745  OE2 GLU   222      20.027 -10.993  33.967  1.00 38.18           O  
ATOM   1746  N   ASP   223      23.453  -5.166  31.556  1.00 38.35           N  
ATOM   1747  CA  ASP   223      24.743  -4.487  31.488  1.00 40.41           C  
ATOM   1748  C   ASP   223      24.586  -3.060  30.969  1.00 38.44           C  
ATOM   1749  CB  ASP   223      25.714  -5.267  30.599  1.00 35.84           C  
ATOM   1750  O   ASP   223      24.014  -2.843  29.899  1.00 36.96           O  
ATOM   1751  CG  ASP   223      26.395  -6.413  31.327  1.00 34.75           C  
ATOM   1752  OD1 ASP   223      26.724  -6.266  32.524  1.00 36.28           O  
ATOM   1753  OD2 ASP   223      26.609  -7.471  30.697  1.00 38.69           O  
ATOM   1754  N   PRO   224      24.587  -2.001  31.815  1.00 40.10           N  
ATOM   1755  CA  PRO   224      24.855  -0.635  31.360  1.00 40.09           C  
ATOM   1756  C   PRO   224      25.771  -0.589  30.139  1.00 40.05           C  
ATOM   1757  CB  PRO   224      25.528   0.015  32.572  1.00 37.53           C  
ATOM   1758  O   PRO   224      26.658  -1.435  29.995  1.00 38.25           O  
ATOM   1759  CG  PRO   224      26.092  -1.127  33.353  1.00 35.97           C  
ATOM   1760  CD  PRO   224      25.292  -2.359  33.043  1.00 39.03           C  
ATOM   1761  N   PRO   225      25.251   0.081  29.062  1.00 41.74           N  
ATOM   1762  CA  PRO   225      26.236   0.289  27.997  1.00 42.97           C  
ATOM   1763  C   PRO   225      27.667   0.370  28.524  1.00 42.30           C  
ATOM   1764  CB  PRO   225      25.807   1.621  27.376  1.00 40.14           C  
ATOM   1765  O   PRO   225      27.906   0.958  29.582  1.00 41.18           O  
ATOM   1766  CG  PRO   225      24.999   2.295  28.437  1.00 39.49           C  
ATOM   1767  CD  PRO   225      24.407   1.241  29.328  1.00 44.05           C  
ATOM   1768  N   ALA   226      28.512  -0.558  28.058  1.00 43.82           N  
ATOM   1769  CA  ALA   226      29.934  -0.431  28.362  1.00 44.74           C  
ATOM   1770  C   ALA   226      30.359   1.034  28.399  1.00 44.06           C  
ATOM   1771  CB  ALA   226      30.769  -1.198  27.339  1.00 42.25           C  
ATOM   1772  O   ALA   226      30.048   1.800  27.483  1.00 42.93           O  
ATOM   1773  N   LYS   227      30.475   1.639  29.565  1.00 42.37           N  
ATOM   1774  CA  LYS   227      31.138   2.924  29.770  1.00 44.56           C  
ATOM   1775  C   LYS   227      32.105   3.232  28.630  1.00 42.46           C  
ATOM   1776  CB  LYS   227      31.882   2.937  31.106  1.00 39.90           C  
ATOM   1777  O   LYS   227      33.136   2.572  28.488  1.00 40.78           O  
ATOM   1778  CG  LYS   227      31.037   3.407  32.281  1.00 39.83           C  
ATOM   1779  CD  LYS   227      31.847   3.451  33.570  1.00 43.55           C  
ATOM   1780  CE  LYS   227      31.004   3.928  34.745  1.00 37.34           C  
ATOM   1781  NZ  LYS   227      31.788   3.952  36.016  1.00 36.84           N  
ATOM   1782  N   GLY   228      31.596   3.999  27.605  1.00 38.45           N  
ATOM   1783  CA  GLY   228      32.438   4.517  26.538  1.00 39.21           C  
ATOM   1784  C   GLY   228      31.886   4.237  25.153  1.00 38.31           C  
ATOM   1785  O   GLY   228      32.471   4.650  24.150  1.00 35.96           O  
ATOM   1786  N   THR   229      30.729   3.507  24.934  1.00 37.77           N  
ATOM   1787  CA  THR   229      30.013   3.530  23.663  1.00 40.41           C  
ATOM   1788  C   THR   229      29.170   4.796  23.540  1.00 37.93           C  
ATOM   1789  CB  THR   229      29.111   2.292  23.508  1.00 35.46           C  
ATOM   1790  O   THR   229      28.304   5.056  24.379  1.00 37.05           O  
ATOM   1791  CG2 THR   229      29.938   1.038  23.248  1.00 34.06           C  
ATOM   1792  OG1 THR   229      28.350   2.109  24.708  1.00 31.84           O  
ATOM   1793  N   THR   230      29.825   5.919  23.064  1.00 35.05           N  
ATOM   1794  CA  THR   230      29.274   7.219  22.698  1.00 38.36           C  
ATOM   1795  C   THR   230      27.843   7.075  22.186  1.00 35.17           C  
ATOM   1796  CB  THR   230      30.138   7.911  21.628  1.00 32.13           C  
ATOM   1797  O   THR   230      27.590   6.332  21.236  1.00 33.87           O  
ATOM   1798  CG2 THR   230      31.312   8.648  22.262  1.00 29.74           C  
ATOM   1799  OG1 THR   230      30.642   6.925  20.718  1.00 26.81           O  
ATOM   1800  N   GLU   231      26.785   6.992  23.003  1.00 40.24           N  
ATOM   1801  CA  GLU   231      25.415   7.494  23.046  1.00 42.01           C  
ATOM   1802  C   GLU   231      25.014   8.119  21.713  1.00 40.51           C  
ATOM   1803  CB  GLU   231      25.252   8.515  24.175  1.00 36.12           C  
ATOM   1804  O   GLU   231      25.428   9.236  21.395  1.00 38.63           O  
ATOM   1805  CG  GLU   231      25.445   7.929  25.567  1.00 33.44           C  
ATOM   1806  CD  GLU   231      25.303   8.959  26.676  1.00 38.63           C  
ATOM   1807  OE1 GLU   231      25.120  10.159  26.371  1.00 41.94           O  
ATOM   1808  OE2 GLU   231      25.376   8.562  27.861  1.00 37.11           O  
ATOM   1809  N   GLY   232      24.948   7.487  20.576  1.00 41.54           N  
ATOM   1810  CA  GLY   232      24.379   8.221  19.457  1.00 41.80           C  
ATOM   1811  C   GLY   232      22.869   8.107  19.374  1.00 41.90           C  
ATOM   1812  O   GLY   232      22.284   7.150  19.887  1.00 40.45           O  
ATOM   1813  N   PRO   233      21.991   9.190  19.342  1.00 45.19           N  
ATOM   1814  CA  PRO   233      20.589   9.149  18.919  1.00 44.13           C  
ATOM   1815  C   PRO   233      20.322   8.077  17.866  1.00 45.66           C  
ATOM   1816  CB  PRO   233      20.354  10.549  18.345  1.00 40.64           C  
ATOM   1817  O   PRO   233      21.243   7.651  17.165  1.00 43.37           O  
ATOM   1818  CG  PRO   233      21.696  10.994  17.861  1.00 37.51           C  
ATOM   1819  CD  PRO   233      22.749  10.349  18.715  1.00 40.52           C  
ATOM   1820  N   PRO   234      18.988   7.439  18.029  1.00 53.55           N  
ATOM   1821  CA  PRO   234      18.689   6.607  16.861  1.00 51.97           C  
ATOM   1822  C   PRO   234      19.092   7.271  15.546  1.00 55.00           C  
ATOM   1823  CB  PRO   234      17.172   6.424  16.937  1.00 49.83           C  
ATOM   1824  O   PRO   234      18.869   8.470  15.361  1.00 53.69           O  
ATOM   1825  CG  PRO   234      16.706   7.482  17.885  1.00 47.14           C  
ATOM   1826  CD  PRO   234      17.891   7.983  18.660  1.00 49.95           C  
ATOM   1827  N   GLU   235      19.756   6.554  14.778  1.00 57.43           N  
ATOM   1828  CA  GLU   235      20.260   7.062  13.505  1.00 57.53           C  
ATOM   1829  C   GLU   235      19.134   7.657  12.664  1.00 58.44           C  
ATOM   1830  CB  GLU   235      20.968   5.952  12.725  1.00 52.89           C  
ATOM   1831  O   GLU   235      19.331   8.659  11.973  1.00 56.36           O  
ATOM   1832  CG  GLU   235      21.850   6.461  11.595  1.00 49.79           C  
ATOM   1833  CD  GLU   235      22.526   5.346  10.812  1.00 52.07           C  
ATOM   1834  OE1 GLU   235      22.349   4.160  11.170  1.00 50.68           O  
ATOM   1835  OE2 GLU   235      23.238   5.662   9.833  1.00 44.92           O  
ATOM   1836  N   ILE   236      17.959   7.137  12.823  1.00 71.45           N  
ATOM   1837  CA  ILE   236      16.820   7.509  11.991  1.00 72.03           C  
ATOM   1838  C   ILE   236      15.544   7.499  12.829  1.00 73.10           C  
ATOM   1839  CB  ILE   236      16.673   6.564  10.778  1.00 69.44           C  
ATOM   1840  O   ILE   236      15.165   6.464  13.382  1.00 71.63           O  
ATOM   1841  CG1 ILE   236      17.959   6.561   9.943  1.00 64.80           C  
ATOM   1842  CG2 ILE   236      15.466   6.964   9.924  1.00 64.67           C  
ATOM   1843  CD1 ILE   236      17.952   5.557   8.799  1.00 62.57           C  
ATOM   1844  N   THR   237      14.950   8.615  12.970  1.00 78.16           N  
ATOM   1845  CA  THR   237      13.709   8.751  13.724  1.00 79.16           C  
ATOM   1846  C   THR   237      12.522   8.939  12.783  1.00 79.77           C  
ATOM   1847  CB  THR   237      13.780   9.934  14.708  1.00 76.94           C  
ATOM   1848  O   THR   237      11.368   8.847  13.206  1.00 78.75           O  
ATOM   1849  CG2 THR   237      14.847   9.700  15.772  1.00 73.70           C  
ATOM   1850  OG1 THR   237      14.096  11.130  13.985  1.00 77.46           O  
ATOM   1851  N   GLU   238      12.784   9.156  11.570  1.00 81.89           N  
ATOM   1852  CA  GLU   238      11.728   9.328  10.576  1.00 83.14           C  
ATOM   1853  C   GLU   238      11.060   7.996  10.246  1.00 83.55           C  
ATOM   1854  CB  GLU   238      12.288   9.965   9.302  1.00 80.74           C  
ATOM   1855  O   GLU   238      11.705   7.083   9.727  1.00 82.60           O  
ATOM   1856  CG  GLU   238      11.238  10.223   8.231  1.00 76.77           C  
ATOM   1857  CD  GLU   238      11.804  10.879   6.981  1.00 74.70           C  
ATOM   1858  OE1 GLU   238      13.018  11.183   6.952  1.00 75.20           O  
ATOM   1859  OE2 GLU   238      11.026  11.092   6.024  1.00 70.19           O  
ATOM   1860  N   THR   239       9.806   7.944  10.518  1.00 88.44           N  
ATOM   1861  CA  THR   239       8.919   6.881  10.057  1.00 88.78           C  
ATOM   1862  C   THR   239       7.825   7.443   9.153  1.00 88.73           C  
ATOM   1863  CB  THR   239       8.276   6.138  11.243  1.00 87.58           C  
ATOM   1864  O   THR   239       7.572   8.650   9.152  1.00 87.34           O  
ATOM   1865  CG2 THR   239       7.273   7.026  11.971  1.00 81.95           C  
ATOM   1866  OG1 THR   239       7.600   4.971  10.757  1.00 85.00           O  
ATOM   1867  N   CYS   240       7.223   6.626   8.292  1.00 89.64           N  
ATOM   1868  CA  CYS   240       6.062   7.029   7.506  1.00 90.98           C  
ATOM   1869  C   CYS   240       4.767   6.722   8.249  1.00 91.70           C  
ATOM   1870  CB  CYS   240       6.062   6.325   6.150  1.00 88.71           C  
ATOM   1871  O   CYS   240       4.748   5.883   9.151  1.00 91.06           O  
ATOM   1872  SG  CYS   240       6.076   4.523   6.266  1.00 84.25           S  
ATOM   1873  N   SER   241       3.697   7.421   7.923  1.00 92.58           N  
ATOM   1874  CA  SER   241       2.387   7.177   8.518  1.00 93.50           C  
ATOM   1875  C   SER   241       1.966   5.721   8.352  1.00 93.57           C  
ATOM   1876  CB  SER   241       1.335   8.095   7.894  1.00 92.04           C  
ATOM   1877  O   SER   241       1.443   5.110   9.285  1.00 93.01           O  
ATOM   1878  OG  SER   241       1.639   9.455   8.149  1.00 81.86           O  
ATOM   1879  N   ALA   242       2.263   5.138   7.235  1.00 93.68           N  
ATOM   1880  CA  ALA   242       2.107   3.709   6.977  1.00 93.87           C  
ATOM   1881  C   ALA   242       2.973   2.883   7.923  1.00 93.28           C  
ATOM   1882  CB  ALA   242       2.457   3.389   5.525  1.00 92.80           C  
ATOM   1883  O   ALA   242       2.477   1.977   8.598  1.00 92.04           O  
ATOM   1884  N   GLY   243       4.240   3.264   8.067  1.00 91.69           N  
ATOM   1885  CA  GLY   243       5.223   2.583   8.895  1.00 91.84           C  
ATOM   1886  C   GLY   243       4.843   2.545  10.363  1.00 91.31           C  
ATOM   1887  O   GLY   243       5.165   1.586  11.068  1.00 89.78           O  
ATOM   1888  N   ALA   244       4.152   3.506  10.843  1.00 92.11           N  
ATOM   1889  CA  ALA   244       3.758   3.648  12.242  1.00 92.63           C  
ATOM   1890  C   ALA   244       2.348   3.111  12.472  1.00 92.42           C  
ATOM   1891  CB  ALA   244       3.844   5.110  12.673  1.00 91.19           C  
ATOM   1892  O   ALA   244       2.097   2.410  13.455  1.00 91.47           O  
ATOM   1893  N   GLY   245       1.463   3.375  11.575  1.00 93.10           N  
ATOM   1894  CA  GLY   245       0.037   3.215  11.817  1.00 93.57           C  
ATOM   1895  C   GLY   245      -0.532   1.947  11.209  1.00 93.10           C  
ATOM   1896  O   GLY   245      -1.700   1.619  11.427  1.00 91.42           O  
ATOM   1897  N   SER   246       0.220   1.138  10.507  1.00 94.79           N  
ATOM   1898  CA  SER   246      -0.299   0.007   9.746  1.00 94.86           C  
ATOM   1899  C   SER   246       0.153  -1.319  10.349  1.00 93.97           C  
ATOM   1900  CB  SER   246       0.150   0.092   8.286  1.00 93.34           C  
ATOM   1901  O   SER   246       0.603  -2.213   9.629  1.00 91.23           O  
ATOM   1902  OG  SER   246      -0.217   1.337   7.719  1.00 84.79           O  
ATOM   1903  N   LEU   247       0.074  -1.445  11.660  1.00 95.15           N  
ATOM   1904  CA  LEU   247       0.588  -2.619  12.357  1.00 95.45           C  
ATOM   1905  C   LEU   247      -0.516  -3.306  13.153  1.00 95.24           C  
ATOM   1906  CB  LEU   247       1.738  -2.229  13.289  1.00 94.58           C  
ATOM   1907  O   LEU   247      -0.258  -4.271  13.876  1.00 94.35           O  
ATOM   1908  CG  LEU   247       2.877  -1.425  12.660  1.00 92.14           C  
ATOM   1909  CD1 LEU   247       3.906  -1.045  13.720  1.00 86.94           C  
ATOM   1910  CD2 LEU   247       3.531  -2.215  11.531  1.00 87.05           C  
ATOM   1911  N   VAL   248      -1.728  -2.819  13.103  1.00 94.95           N  
ATOM   1912  CA  VAL   248      -2.843  -3.201  13.963  1.00 95.14           C  
ATOM   1913  C   VAL   248      -3.328  -4.600  13.588  1.00 94.98           C  
ATOM   1914  CB  VAL   248      -4.007  -2.190  13.866  1.00 94.18           C  
ATOM   1915  O   VAL   248      -3.633  -5.413  14.464  1.00 94.23           O  
ATOM   1916  CG1 VAL   248      -5.221  -2.687  14.650  1.00 89.28           C  
ATOM   1917  CG2 VAL   248      -3.565  -0.818  14.373  1.00 88.80           C  
ATOM   1918  N   LEU   249      -3.393  -4.979  12.328  1.00 95.88           N  
ATOM   1919  CA  LEU   249      -3.956  -6.256  11.902  1.00 96.10           C  
ATOM   1920  C   LEU   249      -3.127  -7.420  12.434  1.00 96.07           C  
ATOM   1921  CB  LEU   249      -4.033  -6.325  10.375  1.00 95.66           C  
ATOM   1922  O   LEU   249      -3.619  -8.228  13.226  1.00 95.50           O  
ATOM   1923  CG  LEU   249      -4.883  -5.254   9.689  1.00 94.51           C  
ATOM   1924  CD1 LEU   249      -4.889  -5.468   8.179  1.00 92.18           C  
ATOM   1925  CD2 LEU   249      -6.304  -5.264  10.242  1.00 91.90           C  
ATOM   1926  N   GLU   250      -1.813  -7.461  12.131  1.00 95.93           N  
ATOM   1927  CA  GLU   250      -0.890  -8.527  12.509  1.00 96.10           C  
ATOM   1928  C   GLU   250      -0.753  -8.626  14.025  1.00 95.92           C  
ATOM   1929  CB  GLU   250       0.483  -8.301  11.870  1.00 96.04           C  
ATOM   1930  O   GLU   250      -0.936  -9.701  14.602  1.00 95.41           O  
ATOM   1931  CG  GLU   250       0.480  -8.405  10.352  1.00 96.12           C  
ATOM   1932  CD  GLU   250      -0.105  -7.180   9.668  1.00 95.54           C  
ATOM   1933  OE1 GLU   250      -0.298  -6.142  10.342  1.00 94.15           O  
ATOM   1934  OE2 GLU   250      -0.374  -7.258   8.448  1.00 94.67           O  
ATOM   1935  N   PHE   251      -0.574  -7.539  14.721  1.00 93.72           N  
ATOM   1936  CA  PHE   251      -0.322  -7.514  16.157  1.00 93.93           C  
ATOM   1937  C   PHE   251      -1.601  -7.796  16.937  1.00 93.39           C  
ATOM   1938  CB  PHE   251       0.263  -6.163  16.579  1.00 93.39           C  
ATOM   1939  O   PHE   251      -1.556  -8.368  18.027  1.00 92.52           O  
ATOM   1940  CG  PHE   251       1.761  -6.085  16.458  1.00 92.62           C  
ATOM   1941  CD1 PHE   251       2.466  -7.049  15.748  1.00 90.38           C  
ATOM   1942  CD2 PHE   251       2.465  -5.048  17.055  1.00 90.18           C  
ATOM   1943  CE1 PHE   251       3.853  -6.980  15.634  1.00 90.07           C  
ATOM   1944  CE2 PHE   251       3.851  -4.972  16.946  1.00 90.25           C  
ATOM   1945  CZ  PHE   251       4.543  -5.940  16.236  1.00 90.12           C  
ATOM   1946  N   THR   252      -2.790  -7.514  16.380  1.00 91.52           N  
ATOM   1947  CA  THR   252      -4.052  -7.930  16.982  1.00 91.56           C  
ATOM   1948  C   THR   252      -4.224  -9.444  16.886  1.00 91.28           C  
ATOM   1949  CB  THR   252      -5.248  -7.231  16.310  1.00 91.10           C  
ATOM   1950  O   THR   252      -4.516 -10.105  17.884  1.00 90.55           O  
ATOM   1951  CG2 THR   252      -6.571  -7.765  16.850  1.00 89.78           C  
ATOM   1952  OG1 THR   252      -5.175  -5.823  16.564  1.00 90.91           O  
ATOM   1953  N   VAL   253      -4.013 -10.053  15.772  1.00 92.85           N  
ATOM   1954  CA  VAL   253      -4.125 -11.496  15.592  1.00 93.03           C  
ATOM   1955  C   VAL   253      -3.100 -12.207  16.473  1.00 92.79           C  
ATOM   1956  CB  VAL   253      -3.929 -11.902  14.114  1.00 92.77           C  
ATOM   1957  O   VAL   253      -3.441 -13.141  17.203  1.00 92.05           O  
ATOM   1958  CG1 VAL   253      -3.836 -13.420  13.978  1.00 92.11           C  
ATOM   1959  CG2 VAL   253      -5.068 -11.354  13.256  1.00 91.88           C  
ATOM   1960  N   LEU   254      -1.821 -11.708  16.503  1.00 90.99           N  
ATOM   1961  CA  LEU   254      -0.774 -12.274  17.346  1.00 90.98           C  
ATOM   1962  C   LEU   254      -1.178 -12.234  18.816  1.00 90.20           C  
ATOM   1963  CB  LEU   254       0.543 -11.519  17.146  1.00 90.81           C  
ATOM   1964  O   LEU   254      -1.118 -13.252  19.509  1.00 89.10           O  
ATOM   1965  CG  LEU   254       1.729 -11.988  17.989  1.00 91.12           C  
ATOM   1966  CD1 LEU   254       2.100 -13.423  17.629  1.00 90.19           C  
ATOM   1967  CD2 LEU   254       2.922 -11.058  17.798  1.00 89.96           C  
ATOM   1968  N   SER   255      -1.699 -11.078  19.275  1.00 87.02           N  
ATOM   1969  CA  SER   255      -2.133 -10.889  20.655  1.00 86.57           C  
ATOM   1970  C   SER   255      -3.277 -11.833  21.009  1.00 86.00           C  
ATOM   1971  CB  SER   255      -2.566  -9.441  20.887  1.00 85.55           C  
ATOM   1972  O   SER   255      -3.292 -12.420  22.093  1.00 84.71           O  
ATOM   1973  OG  SER   255      -1.448  -8.571  20.859  1.00 82.76           O  
ATOM   1974  N   ARG   256      -4.202 -12.034  20.118  1.00 85.56           N  
ATOM   1975  CA  ARG   256      -5.389 -12.849  20.351  1.00 85.08           C  
ATOM   1976  C   ARG   256      -5.052 -14.335  20.301  1.00 84.63           C  
ATOM   1977  CB  ARG   256      -6.476 -12.522  19.324  1.00 84.12           C  
ATOM   1978  O   ARG   256      -5.656 -15.139  21.015  1.00 83.20           O  
ATOM   1979  CG  ARG   256      -6.960 -11.082  19.376  1.00 82.27           C  
ATOM   1980  CD  ARG   256      -7.666 -10.771  20.689  1.00 80.55           C  
ATOM   1981  NE  ARG   256      -8.236  -9.427  20.689  1.00 76.26           N  
ATOM   1982  NH1 ARG   256     -10.277 -10.068  21.560  1.00 74.96           N  
ATOM   1983  NH2 ARG   256      -9.879  -7.866  21.060  1.00 73.98           N  
ATOM   1984  CZ  ARG   256      -9.463  -9.123  21.103  1.00 75.45           C  
ATOM   1985  N   LEU   257      -4.018 -14.742  19.547  1.00 86.30           N  
ATOM   1986  CA  LEU   257      -3.562 -16.125  19.457  1.00 86.20           C  
ATOM   1987  C   LEU   257      -2.674 -16.483  20.644  1.00 85.44           C  
ATOM   1988  CB  LEU   257      -2.801 -16.354  18.148  1.00 85.89           C  
ATOM   1989  O   LEU   257      -2.702 -17.617  21.126  1.00 84.22           O  
ATOM   1990  CG  LEU   257      -3.645 -16.410  16.874  1.00 86.78           C  
ATOM   1991  CD1 LEU   257      -2.746 -16.453  15.644  1.00 85.67           C  
ATOM   1992  CD2 LEU   257      -4.578 -17.616  16.903  1.00 85.69           C  
ATOM   1993  N   THR   258      -1.929 -15.484  21.201  1.00 83.76           N  
ATOM   1994  CA  THR   258      -0.933 -15.748  22.234  1.00 83.22           C  
ATOM   1995  C   THR   258      -1.458 -15.345  23.608  1.00 82.37           C  
ATOM   1996  CB  THR   258       0.383 -15.002  21.945  1.00 82.35           C  
ATOM   1997  O   THR   258      -0.859 -15.682  24.631  1.00 80.50           O  
ATOM   1998  CG2 THR   258       1.026 -15.502  20.655  1.00 81.29           C  
ATOM   1999  OG1 THR   258       0.113 -13.601  21.819  1.00 83.76           O  
ATOM   2000  N   GLY   259      -2.557 -14.600  23.691  1.00 78.70           N  
ATOM   2001  CA  GLY   259      -3.078 -14.043  24.929  1.00 78.47           C  
ATOM   2002  C   GLY   259      -2.228 -12.913  25.479  1.00 78.63           C  
ATOM   2003  O   GLY   259      -2.434 -12.470  26.611  1.00 77.43           O  
ATOM   2004  N   ASP   260      -1.253 -12.444  24.700  1.00 79.31           N  
ATOM   2005  CA  ASP   260      -0.410 -11.323  25.105  1.00 79.58           C  
ATOM   2006  C   ASP   260      -0.920 -10.011  24.513  1.00 80.18           C  
ATOM   2007  CB  ASP   260       1.041 -11.562  24.683  1.00 78.46           C  
ATOM   2008  O   ASP   260      -0.737  -9.748  23.323  1.00 79.82           O  
ATOM   2009  CG  ASP   260       1.998 -10.520  25.233  1.00 78.07           C  
ATOM   2010  OD1 ASP   260       1.536  -9.473  25.735  1.00 79.47           O  
ATOM   2011  OD2 ASP   260       3.225 -10.747  25.161  1.00 76.49           O  
ATOM   2012  N   PRO   261      -1.556  -9.125  25.325  1.00 79.38           N  
ATOM   2013  CA  PRO   261      -2.208  -7.922  24.802  1.00 79.67           C  
ATOM   2014  C   PRO   261      -1.211  -6.835  24.406  1.00 80.10           C  
ATOM   2015  CB  PRO   261      -3.083  -7.459  25.970  1.00 78.27           C  
ATOM   2016  O   PRO   261      -1.588  -5.850  23.766  1.00 79.17           O  
ATOM   2017  CG  PRO   261      -2.346  -7.894  27.195  1.00 77.57           C  
ATOM   2018  CD  PRO   261      -1.701  -9.222  26.918  1.00 77.87           C  
ATOM   2019  N   ARG   262       0.121  -6.963  24.726  1.00 79.55           N  
ATOM   2020  CA  ARG   262       1.109  -5.909  24.526  1.00 79.75           C  
ATOM   2021  C   ARG   262       1.202  -5.518  23.054  1.00 80.50           C  
ATOM   2022  CB  ARG   262       2.481  -6.352  25.038  1.00 78.52           C  
ATOM   2023  O   ARG   262       1.309  -4.335  22.726  1.00 80.06           O  
ATOM   2024  CG  ARG   262       2.551  -6.517  26.547  1.00 76.58           C  
ATOM   2025  CD  ARG   262       3.933  -6.965  27.002  1.00 76.17           C  
ATOM   2026  NE  ARG   262       4.273  -8.284  26.475  1.00 70.18           N  
ATOM   2027  NH1 ARG   262       6.542  -8.080  26.855  1.00 73.28           N  
ATOM   2028  NH2 ARG   262       5.700  -9.995  25.918  1.00 70.90           N  
ATOM   2029  CZ  ARG   262       5.504  -8.783  26.417  1.00 69.36           C  
ATOM   2030  N   PHE   263       1.098  -6.454  22.171  1.00 86.36           N  
ATOM   2031  CA  PHE   263       1.259  -6.207  20.743  1.00 87.03           C  
ATOM   2032  C   PHE   263       0.097  -5.383  20.202  1.00 87.26           C  
ATOM   2033  CB  PHE   263       1.367  -7.529  19.977  1.00 86.56           C  
ATOM   2034  O   PHE   263       0.303  -4.313  19.626  1.00 86.88           O  
ATOM   2035  CG  PHE   263       2.495  -8.410  20.442  1.00 87.37           C  
ATOM   2036  CD1 PHE   263       3.810  -8.115  20.105  1.00 86.73           C  
ATOM   2037  CD2 PHE   263       2.240  -9.535  21.216  1.00 86.75           C  
ATOM   2038  CE1 PHE   263       4.856  -8.928  20.534  1.00 86.15           C  
ATOM   2039  CE2 PHE   263       3.280 -10.353  21.648  1.00 85.99           C  
ATOM   2040  CZ  PHE   263       4.587 -10.048  21.306  1.00 86.05           C  
ATOM   2041  N   GLU   264      -1.106  -5.803  20.470  1.00 87.67           N  
ATOM   2042  CA  GLU   264      -2.300  -5.090  20.024  1.00 87.83           C  
ATOM   2043  C   GLU   264      -2.353  -3.683  20.611  1.00 87.46           C  
ATOM   2044  CB  GLU   264      -3.563  -5.867  20.404  1.00 87.12           C  
ATOM   2045  O   GLU   264      -2.658  -2.721  19.903  1.00 86.63           O  
ATOM   2046  CG  GLU   264      -4.855  -5.184  19.982  1.00 86.80           C  
ATOM   2047  CD  GLU   264      -6.078  -6.078  20.113  1.00 86.36           C  
ATOM   2048  OE1 GLU   264      -5.941  -7.225  20.595  1.00 85.60           O  
ATOM   2049  OE2 GLU   264      -7.181  -5.628  19.731  1.00 85.74           O  
ATOM   2050  N   GLN   265      -1.996  -3.489  21.843  1.00 83.41           N  
ATOM   2051  CA  GLN   265      -1.974  -2.182  22.493  1.00 83.22           C  
ATOM   2052  C   GLN   265      -0.910  -1.279  21.875  1.00 83.80           C  
ATOM   2053  CB  GLN   265      -1.727  -2.333  23.995  1.00 81.04           C  
ATOM   2054  O   GLN   265      -1.177  -0.114  21.574  1.00 82.66           O  
ATOM   2055  CG  GLN   265      -2.923  -2.878  24.763  1.00 74.05           C  
ATOM   2056  CD  GLN   265      -2.656  -3.009  26.250  1.00 71.05           C  
ATOM   2057  NE2 GLN   265      -3.548  -3.696  26.955  1.00 61.91           N  
ATOM   2058  OE1 GLN   265      -1.655  -2.496  26.762  1.00 66.70           O  
ATOM   2059  N   ALA   266       0.270  -1.806  21.626  1.00 85.60           N  
ATOM   2060  CA  ALA   266       1.352  -1.054  20.997  1.00 86.04           C  
ATOM   2061  C   ALA   266       0.959  -0.595  19.596  1.00 86.74           C  
ATOM   2062  CB  ALA   266       2.623  -1.897  20.940  1.00 84.95           C  
ATOM   2063  O   ALA   266       1.101   0.583  19.259  1.00 86.50           O  
ATOM   2064  N   ALA   267       0.353  -1.481  18.810  1.00 91.72           N  
ATOM   2065  CA  ALA   267      -0.012  -1.184  17.427  1.00 92.38           C  
ATOM   2066  C   ALA   267      -1.186  -0.212  17.366  1.00 92.42           C  
ATOM   2067  CB  ALA   267      -0.351  -2.471  16.679  1.00 91.84           C  
ATOM   2068  O   ALA   267      -1.179   0.731  16.571  1.00 92.02           O  
ATOM   2069  N   LYS   268      -2.189  -0.355  18.188  1.00 89.91           N  
ATOM   2070  CA  LYS   268      -3.315   0.573  18.246  1.00 90.10           C  
ATOM   2071  C   LYS   268      -2.868   1.949  18.730  1.00 89.44           C  
ATOM   2072  CB  LYS   268      -4.414   0.027  19.159  1.00 89.44           C  
ATOM   2073  O   LYS   268      -3.266   2.971  18.166  1.00 88.51           O  
ATOM   2074  CG  LYS   268      -5.253  -1.074  18.528  1.00 89.10           C  
ATOM   2075  CD  LYS   268      -6.348  -1.554  19.472  1.00 88.69           C  
ATOM   2076  CE  LYS   268      -7.262  -2.569  18.800  1.00 88.33           C  
ATOM   2077  NZ  LYS   268      -8.303  -3.084  19.739  1.00 87.38           N  
ATOM   2078  N   ARG   269      -2.103   2.017  19.607  1.00 86.33           N  
ATOM   2079  CA  ARG   269      -1.547   3.289  20.057  1.00 86.29           C  
ATOM   2080  C   ARG   269      -0.784   3.982  18.932  1.00 86.99           C  
ATOM   2081  CB  ARG   269      -0.626   3.079  21.261  1.00 83.55           C  
ATOM   2082  O   ARG   269      -0.928   5.189  18.730  1.00 86.09           O  
ATOM   2083  CG  ARG   269      -0.047   4.366  21.827  1.00 75.33           C  
ATOM   2084  CD  ARG   269       0.817   4.105  23.053  1.00 72.67           C  
ATOM   2085  NE  ARG   269       1.446   5.329  23.539  1.00 67.44           N  
ATOM   2086  NH1 ARG   269       3.610   4.548  23.322  1.00 58.77           N  
ATOM   2087  NH2 ARG   269       3.224   6.666  24.109  1.00 53.67           N  
ATOM   2088  CZ  ARG   269       2.759   5.512  23.655  1.00 65.92           C  
ATOM   2089  N   ALA   270       0.088   3.259  18.291  1.00 90.27           N  
ATOM   2090  CA  ALA   270       0.830   3.806  17.158  1.00 91.02           C  
ATOM   2091  C   ALA   270      -0.118   4.326  16.081  1.00 91.47           C  
ATOM   2092  CB  ALA   270       1.765   2.749  16.574  1.00 89.93           C  
ATOM   2093  O   ALA   270       0.049   5.442  15.585  1.00 91.17           O  
ATOM   2094  N   PHE   271      -1.217   3.642  15.802  1.00 93.55           N  
ATOM   2095  CA  PHE   271      -2.246   4.073  14.862  1.00 94.03           C  
ATOM   2096  C   PHE   271      -2.875   5.386  15.314  1.00 93.48           C  
ATOM   2097  CB  PHE   271      -3.326   2.997  14.714  1.00 94.00           C  
ATOM   2098  O   PHE   271      -2.898   6.361  14.559  1.00 92.63           O  
ATOM   2099  CG  PHE   271      -4.441   3.382  13.780  1.00 94.29           C  
ATOM   2100  CD1 PHE   271      -4.375   3.067  12.428  1.00 93.30           C  
ATOM   2101  CD2 PHE   271      -5.557   4.059  14.255  1.00 92.87           C  
ATOM   2102  CE1 PHE   271      -5.406   3.422  11.562  1.00 92.85           C  
ATOM   2103  CE2 PHE   271      -6.592   4.417  13.395  1.00 92.72           C  
ATOM   2104  CZ  PHE   271      -6.514   4.099  12.049  1.00 92.82           C  
ATOM   2105  N   TRP   272      -3.283   5.428  16.566  1.00 88.91           N  
ATOM   2106  CA  TRP   272      -3.948   6.607  17.109  1.00 89.85           C  
ATOM   2107  C   TRP   272      -2.969   7.767  17.254  1.00 87.00           C  
ATOM   2108  CB  TRP   272      -4.586   6.289  18.464  1.00 88.12           C  
ATOM   2109  O   TRP   272      -3.330   8.925  17.029  1.00 83.42           O  
ATOM   2110  CG  TRP   272      -5.793   5.404  18.376  1.00 84.86           C  
ATOM   2111  CD1 TRP   272      -5.972   4.192  18.982  1.00 80.89           C  
ATOM   2112  CD2 TRP   272      -6.989   5.662  17.634  1.00 81.58           C  
ATOM   2113  CE2 TRP   272      -7.852   4.562  17.836  1.00 83.23           C  
ATOM   2114  CE3 TRP   272      -7.415   6.718  16.817  1.00 75.36           C  
ATOM   2115  NE1 TRP   272      -7.208   3.680  18.661  1.00 75.28           N  
ATOM   2116  CH2 TRP   272      -9.510   5.535  16.456  1.00 78.25           C  
ATOM   2117  CZ2 TRP   272      -9.118   4.489  17.250  1.00 77.10           C  
ATOM   2118  CZ3 TRP   272      -8.675   6.643  16.235  1.00 77.16           C  
ATOM   2119  N   ALA   273      -1.681   7.467  17.487  1.00 87.82           N  
ATOM   2120  CA  ALA   273      -0.632   8.482  17.544  1.00 88.10           C  
ATOM   2121  C   ALA   273      -0.445   9.153  16.187  1.00 87.90           C  
ATOM   2122  CB  ALA   273       0.682   7.864  18.015  1.00 86.43           C  
ATOM   2123  O   ALA   273      -0.172  10.354  16.113  1.00 86.78           O  
ATOM   2124  N   VAL   274      -0.623   8.453  15.109  1.00 92.27           N  
ATOM   2125  CA  VAL   274      -0.638   9.036  13.772  1.00 92.64           C  
ATOM   2126  C   VAL   274      -1.948   9.791  13.552  1.00 92.41           C  
ATOM   2127  CB  VAL   274      -0.455   7.959  12.680  1.00 92.16           C  
ATOM   2128  O   VAL   274      -1.939  10.968  13.183  1.00 91.53           O  
ATOM   2129  CG1 VAL   274      -0.623   8.566  11.288  1.00 90.85           C  
ATOM   2130  CG2 VAL   274       0.914   7.292  12.814  1.00 90.76           C  
ATOM   2131  N   TRP   275      -3.090   9.301  13.838  1.00 90.85           N  
ATOM   2132  CA  TRP   275      -4.421   9.831  13.563  1.00 91.72           C  
ATOM   2133  C   TRP   275      -4.648  11.144  14.305  1.00 88.61           C  
ATOM   2134  CB  TRP   275      -5.497   8.815  13.957  1.00 90.90           C  
ATOM   2135  O   TRP   275      -5.127  12.119  13.722  1.00 84.44           O  
ATOM   2136  CG  TRP   275      -6.900   9.308  13.766  1.00 90.22           C  
ATOM   2137  CD1 TRP   275      -7.820   9.573  14.742  1.00 86.65           C  
ATOM   2138  CD2 TRP   275      -7.543   9.591  12.520  1.00 87.12           C  
ATOM   2139  CE2 TRP   275      -8.855  10.024  12.815  1.00 88.76           C  
ATOM   2140  CE3 TRP   275      -7.137   9.520  11.180  1.00 77.62           C  
ATOM   2141  NE1 TRP   275      -8.998  10.004  14.177  1.00 77.05           N  
ATOM   2142  CH2 TRP   275      -9.341  10.308  10.517  1.00 81.63           C  
ATOM   2143  CZ2 TRP   275      -9.764  10.386  11.819  1.00 80.35           C  
ATOM   2144  CZ3 TRP   275      -8.044   9.881  10.190  1.00 80.11           C  
ATOM   2145  N   TYR   276      -4.186  11.251  15.540  1.00 86.65           N  
ATOM   2146  CA  TYR   276      -4.428  12.433  16.360  1.00 86.10           C  
ATOM   2147  C   TYR   276      -3.536  13.590  15.926  1.00 82.54           C  
ATOM   2148  CB  TYR   276      -4.191  12.118  17.840  1.00 83.81           C  
ATOM   2149  O   TYR   276      -3.772  14.740  16.305  1.00 78.43           O  
ATOM   2150  CG  TYR   276      -5.237  11.213  18.444  1.00 81.62           C  
ATOM   2151  CD1 TYR   276      -6.581  11.344  18.101  1.00 78.19           C  
ATOM   2152  CD2 TYR   276      -4.884  10.225  19.358  1.00 78.19           C  
ATOM   2153  CE1 TYR   276      -7.549  10.513  18.656  1.00 78.67           C  
ATOM   2154  CE2 TYR   276      -5.844   9.389  19.919  1.00 76.44           C  
ATOM   2155  OH  TYR   276      -8.125   8.715  20.115  1.00 71.75           O  
ATOM   2156  CZ  TYR   276      -7.171   9.540  19.562  1.00 76.92           C  
ATOM   2157  N   ARG   277      -2.669  13.345  14.963  1.00 88.17           N  
ATOM   2158  CA  ARG   277      -1.777  14.376  14.440  1.00 88.67           C  
ATOM   2159  C   ARG   277      -2.262  14.881  13.085  1.00 87.53           C  
ATOM   2160  CB  ARG   277      -0.349  13.841  14.320  1.00 87.60           C  
ATOM   2161  O   ARG   277      -1.609  15.720  12.461  1.00 85.27           O  
ATOM   2162  CG  ARG   277       0.382  13.733  15.648  1.00 87.41           C  
ATOM   2163  CD  ARG   277       1.727  13.036  15.497  1.00 85.37           C  
ATOM   2164  NE  ARG   277       2.473  13.025  16.752  1.00 83.71           N  
ATOM   2165  NH1 ARG   277       1.144  11.431  17.767  1.00 81.56           N  
ATOM   2166  NH2 ARG   277       2.925  12.333  18.895  1.00 80.11           N  
ATOM   2167  CZ  ARG   277       2.179  12.263  17.802  1.00 83.48           C  
ATOM   2168  N   LYS   278      -3.389  14.326  12.584  1.00 87.09           N  
ATOM   2169  CA  LYS   278      -3.931  14.794  11.312  1.00 87.33           C  
ATOM   2170  C   LYS   278      -4.025  16.317  11.281  1.00 85.52           C  
ATOM   2171  CB  LYS   278      -5.308  14.179  11.056  1.00 85.27           C  
ATOM   2172  O   LYS   278      -4.219  16.953  12.319  1.00 83.45           O  
ATOM   2173  CG  LYS   278      -6.391  14.669  12.006  1.00 84.01           C  
ATOM   2174  CD  LYS   278      -7.682  13.880  11.836  1.00 83.44           C  
ATOM   2175  CE  LYS   278      -8.777  14.389  12.764  1.00 82.10           C  
ATOM   2176  NZ  LYS   278      -8.517  14.012  14.186  1.00 82.88           N  
ATOM   2177  N   SER   279      -3.854  16.875  10.221  1.00 83.43           N  
ATOM   2178  CA  SER   279      -3.961  18.320  10.046  1.00 83.83           C  
ATOM   2179  C   SER   279      -5.359  18.817  10.402  1.00 82.93           C  
ATOM   2180  CB  SER   279      -3.622  18.713   8.608  1.00 81.95           C  
ATOM   2181  O   SER   279      -6.300  18.027  10.494  1.00 81.65           O  
ATOM   2182  OG  SER   279      -4.647  18.301   7.719  1.00 79.31           O  
ATOM   2183  N   GLN   280      -5.524  20.138  10.504  1.00 73.74           N  
ATOM   2184  CA  GLN   280      -6.801  20.760  10.837  1.00 76.28           C  
ATOM   2185  C   GLN   280      -7.842  20.492   9.754  1.00 74.11           C  
ATOM   2186  CB  GLN   280      -6.629  22.266  11.039  1.00 70.27           C  
ATOM   2187  O   GLN   280      -9.044  20.487  10.028  1.00 73.82           O  
ATOM   2188  CG  GLN   280      -5.817  22.632  12.274  1.00 63.47           C  
ATOM   2189  CD  GLN   280      -5.697  24.131  12.475  1.00 62.58           C  
ATOM   2190  NE2 GLN   280      -5.260  24.537  13.662  1.00 55.61           N  
ATOM   2191  OE1 GLN   280      -5.994  24.918  11.570  1.00 65.83           O  
ATOM   2192  N   ILE   281      -7.388  20.207   8.550  1.00 79.00           N  
ATOM   2193  CA  ILE   281      -8.313  19.981   7.445  1.00 80.10           C  
ATOM   2194  C   ILE   281      -8.525  18.482   7.247  1.00 79.63           C  
ATOM   2195  CB  ILE   281      -7.800  20.626   6.138  1.00 78.08           C  
ATOM   2196  O   ILE   281      -9.203  18.063   6.306  1.00 77.40           O  
ATOM   2197  CG1 ILE   281      -6.423  20.061   5.768  1.00 79.99           C  
ATOM   2198  CG2 ILE   281      -7.748  22.151   6.272  1.00 78.93           C  
ATOM   2199  CD1 ILE   281      -5.952  20.444   4.372  1.00 79.05           C  
ATOM   2200  N   GLY   282      -7.960  17.652   8.171  1.00 84.43           N  
ATOM   2201  CA  GLY   282      -8.247  16.231   8.279  1.00 85.45           C  
ATOM   2202  C   GLY   282      -7.278  15.365   7.496  1.00 84.62           C  
ATOM   2203  O   GLY   282      -7.436  14.144   7.437  1.00 82.70           O  
ATOM   2204  N   LEU   283      -6.199  15.872   6.914  1.00 89.97           N  
ATOM   2205  CA  LEU   283      -5.240  15.116   6.115  1.00 91.02           C  
ATOM   2206  C   LEU   283      -4.116  14.570   6.989  1.00 90.18           C  
ATOM   2207  CB  LEU   283      -4.659  15.993   5.004  1.00 90.37           C  
ATOM   2208  O   LEU   283      -3.729  15.200   7.976  1.00 89.29           O  
ATOM   2209  CG  LEU   283      -5.638  16.459   3.925  1.00 89.99           C  
ATOM   2210  CD1 LEU   283      -4.915  17.304   2.881  1.00 87.59           C  
ATOM   2211  CD2 LEU   283      -6.324  15.264   3.272  1.00 87.66           C  
ATOM   2212  N   ILE   284      -3.583  13.407   6.605  1.00 93.00           N  
ATOM   2213  CA  ILE   284      -2.425  12.756   7.209  1.00 92.86           C  
ATOM   2214  C   ILE   284      -1.201  12.949   6.317  1.00 92.03           C  
ATOM   2215  CB  ILE   284      -2.683  11.251   7.446  1.00 90.40           C  
ATOM   2216  O   ILE   284      -1.292  12.830   5.093  1.00 90.09           O  
ATOM   2217  CG1 ILE   284      -3.895  11.055   8.365  1.00 77.08           C  
ATOM   2218  CG2 ILE   284      -1.439  10.575   8.029  1.00 76.42           C  
ATOM   2219  CD1 ILE   284      -3.670  11.527   9.795  1.00 74.71           C  
ATOM   2220  N   GLY   285      -0.067  13.253   6.934  1.00 91.91           N  
ATOM   2221  CA  GLY   285       1.186  13.404   6.210  1.00 91.89           C  
ATOM   2222  C   GLY   285       1.846  12.079   5.878  1.00 91.01           C  
ATOM   2223  O   GLY   285       1.502  11.046   6.456  1.00 89.46           O  
ATOM   2224  N   ALA   286       2.909  12.096   4.993  1.00 91.29           N  
ATOM   2225  CA  ALA   286       3.558  10.875   4.523  1.00 91.06           C  
ATOM   2226  C   ALA   286       4.691  10.461   5.457  1.00 90.03           C  
ATOM   2227  CB  ALA   286       4.086  11.067   3.103  1.00 89.07           C  
ATOM   2228  O   ALA   286       4.997   9.273   5.584  1.00 87.81           O  
ATOM   2229  N   GLY   287       5.320  11.388   6.197  1.00 88.56           N  
ATOM   2230  CA  GLY   287       6.411  11.133   7.124  1.00 89.07           C  
ATOM   2231  C   GLY   287       6.244  11.845   8.453  1.00 89.07           C  
ATOM   2232  O   GLY   287       5.806  12.997   8.495  1.00 87.90           O  
ATOM   2233  N   VAL   288       6.631  11.163   9.535  1.00 88.27           N  
ATOM   2234  CA  VAL   288       6.501  11.690  10.889  1.00 88.88           C  
ATOM   2235  C   VAL   288       7.723  11.298  11.716  1.00 87.82           C  
ATOM   2236  CB  VAL   288       5.211  11.184  11.573  1.00 87.06           C  
ATOM   2237  O   VAL   288       8.261  10.199  11.558  1.00 86.15           O  
ATOM   2238  CG1 VAL   288       5.226   9.662  11.698  1.00 80.08           C  
ATOM   2239  CG2 VAL   288       5.045  11.835  12.945  1.00 78.34           C  
ATOM   2240  N   ASP   289       8.196  12.195  12.549  1.00 83.18           N  
ATOM   2241  CA  ASP   289       9.306  11.953  13.466  1.00 83.40           C  
ATOM   2242  C   ASP   289       8.835  11.208  14.713  1.00 83.63           C  
ATOM   2243  CB  ASP   289       9.972  13.273  13.862  1.00 81.61           C  
ATOM   2244  O   ASP   289       7.947  11.678  15.426  1.00 82.84           O  
ATOM   2245  CG  ASP   289      11.193  13.079  14.744  1.00 78.62           C  
ATOM   2246  OD1 ASP   289      11.036  12.790  15.950  1.00 79.06           O  
ATOM   2247  OD2 ASP   289      12.323  13.220  14.228  1.00 78.80           O  
ATOM   2248  N   ALA   290       9.443  10.096  14.975  1.00 85.16           N  
ATOM   2249  CA  ALA   290       9.026   9.176  16.030  1.00 85.08           C  
ATOM   2250  C   ALA   290       9.356   9.736  17.410  1.00 84.49           C  
ATOM   2251  CB  ALA   290       9.688   7.813  15.840  1.00 83.86           C  
ATOM   2252  O   ALA   290       8.673   9.431  18.391  1.00 82.54           O  
ATOM   2253  N   GLU   291      10.291  10.631  17.494  1.00 78.55           N  
ATOM   2254  CA  GLU   291      10.722  11.202  18.766  1.00 78.27           C  
ATOM   2255  C   GLU   291       9.939  12.469  19.096  1.00 78.12           C  
ATOM   2256  CB  GLU   291      12.223  11.503  18.740  1.00 76.02           C  
ATOM   2257  O   GLU   291       9.474  12.643  20.224  1.00 76.37           O  
ATOM   2258  CG  GLU   291      13.100  10.259  18.763  1.00 70.24           C  
ATOM   2259  CD  GLU   291      14.572  10.567  18.989  1.00 67.60           C  
ATOM   2260  OE1 GLU   291      14.973  11.745  18.854  1.00 63.32           O  
ATOM   2261  OE2 GLU   291      15.329   9.622  19.302  1.00 61.42           O  
ATOM   2262  N   GLN   292       9.767  13.261  18.058  1.00 78.45           N  
ATOM   2263  CA  GLN   292       9.197  14.589  18.262  1.00 79.09           C  
ATOM   2264  C   GLN   292       7.707  14.605  17.931  1.00 79.46           C  
ATOM   2265  CB  GLN   292       9.935  15.626  17.413  1.00 76.85           C  
ATOM   2266  O   GLN   292       6.964  15.450  18.434  1.00 79.22           O  
ATOM   2267  CG  GLN   292      11.416  15.750  17.743  1.00 72.35           C  
ATOM   2268  CD  GLN   292      12.131  16.759  16.864  1.00 71.33           C  
ATOM   2269  NE2 GLN   292      13.424  16.945  17.106  1.00 66.65           N  
ATOM   2270  OE1 GLN   292      11.526  17.366  15.975  1.00 71.51           O  
ATOM   2271  N   GLY   293       7.238  13.629  17.146  1.00 83.72           N  
ATOM   2272  CA  GLY   293       5.857  13.520  16.704  1.00 84.41           C  
ATOM   2273  C   GLY   293       5.477  14.564  15.671  1.00 83.10           C  
ATOM   2274  O   GLY   293       4.294  14.762  15.387  1.00 80.82           O  
ATOM   2275  N   HIS   294       6.484  15.252  15.105  1.00 82.44           N  
ATOM   2276  CA  HIS   294       6.233  16.253  14.073  1.00 83.50           C  
ATOM   2277  C   HIS   294       6.223  15.622  12.685  1.00 83.11           C  
ATOM   2278  CB  HIS   294       7.283  17.363  14.138  1.00 78.92           C  
ATOM   2279  O   HIS   294       6.932  14.644  12.437  1.00 82.11           O  
ATOM   2280  CG  HIS   294       7.246  18.150  15.410  1.00 70.29           C  
ATOM   2281  CD2 HIS   294       8.238  18.524  16.252  1.00 65.27           C  
ATOM   2282  ND1 HIS   294       6.077  18.644  15.946  1.00 65.80           N  
ATOM   2283  CE1 HIS   294       6.352  19.291  17.066  1.00 60.68           C  
ATOM   2284  NE2 HIS   294       7.657  19.233  17.275  1.00 61.29           N  
ATOM   2285  N   TRP   295       5.463  16.127  11.768  1.00 83.79           N  
ATOM   2286  CA  TRP   295       5.518  15.736  10.363  1.00 86.33           C  
ATOM   2287  C   TRP   295       6.837  16.166   9.729  1.00 80.79           C  
ATOM   2288  CB  TRP   295       4.344  16.342   9.589  1.00 81.73           C  
ATOM   2289  O   TRP   295       7.264  17.312   9.886  1.00 75.28           O  
ATOM   2290  CG  TRP   295       3.002  15.832  10.020  1.00 77.05           C  
ATOM   2291  CD1 TRP   295       1.991  16.553  10.592  1.00 73.01           C  
ATOM   2292  CD2 TRP   295       2.527  14.486   9.918  1.00 76.05           C  
ATOM   2293  CE2 TRP   295       1.217  14.464  10.447  1.00 80.71           C  
ATOM   2294  CE3 TRP   295       3.081  13.296   9.429  1.00 75.80           C  
ATOM   2295  NE1 TRP   295       0.915  15.736  10.851  1.00 75.57           N  
ATOM   2296  CH2 TRP   295       1.020  12.145  10.015  1.00 76.35           C  
ATOM   2297  CZ2 TRP   295       0.453  13.295  10.501  1.00 75.58           C  
ATOM   2298  CZ3 TRP   295       2.320  12.134   9.483  1.00 76.16           C  
ATOM   2299  N   ILE   296       7.601  15.244   9.013  1.00 82.86           N  
ATOM   2300  CA  ILE   296       8.879  15.492   8.355  1.00 81.16           C  
ATOM   2301  C   ILE   296       8.642  15.921   6.909  1.00 77.93           C  
ATOM   2302  CB  ILE   296       9.789  14.243   8.401  1.00 78.85           C  
ATOM   2303  O   ILE   296       9.445  16.660   6.335  1.00 71.08           O  
ATOM   2304  CG1 ILE   296      10.163  13.908   9.850  1.00 76.46           C  
ATOM   2305  CG2 ILE   296      11.042  14.457   7.547  1.00 74.55           C  
ATOM   2306  CD1 ILE   296      10.985  12.636   9.998  1.00 74.32           C  
ATOM   2307  N   GLY   297       7.451  16.315   6.495  1.00 80.49           N  
ATOM   2308  CA  GLY   297       7.005  16.814   5.204  1.00 81.03           C  
ATOM   2309  C   GLY   297       5.625  17.442   5.251  1.00 81.51           C  
ATOM   2310  O   GLY   297       4.844  17.171   6.165  1.00 78.96           O  
ATOM   2311  N   THR   298       5.345  18.261   4.282  1.00 77.73           N  
ATOM   2312  CA  THR   298       4.117  19.048   4.302  1.00 79.36           C  
ATOM   2313  C   THR   298       3.117  18.515   3.281  1.00 78.75           C  
ATOM   2314  CB  THR   298       4.401  20.535   4.020  1.00 73.04           C  
ATOM   2315  O   THR   298       2.221  19.242   2.844  1.00 75.18           O  
ATOM   2316  CG2 THR   298       5.227  21.160   5.139  1.00 63.67           C  
ATOM   2317  OG1 THR   298       5.123  20.651   2.787  1.00 68.11           O  
ATOM   2318  N   TYR   299       3.317  17.391   2.744  1.00 82.59           N  
ATOM   2319  CA  TYR   299       2.373  16.926   1.733  1.00 83.62           C  
ATOM   2320  C   TYR   299       1.582  15.725   2.238  1.00 85.05           C  
ATOM   2321  CB  TYR   299       3.107  16.562   0.439  1.00 79.51           C  
ATOM   2322  O   TYR   299       2.044  14.994   3.116  1.00 83.57           O  
ATOM   2323  CG  TYR   299       4.095  15.432   0.599  1.00 72.78           C  
ATOM   2324  CD1 TYR   299       5.389  15.672   1.056  1.00 67.81           C  
ATOM   2325  CD2 TYR   299       3.738  14.123   0.293  1.00 67.81           C  
ATOM   2326  CE1 TYR   299       6.304  14.634   1.203  1.00 62.23           C  
ATOM   2327  CE2 TYR   299       4.644  13.078   0.436  1.00 59.55           C  
ATOM   2328  OH  TYR   299       6.824  12.312   1.035  1.00 49.99           O  
ATOM   2329  CZ  TYR   299       5.922  13.343   0.892  1.00 63.44           C  
ATOM   2330  N   SER   300       0.391  15.495   1.682  1.00 90.63           N  
ATOM   2331  CA  SER   300      -0.496  14.346   1.827  1.00 91.32           C  
ATOM   2332  C   SER   300      -0.788  13.698   0.478  1.00 90.75           C  
ATOM   2333  CB  SER   300      -1.807  14.761   2.497  1.00 90.29           C  
ATOM   2334  O   SER   300      -0.938  14.392  -0.530  1.00 89.65           O  
ATOM   2335  OG  SER   300      -2.608  13.627   2.781  1.00 88.40           O  
ATOM   2336  N   VAL   301      -0.828  12.325   0.524  1.00 91.80           N  
ATOM   2337  CA  VAL   301      -1.033  11.474  -0.644  1.00 92.27           C  
ATOM   2338  C   VAL   301      -1.759  10.195  -0.230  1.00 92.50           C  
ATOM   2339  CB  VAL   301       0.304  11.128  -1.336  1.00 90.35           C  
ATOM   2340  O   VAL   301      -1.724   9.805   0.939  1.00 91.72           O  
ATOM   2341  CG1 VAL   301       1.218  10.352  -0.388  1.00 78.11           C  
ATOM   2342  CG2 VAL   301       0.052  10.329  -2.613  1.00 76.22           C  
ATOM   2343  N   ILE   302      -2.343   9.486  -1.191  1.00 93.47           N  
ATOM   2344  CA  ILE   302      -2.923   8.183  -0.884  1.00 93.51           C  
ATOM   2345  C   ILE   302      -1.899   7.084  -1.161  1.00 92.25           C  
ATOM   2346  CB  ILE   302      -4.212   7.932  -1.698  1.00 92.77           C  
ATOM   2347  O   ILE   302      -2.137   5.914  -0.853  1.00 89.98           O  
ATOM   2348  CG1 ILE   302      -3.918   8.008  -3.200  1.00 89.97           C  
ATOM   2349  CG2 ILE   302      -5.303   8.932  -1.302  1.00 89.21           C  
ATOM   2350  CD1 ILE   302      -5.020   7.428  -4.077  1.00 87.78           C  
ATOM   2351  N   GLY   303      -0.807   7.365  -1.778  1.00 91.66           N  
ATOM   2352  CA  GLY   303       0.239   6.444  -2.192  1.00 91.59           C  
ATOM   2353  C   GLY   303       1.326   6.269  -1.149  1.00 90.64           C  
ATOM   2354  O   GLY   303       1.057   6.330   0.052  1.00 87.78           O  
ATOM   2355  N   ALA   304       2.582   6.088  -1.538  1.00 87.09           N  
ATOM   2356  CA  ALA   304       3.731   5.705  -0.722  1.00 87.43           C  
ATOM   2357  C   ALA   304       3.805   6.544   0.550  1.00 86.65           C  
ATOM   2358  CB  ALA   304       5.023   5.845  -1.524  1.00 84.96           C  
ATOM   2359  O   ALA   304       3.720   7.773   0.496  1.00 83.93           O  
ATOM   2360  N   GLY   305       3.932   5.873   1.659  1.00 89.07           N  
ATOM   2361  CA  GLY   305       4.137   6.464   2.972  1.00 89.76           C  
ATOM   2362  C   GLY   305       2.845   6.678   3.738  1.00 89.90           C  
ATOM   2363  O   GLY   305       2.865   6.908   4.949  1.00 88.75           O  
ATOM   2364  N   ALA   306       1.660   6.657   3.024  1.00 92.60           N  
ATOM   2365  CA  ALA   306       0.384   6.862   3.705  1.00 93.31           C  
ATOM   2366  C   ALA   306      -0.620   5.776   3.326  1.00 93.41           C  
ATOM   2367  CB  ALA   306      -0.180   8.242   3.377  1.00 92.04           C  
ATOM   2368  O   ALA   306      -1.640   5.604   3.998  1.00 92.75           O  
ATOM   2369  N   ASP   307      -0.368   4.973   2.230  1.00 93.35           N  
ATOM   2370  CA  ASP   307      -1.233   3.982   1.597  1.00 93.79           C  
ATOM   2371  C   ASP   307      -1.784   2.997   2.625  1.00 94.28           C  
ATOM   2372  CB  ASP   307      -0.474   3.230   0.501  1.00 92.37           C  
ATOM   2373  O   ASP   307      -2.970   3.040   2.960  1.00 93.60           O  
ATOM   2374  CG  ASP   307       0.863   2.686   0.973  1.00 88.47           C  
ATOM   2375  OD1 ASP   307       1.374   3.145   2.017  1.00 85.26           O  
ATOM   2376  OD2 ASP   307       1.411   1.792   0.292  1.00 87.27           O  
ATOM   2377  N   SER   308      -0.931   2.289   3.280  1.00 95.02           N  
ATOM   2378  CA  SER   308      -1.370   1.214   4.163  1.00 95.36           C  
ATOM   2379  C   SER   308      -1.978   1.766   5.447  1.00 95.45           C  
ATOM   2380  CB  SER   308      -0.202   0.286   4.500  1.00 94.24           C  
ATOM   2381  O   SER   308      -2.745   1.077   6.124  1.00 94.77           O  
ATOM   2382  OG  SER   308       0.870   1.014   5.073  1.00 86.61           O  
ATOM   2383  N   PHE   309      -1.779   3.057   5.808  1.00 95.33           N  
ATOM   2384  CA  PHE   309      -2.466   3.653   6.948  1.00 95.79           C  
ATOM   2385  C   PHE   309      -3.972   3.684   6.717  1.00 95.73           C  
ATOM   2386  CB  PHE   309      -1.946   5.070   7.210  1.00 95.49           C  
ATOM   2387  O   PHE   309      -4.749   3.318   7.601  1.00 95.21           O  
ATOM   2388  CG  PHE   309      -2.691   5.798   8.296  1.00 94.75           C  
ATOM   2389  CD1 PHE   309      -2.334   5.639   9.630  1.00 92.87           C  
ATOM   2390  CD2 PHE   309      -3.748   6.643   7.984  1.00 92.63           C  
ATOM   2391  CE1 PHE   309      -3.022   6.312  10.637  1.00 92.73           C  
ATOM   2392  CE2 PHE   309      -4.439   7.319   8.985  1.00 92.59           C  
ATOM   2393  CZ  PHE   309      -4.075   7.151  10.311  1.00 92.30           C  
ATOM   2394  N   PHE   310      -4.393   4.121   5.522  1.00 94.82           N  
ATOM   2395  CA  PHE   310      -5.807   4.182   5.171  1.00 95.38           C  
ATOM   2396  C   PHE   310      -6.398   2.782   5.057  1.00 94.92           C  
ATOM   2397  CB  PHE   310      -6.003   4.944   3.857  1.00 95.00           C  
ATOM   2398  O   PHE   310      -7.507   2.530   5.532  1.00 94.14           O  
ATOM   2399  CG  PHE   310      -5.482   6.356   3.889  1.00 94.64           C  
ATOM   2400  CD1 PHE   310      -5.965   7.268   4.820  1.00 92.99           C  
ATOM   2401  CD2 PHE   310      -4.510   6.770   2.989  1.00 92.71           C  
ATOM   2402  CE1 PHE   310      -5.484   8.575   4.852  1.00 92.75           C  
ATOM   2403  CE2 PHE   310      -4.025   8.075   3.015  1.00 92.58           C  
ATOM   2404  CZ  PHE   310      -4.514   8.976   3.947  1.00 92.28           C  
ATOM   2405  N   GLU   311      -5.660   1.778   4.595  1.00 95.08           N  
ATOM   2406  CA  GLU   311      -6.061   0.375   4.572  1.00 95.20           C  
ATOM   2407  C   GLU   311      -6.320  -0.148   5.982  1.00 95.24           C  
ATOM   2408  CB  GLU   311      -4.994  -0.479   3.882  1.00 93.38           C  
ATOM   2409  O   GLU   311      -7.380  -0.715   6.255  1.00 94.42           O  
ATOM   2410  CG  GLU   311      -4.930  -0.283   2.374  1.00 84.69           C  
ATOM   2411  CD  GLU   311      -3.970  -1.240   1.685  1.00 80.49           C  
ATOM   2412  OE1 GLU   311      -3.849  -2.403   2.131  1.00 82.61           O  
ATOM   2413  OE2 GLU   311      -3.335  -0.823   0.692  1.00 80.66           O  
ATOM   2414  N   TYR   312      -5.417   0.167   6.835  1.00 95.61           N  
ATOM   2415  CA  TYR   312      -5.500  -0.356   8.194  1.00 95.78           C  
ATOM   2416  C   TYR   312      -6.597   0.349   8.984  1.00 95.07           C  
ATOM   2417  CB  TYR   312      -4.157  -0.198   8.914  1.00 95.16           C  
ATOM   2418  O   TYR   312      -7.192  -0.238   9.891  1.00 93.66           O  
ATOM   2419  CG  TYR   312      -3.176  -1.307   8.618  1.00 93.50           C  
ATOM   2420  CD1 TYR   312      -2.574  -2.024   9.650  1.00 89.69           C  
ATOM   2421  CD2 TYR   312      -2.850  -1.640   7.308  1.00 89.39           C  
ATOM   2422  CE1 TYR   312      -1.668  -3.045   9.382  1.00 89.56           C  
ATOM   2423  CE2 TYR   312      -1.946  -2.659   7.029  1.00 89.25           C  
ATOM   2424  OH  TYR   312      -0.466  -4.366   7.800  1.00 84.66           O  
ATOM   2425  CZ  TYR   312      -1.361  -3.356   8.071  1.00 89.16           C  
ATOM   2426  N   ALA   313      -7.000   1.568   8.689  1.00 93.20           N  
ATOM   2427  CA  ALA   313      -8.195   2.179   9.264  1.00 93.09           C  
ATOM   2428  C   ALA   313      -9.440   1.357   8.942  1.00 92.06           C  
ATOM   2429  CB  ALA   313      -8.360   3.609   8.755  1.00 91.86           C  
ATOM   2430  O   ALA   313     -10.163   0.932   9.847  1.00 90.47           O  
ATOM   2431  N   LEU   314      -9.676   0.995   7.672  1.00 90.31           N  
ATOM   2432  CA  LEU   314     -10.860   0.257   7.244  1.00 90.89           C  
ATOM   2433  C   LEU   314     -10.724  -1.226   7.573  1.00 90.19           C  
ATOM   2434  CB  LEU   314     -11.092   0.440   5.742  1.00 89.77           C  
ATOM   2435  O   LEU   314     -11.635  -1.824   8.150  1.00 89.19           O  
ATOM   2436  CG  LEU   314     -12.288  -0.303   5.145  1.00 88.27           C  
ATOM   2437  CD1 LEU   314     -13.581   0.149   5.816  1.00 85.38           C  
ATOM   2438  CD2 LEU   314     -12.356  -0.083   3.638  1.00 85.43           C  
ATOM   2439  N   LYS   315      -9.609  -1.900   7.290  1.00 93.35           N  
ATOM   2440  CA  LYS   315      -9.407  -3.337   7.453  1.00 93.88           C  
ATOM   2441  C   LYS   315      -9.348  -3.720   8.929  1.00 92.71           C  
ATOM   2442  CB  LYS   315      -8.127  -3.783   6.744  1.00 93.86           C  
ATOM   2443  O   LYS   315      -9.776  -4.811   9.310  1.00 91.22           O  
ATOM   2444  CG  LYS   315      -8.226  -3.776   5.225  1.00 94.31           C  
ATOM   2445  CD  LYS   315      -6.948  -4.296   4.580  1.00 92.93           C  
ATOM   2446  CE  LYS   315      -7.087  -4.397   3.067  1.00 92.90           C  
ATOM   2447  NZ  LYS   315      -5.831  -4.892   2.427  1.00 91.47           N  
ATOM   2448  N   SER   316      -8.898  -2.805   9.836  1.00 92.21           N  
ATOM   2449  CA  SER   316      -8.978  -3.033  11.275  1.00 92.23           C  
ATOM   2450  C   SER   316     -10.427  -3.064  11.750  1.00 90.38           C  
ATOM   2451  CB  SER   316      -8.207  -1.952  12.033  1.00 91.83           C  
ATOM   2452  O   SER   316     -10.802  -3.913  12.562  1.00 88.43           O  
ATOM   2453  OG  SER   316      -6.833  -1.978  11.687  1.00 91.91           O  
ATOM   2454  N   HIS   317     -11.313  -2.235  11.212  1.00 86.32           N  
ATOM   2455  CA  HIS   317     -12.746  -2.320  11.471  1.00 86.30           C  
ATOM   2456  C   HIS   317     -13.305  -3.672  11.038  1.00 84.21           C  
ATOM   2457  CB  HIS   317     -13.488  -1.191  10.754  1.00 84.78           C  
ATOM   2458  O   HIS   317     -13.968  -4.354  11.822  1.00 82.11           O  
ATOM   2459  CG  HIS   317     -14.975  -1.354  10.756  1.00 82.56           C  
ATOM   2460  CD2 HIS   317     -15.840  -1.637   9.754  1.00 79.74           C  
ATOM   2461  ND1 HIS   317     -15.736  -1.221  11.897  1.00 79.52           N  
ATOM   2462  CE1 HIS   317     -17.009  -1.416  11.595  1.00 80.32           C  
ATOM   2463  NE2 HIS   317     -17.099  -1.670  10.301  1.00 81.62           N  
ATOM   2464  N   ILE   318     -12.957  -4.191   9.871  1.00 85.79           N  
ATOM   2465  CA  ILE   318     -13.453  -5.452   9.331  1.00 85.87           C  
ATOM   2466  C   ILE   318     -12.959  -6.612  10.193  1.00 83.49           C  
ATOM   2467  CB  ILE   318     -13.015  -5.651   7.863  1.00 85.36           C  
ATOM   2468  O   ILE   318     -13.753  -7.438  10.648  1.00 81.12           O  
ATOM   2469  CG1 ILE   318     -13.669  -4.596   6.963  1.00 86.32           C  
ATOM   2470  CG2 ILE   318     -13.353  -7.066   7.385  1.00 85.59           C  
ATOM   2471  CD1 ILE   318     -13.074  -4.521   5.564  1.00 85.04           C  
ATOM   2472  N   LEU   319     -11.696  -6.695  10.573  1.00 90.20           N  
ATOM   2473  CA  LEU   319     -11.101  -7.769  11.360  1.00 89.86           C  
ATOM   2474  C   LEU   319     -11.697  -7.811  12.763  1.00 87.52           C  
ATOM   2475  CB  LEU   319      -9.582  -7.594  11.443  1.00 89.58           C  
ATOM   2476  O   LEU   319     -11.968  -8.889  13.295  1.00 84.83           O  
ATOM   2477  CG  LEU   319      -8.814  -8.683  12.194  1.00 89.99           C  
ATOM   2478  CD1 LEU   319      -8.927 -10.014  11.458  1.00 88.05           C  
ATOM   2479  CD2 LEU   319      -7.352  -8.284  12.366  1.00 87.85           C  
ATOM   2480  N   LEU   320     -11.884  -6.604  13.298  1.00 85.96           N  
ATOM   2481  CA  LEU   320     -12.339  -6.477  14.678  1.00 85.23           C  
ATOM   2482  C   LEU   320     -13.855  -6.615  14.766  1.00 82.92           C  
ATOM   2483  CB  LEU   320     -11.902  -5.132  15.265  1.00 84.60           C  
ATOM   2484  O   LEU   320     -14.395  -6.901  15.837  1.00 79.69           O  
ATOM   2485  CG  LEU   320     -10.407  -4.967  15.543  1.00 85.92           C  
ATOM   2486  CD1 LEU   320     -10.091  -3.519  15.903  1.00 84.00           C  
ATOM   2487  CD2 LEU   320      -9.964  -5.908  16.658  1.00 84.03           C  
ATOM   2488  N   SER   321     -14.492  -6.355  13.577  1.00 80.44           N  
ATOM   2489  CA  SER   321     -15.949  -6.426  13.531  1.00 78.35           C  
ATOM   2490  C   SER   321     -16.441  -7.849  13.770  1.00 74.86           C  
ATOM   2491  CB  SER   321     -16.468  -5.918  12.185  1.00 74.95           C  
ATOM   2492  O   SER   321     -15.906  -8.801  13.198  1.00 67.98           O  
ATOM   2493  OG  SER   321     -16.172  -4.542  12.018  1.00 72.93           O  
ATOM   2494  N   GLY   322     -17.266  -8.023  14.851  1.00 62.26           N  
ATOM   2495  CA  GLY   322     -17.889  -9.252  15.317  1.00 61.42           C  
ATOM   2496  C   GLY   322     -17.031 -10.017  16.308  1.00 61.48           C  
ATOM   2497  O   GLY   322     -17.415 -11.094  16.767  1.00 57.69           O  
ATOM   2498  N   HIS   323     -15.943  -9.431  16.662  1.00 63.22           N  
ATOM   2499  CA  HIS   323     -15.091 -10.041  17.676  1.00 63.72           C  
ATOM   2500  C   HIS   323     -14.880  -9.100  18.857  1.00 62.61           C  
ATOM   2501  CB  HIS   323     -13.742 -10.438  17.074  1.00 56.92           C  
ATOM   2502  O   HIS   323     -14.123  -8.132  18.758  1.00 57.67           O  
ATOM   2503  CG  HIS   323     -13.836 -11.531  16.058  1.00 53.42           C  
ATOM   2504  CD2 HIS   323     -13.970 -11.484  14.711  1.00 53.19           C  
ATOM   2505  ND1 HIS   323     -13.799 -12.867  16.395  1.00 58.69           N  
ATOM   2506  CE1 HIS   323     -13.905 -13.595  15.297  1.00 51.49           C  
ATOM   2507  NE2 HIS   323     -14.010 -12.780  14.261  1.00 47.14           N  
ATOM   2508  N   ALA   324     -15.687  -9.300  19.930  1.00 51.35           N  
ATOM   2509  CA  ALA   324     -15.440  -8.622  21.200  1.00 51.45           C  
ATOM   2510  C   ALA   324     -14.105  -9.053  21.800  1.00 51.08           C  
ATOM   2511  CB  ALA   324     -16.576  -8.900  22.182  1.00 45.84           C  
ATOM   2512  O   ALA   324     -13.676 -10.195  21.621  1.00 48.21           O  
ATOM   2513  N   LEU   325     -13.316  -8.103  22.370  1.00 52.41           N  
ATOM   2514  CA  LEU   325     -12.208  -8.504  23.231  1.00 52.49           C  
ATOM   2515  C   LEU   325     -12.633  -9.620  24.180  1.00 52.59           C  
ATOM   2516  CB  LEU   325     -11.692  -7.306  24.032  1.00 47.70           C  
ATOM   2517  O   LEU   325     -13.700  -9.546  24.793  1.00 50.73           O  
ATOM   2518  CG  LEU   325     -10.872  -6.274  23.256  1.00 44.31           C  
ATOM   2519  CD1 LEU   325     -10.715  -4.997  24.076  1.00 39.36           C  
ATOM   2520  CD2 LEU   325      -9.509  -6.846  22.881  1.00 42.41           C  
ATOM   2521  N   PRO   326     -11.959 -10.775  24.091  1.00 50.52           N  
ATOM   2522  CA  PRO   326     -12.224 -11.603  25.270  1.00 49.84           C  
ATOM   2523  C   PRO   326     -12.184 -10.806  26.572  1.00 51.01           C  
ATOM   2524  CB  PRO   326     -11.099 -12.641  25.231  1.00 47.27           C  
ATOM   2525  O   PRO   326     -11.285  -9.984  26.770  1.00 49.37           O  
ATOM   2526  CG  PRO   326     -10.192 -12.181  24.136  1.00 44.99           C  
ATOM   2527  CD  PRO   326     -10.818 -10.991  23.467  1.00 47.43           C  
ATOM   2528  N   ASN   327     -13.386 -10.589  27.215  1.00 45.02           N  
ATOM   2529  CA  ASN   327     -13.295 -10.082  28.580  1.00 46.14           C  
ATOM   2530  C   ASN   327     -11.975 -10.477  29.238  1.00 44.71           C  
ATOM   2531  CB  ASN   327     -14.475 -10.580  29.417  1.00 40.85           C  
ATOM   2532  O   ASN   327     -11.783 -11.637  29.605  1.00 42.44           O  
ATOM   2533  CG  ASN   327     -15.709  -9.713  29.260  1.00 38.30           C  
ATOM   2534  ND2 ASN   327     -16.845 -10.208  29.736  1.00 35.03           N  
ATOM   2535  OD1 ASN   327     -15.641  -8.609  28.715  1.00 39.17           O  
ATOM   2536  N   GLN   328     -10.883  -9.787  29.006  1.00 43.35           N  
ATOM   2537  CA  GLN   328      -9.530  -9.995  29.512  1.00 44.72           C  
ATOM   2538  C   GLN   328      -9.501  -9.954  31.037  1.00 44.08           C  
ATOM   2539  CB  GLN   328      -8.575  -8.945  28.941  1.00 39.62           C  
ATOM   2540  O   GLN   328      -9.332  -8.887  31.632  1.00 42.48           O  
ATOM   2541  CG  GLN   328      -8.329  -9.088  27.445  1.00 37.98           C  
ATOM   2542  CD  GLN   328      -7.261  -8.140  26.933  1.00 44.07           C  
ATOM   2543  NE2 GLN   328      -7.020  -8.168  25.626  1.00 34.25           N  
ATOM   2544  OE1 GLN   328      -6.658  -7.388  27.705  1.00 47.03           O  
ATOM   2545  N   THR   329     -10.261 -10.908  31.697  1.00 36.61           N  
ATOM   2546  CA  THR   329     -10.100 -11.197  33.118  1.00 38.56           C  
ATOM   2547  C   THR   329      -8.815 -11.981  33.368  1.00 36.86           C  
ATOM   2548  CB  THR   329     -11.302 -11.988  33.666  1.00 32.87           C  
ATOM   2549  O   THR   329      -8.478 -12.280  34.516  1.00 34.65           O  
ATOM   2550  CG2 THR   329     -12.540 -11.104  33.774  1.00 29.62           C  
ATOM   2551  OG1 THR   329     -11.586 -13.084  32.788  1.00 30.43           O  
ATOM   2552  N   HIS   330      -8.072 -12.291  32.334  1.00 30.58           N  
ATOM   2553  CA  HIS   330      -6.940 -13.123  32.723  1.00 35.79           C  
ATOM   2554  C   HIS   330      -5.619 -12.493  32.294  1.00 30.99           C  
ATOM   2555  CB  HIS   330      -7.072 -14.524  32.123  1.00 28.42           C  
ATOM   2556  O   HIS   330      -5.374 -12.307  31.100  1.00 30.02           O  
ATOM   2557  CG  HIS   330      -8.050 -15.396  32.844  1.00 28.70           C  
ATOM   2558  CD2 HIS   330      -9.260 -15.874  32.470  1.00 26.90           C  
ATOM   2559  ND1 HIS   330      -7.823 -15.873  34.117  1.00 17.84           N  
ATOM   2560  CE1 HIS   330      -8.855 -16.610  34.495  1.00 24.85           C  
ATOM   2561  NE2 HIS   330      -9.740 -16.626  33.514  1.00 25.61           N  
ATOM   2562  N   PRO   331      -4.812 -11.879  33.201  1.00 39.21           N  
ATOM   2563  CA  PRO   331      -3.382 -11.781  32.901  1.00 38.98           C  
ATOM   2564  C   PRO   331      -2.795 -13.094  32.387  1.00 39.36           C  
ATOM   2565  CB  PRO   331      -2.764 -11.398  34.248  1.00 36.70           C  
ATOM   2566  O   PRO   331      -3.005 -14.147  32.993  1.00 37.60           O  
ATOM   2567  CG  PRO   331      -3.768 -11.835  35.266  1.00 35.39           C  
ATOM   2568  CD  PRO   331      -5.119 -11.886  34.612  1.00 39.70           C  
ATOM   2569  N   SER   332      -2.504 -13.242  31.081  1.00 38.93           N  
ATOM   2570  CA  SER   332      -1.703 -14.362  30.599  1.00 41.44           C  
ATOM   2571  C   SER   332      -0.663 -14.782  31.632  1.00 39.87           C  
ATOM   2572  CB  SER   332      -1.011 -14.000  29.284  1.00 36.85           C  
ATOM   2573  O   SER   332       0.062 -13.942  32.168  1.00 38.91           O  
ATOM   2574  OG  SER   332      -0.247 -15.091  28.801  1.00 33.92           O  
ATOM   2575  N   PRO   333      -0.793 -16.027  32.161  1.00 33.96           N  
ATOM   2576  CA  PRO   333       0.215 -16.479  33.123  1.00 34.06           C  
ATOM   2577  C   PRO   333       1.643 -16.289  32.615  1.00 34.28           C  
ATOM   2578  CB  PRO   333      -0.108 -17.965  33.300  1.00 30.85           C  
ATOM   2579  O   PRO   333       2.594 -16.355  33.397  1.00 32.21           O  
ATOM   2580  CG  PRO   333      -1.035 -18.291  32.175  1.00 30.55           C  
ATOM   2581  CD  PRO   333      -1.561 -17.006  31.602  1.00 34.19           C  
ATOM   2582  N   LEU   334       1.787 -16.268  31.232  1.00 34.54           N  
ATOM   2583  CA  LEU   334       3.148 -16.241  30.708  1.00 36.01           C  
ATOM   2584  C   LEU   334       3.906 -15.022  31.224  1.00 34.81           C  
ATOM   2585  CB  LEU   334       3.133 -16.236  29.177  1.00 31.41           C  
ATOM   2586  O   LEU   334       5.130 -14.949  31.102  1.00 32.59           O  
ATOM   2587  CG  LEU   334       2.963 -17.595  28.496  1.00 31.15           C  
ATOM   2588  CD1 LEU   334       2.405 -17.416  27.088  1.00 28.83           C  
ATOM   2589  CD2 LEU   334       4.290 -18.345  28.460  1.00 31.03           C  
ATOM   2590  N   HIS   335       3.287 -14.258  32.186  1.00 32.10           N  
ATOM   2591  CA  HIS   335       4.026 -13.010  32.337  1.00 39.98           C  
ATOM   2592  C   HIS   335       4.162 -12.625  33.807  1.00 33.14           C  
ATOM   2593  CB  HIS   335       3.340 -11.884  31.561  1.00 31.55           C  
ATOM   2594  O   HIS   335       4.257 -11.441  34.137  1.00 31.26           O  
ATOM   2595  CG  HIS   335       3.517 -11.982  30.080  1.00 32.34           C  
ATOM   2596  CD2 HIS   335       2.612 -12.137  29.084  1.00 32.77           C  
ATOM   2597  ND1 HIS   335       4.753 -11.925  29.473  1.00 24.14           N  
ATOM   2598  CE1 HIS   335       4.599 -12.039  28.164  1.00 32.08           C  
ATOM   2599  NE2 HIS   335       3.310 -12.169  27.902  1.00 33.44           N  
ATOM   2600  N   LYS   336       4.001 -13.611  34.681  1.00 38.99           N  
ATOM   2601  CA  LYS   336       4.216 -13.147  36.049  1.00 39.51           C  
ATOM   2602  C   LYS   336       5.664 -12.715  36.261  1.00 39.05           C  
ATOM   2603  CB  LYS   336       3.842 -14.239  37.052  1.00 36.07           C  
ATOM   2604  O   LYS   336       5.958 -11.938  37.172  1.00 36.68           O  
ATOM   2605  CG  LYS   336       2.355 -14.309  37.365  1.00 34.99           C  
ATOM   2606  CD  LYS   336       2.066 -15.296  38.489  1.00 37.42           C  
ATOM   2607  CE  LYS   336       0.589 -15.308  38.857  1.00 32.31           C  
ATOM   2608  NZ  LYS   336       0.303 -16.263  39.970  1.00 33.72           N  
ATOM   2609  N   ASP   337       6.468 -13.171  35.243  1.00 36.47           N  
ATOM   2610  CA  ASP   337       7.867 -13.045  35.638  1.00 38.09           C  
ATOM   2611  C   ASP   337       8.611 -12.076  34.721  1.00 36.63           C  
ATOM   2612  CB  ASP   337       8.554 -14.412  35.626  1.00 32.98           C  
ATOM   2613  O   ASP   337       9.811 -11.849  34.891  1.00 34.07           O  
ATOM   2614  CG  ASP   337       7.951 -15.387  36.622  1.00 32.39           C  
ATOM   2615  OD1 ASP   337       7.530 -14.957  37.718  1.00 34.03           O  
ATOM   2616  OD2 ASP   337       7.900 -16.596  36.310  1.00 36.56           O  
ATOM   2617  N   VAL   338       7.813 -11.424  33.761  1.00 33.50           N  
ATOM   2618  CA  VAL   338       8.456 -10.383  32.966  1.00 35.79           C  
ATOM   2619  C   VAL   338       8.142  -9.011  33.559  1.00 33.91           C  
ATOM   2620  CB  VAL   338       8.008 -10.440  31.488  1.00 31.39           C  
ATOM   2621  O   VAL   338       7.026  -8.506  33.415  1.00 32.22           O  
ATOM   2622  CG1 VAL   338       8.858  -9.505  30.630  1.00 30.36           C  
ATOM   2623  CG2 VAL   338       8.085 -11.872  30.962  1.00 30.57           C  
ATOM   2624  N   ASN   339       8.684  -8.660  34.806  1.00 32.72           N  
ATOM   2625  CA  ASN   339       9.031  -7.305  35.222  1.00 36.14           C  
ATOM   2626  C   ASN   339       9.962  -6.631  34.218  1.00 33.11           C  
ATOM   2627  CB  ASN   339       9.670  -7.319  36.613  1.00 31.28           C  
ATOM   2628  O   ASN   339      11.063  -6.207  34.573  1.00 32.57           O  
ATOM   2629  CG  ASN   339       9.077  -6.275  37.538  1.00 31.42           C  
ATOM   2630  ND2 ASN   339       9.408  -6.363  38.821  1.00 23.81           N  
ATOM   2631  OD1 ASN   339       8.327  -5.397  37.104  1.00 31.37           O  
ATOM   2632  N   TRP   340       9.676  -6.431  33.015  1.00 16.43           N  
ATOM   2633  CA  TRP   340      10.683  -5.637  32.318  1.00 28.92           C  
ATOM   2634  C   TRP   340      10.036  -4.492  31.548  1.00 24.14           C  
ATOM   2635  CB  TRP   340      11.496  -6.517  31.364  1.00 22.32           C  
ATOM   2636  O   TRP   340       9.185  -4.718  30.685  1.00 21.50           O  
ATOM   2637  CG  TRP   340      11.479  -7.974  31.715  1.00 21.40           C  
ATOM   2638  CD1 TRP   340      10.560  -8.906  31.320  1.00  7.45           C  
ATOM   2639  CD2 TRP   340      12.424  -8.666  32.537  1.00  7.30           C  
ATOM   2640  CE2 TRP   340      12.016 -10.016  32.598  1.00  7.43           C  
ATOM   2641  CE3 TRP   340      13.578  -8.274  33.229  1.00 16.71           C  
ATOM   2642  NE1 TRP   340      10.877 -10.137  31.847  1.00 17.26           N  
ATOM   2643  CH2 TRP   340      13.847 -10.568  33.991  1.00 14.11           C  
ATOM   2644  CZ2 TRP   340      12.722 -10.978  33.324  1.00 15.37           C  
ATOM   2645  CZ3 TRP   340      14.279  -9.232  33.951  1.00 15.09           C  
ATOM   2646  N   MET   341       9.253  -3.493  32.384  1.00 31.78           N  
ATOM   2647  CA  MET   341       8.610  -2.193  32.215  1.00 35.66           C  
ATOM   2648  C   MET   341       7.117  -2.355  31.951  1.00 32.18           C  
ATOM   2649  CB  MET   341       9.262  -1.415  31.070  1.00 29.76           C  
ATOM   2650  O   MET   341       6.721  -2.995  30.975  1.00 31.12           O  
ATOM   2651  CG  MET   341      10.697  -0.999  31.351  1.00 28.66           C  
ATOM   2652  SD  MET   341      11.310   0.257  30.163  1.00 19.48           S  
ATOM   2653  CE  MET   341      12.208  -0.811  29.003  1.00 25.72           C  
ATOM   2654  N   ASP   342       6.307  -2.869  32.837  1.00 41.21           N  
ATOM   2655  CA  ASP   342       4.864  -2.726  32.666  1.00 40.79           C  
ATOM   2656  C   ASP   342       4.539  -1.760  31.528  1.00 41.45           C  
ATOM   2657  CB  ASP   342       4.215  -2.246  33.965  1.00 37.62           C  
ATOM   2658  O   ASP   342       4.727  -0.549  31.663  1.00 39.25           O  
ATOM   2659  CG  ASP   342       2.698  -2.235  33.901  1.00 35.06           C  
ATOM   2660  OD1 ASP   342       2.132  -2.461  32.810  1.00 37.17           O  
ATOM   2661  OD2 ASP   342       2.062  -1.995  34.951  1.00 38.04           O  
ATOM   2662  N   PRO   343       4.925  -2.086  30.096  1.00 41.23           N  
ATOM   2663  CA  PRO   343       4.378  -1.114  29.146  1.00 40.91           C  
ATOM   2664  C   PRO   343       3.183  -0.348  29.709  1.00 41.55           C  
ATOM   2665  CB  PRO   343       3.960  -1.980  27.956  1.00 38.64           C  
ATOM   2666  O   PRO   343       2.924   0.787  29.299  1.00 40.04           O  
ATOM   2667  CG  PRO   343       3.966  -3.380  28.481  1.00 36.17           C  
ATOM   2668  CD  PRO   343       4.774  -3.411  29.746  1.00 39.67           C  
ATOM   2669  N   ASN   344       2.457  -0.909  30.656  1.00 36.13           N  
ATOM   2670  CA  ASN   344       1.344  -0.261  31.341  1.00 37.67           C  
ATOM   2671  C   ASN   344       1.827   0.864  32.253  1.00 36.12           C  
ATOM   2672  CB  ASN   344       0.537  -1.284  32.143  1.00 32.84           C  
ATOM   2673  O   ASN   344       1.065   1.778  32.574  1.00 34.06           O  
ATOM   2674  CG  ASN   344      -0.071  -2.362  31.268  1.00 30.71           C  
ATOM   2675  ND2 ASN   344       0.174  -3.619  31.618  1.00 27.11           N  
ATOM   2676  OD1 ASN   344      -0.756  -2.068  30.284  1.00 31.47           O  
ATOM   2677  N   THR   345       3.191   0.925  32.532  1.00 38.14           N  
ATOM   2678  CA  THR   345       3.735   2.114  33.179  1.00 39.12           C  
ATOM   2679  C   THR   345       4.209   3.126  32.140  1.00 38.25           C  
ATOM   2680  CB  THR   345       4.900   1.755  34.119  1.00 34.24           C  
ATOM   2681  O   THR   345       4.289   4.323  32.423  1.00 35.98           O  
ATOM   2682  CG2 THR   345       4.394   1.070  35.385  1.00 30.01           C  
ATOM   2683  OG1 THR   345       5.800   0.872  33.439  1.00 28.84           O  
ATOM   2684  N   LEU   346       4.462   2.664  30.891  1.00 44.19           N  
ATOM   2685  CA  LEU   346       4.763   3.692  29.901  1.00 44.57           C  
ATOM   2686  C   LEU   346       3.495   4.144  29.185  1.00 44.84           C  
ATOM   2687  CB  LEU   346       5.782   3.175  28.882  1.00 41.12           C  
ATOM   2688  O   LEU   346       3.430   5.266  28.676  1.00 43.30           O  
ATOM   2689  CG  LEU   346       7.223   3.039  29.375  1.00 39.13           C  
ATOM   2690  CD1 LEU   346       8.050   2.235  28.377  1.00 35.07           C  
ATOM   2691  CD2 LEU   346       7.842   4.413  29.605  1.00 37.34           C  
ATOM   2692  N   PHE   347       2.411   3.341  29.406  1.00 55.72           N  
ATOM   2693  CA  PHE   347       1.361   3.764  28.486  1.00 57.11           C  
ATOM   2694  C   PHE   347       0.002   3.756  29.176  1.00 56.87           C  
ATOM   2695  CB  PHE   347       1.328   2.856  27.253  1.00 52.08           C  
ATOM   2696  O   PHE   347      -0.398   2.747  29.761  1.00 54.68           O  
ATOM   2697  CG  PHE   347       2.642   2.776  26.523  1.00 50.20           C  
ATOM   2698  CD1 PHE   347       3.158   3.887  25.867  1.00 47.36           C  
ATOM   2699  CD2 PHE   347       3.362   1.588  26.494  1.00 48.66           C  
ATOM   2700  CE1 PHE   347       4.374   3.815  25.191  1.00 44.79           C  
ATOM   2701  CE2 PHE   347       4.578   1.509  25.820  1.00 46.22           C  
ATOM   2702  CZ  PHE   347       5.081   2.624  25.169  1.00 46.13           C  
ATOM   2703  N   GLU   348      -0.616   4.829  29.162  1.00 54.55           N  
ATOM   2704  CA  GLU   348      -2.031   4.828  29.518  1.00 56.06           C  
ATOM   2705  C   GLU   348      -2.816   3.841  28.659  1.00 55.65           C  
ATOM   2706  CB  GLU   348      -2.622   6.233  29.376  1.00 51.05           C  
ATOM   2707  O   GLU   348      -2.587   3.741  27.452  1.00 53.94           O  
ATOM   2708  CG  GLU   348      -2.104   7.225  30.407  1.00 48.07           C  
ATOM   2709  CD  GLU   348      -2.900   8.520  30.447  1.00 51.67           C  
ATOM   2710  OE1 GLU   348      -3.748   8.739  29.553  1.00 55.18           O  
ATOM   2711  OE2 GLU   348      -2.673   9.322  31.380  1.00 48.99           O  
ATOM   2712  N   PRO   349      -3.518   2.982  29.222  1.00 64.56           N  
ATOM   2713  CA  PRO   349      -4.416   2.122  28.447  1.00 65.13           C  
ATOM   2714  C   PRO   349      -5.258   2.902  27.440  1.00 67.23           C  
ATOM   2715  CB  PRO   349      -5.301   1.480  29.519  1.00 62.12           C  
ATOM   2716  O   PRO   349      -5.714   4.009  27.738  1.00 67.25           O  
ATOM   2717  CG  PRO   349      -4.527   1.623  30.790  1.00 60.18           C  
ATOM   2718  CD  PRO   349      -3.672   2.853  30.692  1.00 61.49           C  
ATOM   2719  N   LEU   350      -5.389   2.394  26.363  1.00 73.33           N  
ATOM   2720  CA  LEU   350      -6.323   2.973  25.404  1.00 74.63           C  
ATOM   2721  C   LEU   350      -7.739   3.000  25.972  1.00 75.37           C  
ATOM   2722  CB  LEU   350      -6.302   2.186  24.091  1.00 72.51           C  
ATOM   2723  O   LEU   350      -8.143   2.079  26.685  1.00 74.83           O  
ATOM   2724  CG  LEU   350      -4.993   2.220  23.301  1.00 72.52           C  
ATOM   2725  CD1 LEU   350      -5.070   1.276  22.106  1.00 71.07           C  
ATOM   2726  CD2 LEU   350      -4.680   3.642  22.846  1.00 72.55           C  
ATOM   2727  N   SER   351      -8.439   4.028  25.665  1.00 70.54           N  
ATOM   2728  CA  SER   351      -9.838   4.149  26.063  1.00 71.76           C  
ATOM   2729  C   SER   351     -10.691   3.058  25.423  1.00 72.49           C  
ATOM   2730  CB  SER   351     -10.387   5.525  25.684  1.00 68.95           C  
ATOM   2731  O   SER   351     -10.300   2.470  24.413  1.00 72.33           O  
ATOM   2732  OG  SER   351     -10.403   5.690  24.277  1.00 74.69           O  
ATOM   2733  N   ASP   352     -11.838   2.729  25.875  1.00 71.62           N  
ATOM   2734  CA  ASP   352     -12.784   1.783  25.291  1.00 72.77           C  
ATOM   2735  C   ASP   352     -13.119   2.160  23.850  1.00 73.81           C  
ATOM   2736  CB  ASP   352     -14.064   1.718  26.128  1.00 69.70           C  
ATOM   2737  O   ASP   352     -13.269   1.286  22.993  1.00 74.06           O  
ATOM   2738  CG  ASP   352     -13.858   1.046  27.474  1.00 67.03           C  
ATOM   2739  OD1 ASP   352     -12.852   0.325  27.649  1.00 70.79           O  
ATOM   2740  OD2 ASP   352     -14.711   1.237  28.368  1.00 74.51           O  
ATOM   2741  N   ALA   353     -13.168   3.465  23.602  1.00 73.32           N  
ATOM   2742  CA  ALA   353     -13.406   3.980  22.256  1.00 75.25           C  
ATOM   2743  C   ALA   353     -12.256   3.622  21.320  1.00 74.93           C  
ATOM   2744  CB  ALA   353     -13.607   5.493  22.294  1.00 71.16           C  
ATOM   2745  O   ALA   353     -12.473   3.047  20.251  1.00 74.03           O  
ATOM   2746  N   GLU   354     -11.021   3.778  21.696  1.00 76.76           N  
ATOM   2747  CA  GLU   354      -9.844   3.504  20.877  1.00 77.42           C  
ATOM   2748  C   GLU   354      -9.665   2.006  20.651  1.00 76.74           C  
ATOM   2749  CB  GLU   354      -8.589   4.092  21.527  1.00 75.07           C  
ATOM   2750  O   GLU   354      -9.015   1.591  19.689  1.00 74.67           O  
ATOM   2751  CG  GLU   354      -8.499   5.608  21.432  1.00 75.38           C  
ATOM   2752  CD  GLU   354      -7.463   6.207  22.369  1.00 74.25           C  
ATOM   2753  OE1 GLU   354      -7.382   5.775  23.541  1.00 78.50           O  
ATOM   2754  OE2 GLU   354      -6.726   7.118  21.928  1.00 79.58           O  
ATOM   2755  N   ASN   355     -10.301   1.246  21.433  1.00 79.93           N  
ATOM   2756  CA  ASN   355     -10.283  -0.209  21.331  1.00 79.85           C  
ATOM   2757  C   ASN   355     -11.435  -0.726  20.473  1.00 79.47           C  
ATOM   2758  CB  ASN   355     -10.331  -0.845  22.722  1.00 77.26           C  
ATOM   2759  O   ASN   355     -11.445  -1.893  20.078  1.00 76.84           O  
ATOM   2760  CG  ASN   355      -8.976  -0.866  23.402  1.00 74.65           C  
ATOM   2761  ND2 ASN   355      -8.887  -0.233  24.566  1.00 72.22           N  
ATOM   2762  OD1 ASN   355      -8.017  -1.446  22.885  1.00 74.00           O  
ATOM   2763  N   SER   356     -12.382   0.152  20.130  1.00 79.99           N  
ATOM   2764  CA  SER   356     -13.583  -0.277  19.420  1.00 80.88           C  
ATOM   2765  C   SER   356     -13.331  -0.381  17.920  1.00 82.18           C  
ATOM   2766  CB  SER   356     -14.738   0.690  19.686  1.00 78.34           C  
ATOM   2767  O   SER   356     -12.572   0.410  17.356  1.00 81.97           O  
ATOM   2768  OG  SER   356     -14.556   1.900  18.971  1.00 75.24           O  
ATOM   2769  N   ALA   357     -13.937  -1.347  17.273  1.00 83.67           N  
ATOM   2770  CA  ALA   357     -13.920  -1.491  15.820  1.00 85.18           C  
ATOM   2771  C   ALA   357     -14.505  -0.257  15.139  1.00 85.49           C  
ATOM   2772  CB  ALA   357     -14.690  -2.741  15.400  1.00 82.98           C  
ATOM   2773  O   ALA   357     -13.981   0.207  14.124  1.00 85.21           O  
ATOM   2774  N   GLU   358     -15.513   0.354  15.748  1.00 78.86           N  
ATOM   2775  CA  GLU   358     -16.248   1.503  15.227  1.00 80.87           C  
ATOM   2776  C   GLU   358     -15.355   2.738  15.145  1.00 81.55           C  
ATOM   2777  CB  GLU   358     -17.473   1.797  16.097  1.00 77.03           C  
ATOM   2778  O   GLU   358     -15.451   3.517  14.194  1.00 81.54           O  
ATOM   2779  CG  GLU   358     -18.529   0.701  16.061  1.00 71.29           C  
ATOM   2780  CD  GLU   358     -18.097  -0.571  16.773  1.00 69.37           C  
ATOM   2781  OE1 GLU   358     -17.223  -0.501  17.666  1.00 70.98           O  
ATOM   2782  OE2 GLU   358     -18.638  -1.648  16.434  1.00 67.34           O  
ATOM   2783  N   SER   359     -14.451   2.909  16.031  1.00 84.43           N  
ATOM   2784  CA  SER   359     -13.547   4.055  16.013  1.00 85.70           C  
ATOM   2785  C   SER   359     -12.605   3.998  14.815  1.00 86.52           C  
ATOM   2786  CB  SER   359     -12.736   4.118  17.308  1.00 82.68           C  
ATOM   2787  O   SER   359     -12.249   5.034  14.249  1.00 86.15           O  
ATOM   2788  OG  SER   359     -13.589   4.268  18.429  1.00 74.54           O  
ATOM   2789  N   PHE   360     -12.236   2.795  14.364  1.00 88.10           N  
ATOM   2790  CA  PHE   360     -11.442   2.632  13.151  1.00 89.62           C  
ATOM   2791  C   PHE   360     -12.265   2.977  11.916  1.00 89.13           C  
ATOM   2792  CB  PHE   360     -10.910   1.200  13.044  1.00 89.63           C  
ATOM   2793  O   PHE   360     -11.774   3.648  11.005  1.00 88.73           O  
ATOM   2794  CG  PHE   360      -9.738   0.919  13.946  1.00 91.38           C  
ATOM   2795  CD1 PHE   360      -8.447   1.254  13.556  1.00 90.23           C  
ATOM   2796  CD2 PHE   360      -9.928   0.318  15.184  1.00 90.10           C  
ATOM   2797  CE1 PHE   360      -7.361   0.995  14.388  1.00 90.58           C  
ATOM   2798  CE2 PHE   360      -8.847   0.056  16.021  1.00 90.05           C  
ATOM   2799  CZ  PHE   360      -7.564   0.395  15.620  1.00 90.24           C  
ATOM   2800  N   LEU   361     -13.532   2.668  11.887  1.00 82.21           N  
ATOM   2801  CA  LEU   361     -14.435   3.016  10.796  1.00 83.37           C  
ATOM   2802  C   LEU   361     -14.681   4.521  10.752  1.00 81.95           C  
ATOM   2803  CB  LEU   361     -15.766   2.274  10.946  1.00 81.71           C  
ATOM   2804  O   LEU   361     -14.656   5.126   9.678  1.00 81.36           O  
ATOM   2805  CG  LEU   361     -16.799   2.504   9.841  1.00 81.57           C  
ATOM   2806  CD1 LEU   361     -16.239   2.063   8.493  1.00 79.59           C  
ATOM   2807  CD2 LEU   361     -18.094   1.764  10.156  1.00 79.61           C  
ATOM   2808  N   GLU   362     -14.808   5.103  11.890  1.00 80.87           N  
ATOM   2809  CA  GLU   362     -14.944   6.553  11.991  1.00 81.93           C  
ATOM   2810  C   GLU   362     -13.692   7.261  11.480  1.00 82.09           C  
ATOM   2811  CB  GLU   362     -15.229   6.967  13.436  1.00 77.61           C  
ATOM   2812  O   GLU   362     -13.785   8.216  10.705  1.00 81.42           O  
ATOM   2813  CG  GLU   362     -15.519   8.452  13.605  1.00 70.19           C  
ATOM   2814  CD  GLU   362     -15.787   8.850  15.048  1.00 68.08           C  
ATOM   2815  OE1 GLU   362     -15.836   7.958  15.925  1.00 68.72           O  
ATOM   2816  OE2 GLU   362     -15.950  10.064  15.303  1.00 65.70           O  
ATOM   2817  N   ALA   363     -12.520   6.765  11.857  1.00 87.18           N  
ATOM   2818  CA  ALA   363     -11.252   7.296  11.365  1.00 88.46           C  
ATOM   2819  C   ALA   363     -11.148   7.152   9.849  1.00 88.94           C  
ATOM   2820  CB  ALA   363     -10.080   6.592  12.044  1.00 87.54           C  
ATOM   2821  O   ALA   363     -10.764   8.097   9.154  1.00 89.04           O  
ATOM   2822  N   TRP   364     -11.591   6.095   9.281  1.00 90.14           N  
ATOM   2823  CA  TRP   364     -11.659   5.859   7.842  1.00 91.56           C  
ATOM   2824  C   TRP   364     -12.594   6.859   7.170  1.00 89.75           C  
ATOM   2825  CB  TRP   364     -12.127   4.430   7.553  1.00 89.46           C  
ATOM   2826  O   TRP   364     -12.197   7.557   6.234  1.00 86.53           O  
ATOM   2827  CG  TRP   364     -12.621   4.222   6.153  1.00 82.88           C  
ATOM   2828  CD1 TRP   364     -13.912   4.006   5.758  1.00 77.04           C  
ATOM   2829  CD2 TRP   364     -11.829   4.207   4.961  1.00 78.53           C  
ATOM   2830  CE2 TRP   364     -12.707   3.976   3.879  1.00 80.36           C  
ATOM   2831  CE3 TRP   364     -10.461   4.366   4.703  1.00 73.43           C  
ATOM   2832  NE1 TRP   364     -13.970   3.858   4.392  1.00 75.36           N  
ATOM   2833  CH2 TRP   364     -10.916   4.061   2.333  1.00 77.72           C  
ATOM   2834  CZ2 TRP   364     -12.259   3.902   2.558  1.00 76.76           C  
ATOM   2835  CZ3 TRP   364     -10.018   4.291   3.388  1.00 76.76           C  
ATOM   2836  N   HIS   365     -13.783   7.002   7.647  1.00 83.06           N  
ATOM   2837  CA  HIS   365     -14.765   7.902   7.052  1.00 84.03           C  
ATOM   2838  C   HIS   365     -14.277   9.346   7.079  1.00 82.05           C  
ATOM   2839  CB  HIS   365     -16.106   7.787   7.778  1.00 80.90           C  
ATOM   2840  O   HIS   365     -14.407  10.069   6.088  1.00 80.85           O  
ATOM   2841  CG  HIS   365     -16.887   6.567   7.407  1.00 76.16           C  
ATOM   2842  CD2 HIS   365     -17.452   5.605   8.174  1.00 73.22           C  
ATOM   2843  ND1 HIS   365     -17.158   6.227   6.099  1.00 73.04           N  
ATOM   2844  CE1 HIS   365     -17.859   5.105   6.079  1.00 71.92           C  
ATOM   2845  NE2 HIS   365     -18.051   4.708   7.325  1.00 75.90           N  
ATOM   2846  N   HIS   366     -13.681   9.743   8.149  1.00 83.64           N  
ATOM   2847  CA  HIS   366     -13.123  11.085   8.267  1.00 84.44           C  
ATOM   2848  C   HIS   366     -11.942  11.275   7.320  1.00 84.17           C  
ATOM   2849  CB  HIS   366     -12.690  11.361   9.708  1.00 79.34           C  
ATOM   2850  O   HIS   366     -11.833  12.309   6.657  1.00 82.59           O  
ATOM   2851  CG  HIS   366     -13.822  11.725  10.615  1.00 70.23           C  
ATOM   2852  CD2 HIS   366     -14.840  10.982  11.109  1.00 65.18           C  
ATOM   2853  ND1 HIS   366     -13.995  12.998  11.114  1.00 64.73           N  
ATOM   2854  CE1 HIS   366     -15.074  13.022  11.879  1.00 59.46           C  
ATOM   2855  NE2 HIS   366     -15.604  11.811  11.893  1.00 59.24           N  
ATOM   2856  N   ALA   367     -11.041  10.309   7.217  1.00 90.32           N  
ATOM   2857  CA  ALA   367      -9.892  10.368   6.317  1.00 91.05           C  
ATOM   2858  C   ALA   367     -10.338  10.379   4.858  1.00 91.07           C  
ATOM   2859  CB  ALA   367      -8.954   9.191   6.574  1.00 89.94           C  
ATOM   2860  O   ALA   367      -9.934  11.251   4.085  1.00 90.43           O  
ATOM   2861  N   HIS   368     -11.259   9.517   4.459  1.00 89.16           N  
ATOM   2862  CA  HIS   368     -11.773   9.423   3.097  1.00 89.51           C  
ATOM   2863  C   HIS   368     -12.512  10.696   2.698  1.00 88.16           C  
ATOM   2864  CB  HIS   368     -12.698   8.213   2.956  1.00 88.33           C  
ATOM   2865  O   HIS   368     -12.306  11.219   1.600  1.00 86.54           O  
ATOM   2866  CG  HIS   368     -13.274   8.054   1.585  1.00 87.06           C  
ATOM   2867  CD2 HIS   368     -14.558   8.038   1.156  1.00 83.84           C  
ATOM   2868  ND1 HIS   368     -12.490   7.883   0.464  1.00 82.30           N  
ATOM   2869  CE1 HIS   368     -13.271   7.769  -0.598  1.00 84.15           C  
ATOM   2870  NE2 HIS   368     -14.530   7.860  -0.205  1.00 86.76           N  
ATOM   2871  N   ALA   369     -13.266  11.277   3.625  1.00 84.76           N  
ATOM   2872  CA  ALA   369     -13.944  12.547   3.379  1.00 85.39           C  
ATOM   2873  C   ALA   369     -12.937  13.673   3.165  1.00 84.84           C  
ATOM   2874  CB  ALA   369     -14.877  12.885   4.539  1.00 82.66           C  
ATOM   2875  O   ALA   369     -13.137  14.540   2.311  1.00 84.28           O  
ATOM   2876  N   ALA   370     -11.803  13.716   3.882  1.00 87.27           N  
ATOM   2877  CA  ALA   370     -10.725  14.687   3.711  1.00 88.05           C  
ATOM   2878  C   ALA   370      -9.977  14.450   2.402  1.00 88.17           C  
ATOM   2879  CB  ALA   370      -9.760  14.624   4.891  1.00 85.97           C  
ATOM   2880  O   ALA   370      -9.703  15.393   1.656  1.00 87.54           O  
ATOM   2881  N   ILE   371      -9.689  13.196   2.034  1.00 92.49           N  
ATOM   2882  CA  ILE   371      -9.056  12.784   0.787  1.00 92.77           C  
ATOM   2883  C   ILE   371      -9.934  13.187  -0.396  1.00 92.06           C  
ATOM   2884  CB  ILE   371      -8.790  11.262   0.763  1.00 92.31           C  
ATOM   2885  O   ILE   371      -9.482  13.892  -1.301  1.00 90.83           O  
ATOM   2886  CG1 ILE   371      -7.619  10.910   1.688  1.00 89.45           C  
ATOM   2887  CG2 ILE   371      -8.522  10.783  -0.667  1.00 89.10           C  
ATOM   2888  CD1 ILE   371      -7.527   9.430   2.033  1.00 87.92           C  
ATOM   2889  N   LYS   372     -11.178  12.841  -0.347  1.00 88.29           N  
ATOM   2890  CA  LYS   372     -12.123  13.187  -1.405  1.00 87.65           C  
ATOM   2891  C   LYS   372     -12.251  14.701  -1.554  1.00 86.15           C  
ATOM   2892  CB  LYS   372     -13.494  12.570  -1.125  1.00 84.45           C  
ATOM   2893  O   LYS   372     -12.374  15.212  -2.669  1.00 83.74           O  
ATOM   2894  CG  LYS   372     -14.476  12.694  -2.279  1.00 76.57           C  
ATOM   2895  CD  LYS   372     -15.669  11.763  -2.101  1.00 74.06           C  
ATOM   2896  CE  LYS   372     -16.585  11.788  -3.317  1.00 69.81           C  
ATOM   2897  NZ  LYS   372     -17.509  10.615  -3.338  1.00 68.34           N  
ATOM   2898  N   ARG   373     -12.195  15.475  -0.499  1.00 84.80           N  
ATOM   2899  CA  ARG   373     -12.341  16.927  -0.488  1.00 84.31           C  
ATOM   2900  C   ARG   373     -11.101  17.606  -1.061  1.00 82.59           C  
ATOM   2901  CB  ARG   373     -12.604  17.430   0.933  1.00 81.92           C  
ATOM   2902  O   ARG   373     -11.203  18.643  -1.719  1.00 80.63           O  
ATOM   2903  CG  ARG   373     -12.838  18.930   1.021  1.00 77.22           C  
ATOM   2904  CD  ARG   373     -13.049  19.384   2.459  1.00 75.13           C  
ATOM   2905  NE  ARG   373     -14.213  18.740   3.062  1.00 72.64           N  
ATOM   2906  NH1 ARG   373     -13.633  19.261   5.237  1.00 72.09           N  
ATOM   2907  NH2 ARG   373     -15.553  18.084   4.808  1.00 67.11           N  
ATOM   2908  CZ  ARG   373     -14.463  18.696   4.367  1.00 71.40           C  
ATOM   2909  N   HIS   374      -9.838  17.042  -0.835  1.00 86.15           N  
ATOM   2910  CA  HIS   374      -8.621  17.818  -1.044  1.00 86.81           C  
ATOM   2911  C   HIS   374      -7.719  17.160  -2.083  1.00 84.80           C  
ATOM   2912  CB  HIS   374      -7.863  17.992   0.274  1.00 86.07           C  
ATOM   2913  O   HIS   374      -6.970  17.845  -2.784  1.00 82.55           O  
ATOM   2914  CG  HIS   374      -8.575  18.858   1.265  1.00 86.35           C  
ATOM   2915  CD2 HIS   374      -9.127  18.566   2.466  1.00 84.26           C  
ATOM   2916  ND1 HIS   374      -8.784  20.205   1.060  1.00 83.61           N  
ATOM   2917  CE1 HIS   374      -9.436  20.705   2.097  1.00 85.24           C  
ATOM   2918  NE2 HIS   374      -9.656  19.731   2.964  1.00 86.64           N  
ATOM   2919  N   LEU   375      -7.780  15.796  -2.179  1.00 90.02           N  
ATOM   2920  CA  LEU   375      -6.877  15.072  -3.067  1.00 90.35           C  
ATOM   2921  C   LEU   375      -7.583  14.683  -4.361  1.00 89.10           C  
ATOM   2922  CB  LEU   375      -6.332  13.821  -2.373  1.00 89.66           C  
ATOM   2923  O   LEU   375      -6.942  14.540  -5.404  1.00 87.07           O  
ATOM   2924  CG  LEU   375      -5.197  14.041  -1.372  1.00 88.87           C  
ATOM   2925  CD1 LEU   375      -5.716  14.759  -0.131  1.00 86.00           C  
ATOM   2926  CD2 LEU   375      -4.550  12.712  -0.995  1.00 86.06           C  
ATOM   2927  N   TYR   376      -8.853  14.465  -4.335  1.00 87.16           N  
ATOM   2928  CA  TYR   376      -9.619  14.013  -5.491  1.00 87.24           C  
ATOM   2929  C   TYR   376      -9.767  15.129  -6.518  1.00 85.20           C  
ATOM   2930  CB  TYR   376     -11.001  13.515  -5.059  1.00 85.76           C  
ATOM   2931  O   TYR   376     -10.145  16.251  -6.174  1.00 82.14           O  
ATOM   2932  CG  TYR   376     -11.815  12.928  -6.187  1.00 85.09           C  
ATOM   2933  CD1 TYR   376     -11.560  11.644  -6.661  1.00 82.34           C  
ATOM   2934  CD2 TYR   376     -12.840  13.657  -6.780  1.00 82.61           C  
ATOM   2935  CE1 TYR   376     -12.306  11.100  -7.701  1.00 83.69           C  
ATOM   2936  CE2 TYR   376     -13.593  13.124  -7.821  1.00 83.08           C  
ATOM   2937  OH  TYR   376     -14.061  11.313  -9.304  1.00 78.16           O  
ATOM   2938  CZ  TYR   376     -13.319  11.846  -8.274  1.00 82.48           C  
ATOM   2939  N   SER   377      -9.495  14.788  -7.743  1.00 81.55           N  
ATOM   2940  CA  SER   377      -9.622  15.676  -8.894  1.00 80.79           C  
ATOM   2941  C   SER   377     -10.386  15.003 -10.030  1.00 79.62           C  
ATOM   2942  CB  SER   377      -8.243  16.116  -9.388  1.00 78.78           C  
ATOM   2943  O   SER   377     -10.054  13.886 -10.433  1.00 77.08           O  
ATOM   2944  OG  SER   377      -8.362  17.039 -10.457  1.00 74.45           O  
ATOM   2945  N   GLU   378     -11.283  15.723 -10.553  1.00 69.46           N  
ATOM   2946  CA  GLU   378     -12.039  15.317 -11.733  1.00 68.30           C  
ATOM   2947  C   GLU   378     -11.450  15.924 -13.003  1.00 67.23           C  
ATOM   2948  CB  GLU   378     -13.511  15.716 -11.593  1.00 64.38           C  
ATOM   2949  O   GLU   378     -12.042  15.822 -14.079  1.00 64.37           O  
ATOM   2950  CG  GLU   378     -14.244  14.980 -10.481  1.00 61.96           C  
ATOM   2951  CD  GLU   378     -15.708  15.372 -10.366  1.00 61.59           C  
ATOM   2952  OE1 GLU   378     -16.151  16.286 -11.098  1.00 65.08           O  
ATOM   2953  OE2 GLU   378     -16.418  14.762  -9.536  1.00 64.92           O  
ATOM   2954  N   ARG   379     -10.425  16.578 -12.826  1.00 59.01           N  
ATOM   2955  CA  ARG   379      -9.783  17.246 -13.954  1.00 58.07           C  
ATOM   2956  C   ARG   379      -9.128  16.234 -14.888  1.00 57.73           C  
ATOM   2957  CB  ARG   379      -8.743  18.254 -13.461  1.00 55.10           C  
ATOM   2958  O   ARG   379      -8.200  15.526 -14.493  1.00 55.21           O  
ATOM   2959  CG  ARG   379      -9.336  19.429 -12.700  1.00 52.92           C  
ATOM   2960  CD  ARG   379      -8.267  20.431 -12.286  1.00 54.00           C  
ATOM   2961  NE  ARG   379      -8.821  21.500 -11.460  1.00 47.38           N  
ATOM   2962  NH1 ARG   379      -6.809  22.598 -11.169  1.00 42.68           N  
ATOM   2963  NH2 ARG   379      -8.721  23.424 -10.210  1.00 40.20           N  
ATOM   2964  CZ  ARG   379      -8.116  22.505 -10.948  1.00 53.37           C  
ATOM   2965  N   GLU   380      -9.471  16.152 -16.138  1.00 59.59           N  
ATOM   2966  CA  GLU   380      -9.041  15.290 -17.234  1.00 59.58           C  
ATOM   2967  C   GLU   380      -9.485  13.848 -17.009  1.00 58.86           C  
ATOM   2968  CB  GLU   380      -7.520  15.352 -17.402  1.00 56.77           C  
ATOM   2969  O   GLU   380     -10.166  13.264 -17.854  1.00 56.92           O  
ATOM   2970  CG  GLU   380      -6.997  16.735 -17.763  1.00 54.64           C  
ATOM   2971  CD  GLU   380      -5.518  16.744 -18.115  1.00 55.58           C  
ATOM   2972  OE1 GLU   380      -4.848  15.700 -17.947  1.00 57.40           O  
ATOM   2973  OE2 GLU   380      -5.025  17.805 -18.560  1.00 54.68           O  
ATOM   2974  N   HIS   381      -9.248  13.282 -15.765  1.00 71.41           N  
ATOM   2975  CA  HIS   381      -9.652  11.961 -15.298  1.00 73.46           C  
ATOM   2976  C   HIS   381      -9.779  11.928 -13.779  1.00 72.82           C  
ATOM   2977  CB  HIS   381      -8.654  10.899 -15.764  1.00 68.89           C  
ATOM   2978  O   HIS   381      -8.978  12.543 -13.071  1.00 70.23           O  
ATOM   2979  CG  HIS   381      -8.633  10.707 -17.247  1.00 64.04           C  
ATOM   2980  CD2 HIS   381      -7.706  11.045 -18.174  1.00 59.47           C  
ATOM   2981  ND1 HIS   381      -9.661  10.099 -17.934  1.00 56.47           N  
ATOM   2982  CE1 HIS   381      -9.367  10.072 -19.223  1.00 52.43           C  
ATOM   2983  NE2 HIS   381      -8.185  10.640 -19.395  1.00 51.50           N  
ATOM   2984  N   PRO   382     -10.838  11.183 -13.298  1.00 76.45           N  
ATOM   2985  CA  PRO   382     -10.895  10.998 -11.846  1.00 77.32           C  
ATOM   2986  C   PRO   382      -9.626  10.364 -11.282  1.00 77.85           C  
ATOM   2987  CB  PRO   382     -12.100  10.073 -11.655  1.00 75.12           C  
ATOM   2988  O   PRO   382      -9.215   9.291 -11.732  1.00 76.83           O  
ATOM   2989  CG  PRO   382     -12.997  10.371 -12.813  1.00 74.19           C  
ATOM   2990  CD  PRO   382     -12.146  10.612 -14.026  1.00 75.05           C  
ATOM   2991  N   HIS   383      -8.993  11.103 -10.342  1.00 84.35           N  
ATOM   2992  CA  HIS   383      -7.749  10.658  -9.724  1.00 85.17           C  
ATOM   2993  C   HIS   383      -7.512  11.362  -8.392  1.00 85.98           C  
ATOM   2994  CB  HIS   383      -6.567  10.901 -10.664  1.00 83.13           C  
ATOM   2995  O   HIS   383      -8.240  12.292  -8.039  1.00 85.15           O  
ATOM   2996  CG  HIS   383      -6.304  12.348 -10.936  1.00 79.84           C  
ATOM   2997  CD2 HIS   383      -5.346  13.181 -10.466  1.00 77.55           C  
ATOM   2998  ND1 HIS   383      -7.087  13.100 -11.785  1.00 75.69           N  
ATOM   2999  CE1 HIS   383      -6.619  14.336 -11.827  1.00 75.84           C  
ATOM   3000  NE2 HIS   383      -5.563  14.412 -11.035  1.00 74.79           N  
ATOM   3001  N   TYR   384      -6.440  10.963  -7.697  1.00 90.23           N  
ATOM   3002  CA  TYR   384      -6.030  11.580  -6.440  1.00 90.93           C  
ATOM   3003  C   TYR   384      -4.670  12.253  -6.582  1.00 89.74           C  
ATOM   3004  CB  TYR   384      -5.983  10.538  -5.319  1.00 90.30           C  
ATOM   3005  O   TYR   384      -3.662  11.584  -6.824  1.00 87.99           O  
ATOM   3006  CG  TYR   384      -7.320   9.904  -5.023  1.00 90.32           C  
ATOM   3007  CD1 TYR   384      -8.263  10.558  -4.233  1.00 88.57           C  
ATOM   3008  CD2 TYR   384      -7.643   8.650  -5.531  1.00 88.57           C  
ATOM   3009  CE1 TYR   384      -9.496   9.977  -3.956  1.00 89.00           C  
ATOM   3010  CE2 TYR   384      -8.873   8.060  -5.260  1.00 89.36           C  
ATOM   3011  OH  TYR   384     -11.011   8.149  -4.203  1.00 85.27           O  
ATOM   3012  CZ  TYR   384      -9.792   8.730  -4.474  1.00 88.83           C  
ATOM   3013  N   ASP   385      -4.667  13.556  -6.384  1.00 88.07           N  
ATOM   3014  CA  ASP   385      -3.474  14.390  -6.490  1.00 88.19           C  
ATOM   3015  C   ASP   385      -2.686  14.391  -5.182  1.00 88.08           C  
ATOM   3016  CB  ASP   385      -3.852  15.822  -6.877  1.00 87.17           C  
ATOM   3017  O   ASP   385      -3.236  14.095  -4.120  1.00 87.15           O  
ATOM   3018  CG  ASP   385      -4.188  15.969  -8.350  1.00 85.27           C  
ATOM   3019  OD1 ASP   385      -3.427  15.464  -9.203  1.00 85.69           O  
ATOM   3020  OD2 ASP   385      -5.223  16.598  -8.662  1.00 84.81           O  
ATOM   3021  N   ASN   386      -1.436  14.815  -5.232  1.00 89.81           N  
ATOM   3022  CA  ASN   386      -0.666  15.181  -4.048  1.00 90.26           C  
ATOM   3023  C   ASN   386      -0.936  16.623  -3.627  1.00 90.30           C  
ATOM   3024  CB  ASN   386       0.829  14.971  -4.294  1.00 88.18           C  
ATOM   3025  O   ASN   386      -0.742  17.551  -4.415  1.00 89.26           O  
ATOM   3026  CG  ASN   386       1.175  13.524  -4.587  1.00 81.60           C  
ATOM   3027  ND2 ASN   386       2.383  13.293  -5.087  1.00 78.65           N  
ATOM   3028  OD1 ASN   386       0.363  12.622  -4.367  1.00 78.69           O  
ATOM   3029  N   VAL   387      -1.225  16.790  -2.323  1.00 85.37           N  
ATOM   3030  CA  VAL   387      -1.624  18.118  -1.868  1.00 85.92           C  
ATOM   3031  C   VAL   387      -0.797  18.516  -0.647  1.00 85.81           C  
ATOM   3032  CB  VAL   387      -3.131  18.174  -1.531  1.00 84.38           C  
ATOM   3033  O   VAL   387      -0.200  17.661   0.011  1.00 84.95           O  
ATOM   3034  CG1 VAL   387      -3.971  17.798  -2.751  1.00 80.36           C  
ATOM   3035  CG2 VAL   387      -3.450  17.253  -0.355  1.00 80.23           C  
ATOM   3036  N   ASN   388      -0.777  19.872  -0.339  1.00 82.41           N  
ATOM   3037  CA  ASN   388      -0.198  20.382   0.899  1.00 83.52           C  
ATOM   3038  C   ASN   388      -1.027  19.975   2.114  1.00 84.70           C  
ATOM   3039  CB  ASN   388      -0.056  21.904   0.839  1.00 81.21           C  
ATOM   3040  O   ASN   388      -2.232  20.228   2.162  1.00 85.02           O  
ATOM   3041  CG  ASN   388       0.581  22.481   2.087  1.00 76.58           C  
ATOM   3042  ND2 ASN   388       1.863  22.815   1.999  1.00 77.75           N  
ATOM   3043  OD1 ASN   388      -0.073  22.625   3.123  1.00 76.84           O  
ATOM   3044  N   LEU   389      -0.446  19.415   3.137  1.00 85.84           N  
ATOM   3045  CA  LEU   389      -1.007  18.777   4.323  1.00 86.55           C  
ATOM   3046  C   LEU   389      -1.894  19.748   5.095  1.00 85.41           C  
ATOM   3047  CB  LEU   389       0.110  18.257   5.231  1.00 84.56           C  
ATOM   3048  O   LEU   389      -2.896  19.343   5.689  1.00 83.44           O  
ATOM   3049  CG  LEU   389      -0.326  17.669   6.574  1.00 81.71           C  
ATOM   3050  CD1 LEU   389      -1.165  16.414   6.357  1.00 78.26           C  
ATOM   3051  CD2 LEU   389       0.889  17.363   7.444  1.00 78.52           C  
ATOM   3052  N   TRP   390      -1.526  21.018   5.057  1.00 74.70           N  
ATOM   3053  CA  TRP   390      -2.158  22.016   5.913  1.00 82.31           C  
ATOM   3054  C   TRP   390      -3.207  22.810   5.140  1.00 74.07           C  
ATOM   3055  CB  TRP   390      -1.109  22.967   6.496  1.00 72.11           C  
ATOM   3056  O   TRP   390      -4.208  23.248   5.712  1.00 69.99           O  
ATOM   3057  CG  TRP   390       0.009  22.272   7.216  1.00 61.47           C  
ATOM   3058  CD1 TRP   390       1.327  22.240   6.854  1.00 59.06           C  
ATOM   3059  CD2 TRP   390      -0.097  21.505   8.419  1.00 61.55           C  
ATOM   3060  CE2 TRP   390       1.199  21.037   8.731  1.00 55.61           C  
ATOM   3061  CE3 TRP   390      -1.162  21.169   9.265  1.00 60.98           C  
ATOM   3062  NE1 TRP   390       2.048  21.499   7.762  1.00 67.76           N  
ATOM   3063  CH2 TRP   390       0.398  19.935  10.666  1.00 65.31           C  
ATOM   3064  CZ2 TRP   390       1.458  20.249   9.855  1.00 68.84           C  
ATOM   3065  CZ3 TRP   390      -0.902  20.385  10.383  1.00 65.64           C  
ATOM   3066  N   THR   391      -3.022  22.983   3.850  1.00 78.24           N  
ATOM   3067  CA  THR   391      -3.835  23.920   3.082  1.00 80.06           C  
ATOM   3068  C   THR   391      -4.731  23.177   2.096  1.00 77.55           C  
ATOM   3069  CB  THR   391      -2.955  24.929   2.322  1.00 75.20           C  
ATOM   3070  O   THR   391      -5.690  23.746   1.570  1.00 76.56           O  
ATOM   3071  CG2 THR   391      -2.080  25.728   3.282  1.00 67.88           C  
ATOM   3072  OG1 THR   391      -2.115  24.223   1.401  1.00 69.06           O  
ATOM   3073  N   GLY   392      -4.401  21.920   1.818  1.00 83.08           N  
ATOM   3074  CA  GLY   392      -5.076  21.162   0.776  1.00 83.46           C  
ATOM   3075  C   GLY   392      -4.763  21.659  -0.622  1.00 81.22           C  
ATOM   3076  O   GLY   392      -5.407  21.251  -1.591  1.00 78.66           O  
ATOM   3077  N   SER   393      -3.758  22.543  -0.713  1.00 80.56           N  
ATOM   3078  CA  SER   393      -3.385  23.071  -2.021  1.00 81.62           C  
ATOM   3079  C   SER   393      -2.603  22.041  -2.829  1.00 80.53           C  
ATOM   3080  CB  SER   393      -2.557  24.347  -1.869  1.00 77.56           C  
ATOM   3081  O   SER   393      -1.800  21.288  -2.274  1.00 79.65           O  
ATOM   3082  OG  SER   393      -1.377  24.096  -1.126  1.00 68.72           O  
ATOM   3083  N   LEU   394      -2.778  21.996  -4.123  1.00 82.23           N  
ATOM   3084  CA  LEU   394      -2.089  21.100  -5.045  1.00 82.74           C  
ATOM   3085  C   LEU   394      -0.577  21.259  -4.929  1.00 81.62           C  
ATOM   3086  CB  LEU   394      -2.534  21.369  -6.486  1.00 79.72           C  
ATOM   3087  O   LEU   394      -0.054  22.370  -5.047  1.00 79.43           O  
ATOM   3088  CG  LEU   394      -1.909  20.483  -7.564  1.00 75.44           C  
ATOM   3089  CD1 LEU   394      -2.411  19.049  -7.429  1.00 71.90           C  
ATOM   3090  CD2 LEU   394      -2.216  21.033  -8.953  1.00 72.38           C  
ATOM   3091  N   VAL   395       0.135  20.160  -4.716  1.00 82.83           N  
ATOM   3092  CA  VAL   395       1.593  20.099  -4.709  1.00 82.00           C  
ATOM   3093  C   VAL   395       2.093  19.560  -6.047  1.00 79.82           C  
ATOM   3094  CB  VAL   395       2.119  19.222  -3.551  1.00 80.67           C  
ATOM   3095  O   VAL   395       2.962  20.164  -6.681  1.00 76.16           O  
ATOM   3096  CG1 VAL   395       3.629  19.022  -3.668  1.00 77.13           C  
ATOM   3097  CG2 VAL   395       1.763  19.849  -2.204  1.00 76.09           C  
ATOM   3098  N   SER   396       1.471  18.446  -6.495  1.00 82.97           N  
ATOM   3099  CA  SER   396       1.825  17.846  -7.777  1.00 83.26           C  
ATOM   3100  C   SER   396       0.665  17.035  -8.346  1.00 83.61           C  
ATOM   3101  CB  SER   396       3.057  16.953  -7.630  1.00 81.37           C  
ATOM   3102  O   SER   396      -0.183  16.545  -7.598  1.00 82.48           O  
ATOM   3103  OG  SER   396       2.787  15.860  -6.769  1.00 75.91           O  
ATOM   3104  N   HIS   397       0.607  16.814  -9.753  1.00 81.80           N  
ATOM   3105  CA  HIS   397      -0.344  15.978 -10.478  1.00 82.09           C  
ATOM   3106  C   HIS   397       0.215  14.577 -10.704  1.00 80.96           C  
ATOM   3107  CB  HIS   397      -0.707  16.620 -11.819  1.00 79.18           C  
ATOM   3108  O   HIS   397       0.041  14.001 -11.780  1.00 77.71           O  
ATOM   3109  CG  HIS   397      -1.485  17.890 -11.684  1.00 75.73           C  
ATOM   3110  CD2 HIS   397      -1.154  19.171 -11.972  1.00 72.92           C  
ATOM   3111  ND1 HIS   397      -2.773  17.926 -11.195  1.00 71.63           N  
ATOM   3112  CE1 HIS   397      -3.202  19.177 -11.190  1.00 72.83           C  
ATOM   3113  NE2 HIS   397      -2.238  19.952 -11.657  1.00 71.83           N  
ATOM   3114  N   TRP   398       0.936  14.070  -9.813  1.00 82.55           N  
ATOM   3115  CA  TRP   398       1.535  12.745  -9.937  1.00 86.04           C  
ATOM   3116  C   TRP   398       0.592  11.670  -9.409  1.00 84.26           C  
ATOM   3117  CB  TRP   398       2.869  12.686  -9.187  1.00 79.92           C  
ATOM   3118  O   TRP   398      -0.030  11.842  -8.357  1.00 81.05           O  
ATOM   3119  CG  TRP   398       3.890  13.665  -9.681  1.00 66.48           C  
ATOM   3120  CD1 TRP   398       3.843  14.391 -10.839  1.00 58.09           C  
ATOM   3121  CD2 TRP   398       5.114  14.023  -9.033  1.00 60.90           C  
ATOM   3122  CE2 TRP   398       5.761  14.972  -9.855  1.00 54.50           C  
ATOM   3123  CE3 TRP   398       5.728  13.633  -7.835  1.00 61.36           C  
ATOM   3124  NE1 TRP   398       4.965  15.179 -10.949  1.00 67.25           N  
ATOM   3125  CH2 TRP   398       7.571  15.139  -8.339  1.00 59.63           C  
ATOM   3126  CZ2 TRP   398       6.992  15.538  -9.516  1.00 69.69           C  
ATOM   3127  CZ3 TRP   398       6.953  14.197  -7.499  1.00 52.05           C  
ATOM   3128  N   VAL   399       0.592  10.494 -10.156  1.00 87.87           N  
ATOM   3129  CA  VAL   399      -0.014   9.267  -9.648  1.00 87.96           C  
ATOM   3130  C   VAL   399       1.069   8.222  -9.394  1.00 88.25           C  
ATOM   3131  CB  VAL   399      -1.073   8.711 -10.626  1.00 85.26           C  
ATOM   3132  O   VAL   399       1.945   8.009 -10.237  1.00 86.98           O  
ATOM   3133  CG1 VAL   399      -1.713   7.442 -10.064  1.00 71.86           C  
ATOM   3134  CG2 VAL   399      -2.139   9.766 -10.916  1.00 71.71           C  
ATOM   3135  N   ASP   400       1.029   7.589  -8.203  1.00 89.84           N  
ATOM   3136  CA  ASP   400       1.958   6.550  -7.770  1.00 90.20           C  
ATOM   3137  C   ASP   400       1.384   5.158  -8.026  1.00 90.89           C  
ATOM   3138  CB  ASP   400       2.294   6.715  -6.286  1.00 87.20           C  
ATOM   3139  O   ASP   400       0.182   4.936  -7.860  1.00 90.04           O  
ATOM   3140  CG  ASP   400       3.139   7.945  -6.003  1.00 76.63           C  
ATOM   3141  OD1 ASP   400       4.172   8.143  -6.678  1.00 70.43           O  
ATOM   3142  OD2 ASP   400       2.771   8.720  -5.095  1.00 77.71           O  
ATOM   3143  N   SER   401       2.273   4.222  -8.343  1.00 92.64           N  
ATOM   3144  CA  SER   401       1.859   2.838  -8.546  1.00 93.08           C  
ATOM   3145  C   SER   401       1.249   2.251  -7.278  1.00 92.98           C  
ATOM   3146  CB  SER   401       3.047   1.984  -8.993  1.00 91.59           C  
ATOM   3147  O   SER   401       0.309   1.456  -7.346  1.00 92.19           O  
ATOM   3148  OG  SER   401       4.078   2.009  -8.021  1.00 82.41           O  
ATOM   3149  N   LEU   402       1.641   2.697  -6.112  1.00 93.06           N  
ATOM   3150  CA  LEU   402       1.118   2.275  -4.818  1.00 93.45           C  
ATOM   3151  C   LEU   402      -0.295   2.808  -4.603  1.00 93.44           C  
ATOM   3152  CB  LEU   402       2.033   2.753  -3.688  1.00 91.87           C  
ATOM   3153  O   LEU   402      -1.089   2.199  -3.882  1.00 92.60           O  
ATOM   3154  CG  LEU   402       3.362   2.011  -3.532  1.00 85.88           C  
ATOM   3155  CD1 LEU   402       4.284   2.769  -2.583  1.00 78.14           C  
ATOM   3156  CD2 LEU   402       3.125   0.589  -3.034  1.00 78.28           C  
ATOM   3157  N   GLY   403      -0.672   3.805  -5.246  1.00 93.82           N  
ATOM   3158  CA  GLY   403      -2.017   4.352  -5.175  1.00 94.16           C  
ATOM   3159  C   GLY   403      -3.054   3.475  -5.852  1.00 94.25           C  
ATOM   3160  O   GLY   403      -4.255   3.637  -5.626  1.00 93.64           O  
ATOM   3161  N   ALA   404      -2.660   2.508  -6.590  1.00 94.48           N  
ATOM   3162  CA  ALA   404      -3.559   1.635  -7.340  1.00 94.92           C  
ATOM   3163  C   ALA   404      -4.338   0.716  -6.404  1.00 95.10           C  
ATOM   3164  CB  ALA   404      -2.773   0.811  -8.358  1.00 94.12           C  
ATOM   3165  O   ALA   404      -5.374   0.165  -6.785  1.00 94.69           O  
ATOM   3166  N   TYR   405      -3.947   0.623  -5.155  1.00 94.79           N  
ATOM   3167  CA  TYR   405      -4.638  -0.197  -4.167  1.00 95.34           C  
ATOM   3168  C   TYR   405      -5.988   0.409  -3.803  1.00 95.13           C  
ATOM   3169  CB  TYR   405      -3.781  -0.358  -2.907  1.00 94.96           C  
ATOM   3170  O   TYR   405      -6.920  -0.310  -3.435  1.00 94.34           O  
ATOM   3171  CG  TYR   405      -3.950   0.763  -1.911  1.00 94.62           C  
ATOM   3172  CD1 TYR   405      -3.206   1.936  -2.020  1.00 92.83           C  
ATOM   3173  CD2 TYR   405      -4.852   0.652  -0.859  1.00 92.71           C  
ATOM   3174  CE1 TYR   405      -3.357   2.971  -1.103  1.00 92.59           C  
ATOM   3175  CE2 TYR   405      -5.011   1.680   0.064  1.00 92.55           C  
ATOM   3176  OH  TYR   405      -4.414   3.856   0.844  1.00 89.60           O  
ATOM   3177  CZ  TYR   405      -4.261   2.834  -0.066  1.00 92.30           C  
ATOM   3178  N   TYR   406      -6.064   1.761  -3.888  1.00 94.85           N  
ATOM   3179  CA  TYR   406      -7.128   2.546  -3.272  1.00 95.21           C  
ATOM   3180  C   TYR   406      -8.482   2.200  -3.879  1.00 94.89           C  
ATOM   3181  CB  TYR   406      -6.852   4.044  -3.431  1.00 94.67           C  
ATOM   3182  O   TYR   406      -9.499   2.194  -3.181  1.00 93.97           O  
ATOM   3183  CG  TYR   406      -7.680   4.914  -2.517  1.00 93.77           C  
ATOM   3184  CD1 TYR   406      -7.445   4.939  -1.144  1.00 91.30           C  
ATOM   3185  CD2 TYR   406      -8.700   5.712  -3.024  1.00 91.02           C  
ATOM   3186  CE1 TYR   406      -8.207   5.738  -0.298  1.00 91.35           C  
ATOM   3187  CE2 TYR   406      -9.468   6.515  -2.187  1.00 91.39           C  
ATOM   3188  OH  TYR   406      -9.972   7.314   0.005  1.00 87.40           O  
ATOM   3189  CZ  TYR   406      -9.214   6.521  -0.828  1.00 91.17           C  
ATOM   3190  N   SER   407      -8.499   1.812  -5.162  1.00 91.36           N  
ATOM   3191  CA  SER   407      -9.723   1.327  -5.792  1.00 91.76           C  
ATOM   3192  C   SER   407     -10.232   0.062  -5.110  1.00 91.91           C  
ATOM   3193  CB  SER   407      -9.490   1.055  -7.279  1.00 90.13           C  
ATOM   3194  O   SER   407     -11.433  -0.079  -4.867  1.00 91.39           O  
ATOM   3195  OG  SER   407      -9.006   2.216  -7.932  1.00 84.51           O  
ATOM   3196  N   GLY   408      -9.371  -0.869  -4.755  1.00 92.16           N  
ATOM   3197  CA  GLY   408      -9.740  -2.047  -3.986  1.00 92.41           C  
ATOM   3198  C   GLY   408     -10.255  -1.716  -2.598  1.00 91.91           C  
ATOM   3199  O   GLY   408     -11.254  -2.283  -2.150  1.00 90.84           O  
ATOM   3200  N   LEU   409      -9.674  -0.697  -1.977  1.00 93.59           N  
ATOM   3201  CA  LEU   409     -10.099  -0.231  -0.661  1.00 93.85           C  
ATOM   3202  C   LEU   409     -11.472   0.428  -0.735  1.00 92.99           C  
ATOM   3203  CB  LEU   409      -9.078   0.753  -0.085  1.00 92.51           C  
ATOM   3204  O   LEU   409     -12.331   0.181   0.115  1.00 91.58           O  
ATOM   3205  CG  LEU   409      -9.310   1.203   1.358  1.00 88.32           C  
ATOM   3206  CD1 LEU   409      -9.205   0.014   2.307  1.00 82.90           C  
ATOM   3207  CD2 LEU   409      -8.315   2.292   1.746  1.00 82.82           C  
ATOM   3208  N   LEU   410     -11.760   1.210  -1.758  1.00 87.10           N  
ATOM   3209  CA  LEU   410     -13.060   1.820  -2.017  1.00 87.31           C  
ATOM   3210  C   LEU   410     -14.128   0.752  -2.231  1.00 86.22           C  
ATOM   3211  CB  LEU   410     -12.988   2.737  -3.240  1.00 86.36           C  
ATOM   3212  O   LEU   410     -15.243   0.871  -1.717  1.00 85.33           O  
ATOM   3213  CG  LEU   410     -12.205   4.040  -3.066  1.00 85.80           C  
ATOM   3214  CD1 LEU   410     -12.054   4.751  -4.406  1.00 83.22           C  
ATOM   3215  CD2 LEU   410     -12.891   4.944  -2.048  1.00 83.27           C  
ATOM   3216  N   VAL   411     -13.794  -0.378  -2.842  1.00 86.61           N  
ATOM   3217  CA  VAL   411     -14.709  -1.505  -2.995  1.00 86.35           C  
ATOM   3218  C   VAL   411     -15.039  -2.092  -1.625  1.00 84.02           C  
ATOM   3219  CB  VAL   411     -14.116  -2.596  -3.915  1.00 85.72           C  
ATOM   3220  O   VAL   411     -16.207  -2.327  -1.309  1.00 82.26           O  
ATOM   3221  CG1 VAL   411     -14.981  -3.855  -3.886  1.00 84.23           C  
ATOM   3222  CG2 VAL   411     -13.977  -2.072  -5.343  1.00 84.27           C  
ATOM   3223  N   LEU   412     -14.085  -2.245  -0.745  1.00 88.33           N  
ATOM   3224  CA  LEU   412     -14.282  -2.774   0.600  1.00 88.07           C  
ATOM   3225  C   LEU   412     -15.101  -1.809   1.450  1.00 84.72           C  
ATOM   3226  CB  LEU   412     -12.934  -3.046   1.272  1.00 87.69           C  
ATOM   3227  O   LEU   412     -15.860  -2.234   2.323  1.00 81.75           O  
ATOM   3228  CG  LEU   412     -12.108  -4.197   0.694  1.00 87.82           C  
ATOM   3229  CD1 LEU   412     -10.768  -4.303   1.415  1.00 84.64           C  
ATOM   3230  CD2 LEU   412     -12.878  -5.510   0.792  1.00 84.47           C  
ATOM   3231  N   ALA   413     -15.033  -0.519   1.128  1.00 87.16           N  
ATOM   3232  CA  ALA   413     -15.770   0.538   1.815  1.00 85.99           C  
ATOM   3233  C   ALA   413     -17.181   0.680   1.251  1.00 82.48           C  
ATOM   3234  CB  ALA   413     -15.022   1.865   1.708  1.00 84.09           C  
ATOM   3235  O   ALA   413     -18.013   1.394   1.815  1.00 78.80           O  
ATOM   3236  N   GLY   414     -17.581  -0.029   0.121  1.00 76.21           N  
ATOM   3237  CA  GLY   414     -18.863   0.031  -0.563  1.00 77.22           C  
ATOM   3238  C   GLY   414     -18.948   1.160  -1.573  1.00 74.86           C  
ATOM   3239  O   GLY   414     -20.003   1.390  -2.167  1.00 73.71           O  
ATOM   3240  N   GLU   415     -17.927   1.886  -1.849  1.00 78.94           N  
ATOM   3241  CA  GLU   415     -17.831   2.988  -2.802  1.00 79.46           C  
ATOM   3242  C   GLU   415     -17.465   2.483  -4.195  1.00 79.81           C  
ATOM   3243  CB  GLU   415     -16.804   4.020  -2.330  1.00 76.34           C  
ATOM   3244  O   GLU   415     -16.486   2.940  -4.789  1.00 77.84           O  
ATOM   3245  CG  GLU   415     -17.127   4.634  -0.975  1.00 72.85           C  
ATOM   3246  CD  GLU   415     -18.414   5.443  -0.975  1.00 70.14           C  
ATOM   3247  OE1 GLU   415     -18.935   5.756  -2.070  1.00 71.83           O  
ATOM   3248  OE2 GLU   415     -18.905   5.768   0.129  1.00 70.65           O  
ATOM   3249  N   VAL   416     -18.186   1.612  -4.863  1.00 77.50           N  
ATOM   3250  CA  VAL   416     -17.842   0.802  -6.028  1.00 79.31           C  
ATOM   3251  C   VAL   416     -17.744   1.692  -7.265  1.00 78.02           C  
ATOM   3252  CB  VAL   416     -18.873  -0.324  -6.261  1.00 75.88           C  
ATOM   3253  O   VAL   416     -16.853   1.511  -8.098  1.00 77.46           O  
ATOM   3254  CG1 VAL   416     -18.518  -1.132  -7.508  1.00 74.02           C  
ATOM   3255  CG2 VAL   416     -18.955  -1.234  -5.036  1.00 74.86           C  
ATOM   3256  N   ASP   417     -18.579   2.685  -7.351  1.00 72.60           N  
ATOM   3257  CA  ASP   417     -18.564   3.567  -8.514  1.00 73.66           C  
ATOM   3258  C   ASP   417     -17.287   4.402  -8.554  1.00 72.92           C  
ATOM   3259  CB  ASP   417     -19.791   4.481  -8.510  1.00 69.55           C  
ATOM   3260  O   ASP   417     -16.592   4.436  -9.571  1.00 72.30           O  
ATOM   3261  CG  ASP   417     -21.093   3.727  -8.719  1.00 66.32           C  
ATOM   3262  OD1 ASP   417     -21.069   2.614  -9.288  1.00 65.76           O  
ATOM   3263  OD2 ASP   417     -22.152   4.252  -8.314  1.00 67.18           O  
ATOM   3264  N   GLU   418     -16.915   4.981  -7.441  1.00 80.41           N  
ATOM   3265  CA  GLU   418     -15.661   5.719  -7.318  1.00 81.27           C  
ATOM   3266  C   GLU   418     -14.459   4.804  -7.532  1.00 82.15           C  
ATOM   3267  CB  GLU   418     -15.569   6.398  -5.949  1.00 78.92           C  
ATOM   3268  O   GLU   418     -13.489   5.187  -8.189  1.00 81.98           O  
ATOM   3269  CG  GLU   418     -14.367   7.320  -5.800  1.00 74.94           C  
ATOM   3270  CD  GLU   418     -14.350   8.075  -4.480  1.00 73.45           C  
ATOM   3271  OE1 GLU   418     -15.371   8.052  -3.755  1.00 73.75           O  
ATOM   3272  OE2 GLU   418     -13.309   8.695  -4.169  1.00 71.60           O  
ATOM   3273  N   ALA   419     -14.507   3.556  -7.082  1.00 84.06           N  
ATOM   3274  CA  ALA   419     -13.475   2.541  -7.280  1.00 84.64           C  
ATOM   3275  C   ALA   419     -13.287   2.231  -8.762  1.00 84.00           C  
ATOM   3276  CB  ALA   419     -13.826   1.269  -6.513  1.00 83.57           C  
ATOM   3277  O   ALA   419     -12.157   2.161  -9.250  1.00 83.18           O  
ATOM   3278  N   ILE   420     -14.374   2.070  -9.464  1.00 81.83           N  
ATOM   3279  CA  ILE   420     -14.357   1.828 -10.902  1.00 81.28           C  
ATOM   3280  C   ILE   420     -13.725   3.018 -11.619  1.00 79.51           C  
ATOM   3281  CB  ILE   420     -15.779   1.567 -11.448  1.00 79.37           C  
ATOM   3282  O   ILE   420     -12.799   2.851 -12.416  1.00 77.85           O  
ATOM   3283  CG1 ILE   420     -16.308   0.222 -10.937  1.00 78.88           C  
ATOM   3284  CG2 ILE   420     -15.787   1.613 -12.979  1.00 79.33           C  
ATOM   3285  CD1 ILE   420     -17.806   0.031 -11.134  1.00 76.72           C  
ATOM   3286  N   GLU   421     -14.095   4.235 -11.327  1.00 80.16           N  
ATOM   3287  CA  GLU   421     -13.609   5.455 -11.965  1.00 79.62           C  
ATOM   3288  C   GLU   421     -12.108   5.629 -11.750  1.00 79.60           C  
ATOM   3289  CB  GLU   421     -14.362   6.677 -11.432  1.00 77.15           C  
ATOM   3290  O   GLU   421     -11.365   5.883 -12.701  1.00 77.95           O  
ATOM   3291  CG  GLU   421     -15.793   6.785 -11.937  1.00 71.93           C  
ATOM   3292  CD  GLU   421     -16.558   7.950 -11.328  1.00 70.22           C  
ATOM   3293  OE1 GLU   421     -15.978   8.690 -10.502  1.00 68.05           O  
ATOM   3294  OE2 GLU   421     -17.746   8.122 -11.679  1.00 65.98           O  
ATOM   3295  N   THR   422     -11.594   5.408 -10.561  1.00 85.33           N  
ATOM   3296  CA  THR   422     -10.188   5.600 -10.220  1.00 85.34           C  
ATOM   3297  C   THR   422      -9.337   4.460 -10.772  1.00 85.66           C  
ATOM   3298  CB  THR   422      -9.991   5.700  -8.696  1.00 83.29           C  
ATOM   3299  O   THR   422      -8.234   4.688 -11.272  1.00 84.61           O  
ATOM   3300  CG2 THR   422     -10.616   6.977  -8.144  1.00 75.21           C  
ATOM   3301  OG1 THR   422     -10.605   4.569  -8.066  1.00 77.93           O  
ATOM   3302  N   ASN   423      -9.854   3.269 -10.848  1.00 86.99           N  
ATOM   3303  CA  ASN   423      -9.129   2.115 -11.369  1.00 86.92           C  
ATOM   3304  C   ASN   423      -8.914   2.221 -12.876  1.00 86.25           C  
ATOM   3305  CB  ASN   423      -9.868   0.819 -11.027  1.00 85.54           C  
ATOM   3306  O   ASN   423      -7.901   1.751 -13.397  1.00 84.73           O  
ATOM   3307  CG  ASN   423      -9.089  -0.419 -11.427  1.00 82.57           C  
ATOM   3308  ND2 ASN   423      -8.145  -0.823 -10.585  1.00 82.40           N  
ATOM   3309  OD1 ASN   423      -9.334  -1.007 -12.483  1.00 81.54           O  
ATOM   3310  N   LEU   424      -9.766   2.935 -13.587  1.00 81.49           N  
ATOM   3311  CA  LEU   424      -9.685   3.101 -15.034  1.00 80.73           C  
ATOM   3312  C   LEU   424      -8.424   3.864 -15.425  1.00 80.11           C  
ATOM   3313  CB  LEU   424     -10.922   3.834 -15.560  1.00 77.40           C  
ATOM   3314  O   LEU   424      -7.809   3.570 -16.453  1.00 77.97           O  
ATOM   3315  CG  LEU   424     -12.212   3.016 -15.638  1.00 71.39           C  
ATOM   3316  CD1 LEU   424     -13.378   3.904 -16.060  1.00 66.59           C  
ATOM   3317  CD2 LEU   424     -12.047   1.847 -16.603  1.00 66.31           C  
ATOM   3318  N   LEU   425      -7.984   4.766 -14.628  1.00 84.02           N  
ATOM   3319  CA  LEU   425      -6.722   5.462 -14.857  1.00 84.31           C  
ATOM   3320  C   LEU   425      -5.549   4.489 -14.810  1.00 85.18           C  
ATOM   3321  CB  LEU   425      -6.524   6.569 -13.818  1.00 82.83           C  
ATOM   3322  O   LEU   425      -4.721   4.463 -15.724  1.00 84.96           O  
ATOM   3323  CG  LEU   425      -5.186   7.308 -13.861  1.00 79.79           C  
ATOM   3324  CD1 LEU   425      -5.008   8.002 -15.208  1.00 77.57           C  
ATOM   3325  CD2 LEU   425      -5.094   8.314 -12.719  1.00 77.82           C  
ATOM   3326  N   TYR   426      -5.439   3.592 -13.818  1.00 88.46           N  
ATOM   3327  CA  TYR   426      -4.355   2.627 -13.667  1.00 89.12           C  
ATOM   3328  C   TYR   426      -4.412   1.567 -14.760  1.00 88.83           C  
ATOM   3329  CB  TYR   426      -4.417   1.960 -12.289  1.00 88.93           C  
ATOM   3330  O   TYR   426      -3.381   1.189 -15.321  1.00 88.21           O  
ATOM   3331  CG  TYR   426      -4.073   2.888 -11.149  1.00 89.86           C  
ATOM   3332  CD1 TYR   426      -2.750   3.237 -10.885  1.00 88.95           C  
ATOM   3333  CD2 TYR   426      -5.068   3.416 -10.335  1.00 88.87           C  
ATOM   3334  CE1 TYR   426      -2.428   4.090  -9.834  1.00 88.77           C  
ATOM   3335  CE2 TYR   426      -4.757   4.270  -9.282  1.00 88.57           C  
ATOM   3336  OH  TYR   426      -3.123   5.446  -7.999  1.00 86.25           O  
ATOM   3337  CZ  TYR   426      -3.437   4.601  -9.040  1.00 88.95           C  
ATOM   3338  N   ALA   427      -5.587   1.188 -15.158  1.00 85.19           N  
ATOM   3339  CA  ALA   427      -5.770   0.283 -16.290  1.00 84.68           C  
ATOM   3340  C   ALA   427      -5.274   0.919 -17.586  1.00 83.90           C  
ATOM   3341  CB  ALA   427      -7.238  -0.113 -16.423  1.00 82.70           C  
ATOM   3342  O   ALA   427      -4.639   0.254 -18.407  1.00 82.35           O  
ATOM   3343  N   ALA   428      -5.497   2.254 -17.757  1.00 80.42           N  
ATOM   3344  CA  ALA   428      -5.025   2.990 -18.927  1.00 80.09           C  
ATOM   3345  C   ALA   428      -3.503   3.109 -18.922  1.00 80.17           C  
ATOM   3346  CB  ALA   428      -5.664   4.376 -18.978  1.00 77.35           C  
ATOM   3347  O   ALA   428      -2.854   2.888 -19.947  1.00 79.08           O  
ATOM   3348  N   ILE   429      -2.917   3.357 -17.752  1.00 85.18           N  
ATOM   3349  CA  ILE   429      -1.468   3.429 -17.605  1.00 85.77           C  
ATOM   3350  C   ILE   429      -0.855   2.052 -17.848  1.00 86.32           C  
ATOM   3351  CB  ILE   429      -1.067   3.955 -16.208  1.00 85.00           C  
ATOM   3352  O   ILE   429       0.097   1.916 -18.620  1.00 86.17           O  
ATOM   3353  CG1 ILE   429      -1.525   5.408 -16.033  1.00 84.92           C  
ATOM   3354  CG2 ILE   429       0.445   3.829 -15.997  1.00 84.92           C  
ATOM   3355  CD1 ILE   429      -1.442   5.914 -14.599  1.00 82.80           C  
ATOM   3356  N   TRP   430      -1.384   0.984 -17.386  1.00 86.72           N  
ATOM   3357  CA  TRP   430      -0.930  -0.383 -17.618  1.00 87.80           C  
ATOM   3358  C   TRP   430      -0.975  -0.727 -19.103  1.00 86.25           C  
ATOM   3359  CB  TRP   430      -1.783  -1.376 -16.825  1.00 86.43           C  
ATOM   3360  O   TRP   430       0.018  -1.185 -19.672  1.00 83.59           O  
ATOM   3361  CG  TRP   430      -1.314  -2.797 -16.923  1.00 84.56           C  
ATOM   3362  CD1 TRP   430      -1.569  -3.681 -17.935  1.00 81.18           C  
ATOM   3363  CD2 TRP   430      -0.512  -3.499 -15.969  1.00 82.27           C  
ATOM   3364  CE2 TRP   430      -0.317  -4.806 -16.468  1.00 84.51           C  
ATOM   3365  CE3 TRP   430       0.064  -3.149 -14.740  1.00 78.11           C  
ATOM   3366  NE1 TRP   430      -0.972  -4.891 -17.667  1.00 77.25           N  
ATOM   3367  CH2 TRP   430       0.981  -5.397 -14.579  1.00 79.74           C  
ATOM   3368  CZ2 TRP   430       0.429  -5.765 -15.779  1.00 78.76           C  
ATOM   3369  CZ3 TRP   430       0.806  -4.105 -14.056  1.00 78.90           C  
ATOM   3370  N   THR   431      -2.052  -0.430 -19.687  1.00 80.46           N  
ATOM   3371  CA  THR   431      -2.228  -0.722 -21.105  1.00 78.84           C  
ATOM   3372  C   THR   431      -1.192   0.021 -21.943  1.00 76.69           C  
ATOM   3373  CB  THR   431      -3.643  -0.344 -21.581  1.00 75.24           C  
ATOM   3374  O   THR   431      -0.697  -0.510 -22.940  1.00 73.83           O  
ATOM   3375  CG2 THR   431      -3.831  -0.670 -23.060  1.00 67.67           C  
ATOM   3376  OG1 THR   431      -4.610  -1.075 -20.816  1.00 68.69           O  
ATOM   3377  N   ARG   432      -0.827   1.249 -21.544  1.00 77.23           N  
ATOM   3378  CA  ARG   432       0.137   2.083 -22.254  1.00 77.03           C  
ATOM   3379  C   ARG   432       1.542   1.497 -22.160  1.00 76.71           C  
ATOM   3380  CB  ARG   432       0.126   3.509 -21.701  1.00 74.61           C  
ATOM   3381  O   ARG   432       2.292   1.507 -23.138  1.00 75.65           O  
ATOM   3382  CG  ARG   432       1.091   4.450 -22.404  1.00 70.46           C  
ATOM   3383  CD  ARG   432       0.934   5.885 -21.919  1.00 69.51           C  
ATOM   3384  NE  ARG   432       1.826   6.795 -22.632  1.00 65.68           N  
ATOM   3385  NH1 ARG   432       0.131   8.060 -23.561  1.00 64.71           N  
ATOM   3386  NH2 ARG   432       2.321   8.574 -23.998  1.00 58.50           N  
ATOM   3387  CZ  ARG   432       1.424   7.807 -23.395  1.00 65.90           C  
ATOM   3388  N   TYR   433       1.894   0.934 -21.019  1.00 80.83           N  
ATOM   3389  CA  TYR   433       3.294   0.619 -20.761  1.00 81.43           C  
ATOM   3390  C   TYR   433       3.484  -0.876 -20.535  1.00 80.08           C  
ATOM   3391  CB  TYR   433       3.806   1.400 -19.547  1.00 80.10           C  
ATOM   3392  O   TYR   433       4.615  -1.367 -20.504  1.00 78.17           O  
ATOM   3393  CG  TYR   433       3.821   2.896 -19.750  1.00 82.35           C  
ATOM   3394  CD1 TYR   433       4.686   3.485 -20.670  1.00 80.96           C  
ATOM   3395  CD2 TYR   433       2.973   3.722 -19.021  1.00 81.42           C  
ATOM   3396  CE1 TYR   433       4.704   4.863 -20.858  1.00 82.41           C  
ATOM   3397  CE2 TYR   433       2.983   5.102 -19.202  1.00 80.94           C  
ATOM   3398  OH  TYR   433       3.865   7.026 -20.304  1.00 78.45           O  
ATOM   3399  CZ  TYR   433       3.850   5.662 -20.121  1.00 80.59           C  
ATOM   3400  N   ALA   434       2.354  -1.670 -20.472  1.00 84.43           N  
ATOM   3401  CA  ALA   434       2.318  -3.075 -20.072  1.00 85.00           C  
ATOM   3402  C   ALA   434       2.997  -3.277 -18.721  1.00 83.69           C  
ATOM   3403  CB  ALA   434       2.983  -3.947 -21.134  1.00 81.07           C  
ATOM   3404  O   ALA   434       3.768  -4.224 -18.542  1.00 80.50           O  
ATOM   3405  N   ALA   435       2.814  -2.319 -17.800  1.00 89.55           N  
ATOM   3406  CA  ALA   435       3.277  -2.193 -16.421  1.00 90.16           C  
ATOM   3407  C   ALA   435       2.812  -0.877 -15.805  1.00 89.73           C  
ATOM   3408  CB  ALA   435       4.799  -2.298 -16.359  1.00 88.63           C  
ATOM   3409  O   ALA   435       2.396   0.038 -16.520  1.00 88.55           O  
ATOM   3410  N   LEU   436       3.034  -0.684 -14.540  1.00 92.17           N  
ATOM   3411  CA  LEU   436       2.848   0.592 -13.859  1.00 92.05           C  
ATOM   3412  C   LEU   436       4.189   1.184 -13.438  1.00 91.00           C  
ATOM   3413  CB  LEU   436       1.946   0.420 -12.635  1.00 90.31           C  
ATOM   3414  O   LEU   436       4.893   0.607 -12.606  1.00 88.93           O  
ATOM   3415  CG  LEU   436       0.490   0.043 -12.913  1.00 85.35           C  
ATOM   3416  CD1 LEU   436      -0.298  -0.029 -11.609  1.00 79.71           C  
ATOM   3417  CD2 LEU   436      -0.147   1.042 -13.874  1.00 79.52           C  
ATOM   3418  N   PRO   437       4.612   2.362 -13.989  1.00 91.52           N  
ATOM   3419  CA  PRO   437       5.779   3.046 -13.428  1.00 91.73           C  
ATOM   3420  C   PRO   437       5.549   3.529 -11.998  1.00 91.03           C  
ATOM   3421  CB  PRO   437       5.984   4.229 -14.378  1.00 90.52           C  
ATOM   3422  O   PRO   437       4.419   3.859 -11.628  1.00 89.74           O  
ATOM   3423  CG  PRO   437       4.612   4.573 -14.861  1.00 88.44           C  
ATOM   3424  CD  PRO   437       3.810   3.308 -14.960  1.00 87.76           C  
ATOM   3425  N   GLU   438       6.667   3.689 -11.219  1.00 91.79           N  
ATOM   3426  CA  GLU   438       6.582   4.108  -9.823  1.00 91.41           C  
ATOM   3427  C   GLU   438       5.872   5.453  -9.692  1.00 91.07           C  
ATOM   3428  CB  GLU   438       7.978   4.187  -9.199  1.00 89.62           C  
ATOM   3429  O   GLU   438       5.072   5.652  -8.776  1.00 89.63           O  
ATOM   3430  CG  GLU   438       7.968   4.434  -7.698  1.00 83.44           C  
ATOM   3431  CD  GLU   438       7.337   3.299  -6.907  1.00 80.04           C  
ATOM   3432  OE1 GLU   438       7.150   2.197  -7.471  1.00 78.61           O  
ATOM   3433  OE2 GLU   438       7.027   3.514  -5.714  1.00 76.12           O  
ATOM   3434  N   ARG   439       6.062   6.215 -10.721  1.00 89.44           N  
ATOM   3435  CA  ARG   439       5.392   7.510 -10.774  1.00 89.76           C  
ATOM   3436  C   ARG   439       5.103   7.919 -12.215  1.00 89.59           C  
ATOM   3437  CB  ARG   439       6.239   8.583 -10.085  1.00 87.13           C  
ATOM   3438  O   ARG   439       5.987   7.857 -13.072  1.00 88.40           O  
ATOM   3439  CG  ARG   439       5.516   9.905  -9.885  1.00 79.64           C  
ATOM   3440  CD  ARG   439       6.368  10.903  -9.113  1.00 77.68           C  
ATOM   3441  NE  ARG   439       6.423  10.578  -7.691  1.00 73.81           N  
ATOM   3442  NH1 ARG   439       8.079  12.111  -7.194  1.00 65.49           N  
ATOM   3443  NH2 ARG   439       7.202  10.787  -5.541  1.00 61.73           N  
ATOM   3444  CZ  ARG   439       7.235  11.160  -6.812  1.00 72.85           C  
ATOM   3445  N   TRP   440       3.934   8.429 -12.396  1.00 86.33           N  
ATOM   3446  CA  TRP   440       3.465   8.908 -13.692  1.00 87.72           C  
ATOM   3447  C   TRP   440       2.858  10.301 -13.570  1.00 85.80           C  
ATOM   3448  CB  TRP   440       2.437   7.939 -14.283  1.00 85.17           C  
ATOM   3449  O   TRP   440       2.072  10.566 -12.656  1.00 82.94           O  
ATOM   3450  CG  TRP   440       1.980   8.304 -15.663  1.00 79.77           C  
ATOM   3451  CD1 TRP   440       2.591   7.987 -16.844  1.00 75.09           C  
ATOM   3452  CD2 TRP   440       0.815   9.061 -16.005  1.00 77.00           C  
ATOM   3453  CE2 TRP   440       0.782   9.164 -17.414  1.00 79.86           C  
ATOM   3454  CE3 TRP   440      -0.206   9.662 -15.257  1.00 78.70           C  
ATOM   3455  NE1 TRP   440       1.875   8.501 -17.901  1.00 79.24           N  
ATOM   3456  CH2 TRP   440      -1.220  10.424 -17.332  1.00 78.14           C  
ATOM   3457  CZ2 TRP   440      -0.234   9.845 -18.089  1.00 78.54           C  
ATOM   3458  CZ3 TRP   440      -1.216  10.339 -15.930  1.00 78.36           C  
ATOM   3459  N   SER   441       3.173  11.233 -14.515  1.00 83.86           N  
ATOM   3460  CA  SER   441       2.665  12.600 -14.565  1.00 83.48           C  
ATOM   3461  C   SER   441       1.376  12.681 -15.376  1.00 83.11           C  
ATOM   3462  CB  SER   441       3.713  13.540 -15.163  1.00 81.75           C  
ATOM   3463  O   SER   441       1.389  12.488 -16.593  1.00 81.42           O  
ATOM   3464  OG  SER   441       3.221  14.867 -15.225  1.00 77.79           O  
ATOM   3465  N   LEU   442       0.310  13.056 -14.665  1.00 82.56           N  
ATOM   3466  CA  LEU   442      -0.986  13.241 -15.309  1.00 81.77           C  
ATOM   3467  C   LEU   442      -0.956  14.437 -16.256  1.00 80.63           C  
ATOM   3468  CB  LEU   442      -2.084  13.434 -14.260  1.00 79.32           C  
ATOM   3469  O   LEU   442      -1.589  14.412 -17.314  1.00 77.39           O  
ATOM   3470  CG  LEU   442      -2.597  12.167 -13.575  1.00 73.21           C  
ATOM   3471  CD1 LEU   442      -3.197  12.505 -12.214  1.00 67.77           C  
ATOM   3472  CD2 LEU   442      -3.622  11.460 -14.456  1.00 67.90           C  
ATOM   3473  N   ARG   443      -0.173  15.429 -15.895  1.00 74.90           N  
ATOM   3474  CA  ARG   443      -0.051  16.645 -16.693  1.00 74.56           C  
ATOM   3475  C   ARG   443       0.742  16.384 -17.969  1.00 73.28           C  
ATOM   3476  CB  ARG   443       0.616  17.757 -15.880  1.00 72.29           C  
ATOM   3477  O   ARG   443       0.305  16.748 -19.063  1.00 71.56           O  
ATOM   3478  CG  ARG   443       0.740  19.075 -16.626  1.00 68.58           C  
ATOM   3479  CD  ARG   443       1.360  20.160 -15.756  1.00 67.27           C  
ATOM   3480  NE  ARG   443       1.546  21.404 -16.496  1.00 60.98           N  
ATOM   3481  NH1 ARG   443       2.648  22.499 -14.786  1.00 58.07           N  
ATOM   3482  NH2 ARG   443       2.268  23.566 -16.778  1.00 52.94           N  
ATOM   3483  CZ  ARG   443       2.153  22.487 -16.019  1.00 62.83           C  
ATOM   3484  N   GLU   444       1.868  15.749 -17.791  1.00 74.72           N  
ATOM   3485  CA  GLU   444       2.798  15.536 -18.896  1.00 74.94           C  
ATOM   3486  C   GLU   444       2.472  14.252 -19.652  1.00 74.89           C  
ATOM   3487  CB  GLU   444       4.240  15.494 -18.384  1.00 72.60           C  
ATOM   3488  O   GLU   444       2.988  14.023 -20.748  1.00 73.53           O  
ATOM   3489  CG  GLU   444       4.672  16.760 -17.658  1.00 68.54           C  
ATOM   3490  CD  GLU   444       4.411  18.028 -18.455  1.00 66.84           C  
ATOM   3491  OE1 GLU   444       4.514  17.993 -19.702  1.00 66.44           O  
ATOM   3492  OE2 GLU   444       4.101  19.065 -17.827  1.00 63.64           O  
ATOM   3493  N   LYS   445       1.604  13.450 -19.068  1.00 75.70           N  
ATOM   3494  CA  LYS   445       1.176  12.159 -19.598  1.00 75.66           C  
ATOM   3495  C   LYS   445       2.375  11.262 -19.896  1.00 74.95           C  
ATOM   3496  CB  LYS   445       0.337  12.349 -20.863  1.00 71.78           C  
ATOM   3497  O   LYS   445       2.426  10.613 -20.942  1.00 72.13           O  
ATOM   3498  CG  LYS   445      -0.929  13.166 -20.649  1.00 67.87           C  
ATOM   3499  CD  LYS   445      -1.748  13.273 -21.928  1.00 66.45           C  
ATOM   3500  CE  LYS   445      -3.028  14.067 -21.709  1.00 61.67           C  
ATOM   3501  NZ  LYS   445      -3.813  14.213 -22.971  1.00 56.76           N  
ATOM   3502  N   THR   446       3.324  11.264 -19.045  1.00 78.76           N  
ATOM   3503  CA  THR   446       4.555  10.500 -19.212  1.00 79.48           C  
ATOM   3504  C   THR   446       5.065   9.994 -17.866  1.00 79.64           C  
ATOM   3505  CB  THR   446       5.648  11.344 -19.894  1.00 76.41           C  
ATOM   3506  O   THR   446       4.582  10.419 -16.814  1.00 78.88           O  
ATOM   3507  CG2 THR   446       6.174  12.424 -18.955  1.00 69.66           C  
ATOM   3508  OG1 THR   446       6.733  10.490 -20.277  1.00 73.29           O  
ATOM   3509  N   VAL   447       6.045   9.043 -17.870  1.00 84.66           N  
ATOM   3510  CA  VAL   447       6.777   8.542 -16.712  1.00 84.94           C  
ATOM   3511  C   VAL   447       7.659   9.648 -16.138  1.00 83.04           C  
ATOM   3512  CB  VAL   447       7.636   7.309 -17.073  1.00 83.17           C  
ATOM   3513  O   VAL   447       8.365  10.335 -16.880  1.00 80.29           O  
ATOM   3514  CG1 VAL   447       8.390   6.798 -15.847  1.00 78.97           C  
ATOM   3515  CG2 VAL   447       6.761   6.205 -17.665  1.00 78.39           C  
ATOM   3516  N   GLU   448       7.591   9.785 -14.927  1.00 79.75           N  
ATOM   3517  CA  GLU   448       8.475  10.735 -14.258  1.00 79.23           C  
ATOM   3518  C   GLU   448       9.928  10.273 -14.318  1.00 78.04           C  
ATOM   3519  CB  GLU   448       8.046  10.934 -12.802  1.00 76.09           C  
ATOM   3520  O   GLU   448      10.218   9.092 -14.117  1.00 74.53           O  
ATOM   3521  CG  GLU   448       6.775  11.755 -12.642  1.00 69.36           C  
ATOM   3522  CD  GLU   448       6.936  13.203 -13.078  1.00 66.83           C  
ATOM   3523  OE1 GLU   448       8.046  13.762 -12.926  1.00 64.18           O  
ATOM   3524  OE2 GLU   448       5.945  13.782 -13.575  1.00 62.02           O  
ATOM   3525  N   GLY   449      10.834  11.206 -14.726  1.00 71.03           N  
ATOM   3526  CA  GLY   449      12.232  10.848 -14.906  1.00 71.07           C  
ATOM   3527  C   GLY   449      12.823  10.129 -13.709  1.00 71.01           C  
ATOM   3528  O   GLY   449      12.723  10.609 -12.578  1.00 64.95           O  
ATOM   3529  N   GLY   450      13.405   8.932 -13.933  1.00 75.01           N  
ATOM   3530  CA  GLY   450      14.094   8.099 -12.961  1.00 74.05           C  
ATOM   3531  C   GLY   450      13.154   7.230 -12.146  1.00 74.51           C  
ATOM   3532  O   GLY   450      13.595   6.312 -11.451  1.00 70.72           O  
ATOM   3533  N   LEU   451      11.890   7.398 -12.214  1.00 81.65           N  
ATOM   3534  CA  LEU   451      10.913   6.627 -11.453  1.00 83.26           C  
ATOM   3535  C   LEU   451      10.040   5.788 -12.380  1.00 84.12           C  
ATOM   3536  CB  LEU   451      10.036   7.557 -10.610  1.00 80.37           C  
ATOM   3537  O   LEU   451       8.841   5.631 -12.137  1.00 81.69           O  
ATOM   3538  CG  LEU   451      10.739   8.314  -9.482  1.00 78.93           C  
ATOM   3539  CD1 LEU   451       9.784   9.314  -8.839  1.00 75.73           C  
ATOM   3540  CD2 LEU   451      11.282   7.341  -8.442  1.00 76.52           C  
ATOM   3541  N   GLY   452      10.680   5.334 -13.362  1.00 86.74           N  
ATOM   3542  CA  GLY   452      10.100   4.466 -14.375  1.00 88.41           C  
ATOM   3543  C   GLY   452      10.272   2.991 -14.067  1.00 87.88           C  
ATOM   3544  O   GLY   452       9.973   2.137 -14.905  1.00 86.06           O  
ATOM   3545  N   TRP   453      10.806   2.645 -12.941  1.00 87.22           N  
ATOM   3546  CA  TRP   453      10.993   1.252 -12.552  1.00 90.23           C  
ATOM   3547  C   TRP   453       9.681   0.641 -12.068  1.00 89.76           C  
ATOM   3548  CB  TRP   453      12.058   1.136 -11.458  1.00 86.63           C  
ATOM   3549  O   TRP   453       8.759   1.363 -11.682  1.00 88.38           O  
ATOM   3550  CG  TRP   453      11.765   1.952 -10.234  1.00 77.26           C  
ATOM   3551  CD1 TRP   453      12.009   3.285 -10.054  1.00 70.95           C  
ATOM   3552  CD2 TRP   453      11.177   1.484  -9.017  1.00 73.72           C  
ATOM   3553  CE2 TRP   453      11.092   2.589  -8.141  1.00 73.10           C  
ATOM   3554  CE3 TRP   453      10.711   0.236  -8.581  1.00 76.66           C  
ATOM   3555  NE1 TRP   453      11.606   3.674  -8.798  1.00 81.10           N  
ATOM   3556  CH2 TRP   453      10.113   1.251  -6.452  1.00 76.72           C  
ATOM   3557  CZ2 TRP   453      10.561   2.483  -6.854  1.00 79.45           C  
ATOM   3558  CZ3 TRP   453      10.182   0.132  -7.299  1.00 77.38           C  
ATOM   3559  N   TRP   454       9.525  -0.662 -12.129  1.00 91.62           N  
ATOM   3560  CA  TRP   454       8.373  -1.430 -11.669  1.00 92.99           C  
ATOM   3561  C   TRP   454       8.810  -2.768 -11.082  1.00 91.98           C  
ATOM   3562  CB  TRP   454       7.386  -1.660 -12.817  1.00 91.44           C  
ATOM   3563  O   TRP   454       9.256  -3.657 -11.812  1.00 90.01           O  
ATOM   3564  CG  TRP   454       6.144  -2.396 -12.414  1.00 87.61           C  
ATOM   3565  CD1 TRP   454       5.323  -2.110 -11.359  1.00 82.54           C  
ATOM   3566  CD2 TRP   454       5.584  -3.544 -13.059  1.00 84.39           C  
ATOM   3567  CE2 TRP   454       4.421  -3.901 -12.341  1.00 87.46           C  
ATOM   3568  CE3 TRP   454       5.952  -4.305 -14.176  1.00 85.95           C  
ATOM   3569  NE1 TRP   454       4.285  -3.012 -11.310  1.00 86.68           N  
ATOM   3570  CH2 TRP   454       4.007  -5.717 -13.801  1.00 84.63           C  
ATOM   3571  CZ2 TRP   454       3.624  -4.989 -12.705  1.00 85.45           C  
ATOM   3572  CZ3 TRP   454       5.157  -5.387 -14.537  1.00 85.27           C  
ATOM   3573  N   PRO   455       8.646  -2.987  -9.784  1.00 92.68           N  
ATOM   3574  CA  PRO   455       9.151  -4.172  -9.087  1.00 93.33           C  
ATOM   3575  C   PRO   455       8.136  -5.312  -9.049  1.00 93.42           C  
ATOM   3576  CB  PRO   455       9.442  -3.653  -7.676  1.00 92.19           C  
ATOM   3577  O   PRO   455       8.196  -6.168  -8.163  1.00 92.60           O  
ATOM   3578  CG  PRO   455       8.415  -2.593  -7.439  1.00 90.28           C  
ATOM   3579  CD  PRO   455       8.149  -1.888  -8.738  1.00 88.44           C  
ATOM   3580  N   LEU   456       7.080  -5.364 -10.002  1.00 94.74           N  
ATOM   3581  CA  LEU   456       6.026  -6.364 -10.138  1.00 95.14           C  
ATOM   3582  C   LEU   456       5.014  -6.243  -9.005  1.00 94.84           C  
ATOM   3583  CB  LEU   456       6.623  -7.773 -10.158  1.00 94.28           C  
ATOM   3584  O   LEU   456       4.555  -7.254  -8.467  1.00 93.54           O  
ATOM   3585  CG  LEU   456       7.602  -8.079 -11.293  1.00 92.14           C  
ATOM   3586  CD1 LEU   456       8.137  -9.501 -11.163  1.00 87.56           C  
ATOM   3587  CD2 LEU   456       6.932  -7.876 -12.647  1.00 87.52           C  
ATOM   3588  N   ARG   457       4.673  -5.012  -8.559  1.00 93.97           N  
ATOM   3589  CA  ARG   457       3.823  -4.671  -7.423  1.00 94.21           C  
ATOM   3590  C   ARG   457       2.423  -5.251  -7.593  1.00 94.43           C  
ATOM   3591  CB  ARG   457       3.743  -3.153  -7.247  1.00 92.56           C  
ATOM   3592  O   ARG   457       1.904  -5.316  -8.709  1.00 93.83           O  
ATOM   3593  CG  ARG   457       5.020  -2.527  -6.708  1.00 85.06           C  
ATOM   3594  CD  ARG   457       4.806  -1.079  -6.290  1.00 81.24           C  
ATOM   3595  NE  ARG   457       6.059  -0.440  -5.900  1.00 78.94           N  
ATOM   3596  NH1 ARG   457       5.969  -1.135  -3.699  1.00 65.71           N  
ATOM   3597  NH2 ARG   457       7.729   0.136  -4.432  1.00 61.63           N  
ATOM   3598  CZ  ARG   457       6.583  -0.481  -4.678  1.00 78.48           C  
ATOM   3599  N   PRO   458       1.649  -5.510  -6.473  1.00 96.00           N  
ATOM   3600  CA  PRO   458       0.365  -6.215  -6.477  1.00 96.24           C  
ATOM   3601  C   PRO   458      -0.829  -5.267  -6.558  1.00 96.37           C  
ATOM   3602  CB  PRO   458       0.373  -6.970  -5.145  1.00 95.55           C  
ATOM   3603  O   PRO   458      -1.933  -5.687  -6.915  1.00 95.88           O  
ATOM   3604  CG  PRO   458       1.222  -6.139  -4.240  1.00 93.47           C  
ATOM   3605  CD  PRO   458       2.337  -5.539  -5.049  1.00 91.48           C  
ATOM   3606  N   GLU   459      -0.703  -3.945  -6.270  1.00 95.45           N  
ATOM   3607  CA  GLU   459      -1.789  -3.038  -5.913  1.00 95.87           C  
ATOM   3608  C   GLU   459      -2.838  -2.971  -7.020  1.00 96.06           C  
ATOM   3609  CB  GLU   459      -1.246  -1.637  -5.618  1.00 95.15           C  
ATOM   3610  O   GLU   459      -4.039  -2.945  -6.743  1.00 95.74           O  
ATOM   3611  CG  GLU   459      -0.461  -1.543  -4.318  1.00 93.20           C  
ATOM   3612  CD  GLU   459       0.968  -2.045  -4.442  1.00 90.52           C  
ATOM   3613  OE1 GLU   459       1.370  -2.467  -5.550  1.00 90.32           O  
ATOM   3614  OE2 GLU   459       1.693  -2.018  -3.422  1.00 90.70           O  
ATOM   3615  N   PHE   460      -2.358  -3.023  -8.270  1.00 94.73           N  
ATOM   3616  CA  PHE   460      -3.264  -2.952  -9.410  1.00 95.25           C  
ATOM   3617  C   PHE   460      -4.042  -4.253  -9.564  1.00 95.31           C  
ATOM   3618  CB  PHE   460      -2.489  -2.648 -10.696  1.00 94.92           C  
ATOM   3619  O   PHE   460      -5.233  -4.236  -9.885  1.00 94.96           O  
ATOM   3620  CG  PHE   460      -3.355  -2.579 -11.925  1.00 94.47           C  
ATOM   3621  CD1 PHE   460      -4.430  -1.700 -11.986  1.00 93.06           C  
ATOM   3622  CD2 PHE   460      -3.095  -3.393 -13.019  1.00 92.79           C  
ATOM   3623  CE1 PHE   460      -5.233  -1.633 -13.121  1.00 92.61           C  
ATOM   3624  CE2 PHE   460      -3.893  -3.332 -14.158  1.00 92.39           C  
ATOM   3625  CZ  PHE   460      -4.962  -2.452 -14.207  1.00 92.32           C  
ATOM   3626  N   ILE   461      -3.412  -5.399  -9.329  1.00 95.86           N  
ATOM   3627  CA  ILE   461      -4.083  -6.688  -9.462  1.00 95.92           C  
ATOM   3628  C   ILE   461      -4.938  -6.954  -8.226  1.00 95.94           C  
ATOM   3629  CB  ILE   461      -3.068  -7.835  -9.668  1.00 94.69           C  
ATOM   3630  O   ILE   461      -6.008  -7.560  -8.323  1.00 95.27           O  
ATOM   3631  CG1 ILE   461      -3.784  -9.101 -10.151  1.00 85.64           C  
ATOM   3632  CG2 ILE   461      -2.288  -8.104  -8.378  1.00 85.62           C  
ATOM   3633  CD1 ILE   461      -4.589  -8.909 -11.429  1.00 81.33           C  
ATOM   3634  N   GLU   462      -4.561  -6.481  -7.055  1.00 96.23           N  
ATOM   3635  CA  GLU   462      -5.405  -6.476  -5.865  1.00 96.27           C  
ATOM   3636  C   GLU   462      -6.711  -5.728  -6.117  1.00 96.09           C  
ATOM   3637  CB  GLU   462      -4.662  -5.852  -4.681  1.00 95.69           C  
ATOM   3638  O   GLU   462      -7.796  -6.282  -5.928  1.00 95.24           O  
ATOM   3639  CG  GLU   462      -5.507  -5.727  -3.421  1.00 93.02           C  
ATOM   3640  CD  GLU   462      -4.755  -5.109  -2.253  1.00 88.85           C  
ATOM   3641  OE1 GLU   462      -3.650  -4.559  -2.465  1.00 90.25           O  
ATOM   3642  OE2 GLU   462      -5.273  -5.177  -1.116  1.00 90.26           O  
ATOM   3643  N   SER   463      -6.649  -4.528  -6.602  1.00 94.80           N  
ATOM   3644  CA  SER   463      -7.834  -3.732  -6.908  1.00 94.86           C  
ATOM   3645  C   SER   463      -8.691  -4.405  -7.975  1.00 94.40           C  
ATOM   3646  CB  SER   463      -7.434  -2.331  -7.372  1.00 93.87           C  
ATOM   3647  O   SER   463      -9.917  -4.451  -7.855  1.00 93.37           O  
ATOM   3648  OG  SER   463      -6.897  -1.579  -6.297  1.00 87.46           O  
ATOM   3649  N   THR   464      -8.084  -5.004  -8.974  1.00 91.84           N  
ATOM   3650  CA  THR   464      -8.767  -5.744 -10.029  1.00 92.18           C  
ATOM   3651  C   THR   464      -9.503  -6.951  -9.454  1.00 91.97           C  
ATOM   3652  CB  THR   464      -7.779  -6.212 -11.114  1.00 91.10           C  
ATOM   3653  O   THR   464     -10.659  -7.203  -9.802  1.00 91.34           O  
ATOM   3654  CG2 THR   464      -8.496  -6.984 -12.216  1.00 86.71           C  
ATOM   3655  OG1 THR   464      -7.134  -5.068 -11.689  1.00 88.78           O  
ATOM   3656  N   TYR   465      -8.948  -7.655  -8.568  1.00 94.13           N  
ATOM   3657  CA  TYR   465      -9.554  -8.766  -7.842  1.00 94.38           C  
ATOM   3658  C   TYR   465     -10.778  -8.304  -7.062  1.00 93.40           C  
ATOM   3659  CB  TYR   465      -8.538  -9.404  -6.890  1.00 94.22           C  
ATOM   3660  O   TYR   465     -11.870  -8.854  -7.225  1.00 91.97           O  
ATOM   3661  CG  TYR   465      -9.168 -10.222  -5.789  1.00 93.93           C  
ATOM   3662  CD1 TYR   465      -9.780 -11.443  -6.064  1.00 92.05           C  
ATOM   3663  CD2 TYR   465      -9.154  -9.775  -4.472  1.00 91.83           C  
ATOM   3664  CE1 TYR   465     -10.364 -12.198  -5.052  1.00 91.99           C  
ATOM   3665  CE2 TYR   465      -9.735 -10.522  -3.453  1.00 92.14           C  
ATOM   3666  OH  TYR   465     -10.913 -12.475  -2.747  1.00 89.20           O  
ATOM   3667  CZ  TYR   465     -10.336 -11.731  -3.752  1.00 92.19           C  
ATOM   3668  N   HIS   466     -10.674  -7.199  -6.268  1.00 92.34           N  
ATOM   3669  CA  HIS   466     -11.785  -6.708  -5.460  1.00 92.64           C  
ATOM   3670  C   HIS   466     -12.918  -6.190  -6.338  1.00 91.50           C  
ATOM   3671  CB  HIS   466     -11.310  -5.606  -4.511  1.00 91.92           C  
ATOM   3672  O   HIS   466     -14.089  -6.480  -6.083  1.00 89.88           O  
ATOM   3673  CG  HIS   466     -10.553  -6.118  -3.327  1.00 90.50           C  
ATOM   3674  CD2 HIS   466      -9.271  -5.919  -2.938  1.00 86.99           C  
ATOM   3675  ND1 HIS   466     -11.120  -6.946  -2.383  1.00 86.14           N  
ATOM   3676  CE1 HIS   466     -10.217  -7.235  -1.461  1.00 87.63           C  
ATOM   3677  NE2 HIS   466      -9.087  -6.625  -1.774  1.00 89.17           N  
ATOM   3678  N   LEU   467     -12.573  -5.542  -7.401  1.00 85.18           N  
ATOM   3679  CA  LEU   467     -13.556  -5.043  -8.356  1.00 85.35           C  
ATOM   3680  C   LEU   467     -14.290  -6.196  -9.032  1.00 84.38           C  
ATOM   3681  CB  LEU   467     -12.881  -4.164  -9.411  1.00 84.38           C  
ATOM   3682  O   LEU   467     -15.520  -6.186  -9.125  1.00 83.59           O  
ATOM   3683  CG  LEU   467     -12.562  -2.728  -8.994  1.00 83.78           C  
ATOM   3684  CD1 LEU   467     -11.567  -2.102  -9.966  1.00 81.48           C  
ATOM   3685  CD2 LEU   467     -13.839  -1.897  -8.919  1.00 81.58           C  
ATOM   3686  N   TYR   468     -13.653  -7.251  -9.427  1.00 86.88           N  
ATOM   3687  CA  TYR   468     -14.312  -8.436  -9.967  1.00 86.84           C  
ATOM   3688  C   TYR   468     -15.218  -9.079  -8.923  1.00 85.24           C  
ATOM   3689  CB  TYR   468     -13.275  -9.452 -10.456  1.00 86.72           C  
ATOM   3690  O   TYR   468     -16.354  -9.453  -9.224  1.00 83.71           O  
ATOM   3691  CG  TYR   468     -13.877 -10.750 -10.937  1.00 88.17           C  
ATOM   3692  CD1 TYR   468     -14.663 -10.791 -12.087  1.00 86.34           C  
ATOM   3693  CD2 TYR   468     -13.663 -11.936 -10.243  1.00 86.27           C  
ATOM   3694  CE1 TYR   468     -15.222 -11.985 -12.533  1.00 87.01           C  
ATOM   3695  CE2 TYR   468     -14.216 -13.135 -10.680  1.00 86.09           C  
ATOM   3696  OH  TYR   468     -15.543 -14.333 -12.262  1.00 84.42           O  
ATOM   3697  CZ  TYR   468     -14.993 -13.149 -11.825  1.00 86.24           C  
ATOM   3698  N   ARG   469     -14.811  -9.104  -7.704  1.00 88.49           N  
ATOM   3699  CA  ARG   469     -15.585  -9.730  -6.637  1.00 86.93           C  
ATOM   3700  C   ARG   469     -16.866  -8.951  -6.359  1.00 83.96           C  
ATOM   3701  CB  ARG   469     -14.750  -9.838  -5.359  1.00 83.69           C  
ATOM   3702  O   ARG   469     -17.910  -9.542  -6.078  1.00 79.89           O  
ATOM   3703  CG  ARG   469     -13.611 -10.841  -5.451  1.00 76.24           C  
ATOM   3704  CD  ARG   469     -14.120 -12.248  -5.730  1.00 72.69           C  
ATOM   3705  NE  ARG   469     -15.028 -12.711  -4.684  1.00 69.49           N  
ATOM   3706  NH1 ARG   469     -15.765 -14.562  -5.853  1.00 65.89           N  
ATOM   3707  NH2 ARG   469     -16.579 -14.127  -3.755  1.00 60.01           N  
ATOM   3708  CZ  ARG   469     -15.788 -13.799  -4.766  1.00 68.55           C  
ATOM   3709  N   ALA   470     -16.776  -7.650  -6.478  1.00 83.39           N  
ATOM   3710  CA  ALA   470     -17.905  -6.769  -6.193  1.00 83.48           C  
ATOM   3711  C   ALA   470     -18.879  -6.729  -7.368  1.00 81.47           C  
ATOM   3712  CB  ALA   470     -17.414  -5.362  -5.866  1.00 81.06           C  
ATOM   3713  O   ALA   470     -20.096  -6.772  -7.175  1.00 79.65           O  
ATOM   3714  N   THR   471     -18.386  -6.723  -8.634  1.00 75.43           N  
ATOM   3715  CA  THR   471     -19.189  -6.384  -9.803  1.00 75.55           C  
ATOM   3716  C   THR   471     -19.553  -7.639 -10.591  1.00 72.83           C  
ATOM   3717  CB  THR   471     -18.449  -5.395 -10.722  1.00 73.21           C  
ATOM   3718  O   THR   471     -20.555  -7.658 -11.310  1.00 71.11           O  
ATOM   3719  CG2 THR   471     -18.125  -4.098  -9.987  1.00 72.52           C  
ATOM   3720  OG1 THR   471     -17.228  -5.993 -11.174  1.00 73.82           O  
ATOM   3721  N   LYS   472     -18.740  -8.693 -10.566  1.00 74.01           N  
ATOM   3722  CA  LYS   472     -18.767  -9.910 -11.373  1.00 74.06           C  
ATOM   3723  C   LYS   472     -18.689  -9.584 -12.861  1.00 72.26           C  
ATOM   3724  CB  LYS   472     -20.030 -10.721 -11.079  1.00 69.41           C  
ATOM   3725  O   LYS   472     -19.078 -10.398 -13.701  1.00 69.82           O  
ATOM   3726  CG  LYS   472     -20.135 -11.203  -9.640  1.00 68.82           C  
ATOM   3727  CD  LYS   472     -18.920 -12.028  -9.236  1.00 68.16           C  
ATOM   3728  CE  LYS   472     -19.075 -12.607  -7.837  1.00 67.36           C  
ATOM   3729  NZ  LYS   472     -17.858 -13.359  -7.409  1.00 70.22           N  
ATOM   3730  N   ASP   473     -18.139  -8.457 -13.079  1.00 75.35           N  
ATOM   3731  CA  ASP   473     -17.907  -8.079 -14.470  1.00 76.43           C  
ATOM   3732  C   ASP   473     -16.719  -8.839 -15.055  1.00 76.79           C  
ATOM   3733  CB  ASP   473     -17.676  -6.571 -14.585  1.00 73.25           C  
ATOM   3734  O   ASP   473     -15.594  -8.715 -14.565  1.00 77.20           O  
ATOM   3735  CG  ASP   473     -17.583  -6.094 -16.023  1.00 69.66           C  
ATOM   3736  OD1 ASP   473     -17.319  -6.919 -16.924  1.00 69.30           O  
ATOM   3737  OD2 ASP   473     -17.773  -4.881 -16.258  1.00 69.35           O  
ATOM   3738  N   PRO   474     -16.939  -9.715 -16.088  1.00 74.52           N  
ATOM   3739  CA  PRO   474     -15.863 -10.504 -16.692  1.00 76.00           C  
ATOM   3740  C   PRO   474     -14.752  -9.635 -17.278  1.00 75.68           C  
ATOM   3741  CB  PRO   474     -16.577 -11.292 -17.792  1.00 71.24           C  
ATOM   3742  O   PRO   474     -13.656 -10.129 -17.552  1.00 74.78           O  
ATOM   3743  CG  PRO   474     -17.883 -10.589 -17.979  1.00 69.48           C  
ATOM   3744  CD  PRO   474     -18.222  -9.866 -16.707  1.00 69.95           C  
ATOM   3745  N   TRP   475     -14.976  -8.334 -17.340  1.00 70.95           N  
ATOM   3746  CA  TRP   475     -13.962  -7.398 -17.814  1.00 76.96           C  
ATOM   3747  C   TRP   475     -12.712  -7.462 -16.943  1.00 73.84           C  
ATOM   3748  CB  TRP   475     -14.514  -5.970 -17.833  1.00 68.17           C  
ATOM   3749  O   TRP   475     -11.592  -7.516 -17.456  1.00 71.23           O  
ATOM   3750  CG  TRP   475     -13.514  -4.936 -18.253  1.00 61.05           C  
ATOM   3751  CD1 TRP   475     -13.147  -4.616 -19.531  1.00 56.46           C  
ATOM   3752  CD2 TRP   475     -12.748  -4.088 -17.392  1.00 57.55           C  
ATOM   3753  CE2 TRP   475     -11.937  -3.278 -18.216  1.00 46.66           C  
ATOM   3754  CE3 TRP   475     -12.670  -3.935 -16.001  1.00 53.90           C  
ATOM   3755  NE1 TRP   475     -12.199  -3.619 -19.515  1.00 58.79           N  
ATOM   3756  CH2 TRP   475     -11.000  -2.197 -16.330  1.00 55.77           C  
ATOM   3757  CZ2 TRP   475     -11.057  -2.326 -17.694  1.00 62.56           C  
ATOM   3758  CZ3 TRP   475     -11.794  -2.988 -15.484  1.00 54.00           C  
ATOM   3759  N   TYR   476     -12.793  -7.533 -15.742  1.00 83.47           N  
ATOM   3760  CA  TYR   476     -11.685  -7.576 -14.795  1.00 85.03           C  
ATOM   3761  C   TYR   476     -10.901  -8.876 -14.930  1.00 84.60           C  
ATOM   3762  CB  TYR   476     -12.199  -7.423 -13.360  1.00 84.34           C  
ATOM   3763  O   TYR   476      -9.689  -8.902 -14.707  1.00 84.03           O  
ATOM   3764  CG  TYR   476     -12.778  -6.061 -13.064  1.00 86.61           C  
ATOM   3765  CD1 TYR   476     -11.966  -4.930 -13.030  1.00 85.06           C  
ATOM   3766  CD2 TYR   476     -14.138  -5.903 -12.817  1.00 85.15           C  
ATOM   3767  CE1 TYR   476     -12.495  -3.673 -12.756  1.00 85.71           C  
ATOM   3768  CE2 TYR   476     -14.678  -4.651 -12.542  1.00 84.89           C  
ATOM   3769  OH  TYR   476     -14.379  -2.301 -12.242  1.00 82.96           O  
ATOM   3770  CZ  TYR   476     -13.850  -3.543 -12.514  1.00 84.80           C  
ATOM   3771  N   LEU   477     -11.527  -9.957 -15.468  1.00 84.02           N  
ATOM   3772  CA  LEU   477     -10.801 -11.168 -15.832  1.00 84.74           C  
ATOM   3773  C   LEU   477      -9.911 -10.925 -17.046  1.00 83.73           C  
ATOM   3774  CB  LEU   477     -11.777 -12.311 -16.122  1.00 83.54           C  
ATOM   3775  O   LEU   477      -8.785 -11.424 -17.106  1.00 82.96           O  
ATOM   3776  CG  LEU   477     -12.687 -12.735 -14.968  1.00 84.55           C  
ATOM   3777  CD1 LEU   477     -13.636 -13.841 -15.419  1.00 82.84           C  
ATOM   3778  CD2 LEU   477     -11.857 -13.190 -13.772  1.00 82.85           C  
ATOM   3779  N   TYR   478     -10.309 -10.099 -17.974  1.00 81.95           N  
ATOM   3780  CA  TYR   478      -9.491  -9.718 -19.121  1.00 82.26           C  
ATOM   3781  C   TYR   478      -8.347  -8.806 -18.695  1.00 81.75           C  
ATOM   3782  CB  TYR   478     -10.347  -9.021 -20.183  1.00 78.24           C  
ATOM   3783  O   TYR   478      -7.233  -8.916 -19.212  1.00 80.46           O  
ATOM   3784  CG  TYR   478     -11.360  -9.928 -20.837  1.00 72.59           C  
ATOM   3785  CD1 TYR   478     -10.960 -10.940 -21.707  1.00 69.58           C  
ATOM   3786  CD2 TYR   478     -12.720  -9.775 -20.588  1.00 69.33           C  
ATOM   3787  CE1 TYR   478     -11.890 -11.777 -22.314  1.00 65.73           C  
ATOM   3788  CE2 TYR   478     -13.659 -10.606 -21.190  1.00 61.36           C  
ATOM   3789  OH  TYR   478     -14.161 -12.429 -22.647  1.00 58.18           O  
ATOM   3790  CZ  TYR   478     -13.235 -11.603 -22.049  1.00 65.71           C  
ATOM   3791  N   VAL   479      -8.539  -7.911 -17.700  1.00 84.24           N  
ATOM   3792  CA  VAL   479      -7.471  -7.107 -17.115  1.00 85.18           C  
ATOM   3793  C   VAL   479      -6.457  -8.017 -16.425  1.00 85.97           C  
ATOM   3794  CB  VAL   479      -8.025  -6.070 -16.112  1.00 83.88           C  
ATOM   3795  O   VAL   479      -5.252  -7.906 -16.661  1.00 86.10           O  
ATOM   3796  CG1 VAL   479      -6.884  -5.333 -15.412  1.00 82.54           C  
ATOM   3797  CG2 VAL   479      -8.946  -5.081 -16.823  1.00 82.31           C  
ATOM   3798  N   GLY   480      -6.892  -8.974 -15.676  1.00 89.76           N  
ATOM   3799  CA  GLY   480      -6.025  -9.969 -15.066  1.00 90.27           C  
ATOM   3800  C   GLY   480      -5.239 -10.778 -16.081  1.00 89.93           C  
ATOM   3801  O   GLY   480      -4.035 -10.985 -15.920  1.00 88.93           O  
ATOM   3802  N   GLU   481      -5.835 -11.168 -17.143  1.00 86.53           N  
ATOM   3803  CA  GLU   481      -5.163 -11.867 -18.234  1.00 86.37           C  
ATOM   3804  C   GLU   481      -4.105 -10.983 -18.887  1.00 84.63           C  
ATOM   3805  CB  GLU   481      -6.179 -12.331 -19.281  1.00 85.03           C  
ATOM   3806  O   GLU   481      -2.988 -11.435 -19.150  1.00 83.35           O  
ATOM   3807  CG  GLU   481      -5.551 -13.009 -20.490  1.00 84.85           C  
ATOM   3808  CD  GLU   481      -6.571 -13.651 -21.416  1.00 85.08           C  
ATOM   3809  OE1 GLU   481      -7.783 -13.372 -21.271  1.00 84.95           O  
ATOM   3810  OE2 GLU   481      -6.156 -14.441 -22.293  1.00 86.30           O  
ATOM   3811  N   MET   482      -4.469  -9.770 -19.197  1.00 83.14           N  
ATOM   3812  CA  MET   482      -3.523  -8.811 -19.759  1.00 83.69           C  
ATOM   3813  C   MET   482      -2.290  -8.679 -18.871  1.00 84.06           C  
ATOM   3814  CB  MET   482      -4.185  -7.444 -19.940  1.00 80.26           C  
ATOM   3815  O   MET   482      -1.160  -8.786 -19.351  1.00 83.29           O  
ATOM   3816  CG  MET   482      -3.253  -6.380 -20.496  1.00 73.94           C  
ATOM   3817  SD  MET   482      -4.033  -4.720 -20.550  1.00 74.87           S  
ATOM   3818  CE  MET   482      -4.171  -4.374 -18.774  1.00 66.69           C  
ATOM   3819  N   VAL   483      -2.426  -8.515 -17.552  1.00 90.42           N  
ATOM   3820  CA  VAL   483      -1.342  -8.402 -16.582  1.00 91.17           C  
ATOM   3821  C   VAL   483      -0.507  -9.680 -16.588  1.00 91.26           C  
ATOM   3822  CB  VAL   483      -1.878  -8.122 -15.160  1.00 90.63           C  
ATOM   3823  O   VAL   483       0.721  -9.627 -16.688  1.00 90.82           O  
ATOM   3824  CG1 VAL   483      -0.750  -8.195 -14.133  1.00 88.64           C  
ATOM   3825  CG2 VAL   483      -2.566  -6.759 -15.108  1.00 88.46           C  
ATOM   3826  N   LEU   484      -1.108 -10.853 -16.587  1.00 92.08           N  
ATOM   3827  CA  LEU   484      -0.443 -12.151 -16.628  1.00 92.22           C  
ATOM   3828  C   LEU   484       0.413 -12.283 -17.883  1.00 91.10           C  
ATOM   3829  CB  LEU   484      -1.474 -13.282 -16.578  1.00 91.35           C  
ATOM   3830  O   LEU   484       1.597 -12.617 -17.799  1.00 89.79           O  
ATOM   3831  CG  LEU   484      -0.928 -14.703 -16.730  1.00 89.61           C  
ATOM   3832  CD1 LEU   484       0.040 -15.023 -15.596  1.00 86.53           C  
ATOM   3833  CD2 LEU   484      -2.070 -15.713 -16.766  1.00 86.24           C  
ATOM   3834  N   ARG   485      -0.087 -11.935 -19.079  1.00 87.74           N  
ATOM   3835  CA  ARG   485       0.613 -12.037 -20.355  1.00 87.10           C  
ATOM   3836  C   ARG   485       1.749 -11.024 -20.440  1.00 85.95           C  
ATOM   3837  CB  ARG   485      -0.359 -11.833 -21.520  1.00 82.34           C  
ATOM   3838  O   ARG   485       2.824 -11.330 -20.960  1.00 84.02           O  
ATOM   3839  CG  ARG   485      -1.388 -12.943 -21.665  1.00 73.04           C  
ATOM   3840  CD  ARG   485      -2.369 -12.658 -22.794  1.00 70.64           C  
ATOM   3841  NE  ARG   485      -3.353 -13.727 -22.935  1.00 67.10           N  
ATOM   3842  NH1 ARG   485      -3.238 -13.810 -25.241  1.00 62.39           N  
ATOM   3843  NH2 ARG   485      -4.646 -15.220 -24.107  1.00 55.79           N  
ATOM   3844  CZ  ARG   485      -3.744 -14.250 -24.094  1.00 64.67           C  
ATOM   3845  N   ASP   486       1.511  -9.852 -19.917  1.00 86.94           N  
ATOM   3846  CA  ASP   486       2.531  -8.809 -19.960  1.00 87.76           C  
ATOM   3847  C   ASP   486       3.696  -9.141 -19.030  1.00 87.30           C  
ATOM   3848  CB  ASP   486       1.929  -7.453 -19.585  1.00 86.19           C  
ATOM   3849  O   ASP   486       4.860  -9.037 -19.423  1.00 86.79           O  
ATOM   3850  CG  ASP   486       1.144  -6.819 -20.720  1.00 83.41           C  
ATOM   3851  OD1 ASP   486       1.412  -7.136 -21.899  1.00 84.94           O  
ATOM   3852  OD2 ASP   486       0.252  -5.992 -20.433  1.00 83.68           O  
ATOM   3853  N   ILE   487       3.457  -9.686 -17.867  1.00 93.97           N  
ATOM   3854  CA  ILE   487       4.514 -10.143 -16.971  1.00 94.10           C  
ATOM   3855  C   ILE   487       5.267 -11.306 -17.612  1.00 93.48           C  
ATOM   3856  CB  ILE   487       3.947 -10.563 -15.596  1.00 93.95           C  
ATOM   3857  O   ILE   487       6.495 -11.276 -17.718  1.00 92.40           O  
ATOM   3858  CG1 ILE   487       3.444  -9.336 -14.828  1.00 92.17           C  
ATOM   3859  CG2 ILE   487       5.002 -11.323 -14.787  1.00 92.31           C  
ATOM   3860  CD1 ILE   487       2.662  -9.674 -13.566  1.00 90.90           C  
ATOM   3861  N   THR   488       4.640 -12.297 -18.159  1.00 92.24           N  
ATOM   3862  CA  THR   488       5.256 -13.443 -18.817  1.00 91.77           C  
ATOM   3863  C   THR   488       6.142 -12.991 -19.974  1.00 89.50           C  
ATOM   3864  CB  THR   488       4.192 -14.427 -19.337  1.00 89.62           C  
ATOM   3865  O   THR   488       7.261 -13.484 -20.136  1.00 87.02           O  
ATOM   3866  CG2 THR   488       4.839 -15.638 -20.000  1.00 81.19           C  
ATOM   3867  OG1 THR   488       3.384 -14.872 -18.240  1.00 83.71           O  
ATOM   3868  N   ARG   489       5.678 -12.036 -20.715  1.00 88.36           N  
ATOM   3869  CA  ARG   489       6.380 -11.544 -21.896  1.00 87.60           C  
ATOM   3870  C   ARG   489       7.559 -10.660 -21.504  1.00 85.59           C  
ATOM   3871  CB  ARG   489       5.424 -10.771 -22.806  1.00 83.52           C  
ATOM   3872  O   ARG   489       8.627 -10.733 -22.116  1.00 83.67           O  
ATOM   3873  CG  ARG   489       6.087 -10.194 -24.047  1.00 74.14           C  
ATOM   3874  CD  ARG   489       5.077  -9.513 -24.961  1.00 71.87           C  
ATOM   3875  NE  ARG   489       4.422  -8.390 -24.297  1.00 68.93           N  
ATOM   3876  NH1 ARG   489       3.282  -7.677 -26.176  1.00 67.07           N  
ATOM   3877  NH2 ARG   489       3.043  -6.556 -24.191  1.00 59.84           N  
ATOM   3878  CZ  ARG   489       3.584  -7.543 -24.890  1.00 66.78           C  
ATOM   3879  N   ARG   490       7.470  -9.809 -20.504  1.00 88.07           N  
ATOM   3880  CA  ARG   490       8.414  -8.719 -20.278  1.00 88.26           C  
ATOM   3881  C   ARG   490       9.369  -9.050 -19.136  1.00 86.55           C  
ATOM   3882  CB  ARG   490       7.670  -7.416 -19.979  1.00 86.33           C  
ATOM   3883  O   ARG   490      10.507  -8.576 -19.115  1.00 85.22           O  
ATOM   3884  CG  ARG   490       6.880  -6.872 -21.158  1.00 82.81           C  
ATOM   3885  CD  ARG   490       6.301  -5.496 -20.863  1.00 81.17           C  
ATOM   3886  NE  ARG   490       7.346  -4.481 -20.764  1.00 79.04           N  
ATOM   3887  NH1 ARG   490       5.935  -2.801 -20.043  1.00 78.78           N  
ATOM   3888  NH2 ARG   490       8.172  -2.384 -20.322  1.00 76.51           N  
ATOM   3889  CZ  ARG   490       7.149  -3.224 -20.376  1.00 77.83           C  
ATOM   3890  N   CYS   491       8.978  -9.909 -18.173  1.00 94.23           N  
ATOM   3891  CA  CYS   491       9.669 -10.025 -16.893  1.00 94.83           C  
ATOM   3892  C   CYS   491      10.311 -11.399 -16.743  1.00 94.39           C  
ATOM   3893  CB  CYS   491       8.701  -9.776 -15.737  1.00 93.32           C  
ATOM   3894  O   CYS   491      11.075 -11.633 -15.805  1.00 92.23           O  
ATOM   3895  SG  CYS   491       7.995  -8.113 -15.725  1.00 94.42           S  
ATOM   3896  N   TRP   492      10.100 -12.296 -17.661  1.00 94.38           N  
ATOM   3897  CA  TRP   492      10.663 -13.642 -17.610  1.00 95.85           C  
ATOM   3898  C   TRP   492      12.184 -13.600 -17.717  1.00 93.74           C  
ATOM   3899  CB  TRP   492      10.083 -14.510 -18.730  1.00 92.87           C  
ATOM   3900  O   TRP   492      12.734 -12.889 -18.561  1.00 90.39           O  
ATOM   3901  CG  TRP   492      10.554 -15.934 -18.702  1.00 80.66           C  
ATOM   3902  CD1 TRP   492       9.969 -16.983 -18.049  1.00 72.55           C  
ATOM   3903  CD2 TRP   492      11.714 -16.462 -19.352  1.00 74.20           C  
ATOM   3904  CE2 TRP   492      11.770 -17.841 -19.052  1.00 74.57           C  
ATOM   3905  CE3 TRP   492      12.711 -15.904 -20.163  1.00 67.52           C  
ATOM   3906  NE1 TRP   492      10.695 -18.133 -18.256  1.00 73.58           N  
ATOM   3907  CH2 TRP   492      13.749 -18.098 -20.323  1.00 75.55           C  
ATOM   3908  CZ2 TRP   492      12.786 -18.670 -19.533  1.00 75.11           C  
ATOM   3909  CZ3 TRP   492      13.722 -16.730 -20.641  1.00 74.58           C  
ATOM   3910  N   THR   493      12.897 -14.382 -16.888  1.00 95.85           N  
ATOM   3911  CA  THR   493      14.342 -14.580 -16.880  1.00 95.57           C  
ATOM   3912  C   THR   493      14.685 -16.049 -16.649  1.00 94.53           C  
ATOM   3913  CB  THR   493      15.019 -13.717 -15.800  1.00 94.39           C  
ATOM   3914  O   THR   493      13.811 -16.850 -16.311  1.00 92.57           O  
ATOM   3915  CG2 THR   493      14.673 -12.242 -15.978  1.00 84.64           C  
ATOM   3916  OG1 THR   493      14.577 -14.147 -14.506  1.00 88.20           O  
ATOM   3917  N   PRO   494      16.036 -16.433 -16.677  1.00 93.93           N  
ATOM   3918  CA  PRO   494      16.401 -17.846 -16.549  1.00 93.95           C  
ATOM   3919  C   PRO   494      16.100 -18.409 -15.162  1.00 93.65           C  
ATOM   3920  CB  PRO   494      17.907 -17.847 -16.824  1.00 92.01           C  
ATOM   3921  O   PRO   494      15.908 -19.619 -15.012  1.00 92.49           O  
ATOM   3922  CG  PRO   494      18.125 -16.704 -17.762  1.00 87.75           C  
ATOM   3923  CD  PRO   494      17.227 -15.572 -17.351  1.00 86.33           C  
ATOM   3924  N   CYS   495      15.909 -17.673 -14.212  1.00 96.33           N  
ATOM   3925  CA  CYS   495      15.774 -18.217 -12.866  1.00 96.15           C  
ATOM   3926  C   CYS   495      14.576 -17.607 -12.148  1.00 95.22           C  
ATOM   3927  CB  CYS   495      17.046 -17.968 -12.056  1.00 93.92           C  
ATOM   3928  O   CYS   495      14.418 -17.778 -10.938  1.00 92.17           O  
ATOM   3929  SG  CYS   495      18.434 -19.019 -12.537  1.00 84.23           S  
ATOM   3930  N   GLY   496      13.651 -16.882 -12.858  1.00 96.10           N  
ATOM   3931  CA  GLY   496      12.490 -16.290 -12.211  1.00 96.33           C  
ATOM   3932  C   GLY   496      11.934 -15.094 -12.960  1.00 96.45           C  
ATOM   3933  O   GLY   496      12.046 -15.015 -14.185  1.00 95.40           O  
ATOM   3934  N   TRP   497      11.425 -14.181 -12.245  1.00 96.71           N  
ATOM   3935  CA  TRP   497      10.749 -13.001 -12.774  1.00 96.91           C  
ATOM   3936  C   TRP   497      11.474 -11.726 -12.357  1.00 95.57           C  
ATOM   3937  CB  TRP   497       9.295 -12.955 -12.297  1.00 96.54           C  
ATOM   3938  O   TRP   497      11.596 -11.435 -11.164  1.00 92.54           O  
ATOM   3939  CG  TRP   497       8.519 -14.205 -12.589  1.00 94.30           C  
ATOM   3940  CD1 TRP   497       8.227 -15.216 -11.716  1.00 89.48           C  
ATOM   3941  CD2 TRP   497       7.939 -14.577 -13.843  1.00 89.37           C  
ATOM   3942  CE2 TRP   497       7.310 -15.827 -13.658  1.00 91.57           C  
ATOM   3943  CE3 TRP   497       7.890 -13.973 -15.107  1.00 85.86           C  
ATOM   3944  NE1 TRP   497       7.500 -16.195 -12.353  1.00 87.31           N  
ATOM   3945  CH2 TRP   497       6.606 -15.873 -15.917  1.00 87.67           C  
ATOM   3946  CZ2 TRP   497       6.638 -16.486 -14.691  1.00 87.50           C  
ATOM   3947  CZ3 TRP   497       7.222 -14.630 -16.133  1.00 87.02           C  
ATOM   3948  N   ALA   498      11.889 -10.988 -13.277  1.00 95.90           N  
ATOM   3949  CA  ALA   498      12.559  -9.715 -13.021  1.00 95.77           C  
ATOM   3950  C   ALA   498      11.559  -8.563 -13.002  1.00 95.38           C  
ATOM   3951  CB  ALA   498      13.638  -9.462 -14.071  1.00 94.81           C  
ATOM   3952  O   ALA   498      10.676  -8.485 -13.860  1.00 94.36           O  
ATOM   3953  N   GLY   499      11.747  -7.591 -12.026  1.00 94.48           N  
ATOM   3954  CA  GLY   499      11.152  -6.278 -12.218  1.00 94.44           C  
ATOM   3955  C   GLY   499      11.649  -5.574 -13.466  1.00 93.88           C  
ATOM   3956  O   GLY   499      12.557  -6.063 -14.141  1.00 92.64           O  
ATOM   3957  N   LEU   500      11.127  -4.411 -13.724  1.00 91.98           N  
ATOM   3958  CA  LEU   500      11.609  -3.516 -14.770  1.00 92.05           C  
ATOM   3959  C   LEU   500      12.330  -2.314 -14.168  1.00 90.59           C  
ATOM   3960  CB  LEU   500      10.447  -3.042 -15.647  1.00 91.32           C  
ATOM   3961  O   LEU   500      11.758  -1.586 -13.354  1.00 88.91           O  
ATOM   3962  CG  LEU   500       9.633  -4.134 -16.343  1.00 90.10           C  
ATOM   3963  CD1 LEU   500       8.513  -3.513 -17.171  1.00 87.62           C  
ATOM   3964  CD2 LEU   500      10.536  -4.997 -17.218  1.00 87.29           C  
ATOM   3965  N   GLN   501      13.595  -2.086 -14.642  1.00 90.73           N  
ATOM   3966  CA  GLN   501      14.344  -0.885 -14.286  1.00 89.97           C  
ATOM   3967  C   GLN   501      13.761   0.350 -14.967  1.00 89.15           C  
ATOM   3968  CB  GLN   501      15.819  -1.042 -14.657  1.00 86.53           C  
ATOM   3969  O   GLN   501      13.864   1.461 -14.443  1.00 86.52           O  
ATOM   3970  CG  GLN   501      16.702   0.096 -14.163  1.00 74.36           C  
ATOM   3971  CD  GLN   501      16.722   0.209 -12.651  1.00 70.55           C  
ATOM   3972  NE2 GLN   501      16.816   1.436 -12.149  1.00 61.71           N  
ATOM   3973  OE1 GLN   501      16.653  -0.797 -11.938  1.00 67.83           O  
ATOM   3974  N   ASN   502      13.128   0.146 -16.008  1.00 87.66           N  
ATOM   3975  CA  ASN   502      12.442   1.182 -16.773  1.00 88.89           C  
ATOM   3976  C   ASN   502      11.348   0.592 -17.659  1.00 89.16           C  
ATOM   3977  CB  ASN   502      13.440   1.976 -17.618  1.00 86.79           C  
ATOM   3978  O   ASN   502      11.633  -0.201 -18.558  1.00 88.67           O  
ATOM   3979  CG  ASN   502      12.812   3.187 -18.279  1.00 82.23           C  
ATOM   3980  ND2 ASN   502      13.591   4.252 -18.428  1.00 84.05           N  
ATOM   3981  OD1 ASN   502      11.637   3.166 -18.652  1.00 82.45           O  
ATOM   3982  N   VAL   503      10.160   1.006 -17.451  1.00 86.96           N  
ATOM   3983  CA  VAL   503       8.981   0.458 -18.113  1.00 87.09           C  
ATOM   3984  C   VAL   503       8.986   0.854 -19.588  1.00 85.19           C  
ATOM   3985  CB  VAL   503       7.676   0.935 -17.437  1.00 84.78           C  
ATOM   3986  O   VAL   503       8.381   0.175 -20.422  1.00 82.44           O  
ATOM   3987  CG1 VAL   503       7.594   0.423 -16.001  1.00 78.70           C  
ATOM   3988  CG2 VAL   503       7.586   2.460 -17.471  1.00 78.79           C  
ATOM   3989  N   LEU   504       9.744   1.947 -19.933  1.00 82.47           N  
ATOM   3990  CA  LEU   504       9.840   2.417 -21.311  1.00 82.55           C  
ATOM   3991  C   LEU   504      10.808   1.552 -22.113  1.00 80.53           C  
ATOM   3992  CB  LEU   504      10.293   3.879 -21.349  1.00 79.57           C  
ATOM   3993  O   LEU   504      10.468   1.078 -23.200  1.00 78.68           O  
ATOM   3994  CG  LEU   504       9.380   4.889 -20.653  1.00 75.02           C  
ATOM   3995  CD1 LEU   504      10.006   6.279 -20.684  1.00 72.05           C  
ATOM   3996  CD2 LEU   504       8.002   4.904 -21.306  1.00 72.26           C  
ATOM   3997  N   SER   505      12.003   1.293 -21.561  1.00 84.50           N  
ATOM   3998  CA  SER   505      13.040   0.533 -22.251  1.00 85.37           C  
ATOM   3999  C   SER   505      12.801  -0.968 -22.128  1.00 84.24           C  
ATOM   4000  CB  SER   505      14.421   0.885 -21.697  1.00 82.77           C  
ATOM   4001  O   SER   505      13.237  -1.743 -22.981  1.00 83.43           O  
ATOM   4002  OG  SER   505      14.563   0.421 -20.366  1.00 76.16           O  
ATOM   4003  N   GLY   506      12.074  -1.324 -21.085  1.00 87.21           N  
ATOM   4004  CA  GLY   506      11.903  -2.731 -20.758  1.00 88.51           C  
ATOM   4005  C   GLY   506      13.139  -3.353 -20.136  1.00 87.08           C  
ATOM   4006  O   GLY   506      13.250  -4.578 -20.057  1.00 85.10           O  
ATOM   4007  N   GLU   507      14.081  -2.438 -19.741  1.00 90.56           N  
ATOM   4008  CA  GLU   507      15.266  -2.913 -19.034  1.00 91.50           C  
ATOM   4009  C   GLU   507      14.887  -3.632 -17.742  1.00 91.57           C  
ATOM   4010  CB  GLU   507      16.213  -1.750 -18.730  1.00 89.45           C  
ATOM   4011  O   GLU   507      14.125  -3.101 -16.931  1.00 90.70           O  
ATOM   4012  CG  GLU   507      17.534  -2.179 -18.106  1.00 83.48           C  
ATOM   4013  CD  GLU   507      18.445  -1.010 -17.767  1.00 79.36           C  
ATOM   4014  OE1 GLU   507      18.052   0.155 -18.005  1.00 82.55           O  
ATOM   4015  OE2 GLU   507      19.561  -1.261 -17.260  1.00 80.62           O  
ATOM   4016  N   LYS   508      15.392  -4.814 -17.518  1.00 93.08           N  
ATOM   4017  CA  LYS   508      15.079  -5.675 -16.381  1.00 93.23           C  
ATOM   4018  C   LYS   508      15.943  -5.325 -15.172  1.00 91.31           C  
ATOM   4019  CB  LYS   508      15.269  -7.146 -16.753  1.00 92.31           C  
ATOM   4020  O   LYS   508      17.137  -5.055 -15.314  1.00 88.95           O  
ATOM   4021  CG  LYS   508      14.252  -7.666 -17.758  1.00 90.71           C  
ATOM   4022  CD  LYS   508      14.498  -9.132 -18.094  1.00 88.26           C  
ATOM   4023  CE  LYS   508      13.508  -9.641 -19.133  1.00 88.22           C  
ATOM   4024  NZ  LYS   508      13.765 -11.069 -19.489  1.00 87.28           N  
ATOM   4025  N   SER   509      15.341  -5.322 -14.025  1.00 92.96           N  
ATOM   4026  CA  SER   509      16.063  -5.346 -12.758  1.00 92.57           C  
ATOM   4027  C   SER   509      16.492  -6.764 -12.393  1.00 92.34           C  
ATOM   4028  CB  SER   509      15.202  -4.762 -11.638  1.00 90.77           C  
ATOM   4029  O   SER   509      15.782  -7.728 -12.688  1.00 90.89           O  
ATOM   4030  OG  SER   509      15.872  -4.846 -10.392  1.00 76.54           O  
ATOM   4031  N   ASP   510      17.677  -6.950 -11.807  1.00 91.82           N  
ATOM   4032  CA  ASP   510      18.079  -8.262 -11.310  1.00 92.03           C  
ATOM   4033  C   ASP   510      17.572  -8.490  -9.887  1.00 90.89           C  
ATOM   4034  CB  ASP   510      19.602  -8.410 -11.355  1.00 91.38           C  
ATOM   4035  O   ASP   510      18.360  -8.751  -8.976  1.00 88.83           O  
ATOM   4036  CG  ASP   510      20.065  -9.843 -11.160  1.00 91.69           C  
ATOM   4037  OD1 ASP   510      19.234 -10.771 -11.262  1.00 90.99           O  
ATOM   4038  OD2 ASP   510      21.270 -10.045 -10.899  1.00 91.00           O  
ATOM   4039  N   ARG   511      16.270  -8.371  -9.748  1.00 91.32           N  
ATOM   4040  CA  ARG   511      15.589  -8.542  -8.469  1.00 91.68           C  
ATOM   4041  C   ARG   511      14.190  -9.115  -8.665  1.00 92.11           C  
ATOM   4042  CB  ARG   511      15.509  -7.210  -7.720  1.00 90.19           C  
ATOM   4043  O   ARG   511      13.441  -8.657  -9.531  1.00 91.49           O  
ATOM   4044  CG  ARG   511      15.084  -7.345  -6.266  1.00 84.62           C  
ATOM   4045  CD  ARG   511      15.248  -6.036  -5.507  1.00 81.69           C  
ATOM   4046  NE  ARG   511      14.803  -6.157  -4.121  1.00 78.59           N  
ATOM   4047  NH1 ARG   511      15.221  -3.952  -3.577  1.00 64.34           N  
ATOM   4048  NH2 ARG   511      14.374  -5.385  -2.001  1.00 60.78           N  
ATOM   4049  CZ  ARG   511      14.801  -5.165  -3.236  1.00 77.84           C  
ATOM   4050  N   MET   512      13.836 -10.116  -7.918  1.00 94.01           N  
ATOM   4051  CA  MET   512      12.488 -10.647  -7.739  1.00 94.30           C  
ATOM   4052  C   MET   512      11.998 -10.417  -6.313  1.00 93.60           C  
ATOM   4053  CB  MET   512      12.448 -12.140  -8.071  1.00 94.05           C  
ATOM   4054  O   MET   512      12.312 -11.196  -5.411  1.00 92.52           O  
ATOM   4055  CG  MET   512      11.045 -12.722  -8.111  1.00 93.96           C  
ATOM   4056  SD  MET   512      11.017 -14.448  -8.734  1.00 94.28           S  
ATOM   4057  CE  MET   512      11.651 -15.324  -7.277  1.00 92.47           C  
ATOM   4058  N   GLU   513      11.304  -9.371  -6.122  1.00 91.75           N  
ATOM   4059  CA  GLU   513      10.789  -9.006  -4.805  1.00 91.91           C  
ATOM   4060  C   GLU   513       9.815 -10.057  -4.282  1.00 92.32           C  
ATOM   4061  CB  GLU   513      10.107  -7.636  -4.855  1.00 90.39           C  
ATOM   4062  O   GLU   513       9.060 -10.651  -5.056  1.00 91.73           O  
ATOM   4063  CG  GLU   513      11.003  -6.522  -5.377  1.00 83.50           C  
ATOM   4064  CD  GLU   513      11.910  -5.931  -4.309  1.00 79.47           C  
ATOM   4065  OE1 GLU   513      11.897  -6.427  -3.159  1.00 78.10           O  
ATOM   4066  OE2 GLU   513      12.639  -4.964  -4.624  1.00 74.14           O  
ATOM   4067  N   SER   514       9.747 -10.235  -2.958  1.00 92.35           N  
ATOM   4068  CA  SER   514       9.002 -11.323  -2.332  1.00 92.96           C  
ATOM   4069  C   SER   514       7.507 -11.195  -2.602  1.00 93.34           C  
ATOM   4070  CB  SER   514       9.256 -11.349  -0.825  1.00 91.82           C  
ATOM   4071  O   SER   514       6.826 -12.194  -2.844  1.00 92.97           O  
ATOM   4072  OG  SER   514       8.926 -10.103  -0.237  1.00 86.09           O  
ATOM   4073  N   PHE   515       7.008  -9.952  -2.686  1.00 93.02           N  
ATOM   4074  CA  PHE   515       5.580  -9.700  -2.841  1.00 93.84           C  
ATOM   4075  C   PHE   515       5.107 -10.102  -4.233  1.00 94.15           C  
ATOM   4076  CB  PHE   515       5.262  -8.224  -2.584  1.00 92.92           C  
ATOM   4077  O   PHE   515       3.909 -10.289  -4.457  1.00 93.80           O  
ATOM   4078  CG  PHE   515       6.078  -7.273  -3.418  1.00 91.41           C  
ATOM   4079  CD1 PHE   515       7.000  -6.421  -2.824  1.00 88.18           C  
ATOM   4080  CD2 PHE   515       5.922  -7.233  -4.798  1.00 88.56           C  
ATOM   4081  CE1 PHE   515       7.756  -5.540  -3.593  1.00 88.89           C  
ATOM   4082  CE2 PHE   515       6.675  -6.355  -5.573  1.00 89.07           C  
ATOM   4083  CZ  PHE   515       7.590  -5.509  -4.969  1.00 88.37           C  
ATOM   4084  N   PHE   516       5.964 -10.325  -5.199  1.00 95.88           N  
ATOM   4085  CA  PHE   516       5.526 -10.827  -6.496  1.00 96.26           C  
ATOM   4086  C   PHE   516       4.920 -12.219  -6.360  1.00 96.37           C  
ATOM   4087  CB  PHE   516       6.695 -10.858  -7.485  1.00 96.14           C  
ATOM   4088  O   PHE   516       3.834 -12.483  -6.880  1.00 96.16           O  
ATOM   4089  CG  PHE   516       6.380 -11.564  -8.776  1.00 95.83           C  
ATOM   4090  CD1 PHE   516       5.462 -11.030  -9.671  1.00 94.94           C  
ATOM   4091  CD2 PHE   516       7.003 -12.764  -9.094  1.00 94.71           C  
ATOM   4092  CE1 PHE   516       5.168 -11.682 -10.866  1.00 94.15           C  
ATOM   4093  CE2 PHE   516       6.715 -13.421 -10.287  1.00 94.24           C  
ATOM   4094  CZ  PHE   516       5.797 -12.879 -11.171  1.00 93.82           C  
ATOM   4095  N   LEU   517       5.625 -13.139  -5.594  1.00 96.61           N  
ATOM   4096  CA  LEU   517       5.141 -14.496  -5.364  1.00 96.77           C  
ATOM   4097  C   LEU   517       4.091 -14.519  -4.258  1.00 96.52           C  
ATOM   4098  CB  LEU   517       6.302 -15.425  -5.000  1.00 96.34           C  
ATOM   4099  O   LEU   517       3.094 -15.237  -4.357  1.00 95.94           O  
ATOM   4100  CG  LEU   517       7.355 -15.651  -6.087  1.00 94.67           C  
ATOM   4101  CD1 LEU   517       8.420 -16.627  -5.598  1.00 91.73           C  
ATOM   4102  CD2 LEU   517       6.702 -16.160  -7.367  1.00 91.37           C  
ATOM   4103  N   GLY   518       4.278 -13.687  -3.238  1.00 95.50           N  
ATOM   4104  CA  GLY   518       3.466 -13.640  -2.032  1.00 95.52           C  
ATOM   4105  C   GLY   518       2.136 -12.940  -2.235  1.00 95.16           C  
ATOM   4106  O   GLY   518       1.156 -13.248  -1.554  1.00 93.91           O  
ATOM   4107  N   GLU   519       2.066 -11.938  -3.286  1.00 96.38           N  
ATOM   4108  CA  GLU   519       0.868 -11.116  -3.423  1.00 96.33           C  
ATOM   4109  C   GLU   519       0.384 -11.082  -4.870  1.00 96.47           C  
ATOM   4110  CB  GLU   519       1.132  -9.694  -2.923  1.00 94.48           C  
ATOM   4111  O   GLU   519      -0.732 -11.515  -5.167  1.00 95.68           O  
ATOM   4112  CG  GLU   519       1.470  -9.615  -1.441  1.00 81.64           C  
ATOM   4113  CD  GLU   519       1.751  -8.199  -0.964  1.00 74.96           C  
ATOM   4114  OE1 GLU   519       0.956  -7.284  -1.277  1.00 75.68           O  
ATOM   4115  OE2 GLU   519       2.775  -8.004  -0.272  1.00 71.80           O  
ATOM   4116  N   THR   520       1.214 -10.661  -5.797  1.00 97.19           N  
ATOM   4117  CA  THR   520       0.802 -10.487  -7.186  1.00 97.28           C  
ATOM   4118  C   THR   520       0.241 -11.789  -7.751  1.00 97.42           C  
ATOM   4119  CB  THR   520       1.976 -10.009  -8.061  1.00 96.97           C  
ATOM   4120  O   THR   520      -0.878 -11.815  -8.269  1.00 97.14           O  
ATOM   4121  CG2 THR   520       1.519  -9.734  -9.490  1.00 95.18           C  
ATOM   4122  OG1 THR   520       2.519  -8.805  -7.505  1.00 94.83           O  
ATOM   4123  N   THR   521       0.960 -12.949  -7.628  1.00 97.74           N  
ATOM   4124  CA  THR   521       0.484 -14.225  -8.150  1.00 97.76           C  
ATOM   4125  C   THR   521      -0.692 -14.741  -7.326  1.00 97.72           C  
ATOM   4126  CB  THR   521       1.607 -15.278  -8.163  1.00 97.45           C  
ATOM   4127  O   THR   521      -1.598 -15.383  -7.861  1.00 97.34           O  
ATOM   4128  CG2 THR   521       2.812 -14.787  -8.957  1.00 95.37           C  
ATOM   4129  OG1 THR   521       2.015 -15.549  -6.816  1.00 95.45           O  
ATOM   4130  N   LYS   522      -0.735 -14.360  -6.053  1.00 97.62           N  
ATOM   4131  CA  LYS   522      -1.819 -14.739  -5.151  1.00 97.60           C  
ATOM   4132  C   LYS   522      -3.135 -14.089  -5.570  1.00 97.59           C  
ATOM   4133  CB  LYS   522      -1.479 -14.353  -3.711  1.00 97.21           C  
ATOM   4134  O   LYS   522      -4.136 -14.779  -5.774  1.00 97.23           O  
ATOM   4135  CG  LYS   522      -2.524 -14.782  -2.692  1.00 95.44           C  
ATOM   4136  CD  LYS   522      -2.195 -14.260  -1.300  1.00 93.07           C  
ATOM   4137  CE  LYS   522      -0.811 -14.704  -0.848  1.00 90.65           C  
ATOM   4138  NZ  LYS   522      -0.381 -13.999   0.397  1.00 88.30           N  
ATOM   4139  N   TYR   523      -3.125 -12.751  -5.721  1.00 96.69           N  
ATOM   4140  CA  TYR   523      -4.327 -12.040  -6.142  1.00 96.89           C  
ATOM   4141  C   TYR   523      -4.737 -12.449  -7.552  1.00 96.67           C  
ATOM   4142  CB  TYR   523      -4.106 -10.525  -6.081  1.00 96.83           C  
ATOM   4143  O   TYR   523      -5.923 -12.640  -7.829  1.00 96.05           O  
ATOM   4144  CG  TYR   523      -4.222  -9.950  -4.691  1.00 96.66           C  
ATOM   4145  CD1 TYR   523      -5.425 -10.006  -3.991  1.00 95.67           C  
ATOM   4146  CD2 TYR   523      -3.130  -9.349  -4.074  1.00 95.33           C  
ATOM   4147  CE1 TYR   523      -5.537  -9.476  -2.710  1.00 94.87           C  
ATOM   4148  CE2 TYR   523      -3.231  -8.815  -2.794  1.00 94.78           C  
ATOM   4149  OH  TYR   523      -4.542  -8.357  -0.853  1.00 92.44           O  
ATOM   4150  CZ  TYR   523      -4.436  -8.884  -2.121  1.00 94.67           C  
ATOM   4151  N   MET   524      -3.826 -12.758  -8.447  1.00 96.63           N  
ATOM   4152  CA  MET   524      -4.094 -13.238  -9.800  1.00 96.47           C  
ATOM   4153  C   MET   524      -4.736 -14.620  -9.770  1.00 96.37           C  
ATOM   4154  CB  MET   524      -2.804 -13.278 -10.622  1.00 94.91           C  
ATOM   4155  O   MET   524      -5.723 -14.867 -10.466  1.00 95.63           O  
ATOM   4156  CG  MET   524      -3.028 -13.547 -12.101  1.00 83.00           C  
ATOM   4157  SD  MET   524      -1.480 -13.429 -13.080  1.00 77.62           S  
ATOM   4158  CE  MET   524      -1.174 -11.643 -12.978  1.00 71.95           C  
ATOM   4159  N   TYR   525      -4.232 -15.523  -8.953  1.00 96.63           N  
ATOM   4160  CA  TYR   525      -4.813 -16.851  -8.794  1.00 96.72           C  
ATOM   4161  C   TYR   525      -6.243 -16.763  -8.273  1.00 96.39           C  
ATOM   4162  CB  TYR   525      -3.963 -17.700  -7.843  1.00 96.65           C  
ATOM   4163  O   TYR   525      -7.165 -17.318  -8.875  1.00 95.67           O  
ATOM   4164  CG  TYR   525      -4.541 -19.067  -7.569  1.00 96.23           C  
ATOM   4165  CD1 TYR   525      -4.365 -20.113  -8.473  1.00 95.12           C  
ATOM   4166  CD2 TYR   525      -5.263 -19.316  -6.407  1.00 94.84           C  
ATOM   4167  CE1 TYR   525      -4.897 -21.374  -8.226  1.00 94.48           C  
ATOM   4168  CE2 TYR   525      -5.800 -20.574  -6.149  1.00 94.52           C  
ATOM   4169  OH  TYR   525      -6.140 -22.841  -6.813  1.00 92.39           O  
ATOM   4170  CZ  TYR   525      -5.611 -21.594  -7.063  1.00 94.19           C  
ATOM   4171  N   LEU   526      -6.496 -15.960  -7.168  1.00 96.22           N  
ATOM   4172  CA  LEU   526      -7.806 -15.812  -6.543  1.00 96.19           C  
ATOM   4173  C   LEU   526      -8.777 -15.100  -7.479  1.00 95.29           C  
ATOM   4174  CB  LEU   526      -7.687 -15.039  -5.227  1.00 96.07           C  
ATOM   4175  O   LEU   526      -9.981 -15.360  -7.445  1.00 93.99           O  
ATOM   4176  CG  LEU   526      -7.050 -15.788  -4.056  1.00 95.79           C  
ATOM   4177  CD1 LEU   526      -6.847 -14.848  -2.872  1.00 94.52           C  
ATOM   4178  CD2 LEU   526      -7.908 -16.983  -3.655  1.00 94.17           C  
ATOM   4179  N   LEU   527      -8.280 -14.209  -8.370  1.00 94.60           N  
ATOM   4180  CA  LEU   527      -9.066 -13.577  -9.425  1.00 94.69           C  
ATOM   4181  C   LEU   527      -9.614 -14.620 -10.393  1.00 93.57           C  
ATOM   4182  CB  LEU   527      -8.219 -12.553 -10.185  1.00 94.54           C  
ATOM   4183  O   LEU   527     -10.771 -14.539 -10.810  1.00 92.16           O  
ATOM   4184  CG  LEU   527      -8.866 -11.917 -11.416  1.00 93.96           C  
ATOM   4185  CD1 LEU   527     -10.089 -11.101 -11.010  1.00 92.00           C  
ATOM   4186  CD2 LEU   527      -7.860 -11.047 -12.161  1.00 91.63           C  
ATOM   4187  N   PHE   528      -8.814 -15.715 -10.695  1.00 94.03           N  
ATOM   4188  CA  PHE   528      -9.157 -16.721 -11.693  1.00 94.13           C  
ATOM   4189  C   PHE   528      -9.738 -17.964 -11.030  1.00 92.50           C  
ATOM   4190  CB  PHE   528      -7.926 -17.097 -12.524  1.00 93.75           C  
ATOM   4191  O   PHE   528     -10.003 -18.965 -11.700  1.00 90.24           O  
ATOM   4192  CG  PHE   528      -7.353 -15.950 -13.312  1.00 93.75           C  
ATOM   4193  CD1 PHE   528      -8.183 -15.101 -14.034  1.00 91.88           C  
ATOM   4194  CD2 PHE   528      -5.983 -15.720 -13.331  1.00 91.61           C  
ATOM   4195  CE1 PHE   528      -7.655 -14.038 -14.765  1.00 91.19           C  
ATOM   4196  CE2 PHE   528      -5.449 -14.661 -14.058  1.00 91.13           C  
ATOM   4197  CZ  PHE   528      -6.286 -13.822 -14.775  1.00 91.08           C  
ATOM   4198  N   ASP   529      -9.998 -17.958  -9.712  1.00 94.09           N  
ATOM   4199  CA  ASP   529     -10.646 -19.032  -8.965  1.00 93.88           C  
ATOM   4200  C   ASP   529     -11.818 -18.500  -8.143  1.00 92.39           C  
ATOM   4201  CB  ASP   529      -9.638 -19.734  -8.052  1.00 93.26           C  
ATOM   4202  O   ASP   529     -11.697 -18.312  -6.930  1.00 89.74           O  
ATOM   4203  CG  ASP   529     -10.171 -21.031  -7.468  1.00 92.43           C  
ATOM   4204  OD1 ASP   529     -11.317 -21.417  -7.783  1.00 91.17           O  
ATOM   4205  OD2 ASP   529      -9.438 -21.671  -6.683  1.00 90.64           O  
ATOM   4206  N   ASP   530     -12.912 -18.426  -8.720  1.00 90.44           N  
ATOM   4207  CA  ASP   530     -14.130 -17.871  -8.140  1.00 90.00           C  
ATOM   4208  C   ASP   530     -14.688 -18.787  -7.053  1.00 89.22           C  
ATOM   4209  CB  ASP   530     -15.185 -17.640  -9.225  1.00 86.58           C  
ATOM   4210  O   ASP   530     -15.300 -18.318  -6.092  1.00 87.38           O  
ATOM   4211  CG  ASP   530     -16.333 -16.762  -8.758  1.00 77.22           C  
ATOM   4212  OD1 ASP   530     -16.081 -15.698  -8.154  1.00 73.43           O  
ATOM   4213  OD2 ASP   530     -17.501 -17.141  -8.995  1.00 76.63           O  
ATOM   4214  N   ASP   531     -14.460 -19.977  -7.130  1.00 91.19           N  
ATOM   4215  CA  ASP   531     -15.029 -20.986  -6.242  1.00 91.49           C  
ATOM   4216  C   ASP   531     -14.075 -21.311  -5.095  1.00 91.58           C  
ATOM   4217  CB  ASP   531     -15.367 -22.259  -7.022  1.00 89.54           C  
ATOM   4218  O   ASP   531     -14.391 -22.130  -4.230  1.00 90.37           O  
ATOM   4219  CG  ASP   531     -16.644 -22.136  -7.833  1.00 84.49           C  
ATOM   4220  OD1 ASP   531     -17.619 -21.523  -7.347  1.00 82.05           O  
ATOM   4221  OD2 ASP   531     -16.677 -22.659  -8.968  1.00 84.77           O  
ATOM   4222  N   HIS   532     -12.947 -20.570  -4.969  1.00 93.52           N  
ATOM   4223  CA  HIS   532     -11.956 -20.790  -3.922  1.00 94.20           C  
ATOM   4224  C   HIS   532     -12.569 -20.614  -2.537  1.00 93.11           C  
ATOM   4225  CB  HIS   532     -10.771 -19.838  -4.097  1.00 94.56           C  
ATOM   4226  O   HIS   532     -13.318 -19.663  -2.302  1.00 91.75           O  
ATOM   4227  CG  HIS   532      -9.617 -20.145  -3.197  1.00 95.30           C  
ATOM   4228  CD2 HIS   532      -8.514 -20.904  -3.394  1.00 94.13           C  
ATOM   4229  ND1 HIS   532      -9.518 -19.645  -1.917  1.00 93.38           N  
ATOM   4230  CE1 HIS   532      -8.400 -20.084  -1.364  1.00 93.93           C  
ATOM   4231  NE2 HIS   532      -7.772 -20.851  -2.240  1.00 93.68           N  
ATOM   4232  N   PRO   533     -12.279 -21.406  -1.517  1.00 91.12           N  
ATOM   4233  CA  PRO   533     -12.897 -21.325  -0.192  1.00 91.85           C  
ATOM   4234  C   PRO   533     -12.724 -19.954   0.458  1.00 90.86           C  
ATOM   4235  CB  PRO   533     -12.160 -22.404   0.607  1.00 90.55           C  
ATOM   4236  O   PRO   533     -13.629 -19.475   1.145  1.00 89.55           O  
ATOM   4237  CG  PRO   533     -11.803 -23.448  -0.401  1.00 89.12           C  
ATOM   4238  CD  PRO   533     -11.438 -22.765  -1.688  1.00 88.85           C  
ATOM   4239  N   LEU   534     -11.668 -19.199   0.169  1.00 92.68           N  
ATOM   4240  CA  LEU   534     -11.456 -17.866   0.721  1.00 92.15           C  
ATOM   4241  C   LEU   534     -12.410 -16.858   0.090  1.00 90.21           C  
ATOM   4242  CB  LEU   534     -10.007 -17.420   0.505  1.00 90.51           C  
ATOM   4243  O   LEU   534     -12.885 -15.941   0.764  1.00 87.59           O  
ATOM   4244  CG  LEU   534      -8.948 -18.122   1.356  1.00 85.33           C  
ATOM   4245  CD1 LEU   534      -7.572 -17.520   1.091  1.00 79.39           C  
ATOM   4246  CD2 LEU   534      -9.302 -18.027   2.836  1.00 79.22           C  
ATOM   4247  N   ASN   535     -12.765 -17.080  -1.128  1.00 91.21           N  
ATOM   4248  CA  ASN   535     -13.711 -16.213  -1.823  1.00 90.99           C  
ATOM   4249  C   ASN   535     -15.137 -16.421  -1.319  1.00 86.63           C  
ATOM   4250  CB  ASN   535     -13.643 -16.444  -3.334  1.00 90.69           C  
ATOM   4251  O   ASN   535     -16.026 -15.619  -1.609  1.00 82.54           O  
ATOM   4252  CG  ASN   535     -12.385 -15.871  -3.956  1.00 91.39           C  
ATOM   4253  ND2 ASN   535     -12.029 -16.365  -5.136  1.00 91.81           N  
ATOM   4254  OD1 ASN   535     -11.739 -14.992  -3.381  1.00 90.19           O  
ATOM   4255  N   LYS   536     -15.339 -17.460  -0.523  1.00 82.90           N  
ATOM   4256  CA  LYS   536     -16.647 -17.882  -0.033  1.00 82.47           C  
ATOM   4257  C   LYS   536     -16.686 -17.892   1.492  1.00 77.50           C  
ATOM   4258  CB  LYS   536     -17.002 -19.268  -0.576  1.00 79.98           C  
ATOM   4259  O   LYS   536     -17.661 -18.353   2.090  1.00 73.59           O  
ATOM   4260  CG  LYS   536     -17.166 -19.317  -2.088  1.00 77.68           C  
ATOM   4261  CD  LYS   536     -17.471 -20.730  -2.571  1.00 74.56           C  
ATOM   4262  CE  LYS   536     -17.659 -20.776  -4.081  1.00 75.28           C  
ATOM   4263  NZ  LYS   536     -17.724 -22.180  -4.588  1.00 76.26           N  
ATOM   4264  N   LEU   537     -15.606 -17.438   2.054  1.00 80.56           N  
ATOM   4265  CA  LEU   537     -15.504 -17.453   3.509  1.00 81.27           C  
ATOM   4266  C   LEU   537     -16.456 -16.438   4.132  1.00 76.83           C  
ATOM   4267  CB  LEU   537     -14.067 -17.158   3.949  1.00 78.41           C  
ATOM   4268  O   LEU   537     -16.302 -15.231   3.932  1.00 71.77           O  
ATOM   4269  CG  LEU   537     -13.782 -17.262   5.448  1.00 79.72           C  
ATOM   4270  CD1 LEU   537     -14.030 -18.685   5.938  1.00 76.81           C  
ATOM   4271  CD2 LEU   537     -12.352 -16.828   5.752  1.00 78.61           C  
ATOM   4272  N   ASP   538     -17.422 -16.940   4.828  1.00 73.01           N  
ATOM   4273  CA  ASP   538     -18.448 -16.163   5.516  1.00 72.55           C  
ATOM   4274  C   ASP   538     -17.985 -15.758   6.914  1.00 68.34           C  
ATOM   4275  CB  ASP   538     -19.754 -16.956   5.604  1.00 67.50           C  
ATOM   4276  O   ASP   538     -18.502 -16.260   7.914  1.00 64.55           O  
ATOM   4277  CG  ASP   538     -20.913 -16.133   6.139  1.00 63.07           C  
ATOM   4278  OD1 ASP   538     -20.835 -14.886   6.120  1.00 61.67           O  
ATOM   4279  OD2 ASP   538     -21.912 -16.738   6.586  1.00 70.65           O  
ATOM   4280  N   ALA   539     -16.711 -15.318   7.101  1.00 77.26           N  
ATOM   4281  CA  ALA   539     -16.109 -14.778   8.317  1.00 78.21           C  
ATOM   4282  C   ALA   539     -15.401 -13.455   8.038  1.00 78.10           C  
ATOM   4283  CB  ALA   539     -15.131 -15.784   8.919  1.00 75.28           C  
ATOM   4284  O   ALA   539     -14.908 -13.229   6.931  1.00 75.46           O  
ATOM   4285  N   SER   540     -15.404 -12.614   9.088  1.00 79.62           N  
ATOM   4286  CA  SER   540     -14.636 -11.375   9.004  1.00 81.48           C  
ATOM   4287  C   SER   540     -13.139 -11.656   8.939  1.00 81.30           C  
ATOM   4288  CB  SER   540     -14.943 -10.473  10.200  1.00 77.20           C  
ATOM   4289  O   SER   540     -12.495 -11.863   9.970  1.00 78.26           O  
ATOM   4290  OG  SER   540     -16.337 -10.250  10.318  1.00 71.34           O  
ATOM   4291  N   PHE   541     -12.614 -11.868   7.689  1.00 87.37           N  
ATOM   4292  CA  PHE   541     -11.176 -11.934   7.453  1.00 89.54           C  
ATOM   4293  C   PHE   541     -10.720 -10.785   6.562  1.00 89.17           C  
ATOM   4294  CB  PHE   541     -10.795 -13.274   6.817  1.00 86.71           C  
ATOM   4295  O   PHE   541     -11.532 -10.176   5.862  1.00 87.79           O  
ATOM   4296  CG  PHE   541     -11.045 -13.336   5.334  1.00 83.12           C  
ATOM   4297  CD1 PHE   541     -12.310 -13.633   4.840  1.00 79.21           C  
ATOM   4298  CD2 PHE   541     -10.015 -13.097   4.434  1.00 79.90           C  
ATOM   4299  CE1 PHE   541     -12.544 -13.690   3.469  1.00 79.47           C  
ATOM   4300  CE2 PHE   541     -10.242 -13.152   3.062  1.00 77.62           C  
ATOM   4301  CZ  PHE   541     -11.507 -13.450   2.581  1.00 78.42           C  
ATOM   4302  N   VAL   542      -9.481 -10.497   6.573  1.00 93.38           N  
ATOM   4303  CA  VAL   542      -8.894  -9.459   5.731  1.00 94.27           C  
ATOM   4304  C   VAL   542      -7.615  -9.981   5.082  1.00 94.31           C  
ATOM   4305  CB  VAL   542      -8.597  -8.175   6.539  1.00 92.71           C  
ATOM   4306  O   VAL   542      -6.927 -10.833   5.649  1.00 93.74           O  
ATOM   4307  CG1 VAL   542      -9.890  -7.556   7.065  1.00 84.43           C  
ATOM   4308  CG2 VAL   542      -7.639  -8.480   7.689  1.00 83.96           C  
ATOM   4309  N   PHE   543      -7.255  -9.460   3.924  1.00 95.58           N  
ATOM   4310  CA  PHE   543      -5.880  -9.449   3.440  1.00 95.94           C  
ATOM   4311  C   PHE   543      -5.119  -8.252   3.997  1.00 95.27           C  
ATOM   4312  CB  PHE   543      -5.847  -9.426   1.909  1.00 95.52           C  
ATOM   4313  O   PHE   543      -5.638  -7.133   4.014  1.00 94.11           O  
ATOM   4314  CG  PHE   543      -6.323 -10.704   1.272  1.00 94.84           C  
ATOM   4315  CD1 PHE   543      -5.515 -11.834   1.261  1.00 92.87           C  
ATOM   4316  CD2 PHE   543      -7.579 -10.775   0.684  1.00 92.55           C  
ATOM   4317  CE1 PHE   543      -5.952 -13.018   0.672  1.00 93.06           C  
ATOM   4318  CE2 PHE   543      -8.023 -11.954   0.093  1.00 92.85           C  
ATOM   4319  CZ  PHE   543      -7.208 -13.075   0.088  1.00 92.50           C  
ATOM   4320  N   THR   544      -3.936  -8.515   4.527  1.00 96.19           N  
ATOM   4321  CA  THR   544      -3.059  -7.421   4.931  1.00 96.25           C  
ATOM   4322  C   THR   544      -2.583  -6.632   3.715  1.00 95.64           C  
ATOM   4323  CB  THR   544      -1.842  -7.942   5.717  1.00 95.90           C  
ATOM   4324  O   THR   544      -2.877  -7.000   2.576  1.00 94.35           O  
ATOM   4325  CG2 THR   544      -2.277  -8.798   6.902  1.00 93.09           C  
ATOM   4326  OG1 THR   544      -1.022  -8.733   4.847  1.00 94.12           O  
ATOM   4327  N   THR   545      -1.804  -5.586   3.955  1.00 94.99           N  
ATOM   4328  CA  THR   545      -1.152  -4.859   2.872  1.00 94.99           C  
ATOM   4329  C   THR   545      -0.275  -5.794   2.044  1.00 94.19           C  
ATOM   4330  CB  THR   545      -0.300  -3.697   3.413  1.00 93.65           C  
ATOM   4331  O   THR   545      -0.213  -5.674   0.819  1.00 92.66           O  
ATOM   4332  CG2 THR   545       0.233  -2.830   2.277  1.00 82.17           C  
ATOM   4333  OG1 THR   545      -1.103  -2.887   4.281  1.00 85.79           O  
ATOM   4334  N   GLU   546       0.271  -6.824   2.656  1.00 93.80           N  
ATOM   4335  CA  GLU   546       1.161  -7.789   2.017  1.00 94.10           C  
ATOM   4336  C   GLU   546       0.408  -9.056   1.620  1.00 93.78           C  
ATOM   4337  CB  GLU   546       2.329  -8.139   2.943  1.00 92.94           C  
ATOM   4338  O   GLU   546       1.001 -10.133   1.528  1.00 92.63           O  
ATOM   4339  CG  GLU   546       3.116  -6.930   3.424  1.00 90.66           C  
ATOM   4340  CD  GLU   546       3.795  -6.168   2.297  1.00 87.67           C  
ATOM   4341  OE1 GLU   546       4.120  -6.785   1.257  1.00 87.50           O  
ATOM   4342  OE2 GLU   546       4.004  -4.945   2.455  1.00 87.60           O  
ATOM   4343  N   GLY   547      -0.893  -8.952   1.470  1.00 95.79           N  
ATOM   4344  CA  GLY   547      -1.769  -9.979   0.930  1.00 95.85           C  
ATOM   4345  C   GLY   547      -1.899 -11.189   1.836  1.00 95.37           C  
ATOM   4346  O   GLY   547      -2.420 -12.227   1.423  1.00 93.87           O  
ATOM   4347  N   HIS   548      -1.449 -11.196   3.093  1.00 96.94           N  
ATOM   4348  CA  HIS   548      -1.620 -12.286   4.047  1.00 97.03           C  
ATOM   4349  C   HIS   548      -3.050 -12.336   4.575  1.00 96.79           C  
ATOM   4350  CB  HIS   548      -0.636 -12.141   5.209  1.00 96.40           C  
ATOM   4351  O   HIS   548      -3.499 -11.409   5.252  1.00 96.04           O  
ATOM   4352  CG  HIS   548       0.797 -12.108   4.782  1.00 92.84           C  
ATOM   4353  CD2 HIS   548       1.456 -12.806   3.827  1.00 85.53           C  
ATOM   4354  ND1 HIS   548       1.729 -11.278   5.366  1.00 85.03           N  
ATOM   4355  CE1 HIS   548       2.903 -11.468   4.788  1.00 85.56           C  
ATOM   4356  NE2 HIS   548       2.764 -12.390   3.851  1.00 86.87           N  
ATOM   4357  N   PRO   549      -3.885 -13.389   4.290  1.00 97.05           N  
ATOM   4358  CA  PRO   549      -5.210 -13.464   4.910  1.00 97.08           C  
ATOM   4359  C   PRO   549      -5.144 -13.693   6.418  1.00 96.74           C  
ATOM   4360  CB  PRO   549      -5.862 -14.655   4.204  1.00 96.55           C  
ATOM   4361  O   PRO   549      -4.536 -14.666   6.872  1.00 96.05           O  
ATOM   4362  CG  PRO   549      -4.722 -15.543   3.821  1.00 94.88           C  
ATOM   4363  CD  PRO   549      -3.522 -14.685   3.542  1.00 93.81           C  
ATOM   4364  N   LEU   550      -5.777 -12.862   7.155  1.00 96.06           N  
ATOM   4365  CA  LEU   550      -5.880 -12.919   8.609  1.00 96.08           C  
ATOM   4366  C   LEU   550      -7.338 -13.002   9.049  1.00 94.89           C  
ATOM   4367  CB  LEU   550      -5.213 -11.694   9.242  1.00 96.01           C  
ATOM   4368  O   LEU   550      -8.196 -12.306   8.502  1.00 93.27           O  
ATOM   4369  CG  LEU   550      -3.708 -11.548   9.015  1.00 95.84           C  
ATOM   4370  CD1 LEU   550      -3.177 -10.324   9.753  1.00 94.75           C  
ATOM   4371  CD2 LEU   550      -2.974 -12.808   9.462  1.00 94.32           C  
ATOM   4372  N   ILE   551      -7.591 -13.799  10.067  1.00 91.39           N  
ATOM   4373  CA  ILE   551      -8.890 -13.970  10.709  1.00 91.19           C  
ATOM   4374  C   ILE   551      -8.709 -14.063  12.223  1.00 89.46           C  
ATOM   4375  CB  ILE   551      -9.622 -15.223  10.179  1.00 89.64           C  
ATOM   4376  O   ILE   551      -7.705 -14.595  12.703  1.00 87.25           O  
ATOM   4377  CG1 ILE   551     -11.064 -15.257  10.695  1.00 81.43           C  
ATOM   4378  CG2 ILE   551      -8.868 -16.496  10.574  1.00 80.73           C  
ATOM   4379  CD1 ILE   551     -11.948 -16.281   9.996  1.00 78.96           C  
ATOM   4380  N   LEU   552      -9.638 -13.576  12.982  1.00 87.31           N  
ATOM   4381  CA  LEU   552      -9.681 -13.851  14.414  1.00 86.78           C  
ATOM   4382  C   LEU   552     -10.450 -15.136  14.699  1.00 84.51           C  
ATOM   4383  CB  LEU   552     -10.322 -12.681  15.166  1.00 85.39           C  
ATOM   4384  O   LEU   552     -11.667 -15.192  14.507  1.00 80.82           O  
ATOM   4385  CG  LEU   552      -9.584 -11.343  15.096  1.00 84.73           C  
ATOM   4386  CD1 LEU   552     -10.356 -10.272  15.858  1.00 82.04           C  
ATOM   4387  CD2 LEU   552      -8.169 -11.484  15.646  1.00 82.43           C  
ATOM   4388  N   PRO   553      -9.716 -16.142  15.050  1.00 80.85           N  
ATOM   4389  CA  PRO   553     -10.446 -17.379  15.340  1.00 79.99           C  
ATOM   4390  C   PRO   553     -11.442 -17.221  16.486  1.00 78.54           C  
ATOM   4391  CB  PRO   553      -9.335 -18.364  15.713  1.00 78.54           C  
ATOM   4392  O   PRO   553     -11.093 -16.687  17.543  1.00 74.49           O  
ATOM   4393  CG  PRO   553      -8.097 -17.795  15.098  1.00 78.37           C  
ATOM   4394  CD  PRO   553      -8.207 -16.297  15.103  1.00 78.14           C  
ATOM   4395  N   LYS   554     -12.750 -17.476  16.380  1.00 68.61           N  
ATOM   4396  CA  LYS   554     -13.773 -17.453  17.420  1.00 67.60           C  
ATOM   4397  C   LYS   554     -13.511 -18.526  18.474  1.00 67.72           C  
ATOM   4398  CB  LYS   554     -15.163 -17.646  16.811  1.00 64.95           C  
ATOM   4399  O   LYS   554     -13.407 -19.710  18.149  1.00 64.83           O  
ATOM   4400  CG  LYS   554     -15.611 -16.499  15.917  1.00 62.25           C  
ATOM   4401  CD  LYS   554     -17.004 -16.743  15.352  1.00 61.97           C  
ATOM   4402  CE  LYS   554     -17.423 -15.633  14.397  1.00 57.18           C  
ATOM   4403  NZ  LYS   554     -18.712 -15.949  13.711  1.00 53.86           N  
ATOM   4404  N   PRO   555     -13.307 -17.945  19.790  1.00 61.94           N  
ATOM   4405  CA  PRO   555     -13.433 -18.987  20.812  1.00 60.64           C  
ATOM   4406  C   PRO   555     -14.807 -19.654  20.809  1.00 61.78           C  
ATOM   4407  CB  PRO   555     -13.197 -18.228  22.120  1.00 58.82           C  
ATOM   4408  O   PRO   555     -15.830 -18.966  20.766  1.00 59.29           O  
ATOM   4409  CG  PRO   555     -13.411 -16.791  21.772  1.00 57.15           C  
ATOM   4410  CD  PRO   555     -13.286 -16.637  20.283  1.00 56.52           C  
ATOM   4411  N   LYS   556     -14.902 -20.885  20.766  1.00 51.16           N  
ATOM   4412  CA  LYS   556     -16.205 -21.541  20.719  1.00 51.24           C  
ATOM   4413  C   LYS   556     -16.994 -21.287  22.001  1.00 50.67           C  
ATOM   4414  CB  LYS   556     -16.042 -23.045  20.494  1.00 46.94           C  
ATOM   4415  O   LYS   556     -18.222 -21.399  22.012  1.00 48.28           O  
ATOM   4416  CG  LYS   556     -15.980 -23.448  19.028  1.00 44.38           C  
ATOM   4417  CD  LYS   556     -15.947 -24.962  18.865  1.00 46.54           C  
ATOM   4418  CE  LYS   556     -15.894 -25.367  17.398  1.00 38.90           C  
ATOM   4419  NZ  LYS   556     -15.764 -26.846  17.236  1.00 38.76           N  
ATOM   4420  N   SER   557     -16.333 -21.171  23.198  1.00 49.03           N  
ATOM   4421  CA  SER   557     -17.198 -20.877  24.336  1.00 49.94           C  
ATOM   4422  C   SER   557     -18.152 -19.730  24.024  1.00 48.92           C  
ATOM   4423  CB  SER   557     -16.362 -20.535  25.570  1.00 44.25           C  
ATOM   4424  O   SER   557     -19.249 -19.658  24.582  1.00 45.74           O  
ATOM   4425  OG  SER   557     -15.587 -19.370  25.346  1.00 42.93           O  
ATOM   4426  N   ALA   558     -17.841 -18.934  22.930  1.00 45.41           N  
ATOM   4427  CA  ALA   558     -18.788 -17.899  22.525  1.00 45.77           C  
ATOM   4428  C   ALA   558     -19.925 -18.491  21.695  1.00 45.61           C  
ATOM   4429  CB  ALA   558     -18.074 -16.803  21.738  1.00 42.75           C  
ATOM   4430  O   ALA   558     -20.902 -17.803  21.390  1.00 44.43           O  
ATOM   4431  N   ARG   559     -19.946 -19.795  21.432  1.00 48.77           N  
ATOM   4432  CA  ARG   559     -21.217 -20.344  20.971  1.00 48.36           C  
ATOM   4433  C   ARG   559     -22.139 -20.651  22.147  1.00 48.62           C  
ATOM   4434  CB  ARG   559     -20.988 -21.609  20.141  1.00 46.44           C  
ATOM   4435  O   ARG   559     -23.077 -21.441  22.018  1.00 46.97           O  
ATOM   4436  CG  ARG   559     -21.131 -21.397  18.643  1.00 45.05           C  
ATOM   4437  CD  ARG   559     -21.015 -22.706  17.874  1.00 46.80           C  
ATOM   4438  NE  ARG   559     -21.200 -22.507  16.440  1.00 41.32           N  
ATOM   4439  NH1 ARG   559     -21.425 -24.753  15.947  1.00 32.84           N  
ATOM   4440  NH2 ARG   559     -21.548 -23.190  14.275  1.00 28.61           N  
ATOM   4441  CZ  ARG   559     -21.391 -23.484  15.557  1.00 43.85           C  
ATOM   4442  N   ARG   560     -22.047 -19.876  23.350  1.00 45.60           N  
ATOM   4443  CA  ARG   560     -23.022 -20.110  24.410  1.00 47.38           C  
ATOM   4444  C   ARG   560     -24.085 -19.017  24.429  1.00 45.53           C  
ATOM   4445  CB  ARG   560     -22.327 -20.189  25.772  1.00 42.00           C  
ATOM   4446  O   ARG   560     -23.760 -17.830  24.497  1.00 44.15           O  
ATOM   4447  CG  ARG   560     -21.973 -21.603  26.202  1.00 41.79           C  
ATOM   4448  CD  ARG   560     -21.352 -21.631  27.592  1.00 45.43           C  
ATOM   4449  NE  ARG   560     -20.937 -22.979  27.970  1.00 40.46           N  
ATOM   4450  NH1 ARG   560     -20.101 -22.366  30.034  1.00 30.92           N  
ATOM   4451  NH2 ARG   560     -20.017 -24.556  29.362  1.00 25.97           N  
ATOM   4452  CZ  ARG   560     -20.353 -23.298  29.121  1.00 37.68           C  
ATOM   4453  N   SER   561     -25.419 -19.416  24.026  1.00 46.24           N  
ATOM   4454  CA  SER   561     -26.855 -19.320  24.268  1.00 48.18           C  
ATOM   4455  C   SER   561     -27.567 -18.639  23.104  1.00 46.48           C  
ATOM   4456  CB  SER   561     -27.131 -18.554  25.563  1.00 42.50           C  
ATOM   4457  O   SER   561     -27.360 -17.450  22.852  1.00 44.51           O  
ATOM   4458  OG  SER   561     -28.516 -18.292  25.707  1.00 44.61           O  
ATOM   4459  N   ARG   562     -27.638 -19.296  21.916  1.00 50.20           N  
ATOM   4460  CA  ARG   562     -28.672 -18.959  20.944  1.00 49.91           C  
ATOM   4461  C   ARG   562     -29.846 -18.252  21.615  1.00 49.93           C  
ATOM   4462  CB  ARG   562     -29.161 -20.215  20.221  1.00 46.64           C  
ATOM   4463  O   ARG   562     -30.739 -17.741  20.937  1.00 47.61           O  
ATOM   4464  CG  ARG   562     -28.537 -20.419  18.849  1.00 45.30           C  
ATOM   4465  CD  ARG   562     -29.142 -21.615  18.126  1.00 47.04           C  
ATOM   4466  NE  ARG   562     -28.531 -21.817  16.816  1.00 40.37           N  
ATOM   4467  NH1 ARG   562     -29.797 -23.675  16.284  1.00 30.25           N  
ATOM   4468  NH2 ARG   562     -28.237 -22.883  14.803  1.00 25.97           N  
ATOM   4469  CZ  ARG   562     -28.856 -22.792  15.970  1.00 40.17           C  
ATOM   4470  N   ASN   563     -29.660 -18.013  22.949  1.00 47.31           N  
ATOM   4471  CA  ASN   563     -30.775 -17.377  23.641  1.00 49.50           C  
ATOM   4472  C   ASN   563     -30.389 -16.004  24.183  1.00 47.22           C  
ATOM   4473  CB  ASN   563     -31.285 -18.271  24.773  1.00 42.86           C  
ATOM   4474  O   ASN   563     -30.944 -15.548  25.185  1.00 44.32           O  
ATOM   4475  CG  ASN   563     -32.006 -19.503  24.265  1.00 41.89           C  
ATOM   4476  ND2 ASN   563     -32.195 -20.484  25.141  1.00 41.58           N  
ATOM   4477  OD1 ASN   563     -32.391 -19.574  23.095  1.00 44.50           O  
ATOM   4478  N   SER   564     -29.276 -15.434  23.549  1.00 44.35           N  
ATOM   4479  CA  SER   564     -29.370 -13.984  23.683  1.00 47.03           C  
ATOM   4480  C   SER   564     -30.402 -13.406  22.721  1.00 44.86           C  
ATOM   4481  CB  SER   564     -28.009 -13.332  23.436  1.00 42.15           C  
ATOM   4482  O   SER   564     -30.384 -13.710  21.526  1.00 43.74           O  
ATOM   4483  OG  SER   564     -27.255 -13.272  24.634  1.00 44.71           O  
ATOM   4484  N   PRO   565     -31.613 -13.055  23.167  1.00 47.82           N  
ATOM   4485  CA  PRO   565     -32.366 -12.229  22.221  1.00 47.11           C  
ATOM   4486  C   PRO   565     -31.462 -11.468  21.253  1.00 47.33           C  
ATOM   4487  CB  PRO   565     -33.130 -11.262  23.129  1.00 44.72           C  
ATOM   4488  O   PRO   565     -30.455 -10.889  21.668  1.00 45.40           O  
ATOM   4489  CG  PRO   565     -32.409 -11.314  24.437  1.00 43.71           C  
ATOM   4490  CD  PRO   565     -31.607 -12.583  24.488  1.00 46.12           C  
ATOM   4491  N   ARG   566     -31.201 -12.016  20.044  1.00 47.17           N  
ATOM   4492  CA  ARG   566     -30.760 -11.014  19.080  1.00 46.89           C  
ATOM   4493  C   ARG   566     -30.760  -9.621  19.700  1.00 47.16           C  
ATOM   4494  CB  ARG   566     -31.652 -11.034  17.837  1.00 43.97           C  
ATOM   4495  O   ARG   566     -31.821  -9.047  19.952  1.00 44.88           O  
ATOM   4496  CG  ARG   566     -31.268 -12.098  16.821  1.00 42.14           C  
ATOM   4497  CD  ARG   566     -32.171 -12.060  15.596  1.00 44.07           C  
ATOM   4498  NE  ARG   566     -31.782 -13.062  14.608  1.00 40.04           N  
ATOM   4499  NH1 ARG   566     -33.535 -12.624  13.168  1.00 29.31           N  
ATOM   4500  NH2 ARG   566     -31.996 -14.242  12.649  1.00 24.74           N  
ATOM   4501  CZ  ARG   566     -32.439 -13.307  13.477  1.00 36.53           C  
ATOM   4502  N   SER   567     -29.975  -9.294  20.735  1.00 40.73           N  
ATOM   4503  CA  SER   567     -29.918  -7.836  20.682  1.00 42.84           C  
ATOM   4504  C   SER   567     -30.105  -7.327  19.257  1.00 40.75           C  
ATOM   4505  CB  SER   567     -28.587  -7.332  21.242  1.00 38.34           C  
ATOM   4506  O   SER   567     -29.418  -7.775  18.337  1.00 39.17           O  
ATOM   4507  OG  SER   567     -27.593  -7.308  20.233  1.00 40.88           O  
ATOM   4508  N   SER   568     -31.314  -7.332  18.732  1.00 37.83           N  
ATOM   4509  CA  SER   568     -31.475  -6.448  17.582  1.00 39.32           C  
ATOM   4510  C   SER   568     -30.164  -5.749  17.235  1.00 37.80           C  
ATOM   4511  CB  SER   568     -32.562  -5.407  17.852  1.00 35.23           C  
ATOM   4512  O   SER   568     -29.698  -4.886  17.983  1.00 35.94           O  
ATOM   4513  OG  SER   568     -32.239  -4.628  18.991  1.00 38.15           O  
ATOM   4514  N   GLN   569     -28.986  -6.443  16.948  1.00 35.02           N  
ATOM   4515  CA  GLN   569     -28.124  -5.592  16.135  1.00 36.33           C  
ATOM   4516  C   GLN   569     -28.907  -4.424  15.541  1.00 35.27           C  
ATOM   4517  CB  GLN   569     -27.466  -6.404  15.018  1.00 32.56           C  
ATOM   4518  O   GLN   569     -29.779  -4.622  14.693  1.00 33.56           O  
ATOM   4519  CG  GLN   569     -26.072  -6.911  15.367  1.00 32.71           C  
ATOM   4520  CD  GLN   569     -25.460  -7.751  14.261  1.00 39.14           C  
ATOM   4521  NE2 GLN   569     -24.159  -8.001  14.358  1.00 33.41           N  
ATOM   4522  OE1 GLN   569     -26.151  -8.173  13.329  1.00 47.59           O  
ATOM   4523  N   LYS   570     -29.425  -3.473  16.324  1.00 34.02           N  
ATOM   4524  CA  LYS   570     -29.567  -2.235  15.563  1.00 35.04           C  
ATOM   4525  C   LYS   570     -28.665  -2.239  14.332  1.00 34.11           C  
ATOM   4526  CB  LYS   570     -29.249  -1.024  16.442  1.00 31.62           C  
ATOM   4527  O   LYS   570     -27.439  -2.269  14.455  1.00 32.35           O  
ATOM   4528  CG  LYS   570     -30.391  -0.025  16.556  1.00 31.70           C  
ATOM   4529  CD  LYS   570     -30.028   1.136  17.473  1.00 36.88           C  
ATOM   4530  CE  LYS   570     -31.166   2.142  17.580  1.00 33.38           C  
ATOM   4531  NZ  LYS   570     -30.790   3.316  18.424  1.00 35.09           N  
ATOM   4532  N   ALA   571     -28.881  -3.115  13.372  1.00 32.01           N  
ATOM   4533  CA  ALA   571     -28.335  -2.772  12.061  1.00 32.56           C  
ATOM   4534  C   ALA   571     -27.421  -1.554  12.149  1.00 31.72           C  
ATOM   4535  CB  ALA   571     -29.465  -2.516  11.066  1.00 29.49           C  
ATOM   4536  O   ALA   571     -27.781  -0.542  12.756  1.00 29.93           O  
ATOM   4537  N   LEU   572     -26.187  -1.573  12.526  1.00 25.94           N  
ATOM   4538  CA  LEU   572     -25.450  -0.411  12.041  1.00 26.99           C  
ATOM   4539  C   LEU   572     -26.308   0.419  11.092  1.00 25.76           C  
ATOM   4540  CB  LEU   572     -24.164  -0.849  11.334  1.00 24.16           C  
ATOM   4541  O   LEU   572     -26.706  -0.060  10.028  1.00 24.60           O  
ATOM   4542  CG  LEU   572     -22.934  -1.038  12.222  1.00 25.25           C  
ATOM   4543  CD1 LEU   572     -22.034  -2.131  11.656  1.00 23.48           C  
ATOM   4544  CD2 LEU   572     -22.167   0.273  12.361  1.00 25.06           C  
ATOM   4545  N   THR   573     -27.452   0.924  11.501  1.00 24.43           N  
ATOM   4546  CA  THR   573     -27.896   2.039  10.671  1.00 27.49           C  
ATOM   4547  C   THR   573     -26.744   2.575   9.825  1.00 24.11           C  
ATOM   4548  CB  THR   573     -28.480   3.177  11.528  1.00 22.92           C  
ATOM   4549  O   THR   573     -25.743   3.054  10.362  1.00 23.17           O  
ATOM   4550  CG2 THR   573     -30.000   3.080  11.608  1.00 17.83           C  
ATOM   4551  OG1 THR   573     -27.937   3.097  12.852  1.00 14.33           O  
ATOM   4552  N   VAL   574     -26.107   1.808   8.923  1.00 27.22           N  
ATOM   4553  CA  VAL   574     -25.570   2.601   7.822  1.00 28.32           C  
ATOM   4554  C   VAL   574     -25.831   4.084   8.078  1.00 26.79           C  
ATOM   4555  CB  VAL   574     -26.181   2.179   6.467  1.00 25.06           C  
ATOM   4556  O   VAL   574     -26.960   4.479   8.379  1.00 25.45           O  
ATOM   4557  CG1 VAL   574     -25.559   2.975   5.322  1.00 24.36           C  
ATOM   4558  CG2 VAL   574     -25.995   0.679   6.243  1.00 25.75           C  
ATOM   4559  N   TYR   575     -25.173   4.864   8.841  1.00 21.93           N  
ATOM   4560  CA  TYR   575     -25.298   6.302   8.636  1.00 26.73           C  
ATOM   4561  C   TYR   575     -26.365   6.615   7.594  1.00 21.54           C  
ATOM   4562  CB  TYR   575     -23.957   6.903   8.206  1.00 21.11           C  
ATOM   4563  O   TYR   575     -26.154   6.405   6.398  1.00 20.90           O  
ATOM   4564  CG  TYR   575     -23.413   7.928   9.171  1.00 23.36           C  
ATOM   4565  CD1 TYR   575     -23.714   9.281   9.024  1.00 21.51           C  
ATOM   4566  CD2 TYR   575     -22.597   7.548  10.231  1.00 21.38           C  
ATOM   4567  CE1 TYR   575     -23.214  10.229   9.910  1.00 14.90           C  
ATOM   4568  CE2 TYR   575     -22.091   8.488  11.123  1.00 19.77           C  
ATOM   4569  OH  TYR   575     -21.907  10.758  11.835  1.00  8.61           O  
ATOM   4570  CZ  TYR   575     -22.405   9.824  10.955  1.00 21.75           C  
ATOM   4571  N   GLN   576     -27.553   6.339   7.691  1.00 26.40           N  
ATOM   4572  CA  GLN   576     -28.655   7.176   7.230  1.00 26.40           C  
ATOM   4573  C   GLN   576     -28.644   8.534   7.928  1.00 26.45           C  
ATOM   4574  CB  GLN   576     -29.995   6.477   7.464  1.00 24.22           C  
ATOM   4575  O   GLN   576     -29.017   8.639   9.098  1.00 24.89           O  
ATOM   4576  CG  GLN   576     -30.250   5.308   6.522  1.00 24.84           C  
ATOM   4577  CD  GLN   576     -31.634   4.708   6.693  1.00 30.36           C  
ATOM   4578  NE2 GLN   576     -32.132   4.060   5.646  1.00 26.52           N  
ATOM   4579  OE1 GLN   576     -32.249   4.826   7.757  1.00 40.96           O  
ATOM   4580  N   GLY   577     -27.585   9.449   7.839  1.00 27.54           N  
ATOM   4581  CA  GLY   577     -27.985  10.845   7.907  1.00 27.05           C  
ATOM   4582  C   GLY   577     -29.475  11.049   7.708  1.00 27.17           C  
ATOM   4583  O   GLY   577     -30.073  10.455   6.808  1.00 25.22           O  
ATOM   4584  N   GLU   578     -30.283  11.108   8.873  1.00 24.07           N  
ATOM   4585  CA  GLU   578     -31.562  11.798   9.015  1.00 26.43           C  
ATOM   4586  C   GLU   578     -31.705  12.914   7.984  1.00 24.24           C  
ATOM   4587  CB  GLU   578     -31.712  12.367  10.429  1.00 22.76           C  
ATOM   4588  O   GLU   578     -30.927  13.870   7.984  1.00 23.83           O  
ATOM   4589  CG  GLU   578     -31.922  11.306  11.500  1.00 24.63           C  
ATOM   4590  CD  GLU   578     -32.194  11.889  12.877  1.00 28.33           C  
ATOM   4591  OE1 GLU   578     -31.947  13.099  13.083  1.00 41.11           O  
ATOM   4592  OE2 GLU   578     -32.656  11.130  13.757  1.00 26.01           O  
ATOM   4593  N   GLY   579     -32.045  12.440   6.671  1.00 25.50           N  
ATOM   4594  CA  GLY   579     -32.822  13.211   5.714  1.00 27.48           C  
ATOM   4595  C   GLY   579     -32.222  13.212   4.321  1.00 25.53           C  
ATOM   4596  O   GLY   579     -31.337  14.017   4.021  1.00 24.41           O  
ATOM   4597  N   PHE   580     -31.893  12.117   3.671  1.00 23.81           N  
ATOM   4598  CA  PHE   580     -32.190  11.934   2.255  1.00 26.10           C  
ATOM   4599  C   PHE   580     -33.474  11.134   2.069  1.00 24.01           C  
ATOM   4600  CB  PHE   580     -31.027  11.232   1.547  1.00 22.87           C  
ATOM   4601  O   PHE   580     -33.494   9.922   2.291  1.00 23.08           O  
ATOM   4602  CG  PHE   580     -29.953  12.170   1.066  1.00 24.29           C  
ATOM   4603  CD1 PHE   580     -30.057  12.789  -0.174  1.00 23.12           C  
ATOM   4604  CD2 PHE   580     -28.840  12.433   1.853  1.00 25.18           C  
ATOM   4605  CE1 PHE   580     -29.065  13.659  -0.622  1.00 26.95           C  
ATOM   4606  CE2 PHE   580     -27.845  13.300   1.412  1.00 29.79           C  
ATOM   4607  CZ  PHE   580     -27.958  13.911   0.174  1.00 24.47           C  
ATOM   4608  N   THR   581     -34.591  11.506   2.618  1.00 27.63           N  
ATOM   4609  CA  THR   581     -35.898  11.131   2.088  1.00 30.04           C  
ATOM   4610  C   THR   581     -35.805  10.805   0.600  1.00 27.53           C  
ATOM   4611  CB  THR   581     -36.932  12.250   2.308  1.00 25.38           C  
ATOM   4612  O   THR   581     -35.262  11.590  -0.180  1.00 26.41           O  
ATOM   4613  CG2 THR   581     -37.273  12.402   3.786  1.00 26.45           C  
ATOM   4614  OG1 THR   581     -36.397  13.488   1.823  1.00 22.83           O  
ATOM   4615  N   ASN   582     -35.452   9.529   0.262  1.00 23.82           N  
ATOM   4616  CA  ASN   582     -36.001   8.709  -0.812  1.00 26.69           C  
ATOM   4617  C   ASN   582     -36.901   9.525  -1.736  1.00 23.98           C  
ATOM   4618  CB  ASN   582     -36.770   7.517  -0.238  1.00 22.64           C  
ATOM   4619  O   ASN   582     -37.927   9.029  -2.206  1.00 23.33           O  
ATOM   4620  CG  ASN   582     -35.861   6.368   0.151  1.00 23.77           C  
ATOM   4621  ND2 ASN   582     -36.347   5.498   1.028  1.00 14.62           N  
ATOM   4622  OD1 ASN   582     -34.730   6.264  -0.332  1.00 23.20           O  
ATOM   4623  N   SER   583     -36.407  10.752  -2.206  1.00 28.43           N  
ATOM   4624  CA  SER   583     -37.017  11.197  -3.454  1.00 29.70           C  
ATOM   4625  C   SER   583     -35.958  11.596  -4.476  1.00 28.29           C  
ATOM   4626  CB  SER   583     -37.961  12.373  -3.200  1.00 25.39           C  
ATOM   4627  O   SER   583     -35.147  12.489  -4.221  1.00 26.72           O  
ATOM   4628  OG  SER   583     -37.280  13.434  -2.553  1.00 25.57           O  
ATOM   4629  N   CYS   584     -35.236  10.694  -5.204  1.00 23.10           N  
ATOM   4630  CA  CYS   584     -34.836  10.880  -6.595  1.00 29.13           C  
ATOM   4631  C   CYS   584     -35.818  11.786  -7.328  1.00 23.16           C  
ATOM   4632  CB  CYS   584     -34.740   9.532  -7.309  1.00 23.43           C  
ATOM   4633  O   CYS   584     -37.025  11.538  -7.316  1.00 22.78           O  
ATOM   4634  SG  CYS   584     -33.362   8.508  -6.749  1.00 20.89           S  
ATOM   4635  N   PRO   585     -35.574  13.192  -7.289  1.00 25.88           N  
ATOM   4636  CA  PRO   585     -36.369  13.804  -8.356  1.00 27.02           C  
ATOM   4637  C   PRO   585     -36.393  12.964  -9.631  1.00 25.63           C  
ATOM   4638  CB  PRO   585     -35.665  15.142  -8.596  1.00 23.73           C  
ATOM   4639  O   PRO   585     -35.451  12.214  -9.898  1.00 24.56           O  
ATOM   4640  CG  PRO   585     -34.308  14.974  -7.993  1.00 24.31           C  
ATOM   4641  CD  PRO   585     -34.371  13.868  -6.979  1.00 29.22           C  
ATOM   4642  N   PRO   586     -37.633  12.609 -10.215  1.00 27.66           N  
ATOM   4643  CA  PRO   586     -37.729  12.218 -11.624  1.00 27.38           C  
ATOM   4644  C   PRO   586     -36.508  12.642 -12.438  1.00 27.55           C  
ATOM   4645  CB  PRO   586     -38.986  12.945 -12.106  1.00 25.24           C  
ATOM   4646  O   PRO   586     -35.952  13.719 -12.208  1.00 26.32           O  
ATOM   4647  CG  PRO   586     -39.293  13.935 -11.029  1.00 25.25           C  
ATOM   4648  CD  PRO   586     -38.533  13.545  -9.794  1.00 29.34           C  
ATOM   4649  N   ARG   587     -35.563  11.607 -12.780  1.00 27.26           N  
ATOM   4650  CA  ARG   587     -34.653  11.600 -13.921  1.00 27.12           C  
ATOM   4651  C   ARG   587     -34.540  12.989 -14.540  1.00 27.12           C  
ATOM   4652  CB  ARG   587     -35.118  10.592 -14.974  1.00 24.75           C  
ATOM   4653  O   ARG   587     -35.543  13.572 -14.957  1.00 25.36           O  
ATOM   4654  CG  ARG   587     -34.338   9.287 -14.965  1.00 24.28           C  
ATOM   4655  CD  ARG   587     -34.807   8.342 -16.063  1.00 29.59           C  
ATOM   4656  NE  ARG   587     -34.128   7.052 -15.990  1.00 24.46           N  
ATOM   4657  NH1 ARG   587     -35.257   6.123 -17.778  1.00 21.63           N  
ATOM   4658  NH2 ARG   587     -33.681   4.898 -16.651  1.00 18.44           N  
ATOM   4659  CZ  ARG   587     -34.357   6.027 -16.806  1.00 24.58           C  
ATOM   4660  N   PRO   588     -33.688  13.911 -14.146  1.00 24.92           N  
ATOM   4661  CA  PRO   588     -33.470  14.719 -15.347  1.00 25.38           C  
ATOM   4662  C   PRO   588     -32.996  13.890 -16.539  1.00 24.59           C  
ATOM   4663  CB  PRO   588     -32.392  15.715 -14.912  1.00 22.67           C  
ATOM   4664  O   PRO   588     -32.255  12.919 -16.364  1.00 23.65           O  
ATOM   4665  CG  PRO   588     -32.047  15.318 -13.513  1.00 22.74           C  
ATOM   4666  CD  PRO   588     -32.912  14.154 -13.121  1.00 25.93           C  
ATOM   4667  N   SER   589     -33.884  13.573 -17.582  1.00 24.37           N  
ATOM   4668  CA  SER   589     -33.466  13.408 -18.970  1.00 24.80           C  
ATOM   4669  C   SER   589     -32.009  13.816 -19.160  1.00 24.30           C  
ATOM   4670  CB  SER   589     -34.360  14.228 -19.901  1.00 22.23           C  
ATOM   4671  O   SER   589     -31.629  14.946 -18.846  1.00 23.45           O  
ATOM   4672  OG  SER   589     -34.131  15.615 -19.725  1.00 20.17           O  
ATOM   4673  N   ILE   590     -31.040  13.108 -18.670  1.00 21.32           N  
ATOM   4674  CA  ILE   590     -29.729  13.303 -19.277  1.00 20.64           C  
ATOM   4675  C   ILE   590     -29.860  13.310 -20.799  1.00 21.33           C  
ATOM   4676  CB  ILE   590     -28.731  12.210 -18.831  1.00 20.12           C  
ATOM   4677  O   ILE   590     -30.353  12.346 -21.390  1.00 20.63           O  
ATOM   4678  CG1 ILE   590     -28.633  12.170 -17.302  1.00 21.76           C  
ATOM   4679  CG2 ILE   590     -27.355  12.445 -19.462  1.00 21.07           C  
ATOM   4680  CD1 ILE   590     -27.765  11.039 -16.767  1.00 19.39           C  
ATOM   4681  N   THR   591     -30.253  14.302 -21.370  1.00 23.27           N  
ATOM   4682  CA  THR   591     -29.933  14.631 -22.754  1.00 23.21           C  
ATOM   4683  C   THR   591     -28.538  14.133 -23.120  1.00 23.04           C  
ATOM   4684  CB  THR   591     -30.020  16.149 -23.002  1.00 21.34           C  
ATOM   4685  O   THR   591     -27.580  14.353 -22.377  1.00 22.46           O  
ATOM   4686  CG2 THR   591     -30.189  16.455 -24.487  1.00 18.61           C  
ATOM   4687  OG1 THR   591     -31.141  16.681 -22.286  1.00 15.45           O  
ATOM   4688  N   PRO   592     -28.235  12.665 -23.606  1.00 25.78           N  
ATOM   4689  CA  PRO   592     -26.932  12.615 -24.274  1.00 24.60           C  
ATOM   4690  C   PRO   592     -26.219  13.965 -24.277  1.00 25.78           C  
ATOM   4691  CB  PRO   592     -27.284  12.180 -25.699  1.00 23.65           C  
ATOM   4692  O   PRO   592     -26.831  14.991 -24.587  1.00 24.34           O  
ATOM   4693  CG  PRO   592     -28.759  11.941 -25.673  1.00 23.75           C  
ATOM   4694  CD  PRO   592     -29.299  12.436 -24.362  1.00 27.35           C  
ATOM   4695  N   LEU   593     -25.638  14.395 -23.219  1.00 22.17           N  
ATOM   4696  CA  LEU   593     -24.858  15.607 -23.445  1.00 21.46           C  
ATOM   4697  C   LEU   593     -24.625  15.834 -24.935  1.00 21.91           C  
ATOM   4698  CB  LEU   593     -23.516  15.526 -22.713  1.00 20.33           C  
ATOM   4699  O   LEU   593     -24.079  14.967 -25.621  1.00 20.56           O  
ATOM   4700  CG  LEU   593     -23.550  15.783 -21.205  1.00 20.54           C  
ATOM   4701  CD1 LEU   593     -22.294  15.224 -20.544  1.00 20.18           C  
ATOM   4702  CD2 LEU   593     -23.693  17.274 -20.919  1.00 22.90           C  
ATOM   4703  N   SER   594     -25.671  16.039 -25.698  1.00 22.65           N  
ATOM   4704  CA  SER   594     -25.625  16.742 -26.976  1.00 22.35           C  
ATOM   4705  C   SER   594     -24.197  17.129 -27.344  1.00 22.44           C  
ATOM   4706  CB  SER   594     -26.505  17.993 -26.931  1.00 20.32           C  
ATOM   4707  O   SER   594     -23.441  17.610 -26.497  1.00 21.67           O  
ATOM   4708  OG  SER   594     -25.890  19.013 -26.164  1.00 12.17           O  
ATOM   4709  N   GLY   595     -23.430  16.082 -28.143  1.00 22.58           N  
ATOM   4710  CA  GLY   595     -22.662  16.477 -29.313  1.00 20.51           C  
ATOM   4711  C   GLY   595     -22.141  17.899 -29.233  1.00 22.61           C  
ATOM   4712  O   GLY   595     -21.190  18.258 -29.930  1.00 21.24           O  
ATOM   4713  N   SER   596     -22.069  18.508 -27.971  1.00 21.21           N  
ATOM   4714  CA  SER   596     -21.532  19.864 -27.956  1.00 21.48           C  
ATOM   4715  C   SER   596     -21.265  20.338 -26.532  1.00 21.21           C  
ATOM   4716  CB  SER   596     -22.494  20.829 -28.651  1.00 19.29           C  
ATOM   4717  O   SER   596     -20.519  21.296 -26.320  1.00 20.39           O  
ATOM   4718  OG  SER   596     -23.685  20.981 -27.899  1.00 11.55           O  
ATOM   4719  N   VAL   597     -21.236  19.404 -25.438  1.00 19.47           N  
ATOM   4720  CA  VAL   597     -20.926  20.085 -24.185  1.00 21.34           C  
ATOM   4721  C   VAL   597     -20.014  19.207 -23.332  1.00 19.64           C  
ATOM   4722  CB  VAL   597     -22.208  20.443 -23.401  1.00 18.04           C  
ATOM   4723  O   VAL   597     -19.594  19.609 -22.244  1.00 19.47           O  
ATOM   4724  CG1 VAL   597     -21.873  21.298 -22.180  1.00  9.72           C  
ATOM   4725  CG2 VAL   597     -23.203  21.166 -24.306  1.00  8.11           C  
ATOM   4726  N   ILE   598     -19.132  18.295 -24.077  1.00 23.78           N  
ATOM   4727  CA  ILE   598     -17.754  17.817 -24.070  1.00 23.19           C  
ATOM   4728  C   ILE   598     -17.061  18.219 -25.370  1.00 23.63           C  
ATOM   4729  CB  ILE   598     -17.688  16.285 -23.879  1.00 21.48           C  
ATOM   4730  O   ILE   598     -17.446  17.767 -26.451  1.00 22.27           O  
ATOM   4731  CG1 ILE   598     -18.413  15.876 -22.591  1.00 21.47           C  
ATOM   4732  CG2 ILE   598     -16.234  15.805 -23.864  1.00 22.24           C  
ATOM   4733  CD1 ILE   598     -18.501  14.371 -22.382  1.00 20.07           C  
ATOM   4734  N   ALA   599     -17.100  19.395 -25.845  1.00 20.79           N  
ATOM   4735  CA  ALA   599     -16.008  19.422 -26.814  1.00 22.53           C  
ATOM   4736  C   ALA   599     -15.163  18.154 -26.723  1.00 20.53           C  
ATOM   4737  CB  ALA   599     -15.135  20.656 -26.599  1.00 18.86           C  
ATOM   4738  O   ALA   599     -14.647  17.820 -25.654  1.00 19.75           O  
ATOM   4739  N   ALA   600     -15.617  16.882 -27.082  1.00 22.92           N  
ATOM   4740  CA  ALA   600     -14.614  16.194 -27.891  1.00 21.92           C  
ATOM   4741  C   ALA   600     -13.385  17.072 -28.105  1.00 22.91           C  
ATOM   4742  CB  ALA   600     -15.208  15.777 -29.234  1.00 21.10           C  
ATOM   4743  O   ALA   600     -13.476  18.138 -28.720  1.00 21.79           O  
ATOM   4744  N   ARG   601     -12.815  17.577 -27.043  1.00 22.65           N  
ATOM   4745  CA  ARG   601     -11.492  18.182 -27.153  1.00 22.67           C  
ATOM   4746  C   ARG   601     -10.467  17.171 -27.657  1.00 22.48           C  
ATOM   4747  CB  ARG   601     -11.047  18.750 -25.803  1.00 20.65           C  
ATOM   4748  O   ARG   601     -10.378  16.057 -27.135  1.00 21.80           O  
ATOM   4749  CG  ARG   601     -11.497  20.182 -25.559  1.00 21.35           C  
ATOM   4750  CD  ARG   601     -10.851  20.772 -24.313  1.00 23.56           C  
ATOM   4751  NE  ARG   601     -10.933  22.229 -24.302  1.00 11.68           N  
ATOM   4752  NH1 ARG   601      -9.788  22.485 -22.312  1.00 13.26           N  
ATOM   4753  NH2 ARG   601     -10.559  24.325 -23.441  1.00 12.75           N  
ATOM   4754  CZ  ARG   601     -10.426  23.010 -23.352  1.00 16.95           C  
ATOM   4755  N   ASP   602     -10.386  17.050 -29.069  1.00 23.88           N  
ATOM   4756  CA  ASP   602      -9.379  16.591 -30.020  1.00 25.39           C  
ATOM   4757  C   ASP   602      -8.186  15.968 -29.299  1.00 23.79           C  
ATOM   4758  CB  ASP   602      -8.913  17.746 -30.908  1.00 22.23           C  
ATOM   4759  O   ASP   602      -7.538  15.063 -29.828  1.00 22.40           O  
ATOM   4760  CG  ASP   602      -9.933  18.130 -31.966  1.00 22.51           C  
ATOM   4761  OD1 ASP   602     -10.841  17.323 -32.259  1.00 13.36           O  
ATOM   4762  OD2 ASP   602      -9.826  19.249 -32.513  1.00 12.78           O  
ATOM   4763  N   ASP   603      -8.066  16.042 -27.936  1.00 20.23           N  
ATOM   4764  CA  ASP   603      -6.889  15.467 -27.293  1.00 23.89           C  
ATOM   4765  C   ASP   603      -7.253  14.208 -26.508  1.00 20.23           C  
ATOM   4766  CB  ASP   603      -6.229  16.491 -26.367  1.00 18.47           C  
ATOM   4767  O   ASP   603      -6.397  13.355 -26.263  1.00 19.56           O  
ATOM   4768  CG  ASP   603      -7.214  17.494 -25.794  1.00 16.69           C  
ATOM   4769  OD1 ASP   603      -8.290  17.705 -26.395  1.00  9.60           O  
ATOM   4770  OD2 ASP   603      -6.911  18.082 -24.733  1.00 10.10           O  
ATOM   4771  N   ILE   604      -8.673  13.934 -26.404  1.00 24.75           N  
ATOM   4772  CA  ILE   604      -9.039  12.621 -25.884  1.00 24.34           C  
ATOM   4773  C   ILE   604      -9.078  11.606 -27.025  1.00 24.75           C  
ATOM   4774  CB  ILE   604     -10.401  12.661 -25.155  1.00 22.26           C  
ATOM   4775  O   ILE   604      -8.885  10.408 -26.805  1.00 23.23           O  
ATOM   4776  CG1 ILE   604     -10.345  13.632 -23.971  1.00 20.98           C  
ATOM   4777  CG2 ILE   604     -10.808  11.258 -24.694  1.00 22.43           C  
ATOM   4778  CD1 ILE   604     -11.677  13.818 -23.258  1.00 20.28           C  
ATOM   4779  N   TYR   605      -8.922  12.156 -28.390  1.00 23.43           N  
ATOM   4780  CA  TYR   605      -8.726  11.374 -29.605  1.00 24.81           C  
ATOM   4781  C   TYR   605      -7.278  10.918 -29.732  1.00 23.30           C  
ATOM   4782  CB  TYR   605      -9.128  12.187 -30.839  1.00 21.31           C  
ATOM   4783  O   TYR   605      -6.977   9.988 -30.484  1.00 21.59           O  
ATOM   4784  CG  TYR   605     -10.576  12.020 -31.232  1.00 21.52           C  
ATOM   4785  CD1 TYR   605     -10.991  10.926 -31.989  1.00 15.97           C  
ATOM   4786  CD2 TYR   605     -11.531  12.955 -30.848  1.00 15.28           C  
ATOM   4787  CE1 TYR   605     -12.323  10.769 -32.355  1.00  9.77           C  
ATOM   4788  CE2 TYR   605     -12.866  12.808 -31.208  1.00 12.65           C  
ATOM   4789  OH  TYR   605     -14.573  11.563 -32.319  1.00  7.87           O  
ATOM   4790  CZ  TYR   605     -13.252  11.713 -31.960  1.00 14.89           C  
ATOM   4791  N   HIS   606      -6.419  11.371 -28.849  1.00 16.78           N  
ATOM   4792  CA  HIS   606      -5.057  10.910 -29.097  1.00 22.60           C  
ATOM   4793  C   HIS   606      -4.821   9.534 -28.482  1.00 17.67           C  
ATOM   4794  CB  HIS   606      -4.043  11.913 -28.545  1.00 15.19           C  
ATOM   4795  O   HIS   606      -4.158   8.686 -29.084  1.00 16.95           O  
ATOM   4796  CG  HIS   606      -3.327  12.687 -29.605  1.00 10.46           C  
ATOM   4797  CD2 HIS   606      -3.358  14.004 -29.918  1.00  8.22           C  
ATOM   4798  ND1 HIS   606      -2.454  12.099 -30.494  1.00 12.22           N  
ATOM   4799  CE1 HIS   606      -1.977  13.024 -31.311  1.00  7.73           C  
ATOM   4800  NE2 HIS   606      -2.510  14.188 -30.982  1.00  8.30           N  
ATOM   4801  N   PRO   607      -5.704   9.060 -27.562  1.00 24.43           N  
ATOM   4802  CA  PRO   607      -5.573   7.619 -27.337  1.00 25.23           C  
ATOM   4803  C   PRO   607      -6.398   6.791 -28.320  1.00 24.50           C  
ATOM   4804  CB  PRO   607      -6.085   7.438 -25.906  1.00 22.04           C  
ATOM   4805  O   PRO   607      -6.030   5.658 -28.640  1.00 23.05           O  
ATOM   4806  CG  PRO   607      -6.294   8.827 -25.396  1.00 21.86           C  
ATOM   4807  CD  PRO   607      -6.190   9.780 -26.552  1.00 25.97           C  
ATOM   4808  N   ALA   608      -7.300   7.373 -29.095  1.00 24.26           N  
ATOM   4809  CA  ALA   608      -7.949   6.732 -30.236  1.00 24.45           C  
ATOM   4810  C   ALA   608      -6.998   6.638 -31.426  1.00 24.19           C  
ATOM   4811  CB  ALA   608      -9.212   7.496 -30.628  1.00 22.01           C  
ATOM   4812  O   ALA   608      -7.016   5.652 -32.167  1.00 22.11           O  
ATOM   4813  N   ARG   609      -5.920   7.324 -31.468  1.00 25.63           N  
ATOM   4814  CA  ARG   609      -4.922   7.221 -32.528  1.00 25.71           C  
ATOM   4815  C   ARG   609      -3.631   6.599 -32.006  1.00 25.62           C  
ATOM   4816  CB  ARG   609      -4.634   8.597 -33.131  1.00 22.93           C  
ATOM   4817  O   ARG   609      -2.829   6.076 -32.783  1.00 23.52           O  
ATOM   4818  CG  ARG   609      -5.378   8.869 -34.428  1.00 22.68           C  
ATOM   4819  CD  ARG   609      -4.885  10.140 -35.106  1.00 26.86           C  
ATOM   4820  NE  ARG   609      -5.641  10.432 -36.320  1.00 14.49           N  
ATOM   4821  NH1 ARG   609      -4.507  12.385 -36.805  1.00 17.46           N  
ATOM   4822  NH2 ARG   609      -6.191  11.660 -38.182  1.00 17.72           N  
ATOM   4823  CZ  ARG   609      -5.445  11.492 -37.100  1.00 19.87           C  
ATOM   4824  N   MET   610      -3.554   6.370 -30.741  1.00 20.93           N  
ATOM   4825  CA  MET   610      -2.362   5.587 -30.427  1.00 23.29           C  
ATOM   4826  C   MET   610      -2.687   4.099 -30.371  1.00 20.85           C  
ATOM   4827  CB  MET   610      -1.755   6.041 -29.099  1.00 19.15           C  
ATOM   4828  O   MET   610      -1.789   3.259 -30.456  1.00 19.98           O  
ATOM   4829  CG  MET   610      -0.973   7.341 -29.194  1.00 19.00           C  
ATOM   4830  SD  MET   610       0.531   7.335 -28.143  1.00 16.37           S  
ATOM   4831  CE  MET   610      -0.227   7.414 -26.497  1.00 12.61           C  
ATOM   4832  N   VAL   611      -3.946   3.711 -30.768  1.00 24.06           N  
ATOM   4833  CA  VAL   611      -4.368   2.354 -31.099  1.00 26.12           C  
ATOM   4834  C   VAL   611      -4.102   2.076 -32.577  1.00 24.13           C  
ATOM   4835  CB  VAL   611      -5.862   2.129 -30.775  1.00 22.13           C  
ATOM   4836  O   VAL   611      -4.303   0.955 -33.050  1.00 22.51           O  
ATOM   4837  CG1 VAL   611      -6.268   0.687 -31.072  1.00 21.32           C  
ATOM   4838  CG2 VAL   611      -6.149   2.478 -29.316  1.00 22.70           C  
ATOM   4839  N   ASP   612      -3.106   2.579 -33.154  1.00 25.76           N  
ATOM   4840  CA  ASP   612      -2.289   1.972 -34.201  1.00 27.89           C  
ATOM   4841  C   ASP   612      -1.116   1.200 -33.603  1.00 25.79           C  
ATOM   4842  CB  ASP   612      -1.778   3.040 -35.169  1.00 23.63           C  
ATOM   4843  O   ASP   612      -0.043   1.765 -33.380  1.00 24.01           O  
ATOM   4844  CG  ASP   612      -2.635   3.171 -36.416  1.00 23.32           C  
ATOM   4845  OD1 ASP   612      -3.430   2.251 -36.708  1.00 26.91           O  
ATOM   4846  OD2 ASP   612      -2.513   4.200 -37.114  1.00 22.38           O  
ATOM   4847  N   LEU   613      -1.321   0.573 -32.493  1.00 23.81           N  
ATOM   4848  CA  LEU   613      -0.332  -0.450 -32.174  1.00 24.92           C  
ATOM   4849  C   LEU   613      -0.947  -1.844 -32.252  1.00 23.84           C  
ATOM   4850  CB  LEU   613       0.254  -0.215 -30.779  1.00 21.59           C  
ATOM   4851  O   LEU   613      -1.899  -2.147 -31.530  1.00 22.75           O  
ATOM   4852  CG  LEU   613       1.328   0.868 -30.668  1.00 21.71           C  
ATOM   4853  CD1 LEU   613       1.521   1.276 -29.212  1.00 20.13           C  
ATOM   4854  CD2 LEU   613       2.641   0.383 -31.272  1.00 21.26           C  
ATOM   4855  N   HIS   614      -1.249  -2.411 -33.420  1.00 22.32           N  
ATOM   4856  CA  HIS   614      -0.965  -3.726 -33.983  1.00 26.29           C  
ATOM   4857  C   HIS   614      -0.343  -4.649 -32.941  1.00 22.62           C  
ATOM   4858  CB  HIS   614      -0.039  -3.601 -35.194  1.00 20.90           C  
ATOM   4859  O   HIS   614       0.815  -4.467 -32.557  1.00 21.84           O  
ATOM   4860  CG  HIS   614      -0.758  -3.629 -36.505  1.00 22.11           C  
ATOM   4861  CD2 HIS   614      -0.585  -2.895 -37.630  1.00 20.72           C  
ATOM   4862  ND1 HIS   614      -1.800  -4.492 -36.764  1.00 15.74           N  
ATOM   4863  CE1 HIS   614      -2.237  -4.289 -37.995  1.00 16.46           C  
ATOM   4864  NE2 HIS   614      -1.517  -3.325 -38.542  1.00 16.91           N  
ATOM   4865  N   LEU   615      -0.969  -4.997 -31.898  1.00 24.88           N  
ATOM   4866  CA  LEU   615      -0.502  -6.170 -31.169  1.00 26.70           C  
ATOM   4867  C   LEU   615      -1.631  -7.178 -30.981  1.00 25.09           C  
ATOM   4868  CB  LEU   615       0.067  -5.764 -29.807  1.00 22.80           C  
ATOM   4869  O   LEU   615      -2.712  -6.825 -30.505  1.00 24.27           O  
ATOM   4870  CG  LEU   615       1.409  -5.029 -29.824  1.00 23.06           C  
ATOM   4871  CD1 LEU   615       1.719  -4.459 -28.444  1.00 21.76           C  
ATOM   4872  CD2 LEU   615       2.523  -5.962 -30.287  1.00 23.13           C  
ATOM   4873  N   LEU   616      -1.839  -8.107 -32.027  1.00 23.03           N  
ATOM   4874  CA  LEU   616      -1.831  -9.565 -31.974  1.00 24.73           C  
ATOM   4875  C   LEU   616      -3.219 -10.104 -31.646  1.00 23.26           C  
ATOM   4876  CB  LEU   616      -0.820 -10.058 -30.935  1.00 21.59           C  
ATOM   4877  O   LEU   616      -3.828  -9.700 -30.652  1.00 22.98           O  
ATOM   4878  CG  LEU   616       0.657  -9.843 -31.270  1.00 22.49           C  
ATOM   4879  CD1 LEU   616       1.528 -10.177 -30.064  1.00 21.00           C  
ATOM   4880  CD2 LEU   616       1.059 -10.683 -32.477  1.00 21.90           C  
ATOM   4881  N   THR   617      -4.029 -10.438 -32.753  1.00 22.92           N  
ATOM   4882  CA  THR   617      -4.595 -11.744 -33.072  1.00 27.26           C  
ATOM   4883  C   THR   617      -6.104 -11.645 -33.274  1.00 23.25           C  
ATOM   4884  CB  THR   617      -4.289 -12.770 -31.965  1.00 21.71           C  
ATOM   4885  O   THR   617      -6.816 -11.110 -32.422  1.00 23.20           O  
ATOM   4886  CG2 THR   617      -2.817 -13.169 -31.977  1.00 22.40           C  
ATOM   4887  OG1 THR   617      -4.607 -12.198 -30.690  1.00 16.80           O  
ATOM   4888  N   THR   618      -6.629 -11.590 -34.730  1.00 23.85           N  
ATOM   4889  CA  THR   618      -7.434 -12.585 -35.431  1.00 28.02           C  
ATOM   4890  C   THR   618      -8.911 -12.429 -35.081  1.00 24.28           C  
ATOM   4891  CB  THR   618      -6.972 -14.015 -35.094  1.00 22.72           C  
ATOM   4892  O   THR   618      -9.329 -12.756 -33.969  1.00 24.13           O  
ATOM   4893  CG2 THR   618      -5.722 -14.390 -35.884  1.00 23.61           C  
ATOM   4894  OG1 THR   618      -6.681 -14.099 -33.693  1.00 23.73           O  
ATOM   4895  N   SER   619      -9.678 -11.314 -35.640  1.00 27.79           N  
ATOM   4896  CA  SER   619     -10.882 -11.646 -36.396  1.00 31.13           C  
ATOM   4897  C   SER   619     -10.962 -10.841 -37.689  1.00 27.84           C  
ATOM   4898  CB  SER   619     -12.132 -11.396 -35.552  1.00 25.73           C  
ATOM   4899  O   SER   619     -10.793  -9.620 -37.677  1.00 27.02           O  
ATOM   4900  OG  SER   619     -12.402 -10.009 -35.451  1.00 23.63           O  
ATOM   4901  N   LYS   620     -10.492 -11.438 -38.854  1.00 29.29           N  
ATOM   4902  CA  LYS   620     -10.816 -11.430 -40.278  1.00 30.99           C  
ATOM   4903  C   LYS   620     -12.077 -10.616 -40.550  1.00 29.43           C  
ATOM   4904  CB  LYS   620     -10.991 -12.858 -40.797  1.00 26.67           C  
ATOM   4905  O   LYS   620     -12.329 -10.214 -41.688  1.00 27.55           O  
ATOM   4906  CG  LYS   620      -9.732 -13.453 -41.410  1.00 27.19           C  
ATOM   4907  CD  LYS   620      -9.999 -14.826 -42.013  1.00 32.44           C  
ATOM   4908  CE  LYS   620      -8.749 -15.404 -42.663  1.00 26.97           C  
ATOM   4909  NZ  LYS   620      -9.004 -16.754 -43.249  1.00 27.60           N  
ATOM   4910  N   HIS   621     -12.794  -9.934 -39.570  1.00 29.76           N  
ATOM   4911  CA  HIS   621     -13.896  -9.153 -40.121  1.00 34.14           C  
ATOM   4912  C   HIS   621     -13.729  -7.669 -39.809  1.00 29.81           C  
ATOM   4913  CB  HIS   621     -15.234  -9.656 -39.578  1.00 26.95           C  
ATOM   4914  O   HIS   621     -14.443  -6.830 -40.361  1.00 28.12           O  
ATOM   4915  CG  HIS   621     -15.709 -10.917 -40.227  1.00 27.45           C  
ATOM   4916  CD2 HIS   621     -15.832 -12.175 -39.743  1.00 28.76           C  
ATOM   4917  ND1 HIS   621     -16.125 -10.966 -41.540  1.00 16.20           N  
ATOM   4918  CE1 HIS   621     -16.484 -12.204 -41.836  1.00 26.33           C  
ATOM   4919  NE2 HIS   621     -16.316 -12.957 -40.762  1.00 23.98           N  
ATOM   4920  N   ALA   622     -12.476  -7.228 -39.508  1.00 29.06           N  
ATOM   4921  CA  ALA   622     -12.267  -5.784 -39.447  1.00 29.81           C  
ATOM   4922  C   ALA   622     -11.243  -5.333 -40.484  1.00 29.19           C  
ATOM   4923  CB  ALA   622     -11.821  -5.369 -38.047  1.00 26.70           C  
ATOM   4924  O   ALA   622     -10.881  -4.155 -40.537  1.00 27.14           O  
ATOM   4925  N   LEU   623     -11.002  -6.200 -41.529  1.00 27.73           N  
ATOM   4926  CA  LEU   623     -10.204  -5.948 -42.724  1.00 28.80           C  
ATOM   4927  C   LEU   623     -11.045  -6.116 -43.985  1.00 27.92           C  
ATOM   4928  CB  LEU   623      -8.998  -6.889 -42.772  1.00 25.27           C  
ATOM   4929  O   LEU   623     -10.504  -6.315 -45.075  1.00 26.12           O  
ATOM   4930  CG  LEU   623      -7.845  -6.562 -41.822  1.00 25.84           C  
ATOM   4931  CD1 LEU   623      -6.911  -7.761 -41.689  1.00 24.47           C  
ATOM   4932  CD2 LEU   623      -7.081  -5.336 -42.309  1.00 27.50           C  
ATOM   4933  N   ASP   624     -12.420  -5.798 -43.923  1.00 30.81           N  
ATOM   4934  CA  ASP   624     -13.065  -5.676 -45.226  1.00 34.89           C  
ATOM   4935  C   ASP   624     -13.426  -4.223 -45.527  1.00 30.88           C  
ATOM   4936  CB  ASP   624     -14.317  -6.553 -45.290  1.00 28.62           C  
ATOM   4937  O   ASP   624     -14.281  -3.639 -44.858  1.00 29.99           O  
ATOM   4938  CG  ASP   624     -14.006  -8.012 -45.577  1.00 29.48           C
[truncated: 247,811 more chars]
