# Supplementary material for: The transformative power of transformers in protein structure prediction
Source: Proc Natl Acad Sci U S A. 2023 Jul 31;120(32):e2303499120. doi: 10.1073/pnas.2303499120 (PMC10410766; doi:10.1073/pnas.2303499120)
Supplement: Supplementary file 2 — Dataset S01 (GZ) [file pnas.2303499120.sd01.gz › SI_Data/predicted_structures/ESMFold/T1121.pdb]

PARENT N/A
ATOM      1  N   MET     1      -3.004 -10.213 -41.129  1.00 92.46           N  
ATOM      2  CA  MET     1      -2.421 -11.486 -40.714  1.00 93.61           C  
ATOM      3  C   MET     1      -1.586 -11.315 -39.449  1.00 94.54           C  
ATOM      4  CB  MET     1      -1.560 -12.074 -41.833  1.00 90.61           C  
ATOM      5  O   MET     1      -0.727 -10.434 -39.382  1.00 93.35           O  
ATOM      6  CG  MET     1      -2.346 -12.447 -43.080  1.00 80.38           C  
ATOM      7  SD  MET     1      -1.302 -13.253 -44.355  1.00 74.81           S  
ATOM      8  CE  MET     1      -0.029 -11.980 -44.578  1.00 73.38           C  
ATOM      9  N   LYS     2      -1.802 -12.176 -38.494  1.00 96.91           N  
ATOM     10  CA  LYS     2      -0.995 -12.179 -37.277  1.00 97.25           C  
ATOM     11  C   LYS     2       0.017 -13.321 -37.291  1.00 97.47           C  
ATOM     12  CB  LYS     2      -1.889 -12.287 -36.040  1.00 96.79           C  
ATOM     13  O   LYS     2      -0.350 -14.481 -37.484  1.00 97.35           O  
ATOM     14  CG  LYS     2      -2.885 -11.146 -35.896  1.00 94.96           C  
ATOM     15  CD  LYS     2      -3.804 -11.354 -34.699  1.00 92.76           C  
ATOM     16  CE  LYS     2      -4.870 -10.270 -34.615  1.00 90.78           C  
ATOM     17  NZ  LYS     2      -5.823 -10.515 -33.492  1.00 88.99           N  
ATOM     18  N   SER     3       1.320 -13.041 -37.122  1.00 97.40           N  
ATOM     19  CA  SER     3       2.350 -14.056 -36.927  1.00 97.62           C  
ATOM     20  C   SER     3       2.197 -14.746 -35.576  1.00 98.01           C  
ATOM     21  CB  SER     3       3.743 -13.435 -37.037  1.00 97.26           C  
ATOM     22  O   SER     3       1.528 -14.227 -34.680  1.00 98.00           O  
ATOM     23  OG  SER     3       3.998 -12.576 -35.939  1.00 92.39           O  
ATOM     24  N   PRO     4       2.816 -15.889 -35.356  1.00 98.05           N  
ATOM     25  CA  PRO     4       2.865 -16.481 -34.017  1.00 98.17           C  
ATOM     26  C   PRO     4       3.378 -15.506 -32.960  1.00 98.18           C  
ATOM     27  CB  PRO     4       3.827 -17.659 -34.186  1.00 97.94           C  
ATOM     28  O   PRO     4       2.754 -15.346 -31.907  1.00 98.09           O  
ATOM     29  CG  PRO     4       3.753 -18.007 -35.638  1.00 97.16           C  
ATOM     30  CD  PRO     4       3.561 -16.741 -36.423  1.00 96.55           C  
ATOM     31  N   THR     5       4.370 -14.710 -33.271  1.00 97.40           N  
ATOM     32  CA  THR     5       4.989 -13.707 -32.411  1.00 97.50           C  
ATOM     33  C   THR     5       4.007 -12.583 -32.096  1.00 97.47           C  
ATOM     34  CB  THR     5       6.255 -13.119 -33.062  1.00 96.96           C  
ATOM     35  O   THR     5       3.962 -12.089 -30.968  1.00 97.28           O  
ATOM     36  CG2 THR     5       7.011 -12.225 -32.085  1.00 93.65           C  
ATOM     37  OG1 THR     5       7.114 -14.189 -33.476  1.00 94.29           O  
ATOM     38  N   ASP     6       3.150 -12.123 -33.036  1.00 97.46           N  
ATOM     39  CA  ASP     6       2.138 -11.095 -32.808  1.00 97.49           C  
ATOM     40  C   ASP     6       1.067 -11.586 -31.837  1.00 97.59           C  
ATOM     41  CB  ASP     6       1.496 -10.672 -34.130  1.00 96.86           C  
ATOM     42  O   ASP     6       0.632 -10.840 -30.956  1.00 97.40           O  
ATOM     43  CG  ASP     6       2.480 -10.024 -35.088  1.00 92.64           C  
ATOM     44  OD1 ASP     6       3.286  -9.174 -34.651  1.00 90.02           O  
ATOM     45  OD2 ASP     6       2.448 -10.364 -36.290  1.00 90.40           O  
ATOM     46  N   ILE     7       0.641 -12.842 -31.960  1.00 97.91           N  
ATOM     47  CA  ILE     7      -0.346 -13.440 -31.067  1.00 97.96           C  
ATOM     48  C   ILE     7       0.280 -13.688 -29.697  1.00 98.03           C  
ATOM     49  CB  ILE     7      -0.907 -14.758 -31.646  1.00 97.74           C  
ATOM     50  O   ILE     7      -0.288 -13.309 -28.670  1.00 97.89           O  
ATOM     51  CG1 ILE     7      -1.677 -14.486 -32.944  1.00 96.52           C  
ATOM     52  CG2 ILE     7      -1.797 -15.464 -30.619  1.00 96.60           C  
ATOM     53  CD1 ILE     7      -2.378 -15.711 -33.516  1.00 94.73           C  
ATOM     54  N   GLY     8       1.520 -14.188 -29.667  1.00 97.64           N  
ATOM     55  CA  GLY     8       2.244 -14.362 -28.419  1.00 97.69           C  
ATOM     56  C   GLY     8       2.362 -13.082 -27.613  1.00 97.64           C  
ATOM     57  O   GLY     8       1.952 -13.033 -26.452  1.00 97.43           O  
ATOM     58  N   ARG     9       2.785 -11.959 -28.188  1.00 97.39           N  
ATOM     59  CA  ARG     9       2.850 -10.644 -27.560  1.00 97.33           C  
ATOM     60  C   ARG     9       1.478 -10.211 -27.053  1.00 97.23           C  
ATOM     61  CB  ARG     9       3.397  -9.605 -28.542  1.00 96.81           C  
ATOM     62  O   ARG     9       1.373  -9.552 -26.016  1.00 96.96           O  
ATOM     63  CG  ARG     9       4.898  -9.701 -28.767  1.00 93.98           C  
ATOM     64  CD  ARG     9       5.375  -8.705 -29.814  1.00 92.07           C  
ATOM     65  NE  ARG     9       6.744  -8.985 -30.240  1.00 90.25           N  
ATOM     66  NH1 ARG     9       6.573  -7.850 -32.244  1.00 86.12           N  
ATOM     67  NH2 ARG     9       8.537  -8.884 -31.671  1.00 84.44           N  
ATOM     68  CZ  ARG     9       7.281  -8.572 -31.384  1.00 84.19           C  
ATOM     69  N   ASN    10       0.376 -10.516 -27.820  1.00 97.42           N  
ATOM     70  CA  ASN    10      -0.986 -10.216 -27.390  1.00 97.38           C  
ATOM     71  C   ASN    10      -1.394 -11.062 -26.188  1.00 97.48           C  
ATOM     72  CB  ASN    10      -1.971 -10.421 -28.543  1.00 96.46           C  
ATOM     73  O   ASN    10      -2.009 -10.556 -25.247  1.00 97.24           O  
ATOM     74  CG  ASN    10      -1.883  -9.327 -29.588  1.00 86.27           C  
ATOM     75  ND2 ASN    10      -2.125  -9.685 -30.844  1.00 78.73           N  
ATOM     76  OD1 ASN    10      -1.599  -8.169 -29.270  1.00 78.24           O  
ATOM     77  N   LEU    11      -0.978 -12.364 -26.135  1.00 97.51           N  
ATOM     78  CA  LEU    11      -1.217 -13.256 -25.005  1.00 97.57           C  
ATOM     79  C   LEU    11      -0.478 -12.769 -23.763  1.00 97.50           C  
ATOM     80  CB  LEU    11      -0.780 -14.682 -25.347  1.00 97.55           C  
ATOM     81  O   LEU    11      -1.085 -12.595 -22.703  1.00 97.27           O  
ATOM     82  CG  LEU    11      -1.555 -15.379 -26.466  1.00 97.18           C  
ATOM     83  CD1 LEU    11      -1.012 -16.787 -26.690  1.00 96.47           C  
ATOM     84  CD2 LEU    11      -3.044 -15.421 -26.140  1.00 96.40           C  
ATOM     85  N   ALA    12       0.772 -12.353 -23.908  1.00 97.17           N  
ATOM     86  CA  ALA    12       1.578 -11.796 -22.825  1.00 97.15           C  
ATOM     87  C   ALA    12       0.940 -10.529 -22.262  1.00 96.96           C  
ATOM     88  CB  ALA    12       2.995 -11.503 -23.312  1.00 96.89           C  
ATOM     89  O   ALA    12       0.841 -10.365 -21.044  1.00 96.62           O  
ATOM     90  N   ARG    13       0.399  -9.606 -23.097  1.00 96.83           N  
ATOM     91  CA  ARG    13      -0.328  -8.412 -22.680  1.00 96.64           C  
ATOM     92  C   ARG    13      -1.645  -8.780 -22.006  1.00 96.49           C  
ATOM     93  CB  ARG    13      -0.590  -7.496 -23.877  1.00 95.69           C  
ATOM     94  O   ARG    13      -2.056  -8.134 -21.040  1.00 96.02           O  
ATOM     95  CG  ARG    13       0.632  -6.718 -24.338  1.00 88.02           C  
ATOM     96  CD  ARG    13       0.284  -5.711 -25.424  1.00 83.31           C  
ATOM     97  NE  ARG    13      -0.163  -6.371 -26.648  1.00 81.76           N  
ATOM     98  NH1 ARG    13      -0.738  -4.416 -27.738  1.00 73.56           N  
ATOM     99  NH2 ARG    13      -1.017  -6.440 -28.779  1.00 67.37           N  
ATOM    100  CZ  ARG    13      -0.638  -5.741 -27.719  1.00 73.47           C  
ATOM    101  N   GLN    14      -2.350  -9.831 -22.470  1.00 96.48           N  
ATOM    102  CA  GLN    14      -3.594 -10.296 -21.864  1.00 96.42           C  
ATOM    103  C   GLN    14      -3.343 -10.898 -20.485  1.00 96.12           C  
ATOM    104  CB  GLN    14      -4.281 -11.321 -22.768  1.00 96.05           C  
ATOM    105  O   GLN    14      -4.128 -10.689 -19.558  1.00 95.49           O  
ATOM    106  CG  GLN    14      -4.999 -10.705 -23.961  1.00 93.87           C  
ATOM    107  CD  GLN    14      -5.626 -11.746 -24.870  1.00 90.81           C  
ATOM    108  NE2 GLN    14      -6.072 -11.316 -26.045  1.00 90.70           N  
ATOM    109  OE1 GLN    14      -5.710 -12.927 -24.518  1.00 90.56           O  
ATOM    110  N   TRP    15      -2.221 -11.545 -20.261  1.00 96.02           N  
ATOM    111  CA  TRP    15      -1.802 -12.118 -18.986  1.00 96.16           C  
ATOM    112  C   TRP    15      -1.745 -11.049 -17.901  1.00 95.41           C  
ATOM    113  CB  TRP    15      -0.436 -12.797 -19.124  1.00 95.98           C  
ATOM    114  O   TRP    15      -2.038 -11.323 -16.735  1.00 93.68           O  
ATOM    115  CG  TRP    15       0.058 -13.433 -17.860  1.00 94.56           C  
ATOM    116  CD1 TRP    15       1.021 -12.953 -17.017  1.00 90.84           C  
ATOM    117  CD2 TRP    15      -0.385 -14.672 -17.298  1.00 91.29           C  
ATOM    118  CE2 TRP    15       0.354 -14.881 -16.112  1.00 91.65           C  
ATOM    119  CE3 TRP    15      -1.336 -15.627 -17.682  1.00 90.90           C  
ATOM    120  NE1 TRP    15       1.204 -13.819 -15.964  1.00 91.40           N  
ATOM    121  CH2 TRP    15      -0.767 -16.926 -15.705  1.00 90.18           C  
ATOM    122  CZ2 TRP    15       0.170 -16.007 -15.306  1.00 90.81           C  
ATOM    123  CZ3 TRP    15      -1.518 -16.747 -16.879  1.00 90.51           C  
ATOM    124  N   GLN    16      -1.537  -9.713 -18.312  1.00 95.72           N  
ATOM    125  CA  GLN    16      -1.440  -8.622 -17.349  1.00 95.32           C  
ATOM    126  C   GLN    16      -2.810  -8.267 -16.778  1.00 94.88           C  
ATOM    127  CB  GLN    16      -0.805  -7.389 -17.995  1.00 94.06           C  
ATOM    128  O   GLN    16      -2.905  -7.615 -15.737  1.00 93.64           O  
ATOM    129  CG  GLN    16       0.597  -7.631 -18.536  1.00 88.67           C  
ATOM    130  CD  GLN    16       1.534  -8.216 -17.497  1.00 84.64           C  
ATOM    131  NE2 GLN    16       2.255  -9.268 -17.872  1.00 81.63           N  
ATOM    132  OE1 GLN    16       1.611  -7.727 -16.365  1.00 82.75           O  
ATOM    133  N   ARG    17      -3.879  -8.737 -17.302  1.00 95.67           N  
ATOM    134  CA  ARG    17      -5.242  -8.484 -16.846  1.00 95.79           C  
ATOM    135  C   ARG    17      -5.713  -9.579 -15.894  1.00 95.95           C  
ATOM    136  CB  ARG    17      -6.198  -8.379 -18.037  1.00 95.12           C  
ATOM    137  O   ARG    17      -5.787 -10.749 -16.274  1.00 95.57           O  
ATOM    138  CG  ARG    17      -5.882  -7.230 -18.981  1.00 91.90           C  
ATOM    139  CD  ARG    17      -6.852  -7.179 -20.152  1.00 88.96           C  
ATOM    140  NE  ARG    17      -6.513  -6.111 -21.088  1.00 87.87           N  
ATOM    141  NH1 ARG    17      -8.195  -6.610 -22.590  1.00 82.67           N  
ATOM    142  NH2 ARG    17      -6.765  -4.866 -23.001  1.00 79.97           N  
ATOM    143  CZ  ARG    17      -7.158  -5.865 -22.224  1.00 84.73           C  
ATOM    144  N   SER    18      -6.146  -9.225 -14.746  1.00 95.34           N  
ATOM    145  CA  SER    18      -6.591 -10.138 -13.698  1.00 95.72           C  
ATOM    146  C   SER    18      -7.772 -10.983 -14.164  1.00 95.74           C  
ATOM    147  CB  SER    18      -6.975  -9.361 -12.438  1.00 93.86           C  
ATOM    148  O   SER    18      -7.769 -12.205 -14.004  1.00 95.16           O  
ATOM    149  OG  SER    18      -7.920  -8.349 -12.740  1.00 77.74           O  
ATOM    150  N   SER    19      -8.687 -10.435 -14.886  1.00 95.47           N  
ATOM    151  CA  SER    19      -9.876 -11.122 -15.381  1.00 95.68           C  
ATOM    152  C   SER    19      -9.503 -12.261 -16.326  1.00 95.51           C  
ATOM    153  CB  SER    19     -10.805 -10.140 -16.096  1.00 95.05           C  
ATOM    154  O   SER    19     -10.084 -13.346 -16.257  1.00 95.09           O  
ATOM    155  OG  SER    19     -10.115  -9.454 -17.126  1.00 94.12           O  
ATOM    156  N   VAL    20      -8.474 -12.048 -17.135  1.00 94.95           N  
ATOM    157  CA  VAL    20      -8.016 -13.069 -18.071  1.00 95.13           C  
ATOM    158  C   VAL    20      -7.295 -14.181 -17.311  1.00 95.22           C  
ATOM    159  CB  VAL    20      -7.086 -12.473 -19.151  1.00 94.33           C  
ATOM    160  O   VAL    20      -7.494 -15.365 -17.594  1.00 94.76           O  
ATOM    161  CG1 VAL    20      -6.534 -13.574 -20.056  1.00 93.17           C  
ATOM    162  CG2 VAL    20      -7.830 -11.424 -19.975  1.00 93.04           C  
ATOM    163  N   ARG    21      -6.477 -13.890 -16.290  1.00 95.77           N  
ATOM    164  CA  ARG    21      -5.838 -14.910 -15.466  1.00 95.89           C  
ATOM    165  C   ARG    21      -6.875 -15.734 -14.711  1.00 95.65           C  
ATOM    166  CB  ARG    21      -4.859 -14.269 -14.479  1.00 95.11           C  
ATOM    167  O   ARG    21      -6.852 -16.966 -14.759  1.00 95.08           O  
ATOM    168  CG  ARG    21      -3.605 -13.710 -15.131  1.00 93.46           C  
ATOM    169  CD  ARG    21      -2.543 -13.356 -14.099  1.00 92.97           C  
ATOM    170  NE  ARG    21      -3.032 -12.371 -13.138  1.00 90.25           N  
ATOM    171  NH1 ARG    21      -2.445 -10.533 -14.409  1.00 87.17           N  
ATOM    172  NH2 ARG    21      -3.450 -10.248 -12.368  1.00 86.45           N  
ATOM    173  CZ  ARG    21      -2.975 -11.053 -13.307  1.00 87.37           C  
ATOM    174  N   LEU    22      -7.828 -15.085 -14.128  1.00 96.21           N  
ATOM    175  CA  LEU    22      -8.908 -15.750 -13.408  1.00 96.28           C  
ATOM    176  C   LEU    22      -9.670 -16.699 -14.327  1.00 95.78           C  
ATOM    177  CB  LEU    22      -9.869 -14.718 -12.811  1.00 95.78           C  
ATOM    178  O   LEU    22      -9.837 -17.879 -14.008  1.00 94.95           O  
ATOM    179  CG  LEU    22      -9.375 -13.970 -11.572  1.00 94.84           C  
ATOM    180  CD1 LEU    22     -10.281 -12.780 -11.275  1.00 93.03           C  
ATOM    181  CD2 LEU    22      -9.307 -14.909 -10.372  1.00 92.88           C  
ATOM    182  N   GLU    23     -10.050 -16.250 -15.499  1.00 95.71           N  
ATOM    183  CA  GLU    23     -10.762 -17.047 -16.493  1.00 95.22           C  
ATOM    184  C   GLU    23      -9.916 -18.226 -16.964  1.00 93.94           C  
ATOM    185  CB  GLU    23     -11.168 -16.180 -17.688  1.00 94.09           C  
ATOM    186  O   GLU    23     -10.420 -19.343 -17.104  1.00 92.29           O  
ATOM    187  CG  GLU    23     -12.095 -16.881 -18.670  1.00 90.57           C  
ATOM    188  CD  GLU    23     -12.266 -16.125 -19.978  1.00 88.30           C  
ATOM    189  OE1 GLU    23     -11.903 -14.929 -20.039  1.00 86.89           O  
ATOM    190  OE2 GLU    23     -12.767 -16.735 -20.949  1.00 86.97           O  
ATOM    191  N   ARG    24      -8.593 -18.028 -17.136  1.00 95.00           N  
ATOM    192  CA  ARG    24      -7.730 -19.021 -17.767  1.00 94.51           C  
ATOM    193  C   ARG    24      -7.256 -20.058 -16.754  1.00 93.70           C  
ATOM    194  CB  ARG    24      -6.526 -18.346 -18.428  1.00 93.26           C  
ATOM    195  O   ARG    24      -7.014 -21.214 -17.108  1.00 91.83           O  
ATOM    196  CG  ARG    24      -6.892 -17.430 -19.585  1.00 90.40           C  
ATOM    197  CD  ARG    24      -7.669 -18.170 -20.665  1.00 87.04           C  
ATOM    198  NE  ARG    24      -8.165 -17.258 -21.692  1.00 83.66           N  
ATOM    199  NH1 ARG    24     -10.395 -17.756 -21.351  1.00 81.76           N  
ATOM    200  NH2 ARG    24      -9.789 -16.227 -22.947  1.00 79.94           N  
ATOM    201  CZ  ARG    24      -9.448 -17.082 -21.994  1.00 83.00           C  
ATOM    202  N   LEU    25      -7.211 -19.723 -15.485  1.00 94.46           N  
ATOM    203  CA  LEU    25      -6.592 -20.596 -14.492  1.00 93.92           C  
ATOM    204  C   LEU    25      -7.650 -21.246 -13.606  1.00 91.58           C  
ATOM    205  CB  LEU    25      -5.601 -19.810 -13.631  1.00 93.31           C  
ATOM    206  O   LEU    25      -7.490 -22.391 -13.179  1.00 88.45           O  
ATOM    207  CG  LEU    25      -4.397 -19.210 -14.359  1.00 92.23           C  
ATOM    208  CD1 LEU    25      -3.493 -18.476 -13.374  1.00 89.27           C  
ATOM    209  CD2 LEU    25      -3.622 -20.297 -15.096  1.00 89.17           C  
ATOM    210  N   LEU    26      -8.791 -20.587 -13.353  1.00 95.18           N  
ATOM    211  CA  LEU    26      -9.746 -21.057 -12.356  1.00 95.00           C  
ATOM    212  C   LEU    26     -11.048 -21.498 -13.016  1.00 92.34           C  
ATOM    213  CB  LEU    26     -10.028 -19.962 -11.324  1.00 94.58           C  
ATOM    214  O   LEU    26     -11.923 -22.065 -12.357  1.00 88.33           O  
ATOM    215  CG  LEU    26      -8.823 -19.446 -10.537  1.00 94.98           C  
ATOM    216  CD1 LEU    26      -9.280 -18.511  -9.421  1.00 93.13           C  
ATOM    217  CD2 LEU    26      -8.016 -20.609  -9.970  1.00 92.91           C  
ATOM    218  N   ASN    27     -11.166 -21.287 -14.307  1.00 94.12           N  
ATOM    219  CA  ASN    27     -12.341 -21.737 -15.046  1.00 94.14           C  
ATOM    220  C   ASN    27     -11.982 -22.808 -16.072  1.00 93.52           C  
ATOM    221  CB  ASN    27     -13.030 -20.555 -15.731  1.00 92.04           C  
ATOM    222  O   ASN    27     -11.705 -22.495 -17.231  1.00 92.41           O  
ATOM    223  CG  ASN    27     -14.330 -20.948 -16.404  1.00 87.34           C  
ATOM    224  ND2 ASN    27     -14.977 -19.985 -17.051  1.00 86.38           N  
ATOM    225  OD1 ASN    27     -14.750 -22.106 -16.344  1.00 86.21           O  
ATOM    226  N   PRO    28     -12.007 -24.111 -15.792  1.00 85.06           N  
ATOM    227  CA  PRO    28     -11.698 -25.206 -16.715  1.00 85.98           C  
ATOM    228  C   PRO    28     -12.568 -25.183 -17.970  1.00 84.40           C  
ATOM    229  CB  PRO    28     -11.974 -26.459 -15.882  1.00 81.26           C  
ATOM    230  O   PRO    28     -12.127 -25.612 -19.039  1.00 83.37           O  
ATOM    231  CG  PRO    28     -11.728 -26.040 -14.468  1.00 80.53           C  
ATOM    232  CD  PRO    28     -12.196 -24.622 -14.303  1.00 79.98           C  
ATOM    233  N   GLY    29     -13.757 -24.701 -17.887  1.00 92.28           N  
ATOM    234  CA  GLY    29     -14.674 -24.599 -19.011  1.00 92.41           C  
ATOM    235  C   GLY    29     -14.239 -23.578 -20.046  1.00 91.30           C  
ATOM    236  O   GLY    29     -14.835 -23.484 -21.121  1.00 90.31           O  
ATOM    237  N   SER    30     -13.272 -22.833 -19.847  1.00 92.90           N  
ATOM    238  CA  SER    30     -12.779 -21.815 -20.769  1.00 92.71           C  
ATOM    239  C   SER    30     -11.866 -22.423 -21.828  1.00 92.19           C  
ATOM    240  CB  SER    30     -12.032 -20.719 -20.008  1.00 89.58           C  
ATOM    241  O   SER    30     -11.434 -21.733 -22.753  1.00 90.48           O  
ATOM    242  OG  SER    30     -10.814 -21.215 -19.480  1.00 73.45           O  
ATOM    243  N   TRP    31     -11.615 -23.858 -21.814  1.00 93.61           N  
ATOM    244  CA  TRP    31     -10.660 -24.487 -22.720  1.00 95.47           C  
ATOM    245  C   TRP    31     -11.364 -25.448 -23.671  1.00 92.61           C  
ATOM    246  CB  TRP    31      -9.579 -25.230 -21.930  1.00 93.77           C  
ATOM    247  O   TRP    31     -12.348 -26.091 -23.299  1.00 87.43           O  
ATOM    248  CG  TRP    31      -8.742 -24.343 -21.059  1.00 91.39           C  
ATOM    249  CD1 TRP    31      -8.875 -24.147 -19.712  1.00 86.82           C  
ATOM    250  CD2 TRP    31      -7.644 -23.526 -21.476  1.00 89.56           C  
ATOM    251  CE2 TRP    31      -7.157 -22.861 -20.329  1.00 91.29           C  
ATOM    252  CE3 TRP    31      -7.023 -23.292 -22.711  1.00 92.52           C  
ATOM    253  NE1 TRP    31      -7.925 -23.257 -19.267  1.00 93.34           N  
ATOM    254  CH2 TRP    31      -5.488 -21.766 -21.600  1.00 92.03           C  
ATOM    255  CZ2 TRP    31      -6.077 -21.977 -20.380  1.00 92.64           C  
ATOM    256  CZ3 TRP    31      -5.948 -22.411 -22.760  1.00 92.73           C  
ATOM    257  N   PRO    32     -10.861 -25.580 -24.967  1.00 96.25           N  
ATOM    258  CA  PRO    32      -9.708 -24.958 -25.622  1.00 96.75           C  
ATOM    259  C   PRO    32      -9.967 -23.506 -26.020  1.00 96.37           C  
ATOM    260  CB  PRO    32      -9.490 -25.832 -26.859  1.00 95.94           C  
ATOM    261  O   PRO    32     -11.104 -23.141 -26.331  1.00 95.62           O  
ATOM    262  CG  PRO    32     -10.856 -26.314 -27.231  1.00 94.12           C  
ATOM    263  CD  PRO    32     -11.647 -26.523 -25.972  1.00 92.51           C  
ATOM    264  N   GLN    33      -8.968 -22.594 -26.099  1.00 96.65           N  
ATOM    265  CA  GLN    33      -8.998 -21.247 -26.658  1.00 96.71           C  
ATOM    266  C   GLN    33      -8.699 -21.266 -28.155  1.00 96.53           C  
ATOM    267  CB  GLN    33      -7.999 -20.342 -25.935  1.00 95.82           C  
ATOM    268  O   GLN    33      -7.672 -21.799 -28.581  1.00 95.83           O  
ATOM    269  CG  GLN    33      -8.341 -20.095 -24.472  1.00 90.61           C  
ATOM    270  CD  GLN    33      -9.669 -19.382 -24.292  1.00 85.12           C  
ATOM    271  NE2 GLN    33     -10.582 -20.006 -23.555  1.00 85.16           N  
ATOM    272  OE1 GLN    33      -9.872 -18.280 -24.810  1.00 86.80           O  
ATOM    273  N   SER    34      -9.577 -20.709 -28.875  1.00 97.30           N  
ATOM    274  CA  SER    34      -9.388 -20.580 -30.316  1.00 97.29           C  
ATOM    275  C   SER    34      -9.047 -19.144 -30.702  1.00 97.23           C  
ATOM    276  CB  SER    34     -10.642 -21.034 -31.064  1.00 96.36           C  
ATOM    277  O   SER    34      -9.887 -18.249 -30.588  1.00 96.79           O  
ATOM    278  OG  SER    34     -10.383 -21.156 -32.452  1.00 84.82           O  
ATOM    279  N   LEU    35      -7.874 -18.907 -31.176  1.00 97.57           N  
ATOM    280  CA  LEU    35      -7.331 -17.614 -31.576  1.00 97.60           C  
ATOM    281  C   LEU    35      -7.379 -17.448 -33.091  1.00 97.37           C  
ATOM    282  CB  LEU    35      -5.890 -17.461 -31.080  1.00 97.48           C  
ATOM    283  O   LEU    35      -6.881 -18.301 -33.830  1.00 96.90           O  
ATOM    284  CG  LEU    35      -5.660 -17.686 -29.585  1.00 96.89           C  
ATOM    285  CD1 LEU    35      -4.167 -17.686 -29.273  1.00 95.75           C  
ATOM    286  CD2 LEU    35      -6.383 -16.622 -28.767  1.00 95.74           C  
ATOM    287  N   ASN    36      -7.993 -16.335 -33.513  1.00 97.00           N  
ATOM    288  CA  ASN    36      -8.064 -15.992 -34.929  1.00 97.11           C  
ATOM    289  C   ASN    36      -6.724 -15.480 -35.450  1.00 97.29           C  
ATOM    290  CB  ASN    36      -9.161 -14.954 -35.176  1.00 96.24           C  
ATOM    291  O   ASN    36      -6.209 -14.471 -34.965  1.00 97.12           O  
ATOM    292  CG  ASN    36      -9.422 -14.719 -36.651  1.00 90.47           C  
ATOM    293  ND2 ASN    36     -10.268 -13.742 -36.955  1.00 86.00           N  
ATOM    294  OD1 ASN    36      -8.868 -15.411 -37.510  1.00 85.61           O  
ATOM    295  N   ILE    37      -6.100 -16.182 -36.480  1.00 97.77           N  
ATOM    296  CA  ILE    37      -4.851 -15.808 -37.136  1.00 97.72           C  
ATOM    297  C   ILE    37      -5.127 -14.763 -38.214  1.00 96.79           C  
ATOM    298  CB  ILE    37      -4.144 -17.038 -37.749  1.00 97.59           C  
ATOM    299  O   ILE    37      -4.343 -13.829 -38.398  1.00 95.31           O  
ATOM    300  CG1 ILE    37      -3.710 -18.010 -36.646  1.00 97.17           C  
ATOM    301  CG2 ILE    37      -2.946 -16.604 -38.599  1.00 97.19           C  
ATOM    302  CD1 ILE    37      -3.198 -19.347 -37.164  1.00 96.53           C  
ATOM    303  N   GLY    38      -6.266 -14.750 -38.846  1.00 94.62           N  
ATOM    304  CA  GLY    38      -6.664 -13.866 -39.929  1.00 94.12           C  
ATOM    305  C   GLY    38      -6.196 -14.344 -41.291  1.00 93.47           C  
ATOM    306  O   GLY    38      -5.223 -15.094 -41.391  1.00 91.88           O  
ATOM    307  N   LYS    39      -6.795 -13.820 -42.322  1.00 94.19           N  
ATOM    308  CA  LYS    39      -6.484 -14.143 -43.711  1.00 93.68           C  
ATOM    309  C   LYS    39      -5.753 -12.990 -44.393  1.00 93.70           C  
ATOM    310  CB  LYS    39      -7.760 -14.484 -44.482  1.00 90.68           C  
ATOM    311  O   LYS    39      -6.024 -11.822 -44.110  1.00 92.41           O  
ATOM    312  CG  LYS    39      -8.487 -15.716 -43.962  1.00 79.34           C  
ATOM    313  CD  LYS    39      -9.741 -16.010 -44.775  1.00 76.81           C  
ATOM    314  CE  LYS    39     -10.511 -17.194 -44.208  1.00 69.06           C  
ATOM    315  NZ  LYS    39     -11.764 -17.459 -44.977  1.00 65.63           N  
ATOM    316  N   PRO    40      -4.746 -13.293 -45.289  1.00 93.59           N  
ATOM    317  CA  PRO    40      -4.239 -12.209 -46.134  1.00 93.13           C  
ATOM    318  C   PRO    40      -5.329 -11.572 -46.993  1.00 92.39           C  
ATOM    319  CB  PRO    40      -3.192 -12.903 -47.008  1.00 92.07           C  
ATOM    320  O   PRO    40      -6.254 -12.259 -47.434  1.00 91.08           O  
ATOM    321  CG  PRO    40      -3.666 -14.315 -47.125  1.00 89.85           C  
ATOM    322  CD  PRO    40      -4.386 -14.683 -45.859  1.00 89.66           C  
ATOM    323  N   SER    41      -5.278 -10.273 -47.210  1.00 90.94           N  
ATOM    324  CA  SER    41      -6.140  -9.624 -48.192  1.00 90.88           C  
ATOM    325  C   SER    41      -5.846 -10.125 -49.602  1.00 91.00           C  
ATOM    326  CB  SER    41      -5.971  -8.106 -48.136  1.00 90.16           C  
ATOM    327  O   SER    41      -4.719 -10.525 -49.902  1.00 90.55           O  
ATOM    328  OG  SER    41      -4.688  -7.725 -48.603  1.00 92.33           O  
ATOM    329  N   ALA    42      -6.803 -10.043 -50.548  1.00 89.84           N  
ATOM    330  CA  ALA    42      -6.605 -10.431 -51.942  1.00 89.98           C  
ATOM    331  C   ALA    42      -5.479  -9.624 -52.581  1.00 90.03           C  
ATOM    332  CB  ALA    42      -7.898 -10.253 -52.733  1.00 88.09           C  
ATOM    333  O   ALA    42      -4.658 -10.170 -53.323  1.00 89.33           O  
ATOM    334  N   ARG    43      -5.390  -8.336 -52.123  1.00 91.74           N  
ATOM    335  CA  ARG    43      -4.322  -7.446 -52.565  1.00 92.05           C  
ATOM    336  C   ARG    43      -2.961  -7.948 -52.095  1.00 92.35           C  
ATOM    337  CB  ARG    43      -4.560  -6.023 -52.055  1.00 91.60           C  
ATOM    338  O   ARG    43      -2.030  -8.073 -52.894  1.00 92.09           O  
ATOM    339  CG  ARG    43      -3.527  -5.016 -52.533  1.00 90.52           C  
ATOM    340  CD  ARG    43      -3.873  -3.601 -52.090  1.00 89.71           C  
ATOM    341  NE  ARG    43      -2.819  -2.653 -52.442  1.00 88.91           N  
ATOM    342  NH1 ARG    43      -4.000  -0.779 -51.788  1.00 86.51           N  
ATOM    343  NH2 ARG    43      -1.884  -0.565 -52.644  1.00 85.17           N  
ATOM    344  CZ  ARG    43      -2.904  -1.335 -52.291  1.00 86.42           C  
ATOM    345  N   LEU    44      -2.743  -8.313 -50.794  1.00 91.60           N  
ATOM    346  CA  LEU    44      -1.479  -8.817 -50.269  1.00 91.63           C  
ATOM    347  C   LEU    44      -1.080 -10.114 -50.965  1.00 91.38           C  
ATOM    348  CB  LEU    44      -1.579  -9.046 -48.758  1.00 91.40           C  
ATOM    349  O   LEU    44       0.096 -10.320 -51.275  1.00 90.59           O  
ATOM    350  CG  LEU    44      -0.308  -9.532 -48.060  1.00 90.60           C  
ATOM    351  CD1 LEU    44       0.787  -8.476 -48.157  1.00 89.37           C  
ATOM    352  CD2 LEU    44      -0.597  -9.878 -46.603  1.00 89.10           C  
ATOM    353  N   PHE    45      -2.060 -10.947 -51.294  1.00 90.27           N  
ATOM    354  CA  PHE    45      -1.842 -12.209 -51.991  1.00 89.85           C  
ATOM    355  C   PHE    45      -1.360 -11.963 -53.416  1.00 88.91           C  
ATOM    356  CB  PHE    45      -3.125 -13.045 -52.007  1.00 88.11           C  
ATOM    357  O   PHE    45      -0.480 -12.671 -53.910  1.00 87.29           O  
ATOM    358  CG  PHE    45      -2.897 -14.502 -52.308  1.00 82.65           C  
ATOM    359  CD1 PHE    45      -2.849 -14.955 -53.621  1.00 77.43           C  
ATOM    360  CD2 PHE    45      -2.730 -15.418 -51.278  1.00 77.13           C  
ATOM    361  CE1 PHE    45      -2.638 -16.303 -53.903  1.00 76.40           C  
ATOM    362  CE2 PHE    45      -2.519 -16.766 -51.552  1.00 76.22           C  
ATOM    363  CZ  PHE    45      -2.474 -17.207 -52.865  1.00 73.88           C  
ATOM    364  N   THR    46      -1.848 -10.884 -54.047  1.00 89.81           N  
ATOM    365  CA  THR    46      -1.494 -10.539 -55.420  1.00 89.33           C  
ATOM    366  C   THR    46      -0.185  -9.756 -55.460  1.00 89.61           C  
ATOM    367  CB  THR    46      -2.608  -9.717 -56.094  1.00 87.93           C  
ATOM    368  O   THR    46       0.697 -10.054 -56.268  1.00 88.97           O  
ATOM    369  CG2 THR    46      -2.289  -9.458 -57.562  1.00 82.84           C  
ATOM    370  OG1 THR    46      -3.845 -10.435 -56.004  1.00 83.24           O  
ATOM    371  N   ASP    47       0.058  -8.821 -54.611  1.00 90.74           N  
ATOM    372  CA  ASP    47       1.155  -7.859 -54.660  1.00 91.08           C  
ATOM    373  C   ASP    47       2.412  -8.425 -54.003  1.00 91.59           C  
ATOM    374  CB  ASP    47       0.751  -6.549 -53.981  1.00 90.71           C  
ATOM    375  O   ASP    47       3.529  -8.043 -54.356  1.00 91.39           O  
ATOM    376  CG  ASP    47      -0.410  -5.856 -54.673  1.00 89.48           C  
ATOM    377  OD1 ASP    47      -0.793  -6.273 -55.787  1.00 89.65           O  
ATOM    378  OD2 ASP    47      -0.945  -4.883 -54.099  1.00 88.69           O  
ATOM    379  N   ASN    48       2.281  -9.369 -53.076  1.00 92.54           N  
ATOM    380  CA  ASN    48       3.431  -9.827 -52.303  1.00 92.71           C  
ATOM    381  C   ASN    48       3.222 -11.243 -51.773  1.00 92.95           C  
ATOM    382  CB  ASN    48       3.720  -8.866 -51.149  1.00 92.11           C  
ATOM    383  O   ASN    48       3.196 -11.459 -50.561  1.00 92.00           O  
ATOM    384  CG  ASN    48       5.073  -9.110 -50.510  1.00 91.27           C  
ATOM    385  ND2 ASN    48       5.514  -8.174 -49.678  1.00 90.86           N  
ATOM    386  OD1 ASN    48       5.717 -10.131 -50.763  1.00 90.37           O  
ATOM    387  N   ILE    49       3.222 -12.276 -52.612  1.00 91.46           N  
ATOM    388  CA  ILE    49       3.009 -13.693 -52.338  1.00 92.21           C  
ATOM    389  C   ILE    49       4.118 -14.215 -51.426  1.00 92.68           C  
ATOM    390  CB  ILE    49       2.956 -14.520 -53.643  1.00 91.22           C  
ATOM    391  O   ILE    49       3.871 -15.052 -50.554  1.00 92.34           O  
ATOM    392  CG1 ILE    49       2.669 -15.993 -53.331  1.00 88.59           C  
ATOM    393  CG2 ILE    49       4.261 -14.371 -54.430  1.00 87.90           C  
ATOM    394  CD1 ILE    49       1.369 -16.223 -52.573  1.00 86.06           C  
ATOM    395  N   GLN    50       5.311 -13.674 -51.495  1.00 94.16           N  
ATOM    396  CA  GLN    50       6.436 -14.066 -50.653  1.00 94.66           C  
ATOM    397  C   GLN    50       6.156 -13.761 -49.184  1.00 95.15           C  
ATOM    398  CB  GLN    50       7.715 -13.357 -51.101  1.00 93.64           C  
ATOM    399  O   GLN    50       6.549 -14.525 -48.300  1.00 95.08           O  
ATOM    400  CG  GLN    50       8.207 -13.787 -52.477  1.00 89.17           C  
ATOM    401  CD  GLN    50       8.536 -15.266 -52.546  1.00 85.61           C  
ATOM    402  NE2 GLN    50       8.381 -15.854 -53.728  1.00 83.97           N  
ATOM    403  OE1 GLN    50       8.928 -15.876 -51.546  1.00 86.17           O  
ATOM    404  N   ALA    51       5.495 -12.661 -48.883  1.00 95.60           N  
ATOM    405  CA  ALA    51       5.092 -12.338 -47.516  1.00 95.81           C  
ATOM    406  C   ALA    51       4.066 -13.340 -46.996  1.00 96.16           C  
ATOM    407  CB  ALA    51       4.528 -10.921 -47.449  1.00 95.21           C  
ATOM    408  O   ALA    51       4.110 -13.733 -45.827  1.00 96.06           O  
ATOM    409  N   VAL    52       3.157 -13.888 -47.813  1.00 94.65           N  
ATOM    410  CA  VAL    52       2.165 -14.902 -47.470  1.00 94.98           C  
ATOM    411  C   VAL    52       2.859 -16.238 -47.218  1.00 95.26           C  
ATOM    412  CB  VAL    52       1.102 -15.055 -48.581  1.00 94.57           C  
ATOM    413  O   VAL    52       2.603 -16.897 -46.207  1.00 95.03           O  
ATOM    414  CG1 VAL    52       0.094 -16.144 -48.217  1.00 93.40           C  
ATOM    415  CG2 VAL    52       0.391 -13.725 -48.825  1.00 93.40           C  
ATOM    416  N   LEU    53       3.810 -16.601 -48.097  1.00 95.44           N  
ATOM    417  CA  LEU    53       4.547 -17.852 -47.955  1.00 95.76           C  
ATOM    418  C   LEU    53       5.404 -17.838 -46.694  1.00 96.08           C  
ATOM    419  CB  LEU    53       5.428 -18.098 -49.183  1.00 95.52           C  
ATOM    420  O   LEU    53       5.381 -18.791 -45.912  1.00 96.03           O  
ATOM    421  CG  LEU    53       4.697 -18.407 -50.491  1.00 95.10           C  
ATOM    422  CD1 LEU    53       5.693 -18.520 -51.640  1.00 94.47           C  
ATOM    423  CD2 LEU    53       3.879 -19.687 -50.357  1.00 94.30           C  
ATOM    424  N   ARG    54       6.091 -16.733 -46.331  1.00 97.10           N  
ATOM    425  CA  ARG    54       6.839 -16.583 -45.086  1.00 97.18           C  
ATOM    426  C   ARG    54       5.916 -16.686 -43.877  1.00 97.37           C  
ATOM    427  CB  ARG    54       7.585 -15.248 -45.065  1.00 96.62           C  
ATOM    428  O   ARG    54       6.277 -17.285 -42.862  1.00 97.26           O  
ATOM    429  CG  ARG    54       8.850 -15.235 -45.907  1.00 93.62           C  
ATOM    430  CD  ARG    54       9.679 -13.982 -45.661  1.00 91.50           C  
ATOM    431  NE  ARG    54       8.956 -12.773 -46.044  1.00 90.64           N  
ATOM    432  NH1 ARG    54       9.849 -12.664 -48.172  1.00 86.36           N  
ATOM    433  NH2 ARG    54       8.349 -11.078 -47.470  1.00 83.54           N  
ATOM    434  CZ  ARG    54       9.053 -12.174 -47.228  1.00 85.46           C  
ATOM    435  N   HIS    55       4.721 -16.128 -44.011  1.00 97.02           N  
ATOM    436  CA  HIS    55       3.722 -16.230 -42.953  1.00 97.24           C  
ATOM    437  C   HIS    55       3.281 -17.675 -42.750  1.00 97.42           C  
ATOM    438  CB  HIS    55       2.512 -15.351 -43.273  1.00 96.97           C  
ATOM    439  O   HIS    55       3.210 -18.154 -41.616  1.00 97.30           O  
ATOM    440  CG  HIS    55       1.425 -15.431 -42.248  1.00 96.01           C  
ATOM    441  CD2 HIS    55       0.162 -15.910 -42.327  1.00 94.80           C  
ATOM    442  ND1 HIS    55       1.586 -14.976 -40.957  1.00 94.62           N  
ATOM    443  CE1 HIS    55       0.464 -15.174 -40.284  1.00 93.13           C  
ATOM    444  NE2 HIS    55      -0.416 -15.740 -41.093  1.00 93.29           N  
ATOM    445  N   VAL    56       3.068 -18.454 -43.784  1.00 97.19           N  
ATOM    446  CA  VAL    56       2.718 -19.871 -43.750  1.00 97.30           C  
ATOM    447  C   VAL    56       3.856 -20.670 -43.120  1.00 97.45           C  
ATOM    448  CB  VAL    56       2.405 -20.412 -45.163  1.00 96.94           C  
ATOM    449  O   VAL    56       3.627 -21.495 -42.232  1.00 97.31           O  
ATOM    450  CG1 VAL    56       2.334 -21.938 -45.153  1.00 95.77           C  
ATOM    451  CG2 VAL    56       1.099 -19.817 -45.685  1.00 95.84           C  
ATOM    452  N   GLU    57       5.065 -20.393 -43.473  1.00 98.08           N  
ATOM    453  CA  GLU    57       6.241 -21.073 -42.940  1.00 98.06           C  
ATOM    454  C   GLU    57       6.416 -20.788 -41.451  1.00 98.13           C  
ATOM    455  CB  GLU    57       7.498 -20.655 -43.706  1.00 97.34           C  
ATOM    456  O   GLU    57       6.593 -21.711 -40.653  1.00 97.99           O  
ATOM    457  CG  GLU    57       8.735 -21.467 -43.350  1.00 86.18           C  
ATOM    458  CD  GLU    57       8.532 -22.966 -43.502  1.00 77.37           C  
ATOM    459  OE1 GLU    57       7.692 -23.384 -44.330  1.00 79.83           O  
ATOM    460  OE2 GLU    57       9.219 -23.729 -42.786  1.00 75.95           O  
ATOM    461  N   ASN    58       6.213 -19.543 -40.976  1.00 98.09           N  
ATOM    462  CA  ASN    58       6.238 -19.185 -39.562  1.00 98.14           C  
ATOM    463  C   ASN    58       5.219 -19.991 -38.762  1.00 98.22           C  
ATOM    464  CB  ASN    58       5.988 -17.686 -39.383  1.00 97.88           C  
ATOM    465  O   ASN    58       5.515 -20.451 -37.657  1.00 98.12           O  
ATOM    466  CG  ASN    58       7.147 -16.839 -39.868  1.00 95.96           C  
ATOM    467  ND2 ASN    58       6.913 -15.540 -40.011  1.00 94.86           N  
ATOM    468  OD1 ASN    58       8.244 -17.347 -40.113  1.00 94.19           O  
ATOM    469  N   TRP    59       4.110 -20.325 -39.322  1.00 98.44           N  
ATOM    470  CA  TRP    59       3.053 -21.051 -38.625  1.00 98.49           C  
ATOM    471  C   TRP    59       3.285 -22.556 -38.701  1.00 98.24           C  
ATOM    472  CB  TRP    59       1.683 -20.702 -39.214  1.00 98.49           C  
ATOM    473  O   TRP    59       2.863 -23.301 -37.813  1.00 97.61           O  
ATOM    474  CG  TRP    59       1.082 -19.447 -38.656  1.00 98.33           C  
ATOM    475  CD1 TRP    59       0.944 -18.246 -39.294  1.00 97.94           C  
ATOM    476  CD2 TRP    59       0.541 -19.269 -37.344  1.00 97.82           C  
ATOM    477  CE2 TRP    59       0.092 -17.933 -37.255  1.00 97.30           C  
ATOM    478  CE3 TRP    59       0.391 -20.111 -36.234  1.00 97.48           C  
ATOM    479  NE1 TRP    59       0.349 -17.331 -38.457  1.00 97.34           N  
ATOM    480  CH2 TRP    59      -0.632 -18.263 -35.025  1.00 96.70           C  
ATOM    481  CZ2 TRP    59      -0.498 -17.419 -36.097  1.00 96.81           C  
ATOM    482  CZ3 TRP    59      -0.195 -19.597 -35.082  1.00 96.95           C  
ATOM    483  N   ARG    60       3.983 -23.044 -39.721  1.00 98.49           N  
ATOM    484  CA  ARG    60       4.348 -24.454 -39.810  1.00 98.44           C  
ATOM    485  C   ARG    60       5.377 -24.821 -38.746  1.00 98.29           C  
ATOM    486  CB  ARG    60       4.894 -24.782 -41.201  1.00 98.24           C  
ATOM    487  O   ARG    60       5.452 -25.975 -38.319  1.00 97.98           O  
ATOM    488  CG  ARG    60       3.818 -24.946 -42.262  1.00 97.14           C  
ATOM    489  CD  ARG    60       4.417 -25.169 -43.644  1.00 96.13           C  
ATOM    490  NE  ARG    60       3.383 -25.386 -44.651  1.00 94.83           N  
ATOM    491  NH1 ARG    60       4.793 -25.105 -46.459  1.00 90.42           N  
ATOM    492  NH2 ARG    60       2.572 -25.564 -46.793  1.00 89.79           N  
ATOM    493  CZ  ARG    60       3.585 -25.351 -45.966  1.00 92.23           C  
ATOM    494  N   SER    61       6.123 -23.807 -38.216  1.00 98.28           N  
ATOM    495  CA  SER    61       7.158 -24.018 -37.210  1.00 98.23           C  
ATOM    496  C   SER    61       6.574 -23.997 -35.802  1.00 98.17           C  
ATOM    497  CB  SER    61       8.251 -22.955 -37.333  1.00 97.78           C  
ATOM    498  O   SER    61       7.276 -24.279 -34.828  1.00 97.85           O  
ATOM    499  OG  SER    61       7.753 -21.678 -36.974  1.00 89.92           O  
ATOM    500  N   VAL    62       5.274 -23.755 -35.616  1.00 98.45           N  
ATOM    501  CA  VAL    62       4.618 -23.710 -34.313  1.00 98.46           C  
ATOM    502  C   VAL    62       4.401 -25.129 -33.794  1.00 98.32           C  
ATOM    503  CB  VAL    62       3.272 -22.955 -34.380  1.00 98.32           C  
ATOM    504  O   VAL    62       3.688 -25.921 -34.415  1.00 97.96           O  
ATOM    505  CG1 VAL    62       2.515 -23.081 -33.059  1.00 97.26           C  
ATOM    506  CG2 VAL    62       3.501 -21.486 -34.730  1.00 97.23           C  
ATOM    507  N   ASN    63       4.942 -25.389 -32.600  1.00 98.39           N  
ATOM    508  CA  ASN    63       4.921 -26.702 -31.964  1.00 98.34           C  
ATOM    509  C   ASN    63       4.009 -26.717 -30.740  1.00 98.18           C  
ATOM    510  CB  ASN    63       6.337 -27.134 -31.577  1.00 97.82           C  
ATOM    511  O   ASN    63       3.883 -27.742 -30.068  1.00 97.67           O  
ATOM    512  CG  ASN    63       7.223 -27.379 -32.783  1.00 93.09           C  
ATOM    513  ND2 ASN    63       8.438 -26.845 -32.744  1.00 90.93           N  
ATOM    514  OD1 ASN    63       6.818 -28.043 -33.741  1.00 88.25           O  
ATOM    515  N   VAL    64       3.377 -25.615 -30.435  1.00 98.34           N  
ATOM    516  CA  VAL    64       2.443 -25.458 -29.325  1.00 98.39           C  
ATOM    517  C   VAL    64       1.012 -25.407 -29.857  1.00 98.32           C  
ATOM    518  CB  VAL    64       2.750 -24.189 -28.499  1.00 98.02           C  
ATOM    519  O   VAL    64       0.719 -24.664 -30.797  1.00 98.02           O  
ATOM    520  CG1 VAL    64       1.782 -24.062 -27.324  1.00 92.45           C  
ATOM    521  CG2 VAL    64       4.196 -24.213 -28.005  1.00 92.50           C  
ATOM    522  N   GLY    65       0.065 -26.156 -29.344  1.00 98.45           N  
ATOM    523  CA  GLY    65      -1.340 -26.217 -29.713  1.00 98.44           C  
ATOM    524  C   GLY    65      -1.570 -26.802 -31.093  1.00 98.35           C  
ATOM    525  O   GLY    65      -0.719 -27.524 -31.617  1.00 97.93           O  
ATOM    526  N   LYS    66      -2.763 -26.567 -31.598  1.00 98.33           N  
ATOM    527  CA  LYS    66      -3.158 -27.020 -32.929  1.00 98.42           C  
ATOM    528  C   LYS    66      -3.479 -25.837 -33.839  1.00 98.40           C  
ATOM    529  CB  LYS    66      -4.364 -27.957 -32.842  1.00 98.26           C  
ATOM    530  O   LYS    66      -4.327 -25.006 -33.509  1.00 98.32           O  
ATOM    531  CG  LYS    66      -4.802 -28.527 -34.183  1.00 97.61           C  
ATOM    532  CD  LYS    66      -6.129 -29.266 -34.069  1.00 96.88           C  
ATOM    533  CE  LYS    66      -6.651 -29.693 -35.434  1.00 95.40           C  
ATOM    534  NZ  LYS    66      -8.106 -30.030 -35.390  1.00 93.86           N  
ATOM    535  N   VAL    67      -2.860 -25.808 -35.012  1.00 98.25           N  
ATOM    536  CA  VAL    67      -3.168 -24.841 -36.059  1.00 98.28           C  
ATOM    537  C   VAL    67      -4.120 -25.466 -37.076  1.00 97.98           C  
ATOM    538  CB  VAL    67      -1.888 -24.340 -36.765  1.00 98.14           C  
ATOM    539  O   VAL    67      -3.805 -26.493 -37.681  1.00 97.39           O  
ATOM    540  CG1 VAL    67      -2.222 -23.249 -37.780  1.00 97.80           C  
ATOM    541  CG2 VAL    67      -0.879 -23.829 -35.738  1.00 97.75           C  
ATOM    542  N   ASP    68      -5.283 -24.864 -37.276  1.00 97.98           N  
ATOM    543  CA  ASP    68      -6.203 -25.212 -38.353  1.00 97.98           C  
ATOM    544  C   ASP    68      -5.812 -24.516 -39.656  1.00 97.92           C  
ATOM    545  CB  ASP    68      -7.639 -24.846 -37.972  1.00 97.68           C  
ATOM    546  O   ASP    68      -5.624 -23.299 -39.683  1.00 97.70           O  
ATOM    547  CG  ASP    68      -8.254 -25.815 -36.977  1.00 95.45           C  
ATOM    548  OD1 ASP    68      -7.701 -26.918 -36.779  1.00 93.21           O  
ATOM    549  OD2 ASP    68      -9.302 -25.473 -36.388  1.00 92.86           O  
ATOM    550  N   TRP    69      -5.709 -25.312 -40.729  1.00 97.72           N  
ATOM    551  CA  TRP    69      -5.288 -24.898 -42.064  1.00 97.79           C  
ATOM    552  C   TRP    69      -6.438 -25.016 -43.058  1.00 97.03           C  
ATOM    553  CB  TRP    69      -4.099 -25.739 -42.538  1.00 97.71           C  
ATOM    554  O   TRP    69      -7.098 -26.055 -43.134  1.00 95.38           O  
ATOM    555  CG  TRP    69      -2.886 -25.625 -41.664  1.00 97.21           C  
ATOM    556  CD1 TRP    69      -2.612 -26.348 -40.536  1.00 96.33           C  
ATOM    557  CD2 TRP    69      -1.785 -24.730 -41.844  1.00 96.12           C  
ATOM    558  CE2 TRP    69      -0.877 -24.966 -40.788  1.00 95.95           C  
ATOM    559  CE3 TRP    69      -1.476 -23.751 -42.798  1.00 97.26           C  
ATOM    560  NE1 TRP    69      -1.405 -25.957 -40.005  1.00 97.24           N  
ATOM    561  CH2 TRP    69       0.597 -23.305 -41.606  1.00 96.37           C  
ATOM    562  CZ2 TRP    69       0.320 -24.257 -40.659  1.00 96.55           C  
ATOM    563  CZ3 TRP    69      -0.285 -23.046 -42.668  1.00 96.70           C  
ATOM    564  N   GLU    70      -6.738 -23.992 -43.862  1.00 96.16           N  
ATOM    565  CA  GLU    70      -7.770 -23.974 -44.895  1.00 96.01           C  
ATOM    566  C   GLU    70      -7.174 -23.666 -46.265  1.00 95.73           C  
ATOM    567  CB  GLU    70      -8.855 -22.950 -44.551  1.00 95.40           C  
ATOM    568  O   GLU    70      -6.365 -22.746 -46.404  1.00 95.09           O  
ATOM    569  CG  GLU    70      -9.696 -23.328 -43.340  1.00 91.95           C  
ATOM    570  CD  GLU    70     -10.731 -22.275 -42.977  1.00 88.37           C  
ATOM    571  OE1 GLU    70     -11.081 -21.443 -43.844  1.00 87.31           O  
ATOM    572  OE2 GLU    70     -11.196 -22.283 -41.815  1.00 85.90           O  
ATOM    573  N   PRO    71      -7.541 -24.447 -47.312  1.00 95.43           N  
ATOM    574  CA  PRO    71      -7.148 -24.083 -48.675  1.00 95.25           C  
ATOM    575  C   PRO    71      -7.842 -22.817 -49.171  1.00 94.51           C  
ATOM    576  CB  PRO    71      -7.573 -25.299 -49.502  1.00 94.55           C  
ATOM    577  O   PRO    71      -9.072 -22.779 -49.265  1.00 93.37           O  
ATOM    578  CG  PRO    71      -8.773 -25.841 -48.794  1.00 93.43           C  
ATOM    579  CD  PRO    71      -8.620 -25.577 -47.324  1.00 93.14           C  
ATOM    580  N   VAL    72      -7.124 -21.833 -49.540  1.00 93.93           N  
ATOM    581  CA  VAL    72      -7.636 -20.563 -50.044  1.00 93.40           C  
ATOM    582  C   VAL    72      -7.114 -20.321 -51.459  1.00 92.11           C  
ATOM    583  CB  VAL    72      -7.243 -19.387 -49.122  1.00 92.96           C  
ATOM    584  O   VAL    72      -5.903 -20.324 -51.690  1.00 90.10           O  
ATOM    585  CG1 VAL    72      -7.792 -18.069 -49.665  1.00 91.14           C  
ATOM    586  CG2 VAL    72      -7.744 -19.633 -47.701  1.00 91.08           C  
ATOM    587  N   SER    73      -8.028 -19.967 -52.424  1.00 92.73           N  
ATOM    588  CA  SER    73      -7.741 -19.561 -53.795  1.00 91.23           C  
ATOM    589  C   SER    73      -8.185 -18.124 -54.051  1.00 89.33           C  
ATOM    590  CB  SER    73      -8.427 -20.499 -54.788  1.00 88.34           C  
ATOM    591  O   SER    73      -9.346 -17.778 -53.824  1.00 85.65           O  
ATOM    592  OG  SER    73      -8.071 -20.171 -56.120  1.00 75.14           O  
ATOM    593  N   TYR    74      -7.264 -17.202 -54.501  1.00 87.45           N  
ATOM    594  CA  TYR    74      -7.625 -15.817 -54.781  1.00 86.19           C  
ATOM    595  C   TYR    74      -7.676 -15.559 -56.282  1.00 81.45           C  
ATOM    596  CB  TYR    74      -6.630 -14.857 -54.120  1.00 84.41           C  
ATOM    597  O   TYR    74      -8.134 -14.502 -56.722  1.00 74.83           O  
ATOM    598  CG  TYR    74      -6.827 -14.710 -52.631  1.00 85.79           C  
ATOM    599  CD1 TYR    74      -7.838 -13.899 -52.119  1.00 82.86           C  
ATOM    600  CD2 TYR    74      -6.003 -15.379 -51.733  1.00 83.07           C  
ATOM    601  CE1 TYR    74      -8.022 -13.759 -50.748  1.00 83.55           C  
ATOM    602  CE2 TYR    74      -6.178 -15.246 -50.360  1.00 81.28           C  
ATOM    603  OH  TYR    74      -7.366 -14.300 -48.518  1.00 77.72           O  
ATOM    604  CZ  TYR    74      -7.189 -14.435 -49.877  1.00 82.18           C  
ATOM    605  N   ARG    75      -7.219 -16.427 -57.050  1.00 85.36           N  
ATOM    606  CA  ARG    75      -7.280 -16.313 -58.503  1.00 83.64           C  
ATOM    607  C   ARG    75      -7.670 -17.642 -59.141  1.00 85.09           C  
ATOM    608  CB  ARG    75      -5.937 -15.837 -59.062  1.00 80.49           C  
ATOM    609  O   ARG    75      -7.113 -18.687 -58.799  1.00 83.88           O  
ATOM    610  CG  ARG    75      -5.646 -14.368 -58.798  1.00 75.20           C  
ATOM    611  CD  ARG    75      -4.402 -13.898 -59.540  1.00 75.57           C  
ATOM    612  NE  ARG    75      -4.168 -12.470 -59.348  1.00 68.93           N  
ATOM    613  NH1 ARG    75      -2.312 -12.379 -60.720  1.00 68.32           N  
ATOM    614  NH2 ARG    75      -3.060 -10.484 -59.670  1.00 63.17           N  
ATOM    615  CZ  ARG    75      -3.180 -11.781 -59.913  1.00 66.39           C  
ATOM    616  N   ALA    76      -8.452 -17.563 -60.047  1.00 78.27           N  
ATOM    617  CA  ALA    76      -8.807 -18.706 -60.884  1.00 82.21           C  
ATOM    618  C   ALA    76      -7.589 -19.229 -61.641  1.00 78.49           C  
ATOM    619  CB  ALA    76      -9.915 -18.325 -61.863  1.00 72.66           C  
ATOM    620  O   ALA    76      -6.875 -18.460 -62.288  1.00 74.10           O  
ATOM    621  N   GLY    77      -7.235 -20.455 -61.428  1.00 84.20           N  
ATOM    622  CA  GLY    77      -6.171 -21.136 -62.147  1.00 86.06           C  
ATOM    623  C   GLY    77      -4.921 -21.340 -61.311  1.00 84.81           C  
ATOM    624  O   GLY    77      -4.009 -22.063 -61.715  1.00 82.79           O  
ATOM    625  N   LEU    78      -4.726 -20.712 -60.214  1.00 85.06           N  
ATOM    626  CA  LEU    78      -3.647 -21.059 -59.296  1.00 85.67           C  
ATOM    627  C   LEU    78      -4.102 -22.119 -58.298  1.00 87.86           C  
ATOM    628  CB  LEU    78      -3.156 -19.816 -58.549  1.00 83.07           C  
ATOM    629  O   LEU    78      -5.262 -22.126 -57.879  1.00 87.28           O  
ATOM    630  CG  LEU    78      -2.447 -18.755 -59.392  1.00 78.34           C  
ATOM    631  CD1 LEU    78      -2.066 -17.558 -58.527  1.00 75.28           C  
ATOM    632  CD2 LEU    78      -1.215 -19.346 -60.070  1.00 75.56           C  
ATOM    633  N   ALA    79      -3.208 -23.050 -58.005  1.00 87.50           N  
ATOM    634  CA  ALA    79      -3.451 -24.034 -56.954  1.00 89.27           C  
ATOM    635  C   ALA    79      -3.763 -23.351 -55.625  1.00 90.81           C  
ATOM    636  CB  ALA    79      -2.247 -24.961 -56.803  1.00 87.27           C  
ATOM    637  O   ALA    79      -3.127 -22.357 -55.267  1.00 91.06           O  
ATOM    638  N   PRO    80      -4.759 -23.802 -54.869  1.00 92.58           N  
ATOM    639  CA  PRO    80      -5.029 -23.251 -53.538  1.00 93.37           C  
ATOM    640  C   PRO    80      -3.827 -23.355 -52.602  1.00 93.90           C  
ATOM    641  CB  PRO    80      -6.191 -24.109 -53.032  1.00 92.20           C  
ATOM    642  O   PRO    80      -3.153 -24.388 -52.568  1.00 93.74           O  
ATOM    643  CG  PRO    80      -6.799 -24.696 -54.264  1.00 89.77           C  
ATOM    644  CD  PRO    80      -5.718 -24.871 -55.292  1.00 89.99           C  
ATOM    645  N   ILE    81      -3.512 -22.393 -51.829  1.00 93.67           N  
ATOM    646  CA  ILE    81      -2.514 -22.396 -50.765  1.00 94.44           C  
ATOM    647  C   ILE    81      -3.189 -22.672 -49.424  1.00 95.43           C  
ATOM    648  CB  ILE    81      -1.742 -21.059 -50.711  1.00 93.36           C  
ATOM    649  O   ILE    81      -4.164 -22.007 -49.064  1.00 95.51           O  
ATOM    650  CG1 ILE    81      -1.040 -20.793 -52.048  1.00 88.77           C  
ATOM    651  CG2 ILE    81      -0.736 -21.062 -49.556  1.00 88.74           C  
ATOM    652  CD1 ILE    81      -0.267 -19.482 -52.091  1.00 84.54           C  
ATOM    653  N   SER    82      -2.711 -23.639 -48.702  1.00 96.07           N  
ATOM    654  CA  SER    82      -3.174 -23.891 -47.341  1.00 96.35           C  
ATOM    655  C   SER    82      -2.695 -22.805 -46.384  1.00 96.67           C  
ATOM    656  CB  SER    82      -2.691 -25.259 -46.855  1.00 95.47           C  
ATOM    657  O   SER    82      -1.496 -22.682 -46.126  1.00 96.52           O  
ATOM    658  OG  SER    82      -3.325 -25.612 -45.637  1.00 84.76           O  
ATOM    659  N   LEU    83      -3.610 -22.006 -45.860  1.00 96.36           N  
ATOM    660  CA  LEU    83      -3.334 -20.906 -44.942  1.00 96.68           C  
ATOM    661  C   LEU    83      -3.720 -21.279 -43.515  1.00 96.98           C  
ATOM    662  CB  LEU    83      -4.087 -19.645 -45.374  1.00 96.31           C  
ATOM    663  O   LEU    83      -4.743 -21.930 -43.294  1.00 96.92           O  
ATOM    664  CG  LEU    83      -3.676 -19.036 -46.716  1.00 94.59           C  
ATOM    665  CD1 LEU    83      -4.541 -17.820 -47.032  1.00 92.13           C  
ATOM    666  CD2 LEU    83      -2.199 -18.659 -46.702  1.00 92.12           C  
ATOM    667  N   PRO    84      -2.901 -20.897 -42.446  1.00 97.45           N  
ATOM    668  CA  PRO    84      -3.350 -20.980 -41.055  1.00 97.65           C  
ATOM    669  C   PRO    84      -4.499 -20.022 -40.748  1.00 97.58           C  
ATOM    670  CB  PRO    84      -2.099 -20.604 -40.257  1.00 97.53           C  
ATOM    671  O   PRO    84      -4.383 -18.817 -40.984  1.00 97.36           O  
ATOM    672  CG  PRO    84      -1.378 -19.619 -41.119  1.00 97.36           C  
ATOM    673  CD  PRO    84      -1.642 -19.960 -42.558  1.00 96.92           C  
ATOM    674  N   MET    85      -5.656 -20.528 -40.239  1.00 97.12           N  
ATOM    675  CA  MET    85      -6.871 -19.745 -40.028  1.00 97.09           C  
ATOM    676  C   MET    85      -7.120 -19.516 -38.541  1.00 97.16           C  
ATOM    677  CB  MET    85      -8.077 -20.443 -40.659  1.00 96.74           C  
ATOM    678  O   MET    85      -7.464 -18.408 -38.128  1.00 96.91           O  
ATOM    679  CG  MET    85      -8.017 -20.519 -42.176  1.00 95.37           C  
ATOM    680  SD  MET    85      -7.883 -18.865 -42.959  1.00 95.37           S  
ATOM    681  CE  MET    85      -9.593 -18.286 -42.777  1.00 90.87           C  
ATOM    682  N   ARG    86      -6.881 -20.541 -37.706  1.00 97.90           N  
ATOM    683  CA  ARG    86      -7.096 -20.522 -36.262  1.00 97.99           C  
ATOM    684  C   ARG    86      -5.991 -21.279 -35.534  1.00 98.11           C  
ATOM    685  CB  ARG    86      -8.460 -21.120 -35.914  1.00 97.48           C  
ATOM    686  O   ARG    86      -5.455 -22.259 -36.056  1.00 98.04           O  
ATOM    687  CG  ARG    86      -9.638 -20.332 -36.465  1.00 93.37           C  
ATOM    688  CD  ARG    86     -10.969 -20.910 -36.003  1.00 90.25           C  
ATOM    689  NE  ARG    86     -12.092 -20.078 -36.423  1.00 88.17           N  
ATOM    690  NH1 ARG    86     -13.641 -21.791 -36.391  1.00 82.12           N  
ATOM    691  NH2 ARG    86     -14.282 -19.671 -36.982  1.00 78.66           N  
ATOM    692  CZ  ARG    86     -13.336 -20.515 -36.598  1.00 81.67           C  
ATOM    693  N   TRP    87      -5.694 -20.822 -34.362  1.00 97.97           N  
ATOM    694  CA  TRP    87      -4.769 -21.459 -33.432  1.00 98.16           C  
ATOM    695  C   TRP    87      -5.485 -21.875 -32.151  1.00 98.02           C  
ATOM    696  CB  TRP    87      -3.607 -20.519 -33.099  1.00 98.05           C  
ATOM    697  O   TRP    87      -6.002 -21.029 -31.418  1.00 97.53           O  
ATOM    698  CG  TRP    87      -2.526 -21.154 -32.276  1.00 97.06           C  
ATOM    699  CD1 TRP    87      -2.263 -22.490 -32.150  1.00 95.24           C  
ATOM    700  CD2 TRP    87      -1.565 -20.477 -31.460  1.00 95.34           C  
ATOM    701  CE2 TRP    87      -0.749 -21.466 -30.868  1.00 95.37           C  
ATOM    702  CE3 TRP    87      -1.314 -19.129 -31.173  1.00 96.34           C  
ATOM    703  NE1 TRP    87      -1.196 -22.684 -31.305  1.00 96.56           N  
ATOM    704  CH2 TRP    87       0.526 -19.822 -29.740  1.00 95.68           C  
ATOM    705  CZ2 TRP    87       0.302 -21.148 -30.004  1.00 95.78           C  
ATOM    706  CZ3 TRP    87      -0.268 -18.814 -30.313  1.00 95.88           C  
ATOM    707  N   HIS    88      -5.574 -23.156 -31.877  1.00 98.24           N  
ATOM    708  CA  HIS    88      -6.231 -23.751 -30.719  1.00 98.29           C  
ATOM    709  C   HIS    88      -5.219 -24.115 -29.638  1.00 98.22           C  
ATOM    710  CB  HIS    88      -7.027 -24.990 -31.132  1.00 98.18           C  
ATOM    711  O   HIS    88      -4.357 -24.970 -29.851  1.00 98.01           O  
ATOM    712  CG  HIS    88      -8.029 -24.728 -32.211  1.00 97.88           C  
ATOM    713  CD2 HIS    88      -7.960 -24.909 -33.551  1.00 97.52           C  
ATOM    714  ND1 HIS    88      -9.280 -24.210 -31.956  1.00 96.65           N  
ATOM    715  CE1 HIS    88      -9.940 -24.086 -33.095  1.00 96.68           C  
ATOM    716  NE2 HIS    88      -9.160 -24.503 -34.079  1.00 96.48           N  
ATOM    717  N   LEU    89      -5.416 -23.553 -28.501  1.00 98.19           N  
ATOM    718  CA  LEU    89      -4.684 -23.846 -27.274  1.00 98.25           C  
ATOM    719  C   LEU    89      -5.565 -24.599 -26.282  1.00 98.13           C  
ATOM    720  CB  LEU    89      -4.167 -22.554 -26.636  1.00 98.19           C  
ATOM    721  O   LEU    89      -6.670 -24.153 -25.965  1.00 97.85           O  
ATOM    722  CG  LEU    89      -3.298 -21.661 -27.524  1.00 97.89           C  
ATOM    723  CD1 LEU    89      -2.988 -20.348 -26.812  1.00 97.33           C  
ATOM    724  CD2 LEU    89      -2.012 -22.381 -27.912  1.00 97.27           C  
ATOM    725  N   ARG    90      -5.105 -25.740 -25.719  1.00 98.02           N  
ATOM    726  CA  ARG    90      -5.955 -26.723 -25.055  1.00 97.90           C  
ATOM    727  C   ARG    90      -5.853 -26.600 -23.538  1.00 97.72           C  
ATOM    728  CB  ARG    90      -5.580 -28.141 -25.492  1.00 97.42           C  
ATOM    729  O   ARG    90      -6.643 -27.201 -22.807  1.00 97.08           O  
ATOM    730  CG  ARG    90      -5.768 -28.397 -26.979  1.00 94.49           C  
ATOM    731  CD  ARG    90      -5.221 -29.757 -27.391  1.00 90.93           C  
ATOM    732  NE  ARG    90      -3.765 -29.804 -27.292  1.00 90.59           N  
ATOM    733  NH1 ARG    90      -3.591 -32.027 -27.898  1.00 86.39           N  
ATOM    734  NH2 ARG    90      -1.706 -30.814 -27.416  1.00 83.74           N  
ATOM    735  CZ  ARG    90      -3.024 -30.882 -27.536  1.00 86.34           C  
ATOM    736  N   SER    91      -4.855 -25.801 -23.014  1.00 96.86           N  
ATOM    737  CA  SER    91      -4.597 -25.681 -21.583  1.00 97.13           C  
ATOM    738  C   SER    91      -3.944 -24.343 -21.249  1.00 97.52           C  
ATOM    739  CB  SER    91      -3.707 -26.827 -21.100  1.00 96.98           C  
ATOM    740  O   SER    91      -3.395 -23.678 -22.129  1.00 97.46           O  
ATOM    741  OG  SER    91      -2.416 -26.739 -21.678  1.00 96.44           O  
ATOM    742  N   PRO    92      -3.903 -23.961 -19.909  1.00 96.55           N  
ATOM    743  CA  PRO    92      -3.128 -22.805 -19.452  1.00 97.02           C  
ATOM    744  C   PRO    92      -1.648 -22.906 -19.814  1.00 97.33           C  
ATOM    745  CB  PRO    92      -3.321 -22.829 -17.934  1.00 96.26           C  
ATOM    746  O   PRO    92      -1.061 -21.936 -20.300  1.00 97.23           O  
ATOM    747  CG  PRO    92      -4.648 -23.486 -17.728  1.00 94.36           C  
ATOM    748  CD  PRO    92      -4.809 -24.569 -18.756  1.00 93.95           C  
ATOM    749  N   SER    93      -1.083 -24.084 -19.744  1.00 97.28           N  
ATOM    750  CA  SER    93       0.324 -24.319 -20.052  1.00 97.39           C  
ATOM    751  C   SER    93       0.619 -24.054 -21.524  1.00 97.66           C  
ATOM    752  CB  SER    93       0.720 -25.752 -19.693  1.00 96.12           C  
ATOM    753  O   SER    93       1.603 -23.390 -21.856  1.00 97.54           O  
ATOM    754  OG  SER    93      -0.152 -26.683 -20.309  1.00 80.46           O  
ATOM    755  N   GLU    94      -0.273 -24.481 -22.480  1.00 97.70           N  
ATOM    756  CA  GLU    94      -0.122 -24.164 -23.897  1.00 97.93           C  
ATOM    757  C   GLU    94      -0.262 -22.665 -24.146  1.00 97.98           C  
ATOM    758  CB  GLU    94      -1.149 -24.934 -24.732  1.00 97.69           C  
ATOM    759  O   GLU    94       0.474 -22.093 -24.953  1.00 97.89           O  
ATOM    760  CG  GLU    94      -0.843 -26.419 -24.867  1.00 96.94           C  
ATOM    761  CD  GLU    94      -1.801 -27.147 -25.796  1.00 96.01           C  
ATOM    762  OE1 GLU    94      -2.654 -26.484 -26.429  1.00 94.59           O  
ATOM    763  OE2 GLU    94      -1.698 -28.390 -25.891  1.00 94.65           O  
ATOM    764  N   TRP    95      -1.169 -22.058 -23.446  1.00 97.04           N  
ATOM    765  CA  TRP    95      -1.392 -20.622 -23.569  1.00 97.42           C  
ATOM    766  C   TRP    95      -0.174 -19.838 -23.092  1.00 97.20           C  
ATOM    767  CB  TRP    95      -2.630 -20.199 -22.772  1.00 96.67           C  
ATOM    768  O   TRP    95       0.260 -18.891 -23.751  1.00 96.48           O  
ATOM    769  CG  TRP    95      -3.038 -18.773 -22.992  1.00 89.38           C  
ATOM    770  CD1 TRP    95      -4.037 -18.319 -23.808  1.00 79.61           C  
ATOM    771  CD2 TRP    95      -2.453 -17.615 -22.389  1.00 80.91           C  
ATOM    772  CE2 TRP    95      -3.148 -16.490 -22.886  1.00 79.56           C  
ATOM    773  CE3 TRP    95      -1.408 -17.419 -21.477  1.00 80.06           C  
ATOM    774  NE1 TRP    95      -4.108 -16.946 -23.748  1.00 87.61           N  
ATOM    775  CH2 TRP    95      -1.804 -15.022 -21.604  1.00 85.48           C  
ATOM    776  CZ2 TRP    95      -2.830 -15.186 -22.498  1.00 86.59           C  
ATOM    777  CZ3 TRP    95      -1.094 -16.120 -21.093  1.00 85.54           C  
ATOM    778  N   ILE    96       0.471 -20.228 -22.019  1.00 97.22           N  
ATOM    779  CA  ILE    96       1.672 -19.620 -21.457  1.00 97.20           C  
ATOM    780  C   ILE    96       2.860 -19.874 -22.382  1.00 97.28           C  
ATOM    781  CB  ILE    96       1.970 -20.161 -20.041  1.00 96.55           C  
ATOM    782  O   ILE    96       3.573 -18.940 -22.758  1.00 96.94           O  
ATOM    783  CG1 ILE    96       0.859 -19.750 -19.068  1.00 93.73           C  
ATOM    784  CG2 ILE    96       3.336 -19.672 -19.552  1.00 94.06           C  
ATOM    785  CD1 ILE    96       0.636 -18.246 -18.983  1.00 91.12           C  
ATOM    786  N   ALA    97       3.025 -21.089 -22.868  1.00 98.09           N  
ATOM    787  CA  ALA    97       4.065 -21.432 -23.834  1.00 98.09           C  
ATOM    788  C   ALA    97       3.893 -20.641 -25.128  1.00 97.97           C  
ATOM    789  CB  ALA    97       4.048 -22.931 -24.124  1.00 97.71           C  
ATOM    790  O   ALA    97       4.873 -20.162 -25.705  1.00 97.70           O  
ATOM    791  N   ALA    98       2.641 -20.360 -25.535  1.00 98.16           N  
ATOM    792  CA  ALA    98       2.289 -19.612 -26.739  1.00 98.21           C  
ATOM    793  C   ALA    98       2.601 -18.127 -26.573  1.00 98.14           C  
ATOM    794  CB  ALA    98       0.812 -19.807 -27.074  1.00 98.00           C  
ATOM    795  O   ALA    98       2.786 -17.411 -27.560  1.00 97.86           O  
ATOM    796  N   SER    99       2.742 -17.602 -25.395  1.00 97.59           N  
ATOM    797  CA  SER    99       3.037 -16.200 -25.120  1.00 97.49           C  
ATOM    798  C   SER    99       4.499 -15.876 -25.408  1.00 97.18           C  
ATOM    799  CB  SER    99       2.707 -15.857 -23.667  1.00 97.08           C  
ATOM    800  O   SER    99       4.852 -14.715 -25.626  1.00 96.32           O  
ATOM    801  OG  SER    99       3.727 -16.319 -22.797  1.00 91.93           O  
ATOM    802  N   ASP   100       5.327 -16.962 -25.359  1.00 97.48           N  
ATOM    803  CA  ASP   100       6.767 -16.901 -25.590  1.00 97.28           C  
ATOM    804  C   ASP   100       7.407 -15.783 -24.769  1.00 96.80           C  
ATOM    805  CB  ASP   100       7.064 -16.698 -27.077  1.00 96.56           C  
ATOM    806  O   ASP   100       8.398 -15.184 -25.193  1.00 95.48           O  
ATOM    807  CG  ASP   100       8.519 -16.950 -27.430  1.00 94.93           C  
ATOM    808  OD1 ASP   100       9.174 -17.782 -26.765  1.00 93.53           O  
ATOM    809  OD2 ASP   100       9.017 -16.309 -28.381  1.00 91.57           O  
ATOM    810  N   ASP   101       6.888 -15.345 -23.618  1.00 96.42           N  
ATOM    811  CA  ASP   101       7.409 -14.371 -22.663  1.00 96.59           C  
ATOM    812  C   ASP   101       7.909 -15.059 -21.395  1.00 96.62           C  
ATOM    813  CB  ASP   101       6.337 -13.337 -22.313  1.00 96.41           C  
ATOM    814  O   ASP   101       7.113 -15.571 -20.605  1.00 96.30           O  
ATOM    815  CG  ASP   101       6.877 -12.177 -21.496  1.00 95.81           C  
ATOM    816  OD1 ASP   101       7.718 -12.402 -20.599  1.00 94.66           O  
ATOM    817  OD2 ASP   101       6.455 -11.028 -21.748  1.00 93.73           O  
ATOM    818  N   PRO   102       9.241 -15.017 -21.064  1.00 96.70           N  
ATOM    819  CA  PRO   102       9.827 -15.696 -19.905  1.00 96.85           C  
ATOM    820  C   PRO   102       9.256 -15.200 -18.579  1.00 96.73           C  
ATOM    821  CB  PRO   102      11.317 -15.362 -20.017  1.00 96.40           C  
ATOM    822  O   PRO   102       9.148 -15.971 -17.622  1.00 96.47           O  
ATOM    823  CG  PRO   102      11.552 -15.149 -21.478  1.00 95.23           C  
ATOM    824  CD  PRO   102      10.335 -14.495 -22.067  1.00 94.44           C  
ATOM    825  N   ARG   103       8.822 -13.910 -18.453  1.00 96.23           N  
ATOM    826  CA  ARG   103       8.213 -13.380 -17.237  1.00 96.31           C  
ATOM    827  C   ARG   103       6.850 -14.017 -16.986  1.00 96.44           C  
ATOM    828  CB  ARG   103       8.073 -11.859 -17.325  1.00 95.08           C  
ATOM    829  O   ARG   103       6.542 -14.413 -15.860  1.00 96.10           O  
ATOM    830  CG  ARG   103       9.391 -11.130 -17.529  1.00 87.51           C  
ATOM    831  CD  ARG   103       9.179  -9.647 -17.801  1.00 82.22           C  
ATOM    832  NE  ARG   103       8.516  -9.424 -19.083  1.00 81.88           N  
ATOM    833  NH1 ARG   103       8.427  -7.125 -18.871  1.00 72.25           N  
ATOM    834  NH2 ARG   103       7.574  -8.142 -20.739  1.00 64.58           N  
ATOM    835  CZ  ARG   103       8.174  -8.231 -19.561  1.00 75.46           C  
ATOM    836  N   VAL   104       6.058 -14.193 -18.038  1.00 96.72           N  
ATOM    837  CA  VAL   104       4.747 -14.827 -17.942  1.00 96.89           C  
ATOM    838  C   VAL   104       4.909 -16.290 -17.536  1.00 97.04           C  
ATOM    839  CB  VAL   104       3.969 -14.725 -19.273  1.00 96.61           C  
ATOM    840  O   VAL   104       4.199 -16.778 -16.653  1.00 96.85           O  
ATOM    841  CG1 VAL   104       2.643 -15.478 -19.182  1.00 95.71           C  
ATOM    842  CG2 VAL   104       3.732 -13.262 -19.641  1.00 95.72           C  
ATOM    843  N   SER   105       5.889 -16.981 -18.100  1.00 97.04           N  
ATOM    844  CA  SER   105       6.184 -18.372 -17.771  1.00 97.06           C  
ATOM    845  C   SER   105       6.618 -18.515 -16.316  1.00 97.04           C  
ATOM    846  CB  SER   105       7.273 -18.922 -18.693  1.00 96.58           C  
ATOM    847  O   SER   105       6.134 -19.396 -15.602  1.00 96.79           O  
ATOM    848  OG  SER   105       6.874 -18.834 -20.050  1.00 89.78           O  
ATOM    849  N   GLN   106       7.494 -17.637 -15.831  1.00 96.26           N  
ATOM    850  CA  GLN   106       7.950 -17.621 -14.445  1.00 96.29           C  
ATOM    851  C   GLN   106       6.797 -17.324 -13.491  1.00 96.26           C  
ATOM    852  CB  GLN   106       9.065 -16.592 -14.258  1.00 95.42           C  
ATOM    853  O   GLN   106       6.615 -18.023 -12.492  1.00 95.91           O  
ATOM    854  CG  GLN   106       9.636 -16.554 -12.847  1.00 90.66           C  
ATOM    855  CD  GLN   106      10.716 -15.501 -12.679  1.00 87.16           C  
ATOM    856  NE2 GLN   106      11.249 -15.387 -11.467  1.00 85.02           N  
ATOM    857  OE1 GLN   106      11.069 -14.798 -13.630  1.00 86.44           O  
ATOM    858  N   GLU   107       5.941 -16.337 -13.797  1.00 96.71           N  
ATOM    859  CA  GLU   107       4.783 -15.968 -12.988  1.00 96.74           C  
ATOM    860  C   GLU   107       3.765 -17.103 -12.932  1.00 96.88           C  
ATOM    861  CB  GLU   107       4.127 -14.699 -13.537  1.00 95.85           C  
ATOM    862  O   GLU   107       3.208 -17.392 -11.871  1.00 96.55           O  
ATOM    863  CG  GLU   107       4.923 -13.430 -13.270  1.00 91.28           C  
ATOM    864  CD  GLU   107       4.286 -12.185 -13.867  1.00 87.00           C  
ATOM    865  OE1 GLU   107       3.071 -12.209 -14.168  1.00 86.46           O  
ATOM    866  OE2 GLU   107       5.009 -11.177 -14.036  1.00 84.63           O  
ATOM    867  N   TYR   108       3.545 -17.783 -14.006  1.00 96.89           N  
ATOM    868  CA  TYR   108       2.634 -18.920 -14.086  1.00 96.97           C  
ATOM    869  C   TYR   108       3.137 -20.082 -13.238  1.00 97.01           C  
ATOM    870  CB  TYR   108       2.463 -19.371 -15.540  1.00 96.77           C  
ATOM    871  O   TYR   108       2.393 -20.630 -12.421  1.00 96.64           O  
ATOM    872  CG  TYR   108       1.681 -20.653 -15.690  1.00 96.09           C  
ATOM    873  CD1 TYR   108       0.309 -20.686 -15.451  1.00 94.76           C  
ATOM    874  CD2 TYR   108       2.312 -21.833 -16.068  1.00 94.78           C  
ATOM    875  CE1 TYR   108      -0.416 -21.866 -15.586  1.00 93.54           C  
ATOM    876  CE2 TYR   108       1.597 -23.018 -16.206  1.00 93.24           C  
ATOM    877  OH  TYR   108      -0.477 -24.195 -16.099  1.00 91.96           O  
ATOM    878  CZ  TYR   108       0.235 -23.025 -15.964  1.00 93.17           C  
ATOM    879  N   ALA   109       4.428 -20.431 -13.377  1.00 96.62           N  
ATOM    880  CA  ALA   109       5.016 -21.515 -12.593  1.00 96.63           C  
ATOM    881  C   ALA   109       4.910 -21.230 -11.098  1.00 96.54           C  
ATOM    882  CB  ALA   109       6.475 -21.727 -12.990  1.00 96.05           C  
ATOM    883  O   ALA   109       4.572 -22.118 -10.313  1.00 96.19           O  
ATOM    884  N   GLN   110       5.127 -20.008 -10.686  1.00 96.65           N  
ATOM    885  CA  GLN   110       4.964 -19.619  -9.289  1.00 96.72           C  
ATOM    886  C   GLN   110       3.498 -19.686  -8.868  1.00 96.88           C  
ATOM    887  CB  GLN   110       5.513 -18.212  -9.055  1.00 95.65           C  
ATOM    888  O   GLN   110       3.180 -20.183  -7.786  1.00 96.60           O  
ATOM    889  CG  GLN   110       5.415 -17.745  -7.609  1.00 90.20           C  
ATOM    890  CD  GLN   110       6.175 -16.457  -7.354  1.00 86.54           C  
ATOM    891  NE2 GLN   110       5.856 -15.788  -6.252  1.00 84.13           N  
ATOM    892  OE1 GLN   110       7.043 -16.067  -8.142  1.00 85.60           O  
ATOM    893  N   LEU   111       2.528 -19.226  -9.656  1.00 96.24           N  
ATOM    894  CA  LEU   111       1.101 -19.238  -9.351  1.00 95.83           C  
ATOM    895  C   LEU   111       0.565 -20.666  -9.315  1.00 95.85           C  
ATOM    896  CB  LEU   111       0.325 -18.416 -10.383  1.00 93.50           C  
ATOM    897  O   LEU   111      -0.234 -21.011  -8.442  1.00 94.90           O  
ATOM    898  CG  LEU   111      -1.163 -18.203 -10.101  1.00 81.31           C  
ATOM    899  CD1 LEU   111      -1.354 -17.526  -8.747  1.00 72.92           C  
ATOM    900  CD2 LEU   111      -1.806 -17.380 -11.211  1.00 72.67           C  
ATOM    901  N   GLU   112       0.961 -21.524 -10.286  1.00 95.46           N  
ATOM    902  CA  GLU   112       0.621 -22.944 -10.280  1.00 95.34           C  
ATOM    903  C   GLU   112       1.063 -23.611  -8.980  1.00 95.78           C  
ATOM    904  CB  GLU   112       1.257 -23.654 -11.478  1.00 94.30           C  
ATOM    905  O   GLU   112       0.245 -24.200  -8.270  1.00 95.50           O  
ATOM    906  CG  GLU   112       0.867 -25.119 -11.603  1.00 89.87           C  
ATOM    907  CD  GLU   112       1.270 -25.736 -12.932  1.00 87.72           C  
ATOM    908  OE1 GLU   112       2.480 -25.756 -13.250  1.00 87.61           O  
ATOM    909  OE2 GLU   112       0.367 -26.204 -13.663  1.00 87.12           O  
ATOM    910  N   TYR   113       2.301 -23.386  -8.523  1.00 96.71           N  
ATOM    911  CA  TYR   113       2.808 -23.862  -7.242  1.00 96.96           C  
ATOM    912  C   TYR   113       1.967 -23.327  -6.089  1.00 96.93           C  
ATOM    913  CB  TYR   113       4.272 -23.449  -7.056  1.00 96.90           C  
ATOM    914  O   TYR   113       1.591 -24.078  -5.186  1.00 96.70           O  
ATOM    915  CG  TYR   113       4.839 -23.815  -5.706  1.00 96.53           C  
ATOM    916  CD1 TYR   113       5.411 -25.066  -5.485  1.00 95.95           C  
ATOM    917  CD2 TYR   113       4.803 -22.913  -4.648  1.00 95.87           C  
ATOM    918  CE1 TYR   113       5.933 -25.409  -4.242  1.00 95.06           C  
ATOM    919  CE2 TYR   113       5.322 -23.245  -3.401  1.00 95.07           C  
ATOM    920  OH  TYR   113       6.400 -24.827  -1.976  1.00 93.56           O  
ATOM    921  CZ  TYR   113       5.885 -24.493  -3.208  1.00 94.64           C  
ATOM    922  N   LEU   114       1.577 -22.076  -6.014  1.00 97.01           N  
ATOM    923  CA  LEU   114       0.778 -21.468  -4.955  1.00 97.07           C  
ATOM    924  C   LEU   114      -0.628 -22.057  -4.929  1.00 96.65           C  
ATOM    925  CB  LEU   114       0.706 -19.951  -5.143  1.00 96.98           C  
ATOM    926  O   LEU   114      -1.145 -22.394  -3.862  1.00 95.96           O  
ATOM    927  CG  LEU   114       2.004 -19.176  -4.912  1.00 96.49           C  
ATOM    928  CD1 LEU   114       1.786 -17.688  -5.163  1.00 95.33           C  
ATOM    929  CD2 LEU   114       2.525 -19.414  -3.499  1.00 95.22           C  
ATOM    930  N   VAL   115      -1.266 -22.251  -6.090  1.00 96.06           N  
ATOM    931  CA  VAL   115      -2.622 -22.779  -6.200  1.00 95.51           C  
ATOM    932  C   VAL   115      -2.656 -24.225  -5.710  1.00 95.00           C  
ATOM    933  CB  VAL   115      -3.148 -22.696  -7.651  1.00 94.63           C  
ATOM    934  O   VAL   115      -3.650 -24.666  -5.128  1.00 93.80           O  
ATOM    935  CG1 VAL   115      -4.382 -23.578  -7.830  1.00 90.00           C  
ATOM    936  CG2 VAL   115      -3.464 -21.248  -8.021  1.00 90.24           C  
ATOM    937  N   GLU   116      -1.524 -24.981  -5.818  1.00 96.66           N  
ATOM    938  CA  GLU   116      -1.388 -26.353  -5.336  1.00 96.49           C  
ATOM    939  C   GLU   116      -1.188 -26.389  -3.824  1.00 96.53           C  
ATOM    940  CB  GLU   116      -0.223 -27.056  -6.038  1.00 95.31           C  
ATOM    941  O   GLU   116      -1.663 -27.307  -3.152  1.00 96.05           O  
ATOM    942  CG  GLU   116      -0.108 -28.536  -5.705  1.00 87.00           C  
ATOM    943  CD  GLU   116       1.087 -29.208  -6.362  1.00 81.28           C  
ATOM    944  OE1 GLU   116       1.819 -28.535  -7.123  1.00 83.80           O  
ATOM    945  OE2 GLU   116       1.292 -30.418  -6.116  1.00 80.18           O  
ATOM    946  N   GLN   117      -0.575 -25.433  -3.185  1.00 97.26           N  
ATOM    947  CA  GLN   117      -0.082 -25.492  -1.813  1.00 97.32           C  
ATOM    948  C   GLN   117      -0.995 -24.717  -0.867  1.00 97.05           C  
ATOM    949  CB  GLN   117       1.344 -24.946  -1.730  1.00 97.13           C  
ATOM    950  O   GLN   117      -0.956 -24.921   0.348  1.00 96.47           O  
ATOM    951  CG  GLN   117       2.359 -25.753  -2.528  1.00 96.26           C  
ATOM    952  CD  GLN   117       2.375 -27.221  -2.143  1.00 94.38           C  
ATOM    953  NE2 GLN   117       2.188 -28.094  -3.128  1.00 93.90           N  
ATOM    954  OE1 GLN   117       2.554 -27.567  -0.971  1.00 93.50           O  
ATOM    955  N   VAL   118      -1.846 -23.758  -1.374  1.00 97.26           N  
ATOM    956  CA  VAL   118      -2.647 -22.852  -0.558  1.00 97.15           C  
ATOM    957  C   VAL   118      -4.113 -23.279  -0.598  1.00 97.04           C  
ATOM    958  CB  VAL   118      -2.505 -21.388  -1.030  1.00 96.47           C  
ATOM    959  O   VAL   118      -4.569 -23.864  -1.584  1.00 96.29           O  
ATOM    960  CG1 VAL   118      -3.422 -20.469  -0.224  1.00 87.18           C  
ATOM    961  CG2 VAL   118      -1.052 -20.930  -0.918  1.00 86.83           C  
ATOM    962  N   ASP   119      -4.880 -22.985   0.453  1.00 97.68           N  
ATOM    963  CA  ASP   119      -6.319 -23.220   0.525  1.00 97.79           C  
ATOM    964  C   ASP   119      -7.038 -22.587  -0.664  1.00 97.99           C  
ATOM    965  CB  ASP   119      -6.888 -22.673   1.836  1.00 97.41           C  
ATOM    966  O   ASP   119      -6.776 -21.435  -1.014  1.00 97.87           O  
ATOM    967  CG  ASP   119      -8.323 -23.103   2.085  1.00 94.20           C  
ATOM    968  OD1 ASP   119      -9.181 -22.905   1.198  1.00 92.18           O  
ATOM    969  OD2 ASP   119      -8.598 -23.642   3.178  1.00 92.68           O  
ATOM    970  N   SER   120      -7.986 -23.266  -1.242  1.00 97.64           N  
ATOM    971  CA  SER   120      -8.724 -22.875  -2.439  1.00 97.82           C  
ATOM    972  C   SER   120      -9.513 -21.591  -2.208  1.00 97.72           C  
ATOM    973  CB  SER   120      -9.672 -23.994  -2.873  1.00 97.20           C  
ATOM    974  O   SER   120      -9.800 -20.854  -3.153  1.00 97.45           O  
ATOM    975  OG  SER   120     -10.563 -24.333  -1.825  1.00 94.43           O  
ATOM    976  N   ALA   121      -9.810 -21.214  -0.973  1.00 98.02           N  
ATOM    977  CA  ALA   121     -10.459 -19.963  -0.588  1.00 98.07           C  
ATOM    978  C   ALA   121      -9.629 -18.758  -1.020  1.00 98.18           C  
ATOM    979  CB  ALA   121     -10.697 -19.929   0.920  1.00 97.56           C  
ATOM    980  O   ALA   121     -10.178 -17.711  -1.370  1.00 97.99           O  
ATOM    981  N   PHE   122      -8.310 -18.865  -1.248  1.00 98.32           N  
ATOM    982  CA  PHE   122      -7.400 -17.762  -1.532  1.00 98.43           C  
ATOM    983  C   PHE   122      -7.041 -17.724  -3.013  1.00 98.37           C  
ATOM    984  CB  PHE   122      -6.128 -17.882  -0.687  1.00 98.33           C  
ATOM    985  O   PHE   122      -6.348 -16.811  -3.466  1.00 98.09           O  
ATOM    986  CG  PHE   122      -6.381 -17.875   0.796  1.00 98.02           C  
ATOM    987  CD1 PHE   122      -7.340 -17.033   1.348  1.00 97.32           C  
ATOM    988  CD2 PHE   122      -5.661 -18.710   1.640  1.00 97.27           C  
ATOM    989  CE1 PHE   122      -7.577 -17.024   2.720  1.00 96.23           C  
ATOM    990  CE2 PHE   122      -5.893 -18.707   3.013  1.00 96.26           C  
ATOM    991  CZ  PHE   122      -6.850 -17.862   3.551  1.00 96.06           C  
ATOM    992  N   HIS   123      -7.466 -18.700  -3.834  1.00 98.00           N  
ATOM    993  CA  HIS   123      -7.061 -18.807  -5.231  1.00 98.08           C  
ATOM    994  C   HIS   123      -7.477 -17.570  -6.021  1.00 98.02           C  
ATOM    995  CB  HIS   123      -7.658 -20.063  -5.869  1.00 97.86           C  
ATOM    996  O   HIS   123      -6.663 -16.982  -6.736  1.00 97.76           O  
ATOM    997  CG  HIS   123      -7.073 -21.336  -5.347  1.00 97.14           C  
ATOM    998  CD2 HIS   123      -6.178 -21.563  -4.357  1.00 95.82           C  
ATOM    999  ND1 HIS   123      -7.402 -22.572  -5.861  1.00 95.41           N  
ATOM   1000  CE1 HIS   123      -6.733 -23.506  -5.207  1.00 94.55           C  
ATOM   1001  NE2 HIS   123      -5.982 -22.921  -4.290  1.00 95.02           N  
ATOM   1002  N   THR   124      -8.712 -17.128  -5.839  1.00 97.71           N  
ATOM   1003  CA  THR   124      -9.230 -15.972  -6.561  1.00 97.79           C  
ATOM   1004  C   THR   124      -8.399 -14.728  -6.259  1.00 97.86           C  
ATOM   1005  CB  THR   124     -10.705 -15.706  -6.205  1.00 97.43           C  
ATOM   1006  O   THR   124      -7.951 -14.037  -7.176  1.00 97.69           O  
ATOM   1007  CG2 THR   124     -11.226 -14.462  -6.916  1.00 95.42           C  
ATOM   1008  OG1 THR   124     -11.496 -16.834  -6.597  1.00 95.75           O  
ATOM   1009  N   LEU   125      -8.010 -14.472  -4.961  1.00 98.13           N  
ATOM   1010  CA  LEU   125      -7.195 -13.347  -4.516  1.00 98.22           C  
ATOM   1011  C   LEU   125      -5.794 -13.421  -5.114  1.00 98.25           C  
ATOM   1012  CB  LEU   125      -7.109 -13.319  -2.987  1.00 98.06           C  
ATOM   1013  O   LEU   125      -5.328 -12.464  -5.736  1.00 98.09           O  
ATOM   1014  CG  LEU   125      -6.193 -12.255  -2.379  1.00 97.25           C  
ATOM   1015  CD1 LEU   125      -6.772 -10.863  -2.611  1.00 95.95           C  
ATOM   1016  CD2 LEU   125      -5.988 -12.514  -0.891  1.00 96.04           C  
ATOM   1017  N   LEU   126      -5.149 -14.529  -5.025  1.00 98.18           N  
ATOM   1018  CA  LEU   126      -3.773 -14.708  -5.474  1.00 98.19           C  
ATOM   1019  C   LEU   126      -3.680 -14.610  -6.993  1.00 97.93           C  
ATOM   1020  CB  LEU   126      -3.226 -16.058  -5.003  1.00 98.10           C  
ATOM   1021  O   LEU   126      -2.790 -13.941  -7.523  1.00 97.54           O  
ATOM   1022  CG  LEU   126      -3.004 -16.212  -3.498  1.00 97.70           C  
ATOM   1023  CD1 LEU   126      -2.556 -17.633  -3.171  1.00 96.92           C  
ATOM   1024  CD2 LEU   126      -1.981 -15.196  -3.002  1.00 96.75           C  
ATOM   1025  N   VAL   127      -4.674 -15.154  -7.717  1.00 97.47           N  
ATOM   1026  CA  VAL   127      -4.690 -15.075  -9.174  1.00 97.45           C  
ATOM   1027  C   VAL   127      -5.011 -13.648  -9.611  1.00 97.23           C  
ATOM   1028  CB  VAL   127      -5.711 -16.061  -9.784  1.00 97.14           C  
ATOM   1029  O   VAL   127      -4.434 -13.143 -10.577  1.00 96.74           O  
ATOM   1030  CG1 VAL   127      -5.831 -15.850 -11.293  1.00 95.82           C  
ATOM   1031  CG2 VAL   127      -5.312 -17.503  -9.473  1.00 96.02           C  
ATOM   1032  N   ALA   128      -5.812 -12.914  -8.944  1.00 97.40           N  
ATOM   1033  CA  ALA   128      -6.232 -11.558  -9.289  1.00 97.31           C  
ATOM   1034  C   ALA   128      -5.143 -10.544  -8.952  1.00 97.02           C  
ATOM   1035  CB  ALA   128      -7.528 -11.203  -8.564  1.00 96.71           C  
ATOM   1036  O   ALA   128      -4.844  -9.657  -9.755  1.00 96.47           O  
ATOM   1037  N   GLN   129      -4.486 -10.662  -7.779  1.00 97.29           N  
ATOM   1038  CA  GLN   129      -3.625  -9.617  -7.235  1.00 97.26           C  
ATOM   1039  C   GLN   129      -2.171 -10.077  -7.180  1.00 97.24           C  
ATOM   1040  CB  GLN   129      -4.097  -9.203  -5.841  1.00 96.49           C  
ATOM   1041  O   GLN   129      -1.608 -10.245  -6.096  1.00 96.47           O  
ATOM   1042  CG  GLN   129      -5.476  -8.556  -5.826  1.00 92.54           C  
ATOM   1043  CD  GLN   129      -5.775  -7.843  -4.520  1.00 87.71           C  
ATOM   1044  NE2 GLN   129      -7.046  -7.825  -4.132  1.00 86.96           N  
ATOM   1045  OE1 GLN   129      -4.872  -7.314  -3.865  1.00 87.67           O  
ATOM   1046  N   ARG   130      -1.582 -10.067  -8.272  1.00 96.44           N  
ATOM   1047  CA  ARG   130      -0.206 -10.478  -8.531  1.00 96.16           C  
ATOM   1048  C   ARG   130       0.773  -9.690  -7.667  1.00 96.09           C  
ATOM   1049  CB  ARG   130       0.140 -10.299 -10.011  1.00 93.25           C  
ATOM   1050  O   ARG   130       1.834 -10.200  -7.299  1.00 95.04           O  
ATOM   1051  CG  ARG   130       0.222  -8.846 -10.452  1.00 77.40           C  
ATOM   1052  CD  ARG   130       0.640  -8.722 -11.911  1.00 73.65           C  
ATOM   1053  NE  ARG   130       0.678  -7.329 -12.345  1.00 70.43           N  
ATOM   1054  NH1 ARG   130       0.950  -7.818 -14.586  1.00 61.33           N  
ATOM   1055  NH2 ARG   130       0.846  -5.637 -13.888  1.00 54.76           N  
ATOM   1056  CZ  ARG   130       0.825  -6.931 -13.605  1.00 67.08           C  
ATOM   1057  N   SER   131       0.561  -8.482  -7.363  1.00 95.77           N  
ATOM   1058  CA  SER   131       1.420  -7.593  -6.588  1.00 95.71           C  
ATOM   1059  C   SER   131       1.599  -8.102  -5.162  1.00 95.66           C  
ATOM   1060  CB  SER   131       0.843  -6.176  -6.564  1.00 95.06           C  
ATOM   1061  O   SER   131       2.563  -7.741  -4.484  1.00 95.06           O  
ATOM   1062  OG  SER   131      -0.516  -6.194  -6.164  1.00 92.74           O  
ATOM   1063  N   LEU   132       0.731  -8.998  -4.649  1.00 96.97           N  
ATOM   1064  CA  LEU   132       0.786  -9.527  -3.290  1.00 97.11           C  
ATOM   1065  C   LEU   132       1.895 -10.565  -3.156  1.00 97.00           C  
ATOM   1066  CB  LEU   132      -0.559 -10.146  -2.901  1.00 96.93           C  
ATOM   1067  O   LEU   132       2.440 -10.759  -2.067  1.00 96.57           O  
ATOM   1068  CG  LEU   132      -1.734  -9.177  -2.752  1.00 96.43           C  
ATOM   1069  CD1 LEU   132      -3.008  -9.940  -2.406  1.00 95.46           C  
ATOM   1070  CD2 LEU   132      -1.428  -8.126  -1.690  1.00 95.45           C  
ATOM   1071  N   TRP   133       2.293 -11.211  -4.224  1.00 96.30           N  
ATOM   1072  CA  TRP   133       3.166 -12.372  -4.085  1.00 96.64           C  
ATOM   1073  C   TRP   133       4.361 -12.271  -5.026  1.00 95.62           C  
ATOM   1074  CB  TRP   133       2.392 -13.664  -4.359  1.00 95.93           C  
ATOM   1075  O   TRP   133       5.397 -12.898  -4.794  1.00 93.11           O  
ATOM   1076  CG  TRP   133       1.662 -13.670  -5.669  1.00 92.81           C  
ATOM   1077  CD1 TRP   133       0.330 -13.440  -5.872  1.00 86.89           C  
ATOM   1078  CD2 TRP   133       2.226 -13.924  -6.959  1.00 88.14           C  
ATOM   1079  CE2 TRP   133       1.177 -13.831  -7.900  1.00 88.70           C  
ATOM   1080  CE3 TRP   133       3.519 -14.220  -7.412  1.00 90.48           C  
ATOM   1081  NE1 TRP   133       0.032 -13.535  -7.211  1.00 93.00           N  
ATOM   1082  CH2 TRP   133       2.655 -14.313  -9.684  1.00 90.51           C  
ATOM   1083  CZ2 TRP   133       1.381 -14.024  -9.268  1.00 91.56           C  
ATOM   1084  CZ3 TRP   133       3.720 -14.412  -8.774  1.00 91.09           C  
ATOM   1085  N   LEU   134       4.441 -11.381  -6.071  1.00 95.92           N  
ATOM   1086  CA  LEU   134       5.422 -11.320  -7.150  1.00 95.48           C  
ATOM   1087  C   LEU   134       6.808 -10.989  -6.606  1.00 94.71           C  
ATOM   1088  CB  LEU   134       5.007 -10.278  -8.192  1.00 94.00           C  
ATOM   1089  O   LEU   134       7.819 -11.364  -7.204  1.00 93.07           O  
ATOM   1090  CG  LEU   134       5.855 -10.216  -9.463  1.00 86.80           C  
ATOM   1091  CD1 LEU   134       5.718 -11.512 -10.256  1.00 78.52           C  
ATOM   1092  CD2 LEU   134       5.454  -9.017 -10.316  1.00 78.29           C  
ATOM   1093  N   THR   135       6.955 -10.356  -5.453  1.00 94.85           N  
ATOM   1094  CA  THR   135       8.220  -9.927  -4.867  1.00 94.66           C  
ATOM   1095  C   THR   135       8.583 -10.797  -3.667  1.00 94.29           C  
ATOM   1096  CB  THR   135       8.162  -8.450  -4.434  1.00 93.85           C  
ATOM   1097  O   THR   135       9.491 -10.463  -2.903  1.00 93.14           O  
ATOM   1098  CG2 THR   135       7.951  -7.533  -5.634  1.00 90.40           C  
ATOM   1099  OG1 THR   135       7.079  -8.270  -3.513  1.00 91.67           O  
ATOM   1100  N   ARG   136       7.864 -11.914  -3.457  1.00 95.47           N  
ATOM   1101  CA  ARG   136       8.054 -12.847  -2.351  1.00 95.52           C  
ATOM   1102  C   ARG   136       8.475 -14.221  -2.860  1.00 95.48           C  
ATOM   1103  CB  ARG   136       6.774 -12.965  -1.521  1.00 95.07           C  
ATOM   1104  O   ARG   136       8.223 -14.565  -4.017  1.00 94.90           O  
ATOM   1105  CG  ARG   136       6.351 -11.667  -0.853  1.00 93.18           C  
ATOM   1106  CD  ARG   136       5.041 -11.825  -0.092  1.00 89.91           C  
ATOM   1107  NE  ARG   136       4.677 -10.599   0.614  1.00 89.80           N  
ATOM   1108  NH1 ARG   136       3.996  -9.465  -1.280  1.00 82.85           N  
ATOM   1109  NH2 ARG   136       3.891  -8.447   0.771  1.00 80.43           N  
ATOM   1110  CZ  ARG   136       4.189  -9.507   0.033  1.00 88.25           C  
ATOM   1111  N   THR   137       9.134 -15.012  -1.974  1.00 94.53           N  
ATOM   1112  CA  THR   137       9.338 -16.417  -2.311  1.00 94.84           C  
ATOM   1113  C   THR   137       8.025 -17.189  -2.232  1.00 95.42           C  
ATOM   1114  CB  THR   137      10.377 -17.069  -1.380  1.00 94.22           C  
ATOM   1115  O   THR   137       7.131 -16.827  -1.464  1.00 95.27           O  
ATOM   1116  CG2 THR   137      11.603 -16.177  -1.214  1.00 90.44           C  
ATOM   1117  OG1 THR   137       9.785 -17.292  -0.094  1.00 91.64           O  
ATOM   1118  N   PRO   138       7.818 -18.246  -2.993  1.00 95.62           N  
ATOM   1119  CA  PRO   138       6.609 -19.068  -2.903  1.00 95.93           C  
ATOM   1120  C   PRO   138       6.371 -19.617  -1.498  1.00 96.26           C  
ATOM   1121  CB  PRO   138       6.880 -20.203  -3.894  1.00 95.26           C  
ATOM   1122  O   PRO   138       5.237 -19.609  -1.012  1.00 96.17           O  
ATOM   1123  CG  PRO   138       7.783 -19.603  -4.924  1.00 93.33           C  
ATOM   1124  CD  PRO   138       8.734 -18.666  -4.237  1.00 92.26           C  
ATOM   1125  N   GLU   139       7.451 -19.936  -0.764  1.00 94.05           N  
ATOM   1126  CA  GLU   139       7.397 -20.457   0.598  1.00 94.21           C  
ATOM   1127  C   GLU   139       6.858 -19.411   1.569  1.00 94.20           C  
ATOM   1128  CB  GLU   139       8.782 -20.929   1.049  1.00 93.61           C  
ATOM   1129  O   GLU   139       6.035 -19.722   2.432  1.00 93.80           O  
ATOM   1130  CG  GLU   139       9.385 -22.006   0.158  1.00 91.76           C  
ATOM   1131  CD  GLU   139       9.882 -21.472  -1.176  1.00 89.66           C  
ATOM   1132  OE1 GLU   139      10.122 -20.249  -1.289  1.00 89.11           O  
ATOM   1133  OE2 GLU   139      10.031 -22.284  -2.117  1.00 88.40           O  
ATOM   1134  N   GLU   140       7.221 -18.170   1.398  1.00 93.61           N  
ATOM   1135  CA  GLU   140       6.714 -17.064   2.204  1.00 93.79           C  
ATOM   1136  C   GLU   140       5.215 -16.871   1.995  1.00 94.27           C  
ATOM   1137  CB  GLU   140       7.462 -15.770   1.873  1.00 92.79           C  
ATOM   1138  O   GLU   140       4.475 -16.633   2.951  1.00 94.04           O  
ATOM   1139  CG  GLU   140       8.851 -15.688   2.489  1.00 88.11           C  
ATOM   1140  CD  GLU   140       9.642 -14.474   2.027  1.00 83.95           C  
ATOM   1141  OE1 GLU   140       9.448 -14.026   0.874  1.00 83.20           O  
ATOM   1142  OE2 GLU   140      10.462 -13.967   2.825  1.00 79.74           O  
ATOM   1143  N   VAL   141       4.739 -17.001   0.779  1.00 95.76           N  
ATOM   1144  CA  VAL   141       3.328 -16.835   0.447  1.00 95.96           C  
ATOM   1145  C   VAL   141       2.522 -17.998   1.021  1.00 96.09           C  
ATOM   1146  CB  VAL   141       3.112 -16.738  -1.080  1.00 95.83           C  
ATOM   1147  O   VAL   141       1.482 -17.789   1.651  1.00 95.89           O  
ATOM   1148  CG1 VAL   141       1.629 -16.570  -1.406  1.00 95.42           C  
ATOM   1149  CG2 VAL   141       3.925 -15.583  -1.661  1.00 95.38           C  
ATOM   1150  N   VAL   142       3.016 -19.224   0.915  1.00 95.36           N  
ATOM   1151  CA  VAL   142       2.381 -20.422   1.455  1.00 95.37           C  
ATOM   1152  C   VAL   142       2.327 -20.336   2.979  1.00 95.13           C  
ATOM   1153  CB  VAL   142       3.125 -21.704   1.020  1.00 95.15           C  
ATOM   1154  O   VAL   142       1.260 -20.490   3.578  1.00 94.60           O  
ATOM   1155  CG1 VAL   142       2.596 -22.920   1.779  1.00 94.51           C  
ATOM   1156  CG2 VAL   142       2.991 -21.912  -0.488  1.00 94.25           C  
ATOM   1157  N   ALA   143       3.410 -19.954   3.625  1.00 93.25           N  
ATOM   1158  CA  ALA   143       3.470 -19.784   5.075  1.00 93.27           C  
ATOM   1159  C   ALA   143       2.499 -18.703   5.541  1.00 93.29           C  
ATOM   1160  CB  ALA   143       4.892 -19.443   5.513  1.00 92.62           C  
ATOM   1161  O   ALA   143       1.797 -18.878   6.539  1.00 92.84           O  
ATOM   1162  N   THR   144       2.355 -17.590   4.790  1.00 93.86           N  
ATOM   1163  CA  THR   144       1.419 -16.515   5.100  1.00 94.11           C  
ATOM   1164  C   THR   144      -0.022 -16.991   4.945  1.00 94.23           C  
ATOM   1165  CB  THR   144       1.658 -15.289   4.198  1.00 93.84           C  
ATOM   1166  O   THR   144      -0.877 -16.681   5.778  1.00 93.93           O  
ATOM   1167  CG2 THR   144       0.781 -14.116   4.622  1.00 92.47           C  
ATOM   1168  OG1 THR   144       3.034 -14.900   4.286  1.00 92.99           O  
ATOM   1169  N   ALA   145      -0.298 -17.830   3.914  1.00 95.41           N  
ATOM   1170  CA  ALA   145      -1.632 -18.368   3.660  1.00 95.49           C  
ATOM   1171  C   ALA   145      -2.022 -19.391   4.724  1.00 95.24           C  
ATOM   1172  CB  ALA   145      -1.696 -18.999   2.272  1.00 95.33           C  
ATOM   1173  O   ALA   145      -3.137 -19.355   5.249  1.00 94.71           O  
ATOM   1174  N   GLN   146      -1.091 -20.242   5.147  1.00 93.90           N  
ATOM   1175  CA  GLN   146      -1.287 -21.180   6.247  1.00 93.72           C  
ATOM   1176  C   GLN   146      -1.566 -20.445   7.555  1.00 93.34           C  
ATOM   1177  CB  GLN   146      -0.065 -22.087   6.405  1.00 93.25           C  
ATOM   1178  O   GLN   146      -2.536 -20.750   8.250  1.00 92.55           O  
ATOM   1179  CG  GLN   146       0.064 -23.140   5.312  1.00 91.21           C  
ATOM   1180  CD  GLN   146       1.373 -23.904   5.386  1.00 88.45           C  
ATOM   1181  NE2 GLN   146       1.424 -25.057   4.727  1.00 86.97           N  
ATOM   1182  OE1 GLN   146       2.330 -23.462   6.030  1.00 87.84           O  
ATOM   1183  N   LEU   147      -0.830 -19.386   7.867  1.00 92.76           N  
ATOM   1184  CA  LEU   147      -1.059 -18.538   9.031  1.00 92.78           C  
ATOM   1185  C   LEU   147      -2.432 -17.878   8.961  1.00 93.10           C  
ATOM   1186  CB  LEU   147       0.030 -17.468   9.139  1.00 92.09           C  
ATOM   1187  O   LEU   147      -3.188 -17.903   9.934  1.00 92.73           O  
ATOM   1188  CG  LEU   147      -0.067 -16.519  10.334  1.00 89.44           C  
ATOM   1189  CD1 LEU   147       0.010 -17.303  11.640  1.00 86.14           C  
ATOM   1190  CD2 LEU   147       1.033 -15.465  10.272  1.00 86.04           C  
ATOM   1191  N   ALA   148      -2.866 -17.378   7.795  1.00 94.62           N  
ATOM   1192  CA  ALA   148      -4.158 -16.722   7.607  1.00 94.80           C  
ATOM   1193  C   ALA   148      -5.308 -17.692   7.864  1.00 94.61           C  
ATOM   1194  CB  ALA   148      -4.260 -16.142   6.199  1.00 94.63           C  
ATOM   1195  O   ALA   148      -6.369 -17.293   8.349  1.00 94.08           O  
ATOM   1196  N   THR   149      -5.179 -19.055   7.667  1.00 95.28           N  
ATOM   1197  CA  THR   149      -6.205 -20.058   7.932  1.00 94.98           C  
ATOM   1198  C   THR   149      -6.322 -20.328   9.430  1.00 94.30           C  
ATOM   1199  CB  THR   149      -5.903 -21.374   7.192  1.00 94.49           C  
ATOM   1200  O   THR   149      -7.386 -20.719   9.914  1.00 93.09           O  
ATOM   1201  CG2 THR   149      -5.857 -21.159   5.683  1.00 90.88           C  
ATOM   1202  OG1 THR   149      -4.637 -21.883   7.630  1.00 92.36           O  
ATOM   1203  N   GLN   150      -5.330 -19.995  10.197  1.00 92.86           N  
ATOM   1204  CA  GLN   150      -5.262 -20.270  11.629  1.00 92.63           C  
ATOM   1205  C   GLN   150      -5.738 -19.069  12.442  1.00 92.41           C  
ATOM   1206  CB  GLN   150      -3.838 -20.649  12.037  1.00 91.81           C  
ATOM   1207  O   GLN   150      -6.272 -19.230  13.541  1.00 91.64           O  
ATOM   1208  CG  GLN   150      -3.337 -21.936  11.396  1.00 89.00           C  
ATOM   1209  CD  GLN   150      -1.860 -22.179  11.644  1.00 86.28           C  
ATOM   1210  NE2 GLN   150      -1.310 -23.200  10.996  1.00 84.11           N  
ATOM   1211  OE1 GLN   150      -1.218 -21.454  12.411  1.00 85.10           O  
ATOM   1212  N   LEU   151      -5.593 -17.847  11.934  1.00 93.63           N  
ATOM   1213  CA  LEU   151      -5.932 -16.614  12.637  1.00 93.71           C  
ATOM   1214  C   LEU   151      -7.430 -16.339  12.560  1.00 93.65           C  
ATOM   1215  CB  LEU   151      -5.154 -15.432  12.053  1.00 93.49           C  
ATOM   1216  O   LEU   151      -8.065 -16.614  11.539  1.00 93.08           O  
ATOM   1217  CG  LEU   151      -3.633 -15.479  12.208  1.00 92.89           C  
ATOM   1218  CD1 LEU   151      -2.995 -14.264  11.543  1.00 91.34           C  
ATOM   1219  CD2 LEU   151      -3.247 -15.553  13.681  1.00 91.20           C  
ATOM   1220  N   ALA   152      -8.000 -15.799  13.603  1.00 94.04           N  
ATOM   1221  CA  ALA   152      -9.376 -15.331  13.749  1.00 94.22           C  
ATOM   1222  C   ALA   152      -9.423 -13.966  14.430  1.00 94.45           C  
ATOM   1223  CB  ALA   152     -10.202 -16.344  14.539  1.00 93.22           C  
ATOM   1224  O   ALA   152      -8.469 -13.569  15.103  1.00 94.09           O  
ATOM   1225  N   PRO   153     -10.534 -13.209  14.322  1.00 95.80           N  
ATOM   1226  CA  PRO   153     -10.671 -11.960  15.075  1.00 95.95           C  
ATOM   1227  C   PRO   153     -10.436 -12.145  16.572  1.00 95.20           C  
ATOM   1228  CB  PRO   153     -12.115 -11.537  14.797  1.00 95.26           C  
ATOM   1229  O   PRO   153     -10.945 -13.098  17.168  1.00 93.95           O  
ATOM   1230  CG  PRO   153     -12.476 -12.226  13.520  1.00 94.26           C  
ATOM   1231  CD  PRO   153     -11.772 -13.552  13.478  1.00 93.38           C  
ATOM   1232  N   GLY   154      -9.559 -11.400  17.136  1.00 92.80           N  
ATOM   1233  CA  GLY   154      -9.326 -11.383  18.571  1.00 93.15           C  
ATOM   1234  C   GLY   154      -8.422 -12.507  19.042  1.00 92.29           C  
ATOM   1235  O   GLY   154      -8.258 -12.716  20.246  1.00 90.56           O  
ATOM   1236  N   CYS   155      -7.797 -13.212  18.196  1.00 92.99           N  
ATOM   1237  CA  CYS   155      -7.079 -14.429  18.557  1.00 92.67           C  
ATOM   1238  C   CYS   155      -5.775 -14.101  19.274  1.00 91.28           C  
ATOM   1239  CB  CYS   155      -6.790 -15.269  17.313  1.00 91.93           C  
ATOM   1240  O   CYS   155      -5.203 -14.955  19.953  1.00 88.41           O  
ATOM   1241  SG  CYS   155      -5.611 -14.507  16.177  1.00 92.79           S  
ATOM   1242  N   ALA   156      -5.259 -12.860  19.223  1.00 90.23           N  
ATOM   1243  CA  ALA   156      -4.026 -12.460  19.896  1.00 89.90           C  
ATOM   1244  C   ALA   156      -4.263 -12.236  21.387  1.00 89.63           C  
ATOM   1245  CB  ALA   156      -3.456 -11.198  19.255  1.00 89.02           C  
ATOM   1246  O   ALA   156      -3.366 -12.456  22.204  1.00 88.02           O  
ATOM   1247  N   GLN   157      -5.416 -11.823  21.837  1.00 91.05           N  
ATOM   1248  CA  GLN   157      -5.797 -11.621  23.231  1.00 90.76           C  
ATOM   1249  C   GLN   157      -4.815 -10.695  23.942  1.00 88.39           C  
ATOM   1250  CB  GLN   157      -5.880 -12.961  23.965  1.00 89.00           C  
ATOM   1251  O   GLN   157      -4.307 -11.026  25.015  1.00 84.49           O  
ATOM   1252  CG  GLN   157      -6.920 -13.913  23.390  1.00 86.76           C  
ATOM   1253  CD  GLN   157      -7.004 -15.221  24.154  1.00 82.95           C  
ATOM   1254  NE2 GLN   157      -7.976 -16.054  23.799  1.00 85.09           N  
ATOM   1255  OE1 GLN   157      -6.200 -15.481  25.056  1.00 84.86           O  
ATOM   1256  N   GLY   158      -4.520  -9.615  23.247  1.00 86.45           N  
ATOM   1257  CA  GLY   158      -3.626  -8.597  23.775  1.00 86.01           C  
ATOM   1258  C   GLY   158      -2.164  -8.998  23.717  1.00 84.84           C  
ATOM   1259  O   GLY   158      -1.301  -8.296  24.248  1.00 81.92           O  
ATOM   1260  N   ARG   159      -1.823 -10.081  23.067  1.00 86.55           N  
ATOM   1261  CA  ARG   159      -0.437 -10.507  22.901  1.00 86.36           C  
ATOM   1262  C   ARG   159       0.197  -9.844  21.683  1.00 86.06           C  
ATOM   1263  CB  ARG   159      -0.354 -12.029  22.772  1.00 85.56           C  
ATOM   1264  O   ARG   159      -0.491  -9.545  20.704  1.00 84.69           O  
ATOM   1265  CG  ARG   159      -0.789 -12.778  24.022  1.00 84.17           C  
ATOM   1266  CD  ARG   159      -0.618 -14.282  23.866  1.00 83.39           C  
ATOM   1267  NE  ARG   159      -1.526 -14.828  22.862  1.00 78.85           N  
ATOM   1268  NH1 ARG   159      -0.397 -16.829  22.627  1.00 75.44           N  
ATOM   1269  NH2 ARG   159      -2.284 -16.422  21.392  1.00 74.22           N  
ATOM   1270  CZ  ARG   159      -1.400 -16.025  22.296  1.00 77.75           C  
ATOM   1271  N   PRO   160       1.541  -9.640  21.674  1.00 84.51           N  
ATOM   1272  CA  PRO   160       2.228  -9.126  20.487  1.00 84.73           C  
ATOM   1273  C   PRO   160       2.045 -10.023  19.264  1.00 85.52           C  
ATOM   1274  CB  PRO   160       3.696  -9.084  20.919  1.00 83.48           C  
ATOM   1275  O   PRO   160       2.135 -11.248  19.375  1.00 84.83           O  
ATOM   1276  CG  PRO   160       3.652  -9.006  22.411  1.00 81.07           C  
ATOM   1277  CD  PRO   160       2.469  -9.794  22.896  1.00 80.71           C  
ATOM   1278  N   LEU   161       1.901  -9.411  18.039  1.00 84.75           N  
ATOM   1279  CA  LEU   161       1.680 -10.091  16.767  1.00 84.70           C  
ATOM   1280  C   LEU   161       2.740 -11.161  16.531  1.00 84.72           C  
ATOM   1281  CB  LEU   161       1.687  -9.085  15.613  1.00 83.26           C  
ATOM   1282  O   LEU   161       2.436 -12.237  16.011  1.00 83.20           O  
ATOM   1283  CG  LEU   161       0.430  -8.228  15.452  1.00 79.95           C  
ATOM   1284  CD1 LEU   161       0.637  -7.183  14.361  1.00 76.35           C  
ATOM   1285  CD2 LEU   161      -0.778  -9.104  15.139  1.00 76.79           C  
ATOM   1286  N   ARG   162       3.880 -10.881  16.987  1.00 81.60           N  
ATOM   1287  CA  ARG   162       5.032 -11.756  16.801  1.00 81.20           C  
ATOM   1288  C   ARG   162       4.820 -13.095  17.500  1.00 81.67           C  
ATOM   1289  CB  ARG   162       6.305 -11.088  17.324  1.00 78.92           C  
ATOM   1290  O   ARG   162       5.450 -14.094  17.144  1.00 80.06           O  
ATOM   1291  CG  ARG   162       6.316 -10.875  18.830  1.00 72.56           C  
ATOM   1292  CD  ARG   162       7.582 -10.167  19.290  1.00 69.85           C  
ATOM   1293  NE  ARG   162       7.565  -9.913  20.728  1.00 63.49           N  
ATOM   1294  NH1 ARG   162       9.575  -8.775  20.761  1.00 53.22           N  
ATOM   1295  NH2 ARG   162       8.396  -9.084  22.702  1.00 48.35           N  
ATOM   1296  CZ  ARG   162       8.512  -9.258  21.394  1.00 63.32           C  
ATOM   1297  N   LEU   163       3.918 -13.196  18.483  1.00 81.70           N  
ATOM   1298  CA  LEU   163       3.641 -14.435  19.203  1.00 81.87           C  
ATOM   1299  C   LEU   163       2.604 -15.273  18.462  1.00 82.52           C  
ATOM   1300  CB  LEU   163       3.150 -14.133  20.621  1.00 80.08           C  
ATOM   1301  O   LEU   163       2.312 -16.402  18.862  1.00 80.63           O  
ATOM   1302  CG  LEU   163       4.167 -13.492  21.568  1.00 77.17           C  
ATOM   1303  CD1 LEU   163       3.561 -13.317  22.956  1.00 73.87           C  
ATOM   1304  CD2 LEU   163       5.438 -14.331  21.635  1.00 75.26           C  
ATOM   1305  N   LEU   164       1.996 -14.610  17.382  1.00 83.58           N  
ATOM   1306  CA  LEU   164       1.040 -15.331  16.549  1.00 83.01           C  
ATOM   1307  C   LEU   164       1.752 -16.074  15.423  1.00 81.58           C  
ATOM   1308  CB  LEU   164       0.004 -14.367  15.965  1.00 81.55           C  
ATOM   1309  O   LEU   164       1.145 -16.897  14.735  1.00 76.96           O  
ATOM   1310  CG  LEU   164      -0.862 -13.610  16.974  1.00 82.41           C  
ATOM   1311  CD1 LEU   164      -1.845 -12.698  16.248  1.00 80.44           C  
ATOM   1312  CD2 LEU   164      -1.601 -14.586  17.883  1.00 81.48           C  
ATOM   1313  N   ALA   165       3.073 -15.859  15.188  1.00 79.67           N  
ATOM   1314  CA  ALA   165       3.903 -16.638  14.272  1.00 77.96           C  
ATOM   1315  C   ALA   165       4.171 -18.034  14.828  1.00 78.24           C  
ATOM   1316  CB  ALA   165       5.220 -15.915  14.001  1.00 75.68           C  
ATOM   1317  O   ALA   165       4.808 -18.181  15.874  1.00 74.28           O  
ATOM   1318  N   GLU   166       3.221 -18.980  14.747  1.00 69.21           N  
ATOM   1319  CA  GLU   166       3.470 -20.375  15.095  1.00 67.12           C  
ATOM   1320  C   GLU   166       4.783 -20.869  14.494  1.00 68.30           C  
ATOM   1321  CB  GLU   166       2.312 -21.260  14.627  1.00 62.20           C  
ATOM   1322  O   GLU   166       5.365 -20.207  13.632  1.00 62.22           O  
ATOM   1323  CG  GLU   166       1.026 -21.058  15.415  1.00 59.02           C  
ATOM   1324  CD  GLU   166      -0.040 -22.096  15.101  1.00 58.95           C  
ATOM   1325  OE1 GLU   166       0.169 -22.923  14.185  1.00 58.10           O  
ATOM   1326  OE2 GLU   166      -1.093 -22.082  15.776  1.00 51.60           O  
ATOM   1327  N   HIS   167       5.378 -21.934  15.041  1.00 49.71           N  
ATOM   1328  CA  HIS   167       6.646 -22.600  14.764  1.00 53.56           C  
ATOM   1329  C   HIS   167       6.973 -22.564  13.275  1.00 50.54           C  
ATOM   1330  CB  HIS   167       6.610 -24.047  15.259  1.00 40.21           C  
ATOM   1331  O   HIS   167       6.210 -23.078  12.455  1.00 46.39           O  
ATOM   1332  CG  HIS   167       6.572 -24.171  16.749  1.00 35.24           C  
ATOM   1333  CD2 HIS   167       5.873 -25.006  17.554  1.00 29.94           C  
ATOM   1334  ND1 HIS   167       7.318 -23.365  17.582  1.00 30.78           N  
ATOM   1335  CE1 HIS   167       7.080 -23.701  18.839  1.00 27.49           C  
ATOM   1336  NE2 HIS   167       6.207 -24.694  18.850  1.00 28.97           N  
ATOM   1337  N   GLY   168       7.986 -21.603  12.943  1.00 64.94           N  
ATOM   1338  CA  GLY   168       8.750 -21.627  11.706  1.00 64.57           C  
ATOM   1339  C   GLY   168       8.763 -20.292  10.986  1.00 64.60           C  
ATOM   1340  O   GLY   168       9.444 -20.135   9.970  1.00 61.48           O  
ATOM   1341  N   VAL   169       8.050 -19.309  11.520  1.00 75.06           N  
ATOM   1342  CA  VAL   169       8.230 -18.010  10.879  1.00 74.87           C  
ATOM   1343  C   VAL   169       8.853 -17.028  11.868  1.00 74.96           C  
ATOM   1344  CB  VAL   169       6.893 -17.451  10.343  1.00 71.09           C  
ATOM   1345  O   VAL   169       8.531 -17.048  13.059  1.00 70.99           O  
ATOM   1346  CG1 VAL   169       6.445 -18.220   9.101  1.00 64.57           C  
ATOM   1347  CG2 VAL   169       5.818 -17.509  11.428  1.00 64.51           C  
ATOM   1348  N   ASP   170       9.920 -16.303  11.377  1.00 77.24           N  
ATOM   1349  CA  ASP   170      10.630 -15.326  12.197  1.00 77.29           C  
ATOM   1350  C   ASP   170       9.741 -14.126  12.514  1.00 77.22           C  
ATOM   1351  CB  ASP   170      11.907 -14.863  11.493  1.00 74.04           C  
ATOM   1352  O   ASP   170       8.693 -13.941  11.892  1.00 73.70           O  
ATOM   1353  CG  ASP   170      11.644 -13.857  10.387  1.00 68.96           C  
ATOM   1354  OD1 ASP   170      10.542 -13.267  10.348  1.00 65.28           O  
ATOM   1355  OD2 ASP   170      12.544 -13.655   9.544  1.00 67.90           O  
ATOM   1356  N   THR   171      10.145 -13.188  13.427  1.00 75.59           N  
ATOM   1357  CA  THR   171       9.421 -12.044  13.971  1.00 75.40           C  
ATOM   1358  C   THR   171       9.185 -10.991  12.892  1.00 76.53           C  
ATOM   1359  CB  THR   171      10.180 -11.413  15.152  1.00 72.68           C  
ATOM   1360  O   THR   171       8.145 -10.330  12.879  1.00 74.07           O  
ATOM   1361  CG2 THR   171      10.137 -12.316  16.380  1.00 64.69           C  
ATOM   1362  OG1 THR   171      11.547 -11.201  14.776  1.00 67.45           O  
ATOM   1363  N   LYS   172      10.066 -10.831  11.948  1.00 83.62           N  
ATOM   1364  CA  LYS   172       9.963  -9.872  10.852  1.00 84.39           C  
ATOM   1365  C   LYS   172       9.052 -10.398   9.746  1.00 85.24           C  
ATOM   1366  CB  LYS   172      11.347  -9.555  10.284  1.00 82.42           C  
ATOM   1367  O   LYS   172       8.769  -9.689   8.778  1.00 84.42           O  
ATOM   1368  CG  LYS   172      12.289  -8.896  11.281  1.00 79.07           C  
ATOM   1369  CD  LYS   172      13.625  -8.545  10.640  1.00 78.41           C  
ATOM   1370  CE  LYS   172      14.560  -7.866  11.631  1.00 73.63           C  
ATOM   1371  NZ  LYS   172      15.883  -7.546  11.015  1.00 70.07           N  
ATOM   1372  N   PHE   173       8.612 -11.660   9.914  1.00 88.25           N  
ATOM   1373  CA  PHE   173       7.718 -12.289   8.949  1.00 88.93           C  
ATOM   1374  C   PHE   173       6.400 -11.529   8.858  1.00 88.99           C  
ATOM   1375  CB  PHE   173       7.457 -13.750   9.330  1.00 88.18           C  
ATOM   1376  O   PHE   173       5.930 -11.223   7.760  1.00 88.25           O  
ATOM   1377  CG  PHE   173       6.523 -14.464   8.390  1.00 87.45           C  
ATOM   1378  CD1 PHE   173       7.008 -15.092   7.250  1.00 85.64           C  
ATOM   1379  CD2 PHE   173       5.159 -14.506   8.648  1.00 86.16           C  
ATOM   1380  CE1 PHE   173       6.146 -15.754   6.379  1.00 86.01           C  
ATOM   1381  CE2 PHE   173       4.291 -15.165   7.782  1.00 86.19           C  
ATOM   1382  CZ  PHE   173       4.786 -15.787   6.647  1.00 84.93           C  
ATOM   1383  N   PHE   174       5.795 -11.066  10.040  1.00 88.91           N  
ATOM   1384  CA  PHE   174       4.532 -10.338  10.069  1.00 88.91           C  
ATOM   1385  C   PHE   174       4.680  -8.972   9.410  1.00 89.26           C  
ATOM   1386  CB  PHE   174       4.038 -10.175  11.510  1.00 87.37           C  
ATOM   1387  O   PHE   174       3.892  -8.612   8.532  1.00 88.27           O  
ATOM   1388  CG  PHE   174       3.187 -11.319  11.993  1.00 81.88           C  
ATOM   1389  CD1 PHE   174       1.826 -11.357  11.716  1.00 76.59           C  
ATOM   1390  CD2 PHE   174       3.750 -12.357  12.724  1.00 76.91           C  
ATOM   1391  CE1 PHE   174       1.037 -12.414  12.161  1.00 75.14           C  
ATOM   1392  CE2 PHE   174       2.967 -13.417  13.173  1.00 75.50           C  
ATOM   1393  CZ  PHE   174       1.611 -13.443  12.891  1.00 72.34           C  
ATOM   1394  N   GLU   175       5.752  -8.259   9.725  1.00 86.54           N  
ATOM   1395  CA  GLU   175       5.989  -6.927   9.179  1.00 86.61           C  
ATOM   1396  C   GLU   175       6.158  -6.973   7.663  1.00 87.76           C  
ATOM   1397  CB  GLU   175       7.223  -6.292   9.826  1.00 85.16           C  
ATOM   1398  O   GLU   175       5.527  -6.200   6.939  1.00 87.50           O  
ATOM   1399  CG  GLU   175       7.056  -5.996  11.309  1.00 79.84           C  
ATOM   1400  CD  GLU   175       8.347  -5.555  11.982  1.00 77.97           C  
ATOM   1401  OE1 GLU   175       9.388  -5.458  11.294  1.00 75.34           O  
ATOM   1402  OE2 GLU   175       8.316  -5.305  13.208  1.00 71.51           O  
ATOM   1403  N   ARG   176       6.842  -7.950   7.209  1.00 90.26           N  
ATOM   1404  CA  ARG   176       7.132  -8.112   5.788  1.00 90.62           C  
ATOM   1405  C   ARG   176       5.898  -8.584   5.026  1.00 91.61           C  
ATOM   1406  CB  ARG   176       8.284  -9.099   5.583  1.00 89.15           C  
ATOM   1407  O   ARG   176       5.727  -8.260   3.849  1.00 91.44           O  
ATOM   1408  CG  ARG   176       9.645  -8.548   5.977  1.00 83.43           C  
ATOM   1409  CD  ARG   176      10.772  -9.489   5.575  1.00 81.26           C  
ATOM   1410  NE  ARG   176      10.645 -10.791   6.225  1.00 77.22           N  
ATOM   1411  NH1 ARG   176      12.634 -11.627   5.400  1.00 67.73           N  
ATOM   1412  NH2 ARG   176      11.318 -12.920   6.760  1.00 63.96           N  
ATOM   1413  CZ  ARG   176      11.533 -11.776   6.127  1.00 74.78           C  
ATOM   1414  N   ASN   177       5.004  -9.296   5.629  1.00 93.23           N  
ATOM   1415  CA  ASN   177       3.879  -9.936   4.956  1.00 93.59           C  
ATOM   1416  C   ASN   177       2.545  -9.363   5.427  1.00 93.88           C  
ATOM   1417  CB  ASN   177       3.913 -11.450   5.174  1.00 93.10           C  
ATOM   1418  O   ASN   177       1.483  -9.862   5.050  1.00 93.41           O  
ATOM   1419  CG  ASN   177       5.097 -12.111   4.497  1.00 92.08           C  
ATOM   1420  ND2 ASN   177       6.035 -12.609   5.294  1.00 90.70           N  
ATOM   1421  OD1 ASN   177       5.170 -12.173   3.267  1.00 90.00           O  
ATOM   1422  N   ALA   178       2.568  -8.277   6.237  1.00 92.92           N  
ATOM   1423  CA  ALA   178       1.383  -7.673   6.842  1.00 93.38           C  
ATOM   1424  C   ALA   178       0.312  -7.397   5.792  1.00 93.86           C  
ATOM   1425  CB  ALA   178       1.756  -6.384   7.570  1.00 92.23           C  
ATOM   1426  O   ALA   178      -0.853  -7.758   5.974  1.00 93.63           O  
ATOM   1427  N   THR   179       0.744  -6.869   4.608  1.00 94.68           N  
ATOM   1428  CA  THR   179      -0.175  -6.555   3.521  1.00 95.33           C  
ATOM   1429  C   THR   179      -0.788  -7.828   2.946  1.00 96.14           C  
ATOM   1430  CB  THR   179       0.532  -5.771   2.400  1.00 94.59           C  
ATOM   1431  O   THR   179      -1.997  -7.891   2.712  1.00 96.28           O  
ATOM   1432  CG2 THR   179      -0.448  -5.382   1.298  1.00 92.77           C  
ATOM   1433  OG1 THR   179       1.113  -4.582   2.950  1.00 92.95           O  
ATOM   1434  N   LEU   180      -0.031  -8.859   2.667  1.00 96.29           N  
ATOM   1435  CA  LEU   180      -0.530 -10.139   2.174  1.00 96.47           C  
ATOM   1436  C   LEU   180      -1.429 -10.806   3.210  1.00 96.68           C  
ATOM   1437  CB  LEU   180       0.634 -11.067   1.818  1.00 96.34           C  
ATOM   1438  O   LEU   180      -2.548 -11.218   2.894  1.00 96.50           O  
ATOM   1439  CG  LEU   180       0.265 -12.499   1.426  1.00 95.87           C  
ATOM   1440  CD1 LEU   180      -0.671 -12.494   0.222  1.00 94.89           C  
ATOM   1441  CD2 LEU   180       1.519 -13.314   1.133  1.00 94.73           C  
ATOM   1442  N   LEU   181      -1.049 -10.877   4.440  1.00 95.26           N  
ATOM   1443  CA  LEU   181      -1.810 -11.481   5.528  1.00 95.46           C  
ATOM   1444  C   LEU   181      -3.151 -10.776   5.711  1.00 95.54           C  
ATOM   1445  CB  LEU   181      -1.012 -11.430   6.834  1.00 95.00           C  
ATOM   1446  O   LEU   181      -4.199 -11.425   5.737  1.00 95.25           O  
ATOM   1447  CG  LEU   181      -1.674 -12.063   8.059  1.00 93.66           C  
ATOM   1448  CD1 LEU   181      -1.954 -13.541   7.805  1.00 91.03           C  
ATOM   1449  CD2 LEU   181      -0.797 -11.884   9.293  1.00 90.89           C  
ATOM   1450  N   THR   182      -3.159  -9.437   5.700  1.00 96.03           N  
ATOM   1451  CA  THR   182      -4.382  -8.648   5.803  1.00 96.30           C  
ATOM   1452  C   THR   182      -5.334  -8.974   4.655  1.00 96.66           C  
ATOM   1453  CB  THR   182      -4.075  -7.139   5.807  1.00 95.59           C  
ATOM   1454  O   THR   182      -6.517  -9.238   4.879  1.00 96.51           O  
ATOM   1455  CG2 THR   182      -5.357  -6.317   5.889  1.00 92.54           C  
ATOM   1456  OG1 THR   182      -3.248  -6.829   6.935  1.00 92.86           O  
ATOM   1457  N   LYS   183      -4.812  -9.101   3.481  1.00 97.74           N  
ATOM   1458  CA  LYS   183      -5.643  -9.377   2.314  1.00 97.84           C  
ATOM   1459  C   LYS   183      -6.171 -10.809   2.341  1.00 97.90           C  
ATOM   1460  CB  LYS   183      -4.857  -9.133   1.025  1.00 97.54           C  
ATOM   1461  O   LYS   183      -7.317 -11.061   1.964  1.00 97.72           O  
ATOM   1462  CG  LYS   183      -4.641  -7.662   0.701  1.00 96.49           C  
ATOM   1463  CD  LYS   183      -5.963  -6.936   0.490  1.00 95.49           C  
ATOM   1464  CE  LYS   183      -5.752  -5.445   0.261  1.00 93.81           C  
ATOM   1465  NZ  LYS   183      -7.032  -4.682   0.362  1.00 92.07           N  
ATOM   1466  N   LEU   184      -5.456 -11.796   2.807  1.00 97.34           N  
ATOM   1467  CA  LEU   184      -5.897 -13.176   2.983  1.00 97.40           C  
ATOM   1468  C   LEU   184      -6.938 -13.277   4.093  1.00 97.24           C  
ATOM   1469  CB  LEU   184      -4.705 -14.083   3.300  1.00 97.43           C  
ATOM   1470  O   LEU   184      -7.932 -13.993   3.954  1.00 96.82           O  
ATOM   1471  CG  LEU   184      -3.715 -14.325   2.161  1.00 97.23           C  
ATOM   1472  CD1 LEU   184      -2.433 -14.954   2.697  1.00 96.61           C  
ATOM   1473  CD2 LEU   184      -4.341 -15.208   1.086  1.00 96.44           C  
ATOM   1474  N   LEU   185      -6.828 -12.505   5.164  1.00 96.78           N  
ATOM   1475  CA  LEU   185      -7.823 -12.412   6.227  1.00 96.89           C  
ATOM   1476  C   LEU   185      -9.080 -11.702   5.734  1.00 96.77           C  
ATOM   1477  CB  LEU   185      -7.247 -11.674   7.438  1.00 96.87           C  
ATOM   1478  O   LEU   185     -10.197 -12.139   6.018  1.00 96.31           O  
ATOM   1479  CG  LEU   185      -6.192 -12.425   8.251  1.00 96.56           C  
ATOM   1480  CD1 LEU   185      -5.507 -11.480   9.232  1.00 95.56           C  
ATOM   1481  CD2 LEU   185      -6.822 -13.603   8.987  1.00 95.32           C  
ATOM   1482  N   ASP   186      -8.967 -10.668   4.875  1.00 98.01           N  
ATOM   1483  CA  ASP   186     -10.094  -9.972   4.262  1.00 97.95           C  
ATOM   1484  C   ASP   186     -10.923 -10.923   3.401  1.00 97.40           C  
ATOM   1485  CB  ASP   186      -9.603  -8.793   3.419  1.00 97.77           C  
ATOM   1486  O   ASP   186     -12.155 -10.878   3.428  1.00 96.71           O  
ATOM   1487  CG  ASP   186      -9.248  -7.575   4.254  1.00 97.12           C  
ATOM   1488  OD1 ASP   186      -9.702  -7.478   5.415  1.00 96.93           O  
ATOM   1489  OD2 ASP   186      -8.511  -6.703   3.746  1.00 96.00           O  
ATOM   1490  N   GLU   187     -10.298 -11.896   2.704  1.00 98.25           N  
ATOM   1491  CA  GLU   187     -10.982 -12.914   1.913  1.00 98.04           C  
ATOM   1492  C   GLU   187     -11.811 -13.838   2.801  1.00 97.85           C  
ATOM   1493  CB  GLU   187      -9.975 -13.731   1.100  1.00 97.18           C  
ATOM   1494  O   GLU   187     -12.895 -14.276   2.410  1.00 97.20           O  
ATOM   1495  CG  GLU   187     -10.615 -14.638   0.060  1.00 87.58           C  
ATOM   1496  CD  GLU   187     -11.322 -13.875  -1.049  1.00 79.91           C  
ATOM   1497  OE1 GLU   187     -11.076 -12.656  -1.199  1.00 82.10           O  
ATOM   1498  OE2 GLU   187     -12.129 -14.499  -1.773  1.00 78.71           O  
ATOM   1499  N   ARG   188     -11.498 -14.029   4.030  1.00 98.28           N  
ATOM   1500  CA  ARG   188     -12.177 -14.907   4.977  1.00 98.24           C  
ATOM   1501  C   ARG   188     -13.192 -14.133   5.811  1.00 98.06           C  
ATOM   1502  CB  ARG   188     -11.164 -15.598   5.893  1.00 98.05           C  
ATOM   1503  O   ARG   188     -14.165 -14.707   6.304  1.00 97.72           O  
ATOM   1504  CG  ARG   188     -10.323 -16.655   5.195  1.00 96.42           C  
ATOM   1505  CD  ARG   188      -9.371 -17.346   6.160  1.00 94.70           C  
ATOM   1506  NE  ARG   188     -10.092 -18.098   7.183  1.00 93.06           N  
ATOM   1507  NH1 ARG   188      -8.494 -17.798   8.825  1.00 88.34           N  
ATOM   1508  NH2 ARG   188     -10.396 -18.995   9.276  1.00 87.41           N  
ATOM   1509  CZ  ARG   188      -9.659 -18.295   8.426  1.00 90.90           C  
ATOM   1510  N   PHE   189     -12.882 -12.849   6.035  1.00 97.83           N  
ATOM   1511  CA  PHE   189     -13.645 -12.080   7.011  1.00 98.08           C  
ATOM   1512  C   PHE   189     -14.214 -10.816   6.379  1.00 97.94           C  
ATOM   1513  CB  PHE   189     -12.770 -11.717   8.215  1.00 98.08           C  
ATOM   1514  O   PHE   189     -14.285  -9.769   7.026  1.00 97.36           O  
ATOM   1515  CG  PHE   189     -12.252 -12.910   8.971  1.00 98.08           C  
ATOM   1516  CD1 PHE   189     -13.098 -13.656   9.783  1.00 97.49           C  
ATOM   1517  CD2 PHE   189     -10.919 -13.286   8.870  1.00 97.47           C  
ATOM   1518  CE1 PHE   189     -12.621 -14.762  10.484  1.00 96.91           C  
ATOM   1519  CE2 PHE   189     -10.435 -14.389   9.568  1.00 96.64           C  
ATOM   1520  CZ  PHE   189     -11.288 -15.125  10.375  1.00 96.61           C  
ATOM   1521  N   GLU   190     -14.511 -10.883   5.073  1.00 97.92           N  
ATOM   1522  CA  GLU   190     -15.306  -9.935   4.300  1.00 97.72           C  
ATOM   1523  C   GLU   190     -14.768  -8.515   4.445  1.00 97.37           C  
ATOM   1524  CB  GLU   190     -16.774  -9.988   4.730  1.00 97.06           C  
ATOM   1525  O   GLU   190     -15.540  -7.561   4.558  1.00 96.10           O  
ATOM   1526  CG  GLU   190     -17.424 -11.350   4.535  1.00 95.30           C  
ATOM   1527  CD  GLU   190     -18.902 -11.366   4.892  1.00 91.73           C  
ATOM   1528  OE1 GLU   190     -19.433 -10.320   5.329  1.00 92.69           O  
ATOM   1529  OE2 GLU   190     -19.534 -12.435   4.735  1.00 92.39           O  
ATOM   1530  N   GLY   191     -13.390  -8.315   4.513  1.00 95.93           N  
ATOM   1531  CA  GLY   191     -12.721  -7.024   4.524  1.00 96.40           C  
ATOM   1532  C   GLY   191     -12.448  -6.505   5.924  1.00 95.74           C  
ATOM   1533  O   GLY   191     -11.829  -5.452   6.091  1.00 94.93           O  
ATOM   1534  N   ALA   192     -12.842  -7.167   6.976  1.00 93.24           N  
ATOM   1535  CA  ALA   192     -12.816  -6.700   8.360  1.00 94.06           C  
ATOM   1536  C   ALA   192     -11.389  -6.412   8.815  1.00 92.72           C  
ATOM   1537  CB  ALA   192     -13.468  -7.729   9.281  1.00 92.53           C  
ATOM   1538  O   ALA   192     -11.153  -5.481   9.589  1.00 91.69           O  
ATOM   1539  N   ALA   193     -10.372  -7.134   8.310  1.00 93.28           N  
ATOM   1540  CA  ALA   193      -8.983  -6.956   8.725  1.00 93.78           C  
ATOM   1541  C   ALA   193      -8.419  -5.638   8.203  1.00 92.12           C  
ATOM   1542  CB  ALA   193      -8.129  -8.125   8.243  1.00 93.40           C  
ATOM   1543  O   ALA   193      -7.704  -4.934   8.919  1.00 90.56           O  
ATOM   1544  N   SER   194      -8.729  -5.222   7.022  1.00 94.55           N  
ATOM   1545  CA  SER   194      -8.333  -3.938   6.453  1.00 93.97           C  
ATOM   1546  C   SER   194      -9.106  -2.789   7.091  1.00 90.49           C  
ATOM   1547  CB  SER   194      -8.551  -3.932   4.940  1.00 93.19           C  
ATOM   1548  O   SER   194      -8.548  -1.715   7.328  1.00 87.12           O  
ATOM   1549  OG  SER   194      -7.535  -4.669   4.282  1.00 88.48           O  
ATOM   1550  N   GLU   195     -10.394  -2.939   7.349  1.00 89.15           N  
ATOM   1551  CA  GLU   195     -11.266  -1.921   7.929  1.00 89.62           C  
ATOM   1552  C   GLU   195     -10.829  -1.565   9.347  1.00 84.49           C  
ATOM   1553  CB  GLU   195     -12.721  -2.397   7.931  1.00 88.31           C  
ATOM   1554  O   GLU   195     -10.706  -0.386   9.687  1.00 81.81           O  
ATOM   1555  CG  GLU   195     -13.709  -1.351   8.426  1.00 82.49           C  
ATOM   1556  CD  GLU   195     -15.155  -1.820   8.376  1.00 73.00           C  
ATOM   1557  OE1 GLU   195     -15.401  -2.987   7.995  1.00 83.71           O  
ATOM   1558  OE2 GLU   195     -16.048  -1.014   8.720  1.00 81.96           O  
ATOM   1559  N   GLN   196     -10.441  -2.498  10.167  1.00 86.30           N  
ATOM   1560  CA  GLN   196     -10.093  -2.307  11.571  1.00 85.41           C  
ATOM   1561  C   GLN   196      -8.602  -2.025  11.734  1.00 77.53           C  
ATOM   1562  CB  GLN   196     -10.488  -3.534  12.394  1.00 85.33           C  
ATOM   1563  O   GLN   196      -8.187  -1.389  12.705  1.00 72.38           O  
ATOM   1564  CG  GLN   196     -11.993  -3.737  12.511  1.00 85.87           C  
ATOM   1565  CD  GLN   196     -12.357  -5.033  13.210  1.00 77.83           C  
ATOM   1566  NE2 GLN   196     -13.326  -5.754  12.656  1.00 85.84           N  
ATOM   1567  OE1 GLN   196     -11.772  -5.385  14.240  1.00 85.49           O  
ATOM   1568  N   GLY   197      -7.816  -2.463  10.770  1.00 87.10           N  
ATOM   1569  CA  GLY   197      -6.378  -2.628  10.909  1.00 87.21           C  
ATOM   1570  C   GLY   197      -5.987  -3.956  11.530  1.00 88.11           C  
ATOM   1571  O   GLY   197      -6.670  -4.452  12.428  1.00 87.37           O  
ATOM   1572  N   LEU   198      -4.992  -4.574  11.059  1.00 90.62           N  
ATOM   1573  CA  LEU   198      -4.588  -5.945  11.351  1.00 91.22           C  
ATOM   1574  C   LEU   198      -4.434  -6.157  12.853  1.00 90.70           C  
ATOM   1575  CB  LEU   198      -3.276  -6.281  10.639  1.00 90.70           C  
ATOM   1576  O   LEU   198      -4.878  -7.175  13.390  1.00 89.74           O  
ATOM   1577  CG  LEU   198      -2.759  -7.711  10.808  1.00 90.57           C  
ATOM   1578  CD1 LEU   198      -3.771  -8.709  10.255  1.00 89.19           C  
ATOM   1579  CD2 LEU   198      -1.408  -7.876  10.121  1.00 89.34           C  
ATOM   1580  N   THR   199      -3.805  -5.209  13.606  1.00 88.24           N  
ATOM   1581  CA  THR   199      -3.549  -5.311  15.038  1.00 88.11           C  
ATOM   1582  C   THR   199      -4.857  -5.309  15.823  1.00 88.61           C  
ATOM   1583  CB  THR   199      -2.651  -4.160  15.529  1.00 85.99           C  
ATOM   1584  O   THR   199      -5.099  -6.199  16.640  1.00 87.51           O  
ATOM   1585  CG2 THR   199      -2.323  -4.311  17.010  1.00 76.18           C  
ATOM   1586  OG1 THR   199      -1.430  -4.161  14.778  1.00 77.85           O  
ATOM   1587  N   THR   200      -5.678  -4.357  15.496  1.00 85.36           N  
ATOM   1588  CA  THR   200      -6.990  -4.268  16.128  1.00 86.83           C  
ATOM   1589  C   THR   200      -7.835  -5.494  15.797  1.00 88.91           C  
ATOM   1590  CB  THR   200      -7.735  -2.993  15.689  1.00 85.52           C  
ATOM   1591  O   THR   200      -8.428  -6.105  16.689  1.00 89.48           O  
ATOM   1592  CG2 THR   200      -9.073  -2.863  16.411  1.00 83.58           C  
ATOM   1593  OG1 THR   200      -6.929  -1.848  15.990  1.00 85.86           O  
ATOM   1594  N   PHE   201      -7.890  -5.920  14.588  1.00 90.07           N  
ATOM   1595  CA  PHE   201      -8.633  -7.088  14.129  1.00 91.93           C  
ATOM   1596  C   PHE   201      -8.217  -8.333  14.902  1.00 90.67           C  
ATOM   1597  CB  PHE   201      -8.421  -7.306  12.628  1.00 92.11           C  
ATOM   1598  O   PHE   201      -9.065  -9.127  15.315  1.00 89.23           O  
ATOM   1599  CG  PHE   201      -9.076  -8.553  12.097  1.00 93.33           C  
ATOM   1600  CD1 PHE   201     -10.431  -8.565  11.790  1.00 92.35           C  
ATOM   1601  CD2 PHE   201      -8.336  -9.712  11.906  1.00 92.47           C  
ATOM   1602  CE1 PHE   201     -11.041  -9.718  11.299  1.00 92.75           C  
ATOM   1603  CE2 PHE   201      -8.938 -10.868  11.415  1.00 93.18           C  
ATOM   1604  CZ  PHE   201     -10.290 -10.869  11.113  1.00 92.86           C  
ATOM   1605  N   LEU   202      -6.981  -8.472  15.240  1.00 92.36           N  
ATOM   1606  CA  LEU   202      -6.455  -9.651  15.917  1.00 92.36           C  
ATOM   1607  C   LEU   202      -6.460  -9.457  17.430  1.00 91.28           C  
ATOM   1608  CB  LEU   202      -5.034  -9.957  15.435  1.00 92.06           C  
ATOM   1609  O   LEU   202      -6.119 -10.376  18.179  1.00 89.21           O  
ATOM   1610  CG  LEU   202      -4.890 -10.375  13.971  1.00 92.20           C  
ATOM   1611  CD1 LEU   202      -3.421 -10.591  13.623  1.00 90.34           C  
ATOM   1612  CD2 LEU   202      -5.702 -11.635  13.691  1.00 90.25           C  
ATOM   1613  N   ASP   203      -6.798  -8.291  17.927  1.00 89.51           N  
ATOM   1614  CA  ASP   203      -6.580  -7.882  19.311  1.00 88.57           C  
ATOM   1615  C   ASP   203      -5.132  -8.118  19.733  1.00 86.32           C  
ATOM   1616  CB  ASP   203      -7.530  -8.632  20.248  1.00 87.35           C  
ATOM   1617  O   ASP   203      -4.872  -8.805  20.723  1.00 82.27           O  
ATOM   1618  CG  ASP   203      -7.443  -8.155  21.687  1.00 86.79           C  
ATOM   1619  OD1 ASP   203      -7.132  -6.966  21.918  1.00 85.48           O  
ATOM   1620  OD2 ASP   203      -7.684  -8.975  22.599  1.00 86.11           O  
ATOM   1621  N   ALA   204      -4.288  -7.773  18.860  1.00 88.28           N  
ATOM   1622  CA  ALA   204      -2.856  -7.895  19.122  1.00 87.38           C  
ATOM   1623  C   ALA   204      -2.325  -6.664  19.851  1.00 86.10           C  
ATOM   1624  CB  ALA   204      -2.092  -8.108  17.817  1.00 86.47           C  
ATOM   1625  O   ALA   204      -2.761  -5.542  19.586  1.00 83.51           O  
ATOM   1626  N   PHE   205      -1.355  -6.981  20.757  1.00 82.77           N  
ATOM   1627  CA  PHE   205      -0.597  -5.904  21.382  1.00 82.41           C  
ATOM   1628  C   PHE   205       0.260  -5.177  20.352  1.00 81.33           C  
ATOM   1629  CB  PHE   205       0.286  -6.449  22.509  1.00 80.44           C  
ATOM   1630  O   PHE   205       1.198  -5.754  19.799  1.00 78.02           O  
ATOM   1631  CG  PHE   205       1.086  -5.391  23.220  1.00 76.54           C  
ATOM   1632  CD1 PHE   205       0.496  -4.590  24.190  1.00 72.59           C  
ATOM   1633  CD2 PHE   205       2.427  -5.198  22.918  1.00 73.83           C  
ATOM   1634  CE1 PHE   205       1.233  -3.610  24.850  1.00 73.54           C  
ATOM   1635  CE2 PHE   205       3.171  -4.220  23.574  1.00 73.14           C  
ATOM   1636  CZ  PHE   205       2.572  -3.427  24.539  1.00 71.39           C  
ATOM   1637  N   GLU   206      -0.154  -4.049  19.880  1.00 76.30           N  
ATOM   1638  CA  GLU   206       0.751  -3.153  19.167  1.00 75.23           C  
ATOM   1639  C   GLU   206       1.725  -2.475  20.127  1.00 75.38           C  
ATOM   1640  CB  GLU   206      -0.038  -2.099  18.387  1.00 72.92           C  
ATOM   1641  O   GLU   206       1.316  -1.681  20.976  1.00 72.35           O  
ATOM   1642  CG  GLU   206       0.773  -1.396  17.309  1.00 69.20           C  
ATOM   1643  CD  GLU   206      -0.069  -0.510  16.405  1.00 67.34           C  
ATOM   1644  OE1 GLU   206      -1.247  -0.247  16.740  1.00 65.90           O  
ATOM   1645  OE2 GLU   206       0.451  -0.077  15.353  1.00 63.05           O  
ATOM   1646  N   GLU   207       2.928  -3.037  20.100  1.00 68.60           N  
ATOM   1647  CA  GLU   207       3.954  -2.299  20.829  1.00 67.21           C  
ATOM   1648  C   GLU   207       4.029  -0.849  20.360  1.00 67.56           C  
ATOM   1649  CB  GLU   207       5.319  -2.975  20.670  1.00 64.11           C  
ATOM   1650  O   GLU   207       4.673  -0.016  21.001  1.00 63.88           O  
ATOM   1651  CG  GLU   207       5.581  -4.078  21.684  1.00 60.33           C  
ATOM   1652  CD  GLU   207       6.973  -4.678  21.572  1.00 59.14           C  
ATOM   1653  OE1 GLU   207       7.742  -4.264  20.675  1.00 58.77           O  
ATOM   1654  OE2 GLU   207       7.298  -5.571  22.387  1.00 53.90           O  
ATOM   1655  N   SER   208       3.346  -0.593  19.320  1.00 60.88           N  
ATOM   1656  CA  SER   208       3.514   0.749  18.772  1.00 59.53           C  
ATOM   1657  C   SER   208       2.647   1.762  19.512  1.00 61.16           C  
ATOM   1658  CB  SER   208       3.172   0.766  17.281  1.00 53.99           C  
ATOM   1659  O   SER   208       1.935   2.551  18.888  1.00 57.14           O  
ATOM   1660  OG  SER   208       1.781   0.583  17.082  1.00 49.12           O  
ATOM   1661  N   SER   209       2.518   1.599  20.826  1.00 68.39           N  
ATOM   1662  CA  SER   209       2.091   2.824  21.494  1.00 67.29           C  
ATOM   1663  C   SER   209       3.086   3.956  21.262  1.00 69.17           C  
ATOM   1664  CB  SER   209       1.919   2.585  22.995  1.00 62.90           C  
ATOM   1665  O   SER   209       4.280   3.805  21.529  1.00 65.06           O  
ATOM   1666  OG  SER   209       3.029   1.879  23.522  1.00 58.07           O  
ATOM   1667  N   HIS   210       2.616   4.736  20.365  1.00 83.96           N  
ATOM   1668  CA  HIS   210       3.380   5.972  20.234  1.00 84.77           C  
ATOM   1669  C   HIS   210       3.867   6.464  21.593  1.00 86.76           C  
ATOM   1670  CB  HIS   210       2.538   7.053  19.555  1.00 82.40           C  
ATOM   1671  O   HIS   210       3.075   6.612  22.525  1.00 86.33           O  
ATOM   1672  CG  HIS   210       2.277   6.789  18.106  1.00 75.29           C  
ATOM   1673  CD2 HIS   210       2.944   7.184  16.997  1.00 69.17           C  
ATOM   1674  ND1 HIS   210       1.211   6.034  17.668  1.00 66.55           N  
ATOM   1675  CE1 HIS   210       1.235   5.975  16.347  1.00 66.42           C  
ATOM   1676  NE2 HIS   210       2.277   6.665  15.915  1.00 64.10           N  
ATOM   1677  N   TRP   211       5.144   6.229  21.767  1.00 88.74           N  
ATOM   1678  CA  TRP   211       5.775   6.816  22.944  1.00 90.47           C  
ATOM   1679  C   TRP   211       5.703   8.339  22.898  1.00 90.99           C  
ATOM   1680  CB  TRP   211       7.234   6.365  23.054  1.00 88.90           C  
ATOM   1681  O   TRP   211       6.114   8.956  21.912  1.00 90.69           O  
ATOM   1682  CG  TRP   211       7.399   4.916  23.401  1.00 84.29           C  
ATOM   1683  CD1 TRP   211       7.531   3.870  22.530  1.00 79.33           C  
ATOM   1684  CD2 TRP   211       7.444   4.352  24.715  1.00 81.87           C  
ATOM   1685  CE2 TRP   211       7.606   2.957  24.566  1.00 83.96           C  
ATOM   1686  CE3 TRP   211       7.364   4.892  26.006  1.00 87.66           C  
ATOM   1687  NE1 TRP   211       7.656   2.689  23.225  1.00 87.25           N  
ATOM   1688  CH2 TRP   211       7.609   2.648  26.913  1.00 84.13           C  
ATOM   1689  CZ2 TRP   211       7.690   2.094  25.662  1.00 85.42           C  
ATOM   1690  CZ3 TRP   211       7.448   4.032  27.094  1.00 85.55           C  
ATOM   1691  N   VAL   212       5.225   8.887  23.952  1.00 94.03           N  
ATOM   1692  CA  VAL   212       5.204  10.334  24.135  1.00 94.53           C  
ATOM   1693  C   VAL   212       6.197  10.732  25.225  1.00 95.01           C  
ATOM   1694  CB  VAL   212       3.789  10.841  24.492  1.00 93.94           C  
ATOM   1695  O   VAL   212       6.481   9.946  26.132  1.00 94.96           O  
ATOM   1696  CG1 VAL   212       2.809  10.552  23.357  1.00 92.16           C  
ATOM   1697  CG2 VAL   212       3.307  10.202  25.794  1.00 92.17           C  
ATOM   1698  N   LEU   213       6.775  11.877  25.106  1.00 95.86           N  
ATOM   1699  CA  LEU   213       7.608  12.520  26.117  1.00 96.29           C  
ATOM   1700  C   LEU   213       6.796  13.518  26.935  1.00 96.62           C  
ATOM   1701  CB  LEU   213       8.798  13.226  25.462  1.00 95.86           C  
ATOM   1702  O   LEU   213       6.372  14.553  26.415  1.00 96.55           O  
ATOM   1703  CG  LEU   213       9.791  13.900  26.410  1.00 94.54           C  
ATOM   1704  CD1 LEU   213      10.503  12.854  27.262  1.00 92.53           C  
ATOM   1705  CD2 LEU   213      10.799  14.733  25.624  1.00 92.56           C  
ATOM   1706  N   VAL   214       6.653  13.285  28.183  1.00 97.06           N  
ATOM   1707  CA  VAL   214       6.025  14.195  29.136  1.00 97.24           C  
ATOM   1708  C   VAL   214       7.099  14.997  29.869  1.00 97.33           C  
ATOM   1709  CB  VAL   214       5.142  13.435  30.150  1.00 96.96           C  
ATOM   1710  O   VAL   214       8.016  14.422  30.459  1.00 97.18           O  
ATOM   1711  CG1 VAL   214       4.372  14.414  31.036  1.00 96.46           C  
ATOM   1712  CG2 VAL   214       4.180  12.498  29.422  1.00 96.48           C  
ATOM   1713  N   VAL   215       6.992  16.252  29.845  1.00 97.50           N  
ATOM   1714  CA  VAL   215       7.951  17.188  30.424  1.00 97.59           C  
ATOM   1715  C   VAL   215       7.226  18.177  31.332  1.00 97.67           C  
ATOM   1716  CB  VAL   215       8.736  17.945  29.329  1.00 97.21           C  
ATOM   1717  O   VAL   215       6.397  18.964  30.867  1.00 97.44           O  
ATOM   1718  CG1 VAL   215       9.791  18.856  29.953  1.00 95.90           C  
ATOM   1719  CG2 VAL   215       9.383  16.959  28.358  1.00 95.91           C  
ATOM   1720  N   PRO   216       7.447  18.171  32.643  1.00 97.66           N  
ATOM   1721  CA  PRO   216       6.968  19.258  33.500  1.00 97.66           C  
ATOM   1722  C   PRO   216       7.693  20.577  33.240  1.00 97.53           C  
ATOM   1723  CB  PRO   216       7.257  18.746  34.913  1.00 97.30           C  
ATOM   1724  O   PRO   216       8.919  20.647  33.362  1.00 97.20           O  
ATOM   1725  CG  PRO   216       8.495  17.920  34.775  1.00 96.08           C  
ATOM   1726  CD  PRO   216       8.516  17.319  33.399  1.00 95.07           C  
ATOM   1727  N   LEU   217       6.890  21.621  32.903  1.00 97.86           N  
ATOM   1728  CA  LEU   217       7.422  22.962  32.686  1.00 97.75           C  
ATOM   1729  C   LEU   217       7.390  23.775  33.975  1.00 96.83           C  
ATOM   1730  CB  LEU   217       6.628  23.684  31.594  1.00 97.58           C  
ATOM   1731  O   LEU   217       7.811  24.934  33.994  1.00 94.69           O  
ATOM   1732  CG  LEU   217       6.611  23.019  30.216  1.00 97.23           C  
ATOM   1733  CD1 LEU   217       5.889  23.907  29.208  1.00 96.02           C  
ATOM   1734  CD2 LEU   217       8.032  22.719  29.750  1.00 95.72           C  
ATOM   1735  N   GLN   218       6.977  23.208  35.035  1.00 97.52           N  
ATOM   1736  CA  GLN   218       7.175  23.651  36.411  1.00 97.45           C  
ATOM   1737  C   GLN   218       7.966  22.621  37.213  1.00 97.17           C  
ATOM   1738  CB  GLN   218       5.829  23.921  37.087  1.00 97.15           C  
ATOM   1739  O   GLN   218       7.551  21.466  37.330  1.00 96.65           O  
ATOM   1740  CG  GLN   218       5.951  24.458  38.507  1.00 96.06           C  
ATOM   1741  CD  GLN   218       4.610  24.831  39.110  1.00 94.94           C  
ATOM   1742  NE2 GLN   218       4.572  24.968  40.431  1.00 93.32           N  
ATOM   1743  OE1 GLN   218       3.616  24.994  38.396  1.00 92.97           O  
ATOM   1744  N   PRO   219       9.107  23.055  37.843  1.00 95.89           N  
ATOM   1745  CA  PRO   219       9.835  22.142  38.726  1.00 95.99           C  
ATOM   1746  C   PRO   219       8.970  21.609  39.866  1.00 95.92           C  
ATOM   1747  CB  PRO   219      10.976  23.008  39.265  1.00 94.91           C  
ATOM   1748  O   PRO   219       8.267  22.379  40.525  1.00 95.53           O  
ATOM   1749  CG  PRO   219      11.195  24.049  38.215  1.00 92.38           C  
ATOM   1750  CD  PRO   219       9.863  24.429  37.635  1.00 92.40           C  
ATOM   1751  N   GLY   220       8.960  20.279  40.048  1.00 95.94           N  
ATOM   1752  CA  GLY   220       8.292  19.602  41.148  1.00 96.01           C  
ATOM   1753  C   GLY   220       6.884  19.152  40.806  1.00 95.77           C  
ATOM   1754  O   GLY   220       6.262  18.408  41.568  1.00 95.02           O  
ATOM   1755  N   LEU   221       6.328  19.487  39.630  1.00 96.67           N  
ATOM   1756  CA  LEU   221       5.019  19.014  39.193  1.00 96.37           C  
ATOM   1757  C   LEU   221       5.031  17.505  38.978  1.00 95.80           C  
ATOM   1758  CB  LEU   221       4.596  19.722  37.903  1.00 95.27           C  
ATOM   1759  O   LEU   221       4.052  16.822  39.287  1.00 94.40           O  
ATOM   1760  CG  LEU   221       3.131  19.567  37.494  1.00 87.95           C  
ATOM   1761  CD1 LEU   221       2.216  20.146  38.568  1.00 79.53           C  
ATOM   1762  CD2 LEU   221       2.877  20.240  36.149  1.00 78.63           C  
ATOM   1763  N   LEU   222       6.096  16.957  38.506  1.00 95.96           N  
ATOM   1764  CA  LEU   222       6.434  15.538  38.473  1.00 95.95           C  
ATOM   1765  C   LEU   222       7.735  15.272  39.223  1.00 95.35           C  
ATOM   1766  CB  LEU   222       6.556  15.050  37.027  1.00 95.44           C  
ATOM   1767  O   LEU   222       8.608  16.141  39.289  1.00 94.34           O  
ATOM   1768  CG  LEU   222       5.261  15.010  36.214  1.00 93.33           C  
ATOM   1769  CD1 LEU   222       5.562  14.686  34.754  1.00 89.88           C  
ATOM   1770  CD2 LEU   222       4.290  13.994  36.804  1.00 89.29           C  
ATOM   1771  N   PRO   223       7.962  14.023  39.762  1.00 95.80           N  
ATOM   1772  CA  PRO   223       9.226  13.662  40.407  1.00 95.66           C  
ATOM   1773  C   PRO   223      10.365  13.472  39.408  1.00 95.14           C  
ATOM   1774  CB  PRO   223       8.897  12.346  41.116  1.00 94.69           C  
ATOM   1775  O   PRO   223      11.485  13.132  39.800  1.00 93.81           O  
ATOM   1776  CG  PRO   223       7.840  11.711  40.271  1.00 92.26           C  
ATOM   1777  CD  PRO   223       6.965  12.794  39.708  1.00 90.98           C  
ATOM   1778  N   PHE   224      10.149  13.573  38.119  1.00 95.06           N  
ATOM   1779  CA  PHE   224      11.109  13.382  37.038  1.00 95.41           C  
ATOM   1780  C   PHE   224      11.177  14.618  36.149  1.00 95.62           C  
ATOM   1781  CB  PHE   224      10.741  12.153  36.201  1.00 94.18           C  
ATOM   1782  O   PHE   224      10.176  15.316  35.969  1.00 95.21           O  
ATOM   1783  CG  PHE   224      10.459  10.923  37.020  1.00 87.84           C  
ATOM   1784  CD1 PHE   224      11.495  10.226  37.631  1.00 82.02           C  
ATOM   1785  CD2 PHE   224       9.159  10.463  37.179  1.00 82.01           C  
ATOM   1786  CE1 PHE   224      11.237   9.086  38.390  1.00 80.28           C  
ATOM   1787  CE2 PHE   224       8.893   9.325  37.936  1.00 78.18           C  
ATOM   1788  CZ  PHE   224       9.934   8.638  38.540  1.00 78.90           C  
ATOM   1789  N   LYS   225      12.314  14.882  35.509  1.00 95.55           N  
ATOM   1790  CA  LYS   225      12.487  15.979  34.562  1.00 95.78           C  
ATOM   1791  C   LYS   225      11.837  15.653  33.220  1.00 95.71           C  
ATOM   1792  CB  LYS   225      13.971  16.288  34.363  1.00 94.88           C  
ATOM   1793  O   LYS   225      11.455  16.557  32.474  1.00 95.23           O  
ATOM   1794  CG  LYS   225      14.645  16.895  35.585  1.00 91.05           C  
ATOM   1795  CD  LYS   225      16.079  17.313  35.283  1.00 88.06           C  
ATOM   1796  CE  LYS   225      16.749  17.935  36.501  1.00 85.80           C  
ATOM   1797  NZ  LYS   225      18.144  18.376  36.200  1.00 84.92           N  
ATOM   1798  N   ARG   226      11.801  14.373  32.986  1.00 96.27           N  
ATOM   1799  CA  ARG   226      11.197  13.796  31.789  1.00 96.28           C  
ATOM   1800  C   ARG   226      10.647  12.402  32.071  1.00 95.80           C  
ATOM   1801  CB  ARG   226      12.214  13.737  30.648  1.00 95.27           C  
ATOM   1802  O   ARG   226      11.304  11.591  32.728  1.00 94.86           O  
ATOM   1803  CG  ARG   226      12.764  15.095  30.242  1.00 91.15           C  
ATOM   1804  CD  ARG   226      13.744  14.983  29.082  1.00 88.03           C  
ATOM   1805  NE  ARG   226      14.259  16.290  28.683  1.00 87.54           N  
ATOM   1806  NH1 ARG   226      15.502  15.489  26.909  1.00 80.65           N  
ATOM   1807  NH2 ARG   226      15.488  17.731  27.385  1.00 78.08           N  
ATOM   1808  CZ  ARG   226      15.082  16.500  27.660  1.00 82.82           C  
ATOM   1809  N   LEU   227       9.534  12.204  31.621  1.00 96.37           N  
ATOM   1810  CA  LEU   227       8.862  10.911  31.691  1.00 96.24           C  
ATOM   1811  C   LEU   227       8.432  10.446  30.303  1.00 96.05           C  
ATOM   1812  CB  LEU   227       7.645  10.987  32.616  1.00 95.64           C  
ATOM   1813  O   LEU   227       7.816  11.207  29.553  1.00 95.43           O  
ATOM   1814  CG  LEU   227       6.822   9.706  32.761  1.00 92.06           C  
ATOM   1815  CD1 LEU   227       7.660   8.608  33.407  1.00 86.89           C  
ATOM   1816  CD2 LEU   227       5.560   9.971  33.575  1.00 86.45           C  
ATOM   1817  N   ARG   228       8.758   9.290  29.883  1.00 94.94           N  
ATOM   1818  CA  ARG   228       8.193   8.643  28.704  1.00 94.61           C  
ATOM   1819  C   ARG   228       7.062   7.695  29.088  1.00 94.03           C  
ATOM   1820  CB  ARG   228       9.276   7.881  27.937  1.00 92.49           C  
ATOM   1821  O   ARG   228       7.229   6.843  29.963  1.00 92.54           O  
ATOM   1822  CG  ARG   228      10.241   8.780  27.178  1.00 81.34           C  
ATOM   1823  CD  ARG   228      11.118   7.985  26.221  1.00 78.11           C  
ATOM   1824  NE  ARG   228      11.881   8.860  25.337  1.00 73.71           N  
ATOM   1825  NH1 ARG   228      11.827   7.423  23.528  1.00 60.15           N  
ATOM   1826  NH2 ARG   228      12.899   9.443  23.362  1.00 55.16           N  
ATOM   1827  CZ  ARG   228      12.201   8.573  24.078  1.00 69.19           C  
ATOM   1828  N   LEU   229       5.985   7.889  28.463  1.00 94.03           N  
ATOM   1829  CA  LEU   229       4.804   7.038  28.555  1.00 93.89           C  
ATOM   1830  C   LEU   229       4.360   6.574  27.171  1.00 93.28           C  
ATOM   1831  CB  LEU   229       3.659   7.783  29.248  1.00 93.63           C  
ATOM   1832  O   LEU   229       4.642   7.235  26.170  1.00 92.33           O  
ATOM   1833  CG  LEU   229       3.894   8.179  30.706  1.00 92.65           C  
ATOM   1834  CD1 LEU   229       2.734   9.028  31.217  1.00 90.78           C  
ATOM   1835  CD2 LEU   229       4.079   6.940  31.574  1.00 90.46           C  
ATOM   1836  N   THR   230       3.671   5.523  27.084  1.00 90.53           N  
ATOM   1837  CA  THR   230       2.854   5.220  25.914  1.00 90.60           C  
ATOM   1838  C   THR   230       1.578   6.057  25.915  1.00 91.25           C  
ATOM   1839  CB  THR   230       2.490   3.725  25.858  1.00 89.75           C  
ATOM   1840  O   THR   230       1.132   6.518  26.968  1.00 90.80           O  
ATOM   1841  CG2 THR   230       3.743   2.855  25.848  1.00 86.87           C  
ATOM   1842  OG1 THR   230       1.697   3.389  27.003  1.00 87.35           O  
ATOM   1843  N   THR   231       0.952   6.220  24.743  1.00 90.45           N  
ATOM   1844  CA  THR   231      -0.313   6.941  24.646  1.00 90.57           C  
ATOM   1845  C   THR   231      -1.399   6.237  25.455  1.00 90.44           C  
ATOM   1846  CB  THR   231      -0.767   7.078  23.181  1.00 89.68           C  
ATOM   1847  O   THR   231      -2.266   6.891  26.039  1.00 89.58           O  
ATOM   1848  CG2 THR   231       0.122   8.055  22.419  1.00 86.68           C  
ATOM   1849  OG1 THR   231      -0.703   5.795  22.545  1.00 87.61           O  
ATOM   1850  N   SER   232      -1.366   4.916  25.604  1.00 88.19           N  
ATOM   1851  CA  SER   232      -2.273   4.150  26.452  1.00 88.37           C  
ATOM   1852  C   SER   232      -2.025   4.437  27.929  1.00 89.25           C  
ATOM   1853  CB  SER   232      -2.122   2.652  26.183  1.00 86.95           C  
ATOM   1854  O   SER   232      -2.950   4.797  28.661  1.00 88.81           O  
ATOM   1855  OG  SER   232      -2.403   2.353  24.827  1.00 78.67           O  
ATOM   1856  N   GLU   233      -0.773   4.435  28.385  1.00 91.29           N  
ATOM   1857  CA  GLU   233      -0.407   4.799  29.751  1.00 92.07           C  
ATOM   1858  C   GLU   233      -0.755   6.255  30.046  1.00 92.74           C  
ATOM   1859  CB  GLU   233       1.085   4.555  29.991  1.00 91.38           C  
ATOM   1860  O   GLU   233      -1.214   6.579  31.143  1.00 92.74           O  
ATOM   1861  CG  GLU   233       1.466   3.083  30.053  1.00 89.38           C  
ATOM   1862  CD  GLU   233       2.966   2.848  29.979  1.00 87.85           C  
ATOM   1863  OE1 GLU   233       3.666   3.613  29.278  1.00 87.55           O  
ATOM   1864  OE2 GLU   233       3.445   1.890  30.626  1.00 86.90           O  
ATOM   1865  N   LEU   234      -0.541   7.090  29.074  1.00 93.73           N  
ATOM   1866  CA  LEU   234      -0.892   8.501  29.193  1.00 94.04           C  
ATOM   1867  C   LEU   234      -2.393   8.673  29.396  1.00 94.18           C  
ATOM   1868  CB  LEU   234      -0.441   9.273  27.950  1.00 93.41           C  
ATOM   1869  O   LEU   234      -2.825   9.518  30.183  1.00 93.81           O  
ATOM   1870  CG  LEU   234      -0.572  10.795  28.013  1.00 90.78           C  
ATOM   1871  CD1 LEU   234       0.387  11.369  29.050  1.00 86.68           C  
ATOM   1872  CD2 LEU   234      -0.315  11.411  26.642  1.00 86.50           C  
ATOM   1873  N   ALA   235      -3.266   7.864  28.762  1.00 93.58           N  
ATOM   1874  CA  ALA   235      -4.723   7.891  28.867  1.00 93.56           C  
ATOM   1875  C   ALA   235      -5.179   7.479  30.264  1.00 93.43           C  
ATOM   1876  CB  ALA   235      -5.349   6.979  27.816  1.00 92.57           C  
ATOM   1877  O   ALA   235      -6.173   7.999  30.778  1.00 92.60           O  
ATOM   1878  N   GLU   236      -4.415   6.666  30.931  1.00 93.64           N  
ATOM   1879  CA  GLU   236      -4.769   6.082  32.221  1.00 93.81           C  
ATOM   1880  C   GLU   236      -4.108   6.838  33.369  1.00 94.03           C  
ATOM   1881  CB  GLU   236      -4.374   4.604  32.268  1.00 92.64           C  
ATOM   1882  O   GLU   236      -4.562   6.762  34.513  1.00 93.44           O  
ATOM   1883  CG  GLU   236      -5.169   3.723  31.315  1.00 87.98           C  
ATOM   1884  CD  GLU   236      -4.697   2.278  31.297  1.00 84.47           C  
ATOM   1885  OE1 GLU   236      -3.731   1.946  32.022  1.00 84.61           O  
ATOM   1886  OE2 GLU   236      -5.296   1.472  30.552  1.00 83.43           O  
ATOM   1887  N   THR   237      -3.060   7.580  33.114  1.00 95.05           N  
ATOM   1888  CA  THR   237      -2.250   8.229  34.139  1.00 95.41           C  
ATOM   1889  C   THR   237      -2.752   9.645  34.407  1.00 95.96           C  
ATOM   1890  CB  THR   237      -0.766   8.276  33.732  1.00 94.73           C  
ATOM   1891  O   THR   237      -2.589  10.536  33.571  1.00 95.82           O  
ATOM   1892  CG2 THR   237       0.068   9.009  34.777  1.00 93.33           C  
ATOM   1893  OG1 THR   237      -0.271   6.938  33.595  1.00 92.94           O  
ATOM   1894  N   PRO   238      -3.342  10.005  35.589  1.00 96.87           N  
ATOM   1895  CA  PRO   238      -3.720  11.379  35.929  1.00 96.75           C  
ATOM   1896  C   PRO   238      -2.524  12.327  35.970  1.00 96.58           C  
ATOM   1897  CB  PRO   238      -4.353  11.237  37.316  1.00 96.07           C  
ATOM   1898  O   PRO   238      -1.697  12.244  36.881  1.00 95.91           O  
ATOM   1899  CG  PRO   238      -4.849   9.829  37.368  1.00 94.89           C  
ATOM   1900  CD  PRO   238      -3.859   8.948  36.661  1.00 94.52           C  
ATOM   1901  N   LEU   239      -2.446  13.156  34.957  1.00 94.98           N  
ATOM   1902  CA  LEU   239      -1.372  14.134  34.818  1.00 95.19           C  
ATOM   1903  C   LEU   239      -1.595  15.322  35.749  1.00 95.10           C  
ATOM   1904  CB  LEU   239      -1.270  14.617  33.369  1.00 94.33           C  
ATOM   1905  O   LEU   239      -2.650  15.958  35.707  1.00 94.19           O  
ATOM   1906  CG  LEU   239      -0.857  13.571  32.333  1.00 91.80           C  
ATOM   1907  CD1 LEU   239      -0.787  14.199  30.945  1.00 88.00           C  
ATOM   1908  CD2 LEU   239       0.482  12.945  32.710  1.00 87.89           C  
ATOM   1909  N   PRO   240      -0.635  15.672  36.661  1.00 96.95           N  
ATOM   1910  CA  PRO   240      -0.776  16.872  37.490  1.00 97.17           C  
ATOM   1911  C   PRO   240      -0.810  18.157  36.667  1.00 97.41           C  
ATOM   1912  CB  PRO   240       0.465  16.830  38.385  1.00 96.79           C  
ATOM   1913  O   PRO   240      -0.642  18.117  35.445  1.00 97.33           O  
ATOM   1914  CG  PRO   240       1.531  16.221  37.532  1.00 95.93           C  
ATOM   1915  CD  PRO   240       0.898  15.192  36.640  1.00 95.54           C  
ATOM   1916  N   GLY   241      -1.081  19.310  37.298  1.00 97.57           N  
ATOM   1917  CA  GLY   241      -1.136  20.625  36.680  1.00 97.61           C  
ATOM   1918  C   GLY   241      -2.485  20.937  36.059  1.00 97.75           C  
ATOM   1919  O   GLY   241      -3.267  20.028  35.773  1.00 97.43           O  
ATOM   1920  N   SER   242      -2.803  22.224  35.789  1.00 97.99           N  
ATOM   1921  CA  SER   242      -4.057  22.746  35.255  1.00 98.02           C  
ATOM   1922  C   SER   242      -3.960  22.986  33.752  1.00 98.14           C  
ATOM   1923  CB  SER   242      -4.441  24.046  35.963  1.00 97.65           C  
ATOM   1924  O   SER   242      -4.978  23.150  33.077  1.00 97.98           O  
ATOM   1925  OG  SER   242      -3.475  25.055  35.722  1.00 93.11           O  
ATOM   1926  N   ARG   243      -2.789  22.899  33.150  1.00 98.35           N  
ATOM   1927  CA  ARG   243      -2.535  23.183  31.741  1.00 98.39           C  
ATOM   1928  C   ARG   243      -1.743  22.054  31.089  1.00 98.43           C  
ATOM   1929  CB  ARG   243      -1.784  24.507  31.586  1.00 98.20           C  
ATOM   1930  O   ARG   243      -0.801  21.526  31.683  1.00 98.32           O  
ATOM   1931  CG  ARG   243      -2.549  25.713  32.106  1.00 96.92           C  
ATOM   1932  CD  ARG   243      -1.736  26.994  31.979  1.00 94.75           C  
ATOM   1933  NE  ARG   243      -2.274  28.059  32.821  1.00 93.59           N  
ATOM   1934  NH1 ARG   243      -0.699  27.814  34.494  1.00 88.06           N  
ATOM   1935  NH2 ARG   243      -2.337  29.407  34.680  1.00 86.69           N  
ATOM   1936  CZ  ARG   243      -1.769  28.424  33.996  1.00 91.34           C  
ATOM   1937  N   LEU   244      -2.071  21.763  29.903  1.00 98.43           N  
ATOM   1938  CA  LEU   244      -1.411  20.767  29.066  1.00 98.44           C  
ATOM   1939  C   LEU   244      -1.038  21.357  27.710  1.00 98.46           C  
ATOM   1940  CB  LEU   244      -2.313  19.545  28.873  1.00 98.22           C  
ATOM   1941  O   LEU   244      -1.911  21.802  26.961  1.00 98.30           O  
ATOM   1942  CG  LEU   244      -1.685  18.344  28.165  1.00 96.52           C  
ATOM   1943  CD1 LEU   244      -0.664  17.667  29.074  1.00 92.73           C  
ATOM   1944  CD2 LEU   244      -2.762  17.355  27.733  1.00 92.73           C  
ATOM   1945  N   LEU   245       0.203  21.376  27.398  1.00 98.51           N  
ATOM   1946  CA  LEU   245       0.712  21.725  26.076  1.00 98.50           C  
ATOM   1947  C   LEU   245       1.045  20.471  25.274  1.00 98.46           C  
ATOM   1948  CB  LEU   245       1.954  22.612  26.197  1.00 98.36           C  
ATOM   1949  O   LEU   245       1.971  19.734  25.622  1.00 98.22           O  
ATOM   1950  CG  LEU   245       2.609  23.044  24.885  1.00 97.58           C  
ATOM   1951  CD1 LEU   245       1.647  23.903  24.070  1.00 96.01           C  
ATOM   1952  CD2 LEU   245       3.907  23.798  25.157  1.00 96.04           C  
ATOM   1953  N   VAL   246       0.321  20.184  24.230  1.00 98.17           N  
ATOM   1954  CA  VAL   246       0.582  19.105  23.284  1.00 98.16           C  
ATOM   1955  C   VAL   246       1.436  19.624  22.129  1.00 98.09           C  
ATOM   1956  CB  VAL   246      -0.730  18.494  22.743  1.00 97.92           C  
ATOM   1957  O   VAL   246       1.062  20.589  21.458  1.00 97.79           O  
ATOM   1958  CG1 VAL   246      -0.440  17.266  21.882  1.00 96.90           C  
ATOM   1959  CG2 VAL   246      -1.665  18.132  23.896  1.00 96.99           C  
ATOM   1960  N   VAL   247       2.588  19.029  21.919  1.00 97.94           N  
ATOM   1961  CA  VAL   247       3.535  19.404  20.874  1.00 97.88           C  
ATOM   1962  C   VAL   247       3.766  18.221  19.937  1.00 97.66           C  
ATOM   1963  CB  VAL   247       4.878  19.883  21.469  1.00 97.71           C  
ATOM   1964  O   VAL   247       4.120  17.127  20.384  1.00 97.15           O  
ATOM   1965  CG1 VAL   247       5.800  20.406  20.370  1.00 96.87           C  
ATOM   1966  CG2 VAL   247       4.638  20.959  22.527  1.00 96.95           C  
ATOM   1967  N   GLU   248       3.599  18.394  18.637  1.00 96.77           N  
ATOM   1968  CA  GLU   248       3.664  17.324  17.647  1.00 96.56           C  
ATOM   1969  C   GLU   248       5.055  16.699  17.599  1.00 96.04           C  
ATOM   1970  CB  GLU   248       3.275  17.848  16.262  1.00 96.19           C  
ATOM   1971  O   GLU   248       5.197  15.479  17.697  1.00 94.95           O  
ATOM   1972  CG  GLU   248       3.309  16.787  15.171  1.00 95.00           C  
ATOM   1973  CD  GLU   248       2.751  17.273  13.843  1.00 93.26           C  
ATOM   1974  OE1 GLU   248       2.335  18.451  13.754  1.00 91.61           O  
ATOM   1975  OE2 GLU   248       2.728  16.470  12.884  1.00 92.30           O  
ATOM   1976  N   ASN   249       6.075  17.528  17.549  1.00 95.82           N  
ATOM   1977  CA  ASN   249       7.451  17.081  17.360  1.00 95.91           C  
ATOM   1978  C   ASN   249       8.219  17.058  18.678  1.00 96.17           C  
ATOM   1979  CB  ASN   249       8.169  17.969  16.341  1.00 94.93           C  
ATOM   1980  O   ASN   249       8.418  18.101  19.303  1.00 95.80           O  
ATOM   1981  CG  ASN   249       9.539  17.439  15.968  1.00 89.07           C  
ATOM   1982  ND2 ASN   249      10.098  17.954  14.879  1.00 85.89           N  
ATOM   1983  OD1 ASN   249      10.091  16.574  16.653  1.00 84.43           O  
ATOM   1984  N   GLU   250       8.772  15.922  19.058  1.00 95.27           N  
ATOM   1985  CA  GLU   250       9.540  15.725  20.283  1.00 95.42           C  
ATOM   1986  C   GLU   250      10.802  16.582  20.288  1.00 95.42           C  
ATOM   1987  CB  GLU   250       9.906  14.248  20.457  1.00 94.26           C  
ATOM   1988  O   GLU   250      11.200  17.105  21.331  1.00 94.98           O  
ATOM   1989  CG  GLU   250      10.631  13.943  21.760  1.00 89.05           C  
ATOM   1990  CD  GLU   250      10.980  12.473  21.922  1.00 86.48           C  
ATOM   1991  OE1 GLU   250      10.209  11.610  21.444  1.00 85.24           O  
ATOM   1992  OE2 GLU   250      12.031  12.181  22.534  1.00 85.35           O  
ATOM   1993  N   GLN   251      11.442  16.841  19.150  1.00 95.90           N  
ATOM   1994  CA  GLN   251      12.682  17.601  19.033  1.00 95.97           C  
ATOM   1995  C   GLN   251      12.473  19.060  19.426  1.00 96.42           C  
ATOM   1996  CB  GLN   251      13.233  17.514  17.609  1.00 94.45           C  
ATOM   1997  O   GLN   251      13.420  19.746  19.815  1.00 96.02           O  
ATOM   1998  CG  GLN   251      13.585  16.099  17.170  1.00 85.24           C  
ATOM   1999  CD  GLN   251      14.190  16.049  15.780  1.00 80.59           C  
ATOM   2000  NE2 GLN   251      14.774  14.908  15.429  1.00 76.46           N  
ATOM   2001  OE1 GLN   251      14.133  17.027  15.028  1.00 80.42           O  
ATOM   2002  N   CYS   252      11.202  19.591  19.511  1.00 96.79           N  
ATOM   2003  CA  CYS   252      10.882  20.981  19.816  1.00 97.03           C  
ATOM   2004  C   CYS   252      10.949  21.240  21.316  1.00 97.25           C  
ATOM   2005  CB  CYS   252       9.493  21.339  19.288  1.00 96.17           C  
ATOM   2006  O   CYS   252      10.776  22.375  21.763  1.00 96.77           O  
ATOM   2007  SG  CYS   252       9.397  21.421  17.486  1.00 96.51           S  
ATOM   2008  N   VAL   253      11.283  20.284  22.131  1.00 96.20           N  
ATOM   2009  CA  VAL   253      11.365  20.376  23.585  1.00 96.64           C  
ATOM   2010  C   VAL   253      12.347  21.478  23.979  1.00 96.29           C  
ATOM   2011  CB  VAL   253      11.791  19.032  24.216  1.00 95.57           C  
ATOM   2012  O   VAL   253      12.153  22.158  24.989  1.00 95.65           O  
ATOM   2013  CG1 VAL   253      13.239  18.703  23.860  1.00 90.46           C  
ATOM   2014  CG2 VAL   253      11.606  19.072  25.732  1.00 90.12           C  
ATOM   2015  N   HIS   254      13.382  21.795  23.130  1.00 96.88           N  
ATOM   2016  CA  HIS   254      14.415  22.787  23.406  1.00 97.13           C  
ATOM   2017  C   HIS   254      13.915  24.198  23.116  1.00 96.93           C  
ATOM   2018  CB  HIS   254      15.671  22.496  22.582  1.00 96.12           C  
ATOM   2019  O   HIS   254      14.544  25.179  23.519  1.00 96.31           O  
ATOM   2020  CG  HIS   254      15.492  22.721  21.114  1.00 92.19           C  
ATOM   2021  CD2 HIS   254      15.787  23.789  20.336  1.00 87.67           C  
ATOM   2022  ND1 HIS   254      14.944  21.773  20.278  1.00 89.39           N  
ATOM   2023  CE1 HIS   254      14.910  22.250  19.045  1.00 84.49           C  
ATOM   2024  NE2 HIS   254      15.416  23.471  19.053  1.00 87.30           N  
ATOM   2025  N   LEU   255      12.741  24.296  22.432  1.00 97.69           N  
ATOM   2026  CA  LEU   255      12.132  25.577  22.091  1.00 97.95           C  
ATOM   2027  C   LEU   255      11.138  26.009  23.163  1.00 97.84           C  
ATOM   2028  CB  LEU   255      11.431  25.491  20.732  1.00 97.59           C  
ATOM   2029  O   LEU   255      10.746  27.177  23.218  1.00 97.44           O  
ATOM   2030  CG  LEU   255      12.319  25.170  19.529  1.00 96.57           C  
ATOM   2031  CD1 LEU   255      11.490  25.143  18.250  1.00 94.38           C  
ATOM   2032  CD2 LEU   255      13.453  26.184  19.416  1.00 94.57           C  
ATOM   2033  N   LEU   256      10.697  25.133  24.111  1.00 98.04           N  
ATOM   2034  CA  LEU   256       9.710  25.419  25.147  1.00 98.08           C  
ATOM   2035  C   LEU   256      10.312  26.289  26.245  1.00 97.75           C  
ATOM   2036  CB  LEU   256       9.172  24.118  25.749  1.00 97.92           C  
ATOM   2037  O   LEU   256      11.513  26.215  26.514  1.00 97.19           O  
ATOM   2038  CG  LEU   256       8.515  23.140  24.773  1.00 97.47           C  
ATOM   2039  CD1 LEU   256       7.931  21.950  25.527  1.00 96.41           C  
ATOM   2040  CD2 LEU   256       7.436  23.844  23.956  1.00 96.42           C  
ATOM   2041  N   PRO   257       9.534  27.138  26.921  1.00 97.71           N  
ATOM   2042  CA  PRO   257      10.015  27.830  28.119  1.00 97.68           C  
ATOM   2043  C   PRO   257      10.488  26.868  29.207  1.00 97.26           C  
ATOM   2044  CB  PRO   257       8.791  28.622  28.585  1.00 97.18           C  
ATOM   2045  O   PRO   257       9.795  25.896  29.520  1.00 96.79           O  
ATOM   2046  CG  PRO   257       7.891  28.671  27.392  1.00 95.55           C  
ATOM   2047  CD  PRO   257       8.123  27.437  26.569  1.00 95.17           C  
ATOM   2048  N   GLU   258      11.558  27.229  29.881  1.00 96.03           N  
ATOM   2049  CA  GLU   258      12.142  26.390  30.924  1.00 95.94           C  
ATOM   2050  C   GLU   258      11.201  26.260  32.119  1.00 95.75           C  
ATOM   2051  CB  GLU   258      13.491  26.955  31.376  1.00 94.28           C  
ATOM   2052  O   GLU   258      11.177  25.224  32.787  1.00 94.97           O  
ATOM   2053  CG  GLU   258      14.584  26.852  30.322  1.00 87.90           C  
ATOM   2054  CD  GLU   258      15.929  27.378  30.800  1.00 84.93           C  
ATOM   2055  OE1 GLU   258      16.015  27.872  31.947  1.00 84.96           O  
ATOM   2056  OE2 GLU   258      16.903  27.297  30.019  1.00 84.77           O  
ATOM   2057  N   THR   259      10.438  27.280  32.374  1.00 97.03           N  
ATOM   2058  CA  THR   259       9.484  27.295  33.477  1.00 97.11           C  
ATOM   2059  C   THR   259       8.164  27.925  33.042  1.00 97.05           C  
ATOM   2060  CB  THR   259      10.045  28.058  34.691  1.00 95.39           C  
ATOM   2061  O   THR   259       8.142  29.056  32.551  1.00 96.58           O  
ATOM   2062  CG2 THR   259      11.319  27.402  35.213  1.00 80.58           C  
ATOM   2063  OG1 THR   259      10.339  29.407  34.306  1.00 80.64           O  
ATOM   2064  N   LEU   260       7.098  27.195  33.274  1.00 97.86           N  
ATOM   2065  CA  LEU   260       5.718  27.641  33.119  1.00 97.72           C  
ATOM   2066  C   LEU   260       4.847  27.120  34.257  1.00 97.68           C  
ATOM   2067  CB  LEU   260       5.152  27.177  31.774  1.00 96.66           C  
ATOM   2068  O   LEU   260       4.800  25.913  34.505  1.00 97.06           O  
ATOM   2069  CG  LEU   260       5.561  27.995  30.548  1.00 85.17           C  
ATOM   2070  CD1 LEU   260       5.146  27.276  29.269  1.00 73.58           C  
ATOM   2071  CD2 LEU   260       4.947  29.389  30.606  1.00 72.97           C  
ATOM   2072  N   PRO   261       4.166  28.069  35.023  1.00 97.27           N  
ATOM   2073  CA  PRO   261       3.409  27.629  36.198  1.00 97.48           C  
ATOM   2074  C   PRO   261       2.320  26.616  35.853  1.00 97.64           C  
ATOM   2075  CB  PRO   261       2.798  28.928  36.729  1.00 96.79           C  
ATOM   2076  O   PRO   261       1.580  26.806  34.884  1.00 97.56           O  
ATOM   2077  CG  PRO   261       3.713  30.007  36.246  1.00 94.44           C  
ATOM   2078  CD  PRO   261       4.207  29.636  34.877  1.00 94.03           C  
ATOM   2079  N   ASP   262       2.251  25.588  36.575  1.00 98.00           N  
ATOM   2080  CA  ASP   262       1.225  24.552  36.625  1.00 98.05           C  
ATOM   2081  C   ASP   262       0.995  23.938  35.246  1.00 98.13           C  
ATOM   2082  CB  ASP   262      -0.086  25.121  37.173  1.00 97.37           C  
ATOM   2083  O   ASP   262      -0.140  23.625  34.881  1.00 97.85           O  
ATOM   2084  CG  ASP   262      -1.033  24.047  37.678  1.00 92.81           C  
ATOM   2085  OD1 ASP   262      -0.562  22.978  38.123  1.00 87.92           O  
ATOM   2086  OD2 ASP   262      -2.262  24.270  37.627  1.00 89.46           O  
ATOM   2087  N   THR   263       1.957  23.674  34.440  1.00 98.29           N  
ATOM   2088  CA  THR   263       1.917  23.271  33.039  1.00 98.37           C  
ATOM   2089  C   THR   263       2.782  22.036  32.807  1.00 98.39           C  
ATOM   2090  CB  THR   263       2.387  24.411  32.116  1.00 98.24           C  
ATOM   2091  O   THR   263       3.959  22.017  33.176  1.00 98.26           O  
ATOM   2092  CG2 THR   263       2.209  24.038  30.648  1.00 97.81           C  
ATOM   2093  OG1 THR   263       1.621  25.589  32.395  1.00 97.65           O  
ATOM   2094  N   LEU   264       2.233  21.048  32.129  1.00 97.87           N  
ATOM   2095  CA  LEU   264       2.928  19.926  31.508  1.00 97.88           C  
ATOM   2096  C   LEU   264       2.980  20.090  29.993  1.00 97.92           C  
ATOM   2097  CB  LEU   264       2.242  18.606  31.868  1.00 97.31           C  
ATOM   2098  O   LEU   264       2.022  20.572  29.384  1.00 97.70           O  
ATOM   2099  CG  LEU   264       2.282  18.200  33.342  1.00 91.65           C  
ATOM   2100  CD1 LEU   264       1.483  16.920  33.561  1.00 82.97           C  
ATOM   2101  CD2 LEU   264       3.723  18.024  33.809  1.00 82.46           C  
ATOM   2102  N   ALA   265       4.032  19.646  29.376  1.00 98.15           N  
ATOM   2103  CA  ALA   265       4.103  19.424  27.934  1.00 98.14           C  
ATOM   2104  C   ALA   265       4.095  17.933  27.608  1.00 98.04           C  
ATOM   2105  CB  ALA   265       5.351  20.085  27.355  1.00 97.86           C  
ATOM   2106  O   ALA   265       4.793  17.147  28.252  1.00 97.73           O  
ATOM   2107  N   VAL   266       3.323  17.485  26.656  1.00 97.46           N  
ATOM   2108  CA  VAL   266       3.324  16.168  26.027  1.00 97.45           C  
ATOM   2109  C   VAL   266       3.768  16.290  24.572  1.00 97.30           C  
ATOM   2110  CB  VAL   266       1.933  15.500  26.106  1.00 97.08           C  
ATOM   2111  O   VAL   266       3.165  17.031  23.792  1.00 96.88           O  
ATOM   2112  CG1 VAL   266       1.942  14.147  25.396  1.00 95.64           C  
ATOM   2113  CG2 VAL   266       1.500  15.340  27.562  1.00 95.68           C  
ATOM   2114  N   LEU   267       4.855  15.632  24.199  1.00 96.70           N  
ATOM   2115  CA  LEU   267       5.487  15.764  22.890  1.00 96.59           C  
ATOM   2116  C   LEU   267       5.532  14.421  22.171  1.00 95.64           C  
ATOM   2117  CB  LEU   267       6.903  16.328  23.034  1.00 96.41           C  
ATOM   2118  O   LEU   267       5.691  13.376  22.806  1.00 94.25           O  
ATOM   2119  CG  LEU   267       7.037  17.634  23.818  1.00 96.32           C  
ATOM   2120  CD1 LEU   267       7.390  17.344  25.273  1.00 95.89           C  
ATOM   2121  CD2 LEU   267       8.085  18.537  23.178  1.00 95.77           C  
ATOM   2122  N   GLY   268       5.411  14.439  20.812  1.00 94.46           N  
ATOM   2123  CA  GLY   268       5.640  13.282  19.962  1.00 94.07           C  
ATOM   2124  C   GLY   268       4.457  12.333  19.914  1.00 91.70           C  
ATOM   2125  O   GLY   268       4.626  11.132  19.695  1.00 85.23           O  
ATOM   2126  N   ALA   269       3.305  12.852  20.072  1.00 87.21           N  
ATOM   2127  CA  ALA   269       2.128  11.987  20.094  1.00 85.44           C  
ATOM   2128  C   ALA   269       1.783  11.494  18.692  1.00 81.01           C  
ATOM   2129  CB  ALA   269       0.938  12.723  20.704  1.00 81.29           C  
ATOM   2130  O   ALA   269       0.957  10.593  18.530  1.00 73.52           O  
ATOM   2131  N   GLY   270       2.458  12.019  17.654  1.00 84.34           N  
ATOM   2132  CA  GLY   270       2.102  11.731  16.274  1.00 83.15           C  
ATOM   2133  C   GLY   270       0.621  11.902  15.991  1.00 83.25           C  
ATOM   2134  O   GLY   270       0.017  12.897  16.398  1.00 77.19           O  
ATOM   2135  N   LEU   271       0.059  10.794  15.324  1.00 81.98           N  
ATOM   2136  CA  LEU   271      -1.342  10.815  14.918  1.00 83.44           C  
ATOM   2137  C   LEU   271      -2.235  10.249  16.017  1.00 83.94           C  
ATOM   2138  CB  LEU   271      -1.537  10.019  13.625  1.00 78.85           C  
ATOM   2139  O   LEU   271      -3.462  10.269  15.898  1.00 81.12           O  
ATOM   2140  CG  LEU   271      -0.829  10.559  12.382  1.00 74.58           C  
ATOM   2141  CD1 LEU   271      -1.078   9.643  11.189  1.00 70.55           C  
ATOM   2142  CD2 LEU   271      -1.292  11.980  12.078  1.00 72.65           C  
ATOM   2143  N   ASP   272      -1.610   9.718  17.095  1.00 85.29           N  
ATOM   2144  CA  ASP   272      -2.374   9.076  18.160  1.00 86.15           C  
ATOM   2145  C   ASP   272      -2.754  10.080  19.246  1.00 87.99           C  
ATOM   2146  CB  ASP   272      -1.580   7.918  18.768  1.00 83.81           C  
ATOM   2147  O   ASP   272      -2.002  10.282  20.201  1.00 87.46           O  
ATOM   2148  CG  ASP   272      -2.374   7.129  19.794  1.00 79.32           C  
ATOM   2149  OD1 ASP   272      -3.526   7.508  20.096  1.00 77.58           O  
ATOM   2150  OD2 ASP   272      -1.841   6.122  20.308  1.00 78.35           O  
ATOM   2151  N   LEU   273      -4.009  10.688  19.097  1.00 90.40           N  
ATOM   2152  CA  LEU   273      -4.522  11.730  19.979  1.00 92.05           C  
ATOM   2153  C   LEU   273      -5.701  11.217  20.799  1.00 92.32           C  
ATOM   2154  CB  LEU   273      -4.945  12.958  19.169  1.00 91.11           C  
ATOM   2155  O   LEU   273      -6.363  11.990  21.495  1.00 91.47           O  
ATOM   2156  CG  LEU   273      -3.827  13.717  18.453  1.00 91.05           C  
ATOM   2157  CD1 LEU   273      -4.410  14.831  17.590  1.00 88.67           C  
ATOM   2158  CD2 LEU   273      -2.832  14.280  19.463  1.00 88.84           C  
ATOM   2159  N   HIS   274      -6.053   9.889  20.798  1.00 88.90           N  
ATOM   2160  CA  HIS   274      -7.187   9.290  21.494  1.00 89.70           C  
ATOM   2161  C   HIS   274      -7.074   9.485  23.002  1.00 91.59           C  
ATOM   2162  CB  HIS   274      -7.293   7.800  21.164  1.00 85.23           C  
ATOM   2163  O   HIS   274      -8.081   9.698  23.682  1.00 91.14           O  
ATOM   2164  CG  HIS   274      -8.426   7.111  21.854  1.00 73.10           C  
ATOM   2165  CD2 HIS   274      -9.641   6.725  21.399  1.00 66.00           C  
ATOM   2166  ND1 HIS   274      -8.377   6.745  23.182  1.00 61.50           N  
ATOM   2167  CE1 HIS   274      -9.516   6.161  23.514  1.00 60.29           C  
ATOM   2168  NE2 HIS   274     -10.301   6.136  22.450  1.00 57.73           N  
ATOM   2169  N   TRP   275      -5.894   9.566  23.550  1.00 92.30           N  
ATOM   2170  CA  TRP   275      -5.620   9.755  24.971  1.00 94.12           C  
ATOM   2171  C   TRP   275      -6.145  11.104  25.451  1.00 94.66           C  
ATOM   2172  CB  TRP   275      -4.117   9.651  25.248  1.00 93.55           C  
ATOM   2173  O   TRP   275      -6.422  11.281  26.640  1.00 94.51           O  
ATOM   2174  CG  TRP   275      -3.302  10.727  24.598  1.00 92.47           C  
ATOM   2175  CD1 TRP   275      -2.689  10.673  23.377  1.00 89.80           C  
ATOM   2176  CD2 TRP   275      -3.006  12.019  25.138  1.00 90.57           C  
ATOM   2177  CE2 TRP   275      -2.209  12.696  24.189  1.00 91.30           C  
ATOM   2178  CE3 TRP   275      -3.339  12.670  26.334  1.00 89.83           C  
ATOM   2179  NE1 TRP   275      -2.030  11.854  23.125  1.00 89.32           N  
ATOM   2180  CH2 TRP   275      -2.079  14.609  25.577  1.00 88.64           C  
ATOM   2181  CZ2 TRP   275      -1.739  13.995  24.400  1.00 89.19           C  
ATOM   2182  CZ3 TRP   275      -2.870  13.962  26.541  1.00 89.07           C  
ATOM   2183  N   LEU   276      -6.440  12.100  24.576  1.00 95.69           N  
ATOM   2184  CA  LEU   276      -7.019  13.399  24.901  1.00 96.10           C  
ATOM   2185  C   LEU   276      -8.467  13.250  25.355  1.00 95.58           C  
ATOM   2186  CB  LEU   276      -6.944  14.337  23.693  1.00 95.81           C  
ATOM   2187  O   LEU   276      -9.027  14.162  25.968  1.00 94.47           O  
ATOM   2188  CG  LEU   276      -5.570  14.931  23.381  1.00 95.27           C  
ATOM   2189  CD1 LEU   276      -5.623  15.740  22.090  1.00 93.16           C  
ATOM   2190  CD2 LEU   276      -5.085  15.796  24.540  1.00 92.93           C  
ATOM   2191  N   ALA   277      -9.124  12.141  25.131  1.00 94.02           N  
ATOM   2192  CA  ALA   277     -10.488  11.860  25.570  1.00 94.12           C  
ATOM   2193  C   ALA   277     -10.514  11.423  27.032  1.00 93.61           C  
ATOM   2194  CB  ALA   277     -11.122  10.789  24.686  1.00 92.29           C  
ATOM   2195  O   ALA   277     -11.585  11.197  27.600  1.00 91.95           O  
ATOM   2196  N   SER   278      -9.438  11.324  27.738  1.00 94.90           N  
ATOM   2197  CA  SER   278      -9.326  10.827  29.105  1.00 95.36           C  
ATOM   2198  C   SER   278      -9.981  11.783  30.096  1.00 95.85           C  
ATOM   2199  CB  SER   278      -7.858  10.617  29.481  1.00 93.97           C  
ATOM   2200  O   SER   278      -9.742  12.991  30.052  1.00 95.62           O  
ATOM   2201  OG  SER   278      -7.258   9.646  28.642  1.00 79.11           O  
ATOM   2202  N   ALA   279     -10.670  11.252  31.095  1.00 96.36           N  
ATOM   2203  CA  ALA   279     -11.501  12.001  32.034  1.00 96.80           C  
ATOM   2204  C   ALA   279     -10.650  12.913  32.913  1.00 97.05           C  
ATOM   2205  CB  ALA   279     -12.319  11.046  32.900  1.00 95.75           C  
ATOM   2206  O   ALA   279     -11.105  13.978  33.337  1.00 96.86           O  
ATOM   2207  N   HIS   280      -9.432  12.633  33.137  1.00 96.91           N  
ATOM   2208  CA  HIS   280      -8.556  13.419  33.999  1.00 97.23           C  
ATOM   2209  C   HIS   280      -8.066  14.675  33.287  1.00 97.44           C  
ATOM   2210  CB  HIS   280      -7.365  12.578  34.461  1.00 96.66           C  
ATOM   2211  O   HIS   280      -7.486  15.563  33.916  1.00 97.15           O  
ATOM   2212  CG  HIS   280      -6.439  12.189  33.353  1.00 94.28           C  
ATOM   2213  CD2 HIS   280      -5.432  12.869  32.756  1.00 90.95           C  
ATOM   2214  ND1 HIS   280      -6.499  10.962  32.729  1.00 90.92           N  
ATOM   2215  CE1 HIS   280      -5.565  10.904  31.794  1.00 88.86           C  
ATOM   2216  NE2 HIS   280      -4.904  12.049  31.790  1.00 90.65           N  
ATOM   2217  N   LEU   281      -8.314  14.815  32.009  1.00 97.17           N  
ATOM   2218  CA  LEU   281      -7.960  16.001  31.236  1.00 97.36           C  
ATOM   2219  C   LEU   281      -9.135  16.971  31.162  1.00 97.08           C  
ATOM   2220  CB  LEU   281      -7.517  15.609  29.824  1.00 97.10           C  
ATOM   2221  O   LEU   281      -8.968  18.124  30.757  1.00 96.19           O  
ATOM   2222  CG  LEU   281      -6.274  14.724  29.725  1.00 96.42           C  
ATOM   2223  CD1 LEU   281      -5.899  14.498  28.264  1.00 94.29           C  
ATOM   2224  CD2 LEU   281      -5.111  15.348  30.490  1.00 93.92           C  
ATOM   2225  N   ALA   282     -10.292  16.521  31.656  1.00 96.24           N  
ATOM   2226  CA  ALA   282     -11.470  17.384  31.698  1.00 96.07           C  
ATOM   2227  C   ALA   282     -11.213  18.623  32.550  1.00 95.58           C  
ATOM   2228  CB  ALA   282     -12.674  16.614  32.234  1.00 94.71           C  
ATOM   2229  O   ALA   282     -10.771  18.515  33.697  1.00 94.53           O  
ATOM   2230  N   GLY   283     -11.393  19.857  31.939  1.00 96.87           N  
ATOM   2231  CA  GLY   283     -11.263  21.131  32.627  1.00 96.93           C  
ATOM   2232  C   GLY   283      -9.850  21.683  32.599  1.00 97.11           C  
ATOM   2233  O   GLY   283      -9.600  22.788  33.084  1.00 96.61           O  
ATOM   2234  N   LYS   284      -8.877  20.949  32.035  1.00 98.11           N  
ATOM   2235  CA  LYS   284      -7.551  21.516  31.803  1.00 98.20           C  
ATOM   2236  C   LYS   284      -7.566  22.484  30.623  1.00 98.17           C  
ATOM   2237  CB  LYS   284      -6.527  20.407  31.559  1.00 98.05           C  
ATOM   2238  O   LYS   284      -8.244  22.240  29.622  1.00 97.98           O  
ATOM   2239  CG  LYS   284      -6.283  19.514  32.766  1.00 97.20           C  
ATOM   2240  CD  LYS   284      -5.087  18.595  32.548  1.00 95.93           C  
ATOM   2241  CE  LYS   284      -4.890  17.645  33.722  1.00 94.03           C  
ATOM   2242  NZ  LYS   284      -4.385  18.358  34.933  1.00 91.99           N  
ATOM   2243  N   GLN   285      -6.815  23.561  30.746  1.00 98.31           N  
ATOM   2244  CA  GLN   285      -6.452  24.358  29.578  1.00 98.34           C  
ATOM   2245  C   GLN   285      -5.468  23.608  28.685  1.00 98.42           C  
ATOM   2246  CB  GLN   285      -5.854  25.699  30.007  1.00 98.18           C  
ATOM   2247  O   GLN   285      -4.347  23.308  29.102  1.00 98.26           O  
ATOM   2248  CG  GLN   285      -5.640  26.673  28.857  1.00 97.30           C  
ATOM   2249  CD  GLN   285      -4.995  27.973  29.300  1.00 95.40           C  
ATOM   2250  NE2 GLN   285      -4.905  28.932  28.386  1.00 94.82           N  
ATOM   2251  OE1 GLN   285      -4.583  28.114  30.456  1.00 94.71           O  
ATOM   2252  N   ILE   286      -5.866  23.268  27.476  1.00 98.47           N  
ATOM   2253  CA  ILE   286      -5.049  22.486  26.555  1.00 98.50           C  
ATOM   2254  C   ILE   286      -4.660  23.344  25.353  1.00 98.48           C  
ATOM   2255  CB  ILE   286      -5.788  21.212  26.087  1.00 98.40           C  
ATOM   2256  O   ILE   286      -5.528  23.857  24.642  1.00 98.32           O  
ATOM   2257  CG1 ILE   286      -6.249  20.388  27.295  1.00 97.89           C  
ATOM   2258  CG2 ILE   286      -4.894  20.378  25.164  1.00 97.94           C  
ATOM   2259  CD1 ILE   286      -6.988  19.109  26.926  1.00 97.09           C  
ATOM   2260  N   GLY   287      -3.369  23.526  25.154  1.00 98.55           N  
ATOM   2261  CA  GLY   287      -2.780  24.067  23.939  1.00 98.54           C  
ATOM   2262  C   GLY   287      -2.221  22.999  23.019  1.00 98.54           C  
ATOM   2263  O   GLY   287      -1.605  22.035  23.480  1.00 98.39           O  
ATOM   2264  N   TYR   288      -2.364  23.182  21.763  1.00 98.41           N  
ATOM   2265  CA  TYR   288      -1.767  22.329  20.742  1.00 98.41           C  
ATOM   2266  C   TYR   288      -0.838  23.131  19.837  1.00 98.37           C  
ATOM   2267  CB  TYR   288      -2.855  21.651  19.904  1.00 98.25           C  
ATOM   2268  O   TYR   288      -1.217  24.189  19.329  1.00 98.14           O  
ATOM   2269  CG  TYR   288      -2.315  20.712  18.853  1.00 97.53           C  
ATOM   2270  CD1 TYR   288      -2.053  19.377  19.153  1.00 96.10           C  
ATOM   2271  CD2 TYR   288      -2.064  21.157  17.559  1.00 96.03           C  
ATOM   2272  CE1 TYR   288      -1.553  18.508  18.188  1.00 94.64           C  
ATOM   2273  CE2 TYR   288      -1.565  20.297  16.587  1.00 94.06           C  
ATOM   2274  OH  TYR   288      -0.818  18.121  15.951  1.00 91.74           O  
ATOM   2275  CZ  TYR   288      -1.313  18.976  16.910  1.00 93.97           C  
ATOM   2276  N   TRP   289       0.337  22.629  19.611  1.00 98.38           N  
ATOM   2277  CA  TRP   289       1.343  23.151  18.692  1.00 98.38           C  
ATOM   2278  C   TRP   289       1.878  22.048  17.786  1.00 98.15           C  
ATOM   2279  CB  TRP   289       2.495  23.798  19.466  1.00 98.23           C  
ATOM   2280  O   TRP   289       2.611  21.165  18.239  1.00 97.31           O  
ATOM   2281  CG  TRP   289       3.597  24.321  18.594  1.00 97.02           C  
ATOM   2282  CD1 TRP   289       3.487  24.767  17.306  1.00 93.97           C  
ATOM   2283  CD2 TRP   289       4.978  24.446  18.946  1.00 93.98           C  
ATOM   2284  CE2 TRP   289       5.649  24.978  17.822  1.00 93.02           C  
ATOM   2285  CE3 TRP   289       5.714  24.162  20.104  1.00 91.55           C  
ATOM   2286  NE1 TRP   289       4.718  25.164  16.837  1.00 92.88           N  
ATOM   2287  CH2 TRP   289       7.719  24.943  18.969  1.00 93.02           C  
ATOM   2288  CZ2 TRP   289       7.023  25.230  17.824  1.00 92.55           C  
ATOM   2289  CZ3 TRP   289       7.081  24.414  20.103  1.00 92.30           C  
ATOM   2290  N   GLY   290       1.474  22.068  16.513  1.00 97.91           N  
ATOM   2291  CA  GLY   290       1.928  21.198  15.440  1.00 97.77           C  
ATOM   2292  C   GLY   290       2.628  21.946  14.321  1.00 97.62           C  
ATOM   2293  O   GLY   290       2.751  23.171  14.369  1.00 96.90           O  
ATOM   2294  N   ASP   291       3.131  21.192  13.340  1.00 97.47           N  
ATOM   2295  CA  ASP   291       3.650  21.767  12.103  1.00 97.54           C  
ATOM   2296  C   ASP   291       2.566  22.544  11.361  1.00 97.62           C  
ATOM   2297  CB  ASP   291       4.223  20.671  11.201  1.00 97.24           C  
ATOM   2298  O   ASP   291       1.382  22.216  11.459  1.00 97.38           O  
ATOM   2299  CG  ASP   291       5.524  20.091  11.727  1.00 95.90           C  
ATOM   2300  OD1 ASP   291       6.139  20.693  12.633  1.00 94.11           O  
ATOM   2301  OD2 ASP   291       5.939  19.022  11.228  1.00 94.09           O  
ATOM   2302  N   MET   292       2.957  23.660  10.664  1.00 98.28           N  
ATOM   2303  CA  MET   292       2.029  24.427   9.837  1.00 98.21           C  
ATOM   2304  C   MET   292       1.945  23.846   8.430  1.00 97.97           C  
ATOM   2305  CB  MET   292       2.453  25.895   9.773  1.00 98.03           C  
ATOM   2306  O   MET   292       2.525  24.395   7.492  1.00 97.13           O  
ATOM   2307  CG  MET   292       2.264  26.646  11.081  1.00 97.16           C  
ATOM   2308  SD  MET   292       2.805  28.396  10.971  1.00 96.61           S  
ATOM   2309  CE  MET   292       4.594  28.192  11.193  1.00 93.61           C  
ATOM   2310  N   ASP   293       1.239  22.746   8.324  1.00 97.67           N  
ATOM   2311  CA  ASP   293       0.907  22.021   7.101  1.00 97.70           C  
ATOM   2312  C   ASP   293      -0.473  21.376   7.203  1.00 97.81           C  
ATOM   2313  CB  ASP   293       1.966  20.957   6.803  1.00 97.24           C  
ATOM   2314  O   ASP   293      -1.210  21.622   8.159  1.00 97.53           O  
ATOM   2315  CG  ASP   293       1.888  19.765   7.741  1.00 95.29           C  
ATOM   2316  OD1 ASP   293       0.927  19.675   8.535  1.00 93.27           O  
ATOM   2317  OD2 ASP   293       2.798  18.910   7.688  1.00 92.61           O  
ATOM   2318  N   THR   294      -0.904  20.588   6.200  1.00 97.07           N  
ATOM   2319  CA  THR   294      -2.253  20.033   6.176  1.00 97.18           C  
ATOM   2320  C   THR   294      -2.388  18.899   7.188  1.00 96.76           C  
ATOM   2321  CB  THR   294      -2.621  19.519   4.772  1.00 96.79           C  
ATOM   2322  O   THR   294      -3.479  18.650   7.707  1.00 96.05           O  
ATOM   2323  CG2 THR   294      -2.484  20.622   3.729  1.00 95.12           C  
ATOM   2324  OG1 THR   294      -1.750  18.435   4.423  1.00 95.39           O  
ATOM   2325  N   TRP   295      -1.327  18.200   7.560  1.00 95.36           N  
ATOM   2326  CA  TRP   295      -1.334  17.123   8.545  1.00 95.81           C  
ATOM   2327  C   TRP   295      -1.393  17.682   9.963  1.00 96.04           C  
ATOM   2328  CB  TRP   295      -0.095  16.238   8.383  1.00 94.98           C  
ATOM   2329  O   TRP   295      -2.225  17.260  10.769  1.00 95.43           O  
ATOM   2330  CG  TRP   295      -0.155  15.318   7.201  1.00 90.87           C  
ATOM   2331  CD1 TRP   295       0.470  15.484   5.996  1.00 85.92           C  
ATOM   2332  CD2 TRP   295      -0.884  14.091   7.109  1.00 86.67           C  
ATOM   2333  CE2 TRP   295      -0.655  13.563   5.819  1.00 86.24           C  
ATOM   2334  CE3 TRP   295      -1.709  13.384   7.994  1.00 82.09           C  
ATOM   2335  NE1 TRP   295       0.173  14.432   5.160  1.00 84.05           N  
ATOM   2336  CH2 TRP   295      -2.026  11.689   6.278  1.00 84.89           C  
ATOM   2337  CZ2 TRP   295      -1.223  12.360   5.392  1.00 84.80           C  
ATOM   2338  CZ3 TRP   295      -2.273  12.187   7.568  1.00 84.29           C  
ATOM   2339  N   GLY   296      -0.566  18.722  10.295  1.00 96.18           N  
ATOM   2340  CA  GLY   296      -0.657  19.395  11.581  1.00 96.78           C  
ATOM   2341  C   GLY   296      -2.036  19.962  11.861  1.00 97.35           C  
ATOM   2342  O   GLY   296      -2.602  19.732  12.932  1.00 97.34           O  
ATOM   2343  N   LEU   297      -2.691  20.594  10.909  1.00 97.68           N  
ATOM   2344  CA  LEU   297      -4.042  21.129  11.047  1.00 97.72           C  
ATOM   2345  C   LEU   297      -5.067  20.003  11.124  1.00 97.50           C  
ATOM   2346  CB  LEU   297      -4.373  22.057   9.876  1.00 97.68           C  
ATOM   2347  O   LEU   297      -6.063  20.112  11.843  1.00 97.04           O  
ATOM   2348  CG  LEU   297      -3.687  23.425   9.879  1.00 97.15           C  
ATOM   2349  CD1 LEU   297      -3.933  24.144   8.557  1.00 95.96           C  
ATOM   2350  CD2 LEU   297      -4.179  24.267  11.052  1.00 95.68           C  
ATOM   2351  N   LEU   298      -4.889  18.885  10.437  1.00 95.51           N  
ATOM   2352  CA  LEU   298      -5.739  17.708  10.585  1.00 95.46           C  
ATOM   2353  C   LEU   298      -5.620  17.125  11.989  1.00 94.98           C  
ATOM   2354  CB  LEU   298      -5.370  16.647   9.545  1.00 94.90           C  
ATOM   2355  O   LEU   298      -6.621  16.721  12.585  1.00 94.14           O  
ATOM   2356  CG  LEU   298      -6.107  15.310   9.649  1.00 93.36           C  
ATOM   2357  CD1 LEU   298      -7.607  15.517   9.466  1.00 91.30           C  
ATOM   2358  CD2 LEU   298      -5.568  14.321   8.622  1.00 91.05           C  
ATOM   2359  N   MET   299      -4.456  17.147  12.585  1.00 95.37           N  
ATOM   2360  CA  MET   299      -4.233  16.660  13.943  1.00 95.53           C  
ATOM   2361  C   MET   299      -4.887  17.582  14.966  1.00 96.44           C  
ATOM   2362  CB  MET   299      -2.736  16.536  14.232  1.00 92.80           C  
ATOM   2363  O   MET   299      -5.563  17.117  15.886  1.00 96.18           O  
ATOM   2364  CG  MET   299      -2.063  15.389  13.497  1.00 78.11           C  
ATOM   2365  SD  MET   299      -0.354  15.081  14.090  1.00 71.70           S  
ATOM   2366  CE  MET   299       0.303  16.772  14.067  1.00 66.09           C  
ATOM   2367  N   LEU   300      -4.818  18.885  14.767  1.00 97.17           N  
ATOM   2368  CA  LEU   300      -5.534  19.863  15.579  1.00 97.39           C  
ATOM   2369  C   LEU   300      -7.038  19.615  15.529  1.00 97.40           C  
ATOM   2370  CB  LEU   300      -5.223  21.285  15.105  1.00 97.45           C  
ATOM   2371  O   LEU   300      -7.698  19.563  16.569  1.00 97.15           O  
ATOM   2372  CG  LEU   300      -6.016  22.410  15.771  1.00 97.15           C  
ATOM   2373  CD1 LEU   300      -5.728  22.448  17.268  1.00 96.40           C  
ATOM   2374  CD2 LEU   300      -5.687  23.752  15.125  1.00 96.34           C  
ATOM   2375  N   ALA   301      -7.578  19.408  14.363  1.00 96.79           N  
ATOM   2376  CA  ALA   301      -8.993  19.096  14.181  1.00 96.68           C  
ATOM   2377  C   ALA   301      -9.375  17.821  14.928  1.00 95.93           C  
ATOM   2378  CB  ALA   301      -9.320  18.957  12.696  1.00 96.20           C  
ATOM   2379  O   ALA   301     -10.383  17.788  15.638  1.00 94.92           O  
ATOM   2380  N   ARG   302      -8.541  16.771  14.862  1.00 94.44           N  
ATOM   2381  CA  ARG   302      -8.739  15.507  15.564  1.00 94.48           C  
ATOM   2382  C   ARG   302      -8.614  15.692  17.072  1.00 94.33           C  
ATOM   2383  CB  ARG   302      -7.733  14.460  15.080  1.00 93.60           C  
ATOM   2384  O   ARG   302      -9.402  15.135  17.839  1.00 93.48           O  
ATOM   2385  CG  ARG   302      -8.053  13.887  13.708  1.00 90.46           C  
ATOM   2386  CD  ARG   302      -6.990  12.898  13.248  1.00 88.09           C  
ATOM   2387  NE  ARG   302      -7.337  12.291  11.967  1.00 87.26           N  
ATOM   2388  NH1 ARG   302      -5.435  10.986  11.836  1.00 83.28           N  
ATOM   2389  NH2 ARG   302      -7.001  10.909  10.164  1.00 81.18           N  
ATOM   2390  CZ  ARG   302      -6.590  11.397  11.325  1.00 84.32           C  
ATOM   2391  N   ALA   303      -7.673  16.480  17.518  1.00 95.12           N  
ATOM   2392  CA  ALA   303      -7.550  16.791  18.940  1.00 95.79           C  
ATOM   2393  C   ALA   303      -8.838  17.406  19.480  1.00 96.15           C  
ATOM   2394  CB  ALA   303      -6.373  17.734  19.178  1.00 95.49           C  
ATOM   2395  O   ALA   303      -9.334  16.998  20.533  1.00 96.09           O  
ATOM   2396  N   ARG   304      -9.523  18.225  18.769  1.00 97.27           N  
ATOM   2397  CA  ARG   304     -10.738  18.942  19.141  1.00 97.21           C  
ATOM   2398  C   ARG   304     -11.951  18.017  19.112  1.00 96.37           C  
ATOM   2399  CB  ARG   304     -10.966  20.134  18.209  1.00 97.27           C  
ATOM   2400  O   ARG   304     -12.944  18.266  19.798  1.00 95.29           O  
ATOM   2401  CG  ARG   304     -10.074  21.329  18.508  1.00 97.26           C  
ATOM   2402  CD  ARG   304     -10.296  22.460  17.514  1.00 96.70           C  
ATOM   2403  NE  ARG   304      -9.532  23.651  17.874  1.00 95.39           N  
ATOM   2404  NH1 ARG   304      -9.529  24.547  15.745  1.00 92.16           N  
ATOM   2405  NH2 ARG   304      -8.490  25.656  17.461  1.00 92.22           N  
ATOM   2406  CZ  ARG   304      -9.185  24.615  17.026  1.00 95.26           C  
ATOM   2407  N   LEU   305     -11.939  16.934  18.332  1.00 94.87           N  
ATOM   2408  CA  LEU   305     -12.988  15.921  18.401  1.00 94.29           C  
ATOM   2409  C   LEU   305     -13.013  15.258  19.774  1.00 93.50           C  
ATOM   2410  CB  LEU   305     -12.784  14.864  17.313  1.00 92.93           C  
ATOM   2411  O   LEU   305     -14.076  14.864  20.258  1.00 91.67           O  
ATOM   2412  CG  LEU   305     -12.953  15.336  15.868  1.00 87.34           C  
ATOM   2413  CD1 LEU   305     -12.657  14.195  14.900  1.00 82.26           C  
ATOM   2414  CD2 LEU   305     -14.358  15.883  15.645  1.00 81.99           C  
ATOM   2415  N   HIS   306     -11.827  15.174  20.493  1.00 94.12           N  
ATOM   2416  CA  HIS   306     -11.695  14.565  21.812  1.00 94.68           C  
ATOM   2417  C   HIS   306     -11.817  15.610  22.916  1.00 94.59           C  
ATOM   2418  CB  HIS   306     -10.359  13.829  21.931  1.00 94.12           C  
ATOM   2419  O   HIS   306     -12.454  15.363  23.942  1.00 93.84           O  
ATOM   2420  CG  HIS   306     -10.212  12.693  20.969  1.00 92.00           C  
ATOM   2421  CD2 HIS   306      -9.301  12.466  19.994  1.00 88.71           C  
ATOM   2422  ND1 HIS   306     -11.076  11.620  20.948  1.00 88.26           N  
ATOM   2423  CE1 HIS   306     -10.701  10.779  19.998  1.00 87.90           C  
ATOM   2424  NE2 HIS   306      -9.626  11.269  19.404  1.00 89.23           N  
ATOM   2425  N   GLN   307     -11.206  16.787  22.702  1.00 96.56           N  
ATOM   2426  CA  GLN   307     -11.198  17.930  23.609  1.00 96.79           C  
ATOM   2427  C   GLN   307     -11.527  19.223  22.869  1.00 96.98           C  
ATOM   2428  CB  GLN   307      -9.842  18.053  24.306  1.00 95.84           C  
ATOM   2429  O   GLN   307     -10.625  19.933  22.420  1.00 96.39           O  
ATOM   2430  CG  GLN   307      -9.551  16.928  25.289  1.00 90.51           C  
ATOM   2431  CD  GLN   307     -10.491  16.931  26.480  1.00 83.73           C  
ATOM   2432  NE2 GLN   307     -10.570  15.801  27.176  1.00 84.69           N  
ATOM   2433  OE1 GLN   307     -11.140  17.940  26.774  1.00 86.40           O  
ATOM   2434  N   PRO   308     -12.851  19.673  22.787  1.00 97.07           N  
ATOM   2435  CA  PRO   308     -13.303  20.784  21.946  1.00 97.45           C  
ATOM   2436  C   PRO   308     -12.663  22.115  22.333  1.00 97.47           C  
ATOM   2437  CB  PRO   308     -14.814  20.814  22.185  1.00 96.65           C  
ATOM   2438  O   PRO   308     -12.608  23.038  21.516  1.00 97.22           O  
ATOM   2439  CG  PRO   308     -15.187  19.392  22.456  1.00 95.25           C  
ATOM   2440  CD  PRO   308     -14.097  18.761  23.274  1.00 94.61           C  
ATOM   2441  N   ALA   309     -12.094  22.244  23.519  1.00 97.52           N  
ATOM   2442  CA  ALA   309     -11.524  23.466  24.082  1.00 97.61           C  
ATOM   2443  C   ALA   309     -10.033  23.568  23.775  1.00 97.74           C  
ATOM   2444  CB  ALA   309     -11.759  23.516  25.589  1.00 96.76           C  
ATOM   2445  O   ALA   309      -9.336  24.421  24.329  1.00 97.33           O  
ATOM   2446  N   VAL   310      -9.422  22.654  22.964  1.00 98.15           N  
ATOM   2447  CA  VAL   310      -8.023  22.701  22.554  1.00 98.25           C  
ATOM   2448  C   VAL   310      -7.763  23.973  21.749  1.00 98.26           C  
ATOM   2449  CB  VAL   310      -7.632  21.457  21.726  1.00 98.05           C  
ATOM   2450  O   VAL   310      -8.409  24.210  20.726  1.00 98.03           O  
ATOM   2451  CG1 VAL   310      -6.235  21.621  21.130  1.00 96.39           C  
ATOM   2452  CG2 VAL   310      -7.704  20.198  22.589  1.00 96.50           C  
ATOM   2453  N   GLU   311      -6.785  24.763  22.139  1.00 98.53           N  
ATOM   2454  CA  GLU   311      -6.351  26.003  21.502  1.00 98.53           C  
ATOM   2455  C   GLU   311      -5.148  25.765  20.594  1.00 98.55           C  
ATOM   2456  CB  GLU   311      -6.014  27.060  22.556  1.00 98.32           C  
ATOM   2457  O   GLU   311      -4.168  25.140  21.005  1.00 98.42           O  
ATOM   2458  CG  GLU   311      -7.218  27.540  23.353  1.00 96.26           C  
ATOM   2459  CD  GLU   311      -6.849  28.471  24.497  1.00 93.04           C  
ATOM   2460  OE1 GLU   311      -6.347  29.587  24.233  1.00 92.51           O  
ATOM   2461  OE2 GLU   311      -7.062  28.080  25.667  1.00 91.52           O  
ATOM   2462  N   ALA   312      -5.222  26.226  19.370  1.00 98.59           N  
ATOM   2463  CA  ALA   312      -4.058  26.221  18.488  1.00 98.57           C  
ATOM   2464  C   ALA   312      -3.016  27.236  18.949  1.00 98.52           C  
ATOM   2465  CB  ALA   312      -4.479  26.512  17.049  1.00 98.31           C  
ATOM   2466  O   ALA   312      -3.352  28.379  19.270  1.00 98.28           O  
ATOM   2467  N   LEU   313      -1.779  26.824  18.967  1.00 98.31           N  
ATOM   2468  CA  LEU   313      -0.626  27.682  19.216  1.00 98.27           C  
ATOM   2469  C   LEU   313       0.323  27.677  18.022  1.00 97.91           C  
ATOM   2470  CB  LEU   313       0.117  27.230  20.475  1.00 97.94           C  
ATOM   2471  O   LEU   313       0.699  26.613  17.527  1.00 97.27           O  
ATOM   2472  CG  LEU   313      -0.714  27.133  21.756  1.00 95.69           C  
ATOM   2473  CD1 LEU   313       0.170  26.739  22.934  1.00 91.62           C  
ATOM   2474  CD2 LEU   313      -1.425  28.454  22.032  1.00 91.75           C  
ATOM   2475  N   LEU   314       0.664  28.947  17.536  1.00 98.52           N  
ATOM   2476  CA  LEU   314       1.730  29.124  16.556  1.00 98.52           C  
ATOM   2477  C   LEU   314       1.402  28.395  15.257  1.00 98.42           C  
ATOM   2478  CB  LEU   314       3.063  28.619  17.116  1.00 98.40           C  
ATOM   2479  O   LEU   314       2.297  27.865  14.595  1.00 97.95           O  
ATOM   2480  CG  LEU   314       3.618  29.372  18.326  1.00 97.93           C  
ATOM   2481  CD1 LEU   314       4.673  28.529  19.035  1.00 96.85           C  
ATOM   2482  CD2 LEU   314       4.198  30.716  17.900  1.00 96.78           C  
ATOM   2483  N   MET   315       0.096  28.376  14.902  1.00 98.27           N  
ATOM   2484  CA  MET   315      -0.425  27.691  13.723  1.00 98.21           C  
ATOM   2485  C   MET   315      -1.314  28.619  12.902  1.00 97.40           C  
ATOM   2486  CB  MET   315      -1.208  26.441  14.129  1.00 97.94           C  
ATOM   2487  O   MET   315      -2.373  28.209  12.425  1.00 94.58           O  
ATOM   2488  CG  MET   315      -0.375  25.411  14.875  1.00 97.09           C  
ATOM   2489  SD  MET   315      -1.301  23.862  15.203  1.00 96.20           S  
ATOM   2490  CE  MET   315      -1.385  23.177  13.525  1.00 92.29           C  
ATOM   2491  N   GLU   316      -0.882  29.889  12.717  1.00 98.24           N  
ATOM   2492  CA  GLU   316      -1.595  30.953  12.016  1.00 98.15           C  
ATOM   2493  C   GLU   316      -0.965  31.237  10.655  1.00 98.33           C  
ATOM   2494  CB  GLU   316      -1.621  32.230  12.860  1.00 97.11           C  
ATOM   2495  O   GLU   316       0.257  31.172  10.506  1.00 98.12           O  
ATOM   2496  CG  GLU   316      -2.175  32.028  14.263  1.00 83.52           C  
ATOM   2497  CD  GLU   316      -1.111  31.647  15.279  1.00 77.62           C  
ATOM   2498  OE1 GLU   316       0.029  31.325  14.873  1.00 77.53           O  
ATOM   2499  OE2 GLU   316      -1.419  31.670  16.492  1.00 73.74           O  
ATOM   2500  N   GLN   317      -1.817  31.656   9.702  1.00 98.29           N  
ATOM   2501  CA  GLN   317      -1.369  31.934   8.342  1.00 98.37           C  
ATOM   2502  C   GLN   317      -0.337  33.058   8.322  1.00 98.29           C  
ATOM   2503  CB  GLN   317      -2.556  32.296   7.448  1.00 98.17           C  
ATOM   2504  O   GLN   317       0.689  32.954   7.646  1.00 98.11           O  
ATOM   2505  CG  GLN   317      -2.172  32.583   6.002  1.00 97.62           C  
ATOM   2506  CD  GLN   317      -3.376  32.839   5.115  1.00 97.14           C  
ATOM   2507  NE2 GLN   317      -3.157  33.534   4.004  1.00 96.17           N  
ATOM   2508  OE1 GLN   317      -4.494  32.416   5.426  1.00 95.58           O  
ATOM   2509  N   GLU   318      -0.513  34.148   9.132  1.00 98.19           N  
ATOM   2510  CA  GLU   318       0.409  35.278   9.204  1.00 98.20           C  
ATOM   2511  C   GLU   318       1.793  34.832   9.666  1.00 98.23           C  
ATOM   2512  CB  GLU   318      -0.136  36.359  10.141  1.00 97.56           C  
ATOM   2513  O   GLU   318       2.806  35.241   9.095  1.00 98.04           O  
ATOM   2514  CG  GLU   318       0.706  37.626  10.173  1.00 89.63           C  
ATOM   2515  CD  GLU   318       0.156  38.687  11.113  1.00 82.56           C  
ATOM   2516  OE1 GLU   318      -0.930  38.476  11.699  1.00 85.26           O  
ATOM   2517  OE2 GLU   318       0.816  39.740  11.264  1.00 81.45           O  
ATOM   2518  N   LEU   319       1.826  33.918  10.649  1.00 98.09           N  
ATOM   2519  CA  LEU   319       3.079  33.369  11.154  1.00 98.16           C  
ATOM   2520  C   LEU   319       3.745  32.482  10.107  1.00 98.15           C  
ATOM   2521  CB  LEU   319       2.835  32.569  12.437  1.00 97.90           C  
ATOM   2522  O   LEU   319       4.965  32.530   9.933  1.00 97.95           O  
ATOM   2523  CG  LEU   319       4.080  32.055  13.162  1.00 96.21           C  
ATOM   2524  CD1 LEU   319       4.906  33.223  13.690  1.00 93.70           C  
ATOM   2525  CD2 LEU   319       3.688  31.115  14.297  1.00 93.63           C  
ATOM   2526  N   PHE   320       3.004  31.683   9.344  1.00 98.01           N  
ATOM   2527  CA  PHE   320       3.488  30.891   8.220  1.00 98.07           C  
ATOM   2528  C   PHE   320       4.098  31.787   7.149  1.00 97.65           C  
ATOM   2529  CB  PHE   320       2.353  30.055   7.622  1.00 98.09           C  
ATOM   2530  O   PHE   320       5.252  31.599   6.759  1.00 97.00           O  
ATOM   2531  CG  PHE   320       2.774  29.209   6.450  1.00 98.01           C  
ATOM   2532  CD1 PHE   320       3.161  27.887   6.633  1.00 97.55           C  
ATOM   2533  CD2 PHE   320       2.784  29.736   5.166  1.00 97.45           C  
ATOM   2534  CE1 PHE   320       3.551  27.101   5.551  1.00 97.17           C  
ATOM   2535  CE2 PHE   320       3.173  28.958   4.079  1.00 97.04           C  
ATOM   2536  CZ  PHE   320       3.557  27.641   4.274  1.00 96.86           C  
ATOM   2537  N   GLU   321       3.471  32.827   6.760  1.00 97.82           N  
ATOM   2538  CA  GLU   321       3.934  33.764   5.741  1.00 97.78           C  
ATOM   2539  C   GLU   321       5.195  34.494   6.194  1.00 97.39           C  
ATOM   2540  CB  GLU   321       2.835  34.774   5.400  1.00 97.72           C  
ATOM   2541  O   GLU   321       6.153  34.621   5.429  1.00 96.97           O  
ATOM   2542  CG  GLU   321       1.678  34.181   4.610  1.00 97.43           C  
ATOM   2543  CD  GLU   321       0.548  35.169   4.366  1.00 97.00           C  
ATOM   2544  OE1 GLU   321       0.632  36.319   4.854  1.00 95.98           O  
ATOM   2545  OE2 GLU   321      -0.429  34.790   3.683  1.00 95.98           O  
ATOM   2546  N   GLN   322       5.295  34.848   7.447  1.00 97.41           N  
ATOM   2547  CA  GLN   322       6.444  35.520   8.043  1.00 97.24           C  
ATOM   2548  C   GLN   322       7.689  34.639   7.985  1.00 96.76           C  
ATOM   2549  CB  GLN   322       6.146  35.912   9.491  1.00 96.56           C  
ATOM   2550  O   GLN   322       8.803  35.139   7.817  1.00 95.93           O  
ATOM   2551  CG  GLN   322       7.300  36.620  10.187  1.00 91.51           C  
ATOM   2552  CD  GLN   322       6.995  36.955  11.636  1.00 86.21           C  
ATOM   2553  NE2 GLN   322       8.017  37.374  12.375  1.00 86.19           N  
ATOM   2554  OE1 GLN   322       5.851  36.838  12.086  1.00 88.34           O  
ATOM   2555  N   HIS   323       7.567  33.307   8.055  1.00 97.44           N  
ATOM   2556  CA  HIS   323       8.703  32.408   8.226  1.00 97.45           C  
ATOM   2557  C   HIS   323       8.854  31.478   7.027  1.00 96.90           C  
ATOM   2558  CB  HIS   323       8.550  31.590   9.509  1.00 97.17           C  
ATOM   2559  O   HIS   323       9.786  30.672   6.975  1.00 95.55           O  
ATOM   2560  CG  HIS   323       8.762  32.387  10.757  1.00 96.45           C  
ATOM   2561  CD2 HIS   323       7.917  32.695  11.769  1.00 94.54           C  
ATOM   2562  ND1 HIS   323       9.969  32.973  11.069  1.00 93.81           N  
ATOM   2563  CE1 HIS   323       9.858  33.609  12.223  1.00 93.35           C  
ATOM   2564  NE2 HIS   323       8.622  33.456  12.669  1.00 93.67           N  
ATOM   2565  N   SER   324       8.013  31.625   6.007  1.00 96.93           N  
ATOM   2566  CA  SER   324       7.951  30.732   4.855  1.00 96.74           C  
ATOM   2567  C   SER   324       9.165  30.912   3.949  1.00 95.68           C  
ATOM   2568  CB  SER   324       6.669  30.974   4.057  1.00 95.49           C  
ATOM   2569  O   SER   324       9.642  29.950   3.343  1.00 93.81           O  
ATOM   2570  OG  SER   324       6.554  32.338   3.692  1.00 86.35           O  
ATOM   2571  N   GLN   325       9.678  32.094   3.902  1.00 96.01           N  
ATOM   2572  CA  GLN   325      10.772  32.389   2.983  1.00 95.59           C  
ATOM   2573  C   GLN   325      12.040  31.637   3.378  1.00 95.01           C  
ATOM   2574  CB  GLN   325      11.046  33.893   2.938  1.00 92.97           C  
ATOM   2575  O   GLN   325      12.689  31.982   4.367  1.00 93.50           O  
ATOM   2576  CG  GLN   325       9.963  34.694   2.228  1.00 84.51           C  
ATOM   2577  CD  GLN   325      10.335  36.153   2.047  1.00 81.23           C  
ATOM   2578  NE2 GLN   325       9.387  36.953   1.571  1.00 79.66           N  
ATOM   2579  OE1 GLN   325      11.466  36.559   2.334  1.00 81.94           O  
ATOM   2580  N   GLY   326      12.424  30.626   2.623  1.00 93.63           N  
ATOM   2581  CA  GLY   326      13.625  29.822   2.781  1.00 93.44           C  
ATOM   2582  C   GLY   326      13.439  28.652   3.729  1.00 92.87           C  
ATOM   2583  O   GLY   326      14.263  27.735   3.760  1.00 91.24           O  
ATOM   2584  N   ASN   327      12.330  28.484   4.432  1.00 89.85           N  
ATOM   2585  CA  ASN   327      12.137  27.498   5.490  1.00 93.48           C  
ATOM   2586  C   ASN   327      11.025  26.512   5.141  1.00 91.20           C  
ATOM   2587  CB  ASN   327      11.835  28.190   6.821  1.00 90.83           C  
ATOM   2588  O   ASN   327      10.849  25.502   5.824  1.00 88.91           O  
ATOM   2589  CG  ASN   327      12.984  29.054   7.303  1.00 89.72           C  
ATOM   2590  ND2 ASN   327      12.659  30.135   8.003  1.00 87.24           N  
ATOM   2591  OD1 ASN   327      14.153  28.753   7.049  1.00 85.23           O  
ATOM   2592  N   THR   328      10.224  26.728   4.123  1.00 94.33           N  
ATOM   2593  CA  THR   328       9.131  25.843   3.735  1.00 95.08           C  
ATOM   2594  C   THR   328       9.637  24.725   2.827  1.00 92.25           C  
ATOM   2595  CB  THR   328       8.010  26.621   3.020  1.00 92.50           C  
ATOM   2596  O   THR   328      10.471  24.960   1.950  1.00 88.84           O  
ATOM   2597  CG2 THR   328       7.264  27.527   3.993  1.00 81.39           C  
ATOM   2598  OG1 THR   328       8.581  27.423   1.979  1.00 79.16           O  
ATOM   2599  N   VAL   329       9.054  23.502   2.986  1.00 93.84           N  
ATOM   2600  CA  VAL   329       9.364  22.322   2.186  1.00 93.93           C  
ATOM   2601  C   VAL   329       8.115  21.866   1.434  1.00 94.18           C  
ATOM   2602  CB  VAL   329       9.910  21.171   3.060  1.00 90.23           C  
ATOM   2603  O   VAL   329       7.003  22.296   1.746  1.00 93.26           O  
ATOM   2604  CG1 VAL   329      11.242  21.561   3.697  1.00 75.91           C  
ATOM   2605  CG2 VAL   329       8.893  20.787   4.133  1.00 76.24           C  
ATOM   2606  N   VAL   330       8.341  21.075   0.406  1.00 92.69           N  
ATOM   2607  CA  VAL   330       7.247  20.452  -0.331  1.00 93.20           C  
ATOM   2608  C   VAL   330       6.529  19.444   0.564  1.00 91.86           C  
ATOM   2609  CB  VAL   330       7.750  19.759  -1.617  1.00 91.03           C  
ATOM   2610  O   VAL   330       7.160  18.552   1.136  1.00 90.60           O  
ATOM   2611  CG1 VAL   330       6.594  19.093  -2.360  1.00 88.57           C  
ATOM   2612  CG2 VAL   330       8.462  20.765  -2.520  1.00 87.93           C  
ATOM   2613  N   GLU   331       5.199  19.582   0.690  1.00 93.49           N  
ATOM   2614  CA  GLU   331       4.348  18.567   1.303  1.00 93.63           C  
ATOM   2615  C   GLU   331       4.051  17.433   0.326  1.00 91.12           C  
ATOM   2616  CB  GLU   331       3.040  19.190   1.799  1.00 92.40           C  
ATOM   2617  O   GLU   331       3.329  17.624  -0.654  1.00 87.93           O  
ATOM   2618  CG  GLU   331       2.243  18.287   2.729  1.00 89.87           C  
ATOM   2619  CD  GLU   331       0.915  18.890   3.159  1.00 84.47           C  
ATOM   2620  OE1 GLU   331       0.720  20.114   2.982  1.00 86.56           O  
ATOM   2621  OE2 GLU   331       0.065  18.134   3.677  1.00 87.28           O  
ATOM   2622  N   PRO   332       4.635  16.229   0.532  1.00 87.19           N  
ATOM   2623  CA  PRO   332       4.600  15.180  -0.490  1.00 87.65           C  
ATOM   2624  C   PRO   332       3.181  14.715  -0.810  1.00 85.62           C  
ATOM   2625  CB  PRO   332       5.416  14.048   0.139  1.00 83.58           C  
ATOM   2626  O   PRO   332       2.911  14.268  -1.927  1.00 83.24           O  
ATOM   2627  CG  PRO   332       5.377  14.320   1.608  1.00 80.32           C  
ATOM   2628  CD  PRO   332       5.263  15.803   1.817  1.00 80.19           C  
ATOM   2629  N   ALA   333       2.245  14.692   0.139  1.00 90.44           N  
ATOM   2630  CA  ALA   333       0.816  14.422   0.013  1.00 91.86           C  
ATOM   2631  C   ALA   333       0.005  15.309   0.953  1.00 92.77           C  
ATOM   2632  CB  ALA   333       0.525  12.950   0.293  1.00 87.59           C  
ATOM   2633  O   ALA   333       0.297  15.388   2.149  1.00 92.34           O  
ATOM   2634  N   LYS   334      -1.034  15.970   0.452  1.00 92.57           N  
ATOM   2635  CA  LYS   334      -1.993  16.693   1.282  1.00 94.10           C  
ATOM   2636  C   LYS   334      -2.831  15.731   2.118  1.00 92.47           C  
ATOM   2637  CB  LYS   334      -2.904  17.565   0.415  1.00 93.98           C  
ATOM   2638  O   LYS   334      -3.202  14.653   1.649  1.00 91.24           O  
ATOM   2639  CG  LYS   334      -2.162  18.608  -0.408  1.00 95.10           C  
ATOM   2640  CD  LYS   334      -1.387  19.573   0.480  1.00 92.84           C  
ATOM   2641  CE  LYS   334      -0.728  20.677  -0.335  1.00 93.44           C  
ATOM   2642  NZ  LYS   334       0.023  21.633   0.533  1.00 93.05           N  
ATOM   2643  N   ALA   335      -3.154  16.035   3.325  1.00 91.39           N  
ATOM   2644  CA  ALA   335      -3.831  15.141   4.261  1.00 92.33           C  
ATOM   2645  C   ALA   335      -5.254  14.839   3.799  1.00 88.41           C  
ATOM   2646  CB  ALA   335      -3.847  15.750   5.661  1.00 90.91           C  
ATOM   2647  O   ALA   335      -5.700  13.691   3.852  1.00 84.82           O  
ATOM   2648  N   LEU   336      -5.949  15.836   3.374  1.00 87.46           N  
ATOM   2649  CA  LEU   336      -7.279  15.793   2.778  1.00 90.98           C  
ATOM   2650  C   LEU   336      -7.393  16.788   1.628  1.00 90.76           C  
ATOM   2651  CB  LEU   336      -8.349  16.089   3.832  1.00 90.98           C  
ATOM   2652  O   LEU   336      -6.614  17.741   1.548  1.00 91.42           O  
ATOM   2653  CG  LEU   336      -8.390  15.150   5.039  1.00 92.74           C  
ATOM   2654  CD1 LEU   336      -9.393  15.656   6.070  1.00 92.04           C  
ATOM   2655  CD2 LEU   336      -8.736  13.731   4.600  1.00 92.68           C  
ATOM   2656  N   GLU   337      -8.494  16.701   0.789  1.00 93.67           N  
ATOM   2657  CA  GLU   337      -8.753  17.596  -0.335  1.00 94.76           C  
ATOM   2658  C   GLU   337      -9.517  18.839   0.114  1.00 95.48           C  
ATOM   2659  CB  GLU   337      -9.532  16.868  -1.434  1.00 92.52           C  
ATOM   2660  O   GLU   337      -9.636  19.807  -0.639  1.00 95.11           O  
ATOM   2661  CG  GLU   337      -8.764  15.722  -2.076  1.00 88.21           C  
ATOM   2662  CD  GLU   337      -9.511  15.071  -3.229  1.00 84.48           C  
ATOM   2663  OE1 GLU   337     -10.721  15.346  -3.401  1.00 87.56           O  
ATOM   2664  OE2 GLU   337      -8.882  14.280  -3.966  1.00 88.08           O  
ATOM   2665  N   SER   338     -10.086  18.858   1.315  1.00 95.21           N  
ATOM   2666  CA  SER   338     -10.816  19.960   1.933  1.00 96.58           C  
ATOM   2667  C   SER   338     -10.490  20.076   3.418  1.00 96.98           C  
ATOM   2668  CB  SER   338     -12.323  19.776   1.746  1.00 95.61           C  
ATOM   2669  O   SER   338      -9.997  19.124   4.027  1.00 97.20           O  
ATOM   2670  OG  SER   338     -12.759  18.563   2.337  1.00 93.09           O  
ATOM   2671  N   ALA   339     -10.721  21.282   4.025  1.00 96.34           N  
ATOM   2672  CA  ALA   339     -10.507  21.486   5.455  1.00 96.85           C  
ATOM   2673  C   ALA   339     -11.307  20.480   6.278  1.00 96.28           C  
ATOM   2674  CB  ALA   339     -10.883  22.912   5.851  1.00 96.16           C  
ATOM   2675  O   ALA   339     -12.512  20.317   6.071  1.00 95.94           O  
ATOM   2676  N   PRO   340     -10.656  19.727   7.216  1.00 95.29           N  
ATOM   2677  CA  PRO   340     -11.377  18.780   8.069  1.00 95.78           C  
ATOM   2678  C   PRO   340     -12.369  19.467   9.005  1.00 95.80           C  
ATOM   2679  CB  PRO   340     -10.260  18.099   8.863  1.00 95.17           C  
ATOM   2680  O   PRO   340     -12.149  20.611   9.412  1.00 95.40           O  
ATOM   2681  CG  PRO   340      -9.163  19.113   8.926  1.00 94.47           C  
ATOM   2682  CD  PRO   340      -9.196  19.930   7.667  1.00 94.33           C  
ATOM   2683  N   PRO   341     -13.473  18.740   9.372  1.00 93.25           N  
ATOM   2684  CA  PRO   341     -14.338  19.262  10.433  1.00 93.97           C  
ATOM   2685  C   PRO   341     -13.609  19.420  11.765  1.00 93.55           C  
ATOM   2686  CB  PRO   341     -15.444  18.208  10.537  1.00 92.57           C  
ATOM   2687  O   PRO   341     -12.695  18.648  12.068  1.00 93.10           O  
ATOM   2688  CG  PRO   341     -14.782  16.922  10.161  1.00 92.21           C  
ATOM   2689  CD  PRO   341     -13.733  17.210   9.126  1.00 93.11           C  
ATOM   2690  N   GLY   342     -13.873  20.472  12.528  1.00 96.06           N  
ATOM   2691  CA  GLY   342     -13.299  20.731  13.839  1.00 96.38           C  
ATOM   2692  C   GLY   342     -12.304  21.876  13.839  1.00 97.06           C  
ATOM   2693  O   GLY   342     -11.937  22.387  14.900  1.00 96.79           O  
ATOM   2694  N   LEU   343     -11.878  22.337  12.694  1.00 97.72           N  
ATOM   2695  CA  LEU   343     -11.102  23.568  12.599  1.00 97.96           C  
ATOM   2696  C   LEU   343     -11.996  24.790  12.775  1.00 97.73           C  
ATOM   2697  CB  LEU   343     -10.376  23.642  11.253  1.00 97.95           C  
ATOM   2698  O   LEU   343     -13.140  24.799  12.315  1.00 97.40           O  
ATOM   2699  CG  LEU   343      -9.289  22.594  11.010  1.00 97.71           C  
ATOM   2700  CD1 LEU   343      -8.621  22.826   9.659  1.00 96.88           C  
ATOM   2701  CD2 LEU   343      -8.259  22.621  12.134  1.00 96.78           C  
ATOM   2702  N   LEU   344     -11.507  25.868  13.370  1.00 98.39           N  
ATOM   2703  CA  LEU   344     -12.130  27.187  13.396  1.00 98.39           C  
ATOM   2704  C   LEU   344     -12.065  27.845  12.022  1.00 98.43           C  
ATOM   2705  CB  LEU   344     -11.451  28.081  14.436  1.00 98.33           C  
ATOM   2706  O   LEU   344     -11.394  27.342  11.119  1.00 98.30           O  
ATOM   2707  CG  LEU   344     -11.432  27.557  15.873  1.00 97.77           C  
ATOM   2708  CD1 LEU   344     -10.723  28.548  16.789  1.00 96.90           C  
ATOM   2709  CD2 LEU   344     -12.851  27.289  16.363  1.00 96.91           C  
ATOM   2710  N   ALA   345     -12.778  28.908  11.788  1.00 98.46           N  
ATOM   2711  CA  ALA   345     -12.933  29.526  10.475  1.00 98.57           C  
ATOM   2712  C   ALA   345     -11.583  29.959   9.909  1.00 98.64           C  
ATOM   2713  CB  ALA   345     -13.880  30.721  10.558  1.00 98.33           C  
ATOM   2714  O   ALA   345     -11.256  29.651   8.761  1.00 98.62           O  
ATOM   2715  N   ASP   346     -10.747  30.622  10.695  1.00 98.58           N  
ATOM   2716  CA  ASP   346      -9.425  31.117  10.321  1.00 98.64           C  
ATOM   2717  C   ASP   346      -8.459  29.963  10.062  1.00 98.70           C  
ATOM   2718  CB  ASP   346      -8.868  32.035  11.412  1.00 98.35           C  
ATOM   2719  O   ASP   346      -7.714  29.980   9.081  1.00 98.65           O  
ATOM   2720  CG  ASP   346      -8.838  31.379  12.781  1.00 94.10           C  
ATOM   2721  OD1 ASP   346      -9.624  30.438  13.023  1.00 89.63           O  
ATOM   2722  OD2 ASP   346      -8.024  31.809  13.626  1.00 93.77           O  
ATOM   2723  N   GLU   347      -8.572  28.887  10.791  1.00 98.62           N  
ATOM   2724  CA  GLU   347      -7.786  27.671  10.604  1.00 98.71           C  
ATOM   2725  C   GLU   347      -8.206  26.932   9.337  1.00 98.68           C  
ATOM   2726  CB  GLU   347      -7.921  26.751  11.819  1.00 98.65           C  
ATOM   2727  O   GLU   347      -7.360  26.414   8.605  1.00 98.59           O  
ATOM   2728  CG  GLU   347      -7.410  27.364  13.115  1.00 98.44           C  
ATOM   2729  CD  GLU   347      -7.866  26.612  14.355  1.00 97.67           C  
ATOM   2730  OE1 GLU   347      -8.720  25.704  14.235  1.00 97.05           O  
ATOM   2731  OE2 GLU   347      -7.367  26.934  15.456  1.00 97.05           O  
ATOM   2732  N   ALA   348      -9.459  26.880   9.073  1.00 98.35           N  
ATOM   2733  CA  ALA   348      -9.995  26.277   7.855  1.00 98.44           C  
ATOM   2734  C   ALA   348      -9.599  27.086   6.623  1.00 98.33           C  
ATOM   2735  CB  ALA   348     -11.515  26.159   7.944  1.00 98.17           C  
ATOM   2736  O   ALA   348      -9.349  26.520   5.556  1.00 98.20           O  
ATOM   2737  N   ASP   349      -9.545  28.426   6.765  1.00 98.60           N  
ATOM   2738  CA  ASP   349      -9.037  29.294   5.708  1.00 98.64           C  
ATOM   2739  C   ASP   349      -7.538  29.089   5.502  1.00 98.64           C  
ATOM   2740  CB  ASP   349      -9.327  30.761   6.033  1.00 98.54           C  
ATOM   2741  O   ASP   349      -7.080  28.912   4.371  1.00 98.58           O  
ATOM   2742  CG  ASP   349     -10.776  31.146   5.794  1.00 98.08           C  
ATOM   2743  OD1 ASP   349     -11.482  30.432   5.049  1.00 97.83           O  
ATOM   2744  OD2 ASP   349     -11.215  32.175   6.352  1.00 97.45           O  
ATOM   2745  N   PHE   350      -6.776  28.960   6.577  1.00 98.47           N  
ATOM   2746  CA  PHE   350      -5.355  28.641   6.524  1.00 98.56           C  
ATOM   2747  C   PHE   350      -5.131  27.266   5.906  1.00 98.51           C  
ATOM   2748  CB  PHE   350      -4.737  28.695   7.925  1.00 98.58           C  
ATOM   2749  O   PHE   350      -4.302  27.111   5.008  1.00 98.37           O  
ATOM   2750  CG  PHE   350      -3.258  28.421   7.947  1.00 98.55           C  
ATOM   2751  CD1 PHE   350      -2.466  28.713   6.843  1.00 98.38           C  
ATOM   2752  CD2 PHE   350      -2.659  27.871   9.073  1.00 98.39           C  
ATOM   2753  CE1 PHE   350      -1.096  28.461   6.861  1.00 98.11           C  
ATOM   2754  CE2 PHE   350      -1.290  27.616   9.098  1.00 98.07           C  
ATOM   2755  CZ  PHE   350      -0.511  27.911   7.991  1.00 97.91           C  
ATOM   2756  N   TYR   351      -5.895  26.242   6.202  1.00 98.12           N  
ATOM   2757  CA  TYR   351      -5.844  24.917   5.592  1.00 98.29           C  
ATOM   2758  C   TYR   351      -6.067  25.000   4.087  1.00 97.99           C  
ATOM   2759  CB  TYR   351      -6.891  23.994   6.224  1.00 98.28           C  
ATOM   2760  O   TYR   351      -5.303  24.425   3.308  1.00 97.63           O  
ATOM   2761  CG  TYR   351      -6.747  22.547   5.820  1.00 98.22           C  
ATOM   2762  CD1 TYR   351      -7.233  22.094   4.595  1.00 97.87           C  
ATOM   2763  CD2 TYR   351      -6.126  21.630   6.661  1.00 97.81           C  
ATOM   2764  CE1 TYR   351      -7.104  20.761   4.219  1.00 97.55           C  
ATOM   2765  CE2 TYR   351      -5.992  20.294   6.295  1.00 97.44           C  
ATOM   2766  OH  TYR   351      -6.354  18.550   4.707  1.00 95.97           O  
ATOM   2767  CZ  TYR   351      -6.483  19.870   5.074  1.00 97.21           C  
ATOM   2768  N   ARG   352      -7.097  25.743   3.606  1.00 98.19           N  
ATOM   2769  CA  ARG   352      -7.370  25.949   2.188  1.00 98.19           C  
ATOM   2770  C   ARG   352      -6.217  26.681   1.509  1.00 97.88           C  
ATOM   2771  CB  ARG   352      -8.672  26.731   1.998  1.00 97.97           C  
ATOM   2772  O   ARG   352      -5.894  26.403   0.352  1.00 97.52           O  
ATOM   2773  CG  ARG   352      -9.924  25.930   2.319  1.00 97.03           C  
ATOM   2774  CD  ARG   352     -11.182  26.778   2.193  1.00 96.05           C  
ATOM   2775  NE  ARG   352     -12.280  26.234   2.989  1.00 95.55           N  
ATOM   2776  NH1 ARG   352     -12.420  28.048   4.413  1.00 92.28           N  
ATOM   2777  NH2 ARG   352     -13.835  26.264   4.679  1.00 92.03           N  
ATOM   2778  CZ  ARG   352     -12.842  26.850   4.025  1.00 93.86           C  
ATOM   2779  N   TYR   353      -5.581  27.610   2.237  1.00 98.04           N  
ATOM   2780  CA  TYR   353      -4.376  28.289   1.773  1.00 98.10           C  
ATOM   2781  C   TYR   353      -3.240  27.297   1.557  1.00 97.81           C  
ATOM   2782  CB  TYR   353      -3.946  29.365   2.775  1.00 98.14           C  
ATOM   2783  O   TYR   353      -2.619  27.278   0.492  1.00 97.37           O  
ATOM   2784  CG  TYR   353      -2.605  29.984   2.463  1.00 98.04           C  
ATOM   2785  CD1 TYR   353      -2.495  31.031   1.551  1.00 97.78           C  
ATOM   2786  CD2 TYR   353      -1.447  29.523   3.078  1.00 97.80           C  
ATOM   2787  CE1 TYR   353      -1.261  31.603   1.258  1.00 97.50           C  
ATOM   2788  CE2 TYR   353      -0.208  30.087   2.793  1.00 97.43           C  
ATOM   2789  OH  TYR   353       1.099  31.688   1.598  1.00 95.73           O  
ATOM   2790  CZ  TYR   353      -0.125  31.126   1.884  1.00 97.22           C  
ATOM   2791  N   LEU   354      -2.985  26.345   2.393  1.00 98.02           N  
ATOM   2792  CA  LEU   354      -1.931  25.339   2.326  1.00 98.06           C  
ATOM   2793  C   LEU   354      -2.205  24.339   1.207  1.00 97.40           C  
ATOM   2794  CB  LEU   354      -1.804  24.604   3.663  1.00 98.14           C  
ATOM   2795  O   LEU   354      -1.274  23.860   0.555  1.00 96.45           O  
ATOM   2796  CG  LEU   354      -1.233  25.413   4.829  1.00 98.13           C  
ATOM   2797  CD1 LEU   354      -1.333  24.616   6.125  1.00 97.75           C  
ATOM   2798  CD2 LEU   354       0.212  25.809   4.548  1.00 97.69           C  
ATOM   2799  N   LEU   355      -3.442  24.070   0.804  1.00 97.89           N  
ATOM   2800  CA  LEU   355      -3.825  23.117  -0.233  1.00 97.75           C  
ATOM   2801  C   LEU   355      -3.316  23.566  -1.599  1.00 96.52           C  
ATOM   2802  CB  LEU   355      -5.346  22.949  -0.272  1.00 97.72           C  
ATOM   2803  O   LEU   355      -3.019  22.734  -2.459  1.00 94.99           O  
ATOM   2804  CG  LEU   355      -5.961  22.083   0.828  1.00 97.64           C  
ATOM   2805  CD1 LEU   355      -7.483  22.093   0.722  1.00 97.05           C  
ATOM   2806  CD2 LEU   355      -5.424  20.657   0.749  1.00 96.90           C  
ATOM   2807  N   VAL   356      -3.124  24.885  -1.804  1.00 97.61           N  
ATOM   2808  CA  VAL   356      -2.762  25.414  -3.115  1.00 97.17           C  
ATOM   2809  C   VAL   356      -1.278  25.773  -3.135  1.00 96.46           C  
ATOM   2810  CB  VAL   356      -3.614  26.649  -3.484  1.00 96.27           C  
ATOM   2811  O   VAL   356      -0.751  26.202  -4.164  1.00 95.05           O  
ATOM   2812  CG1 VAL   356      -5.094  26.278  -3.570  1.00 92.09           C  
ATOM   2813  CG2 VAL   356      -3.399  27.768  -2.467  1.00 91.95           C  
ATOM   2814  N   GLN   357      -0.634  25.660  -1.958  1.00 96.58           N  
ATOM   2815  CA  GLN   357       0.799  25.927  -1.899  1.00 96.38           C  
ATOM   2816  C   GLN   357       1.601  24.743  -2.432  1.00 94.85           C  
ATOM   2817  CB  GLN   357       1.228  26.249  -0.467  1.00 96.37           C  
ATOM   2818  O   GLN   357       1.398  23.606  -2.004  1.00 93.25           O  
ATOM   2819  CG  GLN   357       0.560  27.489   0.111  1.00 96.23           C  
ATOM   2820  CD  GLN   357       0.764  28.721  -0.751  1.00 95.50           C  
ATOM   2821  NE2 GLN   357      -0.308  29.476  -0.970  1.00 94.48           N  
ATOM   2822  OE1 GLN   357       1.875  28.993  -1.216  1.00 94.00           O  
ATOM   2823  N   GLU   358       2.630  25.017  -3.347  1.00 93.45           N  
ATOM   2824  CA  GLU   358       3.589  24.009  -3.788  1.00 92.82           C  
ATOM   2825  C   GLU   358       4.515  23.592  -2.650  1.00 90.99           C  
ATOM   2826  CB  GLU   358       4.410  24.529  -4.971  1.00 91.03           C  
ATOM   2827  O   GLU   358       4.772  22.402  -2.456  1.00 89.14           O  
ATOM   2828  CG  GLU   358       5.314  23.479  -5.601  1.00 87.91           C  
ATOM   2829  CD  GLU   358       6.188  24.031  -6.715  1.00 86.02           C  
ATOM   2830  OE1 GLU   358       6.041  25.224  -7.068  1.00 86.23           O  
ATOM   2831  OE2 GLU   358       7.027  23.265  -7.241  1.00 87.20           O  
ATOM   2832  N   ARG   359       4.994  24.522  -1.821  1.00 91.65           N  
ATOM   2833  CA  ARG   359       5.746  24.371  -0.579  1.00 93.08           C  
ATOM   2834  C   ARG   359       4.907  24.794   0.623  1.00 91.52           C  
ATOM   2835  CB  ARG   359       7.039  25.188  -0.630  1.00 91.10           C  
ATOM   2836  O   ARG   359       5.135  25.859   1.201  1.00 88.14           O  
ATOM   2837  CG  ARG   359       7.975  24.789  -1.759  1.00 90.80           C  
ATOM   2838  CD  ARG   359       9.265  25.597  -1.734  1.00 86.34           C  
ATOM   2839  NE  ARG   359      10.061  25.305  -0.546  1.00 88.78           N  
ATOM   2840  NH1 ARG   359      11.401  23.731  -1.579  1.00 85.39           N  
ATOM   2841  NH2 ARG   359      11.717  24.237   0.634  1.00 83.00           N  
ATOM   2842  CZ  ARG   359      11.058  24.425  -0.500  1.00 85.96           C  
ATOM   2843  N   GLY   360       3.975  23.892   0.988  1.00 91.62           N  
ATOM   2844  CA  GLY   360       2.900  24.136   1.936  1.00 92.53           C  
ATOM   2845  C   GLY   360       3.194  23.599   3.323  1.00 92.54           C  
ATOM   2846  O   GLY   360       2.275  23.332   4.100  1.00 90.07           O  
ATOM   2847  N   ARG   361       4.443  23.368   3.687  1.00 96.50           N  
ATOM   2848  CA  ARG   361       4.801  22.852   5.004  1.00 96.84           C  
ATOM   2849  C   ARG   361       5.912  23.684   5.635  1.00 96.95           C  
ATOM   2850  CB  ARG   361       5.233  21.387   4.909  1.00 95.59           C  
ATOM   2851  O   ARG   361       7.010  23.784   5.084  1.00 96.57           O  
ATOM   2852  CG  ARG   361       5.723  20.803   6.224  1.00 90.48           C  
ATOM   2853  CD  ARG   361       6.031  19.317   6.101  1.00 87.14           C  
ATOM   2854  NE  ARG   361       6.578  18.775   7.342  1.00 85.44           N  
ATOM   2855  NH1 ARG   361       6.500  16.570   6.657  1.00 81.74           N  
ATOM   2856  NH2 ARG   361       7.291  17.100   8.742  1.00 78.95           N  
ATOM   2857  CZ  ARG   361       6.788  17.483   7.577  1.00 81.53           C  
ATOM   2858  N   LEU   362       5.682  24.227   6.766  1.00 97.36           N  
ATOM   2859  CA  LEU   362       6.617  24.866   7.686  1.00 97.53           C  
ATOM   2860  C   LEU   362       6.710  24.087   8.994  1.00 97.44           C  
ATOM   2861  CB  LEU   362       6.190  26.309   7.968  1.00 97.32           C  
ATOM   2862  O   LEU   362       5.744  24.028   9.757  1.00 97.07           O  
ATOM   2863  CG  LEU   362       7.070  27.100   8.937  1.00 96.53           C  
ATOM   2864  CD1 LEU   362       8.470  27.275   8.359  1.00 95.21           C  
ATOM   2865  CD2 LEU   362       6.441  28.453   9.248  1.00 95.24           C  
ATOM   2866  N   GLU   363       7.856  23.474   9.242  1.00 97.16           N  
ATOM   2867  CA  GLU   363       8.108  22.650  10.420  1.00 97.36           C  
ATOM   2868  C   GLU   363       8.320  23.512  11.661  1.00 97.61           C  
ATOM   2869  CB  GLU   363       9.322  21.745  10.195  1.00 96.70           C  
ATOM   2870  O   GLU   363       8.853  24.620  11.570  1.00 97.48           O  
ATOM   2871  CG  GLU   363       9.145  20.749   9.058  1.00 93.49           C  
ATOM   2872  CD  GLU   363      10.385  19.909   8.797  1.00 90.95           C  
ATOM   2873  OE1 GLU   363      11.428  20.148   9.447  1.00 90.09           O  
ATOM   2874  OE2 GLU   363      10.313  19.004   7.936  1.00 89.82           O  
ATOM   2875  N   GLN   364       7.933  23.036  12.813  1.00 97.19           N  
ATOM   2876  CA  GLN   364       7.961  23.710  14.106  1.00 97.35           C  
ATOM   2877  C   GLN   364       9.367  24.198  14.442  1.00 97.05           C  
ATOM   2878  CB  GLN   364       7.451  22.780  15.208  1.00 96.94           C  
ATOM   2879  O   GLN   364       9.537  25.290  14.990  1.00 96.43           O  
ATOM   2880  CG  GLN   364       5.956  22.503  15.136  1.00 95.37           C  
ATOM   2881  CD  GLN   364       5.519  21.390  16.070  1.00 93.03           C  
ATOM   2882  NE2 GLN   364       4.542  21.680  16.922  1.00 92.62           N  
ATOM   2883  OE1 GLN   364       6.056  20.278  16.026  1.00 92.23           O  
ATOM   2884  N   GLU   365      10.405  23.483  14.010  1.00 97.50           N  
ATOM   2885  CA  GLU   365      11.812  23.708  14.328  1.00 97.37           C  
ATOM   2886  C   GLU   365      12.322  24.998  13.692  1.00 97.30           C  
ATOM   2887  CB  GLU   365      12.664  22.522  13.869  1.00 96.07           C  
ATOM   2888  O   GLU   365      13.338  25.548  14.121  1.00 96.61           O  
ATOM   2889  CG  GLU   365      12.327  21.214  14.570  1.00 87.36           C  
ATOM   2890  CD  GLU   365      13.215  20.057  14.141  1.00 81.44           C  
ATOM   2891  OE1 GLU   365      14.187  20.285  13.386  1.00 80.96           O  
ATOM   2892  OE2 GLU   365      12.936  18.913  14.563  1.00 79.16           O  
ATOM   2893  N   TYR   366      11.634  25.558  12.716  1.00 96.64           N  
ATOM   2894  CA  TYR   366      12.087  26.744  11.998  1.00 96.71           C  
ATOM   2895  C   TYR   366      11.592  28.015  12.677  1.00 96.66           C  
ATOM   2896  CB  TYR   366      11.606  26.709  10.544  1.00 96.12           C  
ATOM   2897  O   TYR   366      12.016  29.119  12.327  1.00 95.97           O  
ATOM   2898  CG  TYR   366      12.350  25.717   9.682  1.00 94.51           C  
ATOM   2899  CD1 TYR   366      13.705  25.886   9.404  1.00 91.70           C  
ATOM   2900  CD2 TYR   366      11.701  24.612   9.145  1.00 91.60           C  
ATOM   2901  CE1 TYR   366      14.394  24.976   8.609  1.00 90.38           C  
ATOM   2902  CE2 TYR   366      12.380  23.695   8.348  1.00 89.50           C  
ATOM   2903  OH  TYR   366      14.402  22.981   7.300  1.00 87.72           O  
ATOM   2904  CZ  TYR   366      13.724  23.885   8.087  1.00 89.29           C  
ATOM   2905  N   LEU   367      10.734  27.910  13.719  1.00 97.64           N  
ATOM   2906  CA  LEU   367      10.264  29.089  14.437  1.00 97.63           C  
ATOM   2907  C   LEU   367      11.309  29.567  15.440  1.00 97.46           C  
ATOM   2908  CB  LEU   367       8.948  28.789  15.159  1.00 97.56           C  
ATOM   2909  O   LEU   367      11.891  28.760  16.169  1.00 97.02           O  
ATOM   2910  CG  LEU   367       7.729  28.538  14.269  1.00 97.06           C  
ATOM   2911  CD1 LEU   367       6.492  28.283  15.124  1.00 96.12           C  
ATOM   2912  CD2 LEU   367       7.502  29.716  13.328  1.00 96.07           C  
ATOM   2913  N   PRO   368      11.587  30.908  15.543  1.00 97.55           N  
ATOM   2914  CA  PRO   368      12.534  31.425  16.535  1.00 97.68           C  
ATOM   2915  C   PRO   368      12.109  31.124  17.970  1.00 97.90           C  
ATOM   2916  CB  PRO   368      12.534  32.932  16.269  1.00 97.37           C  
ATOM   2917  O   PRO   368      10.996  31.473  18.374  1.00 97.88           O  
ATOM   2918  CG  PRO   368      12.086  33.070  14.850  1.00 96.13           C  
ATOM   2919  CD  PRO   368      11.060  32.011  14.568  1.00 95.61           C  
ATOM   2920  N   LYS   369      13.020  30.610  18.818  1.00 97.63           N  
ATOM   2921  CA  LYS   369      12.779  30.199  20.198  1.00 97.88           C  
ATOM   2922  C   LYS   369      12.116  31.317  20.997  1.00 97.92           C  
ATOM   2923  CB  LYS   369      14.088  29.780  20.870  1.00 97.70           C  
ATOM   2924  O   LYS   369      11.145  31.080  21.719  1.00 97.85           O  
ATOM   2925  CG  LYS   369      13.934  29.381  22.330  1.00 97.38           C  
ATOM   2926  CD  LYS   369      15.218  28.777  22.883  1.00 96.94           C  
ATOM   2927  CE  LYS   369      15.068  28.383  24.346  1.00 96.12           C  
ATOM   2928  NZ  LYS   369      16.245  27.605  24.834  1.00 94.67           N  
ATOM   2929  N   ALA   370      12.514  32.525  20.809  1.00 97.79           N  
ATOM   2930  CA  ALA   370      11.984  33.673  21.542  1.00 97.94           C  
ATOM   2931  C   ALA   370      10.511  33.900  21.215  1.00 97.94           C  
ATOM   2932  CB  ALA   370      12.797  34.926  21.226  1.00 97.56           C  
ATOM   2933  O   ALA   370       9.724  34.268  22.090  1.00 97.83           O  
ATOM   2934  N   GLN   371      10.121  33.691  20.020  1.00 97.76           N  
ATOM   2935  CA  GLN   371       8.734  33.826  19.587  1.00 97.90           C  
ATOM   2936  C   GLN   371       7.875  32.688  20.131  1.00 98.08           C  
ATOM   2937  CB  GLN   371       8.649  33.864  18.061  1.00 97.24           C  
ATOM   2938  O   GLN   371       6.793  32.924  20.672  1.00 98.01           O  
ATOM   2939  CG  GLN   371       7.252  34.156  17.530  1.00 90.94           C  
ATOM   2940  CD  GLN   371       7.233  34.402  16.033  1.00 85.28           C  
ATOM   2941  NE2 GLN   371       6.121  34.932  15.533  1.00 83.70           N  
ATOM   2942  OE1 GLN   371       8.209  34.120  15.331  1.00 86.72           O  
ATOM   2943  N   VAL   372       8.366  31.443  20.075  1.00 98.28           N  
ATOM   2944  CA  VAL   372       7.711  30.267  20.638  1.00 98.38           C  
ATOM   2945  C   VAL   372       7.499  30.462  22.137  1.00 98.41           C  
ATOM   2946  CB  VAL   372       8.529  28.982  20.378  1.00 98.21           C  
ATOM   2947  O   VAL   372       6.374  30.355  22.631  1.00 98.30           O  
ATOM   2948  CG1 VAL   372       7.888  27.783  21.074  1.00 97.43           C  
ATOM   2949  CG2 VAL   372       8.657  28.727  18.877  1.00 97.52           C  
ATOM   2950  N   GLU   373       8.515  30.878  22.864  1.00 98.19           N  
ATOM   2951  CA  GLU   373       8.431  31.098  24.305  1.00 98.30           C  
ATOM   2952  C   GLU   373       7.433  32.203  24.638  1.00 98.26           C  
ATOM   2953  CB  GLU   373       9.808  31.444  24.877  1.00 98.07           C  
ATOM   2954  O   GLU   373       6.678  32.094  25.607  1.00 98.16           O  
ATOM   2955  CG  GLU   373      10.758  30.257  24.954  1.00 97.16           C  
ATOM   2956  CD  GLU   373      12.053  30.572  25.685  1.00 96.37           C  
ATOM   2957  OE1 GLU   373      12.261  31.743  26.076  1.00 95.19           O  
ATOM   2958  OE2 GLU   373      12.868  29.639  25.868  1.00 95.26           O  
ATOM   2959  N   LEU   374       7.429  33.248  23.878  1.00 98.01           N  
ATOM   2960  CA  LEU   374       6.509  34.360  24.093  1.00 98.05           C  
ATOM   2961  C   LEU   374       5.065  33.919  23.883  1.00 98.04           C  
ATOM   2962  CB  LEU   374       6.843  35.520  23.151  1.00 97.69           C  
ATOM   2963  O   LEU   374       4.199  34.198  24.717  1.00 97.91           O  
ATOM   2964  CG  LEU   374       5.937  36.749  23.242  1.00 95.13           C  
ATOM   2965  CD1 LEU   374       6.055  37.393  24.619  1.00 91.96           C  
ATOM   2966  CD2 LEU   374       6.284  37.751  22.146  1.00 91.92           C  
ATOM   2967  N   ALA   375       4.737  33.231  22.798  1.00 98.28           N  
ATOM   2968  CA  ALA   375       3.400  32.738  22.478  1.00 98.35           C  
ATOM   2969  C   ALA   375       2.896  31.782  23.555  1.00 98.47           C  
ATOM   2970  CB  ALA   375       3.399  32.049  21.116  1.00 98.11           C  
ATOM   2971  O   ALA   375       1.804  31.967  24.097  1.00 98.40           O  
ATOM   2972  N   ILE   376       3.742  30.812  23.978  1.00 98.45           N  
ATOM   2973  CA  ILE   376       3.378  29.812  24.976  1.00 98.50           C  
ATOM   2974  C   ILE   376       3.195  30.483  26.336  1.00 98.42           C  
ATOM   2975  CB  ILE   376       4.441  28.694  25.070  1.00 98.40           C  
ATOM   2976  O   ILE   376       2.245  30.179  27.061  1.00 98.24           O  
ATOM   2977  CG1 ILE   376       4.452  27.859  23.784  1.00 97.82           C  
ATOM   2978  CG2 ILE   376       4.190  27.811  26.295  1.00 97.87           C  
ATOM   2979  CD1 ILE   376       5.622  26.889  23.686  1.00 96.86           C  
ATOM   2980  N   ARG   377       3.987  31.516  26.687  1.00 98.28           N  
ATOM   2981  CA  ARG   377       3.824  32.269  27.926  1.00 98.33           C  
ATOM   2982  C   ARG   377       2.552  33.109  27.893  1.00 98.19           C  
ATOM   2983  CB  ARG   377       5.039  33.167  28.173  1.00 98.15           C  
ATOM   2984  O   ARG   377       1.896  33.292  28.921  1.00 98.01           O  
ATOM   2985  CG  ARG   377       6.270  32.418  28.657  1.00 97.36           C  
ATOM   2986  CD  ARG   377       7.464  33.347  28.827  1.00 96.59           C  
ATOM   2987  NE  ARG   377       8.693  32.603  29.091  1.00 95.54           N  
ATOM   2988  NH1 ARG   377       8.111  32.003  31.245  1.00 91.55           N  
ATOM   2989  NH2 ARG   377      10.120  31.333  30.366  1.00 91.27           N  
ATOM   2990  CZ  ARG   377       8.972  31.981  30.233  1.00 93.94           C  
ATOM   2991  N   LYS   378       2.202  33.663  26.749  1.00 98.22           N  
ATOM   2992  CA  LYS   378       0.953  34.399  26.571  1.00 98.20           C  
ATOM   2993  C   LYS   378      -0.254  33.483  26.750  1.00 98.15           C  
ATOM   2994  CB  LYS   378       0.910  35.059  25.193  1.00 97.90           C  
ATOM   2995  O   LYS   378      -1.182  33.808  27.494  1.00 97.95           O  
ATOM   2996  CG  LYS   378      -0.334  35.900  24.948  1.00 94.70           C  
ATOM   2997  CD  LYS   378      -0.344  36.488  23.542  1.00 90.36           C  
ATOM   2998  CE  LYS   378      -1.635  37.244  23.261  1.00 87.68           C  
ATOM   2999  NZ  LYS   378      -1.746  37.636  21.824  1.00 86.64           N  
ATOM   3000  N   TRP   379      -0.265  32.295  26.159  1.00 98.05           N  
ATOM   3001  CA  TRP   379      -1.299  31.273  26.288  1.00 98.19           C  
ATOM   3002  C   TRP   379      -1.446  30.828  27.740  1.00 97.74           C  
ATOM   3003  CB  TRP   379      -0.978  30.067  25.402  1.00 98.09           C  
ATOM   3004  O   TRP   379      -2.562  30.729  28.255  1.00 96.62           O  
ATOM   3005  CG  TRP   379      -1.736  28.826  25.764  1.00 96.99           C  
ATOM   3006  CD1 TRP   379      -3.037  28.536  25.458  1.00 94.63           C  
ATOM   3007  CD2 TRP   379      -1.240  27.707  26.506  1.00 94.62           C  
ATOM   3008  CE2 TRP   379      -2.296  26.775  26.612  1.00 94.86           C  
ATOM   3009  CE3 TRP   379      -0.004  27.402  27.091  1.00 93.28           C  
ATOM   3010  NE1 TRP   379      -3.380  27.304  25.965  1.00 94.79           N  
ATOM   3011  CH2 TRP   379      -0.932  25.283  27.844  1.00 94.11           C  
ATOM   3012  CZ2 TRP   379      -2.152  25.557  27.280  1.00 94.02           C  
ATOM   3013  CZ3 TRP   379       0.137  26.190  27.756  1.00 94.07           C  
ATOM   3014  N   ALA   380      -0.374  30.797  28.459  1.00 98.28           N  
ATOM   3015  CA  ALA   380      -0.351  30.268  29.820  1.00 98.12           C  
ATOM   3016  C   ALA   380      -0.798  31.323  30.827  1.00 97.14           C  
ATOM   3017  CB  ALA   380       1.046  29.761  30.170  1.00 97.75           C  
ATOM   3018  O   ALA   380      -0.776  31.085  32.037  1.00 94.34           O  
ATOM   3019  N   ARG   381      -1.172  32.578  30.392  1.00 97.12           N  
ATOM   3020  CA  ARG   381      -1.744  33.642  31.210  1.00 96.68           C  
ATOM   3021  C   ARG   381      -3.268  33.599  31.178  1.00 94.65           C  
ATOM   3022  CB  ARG   381      -1.249  35.010  30.737  1.00 95.69           C  
ATOM   3023  O   ARG   381      -3.923  33.834  32.195  1.00 91.44           O  
ATOM   3024  CG  ARG   381       0.208  35.287  31.070  1.00 91.45           C  
ATOM   3025  CD  ARG   381       0.677  36.616  30.493  1.00 87.89           C  
ATOM   3026  NE  ARG   381       2.118  36.793  30.649  1.00 87.92           N  
ATOM   3027  NH1 ARG   381       2.145  38.962  29.854  1.00 82.24           N  
ATOM   3028  NH2 ARG   381       4.094  37.957  30.524  1.00 79.43           N  
ATOM   3029  CZ  ARG   381       2.782  37.904  30.342  1.00 82.03           C  
TER    3030      ARG   381
END
