# Supplementary material for: The transformative power of transformers in protein structure prediction
Source: Proc Natl Acad Sci U S A. 2023 Jul 31;120(32):e2303499120. doi: 10.1073/pnas.2303499120 (PMC10410766; doi:10.1073/pnas.2303499120)
Supplement: Supplementary file 2 — Dataset S01 (GZ) [file pnas.2303499120.sd01.gz › SI_Data/predicted_structures/ESMFold/T1109.pdb]

PARENT N/A
ATOM      1  N   GLY     1       4.024  18.527  38.859  1.00 46.82           N  
ATOM      2  CA  GLY     1       4.261  17.191  38.338  1.00 52.89           C  
ATOM      3  C   GLY     1       4.339  17.146  36.824  1.00 49.40           C  
ATOM      4  O   GLY     1       3.435  17.624  36.136  1.00 46.76           O  
ATOM      5  N   SER     2       5.371  17.230  36.078  1.00 54.73           N  
ATOM      6  CA  SER     2       5.471  16.871  34.667  1.00 60.42           C  
ATOM      7  C   SER     2       4.645  15.628  34.354  1.00 54.83           C  
ATOM      8  CB  SER     2       6.930  16.635  34.276  1.00 48.81           C  
ATOM      9  O   SER     2       4.967  14.530  34.812  1.00 51.81           O  
ATOM     10  OG  SER     2       7.082  16.647  32.867  1.00 44.39           O  
ATOM     11  N   HIS     3       3.366  15.719  34.174  1.00 55.00           N  
ATOM     12  CA  HIS     3       2.708  14.614  33.486  1.00 61.16           C  
ATOM     13  C   HIS     3       3.578  14.073  32.356  1.00 55.39           C  
ATOM     14  CB  HIS     3       1.350  15.056  32.938  1.00 49.66           C  
ATOM     15  O   HIS     3       3.779  14.749  31.344  1.00 52.46           O  
ATOM     16  CG  HIS     3       0.275  15.116  33.976  1.00 45.77           C  
ATOM     17  CD2 HIS     3      -0.358  16.171  34.541  1.00 43.39           C  
ATOM     18  ND1 HIS     3      -0.264  13.987  34.554  1.00 47.78           N  
ATOM     19  CE1 HIS     3      -1.186  14.347  35.432  1.00 38.46           C  
ATOM     20  NE2 HIS     3      -1.263  15.667  35.443  1.00 42.40           N  
ATOM     21  N   MET     4       4.479  13.182  32.644  1.00 56.32           N  
ATOM     22  CA  MET     4       5.012  12.406  31.528  1.00 62.98           C  
ATOM     23  C   MET     4       3.904  12.022  30.554  1.00 56.39           C  
ATOM     24  CB  MET     4       5.721  11.150  32.036  1.00 51.22           C  
ATOM     25  O   MET     4       2.970  11.305  30.920  1.00 53.60           O  
ATOM     26  CG  MET     4       7.000  11.437  32.806  1.00 46.90           C  
ATOM     27  SD  MET     4       8.501  10.875  31.911  1.00 53.07           S  
ATOM     28  CE  MET     4       8.398   9.088  32.205  1.00 40.29           C  
ATOM     29  N   ALA     5       3.746  12.707  29.450  1.00 62.17           N  
ATOM     30  CA  ALA     5       2.866  12.238  28.382  1.00 64.12           C  
ATOM     31  C   ALA     5       2.922  10.718  28.253  1.00 62.89           C  
ATOM     32  CB  ALA     5       3.240  12.896  27.056  1.00 57.43           C  
ATOM     33  O   ALA     5       4.005  10.128  28.259  1.00 60.52           O  
ATOM     34  N   GLN     6       1.822   9.990  28.554  1.00 65.91           N  
ATOM     35  CA  GLN     6       1.729   8.566  28.246  1.00 68.32           C  
ATOM     36  C   GLN     6       2.364   8.254  26.894  1.00 66.62           C  
ATOM     37  CB  GLN     6       0.270   8.107  28.260  1.00 61.35           C  
ATOM     38  O   GLN     6       2.163   8.987  25.923  1.00 64.10           O  
ATOM     39  CG  GLN     6      -0.342   8.048  29.653  1.00 56.61           C  
ATOM     40  CD  GLN     6      -1.368   6.940  29.796  1.00 58.53           C  
ATOM     41  NE2 GLN     6      -1.665   6.563  31.035  1.00 45.79           N  
ATOM     42  OE1 GLN     6      -1.890   6.426  28.802  1.00 59.77           O  
ATOM     43  N   PRO     7       3.299   7.240  26.927  1.00 69.94           N  
ATOM     44  CA  PRO     7       3.856   6.904  25.614  1.00 70.87           C  
ATOM     45  C   PRO     7       2.778   6.618  24.571  1.00 70.49           C  
ATOM     46  CB  PRO     7       4.691   5.652  25.895  1.00 66.28           C  
ATOM     47  O   PRO     7       1.791   5.942  24.868  1.00 68.37           O  
ATOM     48  CG  PRO     7       4.188   5.144  27.207  1.00 62.83           C  
ATOM     49  CD  PRO     7       3.499   6.270  27.922  1.00 63.39           C  
ATOM     50  N   ARG     8       2.730   7.291  23.587  1.00 77.86           N  
ATOM     51  CA  ARG     8       1.817   6.991  22.488  1.00 78.70           C  
ATOM     52  C   ARG     8       1.959   5.541  22.038  1.00 79.45           C  
ATOM     53  CB  ARG     8       2.068   7.933  21.309  1.00 75.64           C  
ATOM     54  O   ARG     8       3.060   4.987  22.049  1.00 78.10           O  
ATOM     55  CG  ARG     8       1.688   9.379  21.583  1.00 71.17           C  
ATOM     56  CD  ARG     8       1.885  10.257  20.355  1.00 69.03           C  
ATOM     57  NE  ARG     8       1.639  11.665  20.653  1.00 59.18           N  
ATOM     58  NH1 ARG     8       1.987  12.398  18.490  1.00 48.13           N  
ATOM     59  NH2 ARG     8       1.451  13.896  20.141  1.00 43.67           N  
ATOM     60  CZ  ARG     8       1.693  12.650  19.761  1.00 61.21           C  
ATOM     61  N   PRO     9       0.851   4.873  21.831  1.00 81.85           N  
ATOM     62  CA  PRO     9       0.965   3.536  21.242  1.00 82.78           C  
ATOM     63  C   PRO     9       1.774   3.529  19.947  1.00 84.24           C  
ATOM     64  CB  PRO     9      -0.491   3.142  20.979  1.00 80.52           C  
ATOM     65  O   PRO     9       1.783   4.522  19.215  1.00 83.80           O  
ATOM     66  CG  PRO     9      -1.228   4.439  20.894  1.00 76.97           C  
ATOM     67  CD  PRO     9      -0.491   5.462  21.711  1.00 76.26           C  
ATOM     68  N   PRO    10       2.554   2.468  19.788  1.00 87.25           N  
ATOM     69  CA  PRO    10       3.351   2.384  18.562  1.00 88.11           C  
ATOM     70  C   PRO    10       2.526   2.639  17.303  1.00 89.26           C  
ATOM     71  CB  PRO    10       3.883   0.949  18.584  1.00 86.29           C  
ATOM     72  O   PRO    10       1.344   2.287  17.253  1.00 89.24           O  
ATOM     73  CG  PRO    10       3.869   0.559  20.027  1.00 82.07           C  
ATOM     74  CD  PRO    10       2.721   1.257  20.698  1.00 81.26           C  
ATOM     75  N   PHE    11       3.056   3.360  16.397  1.00 92.42           N  
ATOM     76  CA  PHE    11       2.486   3.493  15.062  1.00 92.98           C  
ATOM     77  C   PHE    11       2.575   2.176  14.301  1.00 93.08           C  
ATOM     78  CB  PHE    11       3.198   4.601  14.280  1.00 92.62           C  
ATOM     79  O   PHE    11       3.661   1.763  13.891  1.00 92.54           O  
ATOM     80  CG  PHE    11       2.533   4.948  12.976  1.00 92.28           C  
ATOM     81  CD1 PHE    11       1.463   5.834  12.939  1.00 90.91           C  
ATOM     82  CD2 PHE    11       2.977   4.388  11.785  1.00 90.87           C  
ATOM     83  CE1 PHE    11       0.845   6.157  11.734  1.00 90.54           C  
ATOM     84  CE2 PHE    11       2.365   4.706  10.576  1.00 90.64           C  
ATOM     85  CZ  PHE    11       1.298   5.590  10.553  1.00 90.19           C  
ATOM     86  N   HIS    12       1.456   1.545  14.145  1.00 94.27           N  
ATOM     87  CA  HIS    12       1.419   0.204  13.572  1.00 94.52           C  
ATOM     88  C   HIS    12       0.978   0.240  12.113  1.00 94.98           C  
ATOM     89  CB  HIS    12       0.486  -0.698  14.381  1.00 93.23           C  
ATOM     90  O   HIS    12      -0.090   0.769  11.796  1.00 94.72           O  
ATOM     91  CG  HIS    12       0.476  -2.120  13.918  1.00 85.67           C  
ATOM     92  CD2 HIS    12      -0.530  -2.895  13.448  1.00 75.52           C  
ATOM     93  ND1 HIS    12       1.606  -2.909  13.912  1.00 73.83           N  
ATOM     94  CE1 HIS    12       1.295  -4.110  13.456  1.00 75.49           C  
ATOM     95  NE2 HIS    12       0.005  -4.128  13.168  1.00 73.83           N  
ATOM     96  N   ILE    13       1.817  -0.370  11.255  1.00 95.71           N  
ATOM     97  CA  ILE    13       1.559  -0.492   9.824  1.00 95.88           C  
ATOM     98  C   ILE    13       1.201  -1.937   9.486  1.00 95.94           C  
ATOM     99  CB  ILE    13       2.775  -0.031   8.990  1.00 95.49           C  
ATOM    100  O   ILE    13       1.967  -2.858   9.777  1.00 95.68           O  
ATOM    101  CG1 ILE    13       3.155   1.410   9.349  1.00 94.18           C  
ATOM    102  CG2 ILE    13       2.484  -0.164   7.492  1.00 94.06           C  
ATOM    103  CD1 ILE    13       4.502   1.852   8.794  1.00 91.85           C  
ATOM    104  N   THR    14       0.033  -2.127   8.890  1.00 96.32           N  
ATOM    105  CA  THR    14      -0.427  -3.443   8.462  1.00 96.41           C  
ATOM    106  C   THR    14      -0.411  -3.554   6.941  1.00 96.60           C  
ATOM    107  CB  THR    14      -1.846  -3.736   8.986  1.00 95.87           C  
ATOM    108  O   THR    14      -0.991  -2.717   6.246  1.00 96.45           O  
ATOM    109  CG2 THR    14      -2.325  -5.113   8.537  1.00 92.62           C  
ATOM    110  OG1 THR    14      -1.839  -3.688  10.418  1.00 91.66           O  
ATOM    111  N   ILE    15       0.276  -4.528   6.470  1.00 97.11           N  
ATOM    112  CA  ILE    15       0.332  -4.843   5.047  1.00 97.13           C  
ATOM    113  C   ILE    15      -0.309  -6.206   4.795  1.00 97.19           C  
ATOM    114  CB  ILE    15       1.785  -4.830   4.522  1.00 96.84           C  
ATOM    115  O   ILE    15       0.290  -7.244   5.085  1.00 97.00           O  
ATOM    116  CG1 ILE    15       2.464  -3.498   4.863  1.00 95.58           C  
ATOM    117  CG2 ILE    15       1.817  -5.090   3.013  1.00 95.61           C  
ATOM    118  CD1 ILE    15       3.920  -3.416   4.426  1.00 93.16           C  
ATOM    119  N   PRO    16      -1.593  -6.222   4.313  1.00 97.14           N  
ATOM    120  CA  PRO    16      -2.224  -7.502   3.984  1.00 97.09           C  
ATOM    121  C   PRO    16      -1.701  -8.100   2.680  1.00 97.04           C  
ATOM    122  CB  PRO    16      -3.707  -7.144   3.863  1.00 96.79           C  
ATOM    123  O   PRO    16      -1.842  -7.491   1.616  1.00 96.76           O  
ATOM    124  CG  PRO    16      -3.720  -5.727   3.387  1.00 95.68           C  
ATOM    125  CD  PRO    16      -2.517  -5.024   3.948  1.00 94.37           C  
ATOM    126  N   ILE    17      -1.103  -9.223   2.776  1.00 97.11           N  
ATOM    127  CA  ILE    17      -0.503  -9.843   1.599  1.00 97.05           C  
ATOM    128  C   ILE    17      -1.317 -11.068   1.190  1.00 96.98           C  
ATOM    129  CB  ILE    17       0.968 -10.238   1.857  1.00 96.76           C  
ATOM    130  O   ILE    17      -2.163 -11.542   1.952  1.00 96.65           O  
ATOM    131  CG1 ILE    17       1.062 -11.201   3.046  1.00 95.07           C  
ATOM    132  CG2 ILE    17       1.829  -8.993   2.091  1.00 95.05           C  
ATOM    133  CD1 ILE    17       2.449 -11.794   3.254  1.00 92.48           C  
ATOM    134  N   TYR    18      -1.125 -11.530   0.039  1.00 96.62           N  
ATOM    135  CA  TYR    18      -1.805 -12.661  -0.582  1.00 96.62           C  
ATOM    136  C   TYR    18      -0.934 -13.296  -1.659  1.00 96.43           C  
ATOM    137  CB  TYR    18      -3.142 -12.219  -1.185  1.00 96.38           C  
ATOM    138  O   TYR    18       0.001 -12.668  -2.160  1.00 95.91           O  
ATOM    139  CG  TYR    18      -3.043 -10.977  -2.036  1.00 95.48           C  
ATOM    140  CD1 TYR    18      -3.376  -9.726  -1.519  1.00 93.45           C  
ATOM    141  CD2 TYR    18      -2.618 -11.050  -3.358  1.00 93.14           C  
ATOM    142  CE1 TYR    18      -3.289  -8.579  -2.300  1.00 92.47           C  
ATOM    143  CE2 TYR    18      -2.527  -9.909  -4.148  1.00 92.63           C  
ATOM    144  OH  TYR    18      -2.775  -7.547  -4.389  1.00 88.68           O  
ATOM    145  CZ  TYR    18      -2.863  -8.680  -3.612  1.00 91.89           C  
ATOM    146  N   PRO    19      -1.120 -14.562  -1.977  1.00 95.83           N  
ATOM    147  CA  PRO    19      -0.353 -15.167  -3.069  1.00 95.78           C  
ATOM    148  C   PRO    19      -0.473 -14.387  -4.376  1.00 95.60           C  
ATOM    149  CB  PRO    19      -0.972 -16.560  -3.205  1.00 95.26           C  
ATOM    150  O   PRO    19      -1.577 -14.003  -4.771  1.00 95.04           O  
ATOM    151  CG  PRO    19      -1.624 -16.819  -1.886  1.00 93.71           C  
ATOM    152  CD  PRO    19      -2.155 -15.520  -1.352  1.00 92.30           C  
ATOM    153  N   GLY    20       0.704 -14.193  -5.002  1.00 95.41           N  
ATOM    154  CA  GLY    20       0.725 -13.474  -6.266  1.00 95.44           C  
ATOM    155  C   GLY    20       0.887 -11.975  -6.097  1.00 95.52           C  
ATOM    156  O   GLY    20       0.728 -11.216  -7.056  1.00 95.03           O  
ATOM    157  N   VAL    21       1.162 -11.506  -4.915  1.00 96.22           N  
ATOM    158  CA  VAL    21       1.405 -10.091  -4.656  1.00 96.17           C  
ATOM    159  C   VAL    21       2.667  -9.641  -5.390  1.00 96.11           C  
ATOM    160  CB  VAL    21       1.538  -9.805  -3.144  1.00 95.51           C  
ATOM    161  O   VAL    21       3.577 -10.440  -5.621  1.00 95.62           O  
ATOM    162  CG1 VAL    21       2.811 -10.437  -2.584  1.00 86.02           C  
ATOM    163  CG2 VAL    21       1.525  -8.300  -2.883  1.00 85.73           C  
ATOM    164  N   ASP    22       2.655  -8.420  -5.843  1.00 95.89           N  
ATOM    165  CA  ASP    22       3.872  -7.833  -6.397  1.00 95.98           C  
ATOM    166  C   ASP    22       4.874  -7.504  -5.293  1.00 95.88           C  
ATOM    167  CB  ASP    22       3.543  -6.574  -7.202  1.00 95.43           C  
ATOM    168  O   ASP    22       4.561  -6.752  -4.368  1.00 95.46           O  
ATOM    169  CG  ASP    22       2.840  -6.876  -8.514  1.00 93.16           C  
ATOM    170  OD1 ASP    22       3.088  -7.949  -9.106  1.00 89.49           O  
ATOM    171  OD2 ASP    22       2.035  -6.032  -8.962  1.00 90.42           O  
ATOM    172  N   LEU    23       6.099  -8.066  -5.423  1.00 95.68           N  
ATOM    173  CA  LEU    23       7.076  -8.004  -4.341  1.00 95.72           C  
ATOM    174  C   LEU    23       7.418  -6.558  -4.000  1.00 95.68           C  
ATOM    175  CB  LEU    23       8.348  -8.765  -4.723  1.00 95.11           C  
ATOM    176  O   LEU    23       7.455  -6.184  -2.826  1.00 95.29           O  
ATOM    177  CG  LEU    23       9.488  -8.735  -3.704  1.00 92.46           C  
ATOM    178  CD1 LEU    23       9.025  -9.320  -2.374  1.00 87.06           C  
ATOM    179  CD2 LEU    23      10.700  -9.493  -4.234  1.00 86.88           C  
ATOM    180  N   LEU    24       7.650  -5.720  -5.038  1.00 95.23           N  
ATOM    181  CA  LEU    24       8.076  -4.352  -4.761  1.00 95.35           C  
ATOM    182  C   LEU    24       6.952  -3.556  -4.105  1.00 95.52           C  
ATOM    183  CB  LEU    24       8.524  -3.658  -6.050  1.00 94.31           C  
ATOM    184  O   LEU    24       7.211  -2.619  -3.346  1.00 95.18           O  
ATOM    185  CG  LEU    24       9.220  -2.306  -5.885  1.00 86.55           C  
ATOM    186  CD1 LEU    24      10.483  -2.460  -5.044  1.00 73.01           C  
ATOM    187  CD2 LEU    24       9.549  -1.705  -7.247  1.00 72.49           C  
ATOM    188  N   ASP    25       5.682  -3.937  -4.301  1.00 96.17           N  
ATOM    189  CA  ASP    25       4.552  -3.298  -3.634  1.00 96.35           C  
ATOM    190  C   ASP    25       4.590  -3.549  -2.128  1.00 96.34           C  
ATOM    191  CB  ASP    25       3.230  -3.800  -4.217  1.00 96.11           C  
ATOM    192  O   ASP    25       3.958  -2.824  -1.356  1.00 96.09           O  
ATOM    193  CG  ASP    25       2.938  -3.236  -5.596  1.00 95.31           C  
ATOM    194  OD1 ASP    25       3.823  -2.580  -6.187  1.00 92.67           O  
ATOM    195  OD2 ASP    25       1.812  -3.446  -6.096  1.00 92.97           O  
ATOM    196  N   VAL    26       5.320  -4.549  -1.714  1.00 96.51           N  
ATOM    197  CA  VAL    26       5.440  -4.911  -0.306  1.00 96.49           C  
ATOM    198  C   VAL    26       6.813  -4.498   0.219  1.00 96.35           C  
ATOM    199  CB  VAL    26       5.219  -6.425  -0.089  1.00 96.16           C  
ATOM    200  O   VAL    26       6.915  -3.823   1.246  1.00 95.96           O  
ATOM    201  CG1 VAL    26       5.423  -6.796   1.379  1.00 94.75           C  
ATOM    202  CG2 VAL    26       3.824  -6.833  -0.557  1.00 94.56           C  
ATOM    203  N   ALA    27       7.846  -4.847  -0.497  1.00 95.39           N  
ATOM    204  CA  ALA    27       9.221  -4.692  -0.031  1.00 95.32           C  
ATOM    205  C   ALA    27       9.609  -3.219   0.057  1.00 95.12           C  
ATOM    206  CB  ALA    27      10.183  -5.438  -0.953  1.00 94.64           C  
ATOM    207  O   ALA    27      10.330  -2.814   0.972  1.00 94.52           O  
ATOM    208  N   ALA    28       9.163  -2.413  -0.856  1.00 94.14           N  
ATOM    209  CA  ALA    28       9.562  -1.008  -0.889  1.00 94.09           C  
ATOM    210  C   ALA    28       9.082  -0.272   0.359  1.00 94.39           C  
ATOM    211  CB  ALA    28       9.017  -0.330  -2.144  1.00 92.92           C  
ATOM    212  O   ALA    28       9.887   0.301   1.098  1.00 93.81           O  
ATOM    213  N   PRO    29       7.710  -0.341   0.633  1.00 95.16           N  
ATOM    214  CA  PRO    29       7.313   0.374   1.849  1.00 95.24           C  
ATOM    215  C   PRO    29       7.891  -0.252   3.116  1.00 95.02           C  
ATOM    216  CB  PRO    29       5.786   0.271   1.835  1.00 94.52           C  
ATOM    217  O   PRO    29       8.226   0.463   4.064  1.00 94.28           O  
ATOM    218  CG  PRO    29       5.493  -0.949   1.022  1.00 92.73           C  
ATOM    219  CD  PRO    29       6.513  -1.046  -0.076  1.00 91.57           C  
ATOM    220  N   VAL    30       8.084  -1.537   3.159  1.00 95.99           N  
ATOM    221  CA  VAL    30       8.674  -2.177   4.330  1.00 95.88           C  
ATOM    222  C   VAL    30      10.069  -1.608   4.582  1.00 95.64           C  
ATOM    223  CB  VAL    30       8.746  -3.711   4.164  1.00 95.27           C  
ATOM    224  O   VAL    30      10.417  -1.280   5.719  1.00 95.02           O  
ATOM    225  CG1 VAL    30       9.644  -4.329   5.234  1.00 92.19           C  
ATOM    226  CG2 VAL    30       7.346  -4.319   4.219  1.00 92.19           C  
ATOM    227  N   GLU    31      10.830  -1.482   3.535  1.00 95.41           N  
ATOM    228  CA  GLU    31      12.180  -0.942   3.670  1.00 95.24           C  
ATOM    229  C   GLU    31      12.149   0.507   4.149  1.00 95.38           C  
ATOM    230  CB  GLU    31      12.935  -1.042   2.343  1.00 93.45           C  
ATOM    231  O   GLU    31      12.868   0.874   5.080  1.00 94.76           O  
ATOM    232  CG  GLU    31      14.416  -0.710   2.451  1.00 80.64           C  
ATOM    233  CD  GLU    31      15.226  -1.796   3.140  1.00 75.56           C  
ATOM    234  OE1 GLU    31      14.891  -2.993   2.986  1.00 71.79           O  
ATOM    235  OE2 GLU    31      16.202  -1.448   3.841  1.00 70.19           O  
ATOM    236  N   LEU    32      11.352   1.338   3.532  1.00 95.90           N  
ATOM    237  CA  LEU    32      11.300   2.757   3.869  1.00 95.97           C  
ATOM    238  C   LEU    32      10.733   2.962   5.269  1.00 96.08           C  
ATOM    239  CB  LEU    32      10.454   3.520   2.846  1.00 95.15           C  
ATOM    240  O   LEU    32      11.275   3.743   6.054  1.00 95.78           O  
ATOM    241  CG  LEU    32      11.183   4.009   1.593  1.00 89.40           C  
ATOM    242  CD1 LEU    32      11.535   2.832   0.691  1.00 78.52           C  
ATOM    243  CD2 LEU    32      10.333   5.029   0.844  1.00 78.11           C  
ATOM    244  N   PHE    33       9.678   2.243   5.624  1.00 96.43           N  
ATOM    245  CA  PHE    33       9.060   2.384   6.937  1.00 96.46           C  
ATOM    246  C   PHE    33       9.963   1.816   8.025  1.00 96.19           C  
ATOM    247  CB  PHE    33       7.697   1.686   6.968  1.00 96.31           C  
ATOM    248  O   PHE    33       9.898   2.244   9.179  1.00 95.57           O  
ATOM    249  CG  PHE    33       6.667   2.323   6.074  1.00 96.01           C  
ATOM    250  CD1 PHE    33       6.622   3.703   5.917  1.00 95.04           C  
ATOM    251  CD2 PHE    33       5.744   1.542   5.391  1.00 94.79           C  
ATOM    252  CE1 PHE    33       5.670   4.296   5.091  1.00 93.93           C  
ATOM    253  CE2 PHE    33       4.790   2.127   4.564  1.00 93.77           C  
ATOM    254  CZ  PHE    33       4.754   3.504   4.416  1.00 93.48           C  
ATOM    255  N   SER    34      10.820   0.849   7.723  1.00 96.02           N  
ATOM    256  CA  SER    34      11.808   0.369   8.683  1.00 95.84           C  
ATOM    257  C   SER    34      12.809   1.463   9.039  1.00 95.63           C  
ATOM    258  CB  SER    34      12.547  -0.849   8.129  1.00 94.76           C  
ATOM    259  O   SER    34      13.175   1.621  10.206  1.00 94.88           O  
ATOM    260  OG  SER    34      11.676  -1.963   8.027  1.00 77.39           O  
ATOM    261  N   TRP    35      13.225   2.180   8.021  1.00 95.74           N  
ATOM    262  CA  TRP    35      14.133   3.292   8.283  1.00 95.95           C  
ATOM    263  C   TRP    35      13.423   4.407   9.044  1.00 95.56           C  
ATOM    264  CB  TRP    35      14.707   3.838   6.973  1.00 95.15           C  
ATOM    265  O   TRP    35      14.026   5.069   9.893  1.00 94.50           O  
ATOM    266  CG  TRP    35      15.729   2.943   6.337  1.00 89.77           C  
ATOM    267  CD1 TRP    35      15.612   2.271   5.152  1.00 80.99           C  
ATOM    268  CD2 TRP    35      17.022   2.620   6.856  1.00 81.95           C  
ATOM    269  CE2 TRP    35      17.637   1.746   5.932  1.00 81.88           C  
ATOM    270  CE3 TRP    35      17.723   2.986   8.013  1.00 79.15           C  
ATOM    271  NE1 TRP    35      16.756   1.549   4.903  1.00 87.93           N  
ATOM    272  CH2 TRP    35      19.584   1.606   7.271  1.00 82.84           C  
ATOM    273  CZ2 TRP    35      18.921   1.232   6.131  1.00 85.99           C  
ATOM    274  CZ3 TRP    35      19.000   2.473   8.209  1.00 83.48           C  
ATOM    275  N   MET    36      12.161   4.617   8.752  1.00 95.46           N  
ATOM    276  CA  MET    36      11.350   5.539   9.542  1.00 95.57           C  
ATOM    277  C   MET    36      11.319   5.118  11.008  1.00 95.10           C  
ATOM    278  CB  MET    36       9.926   5.613   8.989  1.00 95.25           C  
ATOM    279  O   MET    36      11.495   5.950  11.900  1.00 94.27           O  
ATOM    280  CG  MET    36       8.996   6.494   9.807  1.00 94.05           C  
ATOM    281  SD  MET    36       7.277   6.489   9.164  1.00 94.54           S  
ATOM    282  CE  MET    36       6.730   4.853   9.726  1.00 90.36           C  
ATOM    283  N   ALA    37      11.113   3.849  11.269  1.00 94.79           N  
ATOM    284  CA  ALA    37      11.037   3.305  12.622  1.00 94.56           C  
ATOM    285  C   ALA    37      12.338   3.544  13.383  1.00 93.76           C  
ATOM    286  CB  ALA    37      10.717   1.813  12.579  1.00 93.76           C  
ATOM    287  O   ALA    37      12.318   3.841  14.580  1.00 92.33           O  
ATOM    288  N   ASP    38      13.439   3.522  12.658  1.00 94.06           N  
ATOM    289  CA  ASP    38      14.747   3.728  13.271  1.00 93.60           C  
ATOM    290  C   ASP    38      14.979   5.203  13.588  1.00 93.09           C  
ATOM    291  CB  ASP    38      15.857   3.206  12.356  1.00 91.32           C  
ATOM    292  O   ASP    38      15.599   5.536  14.600  1.00 91.54           O  
ATOM    293  CG  ASP    38      15.927   1.689  12.314  1.00 79.77           C  
ATOM    294  OD1 ASP    38      15.255   1.025  13.132  1.00 72.05           O  
ATOM    295  OD2 ASP    38      16.664   1.154  11.458  1.00 76.71           O  
ATOM    296  N   ALA    39      14.458   6.067  12.747  1.00 93.83           N  
ATOM    297  CA  ALA    39      14.771   7.491  12.829  1.00 93.81           C  
ATOM    298  C   ALA    39      13.745   8.231  13.682  1.00 93.01           C  
ATOM    299  CB  ALA    39      14.836   8.103  11.431  1.00 92.76           C  
ATOM    300  O   ALA    39      14.071   9.227  14.332  1.00 91.52           O  
ATOM    301  N   TRP    40      12.525   7.766  13.733  1.00 90.76           N  
ATOM    302  CA  TRP    40      11.424   8.427  14.426  1.00 92.37           C  
ATOM    303  C   TRP    40      11.368   8.000  15.889  1.00 88.69           C  
ATOM    304  CB  TRP    40      10.092   8.116  13.740  1.00 89.96           C  
ATOM    305  O   TRP    40      10.551   7.157  16.266  1.00 82.69           O  
ATOM    306  CG  TRP    40       8.940   8.929  14.249  1.00 86.20           C  
ATOM    307  CD1 TRP    40       8.987  10.199  14.754  1.00 79.67           C  
ATOM    308  CD2 TRP    40       7.568   8.526  14.306  1.00 82.47           C  
ATOM    309  CE2 TRP    40       6.838   9.602  14.857  1.00 87.23           C  
ATOM    310  CE3 TRP    40       6.885   7.358  13.943  1.00 84.10           C  
ATOM    311  NE1 TRP    40       7.727  10.609  15.122  1.00 85.54           N  
ATOM    312  CH2 TRP    40       4.813   8.390  14.691  1.00 83.77           C  
ATOM    313  CZ2 TRP    40       5.457   9.544  15.054  1.00 84.64           C  
ATOM    314  CZ3 TRP    40       5.510   7.302  14.140  1.00 84.22           C  
ATOM    315  N   LYS    41      12.124   8.632  16.687  1.00 89.21           N  
ATOM    316  CA  LYS    41      12.307   8.256  18.086  1.00 88.17           C  
ATOM    317  C   LYS    41      11.125   8.711  18.937  1.00 86.89           C  
ATOM    318  CB  LYS    41      13.606   8.847  18.635  1.00 86.13           C  
ATOM    319  O   LYS    41      10.962   8.262  20.073  1.00 84.05           O  
ATOM    320  CG  LYS    41      14.850   8.435  17.860  1.00 82.14           C  
ATOM    321  CD  LYS    41      14.956   6.921  17.739  1.00 80.08           C  
ATOM    322  CE  LYS    41      16.184   6.508  16.939  1.00 72.39           C  
ATOM    323  NZ  LYS    41      16.089   5.094  16.468  1.00 71.81           N  
ATOM    324  N   ALA    42      10.256   9.465  18.401  1.00 86.82           N  
ATOM    325  CA  ALA    42       9.121   9.993  19.153  1.00 86.88           C  
ATOM    326  C   ALA    42       8.023   8.943  19.300  1.00 86.38           C  
ATOM    327  CB  ALA    42       8.569  11.244  18.474  1.00 84.76           C  
ATOM    328  O   ALA    42       7.173   9.045  20.188  1.00 84.33           O  
ATOM    329  N   ARG    43       8.043   7.984  18.474  1.00 89.18           N  
ATOM    330  CA  ARG    43       7.019   6.944  18.469  1.00 89.59           C  
ATOM    331  C   ARG    43       7.555   5.650  17.867  1.00 89.59           C  
ATOM    332  CB  ARG    43       5.783   7.409  17.696  1.00 88.79           C  
ATOM    333  O   ARG    43       8.082   5.649  16.752  1.00 88.50           O  
ATOM    334  CG  ARG    43       4.564   6.522  17.892  1.00 87.98           C  
ATOM    335  CD  ARG    43       3.337   7.088  17.191  1.00 86.57           C  
ATOM    336  NE  ARG    43       2.147   6.284  17.455  1.00 84.01           N  
ATOM    337  NH1 ARG    43       0.737   7.569  16.152  1.00 79.02           N  
ATOM    338  NH2 ARG    43      -0.075   5.735  17.262  1.00 77.63           N  
ATOM    339  CZ  ARG    43       0.939   6.531  16.956  1.00 83.89           C  
ATOM    340  N   ALA    44       7.469   4.567  18.642  1.00 88.61           N  
ATOM    341  CA  ALA    44       7.815   3.270  18.068  1.00 88.96           C  
ATOM    342  C   ALA    44       6.941   2.955  16.858  1.00 89.62           C  
ATOM    343  CB  ALA    44       7.681   2.170  19.118  1.00 87.01           C  
ATOM    344  O   ALA    44       5.770   3.341  16.812  1.00 88.82           O  
ATOM    345  N   THR    45       7.528   2.358  15.923  1.00 92.43           N  
ATOM    346  CA  THR    45       6.821   1.954  14.713  1.00 92.60           C  
ATOM    347  C   THR    45       6.985   0.458  14.465  1.00 92.30           C  
ATOM    348  CB  THR    45       7.321   2.738  13.485  1.00 91.46           C  
ATOM    349  O   THR    45       8.085  -0.082  14.598  1.00 91.21           O  
ATOM    350  CG2 THR    45       6.573   2.321  12.223  1.00 85.66           C  
ATOM    351  OG1 THR    45       7.119   4.140  13.706  1.00 87.88           O  
ATOM    352  N   THR    46       5.903  -0.208  14.181  1.00 93.25           N  
ATOM    353  CA  THR    46       5.939  -1.628  13.851  1.00 93.34           C  
ATOM    354  C   THR    46       5.259  -1.889  12.510  1.00 93.83           C  
ATOM    355  CB  THR    46       5.261  -2.473  14.946  1.00 92.06           C  
ATOM    356  O   THR    46       4.345  -1.160  12.119  1.00 93.49           O  
ATOM    357  CG2 THR    46       5.944  -2.275  16.295  1.00 83.65           C  
ATOM    358  OG1 THR    46       3.886  -2.085  15.057  1.00 85.26           O  
ATOM    359  N   ILE    47       5.770  -2.871  11.816  1.00 94.74           N  
ATOM    360  CA  ILE    47       5.250  -3.315  10.527  1.00 94.85           C  
ATOM    361  C   ILE    47       4.874  -4.793  10.604  1.00 94.62           C  
ATOM    362  CB  ILE    47       6.274  -3.081   9.393  1.00 94.25           C  
ATOM    363  O   ILE    47       5.662  -5.617  11.074  1.00 93.98           O  
ATOM    364  CG1 ILE    47       6.766  -1.629   9.410  1.00 92.16           C  
ATOM    365  CG2 ILE    47       5.665  -3.437   8.034  1.00 91.75           C  
ATOM    366  CD1 ILE    47       8.040  -1.398   8.609  1.00 89.24           C  
ATOM    367  N   THR    48       3.659  -5.060  10.083  1.00 95.09           N  
ATOM    368  CA  THR    48       3.188  -6.440  10.107  1.00 95.23           C  
ATOM    369  C   THR    48       2.671  -6.859   8.733  1.00 95.54           C  
ATOM    370  CB  THR    48       2.078  -6.634  11.157  1.00 94.44           C  
ATOM    371  O   THR    48       1.786  -6.210   8.173  1.00 95.31           O  
ATOM    372  CG2 THR    48       1.538  -8.060  11.130  1.00 88.91           C  
ATOM    373  OG1 THR    48       2.607  -6.359  12.460  1.00 89.23           O  
ATOM    374  N   LEU    49       3.277  -7.947   8.229  1.00 96.06           N  
ATOM    375  CA  LEU    49       2.668  -8.646   7.102  1.00 96.15           C  
ATOM    376  C   LEU    49       1.567  -9.587   7.578  1.00 96.05           C  
ATOM    377  CB  LEU    49       3.727  -9.432   6.324  1.00 95.68           C  
ATOM    378  O   LEU    49       1.835 -10.548   8.303  1.00 95.64           O  
ATOM    379  CG  LEU    49       4.921  -8.630   5.804  1.00 93.74           C  
ATOM    380  CD1 LEU    49       5.818  -9.513   4.943  1.00 89.62           C  
ATOM    381  CD2 LEU    49       4.446  -7.413   5.018  1.00 89.26           C  
ATOM    382  N   ALA    50       0.354  -9.274   7.149  1.00 96.40           N  
ATOM    383  CA  ALA    50      -0.814 -10.064   7.530  1.00 96.39           C  
ATOM    384  C   ALA    50      -1.363 -10.841   6.336  1.00 96.40           C  
ATOM    385  CB  ALA    50      -1.897  -9.164   8.119  1.00 95.85           C  
ATOM    386  O   ALA    50      -1.373 -10.336   5.211  1.00 96.08           O  
ATOM    387  N   ALA    51      -1.790 -12.015   6.605  1.00 96.49           N  
ATOM    388  CA  ALA    51      -2.395 -12.827   5.552  1.00 96.47           C  
ATOM    389  C   ALA    51      -3.540 -13.672   6.101  1.00 96.39           C  
ATOM    390  CB  ALA    51      -1.343 -13.720   4.899  1.00 96.06           C  
ATOM    391  O   ALA    51      -3.786 -13.686   7.309  1.00 95.95           O  
ATOM    392  N   GLU    52      -4.231 -14.279   5.180  1.00 95.58           N  
ATOM    393  CA  GLU    52      -5.337 -15.148   5.574  1.00 95.40           C  
ATOM    394  C   GLU    52      -4.838 -16.346   6.377  1.00 94.87           C  
ATOM    395  CB  GLU    52      -6.110 -15.626   4.342  1.00 94.62           C  
ATOM    396  O   GLU    52      -5.461 -16.739   7.366  1.00 93.71           O  
ATOM    397  CG  GLU    52      -7.407 -16.350   4.673  1.00 91.18           C  
ATOM    398  CD  GLU    52      -8.205 -16.745   3.441  1.00 87.36           C  
ATOM    399  OE1 GLU    52      -7.935 -16.205   2.344  1.00 86.39           O  
ATOM    400  OE2 GLU    52      -9.109 -17.600   3.574  1.00 86.26           O  
ATOM    401  N   HIS    53      -3.659 -16.810   5.977  1.00 94.37           N  
ATOM    402  CA  HIS    53      -2.988 -17.924   6.637  1.00 94.37           C  
ATOM    403  C   HIS    53      -1.514 -17.616   6.875  1.00 94.23           C  
ATOM    404  CB  HIS    53      -3.130 -19.202   5.808  1.00 92.89           C  
ATOM    405  O   HIS    53      -0.931 -16.777   6.184  1.00 93.52           O  
ATOM    406  CG  HIS    53      -4.542 -19.517   5.429  1.00 85.17           C  
ATOM    407  CD2 HIS    53      -5.133 -19.631   4.216  1.00 76.85           C  
ATOM    408  ND1 HIS    53      -5.528 -19.755   6.362  1.00 76.74           N  
ATOM    409  CE1 HIS    53      -6.667 -20.003   5.737  1.00 76.80           C  
ATOM    410  NE2 HIS    53      -6.454 -19.933   4.434  1.00 77.42           N  
ATOM    411  N   LEU    54      -0.875 -18.342   7.829  1.00 93.67           N  
ATOM    412  CA  LEU    54       0.512 -18.074   8.193  1.00 93.45           C  
ATOM    413  C   LEU    54       1.470 -18.853   7.298  1.00 92.65           C  
ATOM    414  CB  LEU    54       0.760 -18.432   9.660  1.00 91.86           C  
ATOM    415  O   LEU    54       2.690 -18.721   7.423  1.00 90.90           O  
ATOM    416  CG  LEU    54       0.202 -17.459  10.700  1.00 87.16           C  
ATOM    417  CD1 LEU    54       0.475 -17.975  12.109  1.00 80.69           C  
ATOM    418  CD2 LEU    54       0.800 -16.070  10.508  1.00 80.42           C  
ATOM    419  N   THR    55       0.988 -19.565   6.340  1.00 94.53           N  
ATOM    420  CA  THR    55       1.839 -20.287   5.401  1.00 94.49           C  
ATOM    421  C   THR    55       2.569 -19.316   4.477  1.00 94.95           C  
ATOM    422  CB  THR    55       1.023 -21.284   4.558  1.00 92.73           C  
ATOM    423  O   THR    55       2.003 -18.304   4.059  1.00 94.55           O  
ATOM    424  CG2 THR    55       0.374 -22.347   5.440  1.00 77.92           C  
ATOM    425  OG1 THR    55      -0.002 -20.576   3.850  1.00 77.80           O  
ATOM    426  N   PRO    56       3.890 -19.631   4.186  1.00 95.38           N  
ATOM    427  CA  PRO    56       4.606 -18.813   3.205  1.00 95.47           C  
ATOM    428  C   PRO    56       3.880 -18.728   1.864  1.00 95.33           C  
ATOM    429  CB  PRO    56       5.947 -19.536   3.055  1.00 94.60           C  
ATOM    430  O   PRO    56       3.316 -19.723   1.400  1.00 94.82           O  
ATOM    431  CG  PRO    56       6.147 -20.244   4.356  1.00 92.07           C  
ATOM    432  CD  PRO    56       4.814 -20.739   4.839  1.00 91.21           C  
ATOM    433  N   LEU    57       3.898 -17.596   1.260  1.00 95.67           N  
ATOM    434  CA  LEU    57       3.219 -17.404  -0.016  1.00 95.43           C  
ATOM    435  C   LEU    57       4.201 -16.948  -1.091  1.00 95.43           C  
ATOM    436  CB  LEU    57       2.089 -16.380   0.126  1.00 93.80           C  
ATOM    437  O   LEU    57       5.230 -16.344  -0.781  1.00 94.63           O  
ATOM    438  CG  LEU    57       2.484 -15.006   0.669  1.00 84.39           C  
ATOM    439  CD1 LEU    57       2.772 -14.045  -0.480  1.00 74.42           C  
ATOM    440  CD2 LEU    57       1.388 -14.453   1.573  1.00 73.42           C  
ATOM    441  N   LYS    58       3.833 -17.251  -2.345  1.00 95.74           N  
ATOM    442  CA  LYS    58       4.657 -16.870  -3.488  1.00 95.59           C  
ATOM    443  C   LYS    58       4.196 -15.540  -4.079  1.00 95.68           C  
ATOM    444  CB  LYS    58       4.624 -17.959  -4.561  1.00 94.25           C  
ATOM    445  O   LYS    58       2.997 -15.318  -4.261  1.00 95.19           O  
ATOM    446  CG  LYS    58       5.249 -19.276  -4.125  1.00 83.92           C  
ATOM    447  CD  LYS    58       6.755 -19.146  -3.940  1.00 78.95           C  
ATOM    448  CE  LYS    58       7.409 -20.501  -3.704  1.00 71.48           C  
ATOM    449  NZ  LYS    58       8.887 -20.380  -3.529  1.00 66.54           N  
ATOM    450  N   THR    59       5.174 -14.707  -4.284  1.00 95.49           N  
ATOM    451  CA  THR    59       4.915 -13.471  -5.012  1.00 95.48           C  
ATOM    452  C   THR    59       4.694 -13.753  -6.496  1.00 95.09           C  
ATOM    453  CB  THR    59       6.072 -12.469  -4.844  1.00 94.90           C  
ATOM    454  O   THR    59       4.895 -14.879  -6.955  1.00 94.28           O  
ATOM    455  CG2 THR    59       6.382 -12.230  -3.370  1.00 93.34           C  
ATOM    456  OG1 THR    59       7.242 -12.988  -5.489  1.00 93.33           O  
ATOM    457  N   ARG    60       4.217 -12.778  -7.189  1.00 93.98           N  
ATOM    458  CA  ARG    60       4.017 -12.900  -8.630  1.00 93.47           C  
ATOM    459  C   ARG    60       5.299 -13.347  -9.324  1.00 92.35           C  
ATOM    460  CB  ARG    60       3.536 -11.573  -9.220  1.00 92.08           C  
ATOM    461  O   ARG    60       5.254 -14.117 -10.286  1.00 90.29           O  
ATOM    462  CG  ARG    60       3.256 -11.629 -10.714  1.00 85.35           C  
ATOM    463  CD  ARG    60       2.843 -10.270 -11.262  1.00 81.85           C  
ATOM    464  NE  ARG    60       2.927 -10.228 -12.719  1.00 78.76           N  
ATOM    465  NH1 ARG    60       2.414  -7.982 -12.890  1.00 68.97           N  
ATOM    466  NH2 ARG    60       2.823  -9.217 -14.778  1.00 66.12           N  
ATOM    467  CZ  ARG    60       2.721  -9.143 -13.459  1.00 75.78           C  
ATOM    468  N   ASP    61       6.416 -12.960  -8.806  1.00 90.20           N  
ATOM    469  CA  ASP    61       7.706 -13.218  -9.439  1.00 89.43           C  
ATOM    470  C   ASP    61       8.390 -14.432  -8.816  1.00 89.58           C  
ATOM    471  CB  ASP    61       8.613 -11.990  -9.331  1.00 86.65           C  
ATOM    472  O   ASP    61       9.567 -14.691  -9.077  1.00 87.57           O  
ATOM    473  CG  ASP    61       8.030 -10.762 -10.007  1.00 77.46           C  
ATOM    474  OD1 ASP    61       7.716 -10.821 -11.216  1.00 70.65           O  
ATOM    475  OD2 ASP    61       7.885  -9.724  -9.325  1.00 75.11           O  
ATOM    476  N   GLY    62       7.765 -15.138  -7.882  1.00 92.78           N  
ATOM    477  CA  GLY    62       8.192 -16.458  -7.446  1.00 92.80           C  
ATOM    478  C   GLY    62       8.988 -16.431  -6.155  1.00 92.60           C  
ATOM    479  O   GLY    62       9.455 -17.471  -5.685  1.00 91.28           O  
ATOM    480  N   LEU    63       9.235 -15.231  -5.592  1.00 95.25           N  
ATOM    481  CA  LEU    63       9.883 -15.157  -4.287  1.00 95.29           C  
ATOM    482  C   LEU    63       8.900 -15.500  -3.172  1.00 95.45           C  
ATOM    483  CB  LEU    63      10.466 -13.760  -4.057  1.00 94.01           C  
ATOM    484  O   LEU    63       7.685 -15.444  -3.371  1.00 94.96           O  
ATOM    485  CG  LEU    63      11.655 -13.368  -4.936  1.00 85.95           C  
ATOM    486  CD1 LEU    63      11.938 -11.875  -4.809  1.00 76.99           C  
ATOM    487  CD2 LEU    63      12.887 -14.185  -4.564  1.00 76.68           C  
ATOM    488  N   THR    64       9.462 -15.863  -1.964  1.00 95.78           N  
ATOM    489  CA  THR    64       8.627 -16.307  -0.853  1.00 95.78           C  
ATOM    490  C   THR    64       8.535 -15.226   0.220  1.00 95.67           C  
ATOM    491  CB  THR    64       9.170 -17.607  -0.231  1.00 94.89           C  
ATOM    492  O   THR    64       9.551 -14.656   0.623  1.00 95.05           O  
ATOM    493  CG2 THR    64       8.302 -18.062   0.937  1.00 86.89           C  
ATOM    494  OG1 THR    64       9.188 -18.636  -1.228  1.00 89.33           O  
ATOM    495  N   LEU    65       7.300 -14.899   0.524  1.00 95.48           N  
ATOM    496  CA  LEU    65       7.028 -14.053   1.681  1.00 95.54           C  
ATOM    497  C   LEU    65       6.370 -14.856   2.799  1.00 95.37           C  
ATOM    498  CB  LEU    65       6.132 -12.876   1.286  1.00 94.91           C  
ATOM    499  O   LEU    65       5.460 -15.648   2.546  1.00 94.79           O  
ATOM    500  CG  LEU    65       6.724 -11.877   0.291  1.00 91.90           C  
ATOM    501  CD1 LEU    65       5.670 -10.855  -0.124  1.00 86.62           C  
ATOM    502  CD2 LEU    65       7.942 -11.183   0.891  1.00 86.07           C  
ATOM    503  N   THR    66       6.841 -14.683   4.059  1.00 95.33           N  
ATOM    504  CA  THR    66       6.256 -15.330   5.228  1.00 95.37           C  
ATOM    505  C   THR    66       5.443 -14.332   6.048  1.00 95.38           C  
ATOM    506  CB  THR    66       7.340 -15.966   6.118  1.00 94.29           C  
ATOM    507  O   THR    66       5.989 -13.354   6.564  1.00 94.85           O  
ATOM    508  CG2 THR    66       6.719 -16.716   7.291  1.00 87.28           C  
ATOM    509  OG1 THR    66       8.115 -16.882   5.335  1.00 88.33           O  
ATOM    510  N   PRO    67       4.098 -14.515   6.104  1.00 95.65           N  
ATOM    511  CA  PRO    67       3.296 -13.624   6.945  1.00 95.62           C  
ATOM    512  C   PRO    67       3.648 -13.735   8.426  1.00 95.15           C  
ATOM    513  CB  PRO    67       1.862 -14.093   6.688  1.00 95.23           C  
ATOM    514  O   PRO    67       4.097 -14.791   8.880  1.00 94.34           O  
ATOM    515  CG  PRO    67       1.964 -15.005   5.508  1.00 94.07           C  
ATOM    516  CD  PRO    67       3.369 -15.528   5.430  1.00 93.04           C  
ATOM    517  N   GLN    68       3.370 -12.679   9.179  1.00 94.61           N  
ATOM    518  CA  GLN    68       3.669 -12.635  10.607  1.00 94.27           C  
ATOM    519  C   GLN    68       2.407 -12.843  11.440  1.00 93.69           C  
ATOM    520  CB  GLN    68       4.329 -11.306  10.977  1.00 93.46           C  
ATOM    521  O   GLN    68       2.483 -13.261  12.597  1.00 92.23           O  
ATOM    522  CG  GLN    68       5.682 -11.085  10.313  1.00 90.22           C  
ATOM    523  CD  GLN    68       6.103  -9.628  10.308  1.00 86.20           C  
ATOM    524  NE2 GLN    68       7.407  -9.387  10.386  1.00 83.63           N  
ATOM    525  OE1 GLN    68       5.262  -8.725  10.234  1.00 84.78           O  
ATOM    526  N   ARG    69       1.296 -12.577  10.772  1.00 94.07           N  
ATOM    527  CA  ARG    69       0.004 -12.699  11.440  1.00 93.87           C  
ATOM    528  C   ARG    69      -1.082 -13.127  10.458  1.00 94.29           C  
ATOM    529  CB  ARG    69      -0.384 -11.377  12.106  1.00 91.86           C  
ATOM    530  O   ARG    69      -1.029 -12.780   9.276  1.00 93.74           O  
ATOM    531  CG  ARG    69       0.493 -11.004  13.291  1.00 79.37           C  
ATOM    532  CD  ARG    69      -0.152  -9.928  14.153  1.00 74.88           C  
ATOM    533  NE  ARG    69       0.701  -9.555  15.278  1.00 70.63           N  
ATOM    534  NH1 ARG    69      -0.652 -10.510  16.888  1.00 57.30           N  
ATOM    535  NH2 ARG    69       1.289  -9.453  17.496  1.00 52.21           N  
ATOM    536  CZ  ARG    69       0.444  -9.840  16.551  1.00 67.31           C  
ATOM    537  N   GLN    70      -2.069 -13.832  11.002  1.00 93.78           N  
ATOM    538  CA  GLN    70      -3.228 -14.163  10.179  1.00 93.62           C  
ATOM    539  C   GLN    70      -4.399 -13.231  10.477  1.00 93.75           C  
ATOM    540  CB  GLN    70      -3.645 -15.618  10.399  1.00 91.75           C  
ATOM    541  O   GLN    70      -4.482 -12.660  11.566  1.00 93.03           O  
ATOM    542  CG  GLN    70      -4.025 -15.938  11.839  1.00 81.17           C  
ATOM    543  CD  GLN    70      -4.305 -17.413  12.058  1.00 77.21           C  
ATOM    544  NE2 GLN    70      -4.628 -17.778  13.294  1.00 69.47           N  
ATOM    545  OE1 GLN    70      -4.232 -18.218  11.124  1.00 74.02           O  
ATOM    546  N   PHE    71      -5.285 -13.103   9.602  1.00 93.86           N  
ATOM    547  CA  PHE    71      -6.433 -12.213   9.727  1.00 93.98           C  
ATOM    548  C   PHE    71      -7.223 -12.521  10.993  1.00 92.96           C  
ATOM    549  CB  PHE    71      -7.342 -12.330   8.499  1.00 94.04           C  
ATOM    550  O   PHE    71      -7.638 -11.609  11.711  1.00 91.64           O  
ATOM    551  CG  PHE    71      -6.697 -11.871   7.220  1.00 94.58           C  
ATOM    552  CD1 PHE    71      -5.520 -11.132   7.245  1.00 94.10           C  
ATOM    553  CD2 PHE    71      -7.267 -12.178   5.991  1.00 93.78           C  
ATOM    554  CE1 PHE    71      -4.921 -10.705   6.062  1.00 93.42           C  
ATOM    555  CE2 PHE    71      -6.674 -11.755   4.805  1.00 93.40           C  
ATOM    556  CZ  PHE    71      -5.501 -11.018   4.843  1.00 93.76           C  
ATOM    557  N   ALA    72      -7.351 -13.716  11.311  1.00 91.57           N  
ATOM    558  CA  ALA    72      -8.145 -14.156  12.455  1.00 90.96           C  
ATOM    559  C   ALA    72      -7.552 -13.643  13.764  1.00 90.08           C  
ATOM    560  CB  ALA    72      -8.243 -15.680  12.480  1.00 89.70           C  
ATOM    561  O   ALA    72      -8.280 -13.404  14.731  1.00 88.22           O  
ATOM    562  N   ASP    73      -6.302 -13.421  13.824  1.00 89.55           N  
ATOM    563  CA  ASP    73      -5.655 -12.925  15.035  1.00 89.03           C  
ATOM    564  C   ASP    73      -6.151 -11.525  15.388  1.00 88.46           C  
ATOM    565  CB  ASP    73      -4.134 -12.917  14.866  1.00 88.11           C  
ATOM    566  O   ASP    73      -6.185 -11.150  16.562  1.00 87.01           O  
ATOM    567  CG  ASP    73      -3.548 -14.309  14.706  1.00 85.50           C  
ATOM    568  OD1 ASP    73      -4.187 -15.293  15.138  1.00 84.08           O  
ATOM    569  OD2 ASP    73      -2.437 -14.422  14.146  1.00 83.48           O  
ATOM    570  N   TYR    74      -6.550 -10.728  14.394  1.00 89.32           N  
ATOM    571  CA  TYR    74      -6.965  -9.345  14.602  1.00 89.03           C  
ATOM    572  C   TYR    74      -8.363  -9.280  15.204  1.00 86.68           C  
ATOM    573  CB  TYR    74      -6.928  -8.568  13.282  1.00 89.22           C  
ATOM    574  O   TYR    74      -8.785  -8.231  15.699  1.00 83.59           O  
ATOM    575  CG  TYR    74      -5.533  -8.243  12.808  1.00 91.27           C  
ATOM    576  CD1 TYR    74      -5.018  -6.954  12.928  1.00 90.23           C  
ATOM    577  CD2 TYR    74      -4.727  -9.222  12.238  1.00 90.01           C  
ATOM    578  CE1 TYR    74      -3.733  -6.649  12.490  1.00 90.19           C  
ATOM    579  CE2 TYR    74      -3.441  -8.929  11.797  1.00 90.00           C  
ATOM    580  OH  TYR    74      -1.681  -7.345  11.493  1.00 87.62           O  
ATOM    581  CZ  TYR    74      -2.953  -7.641  11.928  1.00 89.86           C  
ATOM    582  N   ALA    75      -9.094 -10.312  15.180  1.00 84.93           N  
ATOM    583  CA  ALA    75     -10.440 -10.363  15.744  1.00 83.93           C  
ATOM    584  C   ALA    75     -10.427 -10.981  17.140  1.00 82.45           C  
ATOM    585  CB  ALA    75     -11.372 -11.150  14.826  1.00 81.57           C  
ATOM    586  O   ALA    75     -11.465 -11.060  17.801  1.00 78.95           O  
ATOM    587  N   ASP    76      -9.293 -11.462  17.510  1.00 79.41           N  
ATOM    588  CA  ASP    76      -9.185 -12.149  18.793  1.00 80.68           C  
ATOM    589  C   ASP    76      -9.104 -11.151  19.946  1.00 79.50           C  
ATOM    590  CB  ASP    76      -7.962 -13.069  18.808  1.00 76.74           C  
ATOM    591  O   ASP    76      -8.068 -10.517  20.154  1.00 77.03           O  
ATOM    592  CG  ASP    76      -7.912 -13.970  20.030  1.00 74.28           C  
ATOM    593  OD1 ASP    76      -8.730 -13.786  20.957  1.00 74.97           O  
ATOM    594  OD2 ASP    76      -7.045 -14.870  20.067  1.00 78.98           O  
ATOM    595  N   ALA    77     -10.143 -11.059  20.719  1.00 77.25           N  
ATOM    596  CA  ALA    77     -10.242 -10.143  21.853  1.00 78.60           C  
ATOM    597  C   ALA    77      -9.304 -10.563  22.981  1.00 77.26           C  
ATOM    598  CB  ALA    77     -11.681 -10.077  22.359  1.00 72.89           C  
ATOM    599  O   ALA    77      -8.933  -9.745  23.825  1.00 74.93           O  
ATOM    600  N   ALA    78      -8.942 -11.794  23.049  1.00 77.27           N  
ATOM    601  CA  ALA    78      -8.078 -12.299  24.113  1.00 78.84           C  
ATOM    602  C   ALA    78      -6.620 -11.926  23.860  1.00 74.59           C  
ATOM    603  CB  ALA    78      -8.222 -13.814  24.241  1.00 72.31           C  
ATOM    604  O   ALA    78      -5.803 -11.929  24.784  1.00 70.24           O  
ATOM    605  N   ALA    79      -6.260 -11.600  22.729  1.00 77.56           N  
ATOM    606  CA  ALA    79      -4.928 -11.163  22.317  1.00 78.30           C  
ATOM    607  C   ALA    79      -5.004  -9.890  21.480  1.00 77.92           C  
ATOM    608  CB  ALA    79      -4.224 -12.269  21.534  1.00 72.24           C  
ATOM    609  O   ALA    79      -4.810  -9.927  20.262  1.00 73.13           O  
ATOM    610  N   PRO    80      -5.267  -8.764  22.250  1.00 77.43           N  
ATOM    611  CA  PRO    80      -5.462  -7.526  21.493  1.00 76.76           C  
ATOM    612  C   PRO    80      -4.260  -7.172  20.621  1.00 76.86           C  
ATOM    613  CB  PRO    80      -5.672  -6.474  22.586  1.00 72.36           C  
ATOM    614  O   PRO    80      -3.114  -7.303  21.059  1.00 72.94           O  
ATOM    615  CG  PRO    80      -5.068  -7.074  23.814  1.00 69.63           C  
ATOM    616  CD  PRO    80      -5.105  -8.569  23.683  1.00 69.70           C  
ATOM    617  N   GLN    81      -4.546  -6.862  19.501  1.00 80.21           N  
ATOM    618  CA  GLN    81      -3.540  -6.445  18.530  1.00 80.04           C  
ATOM    619  C   GLN    81      -3.404  -4.925  18.496  1.00 80.45           C  
ATOM    620  CB  GLN    81      -3.888  -6.972  17.137  1.00 76.38           C  
ATOM    621  O   GLN    81      -4.343  -4.205  18.843  1.00 76.49           O  
ATOM    622  CG  GLN    81      -4.051  -8.484  17.074  1.00 72.02           C  
ATOM    623  CD  GLN    81      -2.788  -9.227  17.467  1.00 69.94           C  
ATOM    624  NE2 GLN    81      -2.940 -10.264  18.284  1.00 64.13           N  
ATOM    625  OE1 GLN    81      -1.684  -8.872  17.040  1.00 69.57           O  
ATOM    626  N   PRO    82      -2.163  -4.571  18.197  1.00 79.01           N  
ATOM    627  CA  PRO    82      -2.062  -3.122  18.009  1.00 80.51           C  
ATOM    628  C   PRO    82      -3.029  -2.595  16.951  1.00 82.58           C  
ATOM    629  CB  PRO    82      -0.609  -2.924  17.568  1.00 77.12           C  
ATOM    630  O   PRO    82      -3.264  -3.260  15.938  1.00 81.86           O  
ATOM    631  CG  PRO    82       0.087  -4.184  17.970  1.00 73.48           C  
ATOM    632  CD  PRO    82      -0.917  -5.301  17.983  1.00 72.90           C  
ATOM    633  N   GLN    83      -3.590  -1.571  17.290  1.00 86.80           N  
ATOM    634  CA  GLN    83      -4.415  -0.851  16.325  1.00 87.70           C  
ATOM    635  C   GLN    83      -3.630  -0.541  15.054  1.00 89.53           C  
ATOM    636  CB  GLN    83      -4.953   0.443  16.939  1.00 85.51           C  
ATOM    637  O   GLN    83      -2.498  -0.056  15.120  1.00 89.41           O  
ATOM    638  CG  GLN    83      -5.793   1.275  15.980  1.00 79.49           C  
ATOM    639  CD  GLN    83      -6.277   2.573  16.598  1.00 76.45           C  
ATOM    640  NE2 GLN    83      -6.853   3.444  15.776  1.00 71.14           N  
ATOM    641  OE1 GLN    83      -6.137   2.791  17.806  1.00 74.87           O  
ATOM    642  N   THR    84      -4.210  -0.899  13.866  1.00 93.00           N  
ATOM    643  CA  THR    84      -3.632  -0.482  12.593  1.00 93.56           C  
ATOM    644  C   THR    84      -3.757   1.027  12.410  1.00 93.39           C  
ATOM    645  CB  THR    84      -4.306  -1.203  11.411  1.00 93.09           C  
ATOM    646  O   THR    84      -4.866   1.567  12.398  1.00 92.67           O  
ATOM    647  CG2 THR    84      -3.758  -0.705  10.078  1.00 92.34           C  
ATOM    648  OG1 THR    84      -4.064  -2.612  11.517  1.00 92.75           O  
ATOM    649  N   HIS    85      -2.594   1.714  12.325  1.00 94.63           N  
ATOM    650  CA  HIS    85      -2.599   3.147  12.055  1.00 94.89           C  
ATOM    651  C   HIS    85      -2.478   3.427  10.561  1.00 95.19           C  
ATOM    652  CB  HIS    85      -1.463   3.838  12.812  1.00 93.97           C  
ATOM    653  O   HIS    85      -3.059   4.391  10.057  1.00 94.89           O  
ATOM    654  CG  HIS    85      -1.639   3.829  14.298  1.00 89.21           C  
ATOM    655  CD2 HIS    85      -2.354   4.638  15.114  1.00 81.83           C  
ATOM    656  ND1 HIS    85      -1.030   2.899  15.113  1.00 80.03           N  
ATOM    657  CE1 HIS    85      -1.364   3.138  16.370  1.00 82.51           C  
ATOM    658  NE2 HIS    85      -2.167   4.188  16.397  1.00 82.28           N  
ATOM    659  N   LEU    86      -1.726   2.651   9.886  1.00 96.53           N  
ATOM    660  CA  LEU    86      -1.608   2.681   8.432  1.00 96.62           C  
ATOM    661  C   LEU    86      -1.905   1.310   7.834  1.00 96.82           C  
ATOM    662  CB  LEU    86      -0.207   3.139   8.018  1.00 96.25           C  
ATOM    663  O   LEU    86      -1.223   0.331   8.147  1.00 96.68           O  
ATOM    664  CG  LEU    86       0.119   3.058   6.526  1.00 94.45           C  
ATOM    665  CD1 LEU    86      -0.789   3.993   5.733  1.00 90.24           C  
ATOM    666  CD2 LEU    86       1.586   3.393   6.279  1.00 90.10           C  
ATOM    667  N   LEU    87      -2.961   1.239   7.013  1.00 97.23           N  
ATOM    668  CA  LEU    87      -3.252   0.084   6.172  1.00 97.26           C  
ATOM    669  C   LEU    87      -2.673   0.269   4.774  1.00 97.33           C  
ATOM    670  CB  LEU    87      -4.763  -0.149   6.085  1.00 97.05           C  
ATOM    671  O   LEU    87      -3.058   1.195   4.055  1.00 97.18           O  
ATOM    672  CG  LEU    87      -5.219  -1.334   5.233  1.00 96.14           C  
ATOM    673  CD1 LEU    87      -4.708  -2.642   5.829  1.00 94.15           C  
ATOM    674  CD2 LEU    87      -6.739  -1.353   5.112  1.00 93.92           C  
ATOM    675  N   TRP    88      -1.716  -0.569   4.391  1.00 97.54           N  
ATOM    676  CA  TRP    88      -1.038  -0.512   3.100  1.00 97.51           C  
ATOM    677  C   TRP    88      -1.420  -1.705   2.231  1.00 97.55           C  
ATOM    678  CB  TRP    88       0.481  -0.470   3.292  1.00 97.28           C  
ATOM    679  O   TRP    88      -1.076  -2.846   2.546  1.00 97.14           O  
ATOM    680  CG  TRP    88       1.257  -0.483   2.009  1.00 94.32           C  
ATOM    681  CD1 TRP    88       1.579  -1.575   1.252  1.00 84.90           C  
ATOM    682  CD2 TRP    88       1.813   0.651   1.336  1.00 86.01           C  
ATOM    683  CE2 TRP    88       2.460   0.171   0.175  1.00 86.55           C  
ATOM    684  CE3 TRP    88       1.827   2.026   1.602  1.00 88.86           C  
ATOM    685  NE1 TRP    88       2.302  -1.188   0.148  1.00 95.50           N  
ATOM    686  CH2 TRP    88       3.112   2.363  -0.436  1.00 91.16           C  
ATOM    687  CZ2 TRP    88       3.114   1.021  -0.720  1.00 93.68           C  
ATOM    688  CZ3 TRP    88       2.479   2.871   0.710  1.00 92.05           C  
ATOM    689  N   VAL    89      -2.082  -1.430   1.116  1.00 98.11           N  
ATOM    690  CA  VAL    89      -2.639  -2.501   0.296  1.00 98.07           C  
ATOM    691  C   VAL    89      -1.845  -2.625  -1.002  1.00 98.11           C  
ATOM    692  CB  VAL    89      -4.133  -2.259  -0.014  1.00 97.88           C  
ATOM    693  O   VAL    89      -1.859  -1.716  -1.836  1.00 97.97           O  
ATOM    694  CG1 VAL    89      -4.687  -3.371  -0.903  1.00 96.65           C  
ATOM    695  CG2 VAL    89      -4.937  -2.155   1.281  1.00 96.76           C  
ATOM    696  N   PRO    90      -1.197  -3.791  -1.243  1.00 97.40           N  
ATOM    697  CA  PRO    90      -0.405  -3.977  -2.461  1.00 97.32           C  
ATOM    698  C   PRO    90      -1.243  -4.461  -3.642  1.00 97.28           C  
ATOM    699  CB  PRO    90       0.626  -5.032  -2.054  1.00 97.10           C  
ATOM    700  O   PRO    90      -2.367  -4.934  -3.453  1.00 97.00           O  
ATOM    701  CG  PRO    90      -0.068  -5.867  -1.026  1.00 96.23           C  
ATOM    702  CD  PRO    90      -0.969  -4.977  -0.218  1.00 94.88           C  
ATOM    703  N   GLY    91      -0.622  -4.330  -4.767  1.00 96.48           N  
ATOM    704  CA  GLY    91      -1.134  -4.980  -5.963  1.00 96.37           C  
ATOM    705  C   GLY    91      -0.560  -6.367  -6.180  1.00 96.04           C  
ATOM    706  O   GLY    91       0.151  -6.892  -5.320  1.00 95.23           O  
ATOM    707  N   GLY    92      -1.043  -6.971  -7.351  1.00 95.14           N  
ATOM    708  CA  GLY    92      -0.615  -8.328  -7.650  1.00 94.93           C  
ATOM    709  C   GLY    92      -1.150  -8.845  -8.972  1.00 94.45           C  
ATOM    710  O   GLY    92      -1.591  -8.063  -9.817  1.00 93.05           O  
ATOM    711  N   ALA    93      -1.100 -10.090  -9.127  1.00 93.43           N  
ATOM    712  CA  ALA    93      -1.516 -10.772 -10.349  1.00 93.40           C  
ATOM    713  C   ALA    93      -2.991 -10.518 -10.644  1.00 93.49           C  
ATOM    714  CB  ALA    93      -1.249 -12.272 -10.238  1.00 92.55           C  
ATOM    715  O   ALA    93      -3.839 -10.647  -9.758  1.00 92.90           O  
ATOM    716  N   PRO    94      -3.326 -10.241 -11.910  1.00 92.43           N  
ATOM    717  CA  PRO    94      -4.698  -9.866 -12.262  1.00 92.59           C  
ATOM    718  C   PRO    94      -5.709 -10.967 -11.950  1.00 92.57           C  
ATOM    719  CB  PRO    94      -4.618  -9.608 -13.769  1.00 91.48           C  
ATOM    720  O   PRO    94      -6.809 -10.682 -11.469  1.00 91.88           O  
ATOM    721  CG  PRO    94      -3.230  -9.103 -13.997  1.00 88.98           C  
ATOM    722  CD  PRO    94      -2.297  -9.843 -13.082  1.00 87.83           C  
ATOM    723  N   ASP    95      -5.328 -12.237 -12.130  1.00 92.31           N  
ATOM    724  CA  ASP    95      -6.262 -13.329 -11.874  1.00 92.46           C  
ATOM    725  C   ASP    95      -6.561 -13.456 -10.382  1.00 92.94           C  
ATOM    726  CB  ASP    95      -5.706 -14.648 -12.413  1.00 90.99           C  
ATOM    727  O   ASP    95      -7.688 -13.770  -9.994  1.00 92.49           O  
ATOM    728  CG  ASP    95      -4.353 -15.007 -11.824  1.00 83.48           C  
ATOM    729  OD1 ASP    95      -3.510 -14.103 -11.639  1.00 77.58           O  
ATOM    730  OD2 ASP    95      -4.128 -16.204 -11.545  1.00 83.10           O  
ATOM    731  N   VAL    96      -5.600 -13.183  -9.606  1.00 93.94           N  
ATOM    732  CA  VAL    96      -5.778 -13.232  -8.159  1.00 94.17           C  
ATOM    733  C   VAL    96      -6.608 -12.035  -7.699  1.00 94.47           C  
ATOM    734  CB  VAL    96      -4.421 -13.254  -7.421  1.00 93.56           C  
ATOM    735  O   VAL    96      -7.518 -12.181  -6.879  1.00 94.16           O  
ATOM    736  CG1 VAL    96      -4.628 -13.191  -5.908  1.00 91.07           C  
ATOM    737  CG2 VAL    96      -3.627 -14.502  -7.803  1.00 90.71           C  
ATOM    738  N   LEU    97      -6.341 -10.852  -8.221  1.00 95.05           N  
ATOM    739  CA  LEU    97      -7.097  -9.651  -7.884  1.00 95.06           C  
ATOM    740  C   LEU    97      -8.573  -9.823  -8.228  1.00 94.89           C  
ATOM    741  CB  LEU    97      -6.528  -8.435  -8.620  1.00 94.08           C  
ATOM    742  O   LEU    97      -9.446  -9.438  -7.447  1.00 94.21           O  
ATOM    743  CG  LEU    97      -5.175  -7.918  -8.129  1.00 87.90           C  
ATOM    744  CD1 LEU    97      -4.697  -6.767  -9.008  1.00 77.83           C  
ATOM    745  CD2 LEU    97      -5.265  -7.482  -6.671  1.00 77.31           C  
ATOM    746  N   ARG    98      -8.836 -10.417  -9.378  1.00 94.00           N  
ATOM    747  CA  ARG    98     -10.213 -10.665  -9.793  1.00 93.80           C  
ATOM    748  C   ARG    98     -10.954 -11.503  -8.757  1.00 93.83           C  
ATOM    749  CB  ARG    98     -10.247 -11.364 -11.154  1.00 92.01           C  
ATOM    750  O   ARG    98     -12.108 -11.219  -8.431  1.00 93.12           O  
ATOM    751  CG  ARG    98     -11.636 -11.453 -11.766  1.00 81.59           C  
ATOM    752  CD  ARG    98     -11.625 -12.222 -13.080  1.00 77.86           C  
ATOM    753  NE  ARG    98     -10.730 -11.607 -14.057  1.00 73.44           N  
ATOM    754  NH1 ARG    98      -9.303 -13.418 -14.199  1.00 59.69           N  
ATOM    755  NH2 ARG    98      -8.904 -11.538 -15.448  1.00 55.28           N  
ATOM    756  CZ  ARG    98      -9.648 -12.189 -14.566  1.00 69.04           C  
ATOM    757  N   LYS    99     -10.301 -12.457  -8.214  1.00 93.78           N  
ATOM    758  CA  LYS    99     -10.900 -13.320  -7.200  1.00 93.77           C  
ATOM    759  C   LYS    99     -11.100 -12.569  -5.887  1.00 94.23           C  
ATOM    760  CB  LYS    99     -10.032 -14.558  -6.969  1.00 92.19           C  
ATOM    761  O   LYS    99     -12.162 -12.661  -5.269  1.00 93.85           O  
ATOM    762  CG  LYS    99     -10.026 -15.537  -8.134  1.00 81.80           C  
ATOM    763  CD  LYS    99      -9.101 -16.718  -7.867  1.00 76.90           C  
ATOM    764  CE  LYS    99      -9.013 -17.643  -9.074  1.00 68.39           C  
ATOM    765  NZ  LYS    99      -8.047 -18.759  -8.846  1.00 61.14           N  
ATOM    766  N   LEU   100     -10.136 -11.847  -5.472  1.00 95.72           N  
ATOM    767  CA  LEU   100     -10.200 -11.126  -4.205  1.00 95.88           C  
ATOM    768  C   LEU   100     -11.274 -10.045  -4.249  1.00 95.86           C  
ATOM    769  CB  LEU   100      -8.843 -10.501  -3.874  1.00 95.66           C  
ATOM    770  O   LEU   100     -11.941  -9.785  -3.244  1.00 95.51           O  
ATOM    771  CG  LEU   100      -7.710 -11.474  -3.545  1.00 94.77           C  
ATOM    772  CD1 LEU   100      -6.412 -10.712  -3.298  1.00 92.88           C  
ATOM    773  CD2 LEU   100      -8.073 -12.328  -2.335  1.00 92.64           C  
ATOM    774  N   MET   101     -11.508  -9.431  -5.413  1.00 95.99           N  
ATOM    775  CA  MET   101     -12.441  -8.316  -5.552  1.00 95.90           C  
ATOM    776  C   MET   101     -13.884  -8.799  -5.449  1.00 95.22           C  
ATOM    777  CB  MET   101     -12.224  -7.597  -6.884  1.00 95.45           C  
ATOM    778  O   MET   101     -14.804  -7.991  -5.311  1.00 93.87           O  
ATOM    779  CG  MET   101     -10.964  -6.746  -6.924  1.00 94.00           C  
ATOM    780  SD  MET   101     -10.660  -6.017  -8.580  1.00 93.81           S  
ATOM    781  CE  MET   101     -12.063  -4.871  -8.688  1.00 89.35           C  
ATOM    782  N   ARG   102     -14.110 -10.114  -5.477  1.00 94.43           N  
ATOM    783  CA  ARG   102     -15.456 -10.668  -5.375  1.00 94.13           C  
ATOM    784  C   ARG   102     -15.899 -10.764  -3.919  1.00 93.87           C  
ATOM    785  CB  ARG   102     -15.521 -12.048  -6.034  1.00 92.75           C  
ATOM    786  O   ARG   102     -17.059 -11.071  -3.636  1.00 92.76           O  
ATOM    787  CG  ARG   102     -15.375 -12.015  -7.547  1.00 85.75           C  
ATOM    788  CD  ARG   102     -15.387 -13.415  -8.145  1.00 81.43           C  
ATOM    789  NE  ARG   102     -15.214 -13.383  -9.595  1.00 78.29           N  
ATOM    790  NH1 ARG   102     -15.339 -15.674  -9.867  1.00 64.86           N  
ATOM    791  NH2 ARG   102     -15.031 -14.313 -11.686  1.00 59.60           N  
ATOM    792  CZ  ARG   102     -15.195 -14.457 -10.379  1.00 73.72           C  
ATOM    793  N   GLY   103     -15.015 -10.524  -3.077  1.00 93.20           N  
ATOM    794  CA  GLY   103     -15.316 -10.593  -1.656  1.00 93.46           C  
ATOM    795  C   GLY   103     -14.531 -11.671  -0.932  1.00 93.43           C  
ATOM    796  O   GLY   103     -13.551 -12.196  -1.465  1.00 92.49           O  
ATOM    797  N   GLY   104     -14.930 -11.831   0.321  1.00 94.83           N  
ATOM    798  CA  GLY   104     -14.281 -12.855   1.123  1.00 94.99           C  
ATOM    799  C   GLY   104     -13.405 -12.286   2.223  1.00 95.36           C  
ATOM    800  O   GLY   104     -13.456 -11.088   2.506  1.00 94.67           O  
ATOM    801  N   PRO   105     -12.613 -13.146   2.826  1.00 95.08           N  
ATOM    802  CA  PRO   105     -11.895 -12.767   4.045  1.00 95.35           C  
ATOM    803  C   PRO   105     -10.930 -11.604   3.825  1.00 95.69           C  
ATOM    804  CB  PRO   105     -11.136 -14.043   4.419  1.00 94.38           C  
ATOM    805  O   PRO   105     -10.707 -10.801   4.735  1.00 95.45           O  
ATOM    806  CG  PRO   105     -11.941 -15.154   3.825  1.00 90.39           C  
ATOM    807  CD  PRO   105     -12.580 -14.657   2.560  1.00 88.03           C  
ATOM    808  N   TYR   106     -10.320 -11.496   2.648  1.00 96.47           N  
ATOM    809  CA  TYR   106      -9.372 -10.416   2.402  1.00 96.72           C  
ATOM    810  C   TYR   106     -10.071  -9.062   2.418  1.00 96.87           C  
ATOM    811  CB  TYR   106      -8.660 -10.620   1.061  1.00 96.67           C  
ATOM    812  O   TYR   106      -9.618  -8.130   3.087  1.00 96.75           O  
ATOM    813  CG  TYR   106      -7.508  -9.671   0.835  1.00 96.41           C  
ATOM    814  CD1 TYR   106      -7.724  -8.391   0.329  1.00 95.85           C  
ATOM    815  CD2 TYR   106      -6.202 -10.051   1.126  1.00 95.63           C  
ATOM    816  CE1 TYR   106      -6.665  -7.514   0.117  1.00 95.10           C  
ATOM    817  CE2 TYR   106      -5.136  -9.182   0.918  1.00 95.17           C  
ATOM    818  OH  TYR   106      -4.326  -7.053   0.207  1.00 93.39           O  
ATOM    819  CZ  TYR   106      -5.378  -7.917   0.415  1.00 94.63           C  
ATOM    820  N   LEU   107     -11.250  -8.943   1.680  1.00 97.22           N  
ATOM    821  CA  LEU   107     -11.977  -7.678   1.662  1.00 97.19           C  
ATOM    822  C   LEU   107     -12.567  -7.372   3.035  1.00 97.19           C  
ATOM    823  CB  LEU   107     -13.090  -7.715   0.612  1.00 96.48           C  
ATOM    824  O   LEU   107     -12.584  -6.215   3.463  1.00 96.89           O  
ATOM    825  CG  LEU   107     -12.642  -7.786  -0.849  1.00 90.39           C  
ATOM    826  CD1 LEU   107     -13.802  -7.442  -1.777  1.00 78.79           C  
ATOM    827  CD2 LEU   107     -11.460  -6.854  -1.092  1.00 77.74           C  
ATOM    828  N   ASP   108     -13.034  -8.419   3.742  1.00 96.28           N  
ATOM    829  CA  ASP   108     -13.540  -8.236   5.099  1.00 96.30           C  
ATOM    830  C   ASP   108     -12.450  -7.700   6.025  1.00 96.36           C  
ATOM    831  CB  ASP   108     -14.094  -9.553   5.647  1.00 95.83           C  
ATOM    832  O   ASP   108     -12.708  -6.827   6.856  1.00 96.08           O  
ATOM    833  CG  ASP   108     -15.360 -10.004   4.939  1.00 93.91           C  
ATOM    834  OD1 ASP   108     -16.024  -9.170   4.286  1.00 91.71           O  
ATOM    835  OD2 ASP   108     -15.699 -11.203   5.038  1.00 91.98           O  
ATOM    836  N   PHE   109     -11.283  -8.179   5.834  1.00 96.02           N  
ATOM    837  CA  PHE   109     -10.153  -7.724   6.636  1.00 96.21           C  
ATOM    838  C   PHE   109      -9.830  -6.264   6.338  1.00 96.32           C  
ATOM    839  CB  PHE   109      -8.921  -8.597   6.376  1.00 96.09           C  
ATOM    840  O   PHE   109      -9.586  -5.478   7.255  1.00 96.12           O  
ATOM    841  CG  PHE   109      -7.713  -8.198   7.180  1.00 95.73           C  
ATOM    842  CD1 PHE   109      -7.624  -8.516   8.530  1.00 94.83           C  
ATOM    843  CD2 PHE   109      -6.667  -7.505   6.586  1.00 94.66           C  
ATOM    844  CE1 PHE   109      -6.507  -8.148   9.277  1.00 93.92           C  
ATOM    845  CE2 PHE   109      -5.548  -7.134   7.326  1.00 93.96           C  
ATOM    846  CZ  PHE   109      -5.470  -7.455   8.671  1.00 93.55           C  
ATOM    847  N   LEU   110      -9.840  -5.863   5.062  1.00 97.34           N  
ATOM    848  CA  LEU   110      -9.592  -4.468   4.713  1.00 97.33           C  
ATOM    849  C   LEU   110     -10.609  -3.551   5.384  1.00 97.24           C  
ATOM    850  CB  LEU   110      -9.640  -4.279   3.195  1.00 97.21           C  
ATOM    851  O   LEU   110     -10.240  -2.526   5.963  1.00 96.90           O  
ATOM    852  CG  LEU   110      -8.556  -4.996   2.388  1.00 96.49           C  
ATOM    853  CD1 LEU   110      -8.609  -4.562   0.927  1.00 95.08           C  
ATOM    854  CD2 LEU   110      -7.178  -4.725   2.982  1.00 94.70           C  
ATOM    855  N   LYS   111     -11.860  -3.940   5.359  1.00 97.18           N  
ATOM    856  CA  LYS   111     -12.912  -3.142   5.982  1.00 97.02           C  
ATOM    857  C   LYS   111     -12.694  -3.025   7.488  1.00 96.78           C  
ATOM    858  CB  LYS   111     -14.286  -3.749   5.697  1.00 96.51           C  
ATOM    859  O   LYS   111     -12.772  -1.929   8.048  1.00 96.23           O  
ATOM    860  CG  LYS   111     -14.727  -3.631   4.246  1.00 93.32           C  
ATOM    861  CD  LYS   111     -16.056  -4.336   4.005  1.00 90.07           C  
ATOM    862  CE  LYS   111     -16.417  -4.360   2.526  1.00 86.34           C  
ATOM    863  NZ  LYS   111     -17.675  -5.126   2.276  1.00 83.75           N  
ATOM    864  N   ALA   112     -12.404  -4.067   8.059  1.00 95.27           N  
ATOM    865  CA  ALA   112     -12.229  -4.084   9.509  1.00 95.06           C  
ATOM    866  C   ALA   112     -11.033  -3.232   9.927  1.00 94.87           C  
ATOM    867  CB  ALA   112     -12.058  -5.516  10.008  1.00 94.23           C  
ATOM    868  O   ALA   112     -11.130  -2.429  10.857  1.00 94.12           O  
ATOM    869  N   GLN   113      -9.931  -3.350   9.216  1.00 95.30           N  
ATOM    870  CA  GLN   113      -8.721  -2.635   9.609  1.00 95.28           C  
ATOM    871  C   GLN   113      -8.816  -1.154   9.252  1.00 95.19           C  
ATOM    872  CB  GLN   113      -7.490  -3.256   8.945  1.00 94.74           C  
ATOM    873  O   GLN   113      -8.225  -0.309   9.927  1.00 94.58           O  
ATOM    874  CG  GLN   113      -7.150  -4.647   9.461  1.00 92.34           C  
ATOM    875  CD  GLN   113      -7.105  -4.717  10.976  1.00 88.91           C  
ATOM    876  NE2 GLN   113      -7.944  -5.569  11.556  1.00 88.03           N  
ATOM    877  OE1 GLN   113      -6.322  -4.011  11.620  1.00 88.30           O  
ATOM    878  N   SER   114      -9.543  -0.841   8.237  1.00 96.14           N  
ATOM    879  CA  SER   114      -9.672   0.546   7.804  1.00 95.80           C  
ATOM    880  C   SER   114     -10.464   1.370   8.814  1.00 94.79           C  
ATOM    881  CB  SER   114     -10.345   0.620   6.433  1.00 94.80           C  
ATOM    882  O   SER   114     -10.248   2.576   8.944  1.00 92.90           O  
ATOM    883  OG  SER   114     -11.734   0.358   6.540  1.00 80.77           O  
ATOM    884  N   ALA   115     -11.414   0.806   9.470  1.00 93.23           N  
ATOM    885  CA  ALA   115     -12.294   1.502  10.405  1.00 92.21           C  
ATOM    886  C   ALA   115     -11.492   2.191  11.505  1.00 90.40           C  
ATOM    887  CB  ALA   115     -13.301   0.530  11.013  1.00 90.54           C  
ATOM    888  O   ALA   115     -11.872   3.263  11.981  1.00 87.64           O  
ATOM    889  N   GLY   116     -10.340   1.665  11.859  1.00 87.86           N  
ATOM    890  CA  GLY   116      -9.542   2.235  12.933  1.00 87.49           C  
ATOM    891  C   GLY   116      -8.272   2.904  12.442  1.00 88.64           C  
ATOM    892  O   GLY   116      -7.498   3.438  13.239  1.00 87.44           O  
ATOM    893  N   ALA   117      -8.068   2.912  11.171  1.00 93.63           N  
ATOM    894  CA  ALA   117      -6.785   3.342  10.620  1.00 93.95           C  
ATOM    895  C   ALA   117      -6.732   4.860  10.474  1.00 93.54           C  
ATOM    896  CB  ALA   117      -6.534   2.672   9.271  1.00 93.21           C  
ATOM    897  O   ALA   117      -7.714   5.485  10.065  1.00 92.50           O  
ATOM    898  N   ASP   118      -5.554   5.499  10.785  1.00 94.32           N  
ATOM    899  CA  ASP   118      -5.308   6.909  10.496  1.00 94.44           C  
ATOM    900  C   ASP   118      -5.167   7.145   8.994  1.00 94.58           C  
ATOM    901  CB  ASP   118      -4.055   7.396  11.226  1.00 93.62           C  
ATOM    902  O   ASP   118      -5.562   8.197   8.486  1.00 94.08           O  
ATOM    903  CG  ASP   118      -4.163   7.277  12.736  1.00 90.11           C  
ATOM    904  OD1 ASP   118      -5.290   7.345  13.273  1.00 87.02           O  
ATOM    905  OD2 ASP   118      -3.113   7.116  13.394  1.00 88.46           O  
ATOM    906  N   HIS   119      -4.606   6.196   8.314  1.00 96.38           N  
ATOM    907  CA  HIS   119      -4.372   6.264   6.876  1.00 96.56           C  
ATOM    908  C   HIS   119      -4.647   4.921   6.208  1.00 96.83           C  
ATOM    909  CB  HIS   119      -2.937   6.710   6.587  1.00 95.86           C  
ATOM    910  O   HIS   119      -4.321   3.869   6.763  1.00 96.64           O  
ATOM    911  CG  HIS   119      -2.566   8.001   7.244  1.00 91.22           C  
ATOM    912  CD2 HIS   119      -1.807   8.256   8.336  1.00 83.34           C  
ATOM    913  ND1 HIS   119      -2.995   9.224   6.777  1.00 82.86           N  
ATOM    914  CE1 HIS   119      -2.514  10.179   7.556  1.00 83.94           C  
ATOM    915  NE2 HIS   119      -1.790   9.619   8.509  1.00 85.00           N  
ATOM    916  N   VAL   120      -5.274   4.969   5.065  1.00 97.65           N  
ATOM    917  CA  VAL   120      -5.482   3.833   4.174  1.00 97.64           C  
ATOM    918  C   VAL   120      -4.822   4.107   2.824  1.00 97.68           C  
ATOM    919  CB  VAL   120      -6.985   3.530   3.980  1.00 97.31           C  
ATOM    920  O   VAL   120      -5.146   5.093   2.157  1.00 97.47           O  
ATOM    921  CG1 VAL   120      -7.180   2.336   3.048  1.00 94.79           C  
ATOM    922  CG2 VAL   120      -7.655   3.275   5.329  1.00 94.92           C  
ATOM    923  N   SER   121      -3.855   3.238   2.486  1.00 97.81           N  
ATOM    924  CA  SER   121      -3.041   3.433   1.290  1.00 97.76           C  
ATOM    925  C   SER   121      -3.083   2.205   0.386  1.00 97.79           C  
ATOM    926  CB  SER   121      -1.594   3.746   1.671  1.00 97.19           C  
ATOM    927  O   SER   121      -3.275   1.084   0.862  1.00 97.53           O  
ATOM    928  OG  SER   121      -0.760   3.742   0.526  1.00 70.89           O  
ATOM    929  N   SER   122      -2.888   2.437  -0.855  1.00 97.75           N  
ATOM    930  CA  SER   122      -2.690   1.369  -1.830  1.00 97.66           C  
ATOM    931  C   SER   122      -1.664   1.769  -2.885  1.00 97.54           C  
ATOM    932  CB  SER   122      -4.013   1.007  -2.505  1.00 97.45           C  
ATOM    933  O   SER   122      -1.477   2.956  -3.158  1.00 97.17           O  
ATOM    934  OG  SER   122      -4.511   2.101  -3.256  1.00 94.01           O  
ATOM    935  N   VAL   123      -1.043   0.756  -3.433  1.00 97.22           N  
ATOM    936  CA  VAL   123      -0.152   0.963  -4.570  1.00 97.08           C  
ATOM    937  C   VAL   123      -0.543   0.026  -5.710  1.00 97.01           C  
ATOM    938  CB  VAL   123       1.326   0.741  -4.181  1.00 96.56           C  
ATOM    939  O   VAL   123      -1.085  -1.057  -5.475  1.00 96.53           O  
ATOM    940  CG1 VAL   123       1.567  -0.714  -3.782  1.00 84.54           C  
ATOM    941  CG2 VAL   123       2.247   1.141  -5.332  1.00 83.92           C  
ATOM    942  N   CYS   124      -0.270   0.442  -6.865  1.00 95.86           N  
ATOM    943  CA  CYS   124      -0.613  -0.310  -8.067  1.00 95.82           C  
ATOM    944  C   CYS   124      -2.097  -0.655  -8.089  1.00 95.92           C  
ATOM    945  CB  CYS   124       0.219  -1.589  -8.155  1.00 94.79           C  
ATOM    946  O   CYS   124      -2.943   0.202  -7.828  1.00 95.22           O  
ATOM    947  SG  CYS   124       0.391  -2.232  -9.834  1.00 76.22           S  
ATOM    948  N   GLU   125      -2.420  -1.947  -8.399  1.00 95.74           N  
ATOM    949  CA  GLU   125      -3.796  -2.423  -8.505  1.00 95.82           C  
ATOM    950  C   GLU   125      -4.418  -2.623  -7.126  1.00 96.15           C  
ATOM    951  CB  GLU   125      -3.854  -3.729  -9.302  1.00 94.31           C  
ATOM    952  O   GLU   125      -5.598  -2.962  -7.014  1.00 95.78           O  
ATOM    953  CG  GLU   125      -3.343  -3.600 -10.730  1.00 83.03           C  
ATOM    954  CD  GLU   125      -1.846  -3.839 -10.855  1.00 75.96           C  
ATOM    955  OE1 GLU   125      -1.155  -3.919  -9.815  1.00 72.97           O  
ATOM    956  OE2 GLU   125      -1.362  -3.947 -12.004  1.00 70.66           O  
ATOM    957  N   GLY   126      -3.613  -2.373  -6.100  1.00 97.27           N  
ATOM    958  CA  GLY   126      -4.176  -2.437  -4.761  1.00 97.29           C  
ATOM    959  C   GLY   126      -5.358  -1.506  -4.565  1.00 97.51           C  
ATOM    960  O   GLY   126      -6.237  -1.775  -3.744  1.00 97.34           O  
ATOM    961  N   ALA   127      -5.420  -0.427  -5.309  1.00 97.62           N  
ATOM    962  CA  ALA   127      -6.539   0.511  -5.250  1.00 97.57           C  
ATOM    963  C   ALA   127      -7.844  -0.166  -5.659  1.00 97.64           C  
ATOM    964  CB  ALA   127      -6.267   1.719  -6.143  1.00 97.33           C  
ATOM    965  O   ALA   127      -8.919   0.210  -5.187  1.00 97.45           O  
ATOM    966  N   LEU   128      -7.809  -1.145  -6.520  1.00 96.87           N  
ATOM    967  CA  LEU   128      -9.009  -1.858  -6.944  1.00 96.87           C  
ATOM    968  C   LEU   128      -9.580  -2.690  -5.801  1.00 96.89           C  
ATOM    969  CB  LEU   128      -8.702  -2.759  -8.143  1.00 96.57           C  
ATOM    970  O   LEU   128     -10.799  -2.833  -5.680  1.00 96.68           O  
ATOM    971  CG  LEU   128      -8.225  -2.057  -9.415  1.00 95.42           C  
ATOM    972  CD1 LEU   128      -7.901  -3.082 -10.496  1.00 92.41           C  
ATOM    973  CD2 LEU   128      -9.278  -1.068  -9.906  1.00 92.01           C  
ATOM    974  N   LEU   129      -8.685  -3.259  -4.961  1.00 97.69           N  
ATOM    975  CA  LEU   129      -9.138  -3.990  -3.782  1.00 97.67           C  
ATOM    976  C   LEU   129      -9.796  -3.049  -2.779  1.00 97.75           C  
ATOM    977  CB  LEU   129      -7.966  -4.721  -3.122  1.00 97.52           C  
ATOM    978  O   LEU   129     -10.838  -3.375  -2.207  1.00 97.60           O  
ATOM    979  CG  LEU   129      -7.302  -5.823  -3.949  1.00 96.76           C  
ATOM    980  CD1 LEU   129      -6.012  -6.285  -3.278  1.00 95.22           C  
ATOM    981  CD2 LEU   129      -8.258  -6.995  -4.144  1.00 94.98           C  
ATOM    982  N   LEU   130      -9.211  -1.825  -2.606  1.00 98.22           N  
ATOM    983  CA  LEU   130      -9.843  -0.823  -1.755  1.00 98.14           C  
ATOM    984  C   LEU   130     -11.169  -0.362  -2.351  1.00 98.15           C  
ATOM    985  CB  LEU   130      -8.913   0.378  -1.560  1.00 98.03           C  
ATOM    986  O   LEU   130     -12.136  -0.132  -1.621  1.00 97.94           O  
ATOM    987  CG  LEU   130      -7.651   0.130  -0.732  1.00 97.30           C  
ATOM    988  CD1 LEU   130      -6.863   1.425  -0.566  1.00 95.62           C  
ATOM    989  CD2 LEU   130      -8.009  -0.462   0.627  1.00 95.27           C  
ATOM    990  N   ALA   131     -11.240  -0.215  -3.656  1.00 97.60           N  
ATOM    991  CA  ALA   131     -12.477   0.168  -4.333  1.00 97.50           C  
ATOM    992  C   ALA   131     -13.558  -0.892  -4.140  1.00 97.41           C  
ATOM    993  CB  ALA   131     -12.221   0.397  -5.820  1.00 97.29           C  
ATOM    994  O   ALA   131     -14.698  -0.569  -3.799  1.00 97.06           O  
ATOM    995  N   ALA   132     -13.185  -2.171  -4.314  1.00 97.03           N  
ATOM    996  CA  ALA   132     -14.117  -3.284  -4.153  1.00 96.92           C  
ATOM    997  C   ALA   132     -14.640  -3.360  -2.721  1.00 96.82           C  
ATOM    998  CB  ALA   132     -13.446  -4.600  -4.541  1.00 96.58           C  
ATOM    999  O   ALA   132     -15.779  -3.772  -2.491  1.00 96.39           O  
ATOM   1000  N   ALA   133     -13.860  -2.873  -1.779  1.00 97.45           N  
ATOM   1001  CA  ALA   133     -14.235  -2.877  -0.367  1.00 97.29           C  
ATOM   1002  C   ALA   133     -15.030  -1.626  -0.006  1.00 97.15           C  
ATOM   1003  CB  ALA   133     -12.992  -2.986   0.513  1.00 96.93           C  
ATOM   1004  O   ALA   133     -15.475  -1.473   1.134  1.00 96.51           O  
ATOM   1005  N   GLY   134     -15.172  -0.659  -0.961  1.00 97.23           N  
ATOM   1006  CA  GLY   134     -15.896   0.578  -0.714  1.00 97.17           C  
ATOM   1007  C   GLY   134     -15.089   1.597   0.068  1.00 97.26           C  
ATOM   1008  O   GLY   134     -15.648   2.546   0.622  1.00 96.82           O  
ATOM   1009  N   LEU   135     -13.828   1.462   0.108  1.00 98.04           N  
ATOM   1010  CA  LEU   135     -12.991   2.252   1.005  1.00 98.01           C  
ATOM   1011  C   LEU   135     -12.427   3.473   0.287  1.00 98.01           C  
ATOM   1012  CB  LEU   135     -11.849   1.399   1.562  1.00 97.78           C  
ATOM   1013  O   LEU   135     -11.727   4.287   0.894  1.00 97.69           O  
ATOM   1014  CG  LEU   135     -12.251   0.233   2.466  1.00 96.51           C  
ATOM   1015  CD1 LEU   135     -11.021  -0.572   2.872  1.00 93.11           C  
ATOM   1016  CD2 LEU   135     -12.994   0.743   3.697  1.00 92.86           C  
ATOM   1017  N   LEU   136     -12.774   3.597  -0.974  1.00 97.96           N  
ATOM   1018  CA  LEU   136     -12.341   4.769  -1.726  1.00 97.91           C  
ATOM   1019  C   LEU   136     -13.539   5.601  -2.174  1.00 97.80           C  
ATOM   1020  CB  LEU   136     -11.513   4.350  -2.944  1.00 97.76           C  
ATOM   1021  O   LEU   136     -13.386   6.557  -2.938  1.00 97.36           O  
ATOM   1022  CG  LEU   136     -10.154   3.713  -2.652  1.00 97.17           C  
ATOM   1023  CD1 LEU   136      -9.448   3.350  -3.954  1.00 95.84           C  
ATOM   1024  CD2 LEU   136      -9.292   4.651  -1.814  1.00 95.56           C  
ATOM   1025  N   ASP   137     -14.750   5.185  -1.730  1.00 97.54           N  
ATOM   1026  CA  ASP   137     -15.945   5.942  -2.088  1.00 97.51           C  
ATOM   1027  C   ASP   137     -15.869   7.372  -1.560  1.00 97.35           C  
ATOM   1028  CB  ASP   137     -17.200   5.249  -1.552  1.00 97.16           C  
ATOM   1029  O   ASP   137     -15.681   7.587  -0.360  1.00 96.91           O  
ATOM   1030  CG  ASP   137     -17.514   3.950  -2.273  1.00 95.91           C  
ATOM   1031  OD1 ASP   137     -16.789   3.590  -3.226  1.00 94.04           O  
ATOM   1032  OD2 ASP   137     -18.498   3.282  -1.888  1.00 93.23           O  
ATOM   1033  N   GLY   138     -16.037   8.382  -2.497  1.00 96.90           N  
ATOM   1034  CA  GLY   138     -16.012   9.791  -2.140  1.00 96.76           C  
ATOM   1035  C   GLY   138     -14.621  10.395  -2.192  1.00 96.71           C  
ATOM   1036  O   GLY   138     -14.447  11.588  -1.936  1.00 95.97           O  
ATOM   1037  N   TYR   139     -13.604   9.596  -2.479  1.00 97.27           N  
ATOM   1038  CA  TYR   139     -12.226  10.073  -2.494  1.00 97.34           C  
ATOM   1039  C   TYR   139     -11.696  10.167  -3.920  1.00 97.34           C  
ATOM   1040  CB  TYR   139     -11.329   9.151  -1.663  1.00 97.17           C  
ATOM   1041  O   TYR   139     -12.151   9.441  -4.806  1.00 97.07           O  
ATOM   1042  CG  TYR   139     -11.572   9.245  -0.176  1.00 96.44           C  
ATOM   1043  CD1 TYR   139     -10.863  10.151   0.609  1.00 94.93           C  
ATOM   1044  CD2 TYR   139     -12.510   8.428   0.446  1.00 94.79           C  
ATOM   1045  CE1 TYR   139     -11.083  10.240   1.980  1.00 94.19           C  
ATOM   1046  CE2 TYR   139     -12.738   8.508   1.816  1.00 93.78           C  
ATOM   1047  OH  TYR   139     -12.243   9.500   3.930  1.00 91.41           O  
ATOM   1048  CZ  TYR   139     -12.021   9.416   2.573  1.00 93.38           C  
ATOM   1049  N   ARG   140     -10.786  11.088  -4.103  1.00 97.65           N  
ATOM   1050  CA  ARG   140      -9.933  11.081  -5.287  1.00 97.55           C  
ATOM   1051  C   ARG   140      -8.865   9.997  -5.186  1.00 97.58           C  
ATOM   1052  CB  ARG   140      -9.273  12.448  -5.482  1.00 96.81           C  
ATOM   1053  O   ARG   140      -8.218   9.850  -4.147  1.00 97.26           O  
ATOM   1054  CG  ARG   140      -8.521  12.588  -6.796  1.00 85.44           C  
ATOM   1055  CD  ARG   140      -7.976  13.996  -6.987  1.00 77.68           C  
ATOM   1056  NE  ARG   140      -7.227  14.119  -8.234  1.00 76.34           N  
ATOM   1057  NH1 ARG   140      -5.298  14.908  -7.239  1.00 62.42           N  
ATOM   1058  NH2 ARG   140      -5.386  14.623  -9.512  1.00 55.29           N  
ATOM   1059  CZ  ARG   140      -5.972  14.550  -8.326  1.00 68.94           C  
ATOM   1060  N   ALA   141      -8.659   9.223  -6.298  1.00 97.36           N  
ATOM   1061  CA  ALA   141      -7.742   8.088  -6.242  1.00 97.37           C  
ATOM   1062  C   ALA   141      -7.128   7.809  -7.611  1.00 97.39           C  
ATOM   1063  CB  ALA   141      -8.463   6.846  -5.723  1.00 97.17           C  
ATOM   1064  O   ALA   141      -7.649   8.259  -8.634  1.00 97.15           O  
ATOM   1065  N   THR   142      -5.985   7.105  -7.591  1.00 96.81           N  
ATOM   1066  CA  THR   142      -5.343   6.582  -8.792  1.00 96.78           C  
ATOM   1067  C   THR   142      -4.985   5.109  -8.616  1.00 96.70           C  
ATOM   1068  CB  THR   142      -4.076   7.383  -9.142  1.00 96.53           C  
ATOM   1069  O   THR   142      -5.230   4.527  -7.557  1.00 96.34           O  
ATOM   1070  CG2 THR   142      -2.941   7.067  -8.174  1.00 95.09           C  
ATOM   1071  OG1 THR   142      -3.660   7.051 -10.473  1.00 94.96           O  
ATOM   1072  N   THR   143      -4.515   4.453  -9.577  1.00 96.18           N  
ATOM   1073  CA  THR   143      -4.014   3.085  -9.654  1.00 96.18           C  
ATOM   1074  C   THR   143      -2.997   2.945 -10.784  1.00 95.92           C  
ATOM   1075  CB  THR   143      -5.162   2.081  -9.866  1.00 95.88           C  
ATOM   1076  O   THR   143      -2.618   3.935 -11.412  1.00 95.30           O  
ATOM   1077  CG2 THR   143      -5.726   2.180 -11.279  1.00 94.04           C  
ATOM   1078  OG1 THR   143      -4.672   0.752  -9.651  1.00 94.06           O  
ATOM   1079  N   HIS   144      -2.509   1.701 -11.075  1.00 95.28           N  
ATOM   1080  CA  HIS   144      -1.646   1.422 -12.217  1.00 95.28           C  
ATOM   1081  C   HIS   144      -2.309   1.844 -13.524  1.00 94.96           C  
ATOM   1082  CB  HIS   144      -1.286  -0.064 -12.267  1.00 94.83           C  
ATOM   1083  O   HIS   144      -3.482   1.544 -13.755  1.00 94.29           O  
ATOM   1084  CG  HIS   144      -0.207  -0.387 -13.250  1.00 93.67           C  
ATOM   1085  CD2 HIS   144       1.107  -0.662 -13.070  1.00 90.59           C  
ATOM   1086  ND1 HIS   144      -0.432  -0.452 -14.608  1.00 90.34           N  
ATOM   1087  CE1 HIS   144       0.699  -0.754 -15.222  1.00 90.20           C  
ATOM   1088  NE2 HIS   144       1.648  -0.886 -14.312  1.00 90.49           N  
ATOM   1089  N   TRP   145      -1.577   2.481 -14.406  1.00 93.58           N  
ATOM   1090  CA  TRP   145      -2.079   3.120 -15.618  1.00 93.89           C  
ATOM   1091  C   TRP   145      -2.906   2.143 -16.447  1.00 93.52           C  
ATOM   1092  CB  TRP   145      -0.921   3.668 -16.457  1.00 93.17           C  
ATOM   1093  O   TRP   145      -3.922   2.521 -17.034  1.00 92.65           O  
ATOM   1094  CG  TRP   145       0.022   2.615 -16.954  1.00 91.10           C  
ATOM   1095  CD1 TRP   145       1.155   2.165 -16.336  1.00 87.20           C  
ATOM   1096  CD2 TRP   145      -0.084   1.883 -18.179  1.00 87.87           C  
ATOM   1097  CE2 TRP   145       1.020   1.004 -18.238  1.00 89.36           C  
ATOM   1098  CE3 TRP   145      -1.008   1.885 -19.233  1.00 90.29           C  
ATOM   1099  NE1 TRP   145       1.760   1.195 -17.103  1.00 90.15           N  
ATOM   1100  CH2 TRP   145       0.307   0.156 -20.330  1.00 87.32           C  
ATOM   1101  CZ2 TRP   145       1.225   0.134 -19.312  1.00 88.52           C  
ATOM   1102  CZ3 TRP   145      -0.802   1.018 -20.301  1.00 88.45           C  
ATOM   1103  N   ALA   146      -2.503   0.854 -16.410  1.00 93.75           N  
ATOM   1104  CA  ALA   146      -3.180  -0.152 -17.225  1.00 93.77           C  
ATOM   1105  C   ALA   146      -4.561  -0.474 -16.662  1.00 93.97           C  
ATOM   1106  CB  ALA   146      -2.336  -1.421 -17.315  1.00 93.03           C  
ATOM   1107  O   ALA   146      -5.390  -1.082 -17.343  1.00 93.48           O  
ATOM   1108  N   PHE   147      -4.807  -0.078 -15.444  1.00 94.74           N  
ATOM   1109  CA  PHE   147      -6.027  -0.505 -14.769  1.00 94.99           C  
ATOM   1110  C   PHE   147      -6.905   0.694 -14.429  1.00 95.22           C  
ATOM   1111  CB  PHE   147      -5.694  -1.289 -13.496  1.00 94.54           C  
ATOM   1112  O   PHE   147      -7.901   0.558 -13.716  1.00 94.91           O  
ATOM   1113  CG  PHE   147      -5.129  -2.659 -13.758  1.00 93.66           C  
ATOM   1114  CD1 PHE   147      -5.943  -3.783 -13.705  1.00 91.45           C  
ATOM   1115  CD2 PHE   147      -3.783  -2.822 -14.057  1.00 91.34           C  
ATOM   1116  CE1 PHE   147      -5.423  -5.053 -13.947  1.00 90.28           C  
ATOM   1117  CE2 PHE   147      -3.256  -4.088 -14.300  1.00 90.64           C  
ATOM   1118  CZ  PHE   147      -4.078  -5.202 -14.243  1.00 89.54           C  
ATOM   1119  N   ILE   148      -6.611   1.832 -14.934  1.00 95.39           N  
ATOM   1120  CA  ILE   148      -7.414   3.032 -14.729  1.00 95.39           C  
ATOM   1121  C   ILE   148      -8.836   2.793 -15.231  1.00 95.40           C  
ATOM   1122  CB  ILE   148      -6.793   4.256 -15.439  1.00 94.76           C  
ATOM   1123  O   ILE   148      -9.807   3.123 -14.546  1.00 94.98           O  
ATOM   1124  CG1 ILE   148      -5.541   4.728 -14.692  1.00 91.52           C  
ATOM   1125  CG2 ILE   148      -7.818   5.387 -15.560  1.00 91.36           C  
ATOM   1126  CD1 ILE   148      -5.825   5.307 -13.312  1.00 87.45           C  
ATOM   1127  N   PRO   149      -9.036   2.121 -16.440  1.00 94.74           N  
ATOM   1128  CA  PRO   149     -10.412   1.826 -16.848  1.00 94.90           C  
ATOM   1129  C   PRO   149     -11.136   0.911 -15.863  1.00 95.05           C  
ATOM   1130  CB  PRO   149     -10.237   1.140 -18.205  1.00 94.30           C  
ATOM   1131  O   PRO   149     -12.361   0.978 -15.739  1.00 94.76           O  
ATOM   1132  CG  PRO   149      -8.939   1.660 -18.732  1.00 92.94           C  
ATOM   1133  CD  PRO   149      -7.991   1.832 -17.581  1.00 92.08           C  
ATOM   1134  N   CYS   150     -10.419   0.042 -15.141  1.00 95.26           N  
ATOM   1135  CA  CYS   150     -11.028  -0.788 -14.108  1.00 95.48           C  
ATOM   1136  C   CYS   150     -11.480   0.059 -12.924  1.00 95.59           C  
ATOM   1137  CB  CYS   150     -10.047  -1.860 -13.634  1.00 94.95           C  
ATOM   1138  O   CYS   150     -12.587  -0.120 -12.414  1.00 95.29           O  
ATOM   1139  SG  CYS   150      -9.425  -2.915 -14.962  1.00 94.61           S  
ATOM   1140  N   LEU   151     -10.641   1.011 -12.507  1.00 96.12           N  
ATOM   1141  CA  LEU   151     -10.990   1.872 -11.382  1.00 96.17           C  
ATOM   1142  C   LEU   151     -12.159   2.784 -11.737  1.00 96.06           C  
ATOM   1143  CB  LEU   151      -9.783   2.713 -10.955  1.00 95.90           C  
ATOM   1144  O   LEU   151     -12.994   3.091 -10.883  1.00 95.64           O  
ATOM   1145  CG  LEU   151      -9.926   3.488  -9.645  1.00 94.97           C  
ATOM   1146  CD1 LEU   151     -10.133   2.525  -8.480  1.00 92.70           C  
ATOM   1147  CD2 LEU   151      -8.703   4.367  -9.407  1.00 92.31           C  
ATOM   1148  N   GLN   152     -12.297   3.201 -12.958  1.00 95.67           N  
ATOM   1149  CA  GLN   152     -13.351   4.082 -13.450  1.00 95.63           C  
ATOM   1150  C   GLN   152     -14.711   3.391 -13.406  1.00 95.41           C  
ATOM   1151  CB  GLN   152     -13.044   4.545 -14.875  1.00 94.99           C  
ATOM   1152  O   GLN   152     -15.749   4.041 -13.550  1.00 94.74           O  
ATOM   1153  CG  GLN   152     -11.961   5.613 -14.954  1.00 92.84           C  
ATOM   1154  CD  GLN   152     -11.534   5.911 -16.379  1.00 89.90           C  
ATOM   1155  NE2 GLN   152     -11.148   7.157 -16.635  1.00 88.25           N  
ATOM   1156  OE1 GLN   152     -11.550   5.029 -17.244  1.00 88.37           O  
ATOM   1157  N   GLN   153     -14.776   2.113 -13.156  1.00 95.00           N  
ATOM   1158  CA  GLN   153     -16.034   1.383 -13.039  1.00 94.82           C  
ATOM   1159  C   GLN   153     -16.674   1.607 -11.672  1.00 94.92           C  
ATOM   1160  CB  GLN   153     -15.812  -0.111 -13.277  1.00 93.50           C  
ATOM   1161  O   GLN   153     -17.791   1.147 -11.421  1.00 94.28           O  
ATOM   1162  CG  GLN   153     -15.296  -0.442 -14.671  1.00 86.20           C  
ATOM   1163  CD  GLN   153     -15.134  -1.933 -14.898  1.00 81.05           C  
ATOM   1164  NE2 GLN   153     -14.958  -2.326 -16.155  1.00 73.67           N  
ATOM   1165  OE1 GLN   153     -15.165  -2.726 -13.951  1.00 77.44           O  
ATOM   1166  N   PHE   154     -15.976   2.175 -10.807  1.00 95.73           N  
ATOM   1167  CA  PHE   154     -16.503   2.562  -9.503  1.00 95.93           C  
ATOM   1168  C   PHE   154     -16.935   4.023  -9.505  1.00 95.90           C  
ATOM   1169  CB  PHE   154     -15.458   2.325  -8.408  1.00 95.72           C  
ATOM   1170  O   PHE   154     -16.123   4.917  -9.258  1.00 95.40           O  
ATOM   1171  CG  PHE   154     -15.081   0.879  -8.231  1.00 95.13           C  
ATOM   1172  CD1 PHE   154     -15.740   0.083  -7.302  1.00 93.72           C  
ATOM   1173  CD2 PHE   154     -14.067   0.315  -8.994  1.00 93.53           C  
ATOM   1174  CE1 PHE   154     -15.393  -1.256  -7.136  1.00 92.84           C  
ATOM   1175  CE2 PHE   154     -13.715  -1.022  -8.834  1.00 92.82           C  
ATOM   1176  CZ  PHE   154     -14.378  -1.805  -7.904  1.00 92.35           C  
ATOM   1177  N   PRO   155     -18.158   4.283  -9.706  1.00 96.07           N  
ATOM   1178  CA  PRO   155     -18.627   5.648  -9.951  1.00 95.99           C  
ATOM   1179  C   PRO   155     -18.501   6.545  -8.722  1.00 95.89           C  
ATOM   1180  CB  PRO   155     -20.096   5.452 -10.335  1.00 95.05           C  
ATOM   1181  O   PRO   155     -18.511   7.773  -8.846  1.00 95.20           O  
ATOM   1182  CG  PRO   155     -20.466   4.121  -9.764  1.00 92.46           C  
ATOM   1183  CD  PRO   155     -19.259   3.229  -9.813  1.00 91.45           C  
ATOM   1184  N   ALA   156     -18.356   5.972  -7.561  1.00 96.69           N  
ATOM   1185  CA  ALA   156     -18.258   6.767  -6.340  1.00 96.77           C  
ATOM   1186  C   ALA   156     -16.834   7.270  -6.126  1.00 96.85           C  
ATOM   1187  CB  ALA   156     -18.718   5.950  -5.135  1.00 96.02           C  
ATOM   1188  O   ALA   156     -16.555   7.964  -5.145  1.00 96.41           O  
ATOM   1189  N   ILE   157     -15.884   6.863  -6.962  1.00 97.66           N  
ATOM   1190  CA  ILE   157     -14.484   7.257  -6.847  1.00 97.69           C  
ATOM   1191  C   ILE   157     -14.163   8.330  -7.886  1.00 97.49           C  
ATOM   1192  CB  ILE   157     -13.540   6.046  -7.018  1.00 97.51           C  
ATOM   1193  O   ILE   157     -14.501   8.184  -9.063  1.00 97.04           O  
ATOM   1194  CG1 ILE   157     -13.871   4.961  -5.987  1.00 96.89           C  
ATOM   1195  CG2 ILE   157     -12.076   6.482  -6.904  1.00 96.86           C  
ATOM   1196  CD1 ILE   157     -13.081   3.673  -6.169  1.00 95.63           C  
ATOM   1197  N   LYS   158     -13.521   9.382  -7.499  1.00 97.47           N  
ATOM   1198  CA  LYS   158     -12.979  10.382  -8.414  1.00 97.29           C  
ATOM   1199  C   LYS   158     -11.591   9.981  -8.907  1.00 97.34           C  
ATOM   1200  CB  LYS   158     -12.919  11.753  -7.739  1.00 95.86           C  
ATOM   1201  O   LYS   158     -10.598  10.168  -8.201  1.00 96.75           O  
ATOM   1202  CG  LYS   158     -12.492  12.881  -8.666  1.00 77.36           C  
ATOM   1203  CD  LYS   158     -12.439  14.216  -7.934  1.00 69.75           C  
ATOM   1204  CE  LYS   158     -11.949  15.335  -8.843  1.00 61.97           C  
ATOM   1205  NZ  LYS   158     -11.866  16.640  -8.122  1.00 57.46           N  
ATOM   1206  N   VAL   159     -11.574   9.420 -10.051  1.00 96.47           N  
ATOM   1207  CA  VAL   159     -10.308   8.931 -10.587  1.00 96.44           C  
ATOM   1208  C   VAL   159      -9.458  10.107 -11.062  1.00 96.08           C  
ATOM   1209  CB  VAL   159     -10.530   7.932 -11.745  1.00 95.96           C  
ATOM   1210  O   VAL   159      -9.908  10.917 -11.876  1.00 95.29           O  
ATOM   1211  CG1 VAL   159      -9.194   7.440 -12.297  1.00 94.25           C  
ATOM   1212  CG2 VAL   159     -11.385   6.755 -11.277  1.00 94.13           C  
ATOM   1213  N   ALA   160      -8.272  10.165 -10.546  1.00 95.71           N  
ATOM   1214  CA  ALA   160      -7.374  11.272 -10.863  1.00 95.48           C  
ATOM   1215  C   ALA   160      -6.936  11.223 -12.324  1.00 94.88           C  
ATOM   1216  CB  ALA   160      -6.155  11.248  -9.944  1.00 94.93           C  
ATOM   1217  O   ALA   160      -6.657  10.148 -12.859  1.00 93.69           O  
ATOM   1218  N   GLU   161      -6.766  12.390 -12.892  1.00 92.41           N  
ATOM   1219  CA  GLU   161      -6.286  12.533 -14.263  1.00 92.23           C  
ATOM   1220  C   GLU   161      -4.764  12.638 -14.307  1.00 92.00           C  
ATOM   1221  CB  GLU   161      -6.917  13.757 -14.930  1.00 90.02           C  
ATOM   1222  O   GLU   161      -4.136  13.038 -13.324  1.00 90.62           O  
ATOM   1223  CG  GLU   161      -8.430  13.668 -15.073  1.00 81.09           C  
ATOM   1224  CD  GLU   161      -9.040  14.882 -15.755  1.00 77.89           C  
ATOM   1225  OE1 GLU   161      -8.300  15.845 -16.058  1.00 75.82           O  
ATOM   1226  OE2 GLU   161     -10.270  14.870 -15.988  1.00 72.69           O  
ATOM   1227  N   GLY   162      -4.209  12.182 -15.419  1.00 91.41           N  
ATOM   1228  CA  GLY   162      -2.813  12.476 -15.701  1.00 91.12           C  
ATOM   1229  C   GLY   162      -1.858  11.448 -15.124  1.00 90.77           C  
ATOM   1230  O   GLY   162      -0.656  11.699 -15.022  1.00 88.88           O  
ATOM   1231  N   PHE   163      -2.242  10.382 -14.680  1.00 90.87           N  
ATOM   1232  CA  PHE   163      -1.443   9.254 -14.216  1.00 91.19           C  
ATOM   1233  C   PHE   163      -0.454   9.696 -13.144  1.00 91.22           C  
ATOM   1234  CB  PHE   163      -0.694   8.607 -15.386  1.00 89.84           C  
ATOM   1235  O   PHE   163       0.752   9.480 -13.278  1.00 89.65           O  
ATOM   1236  CG  PHE   163      -1.586   8.207 -16.530  1.00 87.71           C  
ATOM   1237  CD1 PHE   163      -2.436   7.113 -16.418  1.00 84.02           C  
ATOM   1238  CD2 PHE   163      -1.574   8.925 -17.719  1.00 84.57           C  
ATOM   1239  CE1 PHE   163      -3.262   6.741 -17.476  1.00 84.53           C  
ATOM   1240  CE2 PHE   163      -2.397   8.559 -18.780  1.00 85.30           C  
ATOM   1241  CZ  PHE   163      -3.240   7.466 -18.657  1.00 82.88           C  
ATOM   1242  N   PRO   164      -0.940  10.437 -12.121  1.00 92.86           N  
ATOM   1243  CA  PRO   164      -0.027  10.866 -11.060  1.00 93.12           C  
ATOM   1244  C   PRO   164       0.687   9.695 -10.387  1.00 93.11           C  
ATOM   1245  CB  PRO   164      -0.948  11.585 -10.071  1.00 92.74           C  
ATOM   1246  O   PRO   164       0.143   8.590 -10.324  1.00 92.68           O  
ATOM   1247  CG  PRO   164      -2.276  10.917 -10.231  1.00 92.03           C  
ATOM   1248  CD  PRO   164      -2.451  10.545 -11.675  1.00 91.51           C  
ATOM   1249  N   ARG   165       1.820   9.960  -9.869  1.00 92.67           N  
ATOM   1250  CA  ARG   165       2.576   8.951  -9.135  1.00 92.66           C  
ATOM   1251  C   ARG   165       1.803   8.471  -7.911  1.00 93.31           C  
ATOM   1252  CB  ARG   165       3.939   9.502  -8.711  1.00 90.45           C  
ATOM   1253  O   ARG   165       1.810   7.280  -7.593  1.00 92.81           O  
ATOM   1254  CG  ARG   165       4.879   8.450  -8.143  1.00 77.04           C  
ATOM   1255  CD  ARG   165       6.281   9.004  -7.928  1.00 71.96           C  
ATOM   1256  NE  ARG   165       7.041   9.046  -9.173  1.00 65.67           N  
ATOM   1257  NH1 ARG   165       8.803  10.258  -8.299  1.00 47.91           N  
ATOM   1258  NH2 ARG   165       8.827   9.618 -10.500  1.00 41.92           N  
ATOM   1259  CZ  ARG   165       8.222   9.641  -9.321  1.00 64.05           C  
ATOM   1260  N   TYR   166       1.272   9.336  -7.219  1.00 94.99           N  
ATOM   1261  CA  TYR   166       0.341   9.019  -6.142  1.00 95.30           C  
ATOM   1262  C   TYR   166      -0.641  10.162  -5.916  1.00 95.19           C  
ATOM   1263  CB  TYR   166       1.100   8.718  -4.846  1.00 94.74           C  
ATOM   1264  O   TYR   166      -0.408  11.287  -6.364  1.00 94.64           O  
ATOM   1265  CG  TYR   166       1.933   9.875  -4.348  1.00 93.59           C  
ATOM   1266  CD1 TYR   166       3.270  10.004  -4.718  1.00 91.21           C  
ATOM   1267  CD2 TYR   166       1.386  10.838  -3.508  1.00 91.09           C  
ATOM   1268  CE1 TYR   166       4.042  11.067  -4.260  1.00 90.71           C  
ATOM   1269  CE2 TYR   166       2.149  11.905  -3.045  1.00 90.49           C  
ATOM   1270  OH  TYR   166       4.234  13.065  -2.970  1.00 85.98           O  
ATOM   1271  CZ  TYR   166       3.474  12.011  -3.426  1.00 89.83           C  
ATOM   1272  N   VAL   167      -1.741   9.902  -5.261  1.00 96.06           N  
ATOM   1273  CA  VAL   167      -2.786  10.858  -4.906  1.00 96.11           C  
ATOM   1274  C   VAL   167      -3.069  10.781  -3.408  1.00 96.06           C  
ATOM   1275  CB  VAL   167      -4.082  10.605  -5.708  1.00 95.64           C  
ATOM   1276  O   VAL   167      -3.224   9.690  -2.854  1.00 95.72           O  
ATOM   1277  CG1 VAL   167      -5.220  11.480  -5.185  1.00 91.14           C  
ATOM   1278  CG2 VAL   167      -3.848  10.860  -7.195  1.00 90.55           C  
ATOM   1279  N   ILE   168      -3.062  11.909  -2.794  1.00 95.61           N  
ATOM   1280  CA  ILE   168      -3.502  12.036  -1.409  1.00 95.63           C  
ATOM   1281  C   ILE   168      -4.821  12.803  -1.354  1.00 95.47           C  
ATOM   1282  CB  ILE   168      -2.436  12.739  -0.540  1.00 94.92           C  
ATOM   1283  O   ILE   168      -4.905  13.939  -1.826  1.00 94.91           O  
ATOM   1284  CG1 ILE   168      -1.098  11.996  -0.630  1.00 91.75           C  
ATOM   1285  CG2 ILE   168      -2.907  12.844   0.914  1.00 91.59           C  
ATOM   1286  CD1 ILE   168       0.047  12.693   0.092  1.00 87.43           C  
ATOM   1287  N   ASP   169      -5.783  12.174  -0.842  1.00 96.40           N  
ATOM   1288  CA  ASP   169      -7.092  12.759  -0.567  1.00 96.46           C  
ATOM   1289  C   ASP   169      -7.607  12.332   0.806  1.00 96.28           C  
ATOM   1290  CB  ASP   169      -8.096  12.362  -1.651  1.00 96.25           C  
ATOM   1291  O   ASP   169      -7.971  11.172   1.005  1.00 95.84           O  
ATOM   1292  CG  ASP   169      -9.380  13.172  -1.596  1.00 95.31           C  
ATOM   1293  OD1 ASP   169      -9.511  14.047  -0.714  1.00 92.77           O  
ATOM   1294  OD2 ASP   169     -10.269  12.930  -2.441  1.00 92.90           O  
ATOM   1295  N   GLY   170      -7.629  13.368   1.814  1.00 95.68           N  
ATOM   1296  CA  GLY   170      -7.915  13.017   3.196  1.00 95.51           C  
ATOM   1297  C   GLY   170      -6.944  12.001   3.767  1.00 95.71           C  
ATOM   1298  O   GLY   170      -5.730  12.215   3.746  1.00 94.86           O  
ATOM   1299  N   ASN   171      -7.467  10.891   4.276  1.00 95.92           N  
ATOM   1300  CA  ASN   171      -6.630   9.840   4.846  1.00 96.09           C  
ATOM   1301  C   ASN   171      -6.465   8.670   3.880  1.00 96.20           C  
ATOM   1302  CB  ASN   171      -7.212   9.353   6.175  1.00 94.96           C  
ATOM   1303  O   ASN   171      -6.036   7.586   4.279  1.00 95.55           O  
ATOM   1304  CG  ASN   171      -8.545   8.652   6.007  1.00 89.61           C  
ATOM   1305  ND2 ASN   171      -8.887   7.793   6.960  1.00 85.08           N  
ATOM   1306  OD1 ASN   171      -9.261   8.880   5.029  1.00 82.54           O  
ATOM   1307  N   ARG   172      -6.889   8.923   2.504  1.00 97.16           N  
ATOM   1308  CA  ARG   172      -6.641   7.963   1.433  1.00 97.18           C  
ATOM   1309  C   ARG   172      -5.412   8.355   0.620  1.00 97.18           C  
ATOM   1310  CB  ARG   172      -7.862   7.853   0.517  1.00 96.74           C  
ATOM   1311  O   ARG   172      -5.273   9.510   0.212  1.00 96.85           O  
ATOM   1312  CG  ARG   172      -9.117   7.362   1.221  1.00 94.05           C  
ATOM   1313  CD  ARG   172      -8.974   5.920   1.688  1.00 90.06           C  
ATOM   1314  NE  ARG   172     -10.208   5.425   2.293  1.00 89.49           N  
ATOM   1315  NH1 ARG   172      -9.795   6.333   4.377  1.00 80.08           N  
ATOM   1316  NH2 ARG   172     -11.713   5.136   4.003  1.00 77.31           N  
ATOM   1317  CZ  ARG   172     -10.569   5.633   3.556  1.00 86.01           C  
ATOM   1318  N   ILE   173      -4.495   7.480   0.474  1.00 96.87           N  
ATOM   1319  CA  ILE   173      -3.313   7.642  -0.367  1.00 96.86           C  
ATOM   1320  C   ILE   173      -3.234   6.495  -1.371  1.00 96.87           C  
ATOM   1321  CB  ILE   173      -2.022   7.703   0.480  1.00 96.09           C  
ATOM   1322  O   ILE   173      -3.199   5.324  -0.985  1.00 96.46           O  
ATOM   1323  CG1 ILE   173      -2.134   8.799   1.546  1.00 86.33           C  
ATOM   1324  CG2 ILE   173      -0.800   7.932  -0.415  1.00 86.29           C  
ATOM   1325  CD1 ILE   173      -2.680   8.310   2.881  1.00 78.28           C  
ATOM   1326  N   THR   174      -3.326   6.784  -2.622  1.00 97.15           N  
ATOM   1327  CA  THR   174      -3.271   5.762  -3.662  1.00 97.11           C  
ATOM   1328  C   THR   174      -2.122   6.034  -4.628  1.00 96.90           C  
ATOM   1329  CB  THR   174      -4.596   5.689  -4.443  1.00 96.90           C  
ATOM   1330  O   THR   174      -1.930   7.170  -5.069  1.00 96.45           O  
ATOM   1331  CG2 THR   174      -5.751   5.290  -3.531  1.00 95.98           C  
ATOM   1332  OG1 THR   174      -4.877   6.972  -5.017  1.00 95.45           O  
ATOM   1333  N   GLY   175      -1.356   5.000  -4.914  1.00 96.20           N  
ATOM   1334  CA  GLY   175      -0.209   5.105  -5.802  1.00 96.02           C  
ATOM   1335  C   GLY   175      -0.436   4.446  -7.150  1.00 95.73           C  
ATOM   1336  O   GLY   175      -1.238   3.517  -7.265  1.00 94.85           O  
ATOM   1337  N   GLY   176       0.281   4.969  -8.108  1.00 94.18           N  
ATOM   1338  CA  GLY   176       0.292   4.373  -9.435  1.00 93.65           C  
ATOM   1339  C   GLY   176       1.065   3.068  -9.495  1.00 93.05           C  
ATOM   1340  O   GLY   176       0.936   2.223  -8.607  1.00 90.04           O  
ATOM   1341  N   GLY   177       2.004   2.941 -10.476  1.00 91.91           N  
ATOM   1342  CA  GLY   177       2.712   1.709 -10.789  1.00 91.92           C  
ATOM   1343  C   GLY   177       3.633   1.251  -9.674  1.00 92.00           C  
ATOM   1344  O   GLY   177       3.760   1.925  -8.650  1.00 91.06           O  
ATOM   1345  N   ILE   178       4.280   0.246  -9.805  1.00 92.12           N  
ATOM   1346  CA  ILE   178       5.068  -0.513  -8.840  1.00 92.27           C  
ATOM   1347  C   ILE   178       6.087   0.406  -8.169  1.00 92.02           C  
ATOM   1348  CB  ILE   178       5.783  -1.708  -9.509  1.00 90.62           C  
ATOM   1349  O   ILE   178       6.169   0.460  -6.940  1.00 90.93           O  
ATOM   1350  CG1 ILE   178       4.757  -2.719 -10.033  1.00 81.37           C  
ATOM   1351  CG2 ILE   178       6.756  -2.373  -8.530  1.00 80.45           C  
ATOM   1352  CD1 ILE   178       5.357  -3.818 -10.900  1.00 77.19           C  
ATOM   1353  N   SER   179       6.737   1.144  -8.914  1.00 92.19           N  
ATOM   1354  CA  SER   179       7.793   1.977  -8.347  1.00 92.30           C  
ATOM   1355  C   SER   179       7.213   3.181  -7.613  1.00 92.39           C  
ATOM   1356  CB  SER   179       8.749   2.449  -9.443  1.00 90.99           C  
ATOM   1357  O   SER   179       7.920   3.856  -6.861  1.00 91.63           O  
ATOM   1358  OG  SER   179       8.062   3.224 -10.410  1.00 81.99           O  
ATOM   1359  N   SER   180       5.930   3.514  -7.821  1.00 93.55           N  
ATOM   1360  CA  SER   180       5.278   4.630  -7.144  1.00 93.82           C  
ATOM   1361  C   SER   180       5.224   4.406  -5.636  1.00 94.11           C  
ATOM   1362  CB  SER   180       3.863   4.835  -7.687  1.00 92.83           C  
ATOM   1363  O   SER   180       5.087   5.359  -4.866  1.00 93.71           O  
ATOM   1364  OG  SER   180       3.900   5.255  -9.040  1.00 82.72           O  
ATOM   1365  N   GLY   181       5.288   3.138  -5.266  1.00 94.18           N  
ATOM   1366  CA  GLY   181       5.276   2.811  -3.848  1.00 94.41           C  
ATOM   1367  C   GLY   181       6.426   3.437  -3.082  1.00 94.51           C  
ATOM   1368  O   GLY   181       6.278   3.792  -1.911  1.00 93.98           O  
ATOM   1369  N   LEU   182       7.542   3.615  -3.714  1.00 94.96           N  
ATOM   1370  CA  LEU   182       8.680   4.257  -3.065  1.00 95.03           C  
ATOM   1371  C   LEU   182       8.367   5.712  -2.732  1.00 95.03           C  
ATOM   1372  CB  LEU   182       9.920   4.181  -3.959  1.00 94.05           C  
ATOM   1373  O   LEU   182       8.563   6.150  -1.596  1.00 94.55           O  
ATOM   1374  CG  LEU   182      10.568   2.803  -4.104  1.00 88.58           C  
ATOM   1375  CD1 LEU   182      11.410   2.744  -5.375  1.00 79.32           C  
ATOM   1376  CD2 LEU   182      11.418   2.480  -2.879  1.00 79.07           C  
ATOM   1377  N   ALA   183       7.888   6.425  -3.708  1.00 94.36           N  
ATOM   1378  CA  ALA   183       7.542   7.829  -3.506  1.00 94.47           C  
ATOM   1379  C   ALA   183       6.381   7.972  -2.526  1.00 94.74           C  
ATOM   1380  CB  ALA   183       7.193   8.488  -4.838  1.00 93.49           C  
ATOM   1381  O   ALA   183       6.396   8.851  -1.660  1.00 94.46           O  
ATOM   1382  N   GLU   184       5.456   7.136  -2.736  1.00 95.65           N  
ATOM   1383  CA  GLU   184       4.278   7.130  -1.875  1.00 95.73           C  
ATOM   1384  C   GLU   184       4.659   6.874  -0.420  1.00 95.93           C  
ATOM   1385  CB  GLU   184       3.270   6.079  -2.348  1.00 94.62           C  
ATOM   1386  O   GLU   184       4.164   7.549   0.485  1.00 95.61           O  
ATOM   1387  CG  GLU   184       1.994   6.033  -1.520  1.00 86.17           C  
ATOM   1388  CD  GLU   184       1.027   4.949  -1.968  1.00 80.19           C  
ATOM   1389  OE1 GLU   184       1.310   4.261  -2.974  1.00 79.27           O  
ATOM   1390  OE2 GLU   184      -0.024   4.788  -1.307  1.00 76.94           O  
ATOM   1391  N   ALA   185       5.480   5.941  -0.155  1.00 96.02           N  
ATOM   1392  CA  ALA   185       5.931   5.635   1.200  1.00 96.07           C  
ATOM   1393  C   ALA   185       6.674   6.820   1.811  1.00 95.97           C  
ATOM   1394  CB  ALA   185       6.823   4.396   1.197  1.00 95.69           C  
ATOM   1395  O   ALA   185       6.471   7.151   2.981  1.00 95.58           O  
ATOM   1396  N   LEU   186       7.484   7.543   1.057  1.00 95.55           N  
ATOM   1397  CA  LEU   186       8.188   8.714   1.570  1.00 95.51           C  
ATOM   1398  C   LEU   186       7.209   9.833   1.908  1.00 95.47           C  
ATOM   1399  CB  LEU   186       9.217   9.210   0.550  1.00 94.74           C  
ATOM   1400  O   LEU   186       7.376  10.528   2.912  1.00 95.02           O  
ATOM   1401  CG  LEU   186      10.516   8.410   0.454  1.00 90.25           C  
ATOM   1402  CD1 LEU   186      11.374   8.929  -0.696  1.00 80.84           C  
ATOM   1403  CD2 LEU   186      11.283   8.474   1.770  1.00 79.92           C  
ATOM   1404  N   ALA   187       6.216  10.001   1.064  1.00 95.60           N  
ATOM   1405  CA  ALA   187       5.182  10.995   1.341  1.00 95.64           C  
ATOM   1406  C   ALA   187       4.456  10.682   2.646  1.00 95.75           C  
ATOM   1407  CB  ALA   187       4.187  11.063   0.185  1.00 95.06           C  
ATOM   1408  O   ALA   187       4.155  11.586   3.429  1.00 95.47           O  
ATOM   1409  N   ILE   188       4.248   9.424   2.913  1.00 96.19           N  
ATOM   1410  CA  ILE   188       3.587   9.006   4.145  1.00 96.22           C  
ATOM   1411  C   ILE   188       4.527   9.210   5.330  1.00 96.16           C  
ATOM   1412  CB  ILE   188       3.132   7.531   4.069  1.00 95.83           C  
ATOM   1413  O   ILE   188       4.103   9.665   6.396  1.00 95.76           O  
ATOM   1414  CG1 ILE   188       1.951   7.386   3.103  1.00 93.90           C  
ATOM   1415  CG2 ILE   188       2.769   7.006   5.461  1.00 93.79           C  
ATOM   1416  CD1 ILE   188       1.567   5.942   2.808  1.00 91.16           C  
ATOM   1417  N   VAL   189       5.812   8.916   5.179  1.00 95.91           N  
ATOM   1418  CA  VAL   189       6.774   9.192   6.240  1.00 95.93           C  
ATOM   1419  C   VAL   189       6.745  10.679   6.590  1.00 95.75           C  
ATOM   1420  CB  VAL   189       8.203   8.768   5.835  1.00 95.67           C  
ATOM   1421  O   VAL   189       6.725  11.046   7.767  1.00 95.29           O  
ATOM   1422  CG1 VAL   189       9.223   9.260   6.861  1.00 94.77           C  
ATOM   1423  CG2 VAL   189       8.285   7.251   5.681  1.00 94.63           C  
ATOM   1424  N   ALA   190       6.709  11.558   5.625  1.00 95.57           N  
ATOM   1425  CA  ALA   190       6.649  13.000   5.852  1.00 95.46           C  
ATOM   1426  C   ALA   190       5.378  13.385   6.604  1.00 95.22           C  
ATOM   1427  CB  ALA   190       6.727  13.751   4.525  1.00 94.96           C  
ATOM   1428  O   ALA   190       5.413  14.226   7.505  1.00 94.61           O  
ATOM   1429  N   ARG   191       4.317  12.804   6.339  1.00 94.92           N  
ATOM   1430  CA  ARG   191       3.015  13.113   6.920  1.00 94.56           C  
ATOM   1431  C   ARG   191       2.928  12.623   8.361  1.00 94.47           C  
ATOM   1432  CB  ARG   191       1.893  12.489   6.086  1.00 93.14           C  
ATOM   1433  O   ARG   191       2.378  13.311   9.224  1.00 93.61           O  
ATOM   1434  CG  ARG   191       0.497  12.910   6.518  1.00 83.81           C  
ATOM   1435  CD  ARG   191      -0.567  12.410   5.552  1.00 78.79           C  
ATOM   1436  NE  ARG   191      -1.904  12.836   5.955  1.00 75.12           N  
ATOM   1437  NH1 ARG   191      -2.064  14.526   4.389  1.00 62.85           N  
ATOM   1438  NH2 ARG   191      -3.795  14.134   5.840  1.00 57.42           N  
ATOM   1439  CZ  ARG   191      -2.585  13.831   5.394  1.00 71.62           C  
ATOM   1440  N   VAL   192       3.524  11.428   8.667  1.00 94.56           N  
ATOM   1441  CA  VAL   192       3.266  10.800   9.959  1.00 94.11           C  
ATOM   1442  C   VAL   192       4.425  11.085  10.913  1.00 93.70           C  
ATOM   1443  CB  VAL   192       3.055   9.276   9.817  1.00 92.68           C  
ATOM   1444  O   VAL   192       4.217  11.264  12.115  1.00 92.24           O  
ATOM   1445  CG1 VAL   192       1.852   8.979   8.924  1.00 78.51           C  
ATOM   1446  CG2 VAL   192       4.314   8.613   9.261  1.00 77.45           C  
ATOM   1447  N   ALA   193       5.666  11.180  10.316  1.00 94.15           N  
ATOM   1448  CA  ALA   193       6.852  11.303  11.160  1.00 94.09           C  
ATOM   1449  C   ALA   193       7.541  12.647  10.945  1.00 93.80           C  
ATOM   1450  CB  ALA   193       7.824  10.159  10.881  1.00 93.59           C  
ATOM   1451  O   ALA   193       8.412  13.037  11.727  1.00 92.76           O  
ATOM   1452  N   GLY   194       7.156  13.387   9.900  1.00 94.00           N  
ATOM   1453  CA  GLY   194       7.710  14.709   9.657  1.00 94.09           C  
ATOM   1454  C   GLY   194       8.704  14.738   8.511  1.00 94.58           C  
ATOM   1455  O   GLY   194       9.285  13.709   8.160  1.00 94.31           O  
ATOM   1456  N   GLN   195       8.912  15.918   7.945  1.00 95.55           N  
ATOM   1457  CA  GLN   195       9.732  16.128   6.756  1.00 95.41           C  
ATOM   1458  C   GLN   195      11.187  15.752   7.019  1.00 95.64           C  
ATOM   1459  CB  GLN   195       9.641  17.581   6.290  1.00 93.19           C  
ATOM   1460  O   GLN   195      11.855  15.189   6.149  1.00 95.12           O  
ATOM   1461  CG  GLN   195       8.308  17.939   5.646  1.00 76.49           C  
ATOM   1462  CD  GLN   195       8.334  19.287   4.951  1.00 71.35           C  
ATOM   1463  NE2 GLN   195       7.223  19.650   4.318  1.00 57.99           N  
ATOM   1464  OE1 GLN   195       9.343  19.998   4.984  1.00 66.25           O  
ATOM   1465  N   ASP   196      11.668  16.005   8.152  1.00 95.17           N  
ATOM   1466  CA  ASP   196      13.063  15.709   8.463  1.00 95.23           C  
ATOM   1467  C   ASP   196      13.325  14.205   8.434  1.00 95.39           C  
ATOM   1468  CB  ASP   196      13.442  16.282   9.830  1.00 94.24           C  
ATOM   1469  O   ASP   196      14.350  13.758   7.915  1.00 94.95           O  
ATOM   1470  CG  ASP   196      13.527  17.798   9.834  1.00 88.59           C  
ATOM   1471  OD1 ASP   196      13.661  18.405   8.749  1.00 83.70           O  
ATOM   1472  OD2 ASP   196      13.463  18.392  10.933  1.00 87.09           O  
ATOM   1473  N   ILE   197      12.401  13.451   8.979  1.00 95.60           N  
ATOM   1474  CA  ILE   197      12.523  11.998   8.957  1.00 95.74           C  
ATOM   1475  C   ILE   197      12.432  11.494   7.519  1.00 95.94           C  
ATOM   1476  CB  ILE   197      11.439  11.326   9.830  1.00 95.01           C  
ATOM   1477  O   ILE   197      13.211  10.632   7.106  1.00 95.63           O  
ATOM   1478  CG1 ILE   197      11.598  11.747  11.296  1.00 91.47           C  
ATOM   1479  CG2 ILE   197      11.498   9.803   9.688  1.00 91.30           C  
ATOM   1480  CD1 ILE   197      12.944  11.376  11.904  1.00 86.54           C  
ATOM   1481  N   ALA   198      11.539  12.031   6.733  1.00 95.71           N  
ATOM   1482  CA  ALA   198      11.396  11.629   5.336  1.00 95.77           C  
ATOM   1483  C   ALA   198      12.671  11.920   4.549  1.00 95.62           C  
ATOM   1484  CB  ALA   198      10.206  12.340   4.697  1.00 95.35           C  
ATOM   1485  O   ALA   198      13.123  11.089   3.758  1.00 95.16           O  
ATOM   1486  N   LYS   199      13.260  13.049   4.781  1.00 95.75           N  
ATOM   1487  CA  LYS   199      14.518  13.403   4.129  1.00 95.68           C  
ATOM   1488  C   LYS   199      15.635  12.444   4.534  1.00 95.61           C  
ATOM   1489  CB  LYS   199      14.913  14.841   4.469  1.00 94.97           C  
ATOM   1490  O   LYS   199      16.454  12.050   3.700  1.00 95.16           O  
ATOM   1491  CG  LYS   199      14.072  15.896   3.766  1.00 90.37           C  
ATOM   1492  CD  LYS   199      14.478  17.304   4.183  1.00 86.54           C  
ATOM   1493  CE  LYS   199      13.623  18.360   3.497  1.00 81.12           C  
ATOM   1494  NZ  LYS   199      13.943  19.735   3.985  1.00 75.40           N  
ATOM   1495  N   HIS   200      15.619  12.122   5.780  1.00 95.57           N  
ATOM   1496  CA  HIS   200      16.611  11.169   6.265  1.00 95.55           C  
ATOM   1497  C   HIS   200      16.454   9.815   5.581  1.00 95.54           C  
ATOM   1498  CB  HIS   200      16.501  11.007   7.782  1.00 94.93           C  
ATOM   1499  O   HIS   200      17.435   9.233   5.113  1.00 95.09           O  
ATOM   1500  CG  HIS   200      17.433   9.981   8.345  1.00 91.16           C  
ATOM   1501  CD2 HIS   200      17.208   8.717   8.776  1.00 84.46           C  
ATOM   1502  ND1 HIS   200      18.780  10.215   8.519  1.00 83.72           N  
ATOM   1503  CE1 HIS   200      19.345   9.135   9.033  1.00 84.02           C  
ATOM   1504  NE2 HIS   200      18.413   8.212   9.199  1.00 85.42           N  
ATOM   1505  N   VAL   201      15.262   9.328   5.508  1.00 95.60           N  
ATOM   1506  CA  VAL   201      14.973   8.050   4.864  1.00 95.70           C  
ATOM   1507  C   VAL   201      15.351   8.119   3.386  1.00 95.55           C  
ATOM   1508  CB  VAL   201      13.486   7.661   5.017  1.00 95.38           C  
ATOM   1509  O   VAL   201      15.978   7.199   2.856  1.00 95.11           O  
ATOM   1510  CG1 VAL   201      13.160   6.431   4.171  1.00 94.41           C  
ATOM   1511  CG2 VAL   201      13.149   7.408   6.485  1.00 94.27           C  
ATOM   1512  N   GLN   202      14.994   9.244   2.746  1.00 95.46           N  
ATOM   1513  CA  GLN   202      15.341   9.437   1.342  1.00 95.45           C  
ATOM   1514  C   GLN   202      16.853   9.388   1.138  1.00 95.25           C  
ATOM   1515  CB  GLN   202      14.784  10.765   0.828  1.00 94.96           C  
ATOM   1516  O   GLN   202      17.337   8.768   0.189  1.00 94.71           O  
ATOM   1517  CG  GLN   202      14.972  10.973  -0.669  1.00 93.29           C  
ATOM   1518  CD  GLN   202      14.366  12.273  -1.161  1.00 91.20           C  
ATOM   1519  NE2 GLN   202      14.359  12.464  -2.476  1.00 90.13           N  
ATOM   1520  OE1 GLN   202      13.906  13.100  -0.367  1.00 89.90           O  
ATOM   1521  N   MET   203      17.564  10.009   2.022  1.00 95.76           N  
ATOM   1522  CA  MET   203      19.020  10.057   1.928  1.00 95.49           C  
ATOM   1523  C   MET   203      19.625   8.672   2.135  1.00 95.33           C  
ATOM   1524  CB  MET   203      19.593  11.036   2.954  1.00 94.23           C  
ATOM   1525  O   MET   203      20.499   8.253   1.375  1.00 94.54           O  
ATOM   1526  CG  MET   203      21.010  11.490   2.643  1.00 82.22           C  
ATOM   1527  SD  MET   203      21.433  11.307   0.867  1.00 69.06           S  
ATOM   1528  CE  MET   203      20.008  12.136   0.111  1.00 65.91           C  
ATOM   1529  N   ILE   204      19.120   7.924   3.132  1.00 94.57           N  
ATOM   1530  CA  ILE   204      19.680   6.627   3.494  1.00 94.11           C  
ATOM   1531  C   ILE   204      19.411   5.620   2.378  1.00 93.58           C  
ATOM   1532  CB  ILE   204      19.100   6.114   4.831  1.00 92.37           C  
ATOM   1533  O   ILE   204      20.250   4.763   2.091  1.00 92.11           O  
ATOM   1534  CG1 ILE   204      19.653   6.933   6.002  1.00 74.52           C  
ATOM   1535  CG2 ILE   204      19.402   4.623   5.014  1.00 73.27           C  
ATOM   1536  CD1 ILE   204      18.937   6.685   7.323  1.00 71.03           C  
ATOM   1537  N   THR   205      18.231   5.824   1.727  1.00 94.37           N  
ATOM   1538  CA  THR   205      17.868   4.890   0.667  1.00 94.01           C  
ATOM   1539  C   THR   205      18.361   5.392  -0.688  1.00 93.34           C  
ATOM   1540  CB  THR   205      16.345   4.671   0.613  1.00 93.02           C  
ATOM   1541  O   THR   205      18.163   4.731  -1.709  1.00 91.63           O  
ATOM   1542  CG2 THR   205      15.839   4.013   1.893  1.00 86.15           C  
ATOM   1543  OG1 THR   205      15.691   5.935   0.448  1.00 87.65           O  
ATOM   1544  N   GLN   206      18.993   6.581  -0.688  1.00 94.64           N  
ATOM   1545  CA  GLN   206      19.443   7.229  -1.916  1.00 94.47           C  
ATOM   1546  C   GLN   206      18.365   7.173  -2.994  1.00 94.11           C  
ATOM   1547  CB  GLN   206      20.730   6.580  -2.425  1.00 92.95           C  
ATOM   1548  O   GLN   206      18.640   6.794  -4.135  1.00 92.60           O  
ATOM   1549  CG  GLN   206      21.941   6.837  -1.539  1.00 85.97           C  
ATOM   1550  CD  GLN   206      23.250   6.469  -2.212  1.00 81.62           C  
ATOM   1551  NE2 GLN   206      24.363   6.835  -1.585  1.00 76.99           N  
ATOM   1552  OE1 GLN   206      23.261   5.861  -3.287  1.00 80.86           O  
ATOM   1553  N   TYR   207      17.265   7.449  -2.660  1.00 93.89           N  
ATOM   1554  CA  TYR   207      16.155   7.490  -3.606  1.00 93.73           C  
ATOM   1555  C   TYR   207      16.057   8.857  -4.272  1.00 93.21           C  
ATOM   1556  CB  TYR   207      14.836   7.157  -2.902  1.00 93.37           C  
ATOM   1557  O   TYR   207      15.417   9.768  -3.743  1.00 91.73           O  
ATOM   1558  CG  TYR   207      13.643   7.135  -3.826  1.00 92.59           C  
ATOM   1559  CD1 TYR   207      13.452   6.087  -4.724  1.00 90.23           C  
ATOM   1560  CD2 TYR   207      12.706   8.162  -3.805  1.00 89.87           C  
ATOM   1561  CE1 TYR   207      12.355   6.064  -5.579  1.00 89.37           C  
ATOM   1562  CE2 TYR   207      11.605   8.149  -4.655  1.00 89.64           C  
ATOM   1563  OH  TYR   207      10.351   7.080  -6.382  1.00 85.37           O  
ATOM   1564  CZ  TYR   207      11.438   7.097  -5.537  1.00 88.76           C  
ATOM   1565  N   PHE   208      16.683   9.007  -5.334  1.00 92.89           N  
ATOM   1566  CA  PHE   208      16.692  10.145  -6.246  1.00 92.79           C  
ATOM   1567  C   PHE   208      16.547   9.682  -7.691  1.00 91.41           C  
ATOM   1568  CB  PHE   208      17.981  10.956  -6.082  1.00 91.68           C  
ATOM   1569  O   PHE   208      17.535   9.598  -8.424  1.00 88.92           O  
ATOM   1570  CG  PHE   208      18.230  11.422  -4.673  1.00 89.13           C  
ATOM   1571  CD1 PHE   208      17.537  12.507  -4.152  1.00 85.92           C  
ATOM   1572  CD2 PHE   208      19.158  10.773  -3.869  1.00 85.93           C  
ATOM   1573  CE1 PHE   208      17.765  12.940  -2.848  1.00 85.96           C  
ATOM   1574  CE2 PHE   208      19.392  11.200  -2.565  1.00 87.06           C  
ATOM   1575  CZ  PHE   208      18.695  12.285  -2.057  1.00 84.51           C  
ATOM   1576  N   PRO   209      15.304   9.215  -8.012  1.00 89.35           N  
ATOM   1577  CA  PRO   209      15.101   8.528  -9.289  1.00 89.03           C  
ATOM   1578  C   PRO   209      15.549   9.363 -10.487  1.00 88.68           C  
ATOM   1579  CB  PRO   209      13.589   8.289  -9.325  1.00 87.52           C  
ATOM   1580  O   PRO   209      15.301  10.571 -10.528  1.00 86.86           O  
ATOM   1581  CG  PRO   209      13.014   9.353  -8.447  1.00 84.45           C  
ATOM   1582  CD  PRO   209      14.006   9.666  -7.364  1.00 83.78           C  
ATOM   1583  N   ASP   210      16.347   8.777 -11.405  1.00 88.92           N  
ATOM   1584  CA  ASP   210      16.779   9.234 -12.722  1.00 88.86           C  
ATOM   1585  C   ASP   210      16.491   8.182 -13.790  1.00 88.60           C  
ATOM   1586  CB  ASP   210      18.271   9.576 -12.709  1.00 87.31           C  
ATOM   1587  O   ASP   210      17.385   7.431 -14.186  1.00 86.84           O  
ATOM   1588  CG  ASP   210      18.746  10.207 -14.006  1.00 83.29           C  
ATOM   1589  OD1 ASP   210      17.910  10.740 -14.767  1.00 81.01           O  
ATOM   1590  OD2 ASP   210      19.967  10.168 -14.270  1.00 83.22           O  
ATOM   1591  N   PRO   211      15.247   8.146 -14.158  1.00 86.36           N  
ATOM   1592  CA  PRO   211      14.878   7.107 -15.121  1.00 87.03           C  
ATOM   1593  C   PRO   211      15.540   7.302 -16.483  1.00 87.86           C  
ATOM   1594  CB  PRO   211      13.357   7.249 -15.228  1.00 85.63           C  
ATOM   1595  O   PRO   211      15.731   8.439 -16.923  1.00 87.32           O  
ATOM   1596  CG  PRO   211      13.088   8.692 -14.944  1.00 83.54           C  
ATOM   1597  CD  PRO   211      14.081   9.171 -13.924  1.00 82.80           C  
ATOM   1598  N   PRO   212      15.956   6.201 -17.134  1.00 86.93           N  
ATOM   1599  CA  PRO   212      16.680   6.253 -18.406  1.00 87.65           C  
ATOM   1600  C   PRO   212      15.786   6.655 -19.577  1.00 86.34           C  
ATOM   1601  CB  PRO   212      17.195   4.822 -18.577  1.00 86.17           C  
ATOM   1602  O   PRO   212      16.287   7.042 -20.636  1.00 84.33           O  
ATOM   1603  CG  PRO   212      16.206   3.970 -17.848  1.00 85.65           C  
ATOM   1604  CD  PRO   212      15.704   4.736 -16.658  1.00 84.22           C  
ATOM   1605  N   PHE   213      14.534   6.490 -19.373  1.00 86.75           N  
ATOM   1606  CA  PHE   213      13.572   6.752 -20.437  1.00 87.07           C  
ATOM   1607  C   PHE   213      12.531   7.769 -19.987  1.00 85.42           C  
ATOM   1608  CB  PHE   213      12.884   5.454 -20.872  1.00 85.28           C  
ATOM   1609  O   PHE   213      12.195   7.839 -18.803  1.00 82.91           O  
ATOM   1610  CG  PHE   213      13.842   4.351 -21.233  1.00 83.45           C  
ATOM   1611  CD1 PHE   213      14.545   4.386 -22.431  1.00 80.99           C  
ATOM   1612  CD2 PHE   213      14.039   3.278 -20.374  1.00 82.35           C  
ATOM   1613  CE1 PHE   213      15.432   3.366 -22.768  1.00 81.97           C  
ATOM   1614  CE2 PHE   213      14.924   2.255 -20.704  1.00 84.01           C  
ATOM   1615  CZ  PHE   213      15.618   2.300 -21.902  1.00 78.65           C  
ATOM   1616  N   GLU   214      12.130   8.543 -20.932  1.00 86.47           N  
ATOM   1617  CA  GLU   214      11.001   9.431 -20.672  1.00 85.95           C  
ATOM   1618  C   GLU   214       9.715   8.640 -20.454  1.00 85.11           C  
ATOM   1619  CB  GLU   214      10.820  10.422 -21.826  1.00 83.16           C  
ATOM   1620  O   GLU   214       9.517   7.586 -21.063  1.00 82.59           O  
ATOM   1621  CG  GLU   214      11.954  11.428 -21.955  1.00 73.65           C  
ATOM   1622  CD  GLU   214      11.697  12.489 -23.013  1.00 68.78           C  
ATOM   1623  OE1 GLU   214      10.710  12.362 -23.773  1.00 67.01           O  
ATOM   1624  OE2 GLU   214      12.490  13.455 -23.084  1.00 61.95           O  
ATOM   1625  N   GLN   215       9.043   9.152 -19.506  1.00 81.33           N  
ATOM   1626  CA  GLN   215       7.758   8.508 -19.253  1.00 80.88           C  
ATOM   1627  C   GLN   215       6.832   8.634 -20.459  1.00 81.32           C  
ATOM   1628  CB  GLN   215       7.091   9.109 -18.015  1.00 78.25           C  
ATOM   1629  O   GLN   215       6.511   9.744 -20.889  1.00 78.85           O  
ATOM   1630  CG  GLN   215       5.790   8.423 -17.623  1.00 74.43           C  
ATOM   1631  CD  GLN   215       5.229   8.934 -16.309  1.00 72.85           C  
ATOM   1632  NE2 GLN   215       3.972   8.602 -16.031  1.00 66.65           N  
ATOM   1633  OE1 GLN   215       5.919   9.621 -15.549  1.00 71.18           O  
ATOM   1634  N   THR   216       6.565   7.588 -21.073  1.00 85.73           N  
ATOM   1635  CA  THR   216       5.536   7.550 -22.107  1.00 85.20           C  
ATOM   1636  C   THR   216       4.418   6.586 -21.722  1.00 84.61           C  
ATOM   1637  CB  THR   216       6.128   7.137 -23.468  1.00 82.03           C  
ATOM   1638  O   THR   216       4.616   5.369 -21.710  1.00 81.56           O  
ATOM   1639  CG2 THR   216       5.154   7.434 -24.603  1.00 69.33           C  
ATOM   1640  OG1 THR   216       7.343   7.863 -23.694  1.00 74.14           O  
ATOM   1641  N   ILE   217       3.333   7.158 -21.252  1.00 87.30           N  
ATOM   1642  CA  ILE   217       2.191   6.346 -20.845  1.00 87.40           C  
ATOM   1643  C   ILE   217       1.061   6.499 -21.859  1.00 87.39           C  
ATOM   1644  CB  ILE   217       1.699   6.731 -19.432  1.00 85.80           C  
ATOM   1645  O   ILE   217       0.626   7.616 -22.150  1.00 85.74           O  
ATOM   1646  CG1 ILE   217       2.797   6.470 -18.394  1.00 81.43           C  
ATOM   1647  CG2 ILE   217       0.420   5.967 -19.079  1.00 80.92           C  
ATOM   1648  CD1 ILE   217       2.458   6.966 -16.995  1.00 78.29           C  
ATOM   1649  N   VAL   218       0.670   5.419 -22.426  1.00 87.31           N  
ATOM   1650  CA  VAL   218      -0.518   5.331 -23.269  1.00 87.84           C  
ATOM   1651  C   VAL   218      -1.696   4.809 -22.449  1.00 88.54           C  
ATOM   1652  CB  VAL   218      -0.278   4.422 -24.495  1.00 85.67           C  
ATOM   1653  O   VAL   218      -1.645   3.698 -21.916  1.00 87.68           O  
ATOM   1654  CG1 VAL   218      -1.524   4.364 -25.376  1.00 79.28           C  
ATOM   1655  CG2 VAL   218       0.925   4.915 -25.296  1.00 77.96           C  
ATOM   1656  N   PRO   219      -2.697   5.608 -22.321  1.00 88.97           N  
ATOM   1657  CA  PRO   219      -3.844   5.184 -21.515  1.00 89.35           C  
ATOM   1658  C   PRO   219      -4.473   3.888 -22.021  1.00 89.44           C  
ATOM   1659  CB  PRO   219      -4.821   6.354 -21.648  1.00 87.42           C  
ATOM   1660  O   PRO   219      -4.635   3.707 -23.231  1.00 88.38           O  
ATOM   1661  CG  PRO   219      -3.963   7.532 -21.981  1.00 83.28           C  
ATOM   1662  CD  PRO   219      -2.810   7.061 -22.819  1.00 82.10           C  
ATOM   1663  N   ALA   220      -4.742   2.975 -21.153  1.00 90.55           N  
ATOM   1664  CA  ALA   220      -5.508   1.777 -21.485  1.00 90.65           C  
ATOM   1665  C   ALA   220      -6.966   2.122 -21.778  1.00 90.34           C  
ATOM   1666  CB  ALA   220      -5.423   0.759 -20.350  1.00 89.23           C  
ATOM   1667  O   ALA   220      -7.532   3.027 -21.161  1.00 89.06           O  
ATOM   1668  N   THR   221      -7.555   1.401 -22.731  1.00 89.81           N  
ATOM   1669  CA  THR   221      -8.924   1.699 -23.139  1.00 89.60           C  
ATOM   1670  C   THR   221      -9.891   0.653 -22.592  1.00 89.18           C  
ATOM   1671  CB  THR   221      -9.047   1.763 -24.673  1.00 87.80           C  
ATOM   1672  O   THR   221     -11.109   0.839 -22.643  1.00 87.48           O  
ATOM   1673  CG2 THR   221      -8.267   2.945 -25.239  1.00 79.97           C  
ATOM   1674  OG1 THR   221      -8.534   0.551 -25.239  1.00 83.84           O  
ATOM   1675  N   HIS   222      -9.360  -0.345 -22.034  1.00 91.16           N  
ATOM   1676  CA  HIS   222     -10.196  -1.415 -21.503  1.00 91.59           C  
ATOM   1677  C   HIS   222      -9.660  -1.923 -20.168  1.00 92.05           C  
ATOM   1678  CB  HIS   222     -10.290  -2.568 -22.503  1.00 89.46           C  
ATOM   1679  O   HIS   222      -8.452  -1.880 -19.923  1.00 91.45           O  
ATOM   1680  CG  HIS   222     -10.864  -2.169 -23.826  1.00 79.20           C  
ATOM   1681  CD2 HIS   222     -12.118  -2.284 -24.322  1.00 71.13           C  
ATOM   1682  ND1 HIS   222     -10.111  -1.574 -24.815  1.00 71.10           N  
ATOM   1683  CE1 HIS   222     -10.880  -1.339 -25.864  1.00 68.85           C  
ATOM   1684  NE2 HIS   222     -12.103  -1.761 -25.591  1.00 67.61           N  
ATOM   1685  N   CYS   223     -10.563  -2.340 -19.329  1.00 92.24           N  
ATOM   1686  CA  CYS   223     -10.223  -2.945 -18.046  1.00 92.85           C  
ATOM   1687  C   CYS   223      -9.666  -4.351 -18.237  1.00 91.84           C  
ATOM   1688  CB  CYS   223     -11.448  -2.992 -17.134  1.00 91.55           C  
ATOM   1689  O   CYS   223     -10.377  -5.249 -18.692  1.00 90.07           O  
ATOM   1690  SG  CYS   223     -11.146  -3.809 -15.551  1.00 92.06           S  
ATOM   1691  N   PRO   224      -8.495  -4.617 -17.871  1.00 91.38           N  
ATOM   1692  CA  PRO   224      -7.887  -5.934 -18.079  1.00 91.21           C  
ATOM   1693  C   PRO   224      -8.529  -7.022 -17.222  1.00 90.36           C  
ATOM   1694  CB  PRO   224      -6.426  -5.715 -17.679  1.00 90.27           C  
ATOM   1695  O   PRO   224      -8.283  -8.211 -17.440  1.00 88.57           O  
ATOM   1696  CG  PRO   224      -6.210  -4.242 -17.811  1.00 88.62           C  
ATOM   1697  CD  PRO   224      -7.516  -3.544 -17.560  1.00 88.01           C  
ATOM   1698  N   LEU   225      -9.295  -6.633 -16.228  1.00 91.38           N  
ATOM   1699  CA  LEU   225      -9.915  -7.639 -15.373  1.00 90.54           C  
ATOM   1700  C   LEU   225     -11.202  -8.166 -15.999  1.00 87.55           C  
ATOM   1701  CB  LEU   225     -10.208  -7.059 -13.987  1.00 89.91           C  
ATOM   1702  O   LEU   225     -11.799  -9.119 -15.493  1.00 82.96           O  
ATOM   1703  CG  LEU   225      -8.994  -6.635 -13.159  1.00 89.08           C  
ATOM   1704  CD1 LEU   225      -9.436  -6.130 -11.790  1.00 85.66           C  
ATOM   1705  CD2 LEU   225      -8.012  -7.792 -13.017  1.00 85.09           C  
ATOM   1706  N   GLN   226     -11.836  -7.509 -16.946  1.00 85.31           N  
ATOM   1707  CA  GLN   226     -13.024  -7.948 -17.669  1.00 83.23           C  
ATOM   1708  C   GLN   226     -12.659  -8.924 -18.784  1.00 80.06           C  
ATOM   1709  CB  GLN   226     -13.776  -6.749 -18.246  1.00 79.17           C  
ATOM   1710  O   GLN   226     -13.517  -9.658 -19.280  1.00 72.30           O  
ATOM   1711  CG  GLN   226     -14.445  -5.876 -17.192  1.00 72.70           C  
ATOM   1712  CD  GLN   226     -15.197  -4.704 -17.792  1.00 68.50           C  
ATOM   1713  NE2 GLN   226     -16.124  -4.139 -17.025  1.00 60.35           N  
ATOM   1714  OE1 GLN   226     -14.947  -4.307 -18.935  1.00 67.95           O  
ATOM   1715  N   ALA   227     -11.514  -9.173 -19.138  1.00 55.10           N  
ATOM   1716  CA  ALA   227     -11.093 -10.134 -20.154  1.00 57.44           C  
ATOM   1717  C   ALA   227     -10.937 -11.530 -19.558  1.00 53.09           C  
ATOM   1718  CB  ALA   227      -9.785  -9.686 -20.802  1.00 48.49           C  
ATOM   1719  O   ALA   227     -10.688 -11.675 -18.359  1.00 50.16           O  
TER    1720      ALA   227
END
