# Supplementary material for: The transformative power of transformers in protein structure prediction
Source: Proc Natl Acad Sci U S A. 2023 Jul 31;120(32):e2303499120. doi: 10.1073/pnas.2303499120 (PMC10410766; doi:10.1073/pnas.2303499120)
Supplement: Supplementary file 2 — Dataset S01 (GZ) [file pnas.2303499120.sd01.gz › SI_Data/predicted_structures/ESMFold/T1125.pdb]

PARENT N/A
ATOM      1  N   MET     1     -30.046  28.962  -2.817  1.00 25.20           N  
ATOM      2  CA  MET     1     -28.686  28.601  -3.206  1.00 28.72           C  
ATOM      3  C   MET     1     -28.004  27.788  -2.111  1.00 25.95           C  
ATOM      4  CB  MET     1     -27.864  29.853  -3.516  1.00 25.25           C  
ATOM      5  O   MET     1     -27.938  28.222  -0.959  1.00 25.87           O  
ATOM      6  CG  MET     1     -27.007  29.731  -4.765  1.00 25.98           C  
ATOM      7  SD  MET     1     -26.024  31.245  -5.095  1.00 16.36           S  
ATOM      8  CE  MET     1     -27.361  32.436  -5.390  1.00 12.57           C  
ATOM      9  N   ASP     2     -28.150  26.439  -2.009  1.00 31.88           N  
ATOM     10  CA  ASP     2     -27.678  25.878  -0.747  1.00 32.50           C  
ATOM     11  C   ASP     2     -26.248  26.324  -0.449  1.00 32.14           C  
ATOM     12  CB  ASP     2     -27.757  24.350  -0.776  1.00 30.31           C  
ATOM     13  O   ASP     2     -25.324  26.008  -1.201  1.00 31.62           O  
ATOM     14  CG  ASP     2     -28.474  23.771   0.431  1.00 29.69           C  
ATOM     15  OD1 ASP     2     -28.642  24.486   1.442  1.00 32.04           O  
ATOM     16  OD2 ASP     2     -28.871  22.587   0.372  1.00 32.75           O  
ATOM     17  N   LEU     3     -26.019  27.717  -0.519  1.00 27.82           N  
ATOM     18  CA  LEU     3     -24.804  28.407  -0.097  1.00 30.76           C  
ATOM     19  C   LEU     3     -23.775  27.416   0.438  1.00 28.03           C  
ATOM     20  CB  LEU     3     -25.126  29.454   0.972  1.00 27.39           C  
ATOM     21  O   LEU     3     -22.570  27.607   0.255  1.00 27.14           O  
ATOM     22  CG  LEU     3     -25.437  30.864   0.468  1.00 27.82           C  
ATOM     23  CD1 LEU     3     -26.412  31.561   1.412  1.00 27.88           C  
ATOM     24  CD2 LEU     3     -24.155  31.676   0.322  1.00 30.54           C  
ATOM     25  N   GLU     4     -24.237  26.352   0.841  1.00 27.78           N  
ATOM     26  CA  GLU     4     -23.708  25.051   1.241  1.00 29.64           C  
ATOM     27  C   GLU     4     -23.137  24.296   0.044  1.00 28.01           C  
ATOM     28  CB  GLU     4     -24.794  24.214   1.921  1.00 25.85           C  
ATOM     29  O   GLU     4     -22.100  23.640   0.154  1.00 27.08           O  
ATOM     30  CG  GLU     4     -24.897  24.444   3.422  1.00 25.21           C  
ATOM     31  CD  GLU     4     -26.070  23.718   4.061  1.00 30.87           C  
ATOM     32  OE1 GLU     4     -26.885  23.116   3.326  1.00 37.99           O  
ATOM     33  OE2 GLU     4     -26.175  23.752   5.308  1.00 34.28           O  
ATOM     34  N   ARG     5     -23.651  24.507  -1.233  1.00 31.43           N  
ATOM     35  CA  ARG     5     -23.243  24.073  -2.565  1.00 32.54           C  
ATOM     36  C   ARG     5     -21.973  24.791  -3.010  1.00 31.38           C  
ATOM     37  CB  ARG     5     -24.365  24.317  -3.577  1.00 29.44           C  
ATOM     38  O   ARG     5     -21.074  24.174  -3.585  1.00 29.97           O  
ATOM     39  CG  ARG     5     -25.192  23.081  -3.890  1.00 27.75           C  
ATOM     40  CD  ARG     5     -26.265  23.368  -4.931  1.00 31.33           C  
ATOM     41  NE  ARG     5     -27.103  22.198  -5.178  1.00 28.89           N  
ATOM     42  NH1 ARG     5     -28.438  23.231  -6.755  1.00 25.52           N  
ATOM     43  NH2 ARG     5     -28.813  21.043  -6.185  1.00 21.84           N  
ATOM     44  CZ  ARG     5     -28.116  22.160  -6.039  1.00 29.22           C  
ATOM     45  N   TYR     6     -21.660  26.100  -2.493  1.00 29.42           N  
ATOM     46  CA  TYR     6     -20.520  26.933  -2.859  1.00 32.57           C  
ATOM     47  C   TYR     6     -19.455  26.910  -1.769  1.00 29.54           C  
ATOM     48  CB  TYR     6     -20.969  28.374  -3.121  1.00 28.74           C  
ATOM     49  O   TYR     6     -18.258  26.926  -2.062  1.00 28.41           O  
ATOM     50  CG  TYR     6     -21.465  28.609  -4.527  1.00 28.72           C  
ATOM     51  CD1 TYR     6     -20.572  28.792  -5.580  1.00 28.91           C  
ATOM     52  CD2 TYR     6     -22.827  28.650  -4.804  1.00 31.42           C  
ATOM     53  CE1 TYR     6     -21.025  29.011  -6.877  1.00 32.37           C  
ATOM     54  CE2 TYR     6     -23.292  28.868  -6.097  1.00 33.61           C  
ATOM     55  OH  TYR     6     -22.839  29.263  -8.407  1.00 24.54           O  
ATOM     56  CZ  TYR     6     -22.385  29.047  -7.125  1.00 31.08           C  
ATOM     57  N   ALA     7     -19.805  26.740  -0.426  1.00 29.43           N  
ATOM     58  CA  ALA     7     -18.870  26.500   0.670  1.00 30.65           C  
ATOM     59  C   ALA     7     -18.139  25.174   0.487  1.00 29.44           C  
ATOM     60  CB  ALA     7     -19.604  26.519   2.009  1.00 27.70           C  
ATOM     61  O   ALA     7     -16.935  25.082   0.738  1.00 28.20           O  
ATOM     62  N   ILE     8     -18.776  24.284  -0.374  1.00 28.79           N  
ATOM     63  CA  ILE     8     -18.227  22.989  -0.761  1.00 28.75           C  
ATOM     64  C   ILE     8     -17.394  23.141  -2.032  1.00 28.80           C  
ATOM     65  CB  ILE     8     -19.344  21.942  -0.973  1.00 26.78           C  
ATOM     66  O   ILE     8     -16.306  22.570  -2.140  1.00 27.69           O  
ATOM     67  CG1 ILE     8     -20.051  21.640   0.352  1.00 27.11           C  
ATOM     68  CG2 ILE     8     -18.774  20.664  -1.594  1.00 26.50           C  
ATOM     69  CD1 ILE     8     -21.305  20.789   0.204  1.00 24.11           C  
ATOM     70  N   VAL     9     -17.707  24.080  -3.003  1.00 29.65           N  
ATOM     71  CA  VAL     9     -16.961  24.406  -4.214  1.00 30.44           C  
ATOM     72  C   VAL     9     -15.782  25.312  -3.866  1.00 29.66           C  
ATOM     73  CB  VAL     9     -17.862  25.086  -5.270  1.00 28.26           C  
ATOM     74  O   VAL     9     -14.666  25.100  -4.346  1.00 28.56           O  
ATOM     75  CG1 VAL     9     -17.038  25.532  -6.476  1.00 28.55           C  
ATOM     76  CG2 VAL     9     -18.982  24.142  -5.703  1.00 27.82           C  
ATOM     77  N   VAL    10     -15.873  26.217  -2.825  1.00 29.08           N  
ATOM     78  CA  VAL    10     -14.886  27.185  -2.357  1.00 30.48           C  
ATOM     79  C   VAL    10     -14.030  26.560  -1.257  1.00 29.14           C  
ATOM     80  CB  VAL    10     -15.558  28.477  -1.841  1.00 28.12           C  
ATOM     81  O   VAL    10     -12.810  26.739  -1.234  1.00 28.01           O  
ATOM     82  CG1 VAL    10     -14.518  29.428  -1.253  1.00 28.50           C  
ATOM     83  CG2 VAL    10     -16.335  29.159  -2.966  1.00 27.79           C  
ATOM     84  N   SER    11     -14.487  25.566  -0.445  1.00 27.09           N  
ATOM     85  CA  SER    11     -13.680  24.799   0.498  1.00 29.68           C  
ATOM     86  C   SER    11     -12.954  23.653  -0.200  1.00 27.16           C  
ATOM     87  CB  SER    11     -14.553  24.248   1.626  1.00 25.65           C  
ATOM     88  O   SER    11     -11.776  23.405   0.065  1.00 26.26           O  
ATOM     89  OG  SER    11     -14.083  24.690   2.888  1.00 24.95           O  
ATOM     90  N   ALA    12     -13.451  23.041  -1.232  1.00 28.47           N  
ATOM     91  CA  ALA    12     -12.782  22.149  -2.174  1.00 28.87           C  
ATOM     92  C   ALA    12     -11.862  22.928  -3.110  1.00 28.47           C  
ATOM     93  CB  ALA    12     -13.810  21.359  -2.981  1.00 26.86           C  
ATOM     94  O   ALA    12     -10.772  22.462  -3.449  1.00 27.50           O  
ATOM     95  N   ALA    13     -12.220  24.236  -3.471  1.00 27.15           N  
ATOM     96  CA  ALA    13     -11.459  25.238  -4.214  1.00 28.13           C  
ATOM     97  C   ALA    13     -10.414  25.904  -3.324  1.00 27.13           C  
ATOM     98  CB  ALA    13     -12.397  26.288  -4.805  1.00 25.52           C  
ATOM     99  O   ALA    13      -9.278  26.126  -3.750  1.00 25.94           O  
ATOM    100  N   VAL    14     -10.549  26.126  -2.038  1.00 27.91           N  
ATOM    101  CA  VAL    14      -9.617  26.639  -1.039  1.00 28.85           C  
ATOM    102  C   VAL    14      -8.735  25.504  -0.524  1.00 27.89           C  
ATOM    103  CB  VAL    14     -10.360  27.312   0.136  1.00 26.38           C  
ATOM    104  O   VAL    14      -7.549  25.705  -0.253  1.00 26.54           O  
ATOM    105  CG1 VAL    14      -9.371  27.780   1.203  1.00 26.89           C  
ATOM    106  CG2 VAL    14     -11.203  28.483  -0.366  1.00 26.28           C  
ATOM    107  N   GLU    15      -9.104  24.272  -0.737  1.00 26.66           N  
ATOM    108  CA  GLU    15      -8.250  23.131  -0.421  1.00 27.59           C  
ATOM    109  C   GLU    15      -7.701  22.484  -1.689  1.00 26.76           C  
ATOM    110  CB  GLU    15      -9.019  22.098   0.406  1.00 24.59           C  
ATOM    111  O   GLU    15      -6.688  21.784  -1.646  1.00 25.51           O  
ATOM    112  CG  GLU    15      -9.166  22.471   1.874  1.00 23.82           C  
ATOM    113  CD  GLU    15      -9.841  21.390   2.704  1.00 28.04           C  
ATOM    114  OE1 GLU    15     -10.274  20.366   2.129  1.00 34.61           O  
ATOM    115  OE2 GLU    15      -9.937  21.569   3.938  1.00 30.46           O  
ATOM    116  N   ALA    16      -8.194  22.880  -3.012  1.00 26.95           N  
ATOM    117  CA  ALA    16      -7.667  22.723  -4.365  1.00 27.26           C  
ATOM    118  C   ALA    16      -6.712  23.860  -4.717  1.00 26.85           C  
ATOM    119  CB  ALA    16      -8.809  22.659  -5.377  1.00 25.16           C  
ATOM    120  O   ALA    16      -7.058  25.036  -4.577  1.00 25.89           O  
ATOM    121  N   ASP    17      -5.674  24.047  -3.976  1.00 26.50           N  
ATOM    122  CA  ASP    17      -4.554  24.926  -4.299  1.00 27.67           C  
ATOM    123  C   ASP    17      -4.471  25.179  -5.803  1.00 26.44           C  
ATOM    124  CB  ASP    17      -3.240  24.329  -3.792  1.00 24.22           C  
ATOM    125  O   ASP    17      -3.781  26.100  -6.245  1.00 25.01           O  
ATOM    126  CG  ASP    17      -3.020  24.555  -2.307  1.00 23.34           C  
ATOM    127  OD1 ASP    17      -3.571  25.529  -1.750  1.00 26.46           O  
ATOM    128  OD2 ASP    17      -2.286  23.754  -1.689  1.00 21.12           O  
ATOM    129  N   GLU    18      -5.569  24.997  -6.616  1.00 28.32           N  
ATOM    130  CA  GLU    18      -5.739  25.447  -7.995  1.00 29.60           C  
ATOM    131  C   GLU    18      -7.128  25.099  -8.522  1.00 28.21           C  
ATOM    132  CB  GLU    18      -4.665  24.833  -8.897  1.00 25.81           C  
ATOM    133  O   GLU    18      -7.506  23.927  -8.566  1.00 26.98           O  
ATOM    134  CG  GLU    18      -3.356  25.609  -8.910  1.00 24.48           C  
ATOM    135  CD  GLU    18      -2.311  25.007  -9.836  1.00 27.91           C  
ATOM    136  OE1 GLU    18      -2.570  23.934 -10.427  1.00 32.58           O  
ATOM    137  OE2 GLU    18      -1.225  25.614  -9.972  1.00 27.69           O  
ATOM    138  N   LEU    19      -8.053  25.813  -8.119  1.00 24.95           N  
ATOM    139  CA  LEU    19      -9.120  26.195  -9.038  1.00 26.94           C  
ATOM    140  C   LEU    19      -8.555  26.546 -10.410  1.00 25.00           C  
ATOM    141  CB  LEU    19      -9.910  27.381  -8.479  1.00 23.80           C  
ATOM    142  O   LEU    19      -7.985  27.624 -10.594  1.00 24.22           O  
ATOM    143  CG  LEU    19     -11.434  27.255  -8.510  1.00 22.95           C  
ATOM    144  CD1 LEU    19     -11.981  27.095  -7.096  1.00 22.73           C  
ATOM    145  CD2 LEU    19     -12.057  28.466  -9.196  1.00 24.85           C  
ATOM    146  N   VAL    20      -7.670  25.731 -11.099  1.00 26.96           N  
ATOM    147  CA  VAL    20      -7.689  26.022 -12.528  1.00 27.94           C  
ATOM    148  C   VAL    20      -8.989  25.508 -13.143  1.00 26.89           C  
ATOM    149  CB  VAL    20      -6.474  25.398 -13.251  1.00 24.53           C  
ATOM    150  O   VAL    20      -9.227  24.299 -13.186  1.00 25.74           O  
ATOM    151  CG1 VAL    20      -6.448  25.814 -14.721  1.00 24.91           C  
ATOM    152  CG2 VAL    20      -5.175  25.801 -12.555  1.00 24.69           C  
ATOM    153  N   LEU    21     -10.181  26.049 -12.946  1.00 25.25           N  
ATOM    154  CA  LEU    21     -11.317  26.073 -13.862  1.00 27.13           C  
ATOM    155  C   LEU    21     -10.886  26.536 -15.250  1.00 25.28           C  
ATOM    156  CB  LEU    21     -12.420  26.989 -13.325  1.00 24.01           C  
ATOM    157  O   LEU    21     -10.511  27.696 -15.433  1.00 24.32           O  
ATOM    158  CG  LEU    21     -13.214  26.464 -12.127  1.00 23.36           C  
ATOM    159  CD1 LEU    21     -13.880  27.619 -11.386  1.00 23.47           C  
ATOM    160  CD2 LEU    21     -14.251  25.443 -12.580  1.00 25.89           C  
ATOM    161  N   ASP    22      -9.990  25.974 -15.931  1.00 27.08           N  
ATOM    162  CA  ASP    22      -9.984  26.203 -17.373  1.00 29.57           C  
ATOM    163  C   ASP    22     -11.295  25.744 -18.008  1.00 27.14           C  
ATOM    164  CB  ASP    22      -8.802  25.483 -18.026  1.00 25.17           C  
ATOM    165  O   ASP    22     -11.426  24.584 -18.403  1.00 26.20           O  
ATOM    166  CG  ASP    22      -8.123  26.313 -19.101  1.00 24.19           C  
ATOM    167  OD1 ASP    22      -8.619  27.413 -19.427  1.00 25.63           O  
ATOM    168  OD2 ASP    22      -7.085  25.860 -19.630  1.00 20.31           O  
ATOM    169  N   LEU    23     -12.491  26.079 -17.564  1.00 28.15           N  
ATOM    170  CA  LEU    23     -13.737  26.110 -18.321  1.00 29.55           C  
ATOM    171  C   LEU    23     -13.558  26.867 -19.632  1.00 28.21           C  
ATOM    172  CB  LEU    23     -14.852  26.755 -17.493  1.00 27.34           C  
ATOM    173  O   LEU    23     -13.040  27.986 -19.642  1.00 27.40           O  
ATOM    174  CG  LEU    23     -15.325  25.974 -16.266  1.00 26.99           C  
ATOM    175  CD1 LEU    23     -16.200  26.855 -15.382  1.00 26.18           C  
ATOM    176  CD2 LEU    23     -16.077  24.717 -16.690  1.00 29.37           C  
ATOM    177  N   ASP    24     -13.229  26.227 -20.756  1.00 29.69           N  
ATOM    178  CA  ASP    24     -13.382  26.942 -22.020  1.00 31.77           C  
ATOM    179  C   ASP    24     -14.573  27.896 -21.970  1.00 29.76           C  
ATOM    180  CB  ASP    24     -13.547  25.955 -23.178  1.00 27.42           C  
ATOM    181  O   ASP    24     -15.453  27.755 -21.118  1.00 28.27           O  
ATOM    182  CG  ASP    24     -14.991  25.545 -23.406  1.00 27.11           C  
ATOM    183  OD1 ASP    24     -15.908  26.269 -22.963  1.00 30.00           O  
ATOM    184  OD2 ASP    24     -15.213  24.486 -24.032  1.00 30.36           O  
ATOM    185  N   LYS    25     -14.306  29.150 -22.251  1.00 36.39           N  
ATOM    186  CA  LYS    25     -15.280  30.226 -22.413  1.00 37.24           C  
ATOM    187  C   LYS    25     -16.682  29.668 -22.637  1.00 36.44           C  
ATOM    188  CB  LYS    25     -14.885  31.137 -23.576  1.00 34.36           C  
ATOM    189  O   LYS    25     -17.660  30.198 -22.105  1.00 34.52           O  
ATOM    190  CG  LYS    25     -15.125  32.616 -23.313  1.00 32.92           C  
ATOM    191  CD  LYS    25     -14.724  33.469 -24.509  1.00 36.87           C  
ATOM    192  CE  LYS    25     -15.030  34.942 -24.275  1.00 33.05           C  
ATOM    193  NZ  LYS    25     -14.693  35.775 -25.468  1.00 34.54           N  
ATOM    194  N   SER    26     -16.828  28.510 -23.471  1.00 35.46           N  
ATOM    195  CA  SER    26     -18.179  28.015 -23.717  1.00 37.07           C  
ATOM    196  C   SER    26     -18.703  27.223 -22.524  1.00 35.39           C  
ATOM    197  CB  SER    26     -18.210  27.143 -24.973  1.00 32.80           C  
ATOM    198  O   SER    26     -19.876  27.339 -22.163  1.00 33.20           O  
ATOM    199  OG  SER    26     -17.600  25.887 -24.728  1.00 33.78           O  
ATOM    200  N   THR    27     -17.819  26.531 -21.787  1.00 37.95           N  
ATOM    201  CA  THR    27     -18.236  25.883 -20.549  1.00 38.23           C  
ATOM    202  C   THR    27     -18.400  26.909 -19.431  1.00 37.88           C  
ATOM    203  CB  THR    27     -17.227  24.804 -20.115  1.00 35.18           C  
ATOM    204  O   THR    27     -19.318  26.803 -18.614  1.00 35.90           O  
ATOM    205  CG2 THR    27     -17.829  23.878 -19.064  1.00 33.16           C  
ATOM    206  OG1 THR    27     -16.845  24.028 -21.257  1.00 31.25           O  
ATOM    207  N   LEU    28     -17.548  27.952 -19.393  1.00 39.39           N  
ATOM    208  CA  LEU    28     -17.815  29.098 -18.531  1.00 41.60           C  
ATOM    209  C   LEU    28     -19.111  29.793 -18.937  1.00 39.55           C  
ATOM    210  CB  LEU    28     -16.651  30.092 -18.585  1.00 39.05           C  
ATOM    211  O   LEU    28     -19.911  30.172 -18.080  1.00 38.64           O  
ATOM    212  CG  LEU    28     -15.773  30.174 -17.336  1.00 38.53           C  
ATOM    213  CD1 LEU    28     -14.300  30.232 -17.727  1.00 37.72           C  
ATOM    214  CD2 LEU    28     -16.154  31.386 -16.492  1.00 39.52           C  
ATOM    215  N   GLU    29     -19.305  29.974 -20.188  1.00 45.69           N  
ATOM    216  CA  GLU    29     -20.533  30.611 -20.652  1.00 46.12           C  
ATOM    217  C   GLU    29     -21.743  29.710 -20.423  1.00 45.49           C  
ATOM    218  CB  GLU    29     -20.423  30.975 -22.135  1.00 44.49           C  
ATOM    219  O   GLU    29     -22.811  30.184 -20.027  1.00 43.49           O  
ATOM    220  CG  GLU    29     -19.575  32.210 -22.403  1.00 43.02           C  
ATOM    221  CD  GLU    29     -19.416  32.519 -23.883  1.00 43.54           C  
ATOM    222  OE1 GLU    29     -19.920  31.740 -24.724  1.00 49.31           O  
ATOM    223  OE2 GLU    29     -18.782  33.549 -24.205  1.00 48.35           O  
ATOM    224  N   GLU    30     -21.478  28.376 -20.563  1.00 44.79           N  
ATOM    225  CA  GLU    30     -22.556  27.446 -20.240  1.00 45.61           C  
ATOM    226  C   GLU    30     -22.762  27.343 -18.731  1.00 44.41           C  
ATOM    227  CB  GLU    30     -22.267  26.062 -20.827  1.00 43.02           C  
ATOM    228  O   GLU    30     -23.898  27.278 -18.258  1.00 42.44           O  
ATOM    229  CG  GLU    30     -23.153  25.698 -22.009  1.00 41.27           C  
ATOM    230  CD  GLU    30     -22.838  24.331 -22.597  1.00 43.86           C  
ATOM    231  OE1 GLU    30     -21.915  23.652 -22.092  1.00 47.12           O  
ATOM    232  OE2 GLU    30     -23.518  23.938 -23.570  1.00 45.02           O  
ATOM    233  N   LEU    31     -21.721  27.400 -17.933  1.00 42.06           N  
ATOM    234  CA  LEU    31     -21.838  27.524 -16.484  1.00 43.74           C  
ATOM    235  C   LEU    31     -22.426  28.878 -16.101  1.00 42.03           C  
ATOM    236  CB  LEU    31     -20.472  27.341 -15.818  1.00 41.78           C  
ATOM    237  O   LEU    31     -23.303  28.957 -15.237  1.00 41.17           O  
ATOM    238  CG  LEU    31     -20.447  26.498 -14.542  1.00 41.01           C  
ATOM    239  CD1 LEU    31     -19.750  25.166 -14.801  1.00 39.98           C  
ATOM    240  CD2 LEU    31     -19.759  27.256 -13.412  1.00 41.37           C  
ATOM    241  N   GLU    32     -21.855  29.947 -16.670  1.00 45.34           N  
ATOM    242  CA  GLU    32     -22.467  31.264 -16.523  1.00 46.73           C  
ATOM    243  C   GLU    32     -23.937  31.238 -16.932  1.00 45.32           C  
ATOM    244  CB  GLU    32     -21.709  32.304 -17.352  1.00 45.64           C  
ATOM    245  O   GLU    32     -24.788  31.812 -16.248  1.00 44.11           O  
ATOM    246  CG  GLU    32     -21.566  33.653 -16.662  1.00 45.64           C  
ATOM    247  CD  GLU    32     -20.755  34.656 -17.468  1.00 48.06           C  
ATOM    248  OE1 GLU    32     -20.276  34.303 -18.570  1.00 49.84           O  
ATOM    249  OE2 GLU    32     -20.597  35.803 -16.994  1.00 48.05           O  
ATOM    250  N   ALA    33     -24.256  30.553 -18.126  1.00 46.43           N  
ATOM    251  CA  ALA    33     -25.642  30.516 -18.584  1.00 46.85           C  
ATOM    252  C   ALA    33     -26.505  29.663 -17.658  1.00 46.11           C  
ATOM    253  CB  ALA    33     -25.716  29.985 -20.014  1.00 45.12           C  
ATOM    254  O   ALA    33     -27.628  30.043 -17.322  1.00 43.89           O  
ATOM    255  N   LYS    34     -25.879  28.532 -17.141  1.00 44.04           N  
ATOM    256  CA  LYS    34     -26.632  27.699 -16.207  1.00 45.53           C  
ATOM    257  C   LYS    34     -26.743  28.368 -14.840  1.00 43.75           C  
ATOM    258  CB  LYS    34     -25.979  26.324 -16.067  1.00 43.03           C  
ATOM    259  O   LYS    34     -27.794  28.311 -14.198  1.00 41.84           O  
ATOM    260  CG  LYS    34     -26.820  25.180 -16.615  1.00 41.62           C  
ATOM    261  CD  LYS    34     -26.070  23.856 -16.555  1.00 43.99           C  
ATOM    262  CE  LYS    34     -26.920  22.707 -17.080  1.00 41.83           C  
ATOM    263  NZ  LYS    34     -26.164  21.418 -17.090  1.00 40.91           N  
ATOM    264  N   LEU    35     -25.650  29.088 -14.322  1.00 42.02           N  
ATOM    265  CA  LEU    35     -25.698  29.971 -13.161  1.00 44.02           C  
ATOM    266  C   LEU    35     -26.759  31.051 -13.343  1.00 41.97           C  
ATOM    267  CB  LEU    35     -24.331  30.617 -12.922  1.00 41.84           C  
ATOM    268  O   LEU    35     -27.555  31.304 -12.436  1.00 40.78           O  
ATOM    269  CG  LEU    35     -23.632  30.259 -11.609  1.00 41.38           C  
ATOM    270  CD1 LEU    35     -22.214  29.767 -11.881  1.00 40.75           C  
ATOM    271  CD2 LEU    35     -23.617  31.458 -10.667  1.00 42.18           C  
ATOM    272  N   ASN    36     -26.652  31.760 -14.420  1.00 45.19           N  
ATOM    273  CA  ASN    36     -27.604  32.822 -14.726  1.00 46.05           C  
ATOM    274  C   ASN    36     -29.010  32.270 -14.941  1.00 44.97           C  
ATOM    275  CB  ASN    36     -27.149  33.613 -15.954  1.00 44.18           C  
ATOM    276  O   ASN    36     -29.993  32.884 -14.524  1.00 42.70           O  
ATOM    277  CG  ASN    36     -26.044  34.601 -15.637  1.00 43.32           C  
ATOM    278  ND2 ASN    36     -25.171  34.846 -16.607  1.00 39.28           N  
ATOM    279  OD1 ASN    36     -25.974  35.138 -14.528  1.00 42.99           O  
ATOM    280  N   GLN    37     -29.134  31.040 -15.573  1.00 42.81           N  
ATOM    281  CA  GLN    37     -30.449  30.438 -15.767  1.00 43.87           C  
ATOM    282  C   GLN    37     -31.022  29.933 -14.446  1.00 42.27           C  
ATOM    283  CB  GLN    37     -30.372  29.293 -16.778  1.00 39.93           C  
ATOM    284  O   GLN    37     -32.211  30.106 -14.172  1.00 38.87           O  
ATOM    285  CG  GLN    37     -31.565  29.225 -17.721  1.00 37.64           C  
ATOM    286  CD  GLN    37     -31.426  28.134 -18.766  1.00 40.71           C  
ATOM    287  NE2 GLN    37     -32.421  28.018 -19.639  1.00 36.33           N  
ATOM    288  OE1 GLN    37     -30.431  27.402 -18.790  1.00 44.06           O  
ATOM    289  N   GLU    38     -30.213  29.352 -13.511  1.00 34.93           N  
ATOM    290  CA  GLU    38     -30.693  28.905 -12.207  1.00 39.26           C  
ATOM    291  C   GLU    38     -30.863  30.081 -11.249  1.00 34.87           C  
ATOM    292  CB  GLU    38     -29.737  27.872 -11.606  1.00 33.26           C  
ATOM    293  O   GLU    38     -31.779  30.089 -10.424  1.00 32.49           O  
ATOM    294  CG  GLU    38     -29.945  26.461 -12.136  1.00 32.46           C  
ATOM    295  CD  GLU    38     -29.409  25.385 -11.204  1.00 38.61           C  
ATOM    296  OE1 GLU    38     -28.751  25.728 -10.196  1.00 42.69           O  
ATOM    297  OE2 GLU    38     -29.649  24.190 -11.485  1.00 42.01           O  
ATOM    298  N   LEU    39     -29.973  31.121 -11.339  1.00 36.80           N  
ATOM    299  CA  LEU    39     -30.182  32.376 -10.625  1.00 38.26           C  
ATOM    300  C   LEU    39     -31.404  33.111 -11.165  1.00 36.64           C  
ATOM    301  CB  LEU    39     -28.944  33.269 -10.737  1.00 35.29           C  
ATOM    302  O   LEU    39     -32.111  33.785 -10.412  1.00 34.24           O  
ATOM    303  CG  LEU    39     -27.745  32.877  -9.873  1.00 34.35           C  
ATOM    304  CD1 LEU    39     -26.498  33.631 -10.323  1.00 33.79           C  
ATOM    305  CD2 LEU    39     -28.036  33.147  -8.400  1.00 36.63           C  
ATOM    306  N   ALA    40     -31.738  32.946 -12.336  1.00 33.04           N  
ATOM    307  CA  ALA    40     -32.874  33.632 -12.946  1.00 34.16           C  
ATOM    308  C   ALA    40     -34.176  32.882 -12.679  1.00 32.82           C  
ATOM    309  CB  ALA    40     -32.654  33.792 -14.448  1.00 29.92           C  
ATOM    310  O   ALA    40     -35.244  33.492 -12.586  1.00 30.12           O  
ATOM    311  N   GLY    41     -34.140  31.612 -12.392  1.00 31.96           N  
ATOM    312  CA  GLY    41     -35.403  30.901 -12.273  1.00 31.81           C  
ATOM    313  C   GLY    41     -35.875  30.760 -10.838  1.00 31.90           C  
ATOM    314  O   GLY    41     -37.023  30.384 -10.591  1.00 29.23           O  
ATOM    315  N   THR    42     -34.975  31.305  -9.788  1.00 24.47           N  
ATOM    316  CA  THR    42     -35.406  31.240  -8.396  1.00 26.16           C  
ATOM    317  C   THR    42     -35.818  32.620  -7.892  1.00 24.33           C  
ATOM    318  CB  THR    42     -34.295  30.671  -7.494  1.00 22.45           C  
ATOM    319  O   THR    42     -34.966  33.472  -7.634  1.00 22.82           O  
ATOM    320  CG2 THR    42     -34.488  29.176  -7.260  1.00 23.53           C  
ATOM    321  OG1 THR    42     -33.024  30.886  -8.119  1.00 27.08           O  
ATOM    322  N   ASP    43     -36.479  33.473  -8.591  1.00 29.97           N  
ATOM    323  CA  ASP    43     -37.162  34.739  -8.346  1.00 30.13           C  
ATOM    324  C   ASP    43     -37.648  34.831  -6.902  1.00 29.81           C  
ATOM    325  CB  ASP    43     -38.339  34.909  -9.309  1.00 26.95           C  
ATOM    326  O   ASP    43     -37.613  35.904  -6.296  1.00 27.57           O  
ATOM    327  CG  ASP    43     -37.906  35.287 -10.715  1.00 26.43           C  
ATOM    328  OD1 ASP    43     -36.770  35.778 -10.892  1.00 30.92           O  
ATOM    329  OD2 ASP    43     -38.709  35.094 -11.653  1.00 37.10           O  
ATOM    330  N   GLN    44     -37.730  33.888  -5.997  1.00 30.10           N  
ATOM    331  CA  GLN    44     -38.335  34.053  -4.680  1.00 30.12           C  
ATOM    332  C   GLN    44     -37.523  33.334  -3.607  1.00 29.77           C  
ATOM    333  CB  GLN    44     -39.775  33.537  -4.682  1.00 26.68           C  
ATOM    334  O   GLN    44     -37.444  33.796  -2.467  1.00 27.63           O  
ATOM    335  CG  GLN    44     -40.767  34.486  -5.341  1.00 26.33           C  
ATOM    336  CD  GLN    44     -42.206  34.030  -5.187  1.00 30.16           C  
ATOM    337  NE2 GLN    44     -43.145  34.902  -5.539  1.00 28.11           N  
ATOM    338  OE1 GLN    44     -42.472  32.903  -4.756  1.00 40.56           O  
ATOM    339  N   VAL    45     -36.612  32.391  -3.709  1.00 26.91           N  
ATOM    340  CA  VAL    45     -35.517  31.902  -2.877  1.00 27.09           C  
ATOM    341  C   VAL    45     -34.195  32.494  -3.361  1.00 26.80           C  
ATOM    342  CB  VAL    45     -35.444  30.359  -2.884  1.00 24.62           C  
ATOM    343  O   VAL    45     -33.323  32.823  -2.554  1.00 25.31           O  
ATOM    344  CG1 VAL    45     -34.359  29.865  -1.929  1.00 23.98           C  
ATOM    345  CG2 VAL    45     -36.800  29.760  -2.514  1.00 24.41           C  
ATOM    346  N   GLY    46     -34.079  32.972  -4.559  1.00 28.70           N  
ATOM    347  CA  GLY    46     -33.044  33.811  -5.142  1.00 29.89           C  
ATOM    348  C   GLY    46     -33.051  35.229  -4.602  1.00 28.71           C  
ATOM    349  O   GLY    46     -32.003  35.762  -4.232  1.00 26.78           O  
ATOM    350  N   GLU    47     -34.195  35.900  -4.500  1.00 32.15           N  
ATOM    351  CA  GLU    47     -34.236  37.254  -3.957  1.00 33.17           C  
ATOM    352  C   GLU    47     -33.901  37.263  -2.468  1.00 32.08           C  
ATOM    353  CB  GLU    47     -35.611  37.886  -4.191  1.00 29.92           C  
ATOM    354  O   GLU    47     -33.144  38.116  -2.001  1.00 30.11           O  
ATOM    355  CG  GLU    47     -35.564  39.188  -4.977  1.00 29.20           C  
ATOM    356  CD  GLU    47     -36.925  39.847  -5.130  1.00 33.40           C  
ATOM    357  OE1 GLU    47     -37.951  39.200  -4.817  1.00 40.76           O  
ATOM    358  OE2 GLU    47     -36.967  41.018  -5.567  1.00 39.12           O  
ATOM    359  N   GLN    48     -34.258  36.399  -1.619  1.00 35.22           N  
ATOM    360  CA  GLN    48     -34.028  36.373  -0.179  1.00 36.71           C  
ATOM    361  C   GLN    48     -32.737  35.633   0.159  1.00 35.09           C  
ATOM    362  CB  GLN    48     -35.210  35.722   0.543  1.00 32.58           C  
ATOM    363  O   GLN    48     -31.954  36.089   0.994  1.00 33.02           O  
ATOM    364  CG  GLN    48     -35.434  36.248   1.954  1.00 31.54           C  
ATOM    365  CD  GLN    48     -36.616  37.194   2.048  1.00 35.56           C  
ATOM    366  NE2 GLN    48     -36.779  37.827   3.205  1.00 33.06           N  
ATOM    367  OE1 GLN    48     -37.376  37.355   1.088  1.00 42.98           O  
ATOM    368  N   ALA    49     -32.262  34.626  -0.556  1.00 32.01           N  
ATOM    369  CA  ALA    49     -30.922  34.054  -0.457  1.00 32.96           C  
ATOM    370  C   ALA    49     -29.901  34.919  -1.192  1.00 31.91           C  
ATOM    371  CB  ALA    49     -30.907  32.632  -1.012  1.00 30.28           C  
ATOM    372  O   ALA    49     -28.776  35.099  -0.719  1.00 30.34           O  
ATOM    373  N   GLY    50     -30.254  35.549  -2.391  1.00 36.97           N  
ATOM    374  CA  GLY    50     -29.539  36.651  -3.015  1.00 37.82           C  
ATOM    375  C   GLY    50     -29.480  37.892  -2.145  1.00 36.99           C  
ATOM    376  O   GLY    50     -28.421  38.508  -2.004  1.00 34.88           O  
ATOM    377  N   LYS    51     -30.523  38.301  -1.435  1.00 37.91           N  
ATOM    378  CA  LYS    51     -30.554  39.387  -0.459  1.00 39.39           C  
ATOM    379  C   LYS    51     -29.811  39.000   0.816  1.00 37.84           C  
ATOM    380  CB  LYS    51     -31.998  39.771  -0.129  1.00 36.84           C  
ATOM    381  O   LYS    51     -29.037  39.794   1.355  1.00 35.50           O  
ATOM    382  CG  LYS    51     -32.307  41.247  -0.330  1.00 36.01           C  
ATOM    383  CD  LYS    51     -33.758  41.565   0.006  1.00 39.16           C  
ATOM    384  CE  LYS    51     -34.055  43.051  -0.146  1.00 37.35           C  
ATOM    385  NZ  LYS    51     -35.478  43.367   0.180  1.00 38.70           N  
ATOM    386  N   GLU    52     -29.946  37.747   1.324  1.00 40.81           N  
ATOM    387  CA  GLU    52     -29.285  37.269   2.535  1.00 41.46           C  
ATOM    388  C   GLU    52     -27.823  36.926   2.266  1.00 40.45           C  
ATOM    389  CB  GLU    52     -30.016  36.049   3.101  1.00 38.92           C  
ATOM    390  O   GLU    52     -26.955  37.186   3.103  1.00 38.11           O  
ATOM    391  CG  GLU    52     -31.243  36.397   3.931  1.00 36.93           C  
ATOM    392  CD  GLU    52     -31.990  35.175   4.439  1.00 38.16           C  
ATOM    393  OE1 GLU    52     -31.535  34.036   4.186  1.00 42.77           O  
ATOM    394  OE2 GLU    52     -33.040  35.357   5.096  1.00 43.39           O  
ATOM    395  N   LEU    53     -27.407  36.575   1.074  1.00 37.48           N  
ATOM    396  CA  LEU    53     -26.052  36.553   0.535  1.00 39.25           C  
ATOM    397  C   LEU    53     -25.562  37.967   0.239  1.00 37.48           C  
ATOM    398  CB  LEU    53     -25.995  35.704  -0.738  1.00 36.76           C  
ATOM    399  O   LEU    53     -24.434  38.324   0.589  1.00 35.75           O  
ATOM    400  CG  LEU    53     -24.626  35.133  -1.111  1.00 35.91           C  
ATOM    401  CD1 LEU    53     -24.430  33.763  -0.471  1.00 35.09           C  
ATOM    402  CD2 LEU    53     -24.477  35.047  -2.626  1.00 36.96           C  
ATOM    403  N   ALA    54     -26.221  38.836  -0.528  1.00 39.31           N  
ATOM    404  CA  ALA    54     -25.933  40.252  -0.745  1.00 40.55           C  
ATOM    405  C   ALA    54     -25.898  41.013   0.577  1.00 39.15           C  
ATOM    406  CB  ALA    54     -26.967  40.868  -1.684  1.00 38.27           C  
ATOM    407  O   ALA    54     -24.981  41.801   0.823  1.00 36.93           O  
ATOM    408  N   GLU    55     -26.855  40.799   1.594  1.00 41.17           N  
ATOM    409  CA  GLU    55     -26.856  41.451   2.900  1.00 41.37           C  
ATOM    410  C   GLU    55     -25.754  40.893   3.796  1.00 40.84           C  
ATOM    411  CB  GLU    55     -28.218  41.291   3.581  1.00 39.36           C  
ATOM    412  O   GLU    55     -25.124  41.637   4.551  1.00 38.04           O  
ATOM    413  CG  GLU    55     -29.279  42.252   3.066  1.00 37.53           C  
ATOM    414  CD  GLU    55     -30.638  42.050   3.717  1.00 39.30           C  
ATOM    415  OE1 GLU    55     -30.760  41.183   4.612  1.00 44.78           O  
ATOM    416  OE2 GLU    55     -31.590  42.764   3.327  1.00 43.95           O  
ATOM    417  N   GLY    56     -25.486  39.538   3.680  1.00 40.16           N  
ATOM    418  CA  GLY    56     -24.343  38.943   4.355  1.00 40.00           C  
ATOM    419  C   GLY    56     -23.012  39.377   3.771  1.00 39.95           C  
ATOM    420  O   GLY    56     -22.060  39.638   4.509  1.00 37.64           O  
ATOM    421  N   LEU    57     -22.897  39.624   2.627  1.00 36.37           N  
ATOM    422  CA  LEU    57     -21.753  40.146   1.886  1.00 38.36           C  
ATOM    423  C   LEU    57     -21.644  41.658   2.049  1.00 36.37           C  
ATOM    424  CB  LEU    57     -21.867  39.787   0.402  1.00 35.09           C  
ATOM    425  O   LEU    57     -20.543  42.193   2.198  1.00 34.52           O  
ATOM    426  CG  LEU    57     -21.534  38.342   0.026  1.00 34.31           C  
ATOM    427  CD1 LEU    57     -22.020  38.037  -1.387  1.00 33.53           C  
ATOM    428  CD2 LEU    57     -20.035  38.090   0.148  1.00 36.31           C  
ATOM    429  N   GLU    58     -22.747  42.426   2.069  1.00 34.39           N  
ATOM    430  CA  GLU    58     -22.808  43.839   2.431  1.00 35.85           C  
ATOM    431  C   GLU    58     -22.427  44.051   3.893  1.00 34.27           C  
ATOM    432  CB  GLU    58     -24.205  44.404   2.163  1.00 32.13           C  
ATOM    433  O   GLU    58     -21.766  45.035   4.232  1.00 31.82           O  
ATOM    434  CG  GLU    58     -24.317  45.175   0.856  1.00 31.17           C  
ATOM    435  CD  GLU    58     -25.716  45.707   0.591  1.00 35.67           C  
ATOM    436  OE1 GLU    58     -26.626  45.458   1.414  1.00 40.92           O  
ATOM    437  OE2 GLU    58     -25.904  46.378  -0.448  1.00 40.32           O  
ATOM    438  N   ARG    59     -22.770  43.139   4.731  1.00 37.19           N  
ATOM    439  CA  ARG    59     -22.437  43.303   6.142  1.00 38.03           C  
ATOM    440  C   ARG    59     -21.000  42.873   6.420  1.00 36.95           C  
ATOM    441  CB  ARG    59     -23.402  42.503   7.019  1.00 33.96           C  
ATOM    442  O   ARG    59     -20.407  43.282   7.420  1.00 34.37           O  
ATOM    443  CG  ARG    59     -24.704  43.228   7.323  1.00 32.58           C  
ATOM    444  CD  ARG    59     -25.604  42.410   8.239  1.00 36.34           C  
ATOM    445  NE  ARG    59     -26.624  41.686   7.487  1.00 34.25           N  
ATOM    446  NH1 ARG    59     -27.882  41.117   9.339  1.00 27.21           N  
ATOM    447  NH2 ARG    59     -28.549  40.457   7.248  1.00 23.01           N  
ATOM    448  CZ  ARG    59     -27.683  41.088   8.026  1.00 32.05           C  
ATOM    449  N   GLY    60     -20.374  42.158   5.481  1.00 33.03           N  
ATOM    450  CA  GLY    60     -19.002  41.699   5.629  1.00 34.35           C  
ATOM    451  C   GLY    60     -18.024  42.442   4.739  1.00 33.16           C  
ATOM    452  O   GLY    60     -16.866  42.040   4.609  1.00 31.39           O  
ATOM    453  N   ALA    61     -18.413  43.519   4.012  1.00 30.00           N  
ATOM    454  CA  ALA    61     -17.620  44.562   3.367  1.00 30.59           C  
ATOM    455  C   ALA    61     -16.542  45.092   4.308  1.00 29.94           C  
ATOM    456  CB  ALA    61     -18.521  45.703   2.900  1.00 27.17           C  
ATOM    457  O   ALA    61     -16.846  45.588   5.395  1.00 28.12           O  
ATOM    458  N   VAL    62     -15.425  44.470   4.524  1.00 31.30           N  
ATOM    459  CA  VAL    62     -14.220  45.214   4.876  1.00 32.45           C  
ATOM    460  C   VAL    62     -14.190  46.537   4.115  1.00 31.50           C  
ATOM    461  CB  VAL    62     -12.942  44.398   4.577  1.00 29.17           C  
ATOM    462  O   VAL    62     -14.309  46.558   2.888  1.00 30.06           O  
ATOM    463  CG1 VAL    62     -11.700  45.147   5.056  1.00 29.04           C  
ATOM    464  CG2 VAL    62     -13.025  43.020   5.231  1.00 28.35           C  
ATOM    465  N   GLU    63     -14.780  47.512   4.651  1.00 30.42           N  
ATOM    466  CA  GLU    63     -14.490  48.899   4.297  1.00 32.05           C  
ATOM    467  C   GLU    63     -13.304  48.988   3.341  1.00 30.49           C  
ATOM    468  CB  GLU    63     -14.217  49.729   5.553  1.00 27.97           C  
ATOM    469  O   GLU    63     -12.184  48.615   3.697  1.00 28.98           O  
ATOM    470  CG  GLU    63     -15.447  50.438   6.101  1.00 28.20           C  
ATOM    471  CD  GLU    63     -15.154  51.284   7.330  1.00 32.97           C  
ATOM    472  OE1 GLU    63     -13.996  51.284   7.805  1.00 42.23           O  
ATOM    473  OE2 GLU    63     -16.091  51.952   7.822  1.00 32.95           O  
ATOM    474  N   GLY    64     -13.672  49.138   1.943  1.00 31.97           N  
ATOM    475  CA  GLY    64     -12.834  49.530   0.822  1.00 32.13           C  
ATOM    476  C   GLY    64     -12.733  48.462  -0.250  1.00 32.01           C  
ATOM    477  O   GLY    64     -12.059  48.655  -1.265  1.00 29.78           O  
ATOM    478  N   LEU    65     -13.561  47.354  -0.248  1.00 32.37           N  
ATOM    479  CA  LEU    65     -13.518  46.399  -1.349  1.00 34.92           C  
ATOM    480  C   LEU    65     -14.925  46.056  -1.827  1.00 32.74           C  
ATOM    481  CB  LEU    65     -12.787  45.123  -0.924  1.00 30.34           C  
ATOM    482  O   LEU    65     -15.748  45.567  -1.050  1.00 31.65           O  
ATOM    483  CG  LEU    65     -11.406  44.895  -1.541  1.00 29.56           C  
ATOM    484  CD1 LEU    65     -10.379  44.608  -0.451  1.00 28.23           C  
ATOM    485  CD2 LEU    65     -11.453  43.754  -2.552  1.00 30.06           C  
ATOM    486  N   ASP    66     -15.540  46.670  -2.996  1.00 40.43           N  
ATOM    487  CA  ASP    66     -16.658  46.423  -3.901  1.00 40.25           C  
ATOM    488  C   ASP    66     -16.700  44.960  -4.337  1.00 40.51           C  
ATOM    489  CB  ASP    66     -16.568  47.334  -5.127  1.00 38.66           C  
ATOM    490  O   ASP    66     -15.835  44.506  -5.089  1.00 38.81           O  
ATOM    491  CG  ASP    66     -17.796  47.254  -6.017  1.00 36.56           C  
ATOM    492  OD1 ASP    66     -18.615  46.326  -5.845  1.00 38.25           O  
ATOM    493  OD2 ASP    66     -17.945  48.126  -6.900  1.00 41.57           O  
ATOM    494  N   VAL    67     -17.269  44.023  -3.541  1.00 40.57           N  
ATOM    495  CA  VAL    67     -17.510  42.596  -3.727  1.00 41.72           C  
ATOM    496  C   VAL    67     -17.782  42.306  -5.202  1.00 40.73           C  
ATOM    497  CB  VAL    67     -18.690  42.101  -2.861  1.00 39.89           C  
ATOM    498  O   VAL    67     -17.389  41.256  -5.717  1.00 39.45           O  
ATOM    499  CG1 VAL    67     -18.994  40.632  -3.150  1.00 37.81           C  
ATOM    500  CG2 VAL    67     -18.384  42.305  -1.378  1.00 37.76           C  
ATOM    501  N   ARG    68     -18.553  43.252  -5.998  1.00 45.10           N  
ATOM    502  CA  ARG    68     -18.641  43.107  -7.447  1.00 45.60           C  
ATOM    503  C   ARG    68     -17.255  43.116  -8.084  1.00 45.10           C  
ATOM    504  CB  ARG    68     -19.500  44.222  -8.048  1.00 44.70           C  
ATOM    505  O   ARG    68     -16.987  42.348  -9.010  1.00 43.71           O  
ATOM    506  CG  ARG    68     -20.993  44.036  -7.826  1.00 43.56           C  
ATOM    507  CD  ARG    68     -21.801  45.164  -8.453  1.00 44.42           C  
ATOM    508  NE  ARG    68     -23.179  45.173  -7.971  1.00 44.51           N  
ATOM    509  NH1 ARG    68     -23.821  47.010  -9.216  1.00 35.61           N  
ATOM    510  NH2 ARG    68     -25.331  45.966  -7.842  1.00 31.46           N  
ATOM    511  CZ  ARG    68     -24.107  46.049  -8.344  1.00 41.72           C  
ATOM    512  N   GLN    69     -16.379  43.944  -7.558  1.00 46.52           N  
ATOM    513  CA  GLN    69     -15.022  44.057  -8.082  1.00 46.61           C  
ATOM    514  C   GLN    69     -14.174  42.855  -7.674  1.00 46.47           C  
ATOM    515  CB  GLN    69     -14.366  45.351  -7.599  1.00 45.49           C  
ATOM    516  O   GLN    69     -13.352  42.375  -8.457  1.00 44.56           O  
ATOM    517  CG  GLN    69     -14.420  46.484  -8.615  1.00 44.37           C  
ATOM    518  CD  GLN    69     -13.721  47.740  -8.132  1.00 46.06           C  
ATOM    519  NE2 GLN    69     -13.861  48.825  -8.886  1.00 39.71           N  
ATOM    520  OE1 GLN    69     -13.060  47.736  -7.088  1.00 48.30           O  
ATOM    521  N   VAL    70     -14.423  42.279  -6.542  1.00 45.86           N  
ATOM    522  CA  VAL    70     -13.677  41.100  -6.115  1.00 45.42           C  
ATOM    523  C   VAL    70     -14.192  39.866  -6.852  1.00 45.70           C  
ATOM    524  CB  VAL    70     -13.777  40.888  -4.587  1.00 43.87           C  
ATOM    525  O   VAL    70     -13.404  39.043  -7.324  1.00 43.92           O  
ATOM    526  CG1 VAL    70     -13.083  39.591  -4.176  1.00 40.47           C  
ATOM    527  CG2 VAL    70     -13.175  42.079  -3.843  1.00 41.03           C  
ATOM    528  N   LEU    71     -15.576  39.753  -7.017  1.00 47.82           N  
ATOM    529  CA  LEU    71     -16.146  38.688  -7.836  1.00 48.81           C  
ATOM    530  C   LEU    71     -15.747  38.855  -9.298  1.00 47.96           C  
ATOM    531  CB  LEU    71     -17.671  38.673  -7.710  1.00 47.58           C  
ATOM    532  O   LEU    71     -15.427  37.875  -9.974  1.00 47.42           O  
ATOM    533  CG  LEU    71     -18.253  37.767  -6.623  1.00 47.53           C  
ATOM    534  CD1 LEU    71     -19.595  38.309  -6.143  1.00 45.49           C  
ATOM    535  CD2 LEU    71     -18.401  36.340  -7.140  1.00 46.25           C  
ATOM    536  N   ALA    72     -15.796  40.105  -9.840  1.00 49.70           N  
ATOM    537  CA  ALA    72     -15.325  40.427 -11.185  1.00 49.62           C  
ATOM    538  C   ALA    72     -13.848  40.080 -11.346  1.00 49.71           C  
ATOM    539  CB  ALA    72     -15.557  41.905 -11.489  1.00 49.09           C  
ATOM    540  O   ALA    72     -13.447  39.499 -12.357  1.00 48.74           O  
ATOM    541  N   LYS    73     -13.039  40.263 -10.364  1.00 48.05           N  
ATOM    542  CA  LYS    73     -11.608  39.987 -10.448  1.00 48.12           C  
ATOM    543  C   LYS    73     -11.313  38.519 -10.154  1.00 47.82           C  
ATOM    544  CB  LYS    73     -10.831  40.882  -9.482  1.00 46.79           C  
ATOM    545  O   LYS    73     -10.373  37.946 -10.710  1.00 46.16           O  
ATOM    546  CG  LYS    73     -10.469  42.244 -10.055  1.00 45.50           C  
ATOM    547  CD  LYS    73      -9.618  43.051  -9.082  1.00 46.23           C  
ATOM    548  CE  LYS    73      -9.216  44.396  -9.673  1.00 45.22           C  
ATOM    549  NZ  LYS    73      -8.350  45.175  -8.738  1.00 43.72           N  
ATOM    550  N   LEU    74     -12.041  37.966  -9.256  1.00 47.40           N  
ATOM    551  CA  LEU    74     -12.053  36.510  -9.172  1.00 47.93           C  
ATOM    552  C   LEU    74     -12.484  35.892 -10.498  1.00 47.31           C  
ATOM    553  CB  LEU    74     -12.986  36.044  -8.051  1.00 46.51           C  
ATOM    554  O   LEU    74     -11.857  34.947 -10.981  1.00 46.50           O  
ATOM    555  CG  LEU    74     -12.711  34.655  -7.473  1.00 45.78           C  
ATOM    556  CD1 LEU    74     -11.751  34.754  -6.292  1.00 43.49           C  
ATOM    557  CD2 LEU    74     -14.014  33.982  -7.054  1.00 44.60           C  
ATOM    558  N   LYS    75     -13.566  36.352 -11.133  1.00 45.39           N  
ATOM    559  CA  LYS    75     -13.957  35.988 -12.492  1.00 47.15           C  
ATOM    560  C   LYS    75     -12.817  36.233 -13.476  1.00 45.45           C  
ATOM    561  CB  LYS    75     -15.198  36.772 -12.923  1.00 45.47           C  
ATOM    562  O   LYS    75     -12.560  35.407 -14.355  1.00 44.85           O  
ATOM    563  CG  LYS    75     -16.472  35.941 -12.962  1.00 45.49           C  
ATOM    564  CD  LYS    75     -17.676  36.782 -13.367  1.00 48.55           C  
ATOM    565  CE  LYS    75     -18.952  35.952 -13.402  1.00 44.17           C  
ATOM    566  NZ  LYS    75     -20.137  36.775 -13.788  1.00 42.38           N  
ATOM    567  N   ALA    76     -12.072  37.358 -13.405  1.00 46.84           N  
ATOM    568  CA  ALA    76     -10.937  37.737 -14.242  1.00 46.89           C  
ATOM    569  C   ALA    76      -9.720  36.865 -13.944  1.00 46.77           C  
ATOM    570  CB  ALA    76     -10.594  39.211 -14.037  1.00 45.16           C  
ATOM    571  O   ALA    76      -8.995  36.467 -14.858  1.00 45.06           O  
ATOM    572  N   ALA    77      -9.517  36.593 -12.665  1.00 47.12           N  
ATOM    573  CA  ALA    77      -8.449  35.680 -12.266  1.00 47.87           C  
ATOM    574  C   ALA    77      -8.755  34.252 -12.710  1.00 46.77           C  
ATOM    575  CB  ALA    77      -8.243  35.730 -10.755  1.00 45.02           C  
ATOM    576  O   ALA    77      -7.867  33.540 -13.186  1.00 45.32           O  
ATOM    577  N   LEU    78     -10.084  33.832 -12.467  1.00 40.83           N  
ATOM    578  CA  LEU    78     -10.629  32.557 -12.922  1.00 41.73           C  
ATOM    579  C   LEU    78     -10.532  32.436 -14.439  1.00 40.57           C  
ATOM    580  CB  LEU    78     -12.087  32.408 -12.478  1.00 39.90           C  
ATOM    581  O   LEU    78     -10.339  31.338 -14.967  1.00 39.69           O  
ATOM    582  CG  LEU    78     -12.318  32.128 -10.993  1.00 38.54           C  
ATOM    583  CD1 LEU    78     -13.797  32.269 -10.651  1.00 37.59           C  
ATOM    584  CD2 LEU    78     -11.808  30.738 -10.625  1.00 39.77           C  
ATOM    585  N   LYS    79     -10.566  33.526 -15.283  1.00 40.63           N  
ATOM    586  CA  LYS    79     -10.403  33.664 -16.727  1.00 41.52           C  
ATOM    587  C   LYS    79      -8.933  33.825 -17.102  1.00 40.55           C  
ATOM    588  CB  LYS    79     -11.211  34.854 -17.247  1.00 39.83           C  
ATOM    589  O   LYS    79      -8.592  33.890 -18.285  1.00 39.52           O  
ATOM    590  CG  LYS    79     -12.711  34.609 -17.298  1.00 38.60           C  
ATOM    591  CD  LYS    79     -13.455  35.811 -17.866  1.00 41.95           C  
ATOM    592  CE  LYS    79     -14.956  35.564 -17.927  1.00 38.96           C  
ATOM    593  NZ  LYS    79     -15.685  36.724 -18.521  1.00 39.51           N  
ATOM    594  N   GLY    80      -7.883  33.704 -16.129  1.00 43.73           N  
ATOM    595  CA  GLY    80      -6.500  34.022 -16.449  1.00 45.00           C  
ATOM    596  C   GLY    80      -6.270  35.502 -16.693  1.00 43.91           C  
ATOM    597  O   GLY    80      -5.179  35.906 -17.101  1.00 42.73           O  
ATOM    598  N   GLU    81      -7.283  36.384 -16.468  1.00 38.14           N  
ATOM    599  CA  GLU    81      -7.090  37.814 -16.685  1.00 38.19           C  
ATOM    600  C   GLU    81      -6.369  38.460 -15.505  1.00 37.92           C  
ATOM    601  CB  GLU    81      -8.434  38.508 -16.924  1.00 35.20           C  
ATOM    602  O   GLU    81      -5.727  39.501 -15.658  1.00 35.78           O  
ATOM    603  CG  GLU    81      -9.107  38.112 -18.230  1.00 33.55           C  
ATOM    604  CD  GLU    81     -10.447  38.797 -18.446  1.00 37.74           C  
ATOM    605  OE1 GLU    81     -10.902  39.539 -17.546  1.00 45.10           O  
ATOM    606  OE2 GLU    81     -11.048  38.589 -19.524  1.00 41.45           O  
ATOM    607  N   VAL    82      -6.277  37.824 -14.400  1.00 36.94           N  
ATOM    608  CA  VAL    82      -5.546  38.368 -13.260  1.00 37.50           C  
ATOM    609  C   VAL    82      -4.564  37.326 -12.731  1.00 37.08           C  
ATOM    610  CB  VAL    82      -6.505  38.817 -12.134  1.00 34.51           C  
ATOM    611  O   VAL    82      -4.954  36.199 -12.415  1.00 36.18           O  
ATOM    612  CG1 VAL    82      -5.733  39.510 -11.013  1.00 33.55           C  
ATOM    613  CG2 VAL    82      -7.587  39.739 -12.691  1.00 33.31           C  
ATOM    614  N   ARG    83      -3.350  37.510 -13.161  1.00 37.48           N  
ATOM    615  CA  ARG    83      -2.161  36.751 -12.787  1.00 35.92           C  
ATOM    616  C   ARG    83      -1.997  36.700 -11.272  1.00 37.19           C  
ATOM    617  CB  ARG    83      -0.911  37.358 -13.429  1.00 33.36           C  
ATOM    618  O   ARG    83      -1.512  35.706 -10.728  1.00 34.98           O  
ATOM    619  CG  ARG    83      -0.726  36.984 -14.891  1.00 30.46           C  
ATOM    620  CD  ARG    83       0.600  37.491 -15.440  1.00 34.41           C  
ATOM    621  NE  ARG    83       0.773  37.138 -16.846  1.00 28.18           N  
ATOM    622  NH1 ARG    83       2.843  38.141 -17.058  1.00 22.47           N  
ATOM    623  NH2 ARG    83       1.887  37.082 -18.853  1.00 18.13           N  
ATOM    624  CZ  ARG    83       1.834  37.454 -17.583  1.00 27.10           C  
ATOM    625  N   GLU    84      -2.577  37.655 -10.440  1.00 39.35           N  
ATOM    626  CA  GLU    84      -2.282  37.925  -9.036  1.00 40.71           C  
ATOM    627  C   GLU    84      -3.480  38.554  -8.331  1.00 39.28           C  
ATOM    628  CB  GLU    84      -1.058  38.837  -8.910  1.00 36.23           C  
ATOM    629  O   GLU    84      -4.060  39.522  -8.826  1.00 37.92           O  
ATOM    630  CG  GLU    84       0.270  38.096  -8.972  1.00 33.73           C  
ATOM    631  CD  GLU    84       1.475  39.014  -8.844  1.00 37.54           C  
ATOM    632  OE1 GLU    84       1.290  40.248  -8.736  1.00 44.80           O  
ATOM    633  OE2 GLU    84       2.614  38.495  -8.851  1.00 40.38           O  
ATOM    634  N   LEU    85      -4.222  37.675  -7.540  1.00 43.38           N  
ATOM    635  CA  LEU    85      -4.999  38.344  -6.502  1.00 44.88           C  
ATOM    636  C   LEU    85      -4.089  38.872  -5.398  1.00 43.89           C  
ATOM    637  CB  LEU    85      -6.038  37.388  -5.910  1.00 42.36           C  
ATOM    638  O   LEU    85      -3.207  38.156  -4.919  1.00 43.59           O  
ATOM    639  CG  LEU    85      -7.255  37.083  -6.785  1.00 41.93           C  
ATOM    640  CD1 LEU    85      -7.958  35.822  -6.294  1.00 40.16           C  
ATOM    641  CD2 LEU    85      -8.215  38.267  -6.797  1.00 42.10           C  
ATOM    642  N   ALA    86      -4.033  40.259  -5.202  1.00 42.93           N  
ATOM    643  CA  ALA    86      -3.375  40.944  -4.092  1.00 43.07           C  
ATOM    644  C   ALA    86      -3.773  40.327  -2.754  1.00 43.40           C  
ATOM    645  CB  ALA    86      -3.713  42.432  -4.110  1.00 40.98           C  
ATOM    646  O   ALA    86      -4.879  39.801  -2.610  1.00 42.30           O  
ATOM    647  N   THR    87      -2.922  40.060  -1.821  1.00 46.96           N  
ATOM    648  CA  THR    87      -3.057  39.598  -0.445  1.00 47.70           C  
ATOM    649  C   THR    87      -4.338  40.138   0.184  1.00 47.42           C  
ATOM    650  CB  THR    87      -1.846  40.020   0.408  1.00 44.89           C  
ATOM    651  O   THR    87      -5.057  39.405   0.867  1.00 46.77           O  
ATOM    652  CG2 THR    87      -1.776  39.214   1.701  1.00 40.67           C  
ATOM    653  OG1 THR    87      -0.644  39.806  -0.342  1.00 37.57           O  
ATOM    654  N   GLU    88      -4.675  41.357  -0.071  1.00 48.61           N  
ATOM    655  CA  GLU    88      -5.817  42.034   0.537  1.00 49.76           C  
ATOM    656  C   GLU    88      -7.131  41.555  -0.073  1.00 48.55           C  
ATOM    657  CB  GLU    88      -5.687  43.551   0.383  1.00 47.43           C  
ATOM    658  O   GLU    88      -8.144  41.453   0.623  1.00 47.63           O  
ATOM    659  CG  GLU    88      -4.549  44.156   1.192  1.00 46.60           C  
ATOM    660  CD  GLU    88      -4.790  44.114   2.693  1.00 48.09           C  
ATOM    661  OE1 GLU    88      -5.951  44.292   3.126  1.00 51.54           O  
ATOM    662  OE2 GLU    88      -3.810  43.901   3.441  1.00 48.42           O  
ATOM    663  N   GLU    89      -7.021  41.056  -1.207  1.00 45.96           N  
ATOM    664  CA  GLU    89      -8.169  40.558  -1.958  1.00 47.33           C  
ATOM    665  C   GLU    89      -8.469  39.103  -1.608  1.00 46.01           C  
ATOM    666  CB  GLU    89      -7.928  40.698  -3.463  1.00 45.16           C  
ATOM    667  O   GLU    89      -9.632  38.718  -1.476  1.00 44.59           O  
ATOM    668  CG  GLU    89      -7.992  42.133  -3.965  1.00 44.32           C  
ATOM    669  CD  GLU    89      -7.554  42.283  -5.414  1.00 46.83           C  
ATOM    670  OE1 GLU    89      -6.730  41.467  -5.886  1.00 48.97           O  
ATOM    671  OE2 GLU    89      -8.038  43.224  -6.081  1.00 46.99           O  
ATOM    672  N   VAL    90      -7.362  38.290  -1.379  1.00 47.84           N  
ATOM    673  CA  VAL    90      -7.504  36.962  -0.791  1.00 47.96           C  
ATOM    674  C   VAL    90      -8.051  37.082   0.630  1.00 48.05           C  
ATOM    675  CB  VAL    90      -6.161  36.198  -0.783  1.00 46.59           C  
ATOM    676  O   VAL    90      -8.902  36.291   1.043  1.00 47.30           O  
ATOM    677  CG1 VAL    90      -6.298  34.875  -0.032  1.00 41.94           C  
ATOM    678  CG2 VAL    90      -5.676  35.958  -2.212  1.00 43.00           C  
ATOM    679  N   LYS    91      -7.684  38.126   1.412  1.00 47.34           N  
ATOM    680  CA  LYS    91      -8.186  38.379   2.760  1.00 48.06           C  
ATOM    681  C   LYS    91      -9.680  38.689   2.741  1.00 47.28           C  
ATOM    682  CB  LYS    91      -7.419  39.532   3.410  1.00 46.72           C  
ATOM    683  O   LYS    91     -10.433  38.189   3.579  1.00 46.07           O  
ATOM    684  CG  LYS    91      -6.120  39.111   4.080  1.00 45.80           C  
ATOM    685  CD  LYS    91      -5.406  40.300   4.712  1.00 47.03           C  
ATOM    686  CE  LYS    91      -4.077  39.890   5.331  1.00 45.10           C  
ATOM    687  NZ  LYS    91      -3.323  41.069   5.855  1.00 43.28           N  
ATOM    688  N   ALA    92     -10.147  39.391   1.715  1.00 48.26           N  
ATOM    689  CA  ALA    92     -11.528  39.855   1.611  1.00 48.65           C  
ATOM    690  C   ALA    92     -12.447  38.737   1.128  1.00 48.04           C  
ATOM    691  CB  ALA    92     -11.616  41.055   0.670  1.00 47.29           C  
ATOM    692  O   ALA    92     -13.574  38.600   1.610  1.00 46.20           O  
ATOM    693  N   LEU    93     -11.957  37.978   0.151  1.00 48.08           N  
ATOM    694  CA  LEU    93     -12.693  36.786  -0.258  1.00 48.41           C  
ATOM    695  C   LEU    93     -12.878  35.832   0.918  1.00 48.00           C  
ATOM    696  CB  LEU    93     -11.966  36.072  -1.400  1.00 47.25           C  
ATOM    697  O   LEU    93     -13.968  35.291   1.118  1.00 46.62           O  
ATOM    698  CG  LEU    93     -12.850  35.385  -2.442  1.00 46.04           C  
ATOM    699  CD1 LEU    93     -12.961  36.248  -3.694  1.00 43.62           C  
ATOM    700  CD2 LEU    93     -12.300  34.005  -2.784  1.00 44.64           C  
ATOM    701  N   ARG    94     -11.854  35.787   1.818  1.00 46.53           N  
ATOM    702  CA  ARG    94     -11.880  34.991   3.041  1.00 47.52           C  
ATOM    703  C   ARG    94     -12.968  35.482   3.990  1.00 46.59           C  
ATOM    704  CB  ARG    94     -10.519  35.032   3.739  1.00 45.58           C  
ATOM    705  O   ARG    94     -13.729  34.681   4.538  1.00 45.71           O  
ATOM    706  CG  ARG    94     -10.260  33.846   4.654  1.00 44.85           C  
ATOM    707  CD  ARG    94      -8.904  33.948   5.339  1.00 48.16           C  
ATOM    708  NE  ARG    94      -8.087  32.763   5.095  1.00 46.31           N  
ATOM    709  NH1 ARG    94      -6.282  33.498   6.336  1.00 37.08           N  
ATOM    710  NH2 ARG    94      -6.205  31.460   5.289  1.00 33.57           N  
ATOM    711  CZ  ARG    94      -6.860  32.576   5.574  1.00 44.46           C  
ATOM    712  N   ALA    95     -13.067  36.804   4.208  1.00 48.04           N  
ATOM    713  CA  ALA    95     -14.020  37.441   5.113  1.00 48.55           C  
ATOM    714  C   ALA    95     -15.452  37.257   4.618  1.00 47.87           C  
ATOM    715  CB  ALA    95     -13.700  38.926   5.264  1.00 47.45           C  
ATOM    716  O   ALA    95     -16.363  37.010   5.413  1.00 46.51           O  
ATOM    717  N   ALA    96     -15.547  37.203   3.261  1.00 46.31           N  
ATOM    718  CA  ALA    96     -16.869  37.052   2.659  1.00 46.77           C  
ATOM    719  C   ALA    96     -17.371  35.617   2.791  1.00 46.14           C  
ATOM    720  CB  ALA    96     -16.835  37.468   1.190  1.00 45.63           C  
ATOM    721  O   ALA    96     -18.543  35.389   3.101  1.00 44.28           O  
ATOM    722  N   ILE    97     -16.418  34.653   2.674  1.00 46.79           N  
ATOM    723  CA  ILE    97     -16.809  33.254   2.810  1.00 47.30           C  
ATOM    724  C   ILE    97     -17.145  32.951   4.268  1.00 46.75           C  
ATOM    725  CB  ILE    97     -15.697  32.305   2.308  1.00 45.28           C  
ATOM    726  O   ILE    97     -18.149  32.296   4.557  1.00 45.21           O  
ATOM    727  CG1 ILE    97     -15.543  32.420   0.787  1.00 40.84           C  
ATOM    728  CG2 ILE    97     -15.993  30.860   2.721  1.00 41.57           C  
ATOM    729  CD1 ILE    97     -14.309  31.720   0.236  1.00 41.62           C  
ATOM    730  N   GLN    98     -16.326  33.548   5.227  1.00 45.84           N  
ATOM    731  CA  GLN    98     -16.527  33.437   6.668  1.00 47.79           C  
ATOM    732  C   GLN    98     -17.941  33.857   7.060  1.00 45.87           C  
ATOM    733  CB  GLN    98     -15.500  34.284   7.421  1.00 44.79           C  
ATOM    734  O   GLN    98     -18.604  33.172   7.841  1.00 44.36           O  
ATOM    735  CG  GLN    98     -14.313  33.487   7.946  1.00 44.00           C  
ATOM    736  CD  GLN    98     -13.245  34.367   8.568  1.00 47.43           C  
ATOM    737  NE2 GLN    98     -12.305  33.749   9.275  1.00 40.97           N  
ATOM    738  OE1 GLN    98     -13.264  35.592   8.414  1.00 47.58           O  
ATOM    739  N   HIS    99     -18.385  34.905   6.498  1.00 41.47           N  
ATOM    740  CA  HIS    99     -19.661  35.555   6.776  1.00 44.66           C  
ATOM    741  C   HIS    99     -20.803  34.868   6.035  1.00 41.42           C  
ATOM    742  CB  HIS    99     -19.602  37.035   6.394  1.00 40.47           C  
ATOM    743  O   HIS    99     -21.889  34.688   6.591  1.00 39.39           O  
ATOM    744  CG  HIS    99     -20.615  37.878   7.101  1.00 39.64           C  
ATOM    745  CD2 HIS    99     -20.714  39.222   7.238  1.00 39.88           C  
ATOM    746  ND1 HIS    99     -21.688  37.341   7.777  1.00 39.52           N  
ATOM    747  CE1 HIS    99     -22.407  38.321   8.301  1.00 39.61           C  
ATOM    748  NE2 HIS    99     -21.837  39.472   7.988  1.00 38.15           N  
ATOM    749  N   ALA   100     -20.630  34.390   4.812  1.00 39.37           N  
ATOM    750  CA  ALA   100     -21.712  33.724   4.092  1.00 40.72           C  
ATOM    751  C   ALA   100     -22.049  32.379   4.730  1.00 39.28           C  
ATOM    752  CB  ALA   100     -21.338  33.535   2.624  1.00 37.97           C  
ATOM    753  O   ALA   100     -23.196  31.930   4.677  1.00 37.50           O  
ATOM    754  N   LEU   101     -21.083  31.671   5.426  1.00 35.70           N  
ATOM    755  CA  LEU   101     -21.318  30.405   6.111  1.00 38.10           C  
ATOM    756  C   LEU   101     -22.083  30.624   7.412  1.00 35.75           C  
ATOM    757  CB  LEU   101     -19.991  29.697   6.399  1.00 33.87           C  
ATOM    758  O   LEU   101     -22.584  29.670   8.011  1.00 34.49           O  
ATOM    759  CG  LEU   101     -19.243  29.140   5.187  1.00 32.40           C  
ATOM    760  CD1 LEU   101     -17.846  28.680   5.592  1.00 30.58           C  
ATOM    761  CD2 LEU   101     -20.026  27.995   4.555  1.00 34.24           C  
ATOM    762  N   GLY   102     -22.721  31.924   7.536  1.00 34.97           N  
ATOM    763  CA  GLY   102     -23.538  32.239   8.697  1.00 36.28           C  
ATOM    764  C   GLY   102     -22.993  31.653   9.986  1.00 34.90           C  
ATOM    765  O   GLY   102     -23.754  31.350  10.907  1.00 32.90           O  
ATOM    766  N   VAL   103     -21.810  31.089  10.057  1.00 29.20           N  
ATOM    767  CA  VAL   103     -21.269  30.585  11.316  1.00 31.84           C  
ATOM    768  C   VAL   103     -20.566  31.715  12.065  1.00 29.19           C  
ATOM    769  CB  VAL   103     -20.293  29.410  11.085  1.00 26.77           C  
ATOM    770  O   VAL   103     -19.652  32.347  11.532  1.00 27.84           O  
ATOM    771  CG1 VAL   103     -19.954  28.722  12.405  1.00 25.89           C  
ATOM    772  CG2 VAL   103     -20.886  28.410  10.094  1.00 26.34           C  
ATOM    773  N   GLU   104     -21.262  32.670  12.803  1.00 30.33           N  
ATOM    774  CA  GLU   104     -20.545  33.262  13.928  1.00 33.22           C  
ATOM    775  C   GLU   104     -19.549  32.275  14.530  1.00 30.49           C  
ATOM    776  CB  GLU   104     -21.528  33.738  15.001  1.00 28.75           C  
ATOM    777  O   GLU   104     -19.945  31.288  15.153  1.00 29.38           O  
ATOM    778  CG  GLU   104     -21.828  35.229  14.943  1.00 28.37           C  
ATOM    779  CD  GLU   104     -22.688  35.714  16.099  1.00 33.58           C  
ATOM    780  OE1 GLU   104     -23.190  34.871  16.877  1.00 40.46           O  
ATOM    781  OE2 GLU   104     -22.862  36.946  16.228  1.00 32.53           O  
ATOM    782  N   LEU   105     -18.328  32.113  13.823  1.00 30.76           N  
ATOM    783  CA  LEU   105     -17.167  31.401  14.343  1.00 32.34           C  
ATOM    784  C   LEU   105     -16.650  32.060  15.617  1.00 30.94           C  
ATOM    785  CB  LEU   105     -16.054  31.351  13.293  1.00 29.07           C  
ATOM    786  O   LEU   105     -16.443  33.275  15.653  1.00 30.18           O  
ATOM    787  CG  LEU   105     -16.319  30.480  12.064  1.00 28.48           C  
ATOM    788  CD1 LEU   105     -15.290  30.770  10.977  1.00 28.44           C  
ATOM    789  CD2 LEU   105     -16.303  29.002  12.442  1.00 31.24           C  
ATOM    790  N   ASP   106     -16.883  31.461  16.749  1.00 32.15           N  
ATOM    791  CA  ASP   106     -16.333  31.824  18.051  1.00 35.71           C  
ATOM    792  C   ASP   106     -14.819  32.009  17.976  1.00 32.27           C  
ATOM    793  CB  ASP   106     -16.682  30.763  19.097  1.00 29.62           C  
ATOM    794  O   ASP   106     -14.200  31.692  16.958  1.00 31.34           O  
ATOM    795  CG  ASP   106     -15.800  29.530  19.008  1.00 29.59           C  
ATOM    796  OD1 ASP   106     -14.736  29.587  18.355  1.00 31.85           O  
ATOM    797  OD2 ASP   106     -16.175  28.491  19.593  1.00 33.39           O  
ATOM    798  N   ASP   107     -14.114  33.056  18.739  1.00 38.13           N  
ATOM    799  CA  ASP   107     -12.700  33.413  18.802  1.00 39.42           C  
ATOM    800  C   ASP   107     -11.814  32.189  18.582  1.00 38.13           C  
ATOM    801  CB  ASP   107     -12.370  34.066  20.146  1.00 36.32           C  
ATOM    802  O   ASP   107     -10.725  32.298  18.013  1.00 35.86           O  
ATOM    803  CG  ASP   107     -12.944  35.465  20.282  1.00 35.48           C  
ATOM    804  OD1 ASP   107     -13.193  36.125  19.250  1.00 38.40           O  
ATOM    805  OD2 ASP   107     -13.146  35.913  21.432  1.00 43.97           O  
ATOM    806  N   ASN   108     -12.263  30.989  18.936  1.00 36.46           N  
ATOM    807  CA  ASN   108     -11.562  29.739  18.660  1.00 39.24           C  
ATOM    808  C   ASN   108     -11.740  29.306  17.208  1.00 36.20           C  
ATOM    809  CB  ASN   108     -12.040  28.635  19.606  1.00 33.92           C  
ATOM    810  O   ASN   108     -10.780  28.888  16.559  1.00 34.66           O  
ATOM    811  CG  ASN   108     -10.907  28.019  20.403  1.00 32.79           C  
ATOM    812  ND2 ASN   108     -11.219  26.982  21.172  1.00 27.60           N  
ATOM    813  OD1 ASN   108      -9.762  28.471  20.329  1.00 34.47           O  
ATOM    814  N   ALA   109     -12.896  29.371  16.550  1.00 34.27           N  
ATOM    815  CA  ALA   109     -13.146  29.158  15.127  1.00 35.18           C  
ATOM    816  C   ALA   109     -12.504  30.259  14.287  1.00 34.19           C  
ATOM    817  CB  ALA   109     -14.647  29.093  14.855  1.00 32.07           C  
ATOM    818  O   ALA   109     -11.948  29.989  13.220  1.00 32.51           O  
ATOM    819  N   LYS   110     -12.501  31.639  14.790  1.00 37.79           N  
ATOM    820  CA  LYS   110     -11.690  32.714  14.226  1.00 39.67           C  
ATOM    821  C   LYS   110     -10.204  32.373  14.289  1.00 37.49           C  
ATOM    822  CB  LYS   110     -11.957  34.029  14.958  1.00 36.72           C  
ATOM    823  O   LYS   110      -9.474  32.572  13.315  1.00 35.58           O  
ATOM    824  CG  LYS   110     -13.250  34.717  14.544  1.00 35.24           C  
ATOM    825  CD  LYS   110     -13.473  36.006  15.326  1.00 37.55           C  
ATOM    826  CE  LYS   110     -14.816  36.639  14.989  1.00 36.97           C  
ATOM    827  NZ  LYS   110     -15.122  37.796  15.883  1.00 38.54           N  
ATOM    828  N   ARG   111      -9.750  31.872  15.569  1.00 40.83           N  
ATOM    829  CA  ARG   111      -8.347  31.519  15.764  1.00 42.08           C  
ATOM    830  C   ARG   111      -7.977  30.280  14.955  1.00 40.51           C  
ATOM    831  CB  ARG   111      -8.052  31.285  17.247  1.00 38.69           C  
ATOM    832  O   ARG   111      -6.921  30.238  14.322  1.00 38.34           O  
ATOM    833  CG  ARG   111      -6.788  31.972  17.739  1.00 36.79           C  
ATOM    834  CD  ARG   111      -6.577  31.763  19.232  1.00 38.90           C  
ATOM    835  NE  ARG   111      -5.539  30.770  19.496  1.00 40.50           N  
ATOM    836  NH1 ARG   111      -5.605  31.010  21.793  1.00 31.57           N  
ATOM    837  NH2 ARG   111      -4.152  29.519  20.832  1.00 27.24           N  
ATOM    838  CZ  ARG   111      -5.101  30.436  20.706  1.00 37.12           C  
ATOM    839  N   GLN   112      -8.818  29.323  14.855  1.00 37.42           N  
ATOM    840  CA  GLN   112      -8.610  28.095  14.096  1.00 38.19           C  
ATOM    841  C   GLN   112      -8.667  28.360  12.594  1.00 37.11           C  
ATOM    842  CB  GLN   112      -9.650  27.042  14.482  1.00 34.74           C  
ATOM    843  O   GLN   112      -7.866  27.815  11.831  1.00 35.34           O  
ATOM    844  CG  GLN   112      -9.306  26.275  15.752  1.00 32.55           C  
ATOM    845  CD  GLN   112     -10.339  25.220  16.099  1.00 35.86           C  
ATOM    846  NE2 GLN   112     -10.080  24.461  17.159  1.00 32.76           N  
ATOM    847  OE1 GLN   112     -11.363  25.088  15.421  1.00 41.25           O  
ATOM    848  N   LEU   113      -9.458  29.293  12.120  1.00 31.53           N  
ATOM    849  CA  LEU   113      -9.506  29.756  10.738  1.00 35.46           C  
ATOM    850  C   LEU   113      -8.419  30.792  10.473  1.00 31.57           C  
ATOM    851  CB  LEU   113     -10.881  30.348  10.418  1.00 31.09           C  
ATOM    852  O   LEU   113      -7.810  30.799   9.400  1.00 30.29           O  
ATOM    853  CG  LEU   113     -11.691  29.634   9.334  1.00 30.74           C  
ATOM    854  CD1 LEU   113     -13.082  29.288   9.854  1.00 31.85           C  
ATOM    855  CD2 LEU   113     -11.782  30.496   8.080  1.00 33.98           C  
ATOM    856  N   ALA   114      -8.108  31.827  11.397  1.00 37.29           N  
ATOM    857  CA  ALA   114      -6.911  32.660  11.306  1.00 38.61           C  
ATOM    858  C   ALA   114      -5.650  31.804  11.250  1.00 37.10           C  
ATOM    859  CB  ALA   114      -6.844  33.625  12.488  1.00 36.43           C  
ATOM    860  O   ALA   114      -4.728  32.095  10.483  1.00 35.03           O  
ATOM    861  N   GLU   115      -5.713  30.645  11.964  1.00 37.57           N  
ATOM    862  CA  GLU   115      -4.610  29.690  11.962  1.00 39.22           C  
ATOM    863  C   GLU   115      -4.612  28.847  10.690  1.00 37.39           C  
ATOM    864  CB  GLU   115      -4.681  28.784  13.194  1.00 34.79           C  
ATOM    865  O   GLU   115      -3.558  28.607  10.097  1.00 35.43           O  
ATOM    866  CG  GLU   115      -3.946  29.335  14.407  1.00 32.64           C  
ATOM    867  CD  GLU   115      -3.873  28.352  15.563  1.00 36.36           C  
ATOM    868  OE1 GLU   115      -4.480  27.260  15.471  1.00 41.36           O  
ATOM    869  OE2 GLU   115      -3.206  28.675  16.571  1.00 40.55           O  
ATOM    870  N   SER   116      -5.810  28.485  10.145  1.00 33.72           N  
ATOM    871  CA  SER   116      -5.995  27.933   8.807  1.00 35.38           C  
ATOM    872  C   SER   116      -5.639  28.955   7.733  1.00 33.65           C  
ATOM    873  CB  SER   116      -7.438  27.462   8.616  1.00 32.02           C  
ATOM    874  O   SER   116      -5.035  28.610   6.715  1.00 32.26           O  
ATOM    875  OG  SER   116      -7.723  26.361   9.461  1.00 29.17           O  
ATOM    876  N   ALA   117      -5.849  30.287   7.990  1.00 33.16           N  
ATOM    877  CA  ALA   117      -5.521  31.455   7.176  1.00 35.80           C  
ATOM    878  C   ALA   117      -4.024  31.748   7.215  1.00 33.03           C  
ATOM    879  CB  ALA   117      -6.310  32.673   7.651  1.00 32.27           C  
ATOM    880  O   ALA   117      -3.404  31.984   6.175  1.00 31.64           O  
ATOM    881  N   LYS   118      -3.391  31.691   8.398  1.00 36.01           N  
ATOM    882  CA  LYS   118      -1.941  31.779   8.545  1.00 36.96           C  
ATOM    883  C   LYS   118      -1.253  30.550   7.959  1.00 35.77           C  
ATOM    884  CB  LYS   118      -1.559  31.941  10.018  1.00 33.82           C  
ATOM    885  O   LYS   118      -0.176  30.656   7.369  1.00 33.40           O  
ATOM    886  CG  LYS   118      -1.630  33.375  10.522  1.00 32.05           C  
ATOM    887  CD  LYS   118      -1.250  33.470  11.994  1.00 34.56           C  
ATOM    888  CE  LYS   118      -1.422  34.886  12.526  1.00 33.58           C  
ATOM    889  NZ  LYS   118      -1.141  34.964  13.991  1.00 35.93           N  
ATOM    890  N   LEU   119      -1.852  29.347   8.078  1.00 33.12           N  
ATOM    891  CA  LEU   119      -1.436  28.147   7.361  1.00 34.51           C  
ATOM    892  C   LEU   119      -1.560  28.344   5.854  1.00 32.93           C  
ATOM    893  CB  LEU   119      -2.274  26.943   7.801  1.00 31.14           C  
ATOM    894  O   LEU   119      -0.643  28.007   5.102  1.00 31.85           O  
ATOM    895  CG  LEU   119      -1.663  25.564   7.548  1.00 29.34           C  
ATOM    896  CD1 LEU   119      -0.901  25.087   8.780  1.00 27.87           C  
ATOM    897  CD2 LEU   119      -2.746  24.562   7.162  1.00 30.77           C  
ATOM    898  N   LEU   120      -2.602  28.907   5.368  1.00 30.02           N  
ATOM    899  CA  LEU   120      -2.841  29.269   3.976  1.00 33.81           C  
ATOM    900  C   LEU   120      -1.923  30.409   3.545  1.00 30.07           C  
ATOM    901  CB  LEU   120      -4.303  29.671   3.769  1.00 29.12           C  
ATOM    902  O   LEU   120      -1.343  30.367   2.457  1.00 28.87           O  
ATOM    903  CG  LEU   120      -5.097  28.844   2.757  1.00 28.28           C  
ATOM    904  CD1 LEU   120      -6.315  28.215   3.425  1.00 28.93           C  
ATOM    905  CD2 LEU   120      -5.517  29.707   1.572  1.00 31.83           C  
ATOM    906  N   ASP   121      -1.790  31.497   4.337  1.00 33.07           N  
ATOM    907  CA  ASP   121      -0.831  32.568   4.088  1.00 35.72           C  
ATOM    908  C   ASP   121       0.588  32.017   3.961  1.00 32.87           C  
ATOM    909  CB  ASP   121      -0.891  33.614   5.203  1.00 31.67           C  
ATOM    910  O   ASP   121       1.321  32.381   3.039  1.00 31.02           O  
ATOM    911  CG  ASP   121      -1.942  34.682   4.958  1.00 30.97           C  
ATOM    912  OD1 ASP   121      -2.500  34.745   3.841  1.00 31.93           O  
ATOM    913  OD2 ASP   121      -2.213  35.471   5.890  1.00 32.62           O  
ATOM    914  N   ARG   122       0.960  31.091   4.714  1.00 35.59           N  
ATOM    915  CA  ARG   122       2.275  30.466   4.807  1.00 35.81           C  
ATOM    916  C   ARG   122       2.458  29.413   3.719  1.00 35.33           C  
ATOM    917  CB  ARG   122       2.474  29.834   6.186  1.00 32.71           C  
ATOM    918  O   ARG   122       3.552  29.264   3.170  1.00 33.01           O  
ATOM    919  CG  ARG   122       2.948  30.813   7.249  1.00 30.65           C  
ATOM    920  CD  ARG   122       3.186  30.123   8.585  1.00 33.15           C  
ATOM    921  NE  ARG   122       2.911  31.014   9.708  1.00 32.17           N  
ATOM    922  NH1 ARG   122       3.472  29.473  11.336  1.00 26.40           N  
ATOM    923  NH2 ARG   122       2.774  31.574  11.931  1.00 22.89           N  
ATOM    924  CZ  ARG   122       3.053  30.685  10.989  1.00 31.76           C  
ATOM    925  N   ILE   123       1.344  28.759   3.322  1.00 29.20           N  
ATOM    926  CA  ILE   123       1.266  27.988   2.085  1.00 29.37           C  
ATOM    927  C   ILE   123       1.376  28.926   0.885  1.00 29.06           C  
ATOM    928  CB  ILE   123      -0.044  27.172   2.009  1.00 27.36           C  
ATOM    929  O   ILE   123       2.135  28.660  -0.050  1.00 27.64           O  
ATOM    930  CG1 ILE   123      -0.031  26.043   3.046  1.00 27.85           C  
ATOM    931  CG2 ILE   123      -0.253  26.617   0.598  1.00 26.96           C  
ATOM    932  CD1 ILE   123      -1.372  25.342   3.214  1.00 25.51           C  
ATOM    933  N   ILE   124       0.717  30.110   0.905  1.00 28.77           N  
ATOM    934  CA  ILE   124       0.735  31.135  -0.132  1.00 30.14           C  
ATOM    935  C   ILE   124       2.016  31.960  -0.020  1.00 28.62           C  
ATOM    936  CB  ILE   124      -0.504  32.054  -0.041  1.00 26.39           C  
ATOM    937  O   ILE   124       2.693  32.206  -1.021  1.00 26.57           O  
ATOM    938  CG1 ILE   124      -1.774  31.275  -0.402  1.00 27.63           C  
ATOM    939  CG2 ILE   124      -0.336  33.278  -0.947  1.00 26.16           C  
ATOM    940  CD1 ILE   124      -3.064  32.038  -0.138  1.00 25.59           C  
ATOM    941  N   GLU   125       2.512  32.255   1.155  1.00 30.37           N  
ATOM    942  CA  GLU   125       3.780  32.958   1.333  1.00 32.48           C  
ATOM    943  C   GLU   125       4.964  32.051   1.010  1.00 30.10           C  
ATOM    944  CB  GLU   125       3.902  33.494   2.761  1.00 28.05           C  
ATOM    945  O   GLU   125       5.916  32.475   0.351  1.00 27.86           O  
ATOM    946  CG  GLU   125       3.771  35.007   2.864  1.00 27.52           C  
ATOM    947  CD  GLU   125       3.891  35.525   4.288  1.00 32.44           C  
ATOM    948  OE1 GLU   125       4.065  34.706   5.219  1.00 40.52           O  
ATOM    949  OE2 GLU   125       3.808  36.759   4.475  1.00 38.03           O  
ATOM    950  N   SER   126       4.927  30.771   1.354  1.00 28.62           N  
ATOM    951  CA  SER   126       5.851  29.760   0.848  1.00 30.74           C  
ATOM    952  C   SER   126       5.700  29.580  -0.659  1.00 28.48           C  
ATOM    953  CB  SER   126       5.624  28.424   1.555  1.00 27.00           C  
ATOM    954  O   SER   126       6.690  29.394  -1.369  1.00 27.05           O  
ATOM    955  OG  SER   126       6.696  27.532   1.302  1.00 26.67           O  
ATOM    956  N   ALA   127       4.497  29.748  -1.165  1.00 24.33           N  
ATOM    957  CA  ALA   127       4.116  29.780  -2.574  1.00 25.02           C  
ATOM    958  C   ALA   127       4.704  31.002  -3.274  1.00 24.16           C  
ATOM    959  CB  ALA   127       2.595  29.770  -2.715  1.00 22.45           C  
ATOM    960  O   ALA   127       5.257  30.890  -4.371  1.00 22.52           O  
ATOM    961  N   THR   128       4.613  32.186  -2.739  1.00 23.86           N  
ATOM    962  CA  THR   128       5.054  33.475  -3.260  1.00 24.30           C  
ATOM    963  C   THR   128       6.542  33.685  -2.997  1.00 23.80           C  
ATOM    964  CB  THR   128       4.252  34.633  -2.637  1.00 21.76           C  
ATOM    965  O   THR   128       7.256  34.230  -3.841  1.00 22.30           O  
ATOM    966  CG2 THR   128       3.549  35.456  -3.711  1.00 21.47           C  
ATOM    967  OG1 THR   128       3.270  34.098  -1.741  1.00 17.87           O  
ATOM    968  N   ARG   129       7.034  33.136  -1.948  1.00 25.34           N  
ATOM    969  CA  ARG   129       8.468  33.271  -1.711  1.00 24.86           C  
ATOM    970  C   ARG   129       9.246  32.169  -2.423  1.00 25.22           C  
ATOM    971  CB  ARG   129       8.770  33.240  -0.211  1.00 22.98           C  
ATOM    972  O   ARG   129      10.381  32.383  -2.854  1.00 23.46           O  
ATOM    973  CG  ARG   129       8.830  34.616   0.434  1.00 22.83           C  
ATOM    974  CD  ARG   129       9.188  34.532   1.911  1.00 26.61           C  
ATOM    975  NE  ARG   129       8.623  35.646   2.667  1.00 21.25           N  
ATOM    976  NH1 ARG   129       9.631  35.071   4.664  1.00 19.90           N  
ATOM    977  NH2 ARG   129       8.282  36.920   4.546  1.00 17.17           N  
ATOM    978  CZ  ARG   129       8.847  35.877   3.957  1.00 22.63           C  
ATOM    979  N   ASN   130       8.613  31.082  -2.644  1.00 22.16           N  
ATOM    980  CA  ASN   130       9.156  29.924  -3.346  1.00 22.31           C  
ATOM    981  C   ASN   130       8.545  29.775  -4.737  1.00 21.70           C  
ATOM    982  CB  ASN   130       8.934  28.648  -2.530  1.00 20.27           C  
ATOM    983  O   ASN   130       7.322  29.734  -4.882  1.00 20.80           O  
ATOM    984  CG  ASN   130       9.917  28.510  -1.384  1.00 19.64           C  
ATOM    985  ND2 ASN   130       9.507  27.809  -0.333  1.00 12.92           N  
ATOM    986  OD1 ASN   130      11.034  29.030  -1.442  1.00 11.81           O  
ATOM    987  N   GLN   131       8.482  30.901  -5.575  1.00 22.16           N  
ATOM    988  CA  GLN   131       8.212  30.831  -7.008  1.00 22.16           C  
ATOM    989  C   GLN   131       7.926  29.397  -7.444  1.00 22.09           C  
ATOM    990  CB  GLN   131       9.389  31.398  -7.804  1.00 20.21           C  
ATOM    991  O   GLN   131       7.921  29.096  -8.640  1.00 21.30           O  
ATOM    992  CG  GLN   131       9.482  32.917  -7.766  1.00 19.51           C  
ATOM    993  CD  GLN   131      10.606  33.458  -8.631  1.00 12.08           C  
ATOM    994  NE2 GLN   131      10.631  34.773  -8.816  1.00 12.97           N  
ATOM    995  OE1 GLN   131      11.445  32.699  -9.128  1.00 20.48           O  
ATOM    996  N   SER   132       7.101  28.514  -6.663  1.00 22.64           N  
ATOM    997  CA  SER   132       6.710  27.147  -6.989  1.00 22.64           C  
ATOM    998  C   SER   132       5.950  26.500  -5.836  1.00 22.62           C  
ATOM    999  CB  SER   132       7.939  26.306  -7.335  1.00 20.84           C  
ATOM   1000  O   SER   132       6.502  26.310  -4.750  1.00 22.00           O  
ATOM   1001  OG  SER   132       8.748  26.102  -6.190  1.00 15.81           O  
ATOM   1002  N   LEU   133       4.654  26.923  -5.436  1.00 20.86           N  
ATOM   1003  CA  LEU   133       3.570  26.098  -4.913  1.00 21.13           C  
ATOM   1004  C   LEU   133       3.042  25.151  -5.985  1.00 20.94           C  
ATOM   1005  CB  LEU   133       2.433  26.978  -4.386  1.00 19.75           C  
ATOM   1006  O   LEU   133       2.362  25.582  -6.919  1.00 20.46           O  
ATOM   1007  CG  LEU   133       2.286  27.058  -2.866  1.00 19.29           C  
ATOM   1008  CD1 LEU   133       2.172  28.512  -2.421  1.00 15.27           C  
ATOM   1009  CD2 LEU   133       1.076  26.254  -2.402  1.00 14.33           C  
ATOM   1010  N   THR   134       3.753  24.208  -6.485  1.00 23.62           N  
ATOM   1011  CA  THR   134       3.253  22.911  -6.926  1.00 23.42           C  
ATOM   1012  C   THR   134       2.743  22.096  -5.741  1.00 23.61           C  
ATOM   1013  CB  THR   134       4.344  22.115  -7.668  1.00 21.65           C  
ATOM   1014  O   THR   134       3.511  21.754  -4.840  1.00 22.80           O  
ATOM   1015  CG2 THR   134       3.734  21.203  -8.727  1.00 19.96           C  
ATOM   1016  OG1 THR   134       5.245  23.030  -8.303  1.00 16.46           O  
ATOM   1017  N   VAL   135       1.727  22.564  -4.902  1.00 21.36           N  
ATOM   1018  CA  VAL   135       0.931  21.550  -4.217  1.00 20.99           C  
ATOM   1019  C   VAL   135       0.418  20.527  -5.228  1.00 21.45           C  
ATOM   1020  CB  VAL   135      -0.252  22.180  -3.449  1.00 20.13           C  
ATOM   1021  O   VAL   135      -0.376  20.861  -6.111  1.00 20.84           O  
ATOM   1022  CG1 VAL   135      -1.049  21.107  -2.710  1.00 13.08           C  
ATOM   1023  CG2 VAL   135       0.251  23.243  -2.474  1.00 15.90           C  
ATOM   1024  N   LYS   136       1.235  19.791  -5.866  1.00 23.49           N  
ATOM   1025  CA  LYS   136       1.103  18.481  -6.496  1.00 23.17           C  
ATOM   1026  C   LYS   136       0.231  17.552  -5.656  1.00 23.55           C  
ATOM   1027  CB  LYS   136       2.478  17.850  -6.717  1.00 21.97           C  
ATOM   1028  O   LYS   136       0.561  17.254  -4.507  1.00 22.93           O  
ATOM   1029  CG  LYS   136       3.099  18.177  -8.067  1.00 21.74           C  
ATOM   1030  CD  LYS   136       4.438  17.474  -8.251  1.00 23.08           C  
ATOM   1031  CE  LYS   136       5.083  17.836  -9.583  1.00 18.40           C  
ATOM   1032  NZ  LYS   136       6.399  17.155  -9.765  1.00 16.95           N  
ATOM   1033  N   LEU   137      -1.197  17.776  -5.570  1.00 22.76           N  
ATOM   1034  CA  LEU   137      -2.027  16.596  -5.354  1.00 22.71           C  
ATOM   1035  C   LEU   137      -1.407  15.368  -6.011  1.00 22.90           C  
ATOM   1036  CB  LEU   137      -3.438  16.826  -5.903  1.00 21.59           C  
ATOM   1037  O   LEU   137      -1.265  15.318  -7.235  1.00 22.29           O  
ATOM   1038  CG  LEU   137      -4.350  17.730  -5.072  1.00 21.35           C  
ATOM   1039  CD1 LEU   137      -5.453  18.317  -5.946  1.00 18.57           C  
ATOM   1040  CD2 LEU   137      -4.944  16.959  -3.899  1.00 19.30           C  
ATOM   1041  N   ARG   138      -0.312  15.062  -5.540  1.00 23.45           N  
ATOM   1042  CA  ARG   138       0.473  13.845  -5.724  1.00 22.52           C  
ATOM   1043  C   ARG   138      -0.364  12.604  -5.430  1.00 23.55           C  
ATOM   1044  CB  ARG   138       1.713  13.865  -4.828  1.00 21.95           C  
ATOM   1045  O   ARG   138      -0.815  12.407  -4.300  1.00 22.83           O  
ATOM   1046  CG  ARG   138       2.912  14.563  -5.451  1.00 21.81           C  
ATOM   1047  CD  ARG   138       4.139  14.485  -4.554  1.00 23.41           C  
ATOM   1048  NE  ARG   138       5.221  15.334  -5.046  1.00 20.01           N  
ATOM   1049  NH1 ARG   138       6.759  14.641  -3.468  1.00 17.86           N  
ATOM   1050  NH2 ARG   138       7.350  16.196  -5.046  1.00 13.82           N  
ATOM   1051  CZ  ARG   138       6.441  15.388  -4.519  1.00 18.39           C  
ATOM   1052  N   PHE   139      -1.326  12.337  -6.357  1.00 22.48           N  
ATOM   1053  CA  PHE   139      -1.846  10.989  -6.554  1.00 23.07           C  
ATOM   1054  C   PHE   139      -0.711   9.973  -6.606  1.00 22.49           C  
ATOM   1055  CB  PHE   139      -2.676  10.915  -7.839  1.00 21.14           C  
ATOM   1056  O   PHE   139       0.145  10.035  -7.491  1.00 21.74           O  
ATOM   1057  CG  PHE   139      -4.019  11.585  -7.734  1.00 20.89           C  
ATOM   1058  CD1 PHE   139      -5.090  10.936  -7.130  1.00 19.50           C  
ATOM   1059  CD2 PHE   139      -4.211  12.864  -8.239  1.00 20.10           C  
ATOM   1060  CE1 PHE   139      -6.334  11.555  -7.031  1.00 16.75           C  
ATOM   1061  CE2 PHE   139      -5.452  13.488  -8.144  1.00 20.55           C  
ATOM   1062  CZ  PHE   139      -6.512  12.831  -7.540  1.00 19.19           C  
ATOM   1063  N   ASP   140      -0.032   9.720  -5.474  1.00 23.45           N  
ATOM   1064  CA  ASP   140       0.756   8.513  -5.242  1.00 23.31           C  
ATOM   1065  C   ASP   140       0.072   7.287  -5.843  1.00 23.47           C  
ATOM   1066  CB  ASP   140       0.989   8.304  -3.745  1.00 21.97           C  
ATOM   1067  O   ASP   140      -1.098   7.021  -5.559  1.00 22.84           O  
ATOM   1068  CG  ASP   140       2.262   8.964  -3.245  1.00 21.82           C  
ATOM   1069  OD1 ASP   140       3.169   9.237  -4.061  1.00 25.19           O  
ATOM   1070  OD2 ASP   140       2.361   9.212  -2.024  1.00 21.03           O  
ATOM   1071  N   ALA   141       0.167   6.971  -7.204  1.00 24.29           N  
ATOM   1072  CA  ALA   141       0.042   5.653  -7.823  1.00 23.06           C  
ATOM   1073  C   ALA   141       0.361   4.546  -6.823  1.00 24.39           C  
ATOM   1074  CB  ALA   141       0.959   5.548  -9.039  1.00 22.70           C  
ATOM   1075  O   ALA   141       1.531   4.244  -6.573  1.00 23.67           O  
ATOM   1076  N   ASP   142      -0.105   4.629  -5.625  1.00 24.69           N  
ATOM   1077  CA  ASP   142      -0.188   3.680  -4.519  1.00 24.02           C  
ATOM   1078  C   ASP   142      -1.606   3.619  -3.954  1.00 24.68           C  
ATOM   1079  CB  ASP   142       0.802   4.055  -3.414  1.00 22.81           C  
ATOM   1080  O   ASP   142      -2.254   4.652  -3.776  1.00 23.86           O  
ATOM   1081  CG  ASP   142       2.154   3.384  -3.578  1.00 22.38           C  
ATOM   1082  OD1 ASP   142       2.251   2.377  -4.311  1.00 24.91           O  
ATOM   1083  OD2 ASP   142       3.132   3.866  -2.966  1.00 19.58           O  
ATOM   1084  N   ARG   143      -2.506   2.685  -4.494  1.00 23.55           N  
ATOM   1085  CA  ARG   143      -3.645   2.318  -3.659  1.00 22.13           C  
ATOM   1086  C   ARG   143      -3.809   3.293  -2.498  1.00 23.58           C  
ATOM   1087  CB  ARG   143      -3.486   0.892  -3.128  1.00 21.69           C  
ATOM   1088  O   ARG   143      -4.642   3.079  -1.614  1.00 22.49           O  
ATOM   1089  CG  ARG   143      -4.096  -0.172  -4.027  1.00 21.01           C  
ATOM   1090  CD  ARG   143      -3.980  -1.561  -3.415  1.00 23.15           C  
ATOM   1091  NE  ARG   143      -4.511  -2.588  -4.306  1.00 18.71           N  
ATOM   1092  NH1 ARG   143      -4.200  -4.330  -2.821  1.00 16.68           N  
ATOM   1093  NH2 ARG   143      -5.103  -4.729  -4.890  1.00 13.78           N  
ATOM   1094  CZ  ARG   143      -4.603  -3.880  -4.004  1.00 16.39           C  
ATOM   1095  N   SER   144      -3.148   4.453  -2.498  1.00 21.79           N  
ATOM   1096  CA  SER   144      -3.520   5.635  -1.728  1.00 21.87           C  
ATOM   1097  C   SER   144      -4.345   6.606  -2.567  1.00 21.83           C  
ATOM   1098  CB  SER   144      -2.274   6.342  -1.194  1.00 20.05           C  
ATOM   1099  O   SER   144      -5.100   7.416  -2.026  1.00 20.89           O  
ATOM   1100  OG  SER   144      -1.472   6.821  -2.260  1.00 14.40           O  
ATOM   1101  N   ALA   145      -4.508   6.372  -3.905  1.00 22.44           N  
ATOM   1102  CA  ALA   145      -5.548   7.194  -4.519  1.00 21.67           C  
ATOM   1103  C   ALA   145      -6.937   6.649  -4.199  1.00 22.37           C  
ATOM   1104  CB  ALA   145      -5.345   7.269  -6.030  1.00 20.68           C  
ATOM   1105  O   ALA   145      -7.860   7.415  -3.910  1.00 21.26           O  
ATOM   1106  N   LEU   146      -6.956   5.343  -3.976  1.00 22.66           N  
ATOM   1107  CA  LEU   146      -8.189   4.804  -3.412  1.00 22.79           C  
ATOM   1108  C   LEU   146      -8.223   4.992  -1.899  1.00 22.51           C  
ATOM   1109  CB  LEU   146      -8.331   3.319  -3.757  1.00 20.68           C  
ATOM   1110  O   LEU   146      -9.274   5.295  -1.331  1.00 21.47           O  
ATOM   1111  CG  LEU   146      -9.275   2.978  -4.911  1.00 20.04           C  
ATOM   1112  CD1 LEU   146      -8.667   1.889  -5.788  1.00 15.28           C  
ATOM   1113  CD2 LEU   146     -10.637   2.546  -4.379  1.00 14.32           C  
ATOM   1114  N   LEU   147      -7.066   5.034  -1.224  1.00 22.47           N  
ATOM   1115  CA  LEU   147      -6.926   5.392   0.184  1.00 21.61           C  
ATOM   1116  C   LEU   147      -7.138   6.888   0.387  1.00 22.42           C  
ATOM   1117  CB  LEU   147      -5.546   4.984   0.706  1.00 20.68           C  
ATOM   1118  O   LEU   147      -7.722   7.306   1.390  1.00 21.35           O  
ATOM   1119  CG  LEU   147      -5.369   3.511   1.077  1.00 20.30           C  
ATOM   1120  CD1 LEU   147      -3.897   3.120   1.008  1.00 16.53           C  
ATOM   1121  CD2 LEU   147      -5.936   3.238   2.466  1.00 16.84           C  
ATOM   1122  N   THR   148      -6.753   7.742  -0.643  1.00 23.62           N  
ATOM   1123  CA  THR   148      -7.037   9.166  -0.502  1.00 24.67           C  
ATOM   1124  C   THR   148      -8.479   9.471  -0.898  1.00 23.57           C  
ATOM   1125  CB  THR   148      -6.077  10.014  -1.356  1.00 21.58           C  
ATOM   1126  O   THR   148      -9.173  10.220  -0.207  1.00 22.19           O  
ATOM   1127  CG2 THR   148      -5.909  11.413  -0.770  1.00 20.09           C  
ATOM   1128  OG1 THR   148      -4.797   9.372  -1.405  1.00 16.69           O  
ATOM   1129  N   ALA   149      -9.154   8.786  -1.797  1.00 25.62           N  
ATOM   1130  CA  ALA   149     -10.560   9.102  -2.035  1.00 26.22           C  
ATOM   1131  C   ALA   149     -11.451   8.482  -0.963  1.00 25.55           C  
ATOM   1132  CB  ALA   149     -10.986   8.621  -3.420  1.00 23.93           C  
ATOM   1133  O   ALA   149     -12.351   9.141  -0.437  1.00 24.31           O  
ATOM   1134  N   GLU   150     -11.133   7.277  -0.431  1.00 25.62           N  
ATOM   1135  CA  GLU   150     -11.785   6.761   0.769  1.00 26.82           C  
ATOM   1136  C   GLU   150     -11.184   7.375   2.030  1.00 25.55           C  
ATOM   1137  CB  GLU   150     -11.679   5.235   0.825  1.00 23.57           C  
ATOM   1138  O   GLU   150     -11.909   7.713   2.968  1.00 24.16           O  
ATOM   1139  CG  GLU   150     -12.951   4.514   0.405  1.00 23.06           C  
ATOM   1140  CD  GLU   150     -12.817   3.000   0.421  1.00 26.85           C  
ATOM   1141  OE1 GLU   150     -11.703   2.493   0.685  1.00 34.31           O  
ATOM   1142  OE2 GLU   150     -13.833   2.315   0.166  1.00 24.49           O  
ATOM   1143  N   ARG   151      -9.939   7.632   2.125  1.00 28.91           N  
ATOM   1144  CA  ARG   151      -9.338   8.397   3.212  1.00 28.85           C  
ATOM   1145  C   ARG   151      -9.784   9.855   3.167  1.00 28.78           C  
ATOM   1146  CB  ARG   151      -7.811   8.315   3.148  1.00 26.60           C  
ATOM   1147  O   ARG   151     -10.023  10.469   4.209  1.00 27.00           O  
ATOM   1148  CG  ARG   151      -7.239   7.033   3.731  1.00 25.61           C  
ATOM   1149  CD  ARG   151      -5.718   7.074   3.799  1.00 28.45           C  
ATOM   1150  NE  ARG   151      -5.172   5.855   4.388  1.00 25.69           N  
ATOM   1151  NH1 ARG   151      -2.964   6.401   3.983  1.00 23.73           N  
ATOM   1152  NH2 ARG   151      -3.489   4.425   5.019  1.00 20.13           N  
ATOM   1153  CZ  ARG   151      -3.876   5.563   4.462  1.00 25.96           C  
ATOM   1154  N   LEU   152      -9.846  10.548   2.002  1.00 26.44           N  
ATOM   1155  CA  LEU   152     -10.491  11.850   1.878  1.00 28.90           C  
ATOM   1156  C   LEU   152     -11.985  11.747   2.168  1.00 26.41           C  
ATOM   1157  CB  LEU   152     -10.271  12.427   0.477  1.00 24.65           C  
ATOM   1158  O   LEU   152     -12.540  12.577   2.891  1.00 25.01           O  
ATOM   1159  CG  LEU   152      -9.144  13.451   0.336  1.00 23.87           C  
ATOM   1160  CD1 LEU   152      -8.447  13.290  -1.012  1.00 23.34           C  
ATOM   1161  CD2 LEU   152      -9.684  14.868   0.498  1.00 24.72           C  
ATOM   1162  N   ALA   153     -12.718  10.663   1.739  1.00 30.91           N  
ATOM   1163  CA  ALA   153     -14.104  10.478   2.162  1.00 32.91           C  
ATOM   1164  C   ALA   153     -14.185  10.184   3.657  1.00 30.85           C  
ATOM   1165  CB  ALA   153     -14.759   9.353   1.365  1.00 29.38           C  
ATOM   1166  O   ALA   153     -14.997  10.778   4.370  1.00 29.15           O  
ATOM   1167  N   ASP   154     -13.172   9.478   4.259  1.00 33.02           N  
ATOM   1168  CA  ASP   154     -13.225   9.148   5.680  1.00 35.29           C  
ATOM   1169  C   ASP   154     -12.747  10.320   6.534  1.00 33.02           C  
ATOM   1170  CB  ASP   154     -12.382   7.905   5.974  1.00 31.56           C  
ATOM   1171  O   ASP   154     -13.357  10.640   7.557  1.00 31.38           O  
ATOM   1172  CG  ASP   154     -13.110   6.609   5.665  1.00 31.01           C  
ATOM   1173  OD1 ASP   154     -14.347   6.631   5.490  1.00 31.89           O  
ATOM   1174  OD2 ASP   154     -12.440   5.555   5.599  1.00 31.03           O  
ATOM   1175  N   ALA   155     -11.595  11.014   6.252  1.00 35.22           N  
ATOM   1176  CA  ALA   155     -11.203  12.245   6.934  1.00 36.44           C  
ATOM   1177  C   ALA   155     -12.283  13.314   6.801  1.00 35.08           C  
ATOM   1178  CB  ALA   155      -9.877  12.760   6.380  1.00 34.02           C  
ATOM   1179  O   ALA   155     -12.610  14.000   7.772  1.00 33.45           O  
ATOM   1180  N   TYR   156     -12.868  13.429   5.565  1.00 33.55           N  
ATOM   1181  CA  TYR   156     -14.014  14.305   5.345  1.00 36.32           C  
ATOM   1182  C   TYR   156     -15.203  13.871   6.194  1.00 33.54           C  
ATOM   1183  CB  TYR   156     -14.406  14.315   3.865  1.00 32.70           C  
ATOM   1184  O   TYR   156     -15.844  14.700   6.845  1.00 32.01           O  
ATOM   1185  CG  TYR   156     -15.193  15.536   3.454  1.00 31.70           C  
ATOM   1186  CD1 TYR   156     -14.550  16.736   3.156  1.00 31.85           C  
ATOM   1187  CD2 TYR   156     -16.580  15.493   3.364  1.00 34.08           C  
ATOM   1188  CE1 TYR   156     -15.271  17.864   2.779  1.00 34.16           C  
ATOM   1189  CE2 TYR   156     -17.311  16.615   2.988  1.00 34.56           C  
ATOM   1190  OH  TYR   156     -17.368  18.907   2.325  1.00 24.76           O  
ATOM   1191  CZ  TYR   156     -16.649  17.794   2.698  1.00 33.79           C  
ATOM   1192  N   LEU   157     -15.467  12.542   6.276  1.00 35.48           N  
ATOM   1193  CA  LEU   157     -16.568  12.032   7.086  1.00 37.65           C  
ATOM   1194  C   LEU   157     -16.267  12.190   8.572  1.00 35.54           C  
ATOM   1195  CB  LEU   157     -16.836  10.560   6.761  1.00 34.55           C  
ATOM   1196  O   LEU   157     -17.158  12.521   9.358  1.00 33.64           O  
ATOM   1197  CG  LEU   157     -17.722  10.284   5.546  1.00 33.86           C  
ATOM   1198  CD1 LEU   157     -17.480   8.872   5.023  1.00 33.62           C  
ATOM   1199  CD2 LEU   157     -19.192  10.484   5.899  1.00 35.82           C  
ATOM   1200  N   ASN   158     -15.036  12.122   9.007  1.00 40.78           N  
ATOM   1201  CA  ASN   158     -14.711  12.376  10.406  1.00 43.03           C  
ATOM   1202  C   ASN   158     -14.782  13.865  10.737  1.00 40.81           C  
ATOM   1203  CB  ASN   158     -13.325  11.823  10.745  1.00 39.85           C  
ATOM   1204  O   ASN   158     -15.276  14.246  11.799  1.00 39.29           O  
ATOM   1205  CG  ASN   158     -13.340  10.328  11.002  1.00 39.16           C  
ATOM   1206  ND2 ASN   158     -12.191   9.686  10.831  1.00 36.37           N  
ATOM   1207  OD1 ASN   158     -14.377   9.756  11.349  1.00 39.16           O  
ATOM   1208  N   ARG   159     -14.314  14.770   9.872  1.00 38.57           N  
ATOM   1209  CA  ARG   159     -14.438  16.207  10.098  1.00 40.62           C  
ATOM   1210  C   ARG   159     -15.900  16.639  10.080  1.00 38.48           C  
ATOM   1211  CB  ARG   159     -13.647  16.988   9.047  1.00 37.72           C  
ATOM   1212  O   ARG   159     -16.319  17.466  10.893  1.00 37.10           O  
ATOM   1213  CG  ARG   159     -12.413  17.685   9.596  1.00 36.46           C  
ATOM   1214  CD  ARG   159     -11.650  18.423   8.505  1.00 40.01           C  
ATOM   1215  NE  ARG   159     -10.484  19.120   9.041  1.00 41.93           N  
ATOM   1216  NH1 ARG   159      -9.723  19.856   6.987  1.00 33.98           N  
ATOM   1217  NH2 ARG   159      -8.571  20.384   8.898  1.00 30.51           N  
ATOM   1218  CZ  ARG   159      -9.595  19.785   8.308  1.00 38.73           C  
ATOM   1219  N   ILE   160     -16.720  16.078   9.125  1.00 37.61           N  
ATOM   1220  CA  ILE   160     -18.158  16.320   9.163  1.00 39.29           C  
ATOM   1221  C   ILE   160     -18.747  15.730  10.442  1.00 37.66           C  
ATOM   1222  CB  ILE   160     -18.864  15.725   7.924  1.00 36.99           C  
ATOM   1223  O   ILE   160     -19.529  16.386  11.133  1.00 36.14           O  
ATOM   1224  CG1 ILE   160     -18.477  16.505   6.663  1.00 34.87           C  
ATOM   1225  CG2 ILE   160     -20.383  15.719   8.119  1.00 34.50           C  
ATOM   1226  CD1 ILE   160     -19.030  15.913   5.374  1.00 35.06           C  
ATOM   1227  N   ARG   161     -18.227  14.506  10.882  1.00 38.59           N  
ATOM   1228  CA  ARG   161     -18.718  13.975  12.149  1.00 40.74           C  
ATOM   1229  C   ARG   161     -18.309  14.871  13.314  1.00 38.58           C  
ATOM   1230  CB  ARG   161     -18.197  12.553  12.374  1.00 38.08           C  
ATOM   1231  O   ARG   161     -19.115  15.145  14.205  1.00 36.96           O  
ATOM   1232  CG  ARG   161     -19.181  11.466  11.972  1.00 37.32           C  
ATOM   1233  CD  ARG   161     -18.616  10.075  12.219  1.00 41.70           C  
ATOM   1234  NE  ARG   161     -19.420   9.043  11.570  1.00 43.33           N  
ATOM   1235  NH1 ARG   161     -17.741   7.457  11.548  1.00 33.52           N  
ATOM   1236  NH2 ARG   161     -19.802   6.963  10.675  1.00 29.43           N  
ATOM   1237  CZ  ARG   161     -18.986   7.823  11.266  1.00 38.71           C  
ATOM   1238  N   GLU   162     -17.138  15.411  13.345  1.00 44.40           N  
ATOM   1239  CA  GLU   162     -16.698  16.251  14.454  1.00 47.15           C  
ATOM   1240  C   GLU   162     -17.355  17.627  14.399  1.00 44.21           C  
ATOM   1241  CB  GLU   162     -15.174  16.396  14.447  1.00 42.81           C  
ATOM   1242  O   GLU   162     -17.792  18.154  15.424  1.00 43.00           O  
ATOM   1243  CG  GLU   162     -14.444  15.247  15.128  1.00 41.74           C  
ATOM   1244  CD  GLU   162     -14.298  15.434  16.630  1.00 45.73           C  
ATOM   1245  OE1 GLU   162     -14.231  16.596  17.092  1.00 49.34           O  
ATOM   1246  OE2 GLU   162     -14.249  14.412  17.349  1.00 46.87           O  
ATOM   1247  N   ALA   163     -17.526  18.267  13.181  1.00 39.91           N  
ATOM   1248  CA  ALA   163     -18.273  19.514  13.040  1.00 41.88           C  
ATOM   1249  C   ALA   163     -19.736  19.324  13.430  1.00 39.83           C  
ATOM   1250  CB  ALA   163     -18.171  20.036  11.609  1.00 38.28           C  
ATOM   1251  O   ALA   163     -20.334  20.196  14.064  1.00 38.15           O  
ATOM   1252  N   LEU   164     -20.196  18.014  13.214  1.00 33.94           N  
ATOM   1253  CA  LEU   164     -21.585  17.689  13.518  1.00 36.06           C  
ATOM   1254  C   LEU   164     -21.762  17.398  15.004  1.00 33.94           C  
ATOM   1255  CB  LEU   164     -22.047  16.485  12.692  1.00 32.40           C  
ATOM   1256  O   LEU   164     -22.792  17.740  15.589  1.00 32.21           O  
ATOM   1257  CG  LEU   164     -22.279  16.735  11.201  1.00 31.63           C  
ATOM   1258  CD1 LEU   164     -22.442  15.411  10.461  1.00 30.39           C  
ATOM   1259  CD2 LEU   164     -23.501  17.624  10.992  1.00 33.59           C  
ATOM   1260  N   LYS   165     -20.831  16.928  15.710  1.00 40.58           N  
ATOM   1261  CA  LYS   165     -20.923  16.854  17.165  1.00 42.53           C  
ATOM   1262  C   LYS   165     -20.998  18.247  17.782  1.00 40.39           C  
ATOM   1263  CB  LYS   165     -19.730  16.090  17.740  1.00 38.76           C  
ATOM   1264  O   LYS   165     -21.557  18.422  18.867  1.00 38.95           O  
ATOM   1265  CG  LYS   165     -19.848  14.577  17.621  1.00 37.27           C  
ATOM   1266  CD  LYS   165     -18.638  13.873  18.221  1.00 41.41           C  
ATOM   1267  CE  LYS   165     -18.722  12.363  18.041  1.00 37.50           C  
ATOM   1268  NZ  LYS   165     -17.504  11.674  18.563  1.00 38.10           N  
ATOM   1269  N   GLN   166     -20.565  19.301  17.063  1.00 37.25           N  
ATOM   1270  CA  GLN   166     -20.550  20.603  17.721  1.00 40.87           C  
ATOM   1271  C   GLN   166     -21.843  21.368  17.457  1.00 37.23           C  
ATOM   1272  CB  GLN   166     -19.348  21.427  17.255  1.00 34.65           C  
ATOM   1273  O   GLN   166     -22.253  22.203  18.267  1.00 35.71           O  
ATOM   1274  CG  GLN   166     -18.008  20.883  17.731  1.00 33.75           C  
ATOM   1275  CD  GLN   166     -16.858  21.835  17.458  1.00 40.11           C  
ATOM   1276  NE2 GLN   166     -15.656  21.446  17.868  1.00 36.20           N  
ATOM   1277  OE1 GLN   166     -17.049  22.911  16.882  1.00 48.00           O  
ATOM   1278  N   ASP   167     -22.666  20.993  16.535  1.00 40.79           N  
ATOM   1279  CA  ASP   167     -23.962  21.641  16.357  1.00 41.48           C  
ATOM   1280  C   ASP   167     -25.032  20.628  15.958  1.00 40.93           C  
ATOM   1281  CB  ASP   167     -23.868  22.748  15.305  1.00 37.64           C  
ATOM   1282  O   ASP   167     -25.204  20.332  14.774  1.00 39.42           O  
ATOM   1283  CG  ASP   167     -25.127  23.593  15.220  1.00 35.54           C  
ATOM   1284  OD1 ASP   167     -26.067  23.369  16.012  1.00 39.14           O  
ATOM   1285  OD2 ASP   167     -25.180  24.489  14.350  1.00 44.84           O  
ATOM   1286  N   LYS   168     -25.513  19.953  17.057  1.00 41.45           N  
ATOM   1287  CA  LYS   168     -26.656  19.052  16.941  1.00 41.87           C  
ATOM   1288  C   LYS   168     -27.824  19.733  16.233  1.00 41.30           C  
ATOM   1289  CB  LYS   168     -27.094  18.560  18.321  1.00 38.73           C  
ATOM   1290  O   LYS   168     -28.717  19.063  15.711  1.00 39.25           O  
ATOM   1291  CG  LYS   168     -26.090  17.640  18.998  1.00 36.72           C  
ATOM   1292  CD  LYS   168     -26.667  17.014  20.261  1.00 38.32           C  
ATOM   1293  CE  LYS   168     -25.666  16.085  20.934  1.00 38.52           C  
ATOM   1294  NZ  LYS   168     -26.232  15.461  22.167  1.00 38.23           N  
ATOM   1295  N   SER   169     -27.945  21.123  16.053  1.00 41.36           N  
ATOM   1296  CA  SER   169     -29.024  21.837  15.379  1.00 43.16           C  
ATOM   1297  C   SER   169     -28.697  22.073  13.908  1.00 40.97           C  
ATOM   1298  CB  SER   169     -29.298  23.174  16.069  1.00 38.97           C  
ATOM   1299  O   SER   169     -29.549  22.527  13.142  1.00 39.15           O  
ATOM   1300  OG  SER   169     -28.189  24.046  15.933  1.00 39.78           O  
ATOM   1301  N   SER   170     -27.517  21.625  13.435  1.00 40.37           N  
ATOM   1302  CA  SER   170     -27.218  21.798  12.017  1.00 42.22           C  
ATOM   1303  C   SER   170     -28.045  20.848  11.158  1.00 40.63           C  
ATOM   1304  CB  SER   170     -25.729  21.574  11.752  1.00 38.25           C  
ATOM   1305  O   SER   170     -28.182  19.667  11.485  1.00 39.52           O  
ATOM   1306  OG  SER   170     -25.538  20.788  10.588  1.00 36.53           O  
ATOM   1307  N   PRO   171     -29.002  21.303  10.297  1.00 39.76           N  
ATOM   1308  CA  PRO   171     -29.602  20.405   9.309  1.00 39.59           C  
ATOM   1309  C   PRO   171     -28.614  19.369   8.777  1.00 39.62           C  
ATOM   1310  CB  PRO   171     -30.049  21.354   8.194  1.00 38.19           C  
ATOM   1311  O   PRO   171     -29.013  18.259   8.414  1.00 37.71           O  
ATOM   1312  CG  PRO   171     -30.024  22.713   8.817  1.00 36.09           C  
ATOM   1313  CD  PRO   171     -29.122  22.671  10.017  1.00 37.43           C  
ATOM   1314  N   LEU   172     -27.340  19.536   8.908  1.00 30.58           N  
ATOM   1315  CA  LEU   172     -26.288  18.588   8.558  1.00 33.74           C  
ATOM   1316  C   LEU   172     -26.065  17.584   9.684  1.00 30.66           C  
ATOM   1317  CB  LEU   172     -24.982  19.326   8.251  1.00 29.41           C  
ATOM   1318  O   LEU   172     -25.884  16.391   9.430  1.00 29.57           O  
ATOM   1319  CG  LEU   172     -24.129  18.752   7.119  1.00 29.06           C  
ATOM   1320  CD1 LEU   172     -24.299  19.584   5.852  1.00 29.60           C  
ATOM   1321  CD2 LEU   172     -22.663  18.691   7.532  1.00 31.76           C  
ATOM   1322  N   TYR   173     -25.927  17.878  10.971  1.00 41.90           N  
ATOM   1323  CA  TYR   173     -26.005  16.895  12.045  1.00 41.73           C  
ATOM   1324  C   TYR   173     -27.303  16.100  11.965  1.00 41.51           C  
ATOM   1325  CB  TYR   173     -25.896  17.580  13.411  1.00 38.20           C  
ATOM   1326  O   TYR   173     -27.297  14.874  12.101  1.00 38.59           O  
ATOM   1327  CG  TYR   173     -25.924  16.621  14.576  1.00 35.60           C  
ATOM   1328  CD1 TYR   173     -24.755  16.017  15.033  1.00 33.14           C  
ATOM   1329  CD2 TYR   173     -27.118  16.316  15.220  1.00 35.60           C  
ATOM   1330  CE1 TYR   173     -24.776  15.131  16.105  1.00 39.00           C  
ATOM   1331  CE2 TYR   173     -27.150  15.431  16.293  1.00 39.57           C  
ATOM   1332  OH  TYR   173     -26.002  13.969  17.790  1.00 37.70           O  
ATOM   1333  CZ  TYR   173     -25.976  14.845  16.728  1.00 34.00           C  
ATOM   1334  N   GLN   174     -28.522  16.757  11.713  1.00 40.15           N  
ATOM   1335  CA  GLN   174     -29.795  16.062  11.548  1.00 41.11           C  
ATOM   1336  C   GLN   174     -29.776  15.165  10.314  1.00 39.72           C  
ATOM   1337  CB  GLN   174     -30.945  17.065  11.451  1.00 38.33           C  
ATOM   1338  O   GLN   174     -30.231  14.021  10.365  1.00 37.19           O  
ATOM   1339  CG  GLN   174     -31.250  17.780  12.761  1.00 36.64           C  
ATOM   1340  CD  GLN   174     -32.607  18.459  12.757  1.00 38.77           C  
ATOM   1341  NE2 GLN   174     -32.944  19.118  13.860  1.00 35.83           N  
ATOM   1342  OE1 GLN   174     -33.347  18.392  11.770  1.00 44.36           O  
ATOM   1343  N   ALA   175     -29.202  15.553   9.177  1.00 37.44           N  
ATOM   1344  CA  ALA   175     -29.026  14.743   7.974  1.00 38.73           C  
ATOM   1345  C   ALA   175     -28.002  13.635   8.203  1.00 37.25           C  
ATOM   1346  CB  ALA   175     -28.603  15.620   6.798  1.00 35.75           C  
ATOM   1347  O   ALA   175     -28.246  12.475   7.864  1.00 35.23           O  
ATOM   1348  N   PHE   176     -26.987  13.825   9.063  1.00 33.64           N  
ATOM   1349  CA  PHE   176     -25.971  12.821   9.354  1.00 36.66           C  
ATOM   1350  C   PHE   176     -26.388  11.955  10.537  1.00 33.59           C  
ATOM   1351  CB  PHE   176     -24.622  13.487   9.641  1.00 32.34           C  
ATOM   1352  O   PHE   176     -26.163  10.743  10.535  1.00 31.81           O  
ATOM   1353  CG  PHE   176     -23.575  13.214   8.594  1.00 32.06           C  
ATOM   1354  CD1 PHE   176     -22.857  12.025   8.602  1.00 31.67           C  
ATOM   1355  CD2 PHE   176     -23.309  14.148   7.601  1.00 33.92           C  
ATOM   1356  CE1 PHE   176     -21.888  11.769   7.635  1.00 32.88           C  
ATOM   1357  CE2 PHE   176     -22.342  13.900   6.631  1.00 35.54           C  
ATOM   1358  CZ  PHE   176     -21.632  12.711   6.650  1.00 31.57           C  
ATOM   1359  N   SER   177     -26.796  12.443  11.623  1.00 36.35           N  
ATOM   1360  CA  SER   177     -27.444  11.684  12.687  1.00 38.39           C  
ATOM   1361  C   SER   177     -28.580  10.826  12.142  1.00 36.06           C  
ATOM   1362  CB  SER   177     -27.978  12.625  13.768  1.00 34.52           C  
ATOM   1363  O   SER   177     -28.759   9.682  12.564  1.00 33.44           O  
ATOM   1364  OG  SER   177     -27.564  12.200  15.055  1.00 32.79           O  
ATOM   1365  N   ALA   178     -29.394  11.307  11.147  1.00 36.06           N  
ATOM   1366  CA  ALA   178     -30.380  10.508  10.424  1.00 37.66           C  
ATOM   1367  C   ALA   178     -29.701   9.462   9.544  1.00 35.83           C  
ATOM   1368  CB  ALA   178     -31.278  11.409   9.578  1.00 34.01           C  
ATOM   1369  O   ALA   178     -30.176   8.329   9.437  1.00 32.98           O  
ATOM   1370  N   LEU   179     -28.467   9.748   8.985  1.00 31.16           N  
ATOM   1371  CA  LEU   179     -27.628   8.829   8.225  1.00 33.16           C  
ATOM   1372  C   LEU   179     -26.971   7.805   9.146  1.00 31.03           C  
ATOM   1373  CB  LEU   179     -26.555   9.598   7.450  1.00 29.03           C  
ATOM   1374  O   LEU   179     -26.947   6.611   8.837  1.00 29.23           O  
ATOM   1375  CG  LEU   179     -26.890   9.954   6.001  1.00 28.07           C  
ATOM   1376  CD1 LEU   179     -26.282  11.304   5.633  1.00 27.50           C  
ATOM   1377  CD2 LEU   179     -26.398   8.865   5.055  1.00 30.21           C  
ATOM   1378  N   ALA   180     -26.460   8.154  10.329  1.00 30.93           N  
ATOM   1379  CA  ALA   180     -25.830   7.318  11.347  1.00 32.80           C  
ATOM   1380  C   ALA   180     -26.868   6.485  12.093  1.00 30.67           C  
ATOM   1381  CB  ALA   180     -25.039   8.179  12.329  1.00 28.52           C  
ATOM   1382  O   ALA   180     -26.594   5.349  12.489  1.00 28.43           O  
ATOM   1383  N   LYS   181     -28.138   6.989  12.263  1.00 31.21           N  
ATOM   1384  CA  LYS   181     -29.211   6.257  12.929  1.00 32.09           C  
ATOM   1385  C   LYS   181     -29.804   5.193  12.010  1.00 31.24           C  
ATOM   1386  CB  LYS   181     -30.308   7.217  13.394  1.00 28.83           C  
ATOM   1387  O   LYS   181     -30.438   4.245  12.477  1.00 29.17           O  
ATOM   1388  CG  LYS   181     -30.031   7.867  14.741  1.00 28.29           C  
ATOM   1389  CD  LYS   181     -31.179   8.770  15.173  1.00 32.13           C  
ATOM   1390  CE  LYS   181     -30.884   9.457  16.499  1.00 29.02           C  
ATOM   1391  NZ  LYS   181     -31.989  10.375  16.907  1.00 31.32           N  
ATOM   1392  N   GLY   182     -29.523   5.181  10.668  1.00 28.80           N  
ATOM   1393  CA  GLY   182     -30.158   4.250   9.749  1.00 29.12           C  
ATOM   1394  C   GLY   182     -29.398   2.945   9.602  1.00 28.86           C  
ATOM   1395  O   GLY   182     -29.771   2.091   8.795  1.00 27.09           O  
ATOM   1396  N   THR   183     -28.338   2.641  10.331  1.00 24.82           N  
ATOM   1397  CA  THR   183     -27.658   1.354  10.428  1.00 24.75           C  
ATOM   1398  C   THR   183     -28.365   0.443  11.428  1.00 24.99           C  
ATOM   1399  CB  THR   183     -26.185   1.529  10.841  1.00 23.10           C  
ATOM   1400  O   THR   183     -27.924  -0.683  11.669  1.00 24.19           O  
ATOM   1401  CG2 THR   183     -25.364   2.131   9.706  1.00 23.24           C  
ATOM   1402  OG1 THR   183     -26.115   2.397  11.980  1.00 26.82           O  
ATOM   1403  N   GLY   184     -29.808   0.505  11.354  1.00 23.93           N  
ATOM   1404  CA  GLY   184     -30.696  -0.543  11.831  1.00 22.51           C  
ATOM   1405  C   GLY   184     -32.155  -0.284  11.504  1.00 23.89           C  
ATOM   1406  O   GLY   184     -32.927  -1.223  11.303  1.00 22.33           O  
ATOM   1407  N   GLU   185     -32.606   0.866  10.837  1.00 23.52           N  
ATOM   1408  CA  GLU   185     -33.958   1.204  10.403  1.00 25.95           C  
ATOM   1409  C   GLU   185     -33.962   1.734   8.972  1.00 23.18           C  
ATOM   1410  CB  GLU   185     -34.585   2.233  11.347  1.00 21.55           C  
ATOM   1411  O   GLU   185     -33.058   2.474   8.576  1.00 22.32           O  
ATOM   1412  CG  GLU   185     -35.230   1.622  12.582  1.00 21.23           C  
ATOM   1413  CD  GLU   185     -35.905   2.649  13.477  1.00 17.73           C  
ATOM   1414  OE1 GLU   185     -35.788   3.864  13.201  1.00 20.53           O  
ATOM   1415  OE2 GLU   185     -36.555   2.235  14.463  1.00 12.62           O  
ATOM   1416  N   LYS   186     -34.604   0.941   7.959  1.00 27.06           N  
ATOM   1417  CA  LYS   186     -35.169   1.331   6.671  1.00 28.24           C  
ATOM   1418  C   LYS   186     -34.946   2.816   6.399  1.00 26.88           C  
ATOM   1419  CB  LYS   186     -36.662   1.007   6.619  1.00 24.52           C  
ATOM   1420  O   LYS   186     -35.368   3.666   7.185  1.00 25.45           O  
ATOM   1421  CG  LYS   186     -36.976  -0.386   6.093  1.00 23.98           C  
ATOM   1422  CD  LYS   186     -38.478  -0.616   5.982  1.00 27.29           C  
ATOM   1423  CE  LYS   186     -38.793  -2.013   5.462  1.00 25.44           C  
ATOM   1424  NZ  LYS   186     -40.264  -2.237   5.333  1.00 26.14           N  
ATOM   1425  N   LEU   187     -33.784   3.218   5.807  1.00 32.97           N  
ATOM   1426  CA  LEU   187     -33.739   4.523   5.157  1.00 35.31           C  
ATOM   1427  C   LEU   187     -35.091   4.874   4.546  1.00 33.19           C  
ATOM   1428  CB  LEU   187     -32.656   4.546   4.075  1.00 31.65           C  
ATOM   1429  O   LEU   187     -35.734   4.026   3.922  1.00 32.68           O  
ATOM   1430  CG  LEU   187     -31.207   4.500   4.565  1.00 31.80           C  
ATOM   1431  CD1 LEU   187     -30.270   4.147   3.415  1.00 30.77           C  
ATOM   1432  CD2 LEU   187     -30.813   5.833   5.193  1.00 33.86           C  
ATOM   1433  N   SER   188     -35.636   5.956   4.967  1.00 35.27           N  
ATOM   1434  CA  SER   188     -36.694   6.560   4.164  1.00 37.66           C  
ATOM   1435  C   SER   188     -36.217   6.842   2.743  1.00 35.33           C  
ATOM   1436  CB  SER   188     -37.186   7.855   4.812  1.00 33.32           C  
ATOM   1437  O   SER   188     -35.016   6.982   2.502  1.00 33.76           O  
ATOM   1438  OG  SER   188     -36.272   8.913   4.579  1.00 34.22           O  
ATOM   1439  N   PRO   189     -37.079   6.474   1.716  1.00 38.21           N  
ATOM   1440  CA  PRO   189     -36.859   6.859   0.320  1.00 36.74           C  
ATOM   1441  C   PRO   189     -36.127   8.192   0.184  1.00 38.09           C  
ATOM   1442  CB  PRO   189     -38.277   6.954  -0.247  1.00 34.93           C  
ATOM   1443  O   PRO   189     -35.273   8.345  -0.693  1.00 35.90           O  
ATOM   1444  CG  PRO   189     -39.125   6.181   0.711  1.00 32.95           C  
ATOM   1445  CD  PRO   189     -38.439   6.165   2.048  1.00 35.36           C  
ATOM   1446  N   ASP   190     -36.383   9.207   1.042  1.00 36.52           N  
ATOM   1447  CA  ASP   190     -35.730  10.512   0.998  1.00 38.80           C  
ATOM   1448  C   ASP   190     -34.310  10.434   1.555  1.00 36.37           C  
ATOM   1449  CB  ASP   190     -36.544  11.547   1.776  1.00 34.76           C  
ATOM   1450  O   ASP   190     -33.391  11.052   1.014  1.00 34.42           O  
ATOM   1451  CG  ASP   190     -37.830  11.941   1.072  1.00 33.92           C  
ATOM   1452  OD1 ASP   190     -37.885  11.882  -0.176  1.00 36.63           O  
ATOM   1453  OD2 ASP   190     -38.797  12.317   1.770  1.00 41.28           O  
ATOM   1454  N   GLU   191     -34.088   9.488   2.471  1.00 33.12           N  
ATOM   1455  CA  GLU   191     -32.775   9.240   3.057  1.00 35.18           C  
ATOM   1456  C   GLU   191     -31.917   8.371   2.142  1.00 32.93           C  
ATOM   1457  CB  GLU   191     -32.914   8.579   4.431  1.00 31.27           C  
ATOM   1458  O   GLU   191     -30.719   8.616   1.987  1.00 30.98           O  
ATOM   1459  CG  GLU   191     -32.923   9.565   5.590  1.00 31.01           C  
ATOM   1460  CD  GLU   191     -33.247   8.917   6.926  1.00 36.05           C  
ATOM   1461  OE1 GLU   191     -33.783   7.786   6.938  1.00 42.69           O  
ATOM   1462  OE2 GLU   191     -32.963   9.546   7.970  1.00 39.26           O  
ATOM   1463  N   ALA   192     -32.516   7.352   1.406  1.00 35.45           N  
ATOM   1464  CA  ALA   192     -31.928   6.613   0.291  1.00 35.53           C  
ATOM   1465  C   ALA   192     -31.594   7.546  -0.869  1.00 35.27           C  
ATOM   1466  CB  ALA   192     -32.875   5.509  -0.174  1.00 32.55           C  
ATOM   1467  O   ALA   192     -30.520   7.443  -1.467  1.00 33.03           O  
ATOM   1468  N   LYS   193     -32.527   8.525  -1.198  1.00 37.87           N  
ATOM   1469  CA  LYS   193     -32.365   9.557  -2.218  1.00 38.86           C  
ATOM   1470  C   LYS   193     -31.241  10.522  -1.849  1.00 37.55           C  
ATOM   1471  CB  LYS   193     -33.671  10.326  -2.417  1.00 36.07           C  
ATOM   1472  O   LYS   193     -30.436  10.900  -2.703  1.00 35.46           O  
ATOM   1473  CG  LYS   193     -34.043  10.549  -3.875  1.00 34.59           C  
ATOM   1474  CD  LYS   193     -35.398  11.232  -4.009  1.00 37.12           C  
ATOM   1475  CE  LYS   193     -35.785  11.427  -5.469  1.00 36.03           C  
ATOM   1476  NZ  LYS   193     -37.133  12.056  -5.605  1.00 37.56           N  
ATOM   1477  N   PHE   194     -31.099  10.866  -0.564  1.00 36.01           N  
ATOM   1478  CA  PHE   194     -30.074  11.795  -0.101  1.00 37.34           C  
ATOM   1479  C   PHE   194     -28.713  11.113  -0.041  1.00 35.69           C  
ATOM   1480  CB  PHE   194     -30.440  12.359   1.275  1.00 33.58           C  
ATOM   1481  O   PHE   194     -27.718  11.658  -0.525  1.00 33.48           O  
ATOM   1482  CG  PHE   194     -29.460  13.376   1.795  1.00 31.76           C  
ATOM   1483  CD1 PHE   194     -29.523  14.699   1.376  1.00 30.48           C  
ATOM   1484  CD2 PHE   194     -28.475  13.008   2.702  1.00 32.74           C  
ATOM   1485  CE1 PHE   194     -28.617  15.643   1.855  1.00 34.73           C  
ATOM   1486  CE2 PHE   194     -27.567  13.945   3.185  1.00 35.69           C  
ATOM   1487  CZ  PHE   194     -27.639  15.262   2.760  1.00 31.65           C  
ATOM   1488  N   ARG   195     -28.547   9.774   0.367  1.00 31.16           N  
ATOM   1489  CA  ARG   195     -27.335   8.970   0.250  1.00 33.63           C  
ATOM   1490  C   ARG   195     -26.896   8.849  -1.205  1.00 30.93           C  
ATOM   1491  CB  ARG   195     -27.553   7.578   0.849  1.00 29.53           C  
ATOM   1492  O   ARG   195     -25.717   9.023  -1.519  1.00 29.29           O  
ATOM   1493  CG  ARG   195     -26.741   7.315   2.107  1.00 28.78           C  
ATOM   1494  CD  ARG   195     -26.944   5.897   2.623  1.00 33.24           C  
ATOM   1495  NE  ARG   195     -26.110   5.623   3.789  1.00 33.38           N  
ATOM   1496  NH1 ARG   195     -26.709   3.398   3.953  1.00 29.30           N  
ATOM   1497  NH2 ARG   195     -25.227   4.304   5.449  1.00 25.34           N  
ATOM   1498  CZ  ARG   195     -26.017   4.442   4.394  1.00 31.12           C  
ATOM   1499  N   ALA   196     -27.850   8.379  -2.130  1.00 32.01           N  
ATOM   1500  CA  ALA   196     -27.666   8.314  -3.578  1.00 32.88           C  
ATOM   1501  C   ALA   196     -27.226   9.664  -4.136  1.00 31.87           C  
ATOM   1502  CB  ALA   196     -28.953   7.854  -4.258  1.00 30.03           C  
ATOM   1503  O   ALA   196     -26.329   9.732  -4.980  1.00 30.11           O  
ATOM   1504  N   GLY   197     -27.689  10.822  -3.575  1.00 33.66           N  
ATOM   1505  CA  GLY   197     -27.366  12.170  -4.017  1.00 33.76           C  
ATOM   1506  C   GLY   197     -25.991  12.630  -3.570  1.00 33.55           C  
ATOM   1507  O   GLY   197     -25.242  13.217  -4.353  1.00 31.44           O  
ATOM   1508  N   LEU   198     -25.552  12.265  -2.336  1.00 32.13           N  
ATOM   1509  CA  LEU   198     -24.237  12.668  -1.849  1.00 33.94           C  
ATOM   1510  C   LEU   198     -23.135  11.868  -2.534  1.00 32.02           C  
ATOM   1511  CB  LEU   198     -24.149  12.486  -0.332  1.00 30.28           C  
ATOM   1512  O   LEU   198     -22.127  12.433  -2.964  1.00 30.48           O  
ATOM   1513  CG  LEU   198     -23.263  13.481   0.420  1.00 29.26           C  
ATOM   1514  CD1 LEU   198     -24.121  14.511   1.146  1.00 28.00           C  
ATOM   1515  CD2 LEU   198     -22.351  12.751   1.401  1.00 30.80           C  
ATOM   1516  N   PHE   199     -23.246  10.542  -2.779  1.00 28.81           N  
ATOM   1517  CA  PHE   199     -22.300   9.765  -3.571  1.00 31.35           C  
ATOM   1518  C   PHE   199     -22.371  10.160  -5.041  1.00 28.80           C  
ATOM   1519  CB  PHE   199     -22.573   8.265  -3.417  1.00 27.31           C  
ATOM   1520  O   PHE   199     -21.345  10.232  -5.720  1.00 27.55           O  
ATOM   1521  CG  PHE   199     -21.795   7.617  -2.304  1.00 26.51           C  
ATOM   1522  CD1 PHE   199     -20.426   7.408  -2.424  1.00 25.67           C  
ATOM   1523  CD2 PHE   199     -22.432   7.218  -1.136  1.00 28.49           C  
ATOM   1524  CE1 PHE   199     -19.703   6.809  -1.396  1.00 27.33           C  
ATOM   1525  CE2 PHE   199     -21.716   6.618  -0.104  1.00 29.72           C  
ATOM   1526  CZ  PHE   199     -20.352   6.414  -0.236  1.00 27.37           C  
ATOM   1527  N   ALA   200     -23.571  10.424  -5.615  1.00 33.72           N  
ATOM   1528  CA  ALA   200     -23.743  11.018  -6.938  1.00 35.29           C  
ATOM   1529  C   ALA   200     -22.987  12.340  -7.048  1.00 33.66           C  
ATOM   1530  CB  ALA   200     -25.225  11.230  -7.238  1.00 32.30           C  
ATOM   1531  O   ALA   200     -22.297  12.586  -8.039  1.00 31.96           O  
ATOM   1532  N   ASP   201     -22.981  13.164  -5.994  1.00 32.80           N  
ATOM   1533  CA  ASP   201     -22.349  14.480  -6.015  1.00 35.48           C  
ATOM   1534  C   ASP   201     -20.827  14.358  -6.037  1.00 32.86           C  
ATOM   1535  CB  ASP   201     -22.793  15.308  -4.807  1.00 31.50           C  
ATOM   1536  O   ASP   201     -20.157  15.025  -6.827  1.00 31.41           O  
ATOM   1537  CG  ASP   201     -23.771  16.411  -5.171  1.00 30.67           C  
ATOM   1538  OD1 ASP   201     -24.188  16.493  -6.347  1.00 32.22           O  
ATOM   1539  OD2 ASP   201     -24.127  17.206  -4.275  1.00 28.85           O  
ATOM   1540  N   VAL   202     -20.192  13.588  -5.146  1.00 34.57           N  
ATOM   1541  CA  VAL   202     -18.744  13.408  -5.130  1.00 35.77           C  
ATOM   1542  C   VAL   202     -18.292  12.742  -6.428  1.00 34.45           C  
ATOM   1543  CB  VAL   202     -18.289  12.570  -3.914  1.00 33.01           C  
ATOM   1544  O   VAL   202     -17.313  13.170  -7.044  1.00 33.14           O  
ATOM   1545  CG1 VAL   202     -16.807  12.214  -4.028  1.00 31.49           C  
ATOM   1546  CG2 VAL   202     -18.562  13.325  -2.615  1.00 31.01           C  
ATOM   1547  N   ARG   203     -19.056  11.814  -6.926  1.00 33.93           N  
ATOM   1548  CA  ARG   203     -18.777  11.196  -8.218  1.00 35.48           C  
ATOM   1549  C   ARG   203     -19.011  12.181  -9.358  1.00 33.81           C  
ATOM   1550  CB  ARG   203     -19.642   9.950  -8.416  1.00 32.04           C  
ATOM   1551  O   ARG   203     -18.171  12.317 -10.250  1.00 32.30           O  
ATOM   1552  CG  ARG   203     -19.353   9.197  -9.705  1.00 30.41           C  
ATOM   1553  CD  ARG   203     -20.450   8.192 -10.029  1.00 33.58           C  
ATOM   1554  NE  ARG   203     -21.680   8.855 -10.453  1.00 32.59           N  
ATOM   1555  NH1 ARG   203     -22.994   6.960 -10.310  1.00 28.44           N  
ATOM   1556  NH2 ARG   203     -23.916   8.953 -10.971  1.00 25.16           N  
ATOM   1557  CZ  ARG   203     -22.861   8.254 -10.577  1.00 32.13           C  
ATOM   1558  N   ASP   204     -20.264  12.921  -9.397  1.00 38.35           N  
ATOM   1559  CA  ASP   204     -20.515  13.888 -10.461  1.00 39.43           C  
ATOM   1560  C   ASP   204     -19.421  14.952 -10.505  1.00 38.29           C  
ATOM   1561  CB  ASP   204     -21.883  14.547 -10.274  1.00 37.59           C  
ATOM   1562  O   ASP   204     -18.993  15.365 -11.585  1.00 36.78           O  
ATOM   1563  CG  ASP   204     -23.038  13.626 -10.625  1.00 36.52           C  
ATOM   1564  OD1 ASP   204     -22.797  12.521 -11.157  1.00 37.33           O  
ATOM   1565  OD2 ASP   204     -24.200  14.009 -10.369  1.00 40.42           O  
ATOM   1566  N   ARG   205     -18.806  15.160  -9.316  1.00 38.09           N  
ATOM   1567  CA  ARG   205     -17.669  16.068  -9.203  1.00 39.70           C  
ATOM   1568  C   ARG   205     -16.410  15.445  -9.798  1.00 37.96           C  
ATOM   1569  CB  ARG   205     -17.425  16.446  -7.741  1.00 36.71           C  
ATOM   1570  O   ARG   205     -15.656  16.115 -10.507  1.00 36.57           O  
ATOM   1571  CG  ARG   205     -18.333  17.554  -7.231  1.00 34.86           C  
ATOM   1572  CD  ARG   205     -18.053  17.887  -5.772  1.00 39.53           C  
ATOM   1573  NE  ARG   205     -19.097  18.735  -5.203  1.00 39.03           N  
ATOM   1574  NH1 ARG   205     -17.856  19.383  -3.366  1.00 32.06           N  
ATOM   1575  NH2 ARG   205     -19.992  20.166  -3.646  1.00 28.52           N  
ATOM   1576  CZ  ARG   205     -18.979  19.426  -4.073  1.00 36.34           C  
ATOM   1577  N   PHE   206     -16.102  14.230  -9.515  1.00 37.68           N  
ATOM   1578  CA  PHE   206     -14.970  13.545 -10.130  1.00 39.45           C  
ATOM   1579  C   PHE   206     -15.133  13.482 -11.644  1.00 37.46           C  
ATOM   1580  CB  PHE   206     -14.820  12.132  -9.558  1.00 36.28           C  
ATOM   1581  O   PHE   206     -14.194  13.773 -12.387  1.00 36.69           O  
ATOM   1582  CG  PHE   206     -13.629  11.384 -10.094  1.00 34.42           C  
ATOM   1583  CD1 PHE   206     -12.365  11.583  -9.553  1.00 32.98           C  
ATOM   1584  CD2 PHE   206     -13.775  10.481 -11.139  1.00 35.81           C  
ATOM   1585  CE1 PHE   206     -11.261  10.892 -10.048  1.00 35.89           C  
ATOM   1586  CE2 PHE   206     -12.677   9.787 -11.638  1.00 36.43           C  
ATOM   1587  CZ  PHE   206     -11.421   9.994 -11.092  1.00 36.70           C  
ATOM   1588  N   LEU   207     -16.402  13.186 -12.030  1.00 37.06           N  
ATOM   1589  CA  LEU   207     -16.697  13.087 -13.455  1.00 38.93           C  
ATOM   1590  C   LEU   207     -16.625  14.457 -14.121  1.00 37.07           C  
ATOM   1591  CB  LEU   207     -18.082  12.472 -13.675  1.00 36.23           C  
ATOM   1592  O   LEU   207     -16.128  14.582 -15.243  1.00 35.69           O  
ATOM   1593  CG  LEU   207     -18.185  10.956 -13.502  1.00 35.28           C  
ATOM   1594  CD1 LEU   207     -19.647  10.532 -13.405  1.00 34.69           C  
ATOM   1595  CD2 LEU   207     -17.490  10.238 -14.654  1.00 36.97           C  
ATOM   1596  N   ALA   208     -17.128  15.627 -13.411  1.00 39.51           N  
ATOM   1597  CA  ALA   208     -17.029  16.979 -13.955  1.00 40.93           C  
ATOM   1598  C   ALA   208     -15.571  17.396 -14.126  1.00 39.35           C  
ATOM   1599  CB  ALA   208     -17.760  17.970 -13.052  1.00 38.55           C  
ATOM   1600  O   ALA   208     -15.198  17.962 -15.156  1.00 37.71           O  
ATOM   1601  N   LEU   209     -14.699  17.019 -13.103  1.00 36.35           N  
ATOM   1602  CA  LEU   209     -13.277  17.333 -13.184  1.00 37.51           C  
ATOM   1603  C   LEU   209     -12.602  16.520 -14.283  1.00 36.15           C  
ATOM   1604  CB  LEU   209     -12.592  17.066 -11.841  1.00 34.51           C  
ATOM   1605  O   LEU   209     -11.833  17.063 -15.080  1.00 35.06           O  
ATOM   1606  CG  LEU   209     -12.727  18.160 -10.781  1.00 32.56           C  
ATOM   1607  CD1 LEU   209     -12.523  17.576  -9.387  1.00 30.61           C  
ATOM   1608  CD2 LEU   209     -11.734  19.286 -11.045  1.00 33.73           C  
ATOM   1609  N   LEU   210     -12.992  15.255 -14.457  1.00 36.51           N  
ATOM   1610  CA  LEU   210     -12.488  14.404 -15.530  1.00 38.67           C  
ATOM   1611  C   LEU   210     -12.949  14.916 -16.891  1.00 36.45           C  
ATOM   1612  CB  LEU   210     -12.953  12.959 -15.331  1.00 35.19           C  
ATOM   1613  O   LEU   210     -12.163  14.962 -17.840  1.00 35.73           O  
ATOM   1614  CG  LEU   210     -12.066  11.872 -15.940  1.00 33.95           C  
ATOM   1615  CD1 LEU   210     -11.135  11.292 -14.880  1.00 32.42           C  
ATOM   1616  CD2 LEU   210     -12.919  10.775 -16.568  1.00 35.49           C  
ATOM   1617  N   LYS   211     -14.351  15.247 -17.003  1.00 39.48           N  
ATOM   1618  CA  LYS   211     -14.901  15.864 -18.206  1.00 41.56           C  
ATOM   1619  C   LYS   211     -14.124  17.121 -18.585  1.00 39.47           C  
ATOM   1620  CB  LYS   211     -16.380  16.202 -18.008  1.00 38.61           C  
ATOM   1621  O   LYS   211     -13.800  17.328 -19.756  1.00 38.03           O  
ATOM   1622  CG  LYS   211     -17.196  16.185 -19.293  1.00 37.63           C  
ATOM   1623  CD  LYS   211     -18.673  16.435 -19.019  1.00 42.41           C  
ATOM   1624  CE  LYS   211     -19.482  16.477 -20.309  1.00 38.42           C  
ATOM   1625  NZ  LYS   211     -20.923  16.774 -20.050  1.00 39.03           N  
ATOM   1626  N   GLN   212     -13.816  17.954 -17.527  1.00 37.84           N  
ATOM   1627  CA  GLN   212     -13.099  19.209 -17.726  1.00 40.62           C  
ATOM   1628  C   GLN   212     -11.691  18.959 -18.257  1.00 37.90           C  
ATOM   1629  CB  GLN   212     -13.035  20.005 -16.422  1.00 36.58           C  
ATOM   1630  O   GLN   212     -11.247  19.627 -19.194  1.00 36.58           O  
ATOM   1631  CG  GLN   212     -12.906  21.508 -16.624  1.00 35.49           C  
ATOM   1632  CD  GLN   212     -12.896  22.278 -15.316  1.00 42.44           C  
ATOM   1633  NE2 GLN   212     -12.688  23.587 -15.401  1.00 37.72           N  
ATOM   1634  OE1 GLN   212     -13.076  21.700 -14.240  1.00 45.60           O  
ATOM   1635  N   ASP   213     -10.999  18.080 -17.750  1.00 36.83           N  
ATOM   1636  CA  ASP   213      -9.627  17.759 -18.129  1.00 38.76           C  
ATOM   1637  C   ASP   213      -9.569  17.173 -19.538  1.00 36.86           C  
ATOM   1638  CB  ASP   213      -9.008  16.782 -17.127  1.00 34.68           C  
ATOM   1639  O   ASP   213      -8.697  17.534 -20.331  1.00 35.60           O  
ATOM   1640  CG  ASP   213      -8.437  17.472 -15.901  1.00 32.93           C  
ATOM   1641  OD1 ASP   213      -8.379  18.721 -15.875  1.00 34.63           O  
ATOM   1642  OD2 ASP   213      -8.038  16.761 -14.953  1.00 35.95           O  
ATOM   1643  N   LEU   214     -10.567  16.413 -19.873  1.00 38.98           N  
ATOM   1644  CA  LEU   214     -10.609  15.794 -21.193  1.00 42.40           C  
ATOM   1645  C   LEU   214     -10.931  16.826 -22.268  1.00 39.12           C  
ATOM   1646  CB  LEU   214     -11.646  14.668 -21.224  1.00 38.21           C  
ATOM   1647  O   LEU   214     -10.326  16.819 -23.343  1.00 38.79           O  
ATOM   1648  CG  LEU   214     -11.097  13.241 -21.258  1.00 37.41           C  
ATOM   1649  CD1 LEU   214     -11.785  12.382 -20.202  1.00 36.63           C  
ATOM   1650  CD2 LEU   214     -11.271  12.633 -22.645  1.00 39.24           C  
ATOM   1651  N   GLN   215     -11.918  17.765 -21.888  1.00 41.07           N  
ATOM   1652  CA  GLN   215     -12.205  18.847 -22.824  1.00 43.87           C  
ATOM   1653  C   GLN   215     -10.955  19.674 -23.110  1.00 41.17           C  
ATOM   1654  CB  GLN   215     -13.317  19.746 -22.282  1.00 40.63           C  
ATOM   1655  O   GLN   215     -10.681  20.017 -24.261  1.00 40.52           O  
ATOM   1656  CG  GLN   215     -14.719  19.207 -22.528  1.00 40.03           C  
ATOM   1657  CD  GLN   215     -15.800  20.081 -21.919  1.00 44.62           C  
ATOM   1658  NE2 GLN   215     -17.018  19.964 -22.435  1.00 40.21           N  
ATOM   1659  OE1 GLN   215     -15.541  20.855 -20.991  1.00 49.42           O  
ATOM   1660  N   SER   216     -10.130  19.900 -22.002  1.00 43.96           N  
ATOM   1661  CA  SER   216      -8.887  20.640 -22.192  1.00 47.36           C  
ATOM   1662  C   SER   216      -7.900  19.853 -23.048  1.00 44.04           C  
ATOM   1663  CB  SER   216      -8.250  20.974 -20.843  1.00 43.26           C  
ATOM   1664  O   SER   216      -7.241  20.418 -23.924  1.00 44.14           O  
ATOM   1665  OG  SER   216      -8.519  22.316 -20.477  1.00 39.49           O  
ATOM   1666  N   TYR   217      -7.856  18.491 -22.965  1.00 48.90           N  
ATOM   1667  CA  TYR   217      -6.991  17.641 -23.775  1.00 51.18           C  
ATOM   1668  C   TYR   217      -7.399  17.687 -25.243  1.00 49.17           C  
ATOM   1669  CB  TYR   217      -7.029  16.196 -23.268  1.00 45.67           C  
ATOM   1670  O   TYR   217      -6.555  17.868 -26.123  1.00 47.92           O  
ATOM   1671  CG  TYR   217      -6.195  15.243 -24.088  1.00 43.24           C  
ATOM   1672  CD1 TYR   217      -4.824  15.127 -23.877  1.00 41.59           C  
ATOM   1673  CD2 TYR   217      -6.777  14.456 -25.077  1.00 45.96           C  
ATOM   1674  CE1 TYR   217      -4.051  14.250 -24.631  1.00 48.03           C  
ATOM   1675  CE2 TYR   217      -6.014  13.577 -25.838  1.00 47.45           C  
ATOM   1676  OH  TYR   217      -3.894  12.612 -26.358  1.00 40.15           O  
ATOM   1677  CZ  TYR   217      -4.654  13.481 -25.608  1.00 48.68           C  
ATOM   1678  N   ILE   218      -8.703  17.426 -25.359  1.00 42.55           N  
ATOM   1679  CA  ILE   218      -9.203  17.447 -26.730  1.00 44.81           C  
ATOM   1680  C   ILE   218      -8.928  18.811 -27.359  1.00 42.98           C  
ATOM   1681  CB  ILE   218     -10.713  17.126 -26.786  1.00 41.21           C  
ATOM   1682  O   ILE   218      -8.445  18.894 -28.491  1.00 42.29           O  
ATOM   1683  CG1 ILE   218     -10.963  15.665 -26.395  1.00 37.60           C  
ATOM   1684  CG2 ILE   218     -11.277  17.425 -28.178  1.00 37.31           C  
ATOM   1685  CD1 ILE   218     -12.430  15.327 -26.168  1.00 38.39           C  
ATOM   1686  N   ALA   219      -9.160  19.965 -26.538  1.00 43.16           N  
ATOM   1687  CA  ALA   219      -8.920  21.300 -27.080  1.00 45.69           C  
ATOM   1688  C   ALA   219      -7.453  21.482 -27.460  1.00 43.42           C  
ATOM   1689  CB  ALA   219      -9.342  22.367 -26.073  1.00 42.58           C  
ATOM   1690  O   ALA   219      -7.143  22.049 -28.511  1.00 43.50           O  
ATOM   1691  N   ASP   220      -6.556  20.805 -26.644  1.00 51.31           N  
ATOM   1692  CA  ASP   220      -5.132  20.944 -26.932  1.00 56.23           C  
ATOM   1693  C   ASP   220      -4.734  20.114 -28.150  1.00 51.33           C  
ATOM   1694  CB  ASP   220      -4.296  20.531 -25.718  1.00 49.91           C  
ATOM   1695  O   ASP   220      -3.923  20.552 -28.968  1.00 51.86           O  
ATOM   1696  CG  ASP   220      -3.046  21.375 -25.544  1.00 47.96           C  
ATOM   1697  OD1 ASP   220      -3.086  22.591 -25.831  1.00 47.66           O  
ATOM   1698  OD2 ASP   220      -2.010  20.818 -25.120  1.00 52.99           O  
ATOM   1699  N   GLN   221      -5.287  18.886 -28.224  1.00 46.02           N  
ATOM   1700  CA  GLN   221      -4.967  18.055 -29.381  1.00 48.64           C  
ATOM   1701  C   GLN   221      -5.495  18.680 -30.669  1.00 46.68           C  
ATOM   1702  CB  GLN   221      -5.540  16.648 -29.207  1.00 42.59           C  
ATOM   1703  O   GLN   221      -4.832  18.627 -31.708  1.00 45.26           O  
ATOM   1704  CG  GLN   221      -4.890  15.854 -28.083  1.00 40.48           C  
ATOM   1705  CD  GLN   221      -3.403  15.641 -28.298  1.00 43.59           C  
ATOM   1706  NE2 GLN   221      -2.624  15.772 -27.230  1.00 43.34           N  
ATOM   1707  OE1 GLN   221      -2.959  15.360 -29.416  1.00 61.94           O  
ATOM   1708  N   LEU   222      -6.704  19.340 -30.496  1.00 39.48           N  
ATOM   1709  CA  LEU   222      -7.230  20.093 -31.629  1.00 42.22           C  
ATOM   1710  C   LEU   222      -6.351  21.301 -31.935  1.00 39.69           C  
ATOM   1711  CB  LEU   222      -8.665  20.549 -31.351  1.00 37.35           C  
ATOM   1712  O   LEU   222      -6.080  21.597 -33.101  1.00 38.61           O  
ATOM   1713  CG  LEU   222      -9.739  19.460 -31.374  1.00 36.17           C  
ATOM   1714  CD1 LEU   222     -11.067  20.015 -30.872  1.00 34.05           C  
ATOM   1715  CD2 LEU   222      -9.890  18.887 -32.779  1.00 37.93           C  
ATOM   1716  N   LYS   223      -5.839  21.988 -30.842  1.00 40.34           N  
ATOM   1717  CA  LYS   223      -4.923  23.097 -31.089  1.00 43.64           C  
ATOM   1718  C   LYS   223      -3.640  22.612 -31.758  1.00 39.95           C  
ATOM   1719  CB  LYS   223      -4.592  23.821 -29.783  1.00 39.45           C  
ATOM   1720  O   LYS   223      -3.010  23.353 -32.515  1.00 40.01           O  
ATOM   1721  CG  LYS   223      -5.604  24.889 -29.394  1.00 38.32           C  
ATOM   1722  CD  LYS   223      -5.241  25.547 -28.069  1.00 44.41           C  
ATOM   1723  CE  LYS   223      -6.335  26.495 -27.596  1.00 40.41           C  
ATOM   1724  NZ  LYS   223      -6.046  27.039 -26.235  1.00 39.86           N  
ATOM   1725  N   ARG   224      -3.261  21.396 -31.648  1.00 47.23           N  
ATOM   1726  CA  ARG   224      -2.027  20.862 -32.215  1.00 52.50           C  
ATOM   1727  C   ARG   224      -2.274  20.260 -33.594  1.00 45.59           C  
ATOM   1728  CB  ARG   224      -1.420  19.808 -31.285  1.00 44.72           C  
ATOM   1729  O   ARG   224      -1.344  19.773 -34.241  1.00 44.70           O  
ATOM   1730  CG  ARG   224      -0.824  20.383 -30.010  1.00 41.87           C  
ATOM   1731  CD  ARG   224      -0.234  19.295 -29.124  1.00 45.84           C  
ATOM   1732  NE  ARG   224      -0.183  19.708 -27.724  1.00 41.63           N  
ATOM   1733  NH1 ARG   224       1.157  17.955 -27.040  1.00 31.60           N  
ATOM   1734  NH2 ARG   224       0.456  19.527 -25.526  1.00 27.87           N  
ATOM   1735  CZ  ARG   224       0.477  19.063 -26.767  1.00 45.87           C  
ATOM   1736  N   GLY   225      -3.526  20.535 -34.134  1.00 39.40           N  
ATOM   1737  CA  GLY   225      -3.864  20.180 -35.503  1.00 38.97           C  
ATOM   1738  C   GLY   225      -4.303  18.735 -35.653  1.00 38.83           C  
ATOM   1739  O   GLY   225      -4.446  18.238 -36.772  1.00 37.33           O  
ATOM   1740  N   HIS   226      -4.532  17.964 -34.618  1.00 38.17           N  
ATOM   1741  CA  HIS   226      -5.103  16.626 -34.714  1.00 41.62           C  
ATOM   1742  C   HIS   226      -6.599  16.684 -35.002  1.00 37.96           C  
ATOM   1743  CB  HIS   226      -4.846  15.839 -33.428  1.00 35.83           C  
ATOM   1744  O   HIS   226      -7.311  17.521 -34.441  1.00 37.03           O  
ATOM   1745  CG  HIS   226      -3.402  15.526 -33.194  1.00 34.47           C  
ATOM   1746  CD2 HIS   226      -2.495  16.085 -32.360  1.00 37.16           C  
ATOM   1747  ND1 HIS   226      -2.740  14.524 -33.870  1.00 51.14           N  
ATOM   1748  CE1 HIS   226      -1.483  14.481 -33.460  1.00 38.41           C  
ATOM   1749  NE2 HIS   226      -1.309  15.418 -32.544  1.00 37.43           N  
ATOM   1750  N   ALA   227      -7.097  16.035 -36.093  1.00 30.64           N  
ATOM   1751  CA  ALA   227      -8.508  15.741 -36.329  1.00 31.29           C  
ATOM   1752  C   ALA   227      -9.116  14.989 -35.149  1.00 30.38           C  
ATOM   1753  CB  ALA   227      -8.677  14.935 -37.614  1.00 28.26           C  
ATOM   1754  O   ALA   227      -8.435  14.200 -34.490  1.00 29.14           O  
ATOM   1755  N   VAL   228     -10.273  15.490 -34.728  1.00 30.89           N  
ATOM   1756  CA  VAL   228     -11.015  14.773 -33.697  1.00 32.10           C  
ATOM   1757  C   VAL   228     -10.799  13.270 -33.856  1.00 30.52           C  
ATOM   1758  CB  VAL   228     -12.524  15.103 -33.750  1.00 28.74           C  
ATOM   1759  O   VAL   228     -10.608  12.556 -32.868  1.00 28.87           O  
ATOM   1760  CG1 VAL   228     -13.292  14.287 -32.712  1.00 28.39           C  
ATOM   1761  CG2 VAL   228     -12.750  16.598 -33.534  1.00 27.38           C  
ATOM   1762  N   GLY   229     -10.839  12.722 -35.051  1.00 31.33           N  
ATOM   1763  CA  GLY   229     -10.667  11.311 -35.355  1.00 32.74           C  
ATOM   1764  C   GLY   229      -9.237  10.833 -35.184  1.00 31.10           C  
ATOM   1765  O   GLY   229      -8.993   9.637 -35.013  1.00 29.50           O  
ATOM   1766  N   ASP   230      -8.223  11.727 -35.124  1.00 30.44           N  
ATOM   1767  CA  ASP   230      -6.801  11.440 -34.959  1.00 30.03           C  
ATOM   1768  C   ASP   230      -6.333  11.779 -33.546  1.00 30.06           C  
ATOM   1769  CB  ASP   230      -5.975  12.215 -35.988  1.00 28.13           C  
ATOM   1770  O   ASP   230      -5.190  11.496 -33.181  1.00 28.63           O  
ATOM   1771  CG  ASP   230      -6.173  11.713 -37.407  1.00 26.94           C  
ATOM   1772  OD1 ASP   230      -6.494  10.520 -37.593  1.00 31.20           O  
ATOM   1773  OD2 ASP   230      -6.003  12.518 -38.349  1.00 35.58           O  
ATOM   1774  N   ILE   231      -7.385  12.412 -32.708  1.00 33.99           N  
ATOM   1775  CA  ILE   231      -7.120  12.574 -31.283  1.00 33.64           C  
ATOM   1776  C   ILE   231      -7.249  11.225 -30.578  1.00 33.62           C  
ATOM   1777  CB  ILE   231      -8.075  13.607 -30.644  1.00 31.54           C  
ATOM   1778  O   ILE   231      -8.346  10.671 -30.482  1.00 32.17           O  
ATOM   1779  CG1 ILE   231      -7.955  14.958 -31.358  1.00 30.40           C  
ATOM   1780  CG2 ILE   231      -7.791  13.751 -29.146  1.00 30.03           C  
ATOM   1781  CD1 ILE   231      -8.931  16.013 -30.855  1.00 28.24           C  
ATOM   1782  N   LYS   232      -6.209  10.410 -30.595  1.00 32.47           N  
ATOM   1783  CA  LYS   232      -6.081   9.282 -29.678  1.00 33.55           C  
ATOM   1784  C   LYS   232      -6.083   9.751 -28.226  1.00 32.34           C  
ATOM   1785  CB  LYS   232      -4.805   8.492 -29.972  1.00 29.95           C  
ATOM   1786  O   LYS   232      -5.241  10.559 -27.828  1.00 30.98           O  
ATOM   1787  CG  LYS   232      -4.820   7.766 -31.309  1.00 28.39           C  
ATOM   1788  CD  LYS   232      -3.622   6.838 -31.455  1.00 32.53           C  
ATOM   1789  CE  LYS   232      -3.590   6.176 -32.826  1.00 28.23           C  
ATOM   1790  NZ  LYS   232      -2.403   5.282 -32.982  1.00 30.19           N  
ATOM   1791  N   LEU   233      -7.316   9.809 -27.490  1.00 29.70           N  
ATOM   1792  CA  LEU   233      -7.514   9.992 -26.056  1.00 31.29           C  
ATOM   1793  C   LEU   233      -6.490   9.191 -25.259  1.00 29.65           C  
ATOM   1794  CB  LEU   233      -8.931   9.574 -25.653  1.00 28.58           C  
ATOM   1795  O   LEU   233      -6.066   8.116 -25.688  1.00 28.53           O  
ATOM   1796  CG  LEU   233     -10.074  10.413 -26.226  1.00 27.88           C  
ATOM   1797  CD1 LEU   233     -11.414   9.736 -25.959  1.00 28.29           C  
ATOM   1798  CD2 LEU   233     -10.053  11.819 -25.636  1.00 31.22           C  
ATOM   1799  N   PRO   234      -5.619   9.765 -24.474  1.00 34.27           N  
ATOM   1800  CA  PRO   234      -4.775   9.054 -23.512  1.00 33.62           C  
ATOM   1801  C   PRO   234      -5.386   7.731 -23.055  1.00 34.11           C  
ATOM   1802  CB  PRO   234      -4.665  10.037 -22.344  1.00 31.49           C  
ATOM   1803  O   PRO   234      -6.611   7.604 -22.987  1.00 32.77           O  
ATOM   1804  CG  PRO   234      -5.534  11.190 -22.733  1.00 29.54           C  
ATOM   1805  CD  PRO   234      -6.143  10.897 -24.074  1.00 33.50           C  
ATOM   1806  N   ASP   235      -4.857   6.483 -23.439  1.00 27.88           N  
ATOM   1807  CA  ASP   235      -5.332   5.208 -22.911  1.00 29.05           C  
ATOM   1808  C   ASP   235      -6.024   5.395 -21.563  1.00 27.88           C  
ATOM   1809  CB  ASP   235      -4.173   4.218 -22.774  1.00 26.01           C  
ATOM   1810  O   ASP   235      -5.370   5.391 -20.518  1.00 26.90           O  
ATOM   1811  CG  ASP   235      -4.505   2.838 -23.312  1.00 24.93           C  
ATOM   1812  OD1 ASP   235      -5.701   2.531 -23.507  1.00 27.85           O  
ATOM   1813  OD2 ASP   235      -3.563   2.049 -23.541  1.00 26.54           O  
ATOM   1814  N   THR   236      -6.944   6.493 -21.394  1.00 27.63           N  
ATOM   1815  CA  THR   236      -7.996   6.555 -20.385  1.00 29.91           C  
ATOM   1816  C   THR   236      -8.494   5.155 -20.037  1.00 27.68           C  
ATOM   1817  CB  THR   236      -9.177   7.420 -20.862  1.00 26.72           C  
ATOM   1818  O   THR   236      -8.883   4.895 -18.897  1.00 26.74           O  
ATOM   1819  CG2 THR   236      -8.942   8.894 -20.550  1.00 26.01           C  
ATOM   1820  OG1 THR   236      -9.336   7.262 -22.278  1.00 28.76           O  
ATOM   1821  N   GLN   237      -8.371   4.121 -20.979  1.00 26.82           N  
ATOM   1822  CA  GLN   237      -8.736   2.716 -20.832  1.00 28.58           C  
ATOM   1823  C   GLN   237      -7.892   2.038 -19.757  1.00 26.78           C  
ATOM   1824  CB  GLN   237      -8.582   1.978 -22.163  1.00 25.23           C  
ATOM   1825  O   GLN   237      -8.415   1.287 -18.931  1.00 25.50           O  
ATOM   1826  CG  GLN   237      -9.874   1.358 -22.676  1.00 24.14           C  
ATOM   1827  CD  GLN   237      -9.704   0.672 -24.019  1.00 28.51           C  
ATOM   1828  NE2 GLN   237     -10.780   0.074 -24.520  1.00 27.81           N  
ATOM   1829  OE1 GLN   237      -8.615   0.680 -24.601  1.00 36.38           O  
ATOM   1830  N   ALA   238      -6.683   2.405 -19.480  1.00 28.83           N  
ATOM   1831  CA  ALA   238      -5.784   1.869 -18.461  1.00 28.42           C  
ATOM   1832  C   ALA   238      -5.965   2.597 -17.132  1.00 28.73           C  
ATOM   1833  CB  ALA   238      -4.333   1.969 -18.926  1.00 26.54           C  
ATOM   1834  O   ALA   238      -5.985   1.969 -16.071  1.00 27.68           O  
ATOM   1835  N   ILE   239      -6.357   3.974 -17.156  1.00 27.40           N  
ATOM   1836  CA  ILE   239      -6.648   4.786 -15.979  1.00 26.87           C  
ATOM   1837  C   ILE   239      -8.027   4.424 -15.432  1.00 27.27           C  
ATOM   1838  CB  ILE   239      -6.579   6.295 -16.302  1.00 25.43           C  
ATOM   1839  O   ILE   239      -8.189   4.221 -14.226  1.00 26.04           O  
ATOM   1840  CG1 ILE   239      -5.154   6.689 -16.709  1.00 25.83           C  
ATOM   1841  CG2 ILE   239      -7.057   7.126 -15.108  1.00 25.05           C  
ATOM   1842  CD1 ILE   239      -5.035   8.108 -17.249  1.00 22.48           C  
ATOM   1843  N   LEU   240      -9.007   4.213 -16.349  1.00 27.89           N  
ATOM   1844  CA  LEU   240     -10.410   3.932 -16.064  1.00 28.54           C  
ATOM   1845  C   LEU   240     -10.632   2.439 -15.846  1.00 27.85           C  
ATOM   1846  CB  LEU   240     -11.299   4.431 -17.206  1.00 26.52           C  
ATOM   1847  O   LEU   240     -11.425   2.044 -14.989  1.00 26.59           O  
ATOM   1848  CG  LEU   240     -11.428   5.948 -17.352  1.00 25.86           C  
ATOM   1849  CD1 LEU   240     -12.098   6.298 -18.677  1.00 24.88           C  
ATOM   1850  CD2 LEU   240     -12.208   6.534 -16.181  1.00 28.17           C  
ATOM   1851  N   SER   241      -9.835   1.529 -16.404  1.00 26.84           N  
ATOM   1852  CA  SER   241      -9.815   0.103 -16.098  1.00 27.91           C  
ATOM   1853  C   SER   241      -9.084  -0.172 -14.788  1.00 26.80           C  
ATOM   1854  CB  SER   241      -9.155  -0.681 -17.233  1.00 24.91           C  
ATOM   1855  O   SER   241      -9.527  -0.994 -13.983  1.00 25.41           O  
ATOM   1856  OG  SER   241      -7.745  -0.556 -17.177  1.00 26.77           O  
ATOM   1857  N   GLU   242      -8.157   0.653 -14.454  1.00 25.36           N  
ATOM   1858  CA  GLU   242      -7.519   0.480 -13.152  1.00 24.64           C  
ATOM   1859  C   GLU   242      -8.303   1.193 -12.055  1.00 25.34           C  
ATOM   1860  CB  GLU   242      -6.077   0.992 -13.187  1.00 23.34           C  
ATOM   1861  O   GLU   242      -8.300   0.760 -10.901  1.00 24.42           O  
ATOM   1862  CG  GLU   242      -5.059  -0.064 -13.591  1.00 22.79           C  
ATOM   1863  CD  GLU   242      -3.629   0.452 -13.597  1.00 26.77           C  
ATOM   1864  OE1 GLU   242      -3.411   1.639 -13.263  1.00 37.49           O  
ATOM   1865  OE2 GLU   242      -2.719  -0.336 -13.939  1.00 29.20           O  
ATOM   1866  N   ALA   243      -9.176   2.244 -12.352  1.00 25.88           N  
ATOM   1867  CA  ALA   243     -10.107   2.951 -11.476  1.00 26.59           C  
ATOM   1868  C   ALA   243     -11.487   2.301 -11.503  1.00 25.77           C  
ATOM   1869  CB  ALA   243     -10.206   4.420 -11.881  1.00 24.26           C  
ATOM   1870  O   ALA   243     -12.355   2.638 -10.694  1.00 24.64           O  
ATOM   1871  N   GLY   244     -11.584   1.037 -12.205  1.00 28.17           N  
ATOM   1872  CA  GLY   244     -12.900   0.432 -12.340  1.00 28.77           C  
ATOM   1873  C   GLY   244     -13.935   1.378 -12.918  1.00 28.13           C  
ATOM   1874  O   GLY   244     -15.130   1.237 -12.652  1.00 27.01           O  
ATOM   1875  N   LEU   245     -13.567   2.477 -13.771  1.00 26.86           N  
ATOM   1876  CA  LEU   245     -14.500   3.329 -14.500  1.00 28.55           C  
ATOM   1877  C   LEU   245     -14.599   2.901 -15.961  1.00 26.78           C  
ATOM   1878  CB  LEU   245     -14.067   4.795 -14.414  1.00 25.36           C  
ATOM   1879  O   LEU   245     -13.665   2.307 -16.503  1.00 25.86           O  
ATOM   1880  CG  LEU   245     -14.146   5.445 -13.032  1.00 24.43           C  
ATOM   1881  CD1 LEU   245     -13.361   6.752 -13.015  1.00 24.04           C  
ATOM   1882  CD2 LEU   245     -15.599   5.683 -12.634  1.00 26.11           C  
ATOM   1883  N   PRO   246     -15.996   2.743 -16.457  1.00 29.94           N  
ATOM   1884  CA  PRO   246     -16.172   2.623 -17.907  1.00 30.08           C  
ATOM   1885  C   PRO   246     -15.079   3.342 -18.695  1.00 29.98           C  
ATOM   1886  CB  PRO   246     -17.537   3.271 -18.151  1.00 28.43           C  
ATOM   1887  O   PRO   246     -14.519   4.332 -18.219  1.00 29.02           O  
ATOM   1888  CG  PRO   246     -18.002   3.702 -16.797  1.00 26.93           C  
ATOM   1889  CD  PRO   246     -16.905   3.434 -15.808  1.00 30.08           C  
ATOM   1890  N   THR   247     -14.526   2.644 -19.690  1.00 31.11           N  
ATOM   1891  CA  THR   247     -13.824   3.260 -20.810  1.00 31.98           C  
ATOM   1892  C   THR   247     -14.347   4.670 -21.067  1.00 30.95           C  
ATOM   1893  CB  THR   247     -13.967   2.416 -22.091  1.00 28.70           C  
ATOM   1894  O   THR   247     -15.543   4.931 -20.921  1.00 29.28           O  
ATOM   1895  CG2 THR   247     -13.068   1.185 -22.041  1.00 27.53           C  
ATOM   1896  OG1 THR   247     -15.329   1.994 -22.229  1.00 27.82           O  
ATOM   1897  N   LEU   248     -13.653   5.759 -20.649  1.00 26.83           N  
ATOM   1898  CA  LEU   248     -13.979   7.067 -21.207  1.00 28.47           C  
ATOM   1899  C   LEU   248     -14.798   6.925 -22.485  1.00 26.78           C  
ATOM   1900  CB  LEU   248     -12.701   7.862 -21.491  1.00 25.13           C  
ATOM   1901  O   LEU   248     -15.742   7.686 -22.711  1.00 25.52           O  
ATOM   1902  CG  LEU   248     -12.837   9.386 -21.492  1.00 24.03           C  
ATOM   1903  CD1 LEU   248     -12.527   9.945 -20.107  1.00 23.39           C  
ATOM   1904  CD2 LEU   248     -11.920  10.004 -22.541  1.00 25.43           C  
ATOM   1905  N   LYS   249     -14.468   5.942 -23.373  1.00 31.41           N  
ATOM   1906  CA  LYS   249     -15.453   5.791 -24.441  1.00 32.45           C  
ATOM   1907  C   LYS   249     -16.820   5.414 -23.877  1.00 31.36           C  
ATOM   1908  CB  LYS   249     -14.994   4.738 -25.451  1.00 29.40           C  
ATOM   1909  O   LYS   249     -17.844   5.946 -24.311  1.00 29.49           O  
ATOM   1910  CG  LYS   249     -15.521   4.962 -26.860  1.00 27.95           C  
ATOM   1911  CD  LYS   249     -14.953   3.941 -27.838  1.00 30.85           C  
ATOM   1912  CE  LYS   249     -15.519   4.132 -29.239  1.00 28.29           C  
ATOM   1913  NZ  LYS   249     -14.996   3.107 -30.191  1.00 30.35           N  
ATOM   1914  N   GLN   250     -16.922   4.769 -22.715  1.00 33.74           N  
ATOM   1915  CA  GLN   250     -18.180   4.422 -22.062  1.00 35.82           C  
ATOM   1916  C   GLN   250     -18.700   5.583 -21.219  1.00 33.76           C  
ATOM   1917  CB  GLN   250     -18.009   3.176 -21.192  1.00 32.44           C  
ATOM   1918  O   GLN   250     -19.883   5.923 -21.283  1.00 32.02           O  
ATOM   1919  CG  GLN   250     -18.068   1.869 -21.971  1.00 31.45           C  
ATOM   1920  CD  GLN   250     -17.739   0.660 -21.115  1.00 36.98           C  
ATOM   1921  NE2 GLN   250     -18.057  -0.527 -21.619  1.00 32.85           N  
ATOM   1922  OE1 GLN   250     -17.203   0.793 -20.010  1.00 40.78           O  
ATOM   1923  N   ALA   251     -17.794   6.372 -20.529  1.00 32.08           N  
ATOM   1924  CA  ALA   251     -18.223   7.540 -19.763  1.00 33.30           C  
ATOM   1925  C   ALA   251     -18.494   8.728 -20.682  1.00 32.03           C  
ATOM   1926  CB  ALA   251     -17.172   7.907 -18.719  1.00 30.54           C  
ATOM   1927  O   ALA   251     -19.496   9.429 -20.520  1.00 30.48           O  
ATOM   1928  N   LEU   252     -17.580   8.926 -21.749  1.00 30.38           N  
ATOM   1929  CA  LEU   252     -17.812   9.980 -22.730  1.00 31.99           C  
ATOM   1930  C   LEU   252     -19.013   9.650 -23.609  1.00 30.31           C  
ATOM   1931  CB  LEU   252     -16.569  10.186 -23.600  1.00 28.27           C  
ATOM   1932  O   LEU   252     -19.834  10.523 -23.900  1.00 28.35           O  
ATOM   1933  CG  LEU   252     -15.582  11.255 -23.129  1.00 27.13           C  
ATOM   1934  CD1 LEU   252     -14.161  10.881 -23.537  1.00 26.43           C  
ATOM   1935  CD2 LEU   252     -15.963  12.621 -23.690  1.00 28.71           C  
ATOM   1936  N   LEU   253     -19.091   8.353 -24.023  1.00 32.01           N  
ATOM   1937  CA  LEU   253     -20.236   7.966 -24.840  1.00 34.19           C  
ATOM   1938  C   LEU   253     -21.539   8.136 -24.065  1.00 32.04           C  
ATOM   1939  CB  LEU   253     -20.094   6.516 -25.309  1.00 30.54           C  
ATOM   1940  O   LEU   253     -22.520   8.657 -24.599  1.00 30.01           O  
ATOM   1941  CG  LEU   253     -19.240   6.288 -26.557  1.00 29.71           C  
ATOM   1942  CD1 LEU   253     -18.749   4.845 -26.607  1.00 29.28           C  
ATOM   1943  CD2 LEU   253     -20.028   6.634 -27.816  1.00 31.36           C  
ATOM   1944  N   LEU   254     -21.510   8.137 -22.706  1.00 30.27           N  
ATOM   1945  CA  LEU   254     -22.741   8.241 -21.930  1.00 33.49           C  
ATOM   1946  C   LEU   254     -22.978   9.678 -21.478  1.00 30.52           C  
ATOM   1947  CB  LEU   254     -22.688   7.313 -20.713  1.00 29.18           C  
ATOM   1948  O   LEU   254     -24.120  10.142 -21.444  1.00 29.23           O  
ATOM   1949  CG  LEU   254     -23.105   5.861 -20.950  1.00 28.68           C  
ATOM   1950  CD1 LEU   254     -22.402   4.940 -19.959  1.00 27.97           C  
ATOM   1951  CD2 LEU   254     -24.619   5.715 -20.842  1.00 30.65           C  
ATOM   1952  N   SER   255     -21.888  10.598 -21.176  1.00 29.36           N  
ATOM   1953  CA  SER   255     -22.113  12.023 -20.956  1.00 32.97           C  
ATOM   1954  C   SER   255     -22.606  12.708 -22.226  1.00 29.42           C  
ATOM   1955  CB  SER   255     -20.832  12.699 -20.467  1.00 28.28           C  
ATOM   1956  O   SER   255     -23.379  13.666 -22.161  1.00 27.70           O  
ATOM   1957  OG  SER   255     -20.012  13.074 -21.560  1.00 26.68           O  
ATOM   1958  N   ARG   256     -22.242  12.161 -23.404  1.00 32.36           N  
ATOM   1959  CA  ARG   256     -22.738  12.737 -24.650  1.00 33.66           C  
ATOM   1960  C   ARG   256     -24.129  12.209 -24.983  1.00 32.38           C  
ATOM   1961  CB  ARG   256     -21.775  12.439 -25.801  1.00 30.28           C  
ATOM   1962  O   ARG   256     -24.890  12.858 -25.703  1.00 30.28           O  
ATOM   1963  CG  ARG   256     -20.560  13.352 -25.841  1.00 29.04           C  
ATOM   1964  CD  ARG   256     -19.812  13.239 -27.163  1.00 33.50           C  
ATOM   1965  NE  ARG   256     -18.725  14.210 -27.252  1.00 32.30           N  
ATOM   1966  NH1 ARG   256     -17.993  13.509 -29.328  1.00 28.54           N  
ATOM   1967  NH2 ARG   256     -16.932  15.235 -28.255  1.00 25.25           N  
ATOM   1968  CZ  ARG   256     -17.886  14.316 -28.278  1.00 29.82           C  
ATOM   1969  N   ALA   257     -24.580  10.969 -24.432  1.00 27.41           N  
ATOM   1970  CA  ALA   257     -25.945  10.537 -24.718  1.00 29.74           C  
ATOM   1971  C   ALA   257     -26.961  11.554 -24.206  1.00 27.44           C  
ATOM   1972  CB  ALA   257     -26.211   9.167 -24.099  1.00 25.91           C  
ATOM   1973  O   ALA   257     -28.069  11.656 -24.738  1.00 25.82           O  
ATOM   1974  N   VAL   258     -26.611  12.554 -23.293  1.00 28.68           N  
ATOM   1975  CA  VAL   258     -27.555  13.576 -22.854  1.00 31.62           C  
ATOM   1976  C   VAL   258     -27.645  14.682 -23.903  1.00 28.85           C  
ATOM   1977  CB  VAL   258     -27.153  14.171 -21.486  1.00 27.55           C  
ATOM   1978  O   VAL   258     -28.698  15.300 -24.075  1.00 27.38           O  
ATOM   1979  CG1 VAL   258     -28.241  15.107 -20.962  1.00 27.27           C  
ATOM   1980  CG2 VAL   258     -26.874  13.055 -20.481  1.00 26.60           C  
ATOM   1981  N   ASP   259     -26.737  14.813 -24.863  1.00 30.86           N  
ATOM   1982  CA  ASP   259     -26.910  15.907 -25.814  1.00 34.36           C  
ATOM   1983  C   ASP   259     -26.770  15.412 -27.252  1.00 31.11           C  
ATOM   1984  CB  ASP   259     -25.897  17.021 -25.541  1.00 29.20           C  
ATOM   1985  O   ASP   259     -26.325  16.155 -28.129  1.00 29.80           O  
ATOM   1986  CG  ASP   259     -26.448  18.115 -24.643  1.00 28.18           C  
ATOM   1987  OD1 ASP   259     -27.686  18.251 -24.536  1.00 29.67           O  
ATOM   1988  OD2 ASP   259     -25.636  18.850 -24.039  1.00 28.20           O  
ATOM   1989  N   LEU   260     -26.877  14.034 -27.580  1.00 31.30           N  
ATOM   1990  CA  LEU   260     -26.693  13.638 -28.972  1.00 34.85           C  
ATOM   1991  C   LEU   260     -28.015  13.685 -29.730  1.00 31.65           C  
ATOM   1992  CB  LEU   260     -26.093  12.232 -29.054  1.00 30.29           C  
ATOM   1993  O   LEU   260     -29.044  13.238 -29.219  1.00 30.96           O  
ATOM   1994  CG  LEU   260     -24.635  12.090 -28.615  1.00 30.55           C  
ATOM   1995  CD1 LEU   260     -24.286  10.620 -28.406  1.00 29.27           C  
ATOM   1996  CD2 LEU   260     -23.703  12.726 -29.640  1.00 32.08           C  
ATOM   1997  N   ASP   261     -28.080  14.463 -30.831  1.00 33.12           N  
ATOM   1998  CA  ASP   261     -29.046  14.361 -31.920  1.00 35.34           C  
ATOM   1999  C   ASP   261     -29.073  12.948 -32.500  1.00 33.33           C  
ATOM   2000  CB  ASP   261     -28.724  15.375 -33.020  1.00 30.88           C  
ATOM   2001  O   ASP   261     -28.253  12.105 -32.131  1.00 32.05           O  
ATOM   2002  CG  ASP   261     -27.624  14.906 -33.956  1.00 30.34           C  
ATOM   2003  OD1 ASP   261     -27.392  13.682 -34.059  1.00 32.84           O  
ATOM   2004  OD2 ASP   261     -26.982  15.768 -34.594  1.00 34.56           O  
ATOM   2005  N   ALA   262     -30.221  12.488 -32.906  1.00 40.29           N  
ATOM   2006  CA  ALA   262     -30.622  11.208 -33.484  1.00 42.49           C  
ATOM   2007  C   ALA   262     -29.474  10.575 -34.266  1.00 40.57           C  
ATOM   2008  CB  ALA   262     -31.840  11.390 -34.387  1.00 39.50           C  
ATOM   2009  O   ALA   262     -29.294   9.356 -34.237  1.00 39.52           O  
ATOM   2010  N   ASN   263     -28.692  11.440 -35.090  1.00 41.31           N  
ATOM   2011  CA  ASN   263     -27.622  10.897 -35.921  1.00 42.69           C  
ATOM   2012  C   ASN   263     -26.437  10.435 -35.078  1.00 41.22           C  
ATOM   2013  CB  ASN   263     -27.168  11.930 -36.955  1.00 39.34           C  
ATOM   2014  O   ASN   263     -25.890   9.355 -35.307  1.00 39.53           O  
ATOM   2015  CG  ASN   263     -28.028  11.923 -38.203  1.00 38.35           C  
ATOM   2016  ND2 ASN   263     -27.976  13.009 -38.965  1.00 37.31           N  
ATOM   2017  OD1 ASN   263     -28.735  10.950 -38.480  1.00 40.74           O  
ATOM   2018  N   ASN   264     -26.148  11.209 -34.044  1.00 43.20           N  
ATOM   2019  CA  ASN   264     -25.038  10.893 -33.151  1.00 44.59           C  
ATOM   2020  C   ASN   264     -25.426   9.828 -32.130  1.00 43.13           C  
ATOM   2021  CB  ASN   264     -24.543  12.155 -32.442  1.00 41.39           C  
ATOM   2022  O   ASN   264     -24.593   9.012 -31.731  1.00 41.76           O  
ATOM   2023  CG  ASN   264     -23.699  13.037 -33.340  1.00 40.18           C  
ATOM   2024  ND2 ASN   264     -23.633  14.323 -33.016  1.00 38.87           N  
ATOM   2025  OD1 ASN   264     -23.111  12.567 -34.317  1.00 41.24           O  
ATOM   2026  N   ARG   265     -26.689   9.541 -31.887  1.00 46.63           N  
ATOM   2027  CA  ARG   265     -27.206   8.438 -31.084  1.00 50.02           C  
ATOM   2028  C   ARG   265     -27.080   7.112 -31.828  1.00 46.71           C  
ATOM   2029  CB  ARG   265     -28.667   8.688 -30.704  1.00 46.47           C  
ATOM   2030  O   ARG   265     -26.672   6.105 -31.247  1.00 46.20           O  
ATOM   2031  CG  ARG   265     -28.850   9.273 -29.312  1.00 46.46           C  
ATOM   2032  CD  ARG   265     -30.321   9.399 -28.942  1.00 49.33           C  
ATOM   2033  NE  ARG   265     -30.914  10.613 -29.496  1.00 46.96           N  
ATOM   2034  NH1 ARG   265     -32.589  10.766 -27.912  1.00 34.72           N  
ATOM   2035  NH2 ARG   265     -32.434  12.333 -29.577  1.00 30.23           N  
ATOM   2036  CZ  ARG   265     -31.977  11.235 -28.994  1.00 41.78           C  
ATOM   2037  N   ALA   266     -27.503   7.073 -33.212  1.00 49.85           N  
ATOM   2038  CA  ALA   266     -27.374   5.895 -34.067  1.00 50.16           C  
ATOM   2039  C   ALA   266     -25.916   5.460 -34.186  1.00 49.91           C  
ATOM   2040  CB  ALA   266     -27.957   6.175 -35.450  1.00 49.02           C  
ATOM   2041  O   ALA   266     -25.614   4.265 -34.154  1.00 49.16           O  
ATOM   2042  N   LYS   267     -24.994   6.466 -34.385  1.00 47.80           N  
ATOM   2043  CA  LYS   267     -23.571   6.151 -34.467  1.00 48.30           C  
ATOM   2044  C   LYS   267     -23.045   5.629 -33.133  1.00 47.34           C  
ATOM   2045  CB  LYS   267     -22.772   7.383 -34.898  1.00 46.84           C  
ATOM   2046  O   LYS   267     -22.283   4.661 -33.096  1.00 46.38           O  
ATOM   2047  CG  LYS   267     -21.561   7.063 -35.761  1.00 45.87           C  
ATOM   2048  CD  LYS   267     -20.855   8.331 -36.225  1.00 47.28           C  
ATOM   2049  CE  LYS   267     -19.633   8.013 -37.076  1.00 44.96           C  
ATOM   2050  NZ  LYS   267     -18.950   9.253 -37.551  1.00 42.40           N  
ATOM   2051  N   LEU   268     -23.568   6.025 -32.052  1.00 45.74           N  
ATOM   2052  CA  LEU   268     -23.226   5.555 -30.714  1.00 46.56           C  
ATOM   2053  C   LEU   268     -23.854   4.193 -30.439  1.00 45.46           C  
ATOM   2054  CB  LEU   268     -23.686   6.565 -29.658  1.00 44.44           C  
ATOM   2055  O   LEU   268     -23.214   3.317 -29.852  1.00 44.52           O  
ATOM   2056  CG  LEU   268     -23.059   6.426 -28.269  1.00 43.24           C  
ATOM   2057  CD1 LEU   268     -21.669   7.053 -28.250  1.00 41.30           C  
ATOM   2058  CD2 LEU   268     -23.954   7.064 -27.213  1.00 42.88           C  
ATOM   2059  N   ALA   269     -25.130   3.977 -30.783  1.00 50.37           N  
ATOM   2060  CA  ALA   269     -25.770   2.667 -30.704  1.00 50.78           C  
ATOM   2061  C   ALA   269     -24.993   1.627 -31.506  1.00 50.61           C  
ATOM   2062  CB  ALA   269     -27.212   2.748 -31.199  1.00 48.81           C  
ATOM   2063  O   ALA   269     -24.806   0.496 -31.052  1.00 49.69           O  
ATOM   2064  N   LYS   270     -24.456   1.996 -32.723  1.00 49.17           N  
ATOM   2065  CA  LYS   270     -23.630   1.123 -33.551  1.00 48.29           C  
ATOM   2066  C   LYS   270     -22.275   0.867 -32.898  1.00 48.61           C  
ATOM   2067  CB  LYS   270     -23.435   1.727 -34.942  1.00 47.38           C  
ATOM   2068  O   LYS   270     -21.790  -0.266 -32.884  1.00 47.14           O  
ATOM   2069  CG  LYS   270     -22.862   0.756 -35.964  1.00 45.29           C  
ATOM   2070  CD  LYS   270     -22.673   1.421 -37.322  1.00 45.11           C  
ATOM   2071  CE  LYS   270     -22.030   0.473 -38.325  1.00 45.68           C  
ATOM   2072  NZ  LYS   270     -21.812   1.131 -39.648  1.00 43.24           N  
ATOM   2073  N   ASP   271     -21.689   1.843 -32.356  1.00 44.60           N  
ATOM   2074  CA  ASP   271     -20.387   1.666 -31.719  1.00 45.99           C  
ATOM   2075  C   ASP   271     -20.513   0.871 -30.422  1.00 44.00           C  
ATOM   2076  CB  ASP   271     -19.736   3.023 -31.444  1.00 43.41           C  
ATOM   2077  O   ASP   271     -19.661   0.036 -30.114  1.00 43.09           O  
ATOM   2078  CG  ASP   271     -19.210   3.695 -32.700  1.00 42.33           C  
ATOM   2079  OD1 ASP   271     -19.080   3.020 -33.744  1.00 43.24           O  
ATOM   2080  OD2 ASP   271     -18.921   4.910 -32.645  1.00 47.85           O  
ATOM   2081  N   LEU   272     -21.666   1.073 -29.704  1.00 42.32           N  
ATOM   2082  CA  LEU   272     -21.948   0.364 -28.461  1.00 43.26           C  
ATOM   2083  C   LEU   272     -22.524  -1.020 -28.742  1.00 42.19           C  
ATOM   2084  CB  LEU   272     -22.920   1.167 -27.593  1.00 40.51           C  
ATOM   2085  O   LEU   272     -22.401  -1.928 -27.917  1.00 41.17           O  
ATOM   2086  CG  LEU   272     -22.328   2.357 -26.835  1.00 39.51           C  
ATOM   2087  CD1 LEU   272     -23.441   3.242 -26.285  1.00 37.77           C  
ATOM   2088  CD2 LEU   272     -21.416   1.875 -25.711  1.00 40.36           C  
ATOM   2089  N   GLY   273     -23.295  -1.288 -29.718  1.00 40.95           N  
ATOM   2090  CA  GLY   273     -23.832  -2.553 -30.194  1.00 40.87           C  
ATOM   2091  C   GLY   273     -22.781  -3.640 -30.316  1.00 40.89           C  
ATOM   2092  O   GLY   273     -23.088  -4.826 -30.181  1.00 40.09           O  
ATOM   2093  N   GLN   274     -21.405  -3.355 -30.578  1.00 37.27           N  
ATOM   2094  CA  GLN   274     -20.316  -4.326 -30.571  1.00 38.97           C  
ATOM   2095  C   GLN   274     -19.783  -4.546 -29.158  1.00 37.02           C  
ATOM   2096  CB  GLN   274     -19.185  -3.871 -31.495  1.00 34.82           C  
ATOM   2097  O   GLN   274     -19.264  -5.619 -28.845  1.00 35.98           O  
ATOM   2098  CG  GLN   274     -19.488  -4.056 -32.975  1.00 32.99           C  
ATOM   2099  CD  GLN   274     -18.307  -3.709 -33.863  1.00 38.35           C  
ATOM   2100  NE2 GLN   274     -18.423  -4.017 -35.151  1.00 34.83           N  
ATOM   2101  OE1 GLN   274     -17.300  -3.168 -33.396  1.00 46.87           O  
ATOM   2102  N   PHE   275     -20.043  -3.648 -28.342  1.00 34.89           N  
ATOM   2103  CA  PHE   275     -19.460  -3.717 -27.007  1.00 37.35           C  
ATOM   2104  C   PHE   275     -20.540  -3.939 -25.955  1.00 34.80           C  
ATOM   2105  CB  PHE   275     -18.678  -2.437 -26.695  1.00 33.29           C  
ATOM   2106  O   PHE   275     -20.298  -4.592 -24.938  1.00 34.01           O  
ATOM   2107  CG  PHE   275     -17.455  -2.249 -27.551  1.00 32.51           C  
ATOM   2108  CD1 PHE   275     -16.297  -2.976 -27.303  1.00 31.91           C  
ATOM   2109  CD2 PHE   275     -17.463  -1.344 -28.604  1.00 34.76           C  
ATOM   2110  CE1 PHE   275     -15.163  -2.803 -28.094  1.00 32.14           C  
ATOM   2111  CE2 PHE   275     -16.334  -1.166 -29.399  1.00 35.60           C  
ATOM   2112  CZ  PHE   275     -15.185  -1.896 -29.142  1.00 32.33           C  
ATOM   2113  N   MET   276     -21.857  -3.384 -25.907  1.00 37.31           N  
ATOM   2114  CA  MET   276     -23.032  -3.314 -25.044  1.00 41.49           C  
ATOM   2115  C   MET   276     -24.315  -3.331 -25.868  1.00 38.08           C  
ATOM   2116  CB  MET   276     -22.987  -2.056 -24.174  1.00 36.50           C  
ATOM   2117  O   MET   276     -24.921  -2.284 -26.105  1.00 37.98           O  
ATOM   2118  CG  MET   276     -21.807  -2.016 -23.216  1.00 35.62           C  
ATOM   2119  SD  MET   276     -21.889  -0.593 -22.060  1.00 49.56           S  
ATOM   2120  CE  MET   276     -22.658  -1.392 -20.623  1.00 36.20           C  
ATOM   2121  N   PRO   277     -24.619  -4.502 -26.463  1.00 41.12           N  
ATOM   2122  CA  PRO   277     -25.870  -4.513 -27.226  1.00 42.15           C  
ATOM   2123  C   PRO   277     -27.058  -3.996 -26.418  1.00 41.20           C  
ATOM   2124  CB  PRO   277     -26.053  -5.990 -27.582  1.00 39.46           C  
ATOM   2125  O   PRO   277     -27.947  -3.343 -26.969  1.00 39.92           O  
ATOM   2126  CG  PRO   277     -24.968  -6.700 -26.838  1.00 38.01           C  
ATOM   2127  CD  PRO   277     -24.038  -5.674 -26.257  1.00 40.98           C  
ATOM   2128  N   GLU   278     -27.027  -4.132 -25.057  1.00 38.43           N  
ATOM   2129  CA  GLU   278     -28.206  -3.672 -24.330  1.00 42.30           C  
ATOM   2130  C   GLU   278     -28.250  -2.148 -24.257  1.00 38.54           C  
ATOM   2131  CB  GLU   278     -28.236  -4.267 -22.920  1.00 37.67           C  
ATOM   2132  O   GLU   278     -29.326  -1.549 -24.320  1.00 37.76           O  
ATOM   2133  CG  GLU   278     -28.317  -5.786 -22.895  1.00 37.29           C  
ATOM   2134  CD  GLU   278     -27.667  -6.402 -21.667  1.00 44.31           C  
ATOM   2135  OE1 GLU   278     -27.189  -5.647 -20.790  1.00 47.12           O  
ATOM   2136  OE2 GLU   278     -27.635  -7.650 -21.581  1.00 44.03           O  
ATOM   2137  N   VAL   279     -27.102  -1.386 -24.098  1.00 41.46           N  
ATOM   2138  CA  VAL   279     -27.116   0.070 -24.198  1.00 42.35           C  
ATOM   2139  C   VAL   279     -27.386   0.487 -25.641  1.00 41.56           C  
ATOM   2140  CB  VAL   279     -25.786   0.685 -23.705  1.00 40.63           C  
ATOM   2141  O   VAL   279     -28.115   1.451 -25.890  1.00 40.32           O  
ATOM   2142  CG1 VAL   279     -25.804   2.205 -23.861  1.00 38.63           C  
ATOM   2143  CG2 VAL   279     -25.526   0.297 -22.251  1.00 38.87           C  
ATOM   2144  N   ALA   280     -26.859  -0.354 -26.552  1.00 42.04           N  
ATOM   2145  CA  ALA   280     -27.135  -0.021 -27.947  1.00 43.43           C  
ATOM   2146  C   ALA   280     -28.624  -0.146 -28.257  1.00 42.15           C  
ATOM   2147  CB  ALA   280     -26.323  -0.917 -28.879  1.00 40.85           C  
ATOM   2148  O   ALA   280     -29.173   0.644 -29.029  1.00 40.64           O  
ATOM   2149  N   GLN   281     -29.377  -1.171 -27.640  1.00 42.99           N  
ATOM   2150  CA  GLN   281     -30.804  -1.305 -27.917  1.00 44.77           C  
ATOM   2151  C   GLN   281     -31.586  -0.119 -27.361  1.00 42.88           C  
ATOM   2152  CB  GLN   281     -31.344  -2.611 -27.334  1.00 42.26           C  
ATOM   2153  O   GLN   281     -32.548   0.342 -27.979  1.00 41.28           O  
ATOM   2154  CG  GLN   281     -31.802  -3.612 -28.386  1.00 41.57           C  
ATOM   2155  CD  GLN   281     -32.310  -4.908 -27.782  1.00 45.69           C  
ATOM   2156  NE2 GLN   281     -32.678  -5.856 -28.637  1.00 39.25           N  
ATOM   2157  OE1 GLN   281     -32.369  -5.056 -26.557  1.00 48.59           O  
ATOM   2158  N   VAL   282     -31.128   0.554 -26.262  1.00 42.33           N  
ATOM   2159  CA  VAL   282     -31.894   1.678 -25.735  1.00 44.62           C  
ATOM   2160  C   VAL   282     -31.562   2.945 -26.520  1.00 42.26           C  
ATOM   2161  CB  VAL   282     -31.619   1.896 -24.230  1.00 41.57           C  
ATOM   2162  O   VAL   282     -32.412   3.823 -26.682  1.00 40.89           O  
ATOM   2163  CG1 VAL   282     -32.355   3.134 -23.721  1.00 39.09           C  
ATOM   2164  CG2 VAL   282     -32.027   0.661 -23.429  1.00 39.67           C  
ATOM   2165  N   LEU   283     -30.350   3.046 -26.951  1.00 43.67           N  
ATOM   2166  CA  LEU   283     -30.022   4.174 -27.816  1.00 43.90           C  
ATOM   2167  C   LEU   283     -30.728   4.051 -29.162  1.00 43.64           C  
ATOM   2168  CB  LEU   283     -28.509   4.266 -28.027  1.00 42.61           C  
ATOM   2169  O   LEU   283     -30.927   5.049 -29.857  1.00 42.12           O  
ATOM   2170  CG  LEU   283     -27.683   4.725 -26.824  1.00 41.74           C  
ATOM   2171  CD1 LEU   283     -26.195   4.534 -27.098  1.00 39.25           C  
ATOM   2172  CD2 LEU   283     -27.988   6.181 -26.490  1.00 40.61           C  
ATOM   2173  N   LYS   284     -31.141   2.859 -29.471  1.00 42.77           N  
ATOM   2174  CA  LYS   284     -31.886   2.667 -30.712  1.00 42.98           C  
ATOM   2175  C   LYS   284     -33.358   3.025 -30.530  1.00 42.58           C  
ATOM   2176  CB  LYS   284     -31.754   1.223 -31.200  1.00 40.93           C  
ATOM   2177  O   LYS   284     -34.078   3.230 -31.510  1.00 40.33           O  
ATOM   2178  CG  LYS   284     -30.437   0.924 -31.901  1.00 39.73           C  
ATOM   2179  CD  LYS   284     -30.367  -0.525 -32.364  1.00 43.19           C  
ATOM   2180  CE  LYS   284     -29.019  -0.846 -32.996  1.00 37.63           C  
ATOM   2181  NZ  LYS   284     -28.923  -2.281 -33.398  1.00 37.99           N  
ATOM   2182  N   ALA   285     -33.855   3.383 -29.279  1.00 37.08           N  
ATOM   2183  CA  ALA   285     -35.285   3.666 -29.184  1.00 39.08           C  
ATOM   2184  C   ALA   285     -35.568   5.147 -29.422  1.00 37.49           C  
ATOM   2185  CB  ALA   285     -35.823   3.237 -27.822  1.00 34.91           C  
ATOM   2186  O   ALA   285     -35.341   5.978 -28.540  1.00 35.64           O  
ATOM   2187  N   PRO   286     -35.661   5.740 -30.778  1.00 37.61           N  
ATOM   2188  CA  PRO   286     -36.181   7.002 -31.308  1.00 37.29           C  
ATOM   2189  C   PRO   286     -37.663   6.925 -31.668  1.00 38.00           C  
ATOM   2190  CB  PRO   286     -35.327   7.239 -32.557  1.00 33.33           C  
ATOM   2191  O   PRO   286     -38.304   7.957 -31.884  1.00 35.62           O  
ATOM   2192  CG  PRO   286     -34.543   5.978 -32.728  1.00 32.01           C  
ATOM   2193  CD  PRO   286     -34.764   5.111 -31.522  1.00 38.10           C  
ATOM   2194  N   GLU   287     -38.537   5.885 -31.365  1.00 34.35           N  
ATOM   2195  CA  GLU   287     -39.665   5.960 -32.289  1.00 36.02           C  
ATOM   2196  C   GLU   287     -40.980   6.160 -31.541  1.00 34.39           C  
ATOM   2197  CB  GLU   287     -39.738   4.698 -33.152  1.00 29.45           C  
ATOM   2198  O   GLU   287     -41.951   6.665 -32.107  1.00 31.68           O  
ATOM   2199  CG  GLU   287     -38.702   4.654 -34.266  1.00 29.27           C  
ATOM   2200  CD  GLU   287     -38.901   3.491 -35.225  1.00 33.94           C  
ATOM   2201  OE1 GLU   287     -39.789   2.644 -34.977  1.00 39.61           O  
ATOM   2202  OE2 GLU   287     -38.162   3.426 -36.233  1.00 35.83           O  
ATOM   2203  N   LYS   288     -40.933   6.616 -30.209  1.00 31.29           N  
ATOM   2204  CA  LYS   288     -42.264   6.977 -29.729  1.00 34.06           C  
ATOM   2205  C   LYS   288     -42.186   7.708 -28.392  1.00 31.40           C  
ATOM   2206  CB  LYS   288     -43.143   5.733 -29.597  1.00 27.53           C  
ATOM   2207  O   LYS   288     -41.791   7.123 -27.381  1.00 29.62           O  
ATOM   2208  CG  LYS   288     -43.771   5.276 -30.905  1.00 26.89           C  
ATOM   2209  CD  LYS   288     -44.727   4.110 -30.689  1.00 31.45           C  
ATOM   2210  CE  LYS   288     -45.356   3.652 -31.998  1.00 24.73           C  
ATOM   2211  NZ  LYS   288     -46.312   2.523 -31.788  1.00 23.06           N  
ATOM   2212  N   GLY   289     -41.585   9.061 -28.408  1.00 33.57           N  
ATOM   2213  CA  GLY   289     -42.005   9.962 -27.346  1.00 33.33           C  
ATOM   2214  C   GLY   289     -41.464   9.572 -25.984  1.00 33.72           C  
ATOM   2215  O   GLY   289     -42.183   9.627 -24.985  1.00 31.62           O  
ATOM   2216  N   ALA   290     -40.198   9.015 -25.764  1.00 33.73           N  
ATOM   2217  CA  ALA   290     -39.757   8.834 -24.383  1.00 34.51           C  
ATOM   2218  C   ALA   290     -39.510  10.178 -23.706  1.00 34.23           C  
ATOM   2219  CB  ALA   290     -38.495   7.977 -24.335  1.00 31.86           C  
ATOM   2220  O   ALA   290     -38.820  11.040 -24.256  1.00 33.13           O  
ATOM   2221  N   SER   291     -40.473  10.680 -22.868  1.00 38.56           N  
ATOM   2222  CA  SER   291     -40.418  11.746 -21.873  1.00 39.78           C  
ATOM   2223  C   SER   291     -39.068  11.770 -21.164  1.00 38.55           C  
ATOM   2224  CB  SER   291     -41.539  11.582 -20.847  1.00 36.34           C  
ATOM   2225  O   SER   291     -38.359  10.763 -21.133  1.00 36.86           O  
ATOM   2226  OG  SER   291     -41.248  10.525 -19.949  1.00 36.96           O  
ATOM   2227  N   TRP   292     -38.462  12.991 -21.043  1.00  9.17           N  
ATOM   2228  CA  TRP   292     -37.314  13.233 -20.176  1.00 38.21           C  
ATOM   2229  C   TRP   292     -37.306  12.262 -19.000  1.00 13.03           C  
ATOM   2230  CB  TRP   292     -37.320  14.676 -19.664  1.00 13.84           C  
ATOM   2231  O   TRP   292     -36.245  11.795 -18.579  1.00 13.10           O  
ATOM   2232  CG  TRP   292     -36.289  15.554 -20.306  1.00 25.30           C  
ATOM   2233  CD1 TRP   292     -36.513  16.656 -21.083  1.00  9.92           C  
ATOM   2234  CD2 TRP   292     -34.868  15.400 -20.228  1.00  8.29           C  
ATOM   2235  CE2 TRP   292     -34.293  16.447 -20.983  1.00  8.59           C  
ATOM   2236  CE3 TRP   292     -34.025  14.479 -19.593  1.00 18.50           C  
ATOM   2237  NE1 TRP   292     -35.317  17.198 -21.494  1.00 18.89           N  
ATOM   2238  CH2 TRP   292     -32.109  15.681 -20.488  1.00 16.73           C  
ATOM   2239  CZ2 TRP   292     -32.911  16.596 -21.119  1.00 16.50           C  
ATOM   2240  CZ3 TRP   292     -32.650  14.630 -19.730  1.00 17.29           C  
ATOM   2241  N   GLU   293     -38.458  11.741 -18.415  1.00 39.90           N  
ATOM   2242  CA  GLU   293     -38.574  10.714 -17.384  1.00 42.85           C  
ATOM   2243  C   GLU   293     -38.118   9.354 -17.905  1.00 39.77           C  
ATOM   2244  CB  GLU   293     -40.015  10.625 -16.873  1.00 38.45           C  
ATOM   2245  O   GLU   293     -37.393   8.632 -17.219  1.00 37.78           O  
ATOM   2246  CG  GLU   293     -40.328  11.599 -15.746  1.00 37.75           C  
ATOM   2247  CD  GLU   293     -41.742  12.153 -15.808  1.00 41.57           C  
ATOM   2248  OE1 GLU   293     -42.510  11.759 -16.716  1.00 47.34           O  
ATOM   2249  OE2 GLU   293     -42.086  12.990 -14.943  1.00 45.10           O  
ATOM   2250  N   GLU   294     -38.310   8.990 -19.106  1.00 43.59           N  
ATOM   2251  CA  GLU   294     -37.991   7.698 -19.706  1.00 44.31           C  
ATOM   2252  C   GLU   294     -36.530   7.637 -20.143  1.00 43.15           C  
ATOM   2253  CB  GLU   294     -38.909   7.419 -20.900  1.00 42.15           C  
ATOM   2254  O   GLU   294     -35.856   6.627 -19.932  1.00 40.85           O  
ATOM   2255  CG  GLU   294     -40.254   6.820 -20.515  1.00 41.16           C  
ATOM   2256  CD  GLU   294     -41.226   6.729 -21.680  1.00 43.25           C  
ATOM   2257  OE1 GLU   294     -41.101   7.525 -22.639  1.00 48.20           O  
ATOM   2258  OE2 GLU   294     -42.120   5.854 -21.635  1.00 46.10           O  
ATOM   2259  N   ILE   295     -36.023   8.771 -20.685  1.00 40.68           N  
ATOM   2260  CA  ILE   295     -34.594   8.871 -20.962  1.00 41.66           C  
ATOM   2261  C   ILE   295     -33.817   8.925 -19.648  1.00 40.54           C  
ATOM   2262  CB  ILE   295     -34.271  10.109 -21.827  1.00 38.82           C  
ATOM   2263  O   ILE   295     -32.817   8.222 -19.482  1.00 38.05           O  
ATOM   2264  CG1 ILE   295     -34.879   9.956 -23.226  1.00 36.13           C  
ATOM   2265  CG2 ILE   295     -32.758  10.331 -21.909  1.00 36.26           C  
ATOM   2266  CD1 ILE   295     -34.755  11.201 -24.094  1.00 35.29           C  
ATOM   2267  N   ASN   296     -34.349   9.742 -18.553  1.00 40.33           N  
ATOM   2268  CA  ASN   296     -33.748   9.719 -17.224  1.00 43.56           C  
ATOM   2269  C   ASN   296     -33.897   8.351 -16.565  1.00 40.25           C  
ATOM   2270  CB  ASN   296     -34.365  10.805 -16.338  1.00 40.32           C  
ATOM   2271  O   ASN   296     -32.995   7.896 -15.859  1.00 39.25           O  
ATOM   2272  CG  ASN   296     -33.700  12.155 -16.521  1.00 40.54           C  
ATOM   2273  ND2 ASN   296     -34.397  13.216 -16.135  1.00 36.15           N  
ATOM   2274  OD1 ASN   296     -32.568  12.243 -17.006  1.00 39.10           O  
ATOM   2275  N   ALA   297     -34.951   7.594 -16.784  1.00 45.02           N  
ATOM   2276  CA  ALA   297     -35.148   6.236 -16.284  1.00 45.72           C  
ATOM   2277  C   ALA   297     -34.155   5.267 -16.920  1.00 44.57           C  
ATOM   2278  CB  ALA   297     -36.579   5.775 -16.547  1.00 44.45           C  
ATOM   2279  O   ALA   297     -33.540   4.454 -16.226  1.00 42.97           O  
ATOM   2280  N   VAL   298     -33.832   5.413 -18.215  1.00 40.73           N  
ATOM   2281  CA  VAL   298     -32.912   4.511 -18.900  1.00 41.74           C  
ATOM   2282  C   VAL   298     -31.471   4.935 -18.625  1.00 40.48           C  
ATOM   2283  CB  VAL   298     -33.177   4.479 -20.422  1.00 40.35           C  
ATOM   2284  O   VAL   298     -30.601   4.090 -18.402  1.00 38.69           O  
ATOM   2285  CG1 VAL   298     -32.112   3.651 -21.138  1.00 38.04           C  
ATOM   2286  CG2 VAL   298     -34.572   3.924 -20.708  1.00 38.32           C  
ATOM   2287  N   VAL   299     -31.259   6.366 -18.560  1.00 39.63           N  
ATOM   2288  CA  VAL   299     -29.961   6.822 -18.073  1.00 41.01           C  
ATOM   2289  C   VAL   299     -29.787   6.418 -16.611  1.00 39.40           C  
ATOM   2290  CB  VAL   299     -29.803   8.352 -18.225  1.00 38.82           C  
ATOM   2291  O   VAL   299     -28.712   5.967 -16.209  1.00 37.56           O  
ATOM   2292  CG1 VAL   299     -28.536   8.836 -17.522  1.00 36.55           C  
ATOM   2293  CG2 VAL   299     -29.781   8.741 -19.702  1.00 36.31           C  
ATOM   2294  N   ARG   300     -30.916   6.561 -15.821  1.00 43.47           N  
ATOM   2295  CA  ARG   300     -30.906   6.061 -14.450  1.00 44.73           C  
ATOM   2296  C   ARG   300     -30.651   4.557 -14.418  1.00 43.16           C  
ATOM   2297  CB  ARG   300     -32.228   6.383 -13.750  1.00 43.11           C  
ATOM   2298  O   ARG   300     -29.862   4.074 -13.604  1.00 41.89           O  
ATOM   2299  CG  ARG   300     -32.119   7.477 -12.701  1.00 42.11           C  
ATOM   2300  CD  ARG   300     -33.442   7.704 -11.983  1.00 44.03           C  
ATOM   2301  NE  ARG   300     -33.962   9.047 -12.223  1.00 45.13           N  
ATOM   2302  NH1 ARG   300     -35.803   8.804 -10.849  1.00 36.29           N  
ATOM   2303  NH2 ARG   300     -35.454  10.775 -11.967  1.00 32.38           N  
ATOM   2304  CZ  ARG   300     -35.072   9.539 -11.679  1.00 42.65           C  
ATOM   2305  N   GLU   301     -31.278   3.743 -15.285  1.00 38.99           N  
ATOM   2306  CA  GLU   301     -31.155   2.296 -15.432  1.00 41.91           C  
ATOM   2307  C   GLU   301     -29.804   1.914 -16.029  1.00 38.92           C  
ATOM   2308  CB  GLU   301     -32.289   1.745 -16.301  1.00 39.51           C  
ATOM   2309  O   GLU   301     -29.161   0.968 -15.570  1.00 37.79           O  
ATOM   2310  CG  GLU   301     -33.233   0.809 -15.560  1.00 39.66           C  
ATOM   2311  CD  GLU   301     -34.218   0.101 -16.476  1.00 44.76           C  
ATOM   2312  OE1 GLU   301     -34.281   0.443 -17.679  1.00 47.52           O  
ATOM   2313  OE2 GLU   301     -34.934  -0.801 -15.987  1.00 46.49           O  
ATOM   2314  N   ALA   302     -29.316   2.723 -17.041  1.00 38.14           N  
ATOM   2315  CA  ALA   302     -27.981   2.530 -17.599  1.00 39.61           C  
ATOM   2316  C   ALA   302     -26.904   2.951 -16.603  1.00 37.90           C  
ATOM   2317  CB  ALA   302     -27.830   3.311 -18.902  1.00 37.35           C  
ATOM   2318  O   ALA   302     -25.909   2.245 -16.419  1.00 36.17           O  
ATOM   2319  N   LYS   303     -27.207   4.117 -15.910  1.00 36.34           N  
ATOM   2320  CA  LYS   303     -26.351   4.515 -14.796  1.00 38.10           C  
ATOM   2321  C   LYS   303     -26.364   3.463 -13.690  1.00 36.14           C  
ATOM   2322  CB  LYS   303     -26.790   5.868 -14.237  1.00 35.22           C  
ATOM   2323  O   LYS   303     -25.316   3.122 -13.138  1.00 34.27           O  
ATOM   2324  CG  LYS   303     -26.250   7.062 -15.010  1.00 33.85           C  
ATOM   2325  CD  LYS   303     -26.645   8.379 -14.352  1.00 37.72           C  
ATOM   2326  CE  LYS   303     -26.060   9.573 -15.095  1.00 35.86           C  
ATOM   2327  NZ  LYS   303     -26.446  10.866 -14.455  1.00 37.98           N  
ATOM   2328  N   LYS   304     -27.493   2.885 -13.384  1.00 40.69           N  
ATOM   2329  CA  LYS   304     -27.633   1.788 -12.431  1.00 41.57           C  
ATOM   2330  C   LYS   304     -27.008   0.506 -12.972  1.00 40.49           C  
ATOM   2331  CB  LYS   304     -29.107   1.552 -12.097  1.00 39.38           C  
ATOM   2332  O   LYS   304     -26.306  -0.203 -12.247  1.00 38.88           O  
ATOM   2333  CG  LYS   304     -29.332   0.662 -10.883  1.00 37.66           C  
ATOM   2334  CD  LYS   304     -30.816   0.477 -10.593  1.00 40.17           C  
ATOM   2335  CE  LYS   304     -31.045  -0.490  -9.439  1.00 39.58           C  
ATOM   2336  NZ  LYS   304     -32.491  -0.825  -9.276  1.00 40.16           N  
ATOM   2337  N   ALA   305     -27.211   0.072 -14.311  1.00 37.57           N  
ATOM   2338  CA  ALA   305     -26.604  -1.096 -14.945  1.00 38.85           C  
ATOM   2339  C   ALA   305     -25.088  -0.944 -15.037  1.00 37.29           C  
ATOM   2340  CB  ALA   305     -27.199  -1.316 -16.334  1.00 36.67           C  
ATOM   2341  O   ALA   305     -24.348  -1.908 -14.827  1.00 35.57           O  
ATOM   2342  N   ILE   306     -24.649   0.346 -15.212  1.00 33.28           N  
ATOM   2343  CA  ILE   306     -23.227   0.665 -15.146  1.00 34.86           C  
ATOM   2344  C   ILE   306     -22.760   0.641 -13.693  1.00 33.09           C  
ATOM   2345  CB  ILE   306     -22.927   2.040 -15.784  1.00 31.73           C  
ATOM   2346  O   ILE   306     -21.718   0.060 -13.379  1.00 31.23           O  
ATOM   2347  CG1 ILE   306     -23.129   1.981 -17.302  1.00 31.33           C  
ATOM   2348  CG2 ILE   306     -21.506   2.497 -15.438  1.00 30.20           C  
ATOM   2349  CD1 ILE   306     -23.132   3.344 -17.980  1.00 30.16           C  
ATOM   2350  N   HIS   307     -23.515   1.275 -12.787  1.00 35.49           N  
ATOM   2351  CA  HIS   307     -23.320   1.121 -11.350  1.00 37.53           C  
ATOM   2352  C   HIS   307     -23.228  -0.351 -10.961  1.00 35.30           C  
ATOM   2353  CB  HIS   307     -24.455   1.798 -10.579  1.00 33.68           C  
ATOM   2354  O   HIS   307     -22.323  -0.748 -10.225  1.00 33.76           O  
ATOM   2355  CG  HIS   307     -24.254   1.802  -9.097  1.00 31.80           C  
ATOM   2356  CD2 HIS   307     -25.049   1.365  -8.091  1.00 33.96           C  
ATOM   2357  ND1 HIS   307     -23.119   2.306  -8.501  1.00 38.97           N  
ATOM   2358  CE1 HIS   307     -23.223   2.177  -7.189  1.00 34.70           C  
ATOM   2359  NE2 HIS   307     -24.385   1.610  -6.914  1.00 34.97           N  
ATOM   2360  N   ASP   308     -24.209  -1.184 -11.334  1.00 37.97           N  
ATOM   2361  CA  ASP   308     -24.321  -2.608 -11.032  1.00 39.08           C  
ATOM   2362  C   ASP   308     -23.189  -3.398 -11.684  1.00 37.73           C  
ATOM   2363  CB  ASP   308     -25.675  -3.149 -11.495  1.00 36.73           C  
ATOM   2364  O   ASP   308     -22.590  -4.271 -11.052  1.00 36.22           O  
ATOM   2365  CG  ASP   308     -26.831  -2.674 -10.632  1.00 35.13           C  
ATOM   2366  OD1 ASP   308     -26.589  -2.163  -9.517  1.00 35.93           O  
ATOM   2367  OD2 ASP   308     -27.993  -2.814 -11.070  1.00 39.38           O  
ATOM   2368  N   ALA   309     -22.780  -2.994 -12.935  1.00 34.34           N  
ATOM   2369  CA  ALA   309     -21.654  -3.596 -13.645  1.00 36.04           C  
ATOM   2370  C   ALA   309     -20.324  -3.092 -13.091  1.00 34.18           C  
ATOM   2371  CB  ALA   309     -21.749  -3.303 -15.140  1.00 33.39           C  
ATOM   2372  O   ALA   309     -19.355  -3.849 -13.000  1.00 32.66           O  
ATOM   2373  N   GLU   310     -20.281  -1.806 -12.579  1.00 30.81           N  
ATOM   2374  CA  GLU   310     -19.133  -1.162 -11.948  1.00 33.23           C  
ATOM   2375  C   GLU   310     -18.888  -1.721 -10.549  1.00 30.68           C  
ATOM   2376  CB  GLU   310     -19.335   0.353 -11.881  1.00 29.10           C  
ATOM   2377  O   GLU   310     -17.750  -2.028 -10.188  1.00 29.21           O  
ATOM   2378  CG  GLU   310     -18.901   1.088 -13.141  1.00 27.85           C  
ATOM   2379  CD  GLU   310     -19.056   2.597 -13.040  1.00 32.60           C  
ATOM   2380  OE1 GLU   310     -19.682   3.079 -12.069  1.00 37.73           O  
ATOM   2381  OE2 GLU   310     -18.549   3.303 -13.940  1.00 37.84           O  
ATOM   2382  N   GLU   311     -19.886  -1.794  -9.689  1.00 31.17           N  
ATOM   2383  CA  GLU   311     -19.820  -2.464  -8.394  1.00 34.50           C  
ATOM   2384  C   GLU   311     -19.569  -3.960  -8.559  1.00 31.17           C  
ATOM   2385  CB  GLU   311     -21.110  -2.232  -7.603  1.00 30.01           C  
ATOM   2386  O   GLU   311     -18.765  -4.544  -7.830  1.00 30.11           O  
ATOM   2387  CG  GLU   311     -20.931  -2.327  -6.094  1.00 28.92           C  
ATOM   2388  CD  GLU   311     -21.874  -1.420  -5.320  1.00 35.20           C  
ATOM   2389  OE1 GLU   311     -22.668  -0.688  -5.953  1.00 42.62           O  
ATOM   2390  OE2 GLU   311     -21.817  -1.440  -4.070  1.00 41.66           O  
ATOM   2391  N   ALA   312     -20.292  -4.694  -9.566  1.00 32.04           N  
ATOM   2392  CA  ALA   312     -20.034  -6.073  -9.971  1.00 33.62           C  
ATOM   2393  C   ALA   312     -18.589  -6.250 -10.427  1.00 31.88           C  
ATOM   2394  CB  ALA   312     -20.995  -6.490 -11.082  1.00 30.90           C  
ATOM   2395  O   ALA   312     -17.931  -7.227 -10.061  1.00 30.54           O  
ATOM   2396  N   ARG   313     -18.007  -5.209 -11.011  1.00 28.30           N  
ATOM   2397  CA  ARG   313     -16.632  -5.150 -11.498  1.00 29.99           C  
ATOM   2398  C   ARG   313     -15.679  -4.701 -10.395  1.00 28.32           C  
ATOM   2399  CB  ARG   313     -16.527  -4.207 -12.698  1.00 26.61           C  
ATOM   2400  O   ARG   313     -14.552  -5.191 -10.304  1.00 26.86           O  
ATOM   2401  CG  ARG   313     -15.400  -4.554 -13.657  1.00 25.81           C  
ATOM   2402  CD  ARG   313     -15.383  -3.630 -14.867  1.00 29.36           C  
ATOM   2403  NE  ARG   313     -14.206  -3.855 -15.701  1.00 28.56           N  
ATOM   2404  NH1 ARG   313     -15.128  -2.936 -17.610  1.00 26.96           N  
ATOM   2405  NH2 ARG   313     -12.994  -3.772 -17.650  1.00 23.10           N  
ATOM   2406  CZ  ARG   313     -14.112  -3.521 -16.985  1.00 28.95           C  
ATOM   2407  N   ARG   314     -16.012  -3.681  -9.553  1.00 29.70           N  
ATOM   2408  CA  ARG   314     -15.337  -3.307  -8.314  1.00 31.51           C  
ATOM   2409  C   ARG   314     -15.100  -4.527  -7.431  1.00 29.56           C  
ATOM   2410  CB  ARG   314     -16.150  -2.258  -7.553  1.00 27.84           C  
ATOM   2411  O   ARG   314     -14.004  -4.709  -6.895  1.00 28.35           O  
ATOM   2412  CG  ARG   314     -15.436  -0.926  -7.388  1.00 26.67           C  
ATOM   2413  CD  ARG   314     -16.249   0.049  -6.547  1.00 30.45           C  
ATOM   2414  NE  ARG   314     -15.758   1.417  -6.684  1.00 29.21           N  
ATOM   2415  NH1 ARG   314     -17.162   2.301  -5.075  1.00 27.55           N  
ATOM   2416  NH2 ARG   314     -15.686   3.658  -6.187  1.00 23.42           N  
ATOM   2417  CZ  ARG   314     -16.203   2.455  -5.982  1.00 29.33           C  
ATOM   2418  N   VAL   315     -16.160  -5.440  -7.419  1.00 27.83           N  
ATOM   2419  CA  VAL   315     -16.170  -6.653  -6.608  1.00 28.66           C  
ATOM   2420  C   VAL   315     -15.507  -7.794  -7.377  1.00 27.82           C  
ATOM   2421  CB  VAL   315     -17.606  -7.050  -6.199  1.00 25.91           C  
ATOM   2422  O   VAL   315     -14.751  -8.581  -6.803  1.00 26.41           O  
ATOM   2423  CG1 VAL   315     -17.607  -8.390  -5.464  1.00 26.93           C  
ATOM   2424  CG2 VAL   315     -18.233  -5.961  -5.331  1.00 25.95           C  
ATOM   2425  N   ALA   316     -15.621  -7.780  -8.777  1.00 26.12           N  
ATOM   2426  CA  ALA   316     -14.969  -8.767  -9.633  1.00 26.79           C  
ATOM   2427  C   ALA   316     -13.457  -8.562  -9.654  1.00 26.02           C  
ATOM   2428  CB  ALA   316     -15.532  -8.697 -11.051  1.00 24.36           C  
ATOM   2429  O   ALA   316     -12.693  -9.528  -9.595  1.00 24.52           O  
ATOM   2430  N   LEU   317     -13.006  -7.335  -9.477  1.00 24.74           N  
ATOM   2431  CA  LEU   317     -11.584  -7.024  -9.390  1.00 24.17           C  
ATOM   2432  C   LEU   317     -11.089  -7.139  -7.952  1.00 24.73           C  
ATOM   2433  CB  LEU   317     -11.308  -5.617  -9.926  1.00 22.90           C  
ATOM   2434  O   LEU   317      -9.978  -7.615  -7.710  1.00 23.46           O  
ATOM   2435  CG  LEU   317     -11.276  -5.465 -11.448  1.00 22.23           C  
ATOM   2436  CD1 LEU   317     -11.423  -3.998 -11.837  1.00 20.60           C  
ATOM   2437  CD2 LEU   317      -9.986  -6.047 -12.016  1.00 23.22           C  
ATOM   2438  N   SER   318     -11.893  -6.840  -6.909  1.00 24.79           N  
ATOM   2439  CA  SER   318     -11.607  -7.253  -5.539  1.00 25.25           C  
ATOM   2440  C   SER   318     -11.622  -8.772  -5.405  1.00 24.84           C  
ATOM   2441  CB  SER   318     -12.618  -6.638  -4.570  1.00 22.93           C  
ATOM   2442  O   SER   318     -10.867  -9.338  -4.610  1.00 23.53           O  
ATOM   2443  OG  SER   318     -13.798  -7.420  -4.511  1.00 24.59           O  
ATOM   2444  N   LEU   319     -12.234  -9.524  -6.361  1.00 23.69           N  
ATOM   2445  CA  LEU   319     -12.340 -10.977  -6.274  1.00 23.52           C  
ATOM   2446  C   LEU   319     -11.602 -11.646  -7.429  1.00 23.75           C  
ATOM   2447  CB  LEU   319     -13.809 -11.408  -6.274  1.00 22.30           C  
ATOM   2448  O   LEU   319     -11.300 -12.840  -7.369  1.00 22.64           O  
ATOM   2449  CG  LEU   319     -14.584 -11.174  -4.976  1.00 21.85           C  
ATOM   2450  CD1 LEU   319     -16.085 -11.245  -5.235  1.00 19.90           C  
ATOM   2451  CD2 LEU   319     -14.171 -12.190  -3.916  1.00 22.13           C  
ATOM   2452  N   ARG   320     -11.264 -10.848  -8.443  1.00 23.58           N  
ATOM   2453  CA  ARG   320     -10.322 -11.390  -9.417  1.00 22.14           C  
ATOM   2454  C   ARG   320      -8.964 -11.657  -8.775  1.00 23.60           C  
ATOM   2455  CB  ARG   320     -10.162 -10.434 -10.601  1.00 21.70           C  
ATOM   2456  O   ARG   320      -8.221 -12.532  -9.223  1.00 22.19           O  
ATOM   2457  CG  ARG   320     -11.194 -10.636 -11.699  1.00 21.41           C  
ATOM   2458  CD  ARG   320     -10.936  -9.723 -12.890  1.00 22.98           C  
ATOM   2459  NE  ARG   320     -12.021  -9.791 -13.865  1.00 20.29           N  
ATOM   2460  NH1 ARG   320     -10.954  -8.490 -15.449  1.00 18.06           N  
ATOM   2461  NH2 ARG   320     -13.046  -9.329 -15.868  1.00 14.32           N  
ATOM   2462  CZ  ARG   320     -12.005  -9.203 -15.058  1.00 19.83           C  
ATOM   2463  N   SER   321      -8.690 -11.080  -7.603  1.00 21.66           N  
ATOM   2464  CA  SER   321      -7.585 -11.420  -6.714  1.00 21.98           C  
ATOM   2465  C   SER   321      -7.876 -12.698  -5.934  1.00 21.64           C  
ATOM   2466  CB  SER   321      -7.306 -10.273  -5.742  1.00 19.90           C  
ATOM   2467  O   SER   321      -6.969 -13.295  -5.350  1.00 20.73           O  
ATOM   2468  OG  SER   321      -8.430 -10.031  -4.913  1.00 14.73           O  
ATOM   2469  N   VAL   322      -9.060 -13.471  -5.998  1.00 22.91           N  
ATOM   2470  CA  VAL   322      -9.414 -14.634  -5.192  1.00 23.39           C  
ATOM   2471  C   VAL   322      -9.443 -15.883  -6.071  1.00 23.01           C  
ATOM   2472  CB  VAL   322     -10.777 -14.445  -4.490  1.00 21.68           C  
ATOM   2473  O   VAL   322      -9.536 -17.004  -5.566  1.00 21.87           O  
ATOM   2474  CG1 VAL   322     -10.991 -15.522  -3.427  1.00 22.72           C  
ATOM   2475  CG2 VAL   322     -10.868 -13.052  -3.870  1.00 22.02           C  
ATOM   2476  N   THR   323      -9.131 -15.774  -7.399  1.00 22.45           N  
ATOM   2477  CA  THR   323      -9.205 -17.000  -8.186  1.00 23.26           C  
ATOM   2478  C   THR   323      -7.809 -17.553  -8.458  1.00 22.64           C  
ATOM   2479  CB  THR   323      -9.935 -16.763  -9.522  1.00 21.23           C  
ATOM   2480  O   THR   323      -7.110 -17.077  -9.355  1.00 21.84           O  
ATOM   2481  CG2 THR   323     -11.432 -16.571  -9.304  1.00 21.75           C  
ATOM   2482  OG1 THR   323      -9.400 -15.592 -10.150  1.00 23.43           O  
ATOM   2483  N   LYS   324      -7.012 -17.974  -7.317  1.00 24.31           N  
ATOM   2484  CA  LYS   324      -5.738 -18.565  -7.718  1.00 24.72           C  
ATOM   2485  C   LYS   324      -5.258 -19.586  -6.691  1.00 24.55           C  
ATOM   2486  CB  LYS   324      -4.679 -17.479  -7.912  1.00 22.67           C  
ATOM   2487  O   LYS   324      -4.709 -19.217  -5.651  1.00 24.08           O  
ATOM   2488  CG  LYS   324      -4.811 -16.712  -9.220  1.00 22.56           C  
ATOM   2489  CD  LYS   324      -3.650 -15.748  -9.422  1.00 26.08           C  
ATOM   2490  CE  LYS   324      -3.801 -14.951 -10.711  1.00 20.23           C  
ATOM   2491  NZ  LYS   324      -2.669 -13.996 -10.908  1.00 20.70           N  
ATOM   2492  N   GLU   325      -6.045 -20.865  -6.294  1.00 23.82           N  
ATOM   2493  CA  GLU   325      -5.275 -22.054  -5.940  1.00 25.58           C  
ATOM   2494  C   GLU   325      -6.192 -23.204  -5.530  1.00 23.96           C  
ATOM   2495  CB  GLU   325      -4.289 -21.740  -4.812  1.00 22.48           C  
ATOM   2496  O   GLU   325      -7.031 -23.049  -4.640  1.00 23.77           O  
ATOM   2497  CG  GLU   325      -3.041 -21.002  -5.274  1.00 22.34           C  
ATOM   2498  CD  GLU   325      -2.126 -20.596  -4.129  1.00 24.99           C  
ATOM   2499  OE1 GLU   325      -2.471 -20.856  -2.954  1.00 32.45           O  
ATOM   2500  OE2 GLU   325      -1.055 -20.013  -4.410  1.00 24.58           O  
ATOM   2501  N   GLY   326      -6.589 -24.098  -6.399  1.00 23.34           N  
ATOM   2502  CA  GLY   326      -6.618 -25.522  -6.694  1.00 23.21           C  
ATOM   2503  C   GLY   326      -6.357 -26.389  -5.477  1.00 23.48           C  
ATOM   2504  O   GLY   326      -5.393 -26.163  -4.743  1.00 22.88           O  
ATOM   2505  N   ASN   327      -7.405 -26.971  -4.851  1.00 20.13           N  
ATOM   2506  CA  ASN   327      -7.688 -28.316  -4.361  1.00 22.36           C  
ATOM   2507  C   ASN   327      -7.136 -28.528  -2.954  1.00 20.41           C  
ATOM   2508  CB  ASN   327      -7.122 -29.366  -5.318  1.00 19.17           C  
ATOM   2509  O   ASN   327      -6.155 -29.251  -2.770  1.00 20.26           O  
ATOM   2510  CG  ASN   327      -8.029 -29.624  -6.505  1.00 18.72           C  
ATOM   2511  ND2 ASN   327      -7.467 -30.184  -7.570  1.00 11.77           N  
ATOM   2512  OD1 ASN   327      -9.224 -29.322  -6.466  1.00 10.52           O  
ATOM   2513  N   LYS   328      -7.654 -27.831  -1.802  1.00 22.71           N  
ATOM   2514  CA  LYS   328      -7.766 -28.321  -0.431  1.00 22.00           C  
ATOM   2515  C   LYS   328      -9.059 -27.840   0.221  1.00 22.69           C  
ATOM   2516  CB  LYS   328      -6.562 -27.873   0.399  1.00 21.31           C  
ATOM   2517  O   LYS   328      -9.490 -26.707  -0.004  1.00 22.09           O  
ATOM   2518  CG  LYS   328      -5.250 -28.527  -0.008  1.00 20.99           C  
ATOM   2519  CD  LYS   328      -4.112 -28.122   0.919  1.00 21.95           C  
ATOM   2520  CE  LYS   328      -2.781 -28.703   0.459  1.00 17.51           C  
ATOM   2521  NZ  LYS   328      -1.660 -28.300   1.359  1.00 14.39           N  
ATOM   2522  N   PRO   329      -9.922 -28.852   0.685  1.00 23.25           N  
ATOM   2523  CA  PRO   329     -11.058 -28.622   1.581  1.00 22.05           C  
ATOM   2524  C   PRO   329     -10.880 -27.381   2.452  1.00 23.22           C  
ATOM   2525  CB  PRO   329     -11.094 -29.890   2.437  1.00 21.60           C  
ATOM   2526  O   PRO   329      -9.777 -27.115   2.937  1.00 22.41           O  
ATOM   2527  CG  PRO   329      -9.963 -30.725   1.931  1.00 21.12           C  
ATOM   2528  CD  PRO   329      -9.209 -29.933   0.901  1.00 22.20           C  
ATOM   2529  N   PHE   330     -11.474 -26.181   2.078  1.00 22.91           N  
ATOM   2530  CA  PHE   330     -11.672 -24.946   2.827  1.00 22.86           C  
ATOM   2531  C   PHE   330     -10.966 -25.011   4.175  1.00 22.90           C  
ATOM   2532  CB  PHE   330     -13.166 -24.672   3.029  1.00 21.37           C  
ATOM   2533  O   PHE   330     -10.396 -24.018   4.632  1.00 21.89           O  
ATOM   2534  CG  PHE   330     -13.561 -23.242   2.776  1.00 20.89           C  
ATOM   2535  CD1 PHE   330     -13.567 -22.314   3.810  1.00 18.22           C  
ATOM   2536  CD2 PHE   330     -13.926 -22.825   1.502  1.00 18.43           C  
ATOM   2537  CE1 PHE   330     -13.932 -20.990   3.579  1.00 15.44           C  
ATOM   2538  CE2 PHE   330     -14.291 -21.503   1.263  1.00 19.19           C  
ATOM   2539  CZ  PHE   330     -14.295 -20.588   2.303  1.00 18.84           C  
ATOM   2540  N   ALA   331     -10.803 -26.093   4.930  1.00 22.05           N  
ATOM   2541  CA  ALA   331     -10.308 -26.503   6.241  1.00 21.19           C  
ATOM   2542  C   ALA   331      -8.813 -26.805   6.193  1.00 22.04           C  
ATOM   2543  CB  ALA   331     -11.077 -27.723   6.743  1.00 20.31           C  
ATOM   2544  O   ALA   331      -8.091 -26.556   7.162  1.00 20.81           O  
ATOM   2545  N   GLN   332      -8.160 -27.006   5.103  1.00 22.74           N  
ATOM   2546  CA  GLN   332      -6.741 -27.309   4.946  1.00 21.69           C  
ATOM   2547  C   GLN   332      -6.047 -26.261   4.081  1.00 22.80           C  
ATOM   2548  CB  GLN   332      -6.553 -28.700   4.336  1.00 20.94           C  
ATOM   2549  O   GLN   332      -4.816 -26.209   4.026  1.00 21.76           O  
ATOM   2550  CG  GLN   332      -6.593 -29.829   5.357  1.00 20.57           C  
ATOM   2551  CD  GLN   332      -6.335 -31.189   4.738  1.00 22.54           C  
ATOM   2552  NE2 GLN   332      -6.226 -32.212   5.579  1.00 17.13           N  
ATOM   2553  OE1 GLN   332      -6.236 -31.320   3.514  1.00 30.24           O  
ATOM   2554  N   GLN   333      -6.750 -25.230   3.631  1.00 21.68           N  
ATOM   2555  CA  GLN   333      -6.044 -24.441   2.626  1.00 21.47           C  
ATOM   2556  C   GLN   333      -5.986 -22.969   3.024  1.00 21.62           C  
ATOM   2557  CB  GLN   333      -6.713 -24.590   1.259  1.00 19.93           C  
ATOM   2558  O   GLN   333      -5.146 -22.218   2.523  1.00 20.63           O  
ATOM   2559  CG  GLN   333      -6.439 -25.926   0.582  1.00 19.49           C  
ATOM   2560  CD  GLN   333      -7.030 -26.009  -0.813  1.00 16.34           C  
ATOM   2561  NE2 GLN   333      -6.772 -27.116  -1.501  1.00 14.21           N  
ATOM   2562  OE1 GLN   333      -7.713 -25.087  -1.268  1.00 23.40           O  
ATOM   2563  N   THR   334      -6.449 -22.428   4.206  1.00 22.21           N  
ATOM   2564  CA  THR   334      -6.490 -21.038   4.647  1.00 21.81           C  
ATOM   2565  C   THR   334      -6.446 -20.952   6.170  1.00 22.21           C  
ATOM   2566  CB  THR   334      -7.750 -20.323   4.126  1.00 20.77           C  
ATOM   2567  O   THR   334      -7.369 -21.406   6.849  1.00 21.60           O  
ATOM   2568  CG2 THR   334      -7.661 -20.076   2.624  1.00 19.90           C  
ATOM   2569  OG1 THR   334      -8.900 -21.135   4.398  1.00 17.67           O  
ATOM   2570  N   GLY   335      -5.344 -21.414   6.834  1.00 22.91           N  
ATOM   2571  CA  GLY   335      -4.988 -21.054   8.198  1.00 21.36           C  
ATOM   2572  C   GLY   335      -5.307 -19.610   8.536  1.00 22.94           C  
ATOM   2573  O   GLY   335      -4.883 -19.102   9.576  1.00 22.13           O  
ATOM   2574  N   ARG   336      -6.430 -18.904   8.063  1.00 23.62           N  
ATOM   2575  CA  ARG   336      -6.910 -17.593   8.489  1.00 22.71           C  
ATOM   2576  C   ARG   336      -8.311 -17.322   7.951  1.00 23.62           C  
ATOM   2577  CB  ARG   336      -5.950 -16.494   8.030  1.00 22.11           C  
ATOM   2578  O   ARG   336      -8.553 -17.437   6.748  1.00 22.89           O  
ATOM   2579  CG  ARG   336      -4.643 -16.453   8.805  1.00 21.73           C  
ATOM   2580  CD  ARG   336      -3.754 -15.303   8.353  1.00 23.16           C  
ATOM   2581  NE  ARG   336      -2.433 -15.367   8.972  1.00 20.28           N  
ATOM   2582  NH1 ARG   336      -1.652 -13.428   7.991  1.00 18.21           N  
ATOM   2583  NH2 ARG   336      -0.300 -14.631   9.399  1.00 13.64           N  
ATOM   2584  CZ  ARG   336      -1.465 -14.475   8.786  1.00 18.15           C  
ATOM   2585  N   PHE   337      -9.451 -17.382   8.661  1.00 21.50           N  
ATOM   2586  CA  PHE   337     -10.870 -17.510   8.970  1.00 22.36           C  
ATOM   2587  C   PHE   337     -11.589 -16.182   8.769  1.00 21.50           C  
ATOM   2588  CB  PHE   337     -11.067 -18.002  10.407  1.00 20.85           C  
ATOM   2589  O   PHE   337     -11.110 -15.137   9.214  1.00 21.00           O  
ATOM   2590  CG  PHE   337     -10.512 -19.378  10.659  1.00 20.30           C  
ATOM   2591  CD1 PHE   337     -11.229 -20.510  10.292  1.00 18.91           C  
ATOM   2592  CD2 PHE   337      -9.272 -19.539  11.264  1.00 20.68           C  
ATOM   2593  CE1 PHE   337     -10.717 -21.785  10.524  1.00 20.33           C  
ATOM   2594  CE2 PHE   337      -8.754 -20.810  11.499  1.00 22.91           C  
ATOM   2595  CZ  PHE   337      -9.479 -21.931  11.129  1.00 20.15           C  
ATOM   2596  N   HIS   338     -12.708 -16.096   7.878  1.00 23.38           N  
ATOM   2597  CA  HIS   338     -13.859 -15.371   7.352  1.00 24.50           C  
ATOM   2598  C   HIS   338     -15.117 -15.674   8.159  1.00 23.35           C  
ATOM   2599  CB  HIS   338     -14.084 -15.718   5.879  1.00 22.13           C  
ATOM   2600  O   HIS   338     -15.430 -16.839   8.414  1.00 22.76           O  
ATOM   2601  CG  HIS   338     -12.932 -15.357   4.996  1.00 21.62           C  
ATOM   2602  CD2 HIS   338     -12.020 -16.132   4.363  1.00 22.12           C  
ATOM   2603  ND1 HIS   338     -12.617 -14.053   4.680  1.00 19.99           N  
ATOM   2604  CE1 HIS   338     -11.557 -14.042   3.889  1.00 20.74           C  
ATOM   2605  NE2 HIS   338     -11.175 -15.291   3.682  1.00 21.47           N  
ATOM   2606  N   THR   339     -15.719 -14.706   8.717  1.00 21.53           N  
ATOM   2607  CA  THR   339     -17.151 -14.550   8.946  1.00 21.80           C  
ATOM   2608  C   THR   339     -17.838 -13.978   7.709  1.00 21.49           C  
ATOM   2609  CB  THR   339     -17.427 -13.639  10.157  1.00 19.95           C  
ATOM   2610  O   THR   339     -17.414 -12.950   7.177  1.00 20.91           O  
ATOM   2611  CG2 THR   339     -18.398 -14.298  11.131  1.00 15.34           C  
ATOM   2612  OG1 THR   339     -16.194 -13.371  10.837  1.00 15.08           O  
ATOM   2613  N   ILE   340     -18.444 -14.811   6.720  1.00 23.65           N  
ATOM   2614  CA  ILE   340     -19.576 -14.587   5.827  1.00 23.98           C  
ATOM   2615  C   ILE   340     -20.831 -14.301   6.648  1.00 23.65           C  
ATOM   2616  CB  ILE   340     -19.809 -15.798   4.896  1.00 22.34           C  
ATOM   2617  O   ILE   340     -21.214 -15.098   7.508  1.00 22.87           O  
ATOM   2618  CG1 ILE   340     -18.532 -16.125   4.114  1.00 22.07           C  
ATOM   2619  CG2 ILE   340     -20.980 -15.531   3.945  1.00 22.11           C  
ATOM   2620  CD1 ILE   340     -18.634 -17.379   3.258  1.00 20.40           C  
ATOM   2621  N   GLU   341     -21.158 -13.077   6.888  1.00 22.32           N  
ATOM   2622  CA  GLU   341     -22.522 -12.669   7.214  1.00 23.48           C  
ATOM   2623  C   GLU   341     -23.436 -12.776   5.997  1.00 22.35           C  
ATOM   2624  CB  GLU   341     -22.539 -11.239   7.761  1.00 20.69           C  
ATOM   2625  O   GLU   341     -23.206 -12.115   4.982  1.00 21.78           O  
ATOM   2626  CG  GLU   341     -22.867 -11.151   9.244  1.00 19.94           C  
ATOM   2627  CD  GLU   341     -22.926  -9.723   9.762  1.00 14.67           C  
ATOM   2628  OE1 GLU   341     -22.625  -8.784   8.990  1.00 21.35           O  
ATOM   2629  OE2 GLU   341     -23.275  -9.541  10.950  1.00 14.27           O  
ATOM   2630  N   LEU   342     -24.153 -13.937   5.684  1.00 24.79           N  
ATOM   2631  CA  LEU   342     -25.356 -14.139   4.883  1.00 25.46           C  
ATOM   2632  C   LEU   342     -26.484 -13.228   5.357  1.00 24.77           C  
ATOM   2633  CB  LEU   342     -25.805 -15.602   4.950  1.00 23.54           C  
ATOM   2634  O   LEU   342     -26.860 -13.257   6.530  1.00 23.93           O  
ATOM   2635  CG  LEU   342     -24.958 -16.607   4.168  1.00 23.28           C  
ATOM   2636  CD1 LEU   342     -25.173 -18.016   4.710  1.00 21.78           C  
ATOM   2637  CD2 LEU   342     -25.290 -16.544   2.681  1.00 23.85           C  
ATOM   2638  N   GLN   343     -26.673 -12.027   4.785  1.00 24.52           N  
ATOM   2639  CA  GLN   343     -27.879 -11.215   4.904  1.00 26.07           C  
ATOM   2640  C   GLN   343     -29.119 -12.011   4.506  1.00 24.46           C  
ATOM   2641  CB  GLN   343     -27.766  -9.955   4.045  1.00 22.85           C  
ATOM   2642  O   GLN   343     -29.070 -12.825   3.582  1.00 23.55           O  
ATOM   2643  CG  GLN   343     -26.795  -8.920   4.597  1.00 22.86           C  
ATOM   2644  CD  GLN   343     -26.974  -7.552   3.966  1.00 26.23           C  
ATOM   2645  NE2 GLN   343     -26.320  -6.546   4.536  1.00 19.63           N  
ATOM   2646  OE1 GLN   343     -27.695  -7.401   2.974  1.00 35.70           O  
ATOM   2647  N   GLU   344     -30.125 -12.239   5.370  1.00 24.92           N  
ATOM   2648  CA  GLU   344     -31.443 -12.835   5.571  1.00 25.62           C  
ATOM   2649  C   GLU   344     -32.277 -12.774   4.294  1.00 24.82           C  
ATOM   2650  CB  GLU   344     -32.181 -12.136   6.715  1.00 22.82           C  
ATOM   2651  O   GLU   344     -32.987 -13.726   3.964  1.00 23.16           O  
ATOM   2652  CG  GLU   344     -32.013 -12.820   8.064  1.00 22.13           C  
ATOM   2653  CD  GLU   344     -32.874 -12.209   9.158  1.00 23.90           C  
ATOM   2654  OE1 GLU   344     -33.535 -11.177   8.905  1.00 29.81           O  
ATOM   2655  OE2 GLU   344     -32.887 -12.767  10.278  1.00 24.10           O  
ATOM   2656  N   GLU   345     -32.273 -11.764   3.392  1.00 26.24           N  
ATOM   2657  CA  GLU   345     -33.283 -11.362   2.418  1.00 27.25           C  
ATOM   2658  C   GLU   345     -32.716 -10.359   1.417  1.00 26.30           C  
ATOM   2659  CB  GLU   345     -34.504 -10.767   3.124  1.00 24.17           C  
ATOM   2660  O   GLU   345     -32.204  -9.307   1.807  1.00 25.31           O  
ATOM   2661  CG  GLU   345     -35.414 -11.808   3.760  1.00 23.69           C  
ATOM   2662  CD  GLU   345     -36.665 -11.210   4.384  1.00 26.68           C  
ATOM   2663  OE1 GLU   345     -36.807  -9.966   4.387  1.00 34.38           O  
ATOM   2664  OE2 GLU   345     -37.509 -11.992   4.876  1.00 25.88           O  
ATOM   2665  N   GLY   346     -32.139 -10.706   0.223  1.00 30.59           N  
ATOM   2666  CA  GLY   346     -32.145 -10.057  -1.078  1.00 30.05           C  
ATOM   2667  C   GLY   346     -33.463  -9.379  -1.401  1.00 30.74           C  
ATOM   2668  O   GLY   346     -34.532  -9.908  -1.090  1.00 30.11           O  
ATOM   2669  N   SER   347     -33.515  -8.097  -1.333  1.00 28.40           N  
ATOM   2670  CA  SER   347     -34.636  -7.334  -1.871  1.00 30.01           C  
ATOM   2671  C   SER   347     -35.110  -7.912  -3.201  1.00 28.45           C  
ATOM   2672  CB  SER   347     -34.249  -5.866  -2.053  1.00 26.30           C  
ATOM   2673  O   SER   347     -34.325  -8.513  -3.937  1.00 27.25           O  
ATOM   2674  OG  SER   347     -33.454  -5.696  -3.214  1.00 28.12           O  
ATOM   2675  N   PRO   348     -36.476  -8.430  -3.412  1.00 30.61           N  
ATOM   2676  CA  PRO   348     -37.020  -8.653  -4.754  1.00 30.03           C  
ATOM   2677  C   PRO   348     -36.289  -7.852  -5.828  1.00 30.66           C  
ATOM   2678  CB  PRO   348     -38.475  -8.193  -4.625  1.00 28.89           C  
ATOM   2679  O   PRO   348     -36.068  -8.353  -6.934  1.00 29.34           O  
ATOM   2680  CG  PRO   348     -38.696  -8.034  -3.155  1.00 28.37           C  
ATOM   2681  CD  PRO   348     -37.359  -7.993  -2.473  1.00 32.07           C  
ATOM   2682  N   ASP   349     -35.863  -6.637  -5.623  1.00 30.61           N  
ATOM   2683  CA  ASP   349     -35.108  -5.850  -6.593  1.00 33.16           C  
ATOM   2684  C   ASP   349     -33.688  -6.388  -6.753  1.00 30.63           C  
ATOM   2685  CB  ASP   349     -35.069  -4.378  -6.176  1.00 28.35           C  
ATOM   2686  O   ASP   349     -33.137  -6.381  -7.855  1.00 29.17           O  
ATOM   2687  CG  ASP   349     -36.406  -3.678  -6.344  1.00 27.87           C  
ATOM   2688  OD1 ASP   349     -37.230  -4.127  -7.170  1.00 31.37           O  
ATOM   2689  OD2 ASP   349     -36.637  -2.667  -5.646  1.00 28.91           O  
ATOM   2690  N   GLU   350     -33.159  -7.041  -5.749  1.00 33.54           N  
ATOM   2691  CA  GLU   350     -31.893  -7.767  -5.800  1.00 34.09           C  
ATOM   2692  C   GLU   350     -32.040  -9.079  -6.566  1.00 33.47           C  
ATOM   2693  CB  GLU   350     -31.371  -8.038  -4.387  1.00 31.46           C  
ATOM   2694  O   GLU   350     -31.135  -9.479  -7.302  1.00 31.84           O  
ATOM   2695  CG  GLU   350     -30.473  -6.938  -3.841  1.00 30.23           C  
ATOM   2696  CD  GLU   350     -30.044  -7.172  -2.401  1.00 35.42           C  
ATOM   2697  OE1 GLU   350     -30.651  -8.028  -1.719  1.00 41.08           O  
ATOM   2698  OE2 GLU   350     -29.094  -6.493  -1.952  1.00 37.82           O  
ATOM   2699  N   PHE   351     -33.206  -9.768  -6.565  1.00 36.85           N  
ATOM   2700  CA  PHE   351     -33.627 -10.893  -7.392  1.00 37.87           C  
ATOM   2701  C   PHE   351     -33.816 -10.459  -8.841  1.00 36.69           C  
ATOM   2702  CB  PHE   351     -34.926 -11.501  -6.853  1.00 34.37           C  
ATOM   2703  O   PHE   351     -33.357 -11.137  -9.762  1.00 34.87           O  
ATOM   2704  CG  PHE   351     -35.223 -12.874  -7.393  1.00 32.88           C  
ATOM   2705  CD1 PHE   351     -34.533 -13.985  -6.924  1.00 30.97           C  
ATOM   2706  CD2 PHE   351     -36.194 -13.053  -8.370  1.00 33.56           C  
ATOM   2707  CE1 PHE   351     -34.806 -15.257  -7.422  1.00 34.24           C  
ATOM   2708  CE2 PHE   351     -36.472 -14.321  -8.872  1.00 36.33           C  
ATOM   2709  CZ  PHE   351     -35.777 -15.421  -8.398  1.00 31.60           C  
ATOM   2710  N   GLN   352     -34.548  -9.379  -9.017  1.00 35.03           N  
ATOM   2711  CA  GLN   352     -34.749  -8.873 -10.371  1.00 37.63           C  
ATOM   2712  C   GLN   352     -33.426  -8.445 -11.000  1.00 35.07           C  
ATOM   2713  CB  GLN   352     -35.731  -7.700 -10.366  1.00 33.70           C  
ATOM   2714  O   GLN   352     -33.192  -8.680 -12.187  1.00 33.57           O  
ATOM   2715  CG  GLN   352     -37.191  -8.121 -10.464  1.00 33.31           C  
ATOM   2716  CD  GLN   352     -37.992  -7.247 -11.411  1.00 38.80           C  
ATOM   2717  NE2 GLN   352     -39.208  -7.677 -11.730  1.00 33.37           N  
ATOM   2718  OE1 GLN   352     -37.522  -6.193 -11.851  1.00 44.80           O  
ATOM   2719  N   GLU   353     -32.502  -8.035 -10.142  1.00 34.72           N  
ATOM   2720  CA  GLU   353     -31.192  -7.617 -10.633  1.00 38.59           C  
ATOM   2721  C   GLU   353     -30.317  -8.822 -10.965  1.00 34.82           C  
ATOM   2722  CB  GLU   353     -30.492  -6.726  -9.604  1.00 33.92           C  
ATOM   2723  O   GLU   353     -29.538  -8.786 -11.919  1.00 33.85           O  
ATOM   2724  CG  GLU   353     -29.695  -5.585 -10.220  1.00 32.85           C  
ATOM   2725  CD  GLU   353     -29.641  -4.347  -9.339  1.00 39.22           C  
ATOM   2726  OE1 GLU   353     -30.224  -4.364  -8.231  1.00 43.78           O  
ATOM   2727  OE2 GLU   353     -29.010  -3.351  -9.760  1.00 42.03           O  
ATOM   2728  N   LEU   354     -30.541  -9.968 -10.315  1.00 35.20           N  
ATOM   2729  CA  LEU   354     -29.899 -11.247 -10.600  1.00 37.51           C  
ATOM   2730  C   LEU   354     -30.487 -11.882 -11.856  1.00 35.26           C  
ATOM   2731  CB  LEU   354     -30.052 -12.200  -9.412  1.00 34.12           C  
ATOM   2732  O   LEU   354     -29.759 -12.472 -12.657  1.00 34.10           O  
ATOM   2733  CG  LEU   354     -28.756 -12.703  -8.775  1.00 33.36           C  
ATOM   2734  CD1 LEU   354     -28.753 -12.409  -7.278  1.00 32.66           C  
ATOM   2735  CD2 LEU   354     -28.575 -14.195  -9.033  1.00 35.50           C  
ATOM   2736  N   LEU   355     -31.858 -11.827 -11.992  1.00 34.29           N  
ATOM   2737  CA  LEU   355     -32.528 -12.241 -13.220  1.00 34.76           C  
ATOM   2738  C   LEU   355     -32.053 -11.409 -14.406  1.00 34.25           C  
ATOM   2739  CB  LEU   355     -34.047 -12.117 -13.069  1.00 32.50           C  
ATOM   2740  O   LEU   355     -31.850 -11.940 -15.500  1.00 32.41           O  
ATOM   2741  CG  LEU   355     -34.752 -13.261 -12.339  1.00 31.98           C  
ATOM   2742  CD1 LEU   355     -36.178 -12.860 -11.979  1.00 30.39           C  
ATOM   2743  CD2 LEU   355     -34.745 -14.525 -13.191  1.00 32.47           C  
ATOM   2744  N   ARG   356     -31.653 -10.134 -14.065  1.00 35.77           N  
ATOM   2745  CA  ARG   356     -31.212  -9.259 -15.147  1.00 38.28           C  
ATOM   2746  C   ARG   356     -29.762  -9.544 -15.524  1.00 35.76           C  
ATOM   2747  CB  ARG   356     -31.372  -7.790 -14.750  1.00 34.52           C  
ATOM   2748  O   ARG   356     -29.409  -9.533 -16.705  1.00 34.48           O  
ATOM   2749  CG  ARG   356     -32.671  -7.161 -15.228  1.00 33.65           C  
ATOM   2750  CD  ARG   356     -32.737  -5.678 -14.889  1.00 38.46           C  
ATOM   2751  NE  ARG   356     -34.049  -5.114 -15.195  1.00 36.64           N  
ATOM   2752  NH1 ARG   356     -33.836  -3.312 -13.765  1.00 29.94           N  
ATOM   2753  NH2 ARG   356     -35.746  -3.579 -15.004  1.00 25.50           N  
ATOM   2754  CZ  ARG   356     -34.541  -4.003 -14.654  1.00 33.90           C  
ATOM   2755  N   LEU   357     -28.916  -9.999 -14.577  1.00 33.55           N  
ATOM   2756  CA  LEU   357     -27.546 -10.446 -14.805  1.00 36.27           C  
ATOM   2757  C   LEU   357     -27.525 -11.764 -15.572  1.00 33.58           C  
ATOM   2758  CB  LEU   357     -26.805 -10.604 -13.474  1.00 32.91           C  
ATOM   2759  O   LEU   357     -26.699 -11.952 -16.467  1.00 32.88           O  
ATOM   2760  CG  LEU   357     -25.754  -9.540 -13.154  1.00 32.25           C  
ATOM   2761  CD1 LEU   357     -25.878  -9.093 -11.701  1.00 31.43           C  
ATOM   2762  CD2 LEU   357     -24.352 -10.071 -13.437  1.00 34.19           C  
ATOM   2763  N   GLN   358     -28.436 -12.747 -15.230  1.00 32.18           N  
ATOM   2764  CA  GLN   358     -28.733 -13.907 -16.064  1.00 34.27           C  
ATOM   2765  C   GLN   358     -29.005 -13.491 -17.507  1.00 32.07           C  
ATOM   2766  CB  GLN   358     -29.931 -14.677 -15.506  1.00 29.75           C  
ATOM   2767  O   GLN   358     -28.500 -14.114 -18.444  1.00 29.87           O  
ATOM   2768  CG  GLN   358     -29.739 -16.188 -15.495  1.00 29.04           C  
ATOM   2769  CD  GLN   358     -30.951 -16.930 -14.963  1.00 34.21           C  
ATOM   2770  NE2 GLN   358     -30.938 -18.252 -15.087  1.00 32.72           N  
ATOM   2771  OE1 GLN   358     -31.891 -16.319 -14.444  1.00 41.31           O  
ATOM   2772  N   ALA   359     -29.814 -12.495 -17.711  1.00 28.39           N  
ATOM   2773  CA  ALA   359     -30.246 -12.072 -19.040  1.00 29.97           C  
ATOM   2774  C   ALA   359     -29.117 -11.366 -19.785  1.00 28.37           C  
ATOM   2775  CB  ALA   359     -31.465 -11.157 -18.937  1.00 26.38           C  
ATOM   2776  O   ALA   359     -28.959 -11.542 -20.996  1.00 26.87           O  
ATOM   2777  N   SER   360     -28.245 -10.714 -19.066  1.00 26.56           N  
ATOM   2778  CA  SER   360     -27.204  -9.975 -19.773  1.00 28.61           C  
ATOM   2779  C   SER   360     -26.034 -10.882 -20.141  1.00 26.76           C  
ATOM   2780  CB  SER   360     -26.705  -8.806 -18.923  1.00 25.25           C  
ATOM   2781  O   SER   360     -25.274 -10.581 -21.063  1.00 25.80           O  
ATOM   2782  OG  SER   360     -25.901  -9.269 -17.852  1.00 27.94           O  
ATOM   2783  N   THR   361     -25.791 -12.063 -19.460  1.00 26.79           N  
ATOM   2784  CA  THR   361     -24.718 -13.011 -19.735  1.00 28.88           C  
ATOM   2785  C   THR   361     -25.229 -14.178 -20.576  1.00 26.96           C  
ATOM   2786  CB  THR   361     -24.098 -13.548 -18.431  1.00 25.27           C  
ATOM   2787  O   THR   361     -24.498 -15.140 -20.822  1.00 25.75           O  
ATOM   2788  CG2 THR   361     -23.289 -12.467 -17.722  1.00 25.55           C  
ATOM   2789  OG1 THR   361     -25.145 -13.995 -17.561  1.00 28.94           O  
ATOM   2790  N   GLN   362     -26.200 -13.977 -21.461  1.00 24.85           N  
ATOM   2791  CA  GLN   362     -26.832 -14.841 -22.453  1.00 27.14           C  
ATOM   2792  C   GLN   362     -26.868 -16.290 -21.976  1.00 24.81           C  
ATOM   2793  CB  GLN   362     -26.099 -14.747 -23.792  1.00 22.42           C  
ATOM   2794  O   GLN   362     -26.603 -17.211 -22.752  1.00 23.56           O  
ATOM   2795  CG  GLN   362     -26.355 -13.447 -24.543  1.00 22.55           C  
ATOM   2796  CD  GLN   362     -25.823 -13.475 -25.963  1.00 24.88           C  
ATOM   2797  NE2 GLN   362     -26.126 -12.433 -26.731  1.00 16.39           N  
ATOM   2798  OE1 GLN   362     -25.144 -14.424 -26.367  1.00 32.50           O  
ATOM   2799  N   GLY   363     -27.241 -16.558 -20.535  1.00 26.08           N  
ATOM   2800  CA  GLY   363     -27.206 -17.960 -20.153  1.00 25.96           C  
ATOM   2801  C   GLY   363     -25.801 -18.475 -19.904  1.00 26.06           C  
ATOM   2802  O   GLY   363     -25.616 -19.635 -19.529  1.00 24.74           O  
ATOM   2803  N   HIS   364     -24.714 -17.652 -20.064  1.00 23.05           N  
ATOM   2804  CA  HIS   364     -23.359 -18.041 -19.689  1.00 26.24           C  
ATOM   2805  C   HIS   364     -22.982 -17.477 -18.323  1.00 23.13           C  
ATOM   2806  CB  HIS   364     -22.355 -17.574 -20.745  1.00 21.38           C  
ATOM   2807  O   HIS   364     -22.505 -16.344 -18.225  1.00 22.51           O  
ATOM   2808  CG  HIS   364     -22.355 -18.412 -21.984  1.00 20.84           C  
ATOM   2809  CD2 HIS   364     -22.384 -18.064 -23.292  1.00 12.67           C  
ATOM   2810  ND1 HIS   364     -22.325 -19.789 -21.952  1.00 13.96           N  
ATOM   2811  CE1 HIS   364     -22.335 -20.253 -23.190  1.00 10.13           C  
ATOM   2812  NE2 HIS   364     -22.371 -19.227 -24.022  1.00 12.32           N  
ATOM   2813  N   VAL   365     -23.752 -17.685 -17.159  1.00 26.83           N  
ATOM   2814  CA  VAL   365     -23.202 -17.622 -15.810  1.00 28.61           C  
ATOM   2815  C   VAL   365     -21.938 -18.475 -15.726  1.00 26.97           C  
ATOM   2816  CB  VAL   365     -24.230 -18.087 -14.755  1.00 25.51           C  
ATOM   2817  O   VAL   365     -22.010 -19.706 -15.754  1.00 26.14           O  
ATOM   2818  CG1 VAL   365     -23.717 -17.814 -13.342  1.00 26.73           C  
ATOM   2819  CG2 VAL   365     -25.575 -17.398 -14.981  1.00 26.00           C  
ATOM   2820  N   ASP   366     -20.792 -18.082 -16.214  1.00 29.89           N  
ATOM   2821  CA  ASP   366     -19.466 -18.665 -16.034  1.00 32.18           C  
ATOM   2822  C   ASP   366     -18.945 -18.418 -14.620  1.00 30.05           C  
ATOM   2823  CB  ASP   366     -18.486 -18.097 -17.063  1.00 27.65           C  
ATOM   2824  O   ASP   366     -19.538 -17.651 -13.859  1.00 29.15           O  
ATOM   2825  CG  ASP   366     -18.032 -16.686 -16.734  1.00 27.33           C  
ATOM   2826  OD1 ASP   366     -18.199 -16.246 -15.575  1.00 29.35           O  
ATOM   2827  OD2 ASP   366     -17.506 -16.006 -17.641  1.00 28.88           O  
ATOM   2828  N   GLU   367     -18.325 -19.454 -14.026  1.00 31.30           N  
ATOM   2829  CA  GLU   367     -17.725 -19.659 -12.711  1.00 34.59           C  
ATOM   2830  C   GLU   367     -17.256 -18.339 -12.105  1.00 31.35           C  
ATOM   2831  CB  GLU   367     -16.555 -20.642 -12.801  1.00 30.10           C  
ATOM   2832  O   GLU   367     -17.326 -18.148 -10.890  1.00 30.49           O  
ATOM   2833  CG  GLU   367     -16.955 -22.095 -12.596  1.00 28.83           C  
ATOM   2834  CD  GLU   367     -15.803 -23.068 -12.790  1.00 34.51           C  
ATOM   2835  OE1 GLU   367     -14.697 -22.629 -13.180  1.00 41.72           O  
ATOM   2836  OE2 GLU   367     -16.008 -24.279 -12.552  1.00 39.23           O  
ATOM   2837  N   THR   368     -16.881 -17.324 -12.905  1.00 30.15           N  
ATOM   2838  CA  THR   368     -16.547 -15.961 -12.508  1.00 32.27           C  
ATOM   2839  C   THR   368     -17.796 -15.208 -12.056  1.00 30.09           C  
ATOM   2840  CB  THR   368     -15.869 -15.193 -13.658  1.00 28.65           C  
ATOM   2841  O   THR   368     -17.767 -14.494 -11.052  1.00 29.03           O  
ATOM   2842  CG2 THR   368     -14.977 -14.078 -13.123  1.00 26.86           C  
ATOM   2843  OG1 THR   368     -15.072 -16.102 -14.426  1.00 28.73           O  
ATOM   2844  N   THR   369     -18.969 -15.420 -12.640  1.00 35.04           N  
ATOM   2845  CA  THR   369     -20.273 -14.863 -12.296  1.00 35.71           C  
ATOM   2846  C   THR   369     -20.822 -15.516 -11.031  1.00 34.95           C  
ATOM   2847  CB  THR   369     -21.279 -15.043 -13.448  1.00 33.48           C  
ATOM   2848  O   THR   369     -21.325 -14.829 -10.139  1.00 33.57           O  
ATOM   2849  CG2 THR   369     -22.581 -14.303 -13.161  1.00 31.53           C  
ATOM   2850  OG1 THR   369     -20.707 -14.529 -14.658  1.00 31.28           O  
ATOM   2851  N   LEU   370     -20.521 -16.828 -10.817  1.00 30.90           N  
ATOM   2852  CA  LEU   370     -20.918 -17.553  -9.615  1.00 34.16           C  
ATOM   2853  C   LEU   370     -20.066 -17.136  -8.421  1.00 30.98           C  
ATOM   2854  CB  LEU   370     -20.801 -19.064  -9.837  1.00 30.20           C  
ATOM   2855  O   LEU   370     -20.593 -16.869  -7.339  1.00 30.10           O  
ATOM   2856  CG  LEU   370     -21.998 -19.908  -9.398  1.00 29.75           C  
ATOM   2857  CD1 LEU   370     -22.659 -20.560 -10.608  1.00 29.39           C  
ATOM   2858  CD2 LEU   370     -21.566 -20.963  -8.385  1.00 31.24           C  
ATOM   2859  N   ALA   371     -18.671 -17.106  -8.504  1.00 34.24           N  
ATOM   2860  CA  ALA   371     -17.770 -16.537  -7.505  1.00 35.77           C  
ATOM   2861  C   ALA   371     -18.135 -15.086  -7.201  1.00 34.12           C  
ATOM   2862  CB  ALA   371     -16.322 -16.630  -7.979  1.00 33.14           C  
ATOM   2863  O   ALA   371     -18.120 -14.666  -6.041  1.00 33.27           O  
ATOM   2864  N   ARG   372     -18.644 -14.305  -8.331  1.00 33.25           N  
ATOM   2865  CA  ARG   372     -19.252 -12.978  -8.330  1.00 35.29           C  
ATOM   2866  C   ARG   372     -20.452 -12.926  -7.390  1.00 33.14           C  
ATOM   2867  CB  ARG   372     -19.678 -12.580  -9.745  1.00 32.10           C  
ATOM   2868  O   ARG   372     -20.590 -11.988  -6.601  1.00 31.86           O  
ATOM   2869  CG  ARG   372     -18.939 -11.369 -10.292  1.00 30.88           C  
ATOM   2870  CD  ARG   372     -19.359 -11.051 -11.721  1.00 34.53           C  
ATOM   2871  NE  ARG   372     -19.536  -9.616 -11.924  1.00 36.98           N  
ATOM   2872  NH1 ARG   372     -19.806  -9.763 -14.213  1.00 31.56           N  
ATOM   2873  NH2 ARG   372     -19.891  -7.722 -13.173  1.00 28.16           N  
ATOM   2874  CZ  ARG   372     -19.744  -9.037 -13.103  1.00 33.89           C  
ATOM   2875  N   LEU   373     -21.309 -13.944  -7.295  1.00 33.18           N  
ATOM   2876  CA  LEU   373     -22.631 -13.964  -6.679  1.00 34.91           C  
ATOM   2877  C   LEU   373     -22.545 -14.406  -5.222  1.00 33.19           C  
ATOM   2878  CB  LEU   373     -23.568 -14.895  -7.452  1.00 32.15           C  
ATOM   2879  O   LEU   373     -23.213 -13.837  -4.356  1.00 31.97           O  
ATOM   2880  CG  LEU   373     -24.253 -14.299  -8.683  1.00 31.23           C  
ATOM   2881  CD1 LEU   373     -24.665 -15.405  -9.648  1.00 30.38           C  
ATOM   2882  CD2 LEU   373     -25.460 -13.464  -8.272  1.00 32.86           C  
ATOM   2883  N   VAL   374     -21.689 -15.503  -4.840  1.00 32.16           N  
ATOM   2884  CA  VAL   374     -21.506 -16.104  -3.523  1.00 33.37           C  
ATOM   2885  C   VAL   374     -20.753 -15.136  -2.614  1.00 32.07           C  
ATOM   2886  CB  VAL   374     -20.749 -17.448  -3.613  1.00 30.89           C  
ATOM   2887  O   VAL   374     -21.125 -14.948  -1.453  1.00 30.90           O  
ATOM   2888  CG1 VAL   374     -20.412 -17.972  -2.218  1.00 30.48           C  
ATOM   2889  CG2 VAL   374     -21.575 -18.474  -4.387  1.00 29.74           C  
ATOM   2890  N   VAL   375     -19.852 -14.173  -3.213  1.00 28.47           N  
ATOM   2891  CA  VAL   375     -19.013 -13.246  -2.461  1.00 29.73           C  
ATOM   2892  C   VAL   375     -19.691 -11.880  -2.387  1.00 28.49           C  
ATOM   2893  CB  VAL   375     -17.610 -13.111  -3.093  1.00 26.85           C  
ATOM   2894  O   VAL   375     -19.495 -11.134  -1.425  1.00 27.36           O  
ATOM   2895  CG1 VAL   375     -16.774 -12.080  -2.335  1.00 26.85           C  
ATOM   2896  CG2 VAL   375     -16.902 -14.464  -3.114  1.00 26.26           C  
ATOM   2897  N   GLN   376     -20.704 -11.502  -3.380  1.00 29.16           N  
ATOM   2898  CA  GLN   376     -21.404 -10.224  -3.450  1.00 30.47           C  
ATOM   2899  C   GLN   376     -22.540 -10.163  -2.433  1.00 29.22           C  
ATOM   2900  CB  GLN   376     -21.948  -9.985  -4.859  1.00 27.39           C  
ATOM   2901  O   GLN   376     -23.248  -9.157  -2.344  1.00 27.80           O  
ATOM   2902  CG  GLN   376     -20.905  -9.469  -5.842  1.00 26.60           C  
ATOM   2903  CD  GLN   376     -21.491  -9.144  -7.203  1.00 29.33           C  
ATOM   2904  NE2 GLN   376     -20.722  -8.442  -8.028  1.00 28.56           N  
ATOM   2905  OE1 GLN   376     -22.626  -9.522  -7.511  1.00 34.21           O  
ATOM   2906  N   LYS   377     -22.483 -11.035  -1.204  1.00 29.92           N  
ATOM   2907  CA  LYS   377     -23.599 -11.008  -0.264  1.00 31.73           C  
ATOM   2908  C   LYS   377     -24.936 -10.982  -0.999  1.00 29.99           C  
ATOM   2909  CB  LYS   377     -23.489  -9.798   0.666  1.00 27.38           C  
ATOM   2910  O   LYS   377     -25.896 -10.365  -0.531  1.00 28.02           O  
ATOM   2911  CG  LYS   377     -22.540 -10.003   1.838  1.00 25.90           C  
ATOM   2912  CD  LYS   377     -22.571  -8.819   2.795  1.00 29.56           C  
ATOM   2913  CE  LYS   377     -21.604  -9.012   3.955  1.00 23.64           C  
ATOM   2914  NZ  LYS   377     -21.645  -7.862   4.908  1.00 22.97           N  
ATOM   2915  N   ARG   378     -25.028 -11.506  -2.265  1.00 29.91           N  
ATOM   2916  CA  ARG   378     -26.357 -11.347  -2.847  1.00 31.16           C  
ATOM   2917  C   ARG   378     -26.946 -12.697  -3.242  1.00 30.11           C  
ATOM   2918  CB  ARG   378     -26.303 -10.422  -4.065  1.00 27.80           C  
ATOM   2919  O   ARG   378     -28.081 -12.769  -3.718  1.00 28.67           O  
ATOM   2920  CG  ARG   378     -26.133  -8.952  -3.716  1.00 26.73           C  
ATOM   2921  CD  ARG   378     -26.335  -8.057  -4.930  1.00 30.23           C  
ATOM   2922  NE  ARG   378     -26.145  -6.648  -4.599  1.00 26.06           N  
ATOM   2923  NH1 ARG   378     -26.615  -5.871  -6.723  1.00 25.39           N  
ATOM   2924  NH2 ARG   378     -26.085  -4.397  -5.049  1.00 22.01           N  
ATOM   2925  CZ  ARG   378     -26.282  -5.642  -5.458  1.00 25.46           C  
ATOM   2926  N   ALA   379     -26.332 -13.862  -3.018  1.00 31.93           N  
ATOM   2927  CA  ALA   379     -27.131 -15.055  -3.283  1.00 32.63           C  
ATOM   2928  C   ALA   379     -27.491 -15.775  -1.986  1.00 32.04           C  
ATOM   2929  CB  ALA   379     -26.383 -15.999  -4.221  1.00 29.80           C  
ATOM   2930  O   ALA   379     -26.607 -16.188  -1.232  1.00 30.81           O  
ATOM   2931  N   THR   380     -28.601 -15.328  -1.267  1.00 34.55           N  
ATOM   2932  CA  THR   380     -29.315 -16.228  -0.368  1.00 35.60           C  
ATOM   2933  C   THR   380     -29.610 -17.558  -1.055  1.00 34.63           C  
ATOM   2934  CB  THR   380     -30.631 -15.597   0.124  1.00 32.40           C  
ATOM   2935  O   THR   380     -29.746 -17.614  -2.279  1.00 32.92           O  
ATOM   2936  CG2 THR   380     -30.367 -14.511   1.161  1.00 29.99           C  
ATOM   2937  OG1 THR   380     -31.323 -15.020  -0.990  1.00 27.96           O  
ATOM   2938  N   LYS   381     -29.129 -18.629  -0.343  1.00 37.28           N  
ATOM   2939  CA  LYS   381     -29.547 -19.974  -0.725  1.00 39.58           C  
ATOM   2940  C   LYS   381     -30.968 -19.970  -1.284  1.00 37.63           C  
ATOM   2941  CB  LYS   381     -29.456 -20.924   0.469  1.00 36.08           C  
ATOM   2942  O   LYS   381     -31.303 -20.783  -2.148  1.00 36.10           O  
ATOM   2943  CG  LYS   381     -28.376 -21.987   0.334  1.00 35.37           C  
ATOM   2944  CD  LYS   381     -28.346 -22.911   1.545  1.00 41.46           C  
ATOM   2945  CE  LYS   381     -27.248 -23.959   1.423  1.00 34.93           C  
ATOM   2946  NZ  LYS   381     -27.196 -24.849   2.621  1.00 35.70           N  
ATOM   2947  N   ALA   382     -31.806 -18.923  -0.896  1.00 43.07           N  
ATOM   2948  CA  ALA   382     -33.123 -18.859  -1.525  1.00 43.90           C  
ATOM   2949  C   ALA   382     -33.008 -18.507  -3.005  1.00 43.11           C  
ATOM   2950  CB  ALA   382     -34.007 -17.842  -0.806  1.00 41.94           C  
ATOM   2951  O   ALA   382     -33.689 -19.100  -3.845  1.00 41.35           O  
ATOM   2952  N   ILE   383     -31.992 -17.716  -3.345  1.00 43.58           N  
ATOM   2953  CA  ILE   383     -31.865 -17.308  -4.739  1.00 44.95           C  
ATOM   2954  C   ILE   383     -31.198 -18.421  -5.544  1.00 43.81           C  
ATOM   2955  CB  ILE   383     -31.060 -15.995  -4.873  1.00 42.89           C  
ATOM   2956  O   ILE   383     -31.658 -18.768  -6.635  1.00 42.80           O  
ATOM   2957  CG1 ILE   383     -31.862 -14.818  -4.305  1.00 39.23           C  
ATOM   2958  CG2 ILE   383     -30.677 -15.743  -6.334  1.00 40.08           C  
ATOM   2959  CD1 ILE   383     -31.077 -13.515  -4.227  1.00 39.69           C  
ATOM   2960  N   LEU   384     -30.218 -19.108  -4.923  1.00 47.60           N  
ATOM   2961  CA  LEU   384     -29.547 -20.165  -5.672  1.00 48.65           C  
ATOM   2962  C   LEU   384     -30.489 -21.340  -5.917  1.00 48.10           C  
ATOM   2963  CB  LEU   384     -28.300 -20.643  -4.924  1.00 46.86           C  
ATOM   2964  O   LEU   384     -30.497 -21.917  -7.007  1.00 47.58           O  
ATOM   2965  CG  LEU   384     -27.086 -19.713  -4.966  1.00 46.08           C  
ATOM   2966  CD1 LEU   384     -26.066 -20.126  -3.910  1.00 43.76           C  
ATOM   2967  CD2 LEU   384     -26.457 -19.716  -6.355  1.00 45.04           C  
ATOM   2968  N   LYS   385     -31.396 -21.670  -4.879  1.00 52.25           N  
ATOM   2969  CA  LYS   385     -32.410 -22.700  -5.090  1.00 53.40           C  
ATOM   2970  C   LYS   385     -33.366 -22.308  -6.213  1.00 52.68           C  
ATOM   2971  CB  LYS   385     -33.192 -22.955  -3.801  1.00 51.36           C  
ATOM   2972  O   LYS   385     -33.724 -23.140  -7.048  1.00 52.51           O  
ATOM   2973  CG  LYS   385     -33.667 -24.392  -3.639  1.00 50.89           C  
ATOM   2974  CD  LYS   385     -34.406 -24.592  -2.322  1.00 52.66           C  
ATOM   2975  CE  LYS   385     -34.961 -26.004  -2.200  1.00 47.17           C  
ATOM   2976  NZ  LYS   385     -35.795 -26.168  -0.972  1.00 43.49           N  
ATOM   2977  N   LYS   386     -33.697 -20.993  -6.229  1.00 50.13           N  
ATOM   2978  CA  LYS   386     -34.611 -20.614  -7.302  1.00 51.39           C  
ATOM   2979  C   LYS   386     -33.914 -20.656  -8.659  1.00 50.27           C  
ATOM   2980  CB  LYS   386     -35.184 -19.218  -7.051  1.00 49.47           C  
ATOM   2981  O   LYS   386     -34.536 -20.982  -9.672  1.00 49.88           O  
ATOM   2982  CG  LYS   386     -36.545 -18.984  -7.690  1.00 48.81           C  
ATOM   2983  CD  LYS   386     -37.426 -18.096  -6.819  1.00 51.19           C  
ATOM   2984  CE  LYS   386     -38.766 -17.813  -7.484  1.00 45.78           C  
ATOM   2985  NZ  LYS   386     -39.626 -16.929  -6.642  1.00 42.52           N  
ATOM   2986  N   LEU   387     -32.659 -20.447  -8.591  1.00 47.48           N  
ATOM   2987  CA  LEU   387     -31.928 -20.537  -9.850  1.00 48.03           C  
ATOM   2988  C   LEU   387     -31.752 -21.991 -10.274  1.00 47.52           C  
ATOM   2989  CB  LEU   387     -30.560 -19.860  -9.725  1.00 46.69           C  
ATOM   2990  O   LEU   387     -31.836 -22.310 -11.462  1.00 47.18           O  
ATOM   2991  CG  LEU   387     -30.557 -18.331  -9.730  1.00 45.70           C  
ATOM   2992  CD1 LEU   387     -29.206 -17.802  -9.260  1.00 43.20           C  
ATOM   2993  CD2 LEU   387     -30.892 -17.800 -11.120  1.00 44.90           C  
ATOM   2994  N   LEU   388     -31.591 -22.876  -9.298  1.00 56.31           N  
ATOM   2995  CA  LEU   388     -31.588 -24.304  -9.594  1.00 57.44           C  
ATOM   2996  C   LEU   388     -32.947 -24.754 -10.119  1.00 57.00           C  
ATOM   2997  CB  LEU   388     -31.219 -25.110  -8.345  1.00 55.47           C  
ATOM   2998  O   LEU   388     -33.022 -25.542 -11.064  1.00 57.86           O  
ATOM   2999  CG  LEU   388     -30.771 -26.553  -8.577  1.00 54.76           C  
ATOM   3000  CD1 LEU   388     -29.268 -26.608  -8.831  1.00 51.64           C  
ATOM   3001  CD2 LEU   388     -31.150 -27.429  -7.388  1.00 52.60           C  
ATOM   3002  N   GLU   389     -33.984 -24.099  -9.549  1.00 55.98           N  
ATOM   3003  CA  GLU   389     -35.333 -24.528  -9.909  1.00 56.54           C  
ATOM   3004  C   GLU   389     -35.723 -24.020 -11.294  1.00 55.46           C  
ATOM   3005  CB  GLU   389     -36.346 -24.046  -8.867  1.00 54.25           C  
ATOM   3006  O   GLU   389     -36.542 -24.636 -11.979  1.00 55.28           O  
ATOM   3007  CG  GLU   389     -36.304 -24.827  -7.561  1.00 53.44           C  
ATOM   3008  CD  GLU   389     -37.228 -24.261  -6.494  1.00 54.68           C  
ATOM   3009  OE1 GLU   389     -37.879 -23.221  -6.744  1.00 58.66           O  
ATOM   3010  OE2 GLU   389     -37.300 -24.862  -5.399  1.00 54.30           O  
ATOM   3011  N   THR   390     -35.060 -22.906 -11.845  1.00 48.52           N  
ATOM   3012  CA  THR   390     -35.413 -22.340 -13.142  1.00 50.22           C  
ATOM   3013  C   THR   390     -34.444 -22.814 -14.221  1.00 48.30           C  
ATOM   3014  CB  THR   390     -35.422 -20.801 -13.097  1.00 48.32           C  
ATOM   3015  O   THR   390     -34.603 -22.479 -15.397  1.00 48.23           O  
ATOM   3016  CG2 THR   390     -36.670 -20.278 -12.393  1.00 46.34           C  
ATOM   3017  OG1 THR   390     -34.262 -20.343 -12.391  1.00 44.48           O  
ATOM   3018  N   ALA   391     -33.477 -23.662 -13.814  1.00 50.21           N  
ATOM   3019  CA  ALA   391     -32.542 -24.135 -14.831  1.00 53.30           C  
ATOM   3020  C   ALA   391     -33.107 -25.338 -15.580  1.00 51.41           C  
ATOM   3021  CB  ALA   391     -31.199 -24.490 -14.196  1.00 48.72           C  
ATOM   3022  O   ALA   391     -33.485 -26.339 -14.965  1.00 50.87           O  
ATOM   3023  N   ASP   392     -33.433 -25.152 -16.903  1.00 46.34           N  
ATOM   3024  CA  ASP   392     -33.946 -26.178 -17.805  1.00 47.50           C  
ATOM   3025  C   ASP   392     -32.819 -27.077 -18.311  1.00 46.19           C  
ATOM   3026  CB  ASP   392     -34.678 -25.538 -18.986  1.00 44.12           C  
ATOM   3027  O   ASP   392     -33.061 -28.217 -18.713  1.00 45.26           O  
ATOM   3028  CG  ASP   392     -36.002 -24.907 -18.592  1.00 42.77           C  
ATOM   3029  OD1 ASP   392     -36.630 -25.369 -17.614  1.00 46.19           O  
ATOM   3030  OD2 ASP   392     -36.423 -23.943 -19.266  1.00 52.80           O  
ATOM   3031  N   ARG   393     -31.526 -26.644 -18.299  1.00 42.74           N  
ATOM   3032  CA  ARG   393     -30.460 -27.449 -18.887  1.00 45.15           C  
ATOM   3033  C   ARG   393     -29.669 -28.183 -17.809  1.00 42.94           C  
ATOM   3034  CB  ARG   393     -29.522 -26.573 -19.720  1.00 40.34           C  
ATOM   3035  O   ARG   393     -29.270 -27.583 -16.809  1.00 41.96           O  
ATOM   3036  CG  ARG   393     -30.175 -25.971 -20.955  1.00 38.85           C  
ATOM   3037  CD  ARG   393     -29.178 -25.184 -21.793  1.00 42.97           C  
ATOM   3038  NE  ARG   393     -29.846 -24.210 -22.651  1.00 39.45           N  
ATOM   3039  NH1 ARG   393     -27.901 -23.410 -23.608  1.00 29.79           N  
ATOM   3040  NH2 ARG   393     -29.930 -22.541 -24.227  1.00 24.88           N  
ATOM   3041  CZ  ARG   393     -29.224 -23.389 -23.494  1.00 38.92           C  
ATOM   3042  N   PRO   394     -29.613 -29.677 -17.795  1.00 46.91           N  
ATOM   3043  CA  PRO   394     -28.825 -30.443 -16.827  1.00 46.44           C  
ATOM   3044  C   PRO   394     -27.437 -29.850 -16.594  1.00 46.47           C  
ATOM   3045  CB  PRO   394     -28.727 -31.829 -17.469  1.00 44.19           C  
ATOM   3046  O   PRO   394     -26.922 -29.898 -15.475  1.00 45.31           O  
ATOM   3047  CG  PRO   394     -29.743 -31.815 -18.565  1.00 41.78           C  
ATOM   3048  CD  PRO   394     -30.105 -30.387 -18.862  1.00 43.10           C  
ATOM   3049  N   GLU   395     -26.774 -29.250 -17.621  1.00 41.14           N  
ATOM   3050  CA  GLU   395     -25.472 -28.611 -17.453  1.00 45.05           C  
ATOM   3051  C   GLU   395     -25.586 -27.340 -16.616  1.00 40.60           C  
ATOM   3052  CB  GLU   395     -24.852 -28.289 -18.815  1.00 40.11           C  
ATOM   3053  O   GLU   395     -24.690 -27.026 -15.830  1.00 39.93           O  
ATOM   3054  CG  GLU   395     -24.703 -29.500 -19.725  1.00 39.26           C  
ATOM   3055  CD  GLU   395     -24.522 -29.132 -21.189  1.00 43.70           C  
ATOM   3056  OE1 GLU   395     -24.403 -27.926 -21.501  1.00 50.11           O  
ATOM   3057  OE2 GLU   395     -24.499 -30.058 -22.030  1.00 47.73           O  
ATOM   3058  N   GLU   396     -26.694 -26.643 -16.671  1.00 42.02           N  
ATOM   3059  CA  GLU   396     -26.992 -25.463 -15.864  1.00 44.49           C  
ATOM   3060  C   GLU   396     -27.342 -25.850 -14.430  1.00 41.68           C  
ATOM   3061  CB  GLU   396     -28.137 -24.661 -16.487  1.00 41.31           C  
ATOM   3062  O   GLU   396     -26.880 -25.214 -13.480  1.00 40.71           O  
ATOM   3063  CG  GLU   396     -27.680 -23.617 -17.496  1.00 40.82           C  
ATOM   3064  CD  GLU   396     -28.831 -22.868 -18.148  1.00 44.59           C  
ATOM   3065  OE1 GLU   396     -30.004 -23.144 -17.809  1.00 49.06           O  
ATOM   3066  OE2 GLU   396     -28.558 -22.000 -19.006  1.00 47.26           O  
ATOM   3067  N   GLN   397     -28.137 -26.905 -14.163  1.00 51.25           N  
ATOM   3068  CA  GLN   397     -28.398 -27.465 -12.842  1.00 51.78           C  
ATOM   3069  C   GLN   397     -27.105 -27.919 -12.171  1.00 50.80           C  
ATOM   3070  CB  GLN   397     -29.378 -28.636 -12.939  1.00 50.00           C  
ATOM   3071  O   GLN   397     -26.908 -27.695 -10.975  1.00 50.04           O  
ATOM   3072  CG  GLN   397     -30.818 -28.213 -13.199  1.00 48.71           C  
ATOM   3073  CD  GLN   397     -31.778 -29.387 -13.229  1.00 48.50           C  
ATOM   3074  NE2 GLN   397     -33.053 -29.105 -13.473  1.00 45.60           N  
ATOM   3075  OE1 GLN   397     -31.377 -30.539 -13.034  1.00 54.63           O  
ATOM   3076  N   ALA   398     -26.158 -28.611 -13.001  1.00 48.49           N  
ATOM   3077  CA  ALA   398     -24.896 -29.095 -12.448  1.00 49.53           C  
ATOM   3078  C   ALA   398     -24.019 -27.935 -11.984  1.00 47.81           C  
ATOM   3079  CB  ALA   398     -24.153 -29.940 -13.479  1.00 47.35           C  
ATOM   3080  O   ALA   398     -23.378 -28.014 -10.934  1.00 46.90           O  
ATOM   3081  N   VAL   399     -24.070 -26.794 -12.666  1.00 45.00           N  
ATOM   3082  CA  VAL   399     -23.367 -25.572 -12.290  1.00 45.32           C  
ATOM   3083  C   VAL   399     -24.030 -24.950 -11.063  1.00 44.35           C  
ATOM   3084  CB  VAL   399     -23.337 -24.554 -13.453  1.00 44.10           C  
ATOM   3085  O   VAL   399     -23.349 -24.566 -10.110  1.00 43.48           O  
ATOM   3086  CG1 VAL   399     -22.778 -23.213 -12.982  1.00 40.39           C  
ATOM   3087  CG2 VAL   399     -22.514 -25.100 -14.618  1.00 41.25           C  
ATOM   3088  N   TRP   400     -25.380 -24.852 -10.964  1.00 40.04           N  
ATOM   3089  CA  TRP   400     -26.069 -24.281  -9.811  1.00 46.29           C  
ATOM   3090  C   TRP   400     -26.015 -25.232  -8.620  1.00 40.00           C  
ATOM   3091  CB  TRP   400     -27.525 -23.960 -10.159  1.00 40.47           C  
ATOM   3092  O   TRP   400     -25.835 -24.798  -7.479  1.00 39.37           O  
ATOM   3093  CG  TRP   400     -27.683 -22.841 -11.144  1.00 41.24           C  
ATOM   3094  CD1 TRP   400     -28.330 -22.888 -12.348  1.00 39.58           C  
ATOM   3095  CD2 TRP   400     -27.179 -21.509 -11.012  1.00 40.42           C  
ATOM   3096  CE2 TRP   400     -27.559 -20.800 -12.173  1.00 40.36           C  
ATOM   3097  CE3 TRP   400     -26.443 -20.844 -10.022  1.00 46.70           C  
ATOM   3098  NE1 TRP   400     -28.260 -21.664 -12.971  1.00 44.34           N  
ATOM   3099  CH2 TRP   400     -26.506 -18.832 -11.387  1.00 36.76           C  
ATOM   3100  CZ2 TRP   400     -27.227 -19.458 -12.371  1.00 39.66           C  
ATOM   3101  CZ3 TRP   400     -26.113 -19.508 -10.221  1.00 36.06           C  
ATOM   3102  N   ARG   401     -26.094 -26.656  -8.761  1.00 50.16           N  
ATOM   3103  CA  ARG   401     -25.842 -27.656  -7.728  1.00 50.58           C  
ATOM   3104  C   ARG   401     -24.418 -27.543  -7.193  1.00 49.80           C  
ATOM   3105  CB  ARG   401     -26.086 -29.065  -8.272  1.00 50.02           C  
ATOM   3106  O   ARG   401     -24.204 -27.541  -5.979  1.00 48.84           O  
ATOM   3107  CG  ARG   401     -27.261 -29.781  -7.624  1.00 49.44           C  
ATOM   3108  CD  ARG   401     -27.502 -31.148  -8.248  1.00 49.74           C  
ATOM   3109  NE  ARG   401     -28.921 -31.491  -8.262  1.00 48.79           N  
ATOM   3110  NH1 ARG   401     -28.652 -33.432  -9.486  1.00 39.69           N  
ATOM   3111  NH2 ARG   401     -30.741 -32.784  -8.802  1.00 35.08           N  
ATOM   3112  CZ  ARG   401     -29.435 -32.568  -8.850  1.00 47.30           C  
ATOM   3113  N   ALA   402     -23.373 -27.321  -8.102  1.00 45.30           N  
ATOM   3114  CA  ALA   402     -21.986 -27.160  -7.675  1.00 46.40           C  
ATOM   3115  C   ALA   402     -21.787 -25.836  -6.942  1.00 44.75           C  
ATOM   3116  CB  ALA   402     -21.046 -27.246  -8.875  1.00 44.82           C  
ATOM   3117  O   ALA   402     -21.027 -25.762  -5.974  1.00 43.65           O  
ATOM   3118  N   ALA   403     -22.555 -24.783  -7.236  1.00 43.74           N  
ATOM   3119  CA  ALA   403     -22.541 -23.476  -6.585  1.00 44.38           C  
ATOM   3120  C   ALA   403     -23.216 -23.536  -5.218  1.00 43.34           C  
ATOM   3121  CB  ALA   403     -23.225 -22.435  -7.467  1.00 42.64           C  
ATOM   3122  O   ALA   403     -22.699 -22.994  -4.238  1.00 41.82           O  
ATOM   3123  N   ILE   404     -24.404 -24.195  -5.153  1.00 46.03           N  
ATOM   3124  CA  ILE   404     -25.064 -24.503  -3.890  1.00 45.77           C  
ATOM   3125  C   ILE   404     -24.173 -25.418  -3.052  1.00 45.58           C  
ATOM   3126  CB  ILE   404     -26.443 -25.161  -4.118  1.00 45.20           C  
ATOM   3127  O   ILE   404     -24.022 -25.213  -1.845  1.00 43.36           O  
ATOM   3128  CG1 ILE   404     -27.429 -24.144  -4.705  1.00 41.71           C  
ATOM   3129  CG2 ILE   404     -26.981 -25.754  -2.813  1.00 43.18           C  
ATOM   3130  CD1 ILE   404     -28.728 -24.759  -5.206  1.00 41.14           C  
ATOM   3131  N   GLU   405     -23.616 -26.581  -3.782  1.00 39.51           N  
ATOM   3132  CA  GLU   405     -22.674 -27.573  -3.272  1.00 40.97           C  
ATOM   3133  C   GLU   405     -21.419 -26.907  -2.715  1.00 39.36           C  
ATOM   3134  CB  GLU   405     -22.297 -28.571  -4.369  1.00 38.27           C  
ATOM   3135  O   GLU   405     -20.826 -27.396  -1.751  1.00 37.11           O  
ATOM   3136  CG  GLU   405     -23.318 -29.682  -4.567  1.00 36.66           C  
ATOM   3137  CD  GLU   405     -22.946 -30.648  -5.681  1.00 40.77           C  
ATOM   3138  OE1 GLU   405     -21.879 -30.466  -6.310  1.00 42.38           O  
ATOM   3139  OE2 GLU   405     -23.727 -31.594  -5.926  1.00 42.70           O  
ATOM   3140  N   ARG   406     -20.929 -25.566  -3.105  1.00 37.07           N  
ATOM   3141  CA  ARG   406     -19.800 -24.679  -2.843  1.00 38.33           C  
ATOM   3142  C   ARG   406     -20.121 -23.702  -1.717  1.00 36.84           C  
ATOM   3143  CB  ARG   406     -19.415 -23.911  -4.109  1.00 35.25           C  
ATOM   3144  O   ARG   406     -19.215 -23.198  -1.049  1.00 34.86           O  
ATOM   3145  CG  ARG   406     -18.557 -24.710  -5.077  1.00 33.39           C  
ATOM   3146  CD  ARG   406     -18.194 -23.898  -6.313  1.00 36.79           C  
ATOM   3147  NE  ARG   406     -17.733 -24.752  -7.403  1.00 35.91           N  
ATOM   3148  NH1 ARG   406     -17.641 -23.056  -8.969  1.00 30.83           N  
ATOM   3149  NH2 ARG   406     -17.064 -25.195  -9.555  1.00 27.95           N  
ATOM   3150  CZ  ARG   406     -17.480 -24.332  -8.640  1.00 33.24           C  
ATOM   3151  N   LEU   407     -21.389 -23.458  -1.349  1.00 32.05           N  
ATOM   3152  CA  LEU   407     -21.801 -22.715  -0.163  1.00 33.85           C  
ATOM   3153  C   LEU   407     -21.739 -23.597   1.079  1.00 31.92           C  
ATOM   3154  CB  LEU   407     -23.218 -22.163  -0.342  1.00 30.00           C  
ATOM   3155  O   LEU   407     -22.573 -24.488   1.255  1.00 30.05           O  
ATOM   3156  CG  LEU   407     -23.340 -20.843  -1.104  1.00 28.18           C  
ATOM   3157  CD1 LEU   407     -24.725 -20.719  -1.731  1.00 27.26           C  
ATOM   3158  CD2 LEU   407     -23.060 -19.663  -0.179  1.00 30.05           C  
ATOM   3159  N   VAL   408     -20.934 -24.841   1.214  1.00 28.15           N  
ATOM   3160  CA  VAL   408     -20.613 -25.678   2.365  1.00 30.24           C  
ATOM   3161  C   VAL   408     -20.879 -24.906   3.655  1.00 28.10           C  
ATOM   3162  CB  VAL   408     -19.146 -26.160   2.325  1.00 25.76           C  
ATOM   3163  O   VAL   408     -20.369 -23.798   3.840  1.00 26.44           O  
ATOM   3164  CG1 VAL   408     -18.882 -27.180   3.431  1.00 25.94           C  
ATOM   3165  CG2 VAL   408     -18.817 -26.754   0.956  1.00 25.93           C  
ATOM   3166  N   ILE   409     -22.104 -25.126   4.071  1.00 25.85           N  
ATOM   3167  CA  ILE   409     -22.958 -25.409   5.219  1.00 26.11           C  
ATOM   3168  C   ILE   409     -22.152 -26.128   6.298  1.00 25.93           C  
ATOM   3169  CB  ILE   409     -24.186 -26.256   4.814  1.00 24.18           C  
ATOM   3170  O   ILE   409     -21.591 -27.199   6.053  1.00 25.02           O  
ATOM   3171  CG1 ILE   409     -24.994 -25.540   3.726  1.00 23.79           C  
ATOM   3172  CG2 ILE   409     -25.059 -26.559   6.035  1.00 24.33           C  
ATOM   3173  CD1 ILE   409     -26.145 -26.364   3.166  1.00 22.14           C  
ATOM   3174  N   GLY   410     -21.307 -25.445   7.204  1.00 25.38           N  
ATOM   3175  CA  GLY   410     -21.176 -25.996   8.543  1.00 25.16           C  
ATOM   3176  C   GLY   410     -19.917 -26.822   8.728  1.00 25.35           C  
ATOM   3177  O   GLY   410     -19.539 -27.594   7.844  1.00 24.10           O  
ATOM   3178  N   ASN   411     -18.753 -26.074   9.099  1.00 23.45           N  
ATOM   3179  CA  ASN   411     -17.675 -26.323  10.049  1.00 25.24           C  
ATOM   3180  C   ASN   411     -17.231 -27.783  10.024  1.00 23.48           C  
ATOM   3181  CB  ASN   411     -18.102 -25.923  11.463  1.00 22.05           C  
ATOM   3182  O   ASN   411     -16.483 -28.225  10.898  1.00 22.46           O  
ATOM   3183  CG  ASN   411     -17.873 -24.452  11.748  1.00 21.52           C  
ATOM   3184  ND2 ASN   411     -18.535 -23.937  12.778  1.00 15.88           N  
ATOM   3185  OD1 ASN   411     -17.108 -23.783  11.048  1.00 22.40           O  
ATOM   3186  N   THR   412     -17.267 -28.623   8.905  1.00 25.77           N  
ATOM   3187  CA  THR   412     -16.693 -29.952   8.727  1.00 26.49           C  
ATOM   3188  C   THR   412     -16.166 -30.128   7.306  1.00 25.87           C  
ATOM   3189  CB  THR   412     -17.726 -31.052   9.034  1.00 24.12           C  
ATOM   3190  O   THR   412     -16.907 -29.947   6.337  1.00 24.97           O  
ATOM   3191  CG2 THR   412     -17.230 -31.980  10.138  1.00 23.37           C  
ATOM   3192  OG1 THR   412     -18.954 -30.443   9.454  1.00 27.04           O  
ATOM   3193  N   ALA   413     -14.843 -29.862   7.060  1.00 27.08           N  
ATOM   3194  CA  ALA   413     -14.064 -30.372   5.934  1.00 27.73           C  
ATOM   3195  C   ALA   413     -14.199 -31.887   5.815  1.00 27.02           C  
ATOM   3196  CB  ALA   413     -12.596 -29.981   6.082  1.00 25.48           C  
ATOM   3197  O   ALA   413     -13.803 -32.625   6.721  1.00 26.18           O  
ATOM   3198  N   TYR   414     -15.472 -32.343   5.220  1.00 27.10           N  
ATOM   3199  CA  TYR   414     -15.576 -33.687   4.663  1.00 27.88           C  
ATOM   3200  C   TYR   414     -14.720 -33.826   3.410  1.00 27.13           C  
ATOM   3201  CB  TYR   414     -17.035 -34.023   4.339  1.00 25.76           C  
ATOM   3202  O   TYR   414     -14.657 -32.907   2.589  1.00 26.29           O  
ATOM   3203  CG  TYR   414     -17.916 -34.143   5.559  1.00 25.41           C  
ATOM   3204  CD1 TYR   414     -18.003 -35.341   6.265  1.00 24.09           C  
ATOM   3205  CD2 TYR   414     -18.663 -33.059   6.008  1.00 26.80           C  
ATOM   3206  CE1 TYR   414     -18.815 -35.456   7.388  1.00 28.18           C  
ATOM   3207  CE2 TYR   414     -19.479 -33.163   7.130  1.00 29.88           C  
ATOM   3208  OH  TYR   414     -20.353 -34.472   8.925  1.00 22.96           O  
ATOM   3209  CZ  TYR   414     -19.547 -34.364   7.813  1.00 26.87           C  
ATOM   3210  N   ASP   415     -13.524 -34.608   3.404  1.00 28.23           N  
ATOM   3211  CA  ASP   415     -12.926 -35.271   2.250  1.00 29.14           C  
ATOM   3212  C   ASP   415     -13.999 -35.882   1.351  1.00 28.19           C  
ATOM   3213  CB  ASP   415     -11.941 -36.350   2.702  1.00 26.66           C  
ATOM   3214  O   ASP   415     -14.609 -36.894   1.704  1.00 27.29           O  
ATOM   3215  CG  ASP   415     -10.929 -36.716   1.630  1.00 25.59           C  
ATOM   3216  OD1 ASP   415     -11.112 -36.321   0.458  1.00 27.81           O  
ATOM   3217  OD2 ASP   415      -9.942 -37.409   1.959  1.00 28.99           O  
ATOM   3218  N   LEU   416     -14.700 -35.029   0.522  1.00 29.50           N  
ATOM   3219  CA  LEU   416     -15.676 -35.499  -0.454  1.00 32.58           C  
ATOM   3220  C   LEU   416     -15.016 -36.398  -1.494  1.00 29.68           C  
ATOM   3221  CB  LEU   416     -16.357 -34.314  -1.145  1.00 28.47           C  
ATOM   3222  O   LEU   416     -15.663 -36.822  -2.454  1.00 29.18           O  
ATOM   3223  CG  LEU   416     -17.236 -33.428  -0.262  1.00 27.31           C  
ATOM   3224  CD1 LEU   416     -17.649 -32.169  -1.018  1.00 26.71           C  
ATOM   3225  CD2 LEU   416     -18.463 -34.198   0.215  1.00 30.11           C  
ATOM   3226  N   LYS   417     -13.707 -36.952  -1.282  1.00 29.62           N  
ATOM   3227  CA  LYS   417     -13.273 -38.142  -2.008  1.00 33.17           C  
ATOM   3228  C   LYS   417     -13.655 -39.415  -1.257  1.00 29.58           C  
ATOM   3229  CB  LYS   417     -11.762 -38.106  -2.244  1.00 27.79           C  
ATOM   3230  O   LYS   417     -13.654 -40.505  -1.833  1.00 28.13           O  
ATOM   3231  CG  LYS   417     -11.317 -37.051  -3.246  1.00 26.68           C  
ATOM   3232  CD  LYS   417      -9.818 -37.127  -3.509  1.00 32.07           C  
ATOM   3233  CE  LYS   417      -9.365 -36.048  -4.483  1.00 29.20           C  
ATOM   3234  NZ  LYS   417      -7.890 -36.093  -4.713  1.00 31.14           N  
ATOM   3235  N   ASP   418     -14.214 -39.130  -0.011  1.00 29.78           N  
ATOM   3236  CA  ASP   418     -14.608 -40.348   0.690  1.00 31.25           C  
ATOM   3237  C   ASP   418     -16.121 -40.545   0.642  1.00 29.81           C  
ATOM   3238  CB  ASP   418     -14.128 -40.310   2.142  1.00 27.35           C  
ATOM   3239  O   ASP   418     -16.877 -39.715   1.151  1.00 28.30           O  
ATOM   3240  CG  ASP   418     -14.306 -41.636   2.861  1.00 26.49           C  
ATOM   3241  OD1 ASP   418     -14.487 -42.675   2.188  1.00 30.31           O  
ATOM   3242  OD2 ASP   418     -14.267 -41.643   4.110  1.00 31.17           O  
ATOM   3243  N   ASP   419     -16.615 -41.212  -0.456  1.00 35.27           N  
ATOM   3244  CA  ASP   419     -17.986 -41.694  -0.588  1.00 36.98           C  
ATOM   3245  C   ASP   419     -18.612 -41.952   0.780  1.00 35.09           C  
ATOM   3246  CB  ASP   419     -18.028 -42.969  -1.434  1.00 32.67           C  
ATOM   3247  O   ASP   419     -19.805 -41.712   0.979  1.00 32.87           O  
ATOM   3248  CG  ASP   419     -17.962 -42.693  -2.926  1.00 31.69           C  
ATOM   3249  OD1 ASP   419     -18.288 -41.564  -3.353  1.00 34.18           O  
ATOM   3250  OD2 ASP   419     -17.582 -43.613  -3.682  1.00 38.64           O  
ATOM   3251  N   GLU   420     -17.772 -42.372   1.791  1.00 37.04           N  
ATOM   3252  CA  GLU   420     -18.327 -42.552   3.129  1.00 38.29           C  
ATOM   3253  C   GLU   420     -18.451 -41.218   3.860  1.00 36.74           C  
ATOM   3254  CB  GLU   420     -17.464 -43.519   3.944  1.00 35.21           C  
ATOM   3255  O   GLU   420     -19.451 -40.965   4.535  1.00 34.71           O  
ATOM   3256  CG  GLU   420     -18.247 -44.664   4.570  1.00 34.08           C  
ATOM   3257  CD  GLU   420     -17.398 -45.553   5.465  1.00 38.13           C  
ATOM   3258  OE1 GLU   420     -16.153 -45.422   5.444  1.00 45.88           O  
ATOM   3259  OE2 GLU   420     -17.982 -46.387   6.191  1.00 41.84           O  
ATOM   3260  N   SER   421     -17.527 -40.285   3.745  1.00 37.30           N  
ATOM   3261  CA  SER   421     -17.673 -38.932   4.273  1.00 38.60           C  
ATOM   3262  C   SER   421     -18.744 -38.156   3.514  1.00 37.09           C  
ATOM   3263  CB  SER   421     -16.342 -38.182   4.202  1.00 35.36           C  
ATOM   3264  O   SER   421     -19.541 -37.434   4.118  1.00 35.14           O  
ATOM   3265  OG  SER   421     -15.354 -38.836   4.980  1.00 32.58           O  
ATOM   3266  N   PHE   422     -18.897 -38.391   2.255  1.00 39.51           N  
ATOM   3267  CA  PHE   422     -19.986 -37.902   1.417  1.00 41.04           C  
ATOM   3268  C   PHE   422     -21.309 -38.541   1.823  1.00 39.37           C  
ATOM   3269  CB  PHE   422     -19.699 -38.184  -0.060  1.00 37.47           C  
ATOM   3270  O   PHE   422     -22.324 -37.852   1.952  1.00 37.38           O  
ATOM   3271  CG  PHE   422     -20.620 -37.464  -1.007  1.00 35.90           C  
ATOM   3272  CD1 PHE   422     -20.501 -36.094  -1.207  1.00 34.39           C  
ATOM   3273  CD2 PHE   422     -21.607 -38.157  -1.697  1.00 37.02           C  
ATOM   3274  CE1 PHE   422     -21.353 -35.424  -2.082  1.00 37.90           C  
ATOM   3275  CE2 PHE   422     -22.462 -37.495  -2.573  1.00 38.25           C  
ATOM   3276  CZ  PHE   422     -22.334 -36.128  -2.764  1.00 36.06           C  
ATOM   3277  N   ALA   423     -21.268 -39.875   1.975  1.00 43.66           N  
ATOM   3278  CA  ALA   423     -22.462 -40.584   2.427  1.00 44.25           C  
ATOM   3279  C   ALA   423     -22.858 -40.150   3.835  1.00 43.34           C  
ATOM   3280  CB  ALA   423     -22.232 -42.093   2.384  1.00 42.41           C  
ATOM   3281  O   ALA   423     -24.040 -39.935   4.115  1.00 41.34           O  
ATOM   3282  N   LYS   424     -21.837 -39.845   4.679  1.00 42.19           N  
ATOM   3283  CA  LYS   424     -22.094 -39.371   6.036  1.00 43.09           C  
ATOM   3284  C   LYS   424     -22.526 -37.907   6.034  1.00 41.88           C  
ATOM   3285  CB  LYS   424     -20.853 -39.550   6.911  1.00 41.35           C  
ATOM   3286  O   LYS   424     -23.374 -37.504   6.832  1.00 39.76           O  
ATOM   3287  CG  LYS   424     -20.898 -40.780   7.806  1.00 39.90           C  
ATOM   3288  CD  LYS   424     -19.597 -40.957   8.579  1.00 41.67           C  
ATOM   3289  CE  LYS   424     -19.625 -42.213   9.440  1.00 41.07           C  
ATOM   3290  NZ  LYS   424     -18.314 -42.449  10.116  1.00 40.94           N  
ATOM   3291  N   LEU   425     -22.102 -37.092   5.057  1.00 37.51           N  
ATOM   3292  CA  LEU   425     -22.599 -35.741   4.822  1.00 39.08           C  
ATOM   3293  C   LEU   425     -24.040 -35.771   4.323  1.00 37.28           C  
ATOM   3294  CB  LEU   425     -21.711 -35.013   3.809  1.00 36.28           C  
ATOM   3295  O   LEU   425     -24.872 -34.977   4.768  1.00 35.40           O  
ATOM   3296  CG  LEU   425     -21.650 -33.489   3.933  1.00 34.85           C  
ATOM   3297  CD1 LEU   425     -20.318 -33.061   4.541  1.00 34.17           C  
ATOM   3298  CD2 LEU   425     -21.859 -32.832   2.573  1.00 36.11           C  
ATOM   3299  N   ILE   426     -24.286 -36.572   3.381  1.00 40.72           N  
ATOM   3300  CA  ILE   426     -25.633 -36.739   2.847  1.00 42.06           C  
ATOM   3301  C   ILE   426     -26.541 -37.343   3.916  1.00 40.63           C  
ATOM   3302  CB  ILE   426     -25.633 -37.624   1.581  1.00 39.49           C  
ATOM   3303  O   ILE   426     -27.678 -36.900   4.096  1.00 38.51           O  
ATOM   3304  CG1 ILE   426     -24.966 -36.888   0.414  1.00 37.06           C  
ATOM   3305  CG2 ILE   426     -27.060 -38.047   1.217  1.00 37.17           C  
ATOM   3306  CD1 ILE   426     -25.248 -37.504  -0.950  1.00 37.15           C  
ATOM   3307  N   GLU   427     -26.011 -38.278   4.747  1.00 43.06           N  
ATOM   3308  CA  GLU   427     -26.823 -38.898   5.789  1.00 45.09           C  
ATOM   3309  C   GLU   427     -27.128 -37.911   6.912  1.00 42.72           C  
ATOM   3310  CB  GLU   427     -26.122 -40.136   6.353  1.00 41.83           C  
ATOM   3311  O   GLU   427     -28.253 -37.861   7.413  1.00 40.44           O  
ATOM   3312  CG  GLU   427     -26.956 -41.406   6.273  1.00 40.94           C  
ATOM   3313  CD  GLU   427     -26.678 -42.379   7.407  1.00 43.97           C  
ATOM   3314  OE1 GLU   427     -25.550 -42.371   7.951  1.00 47.59           O  
ATOM   3315  OE2 GLU   427     -27.594 -43.158   7.754  1.00 45.78           O  
ATOM   3316  N   LEU   428     -26.142 -36.963   7.261  1.00 36.52           N  
ATOM   3317  CA  LEU   428     -26.345 -35.890   8.228  1.00 38.92           C  
ATOM   3318  C   LEU   428     -27.312 -34.844   7.684  1.00 36.37           C  
ATOM   3319  CB  LEU   428     -25.010 -35.231   8.586  1.00 35.36           C  
ATOM   3320  O   LEU   428     -28.166 -34.342   8.418  1.00 34.37           O  
ATOM   3321  CG  LEU   428     -24.485 -35.487   9.999  1.00 34.48           C  
ATOM   3322  CD1 LEU   428     -23.016 -35.895   9.953  1.00 35.18           C  
ATOM   3323  CD2 LEU   428     -24.674 -34.251  10.872  1.00 36.91           C  
ATOM   3324  N   ALA   429     -27.175 -34.439   6.435  1.00 37.64           N  
ATOM   3325  CA  ALA   429     -28.099 -33.529   5.762  1.00 39.27           C  
ATOM   3326  C   ALA   429     -29.508 -34.113   5.715  1.00 37.51           C  
ATOM   3327  CB  ALA   429     -27.607 -33.221   4.349  1.00 36.00           C  
ATOM   3328  O   ALA   429     -30.494 -33.383   5.836  1.00 35.36           O  
ATOM   3329  N   LYS   430     -29.616 -35.446   5.548  1.00 39.83           N  
ATOM   3330  CA  LYS   430     -30.896 -36.147   5.589  1.00 40.74           C  
ATOM   3331  C   LYS   430     -31.448 -36.201   7.010  1.00 39.42           C  
ATOM   3332  CB  LYS   430     -30.750 -37.563   5.029  1.00 38.05           C  
ATOM   3333  O   LYS   430     -32.658 -36.085   7.216  1.00 37.11           O  
ATOM   3334  CG  LYS   430     -30.704 -37.626   3.510  1.00 36.81           C  
ATOM   3335  CD  LYS   430     -30.577 -39.061   3.013  1.00 39.59           C  
ATOM   3336  CE  LYS   430     -30.531 -39.125   1.493  1.00 37.94           C  
ATOM   3337  NZ  LYS   430     -30.336 -40.523   1.003  1.00 39.55           N  
ATOM   3338  N   LYS   431     -30.611 -36.434   8.100  1.00 36.27           N  
ATOM   3339  CA  LYS   431     -31.046 -36.531   9.490  1.00 37.95           C  
ATOM   3340  C   LYS   431     -31.326 -35.151  10.077  1.00 36.02           C  
ATOM   3341  CB  LYS   431     -29.995 -37.256  10.332  1.00 34.44           C  
ATOM   3342  O   LYS   431     -32.112 -35.017  11.018  1.00 33.70           O  
ATOM   3343  CG  LYS   431     -30.185 -38.764  10.397  1.00 33.53           C  
ATOM   3344  CD  LYS   431     -29.141 -39.421  11.291  1.00 37.26           C  
ATOM   3345  CE  LYS   431     -29.310 -40.934  11.331  1.00 35.02           C  
ATOM   3346  NZ  LYS   431     -28.239 -41.590  12.139  1.00 36.86           N  
ATOM   3347  N   HIS   432     -30.846 -34.083   9.739  1.00 28.36           N  
ATOM   3348  CA  HIS   432     -31.128 -32.694  10.084  1.00 30.55           C  
ATOM   3349  C   HIS   432     -31.686 -31.932   8.887  1.00 28.18           C  
ATOM   3350  CB  HIS   432     -29.865 -32.005  10.602  1.00 26.31           C  
ATOM   3351  O   HIS   432     -30.931 -31.499   8.013  1.00 26.67           O  
ATOM   3352  CG  HIS   432     -29.453 -32.455  11.968  1.00 25.39           C  
ATOM   3353  CD2 HIS   432     -28.426 -33.238  12.373  1.00 27.71           C  
ATOM   3354  ND1 HIS   432     -30.139 -32.097  13.108  1.00 18.40           N  
ATOM   3355  CE1 HIS   432     -29.549 -32.641  14.159  1.00 25.84           C  
ATOM   3356  NE2 HIS   432     -28.507 -33.339  13.741  1.00 24.34           N  
ATOM   3357  N   PRO   433     -32.977 -32.177   8.574  1.00 30.78           N  
ATOM   3358  CA  PRO   433     -33.763 -31.455   7.570  1.00 30.98           C  
ATOM   3359  C   PRO   433     -33.493 -29.952   7.578  1.00 30.72           C  
ATOM   3360  CB  PRO   433     -35.209 -31.752   7.973  1.00 28.42           C  
ATOM   3361  O   PRO   433     -33.308 -29.360   8.645  1.00 29.44           O  
ATOM   3362  CG  PRO   433     -35.098 -32.563   9.224  1.00 27.48           C  
ATOM   3363  CD  PRO   433     -33.643 -32.727   9.558  1.00 30.51           C  
ATOM   3364  N   LEU   434     -32.659 -29.567   6.642  1.00 23.95           N  
ATOM   3365  CA  LEU   434     -32.022 -28.288   6.349  1.00 27.20           C  
ATOM   3366  C   LEU   434     -32.883 -27.127   6.835  1.00 24.23           C  
ATOM   3367  CB  LEU   434     -31.760 -28.151   4.847  1.00 23.42           C  
ATOM   3368  O   LEU   434     -32.359 -26.100   7.272  1.00 23.64           O  
ATOM   3369  CG  LEU   434     -30.307 -28.305   4.395  1.00 23.50           C  
ATOM   3370  CD1 LEU   434     -30.217 -29.278   3.223  1.00 22.66           C  
ATOM   3371  CD2 LEU   434     -29.717 -26.951   4.018  1.00 24.90           C  
ATOM   3372  N   GLU   435     -34.219 -27.132   7.003  1.00 23.87           N  
ATOM   3373  CA  GLU   435     -35.093 -26.285   7.809  1.00 25.32           C  
ATOM   3374  C   GLU   435     -34.634 -26.244   9.264  1.00 23.58           C  
ATOM   3375  CB  GLU   435     -36.541 -26.775   7.728  1.00 21.28           C  
ATOM   3376  O   GLU   435     -34.711 -25.201   9.916  1.00 22.09           O  
ATOM   3377  CG  GLU   435     -37.348 -26.129   6.611  1.00 20.75           C  
ATOM   3378  CD  GLU   435     -38.711 -26.771   6.407  1.00 15.47           C  
ATOM   3379  OE1 GLU   435     -39.036 -27.747   7.122  1.00 15.99           O  
ATOM   3380  OE2 GLU   435     -39.460 -26.295   5.525  1.00 12.46           O  
ATOM   3381  N   LYS   436     -33.973 -27.261   9.849  1.00 24.49           N  
ATOM   3382  CA  LYS   436     -33.480 -27.452  11.210  1.00 24.07           C  
ATOM   3383  C   LYS   436     -31.982 -27.173  11.296  1.00 24.39           C  
ATOM   3384  CB  LYS   436     -33.778 -28.872  11.694  1.00 21.83           C  
ATOM   3385  O   LYS   436     -31.493 -26.693  12.320  1.00 22.99           O  
ATOM   3386  CG  LYS   436     -35.012 -28.978  12.577  1.00 21.00           C  
ATOM   3387  CD  LYS   436     -35.202 -30.395  13.104  1.00 18.93           C  
ATOM   3388  CE  LYS   436     -36.442 -30.505  13.980  1.00 13.72           C  
ATOM   3389  NZ  LYS   436     -36.646 -31.898  14.479  1.00 11.47           N  
ATOM   3390  N   VAL   437     -31.264 -27.168  10.249  1.00 24.67           N  
ATOM   3391  CA  VAL   437     -29.905 -26.650  10.133  1.00 23.49           C  
ATOM   3392  C   VAL   437     -29.947 -25.157   9.815  1.00 24.76           C  
ATOM   3393  CB  VAL   437     -29.101 -27.402   9.049  1.00 22.79           C  
ATOM   3394  O   VAL   437     -29.181 -24.373  10.381  1.00 23.48           O  
ATOM   3395  CG1 VAL   437     -27.693 -26.823   8.921  1.00 21.98           C  
ATOM   3396  CG2 VAL   437     -29.041 -28.895   9.370  1.00 22.84           C  
ATOM   3397  N   VAL   438     -31.040 -24.693   9.130  1.00 23.03           N  
ATOM   3398  CA  VAL   438     -31.296 -23.353   8.612  1.00 22.72           C  
ATOM   3399  C   VAL   438     -31.944 -22.494   9.696  1.00 23.12           C  
ATOM   3400  CB  VAL   438     -32.194 -23.392   7.355  1.00 21.40           C  
ATOM   3401  O   VAL   438     -31.566 -21.336   9.887  1.00 21.89           O  
ATOM   3402  CG1 VAL   438     -32.511 -21.977   6.874  1.00 21.72           C  
ATOM   3403  CG2 VAL   438     -31.523 -24.199   6.245  1.00 21.49           C  
ATOM   3404  N   LYS   439     -32.789 -23.041  10.550  1.00 23.75           N  
ATOM   3405  CA  LYS   439     -33.388 -22.648  11.822  1.00 22.81           C  
ATOM   3406  C   LYS   439     -32.369 -22.726  12.956  1.00 23.78           C  
ATOM   3407  CB  LYS   439     -34.597 -23.527  12.142  1.00 21.15           C  
ATOM   3408  O   LYS   439     -32.390 -21.904  13.874  1.00 22.44           O  
ATOM   3409  CG  LYS   439     -35.877 -22.748  12.406  1.00 20.44           C  
ATOM   3410  CD  LYS   439     -37.040 -23.677  12.729  1.00 15.94           C  
ATOM   3411  CE  LYS   439     -38.313 -22.896  13.031  1.00 13.63           C  
ATOM   3412  NZ  LYS   439     -39.458 -23.803  13.344  1.00 10.99           N  
ATOM   3413  N   ASN   440     -31.407 -23.584  12.804  1.00 22.73           N  
ATOM   3414  CA  ASN   440     -30.421 -23.802  13.857  1.00 22.86           C  
ATOM   3415  C   ASN   440     -29.130 -23.037  13.582  1.00 22.99           C  
ATOM   3416  CB  ASN   440     -30.129 -25.295  14.018  1.00 20.56           C  
ATOM   3417  O   ASN   440     -28.390 -22.705  14.510  1.00 21.66           O  
ATOM   3418  CG  ASN   440     -31.186 -26.012  14.835  1.00 16.71           C  
ATOM   3419  ND2 ASN   440     -31.268 -27.327  14.676  1.00 10.41           N  
ATOM   3420  OD1 ASN   440     -31.923 -25.388  15.603  1.00  9.19           O  
ATOM   3421  N   VAL   441     -28.995 -22.412  12.338  1.00 23.10           N  
ATOM   3422  CA  VAL   441     -28.052 -21.333  12.058  1.00 22.18           C  
ATOM   3423  C   VAL   441     -28.635 -20.003  12.529  1.00 23.13           C  
ATOM   3424  CB  VAL   441     -27.703 -21.260  10.555  1.00 21.47           C  
ATOM   3425  O   VAL   441     -27.896 -19.103  12.936  1.00 22.07           O  
ATOM   3426  CG1 VAL   441     -26.651 -20.183  10.296  1.00 17.46           C  
ATOM   3427  CG2 VAL   441     -27.216 -22.619  10.054  1.00 21.21           C  
ATOM   3428  N   ARG   442     -30.051 -19.907  12.807  1.00 22.29           N  
ATOM   3429  CA  ARG   442     -30.879 -18.945  13.528  1.00 21.23           C  
ATOM   3430  C   ARG   442     -30.516 -18.912  15.009  1.00 22.33           C  
ATOM   3431  CB  ARG   442     -32.363 -19.278  13.359  1.00 20.32           C  
ATOM   3432  O   ARG   442     -30.547 -17.852  15.637  1.00 20.92           O  
ATOM   3433  CG  ARG   442     -32.987 -18.689  12.104  1.00 20.54           C  
ATOM   3434  CD  ARG   442     -34.488 -18.938  12.051  1.00 22.02           C  
ATOM   3435  NE  ARG   442     -35.078 -18.415  10.822  1.00 12.64           N  
ATOM   3436  NH1 ARG   442     -37.250 -18.961  11.388  1.00 13.90           N  
ATOM   3437  NH2 ARG   442     -36.806 -17.935   9.387  1.00 14.64           N  
ATOM   3438  CZ  ARG   442     -36.377 -18.438  10.535  1.00 18.06           C  
ATOM   3439  N   GLU   443     -30.122 -20.086  15.663  1.00 22.68           N  
ATOM   3440  CA  GLU   443     -30.061 -20.681  16.995  1.00 22.49           C  
ATOM   3441  C   GLU   443     -28.847 -21.595  17.136  1.00 22.66           C  
ATOM   3442  CB  GLU   443     -31.344 -21.462  17.293  1.00 20.11           C  
ATOM   3443  O   GLU   443     -28.925 -22.790  16.844  1.00 21.37           O  
ATOM   3444  CG  GLU   443     -32.405 -20.647  18.019  1.00 18.33           C  
ATOM   3445  CD  GLU   443     -33.651 -21.449  18.356  1.00  9.06           C  
ATOM   3446  OE1 GLU   443     -33.732 -22.637  17.967  1.00 11.88           O  
ATOM   3447  OE2 GLU   443     -34.555 -20.886  19.013  1.00 11.21           O  
ATOM   3448  N   VAL   444     -27.797 -21.500  16.349  1.00 21.21           N  
ATOM   3449  CA  VAL   444     -26.771 -22.236  17.081  1.00 21.35           C  
ATOM   3450  C   VAL   444     -26.399 -21.478  18.353  1.00 20.83           C  
ATOM   3451  CB  VAL   444     -25.514 -22.470  16.214  1.00 19.20           C  
ATOM   3452  O   VAL   444     -25.880 -20.361  18.289  1.00 19.93           O  
ATOM   3453  CG1 VAL   444     -24.519 -23.375  16.938  1.00 11.13           C  
ATOM   3454  CG2 VAL   444     -25.902 -23.070  14.864  1.00  9.43           C  
ATOM   3455  N   GLN   445     -27.291 -21.158  19.191  1.00  9.97           N  
ATOM   3456  CA  GLN   445     -27.292 -21.586  20.586  1.00 20.72           C  
ATOM   3457  C   GLN   445     -26.562 -22.915  20.754  1.00 13.03           C  
ATOM   3458  CB  GLN   445     -28.723 -21.702  21.112  1.00  7.76           C  
ATOM   3459  O   GLN   445     -26.808 -23.864  20.006  1.00 13.00           O  
ATOM   3460  CG  GLN   445     -29.322 -20.377  21.564  1.00  5.39           C  
ATOM   3461  CD  GLN   445     -30.706 -20.533  22.165  1.00  7.06           C  
ATOM   3462  NE2 GLN   445     -31.208 -19.469  22.782  1.00  7.71           N  
ATOM   3463  OE1 GLN   445     -31.319 -21.601  22.076  1.00  9.17           O  
ATOM   3464  N   PHE   446     -25.236 -22.887  20.885  1.00 19.06           N  
ATOM   3465  CA  PHE   446     -24.599 -23.583  21.996  1.00 21.02           C  
ATOM   3466  C   PHE   446     -25.313 -24.896  22.294  1.00 18.84           C  
ATOM   3467  CB  PHE   446     -24.583 -22.699  23.248  1.00 17.53           C  
ATOM   3468  O   PHE   446     -26.456 -24.896  22.755  1.00 18.24           O  
ATOM   3469  CG  PHE   446     -23.589 -21.571  23.181  1.00 15.20           C  
ATOM   3470  CD1 PHE   446     -22.249 -21.788  23.481  1.00  8.76           C  
ATOM   3471  CD2 PHE   446     -23.994 -20.293  22.819  1.00  9.45           C  
ATOM   3472  CE1 PHE   446     -21.327 -20.746  23.420  1.00  8.37           C  
ATOM   3473  CE2 PHE   446     -23.078 -19.246  22.757  1.00  9.53           C  
ATOM   3474  CZ  PHE   446     -21.746 -19.475  23.058  1.00  8.35           C  
ATOM   3475  N   SER   447     -25.287 -26.000  21.298  1.00 18.56           N  
ATOM   3476  CA  SER   447     -25.558 -27.351  21.776  1.00 21.26           C  
ATOM   3477  C   SER   447     -24.530 -28.344  21.243  1.00 18.83           C  
ATOM   3478  CB  SER   447     -26.964 -27.792  21.368  1.00 16.66           C  
ATOM   3479  O   SER   447     -24.114 -28.253  20.087  1.00 18.59           O  
ATOM   3480  OG  SER   447     -26.994 -28.181  20.006  1.00 10.02           O  
ATOM   3481  N   GLU   448     -23.557 -28.996  22.275  1.00 19.53           N  
ATOM   3482  CA  GLU   448     -23.093 -30.240  22.880  1.00 20.63           C  
ATOM   3483  C   GLU   448     -22.881 -31.322  21.825  1.00 19.66           C  
ATOM   3484  CB  GLU   448     -24.086 -30.726  23.939  1.00 17.79           C  
ATOM   3485  O   GLU   448     -23.845 -31.839  21.256  1.00 19.29           O  
ATOM   3486  CG  GLU   448     -23.940 -30.029  25.285  1.00 16.37           C  
ATOM   3487  CD  GLU   448     -24.797 -30.648  26.377  1.00  8.80           C  
ATOM   3488  OE1 GLU   448     -25.623 -31.538  26.070  1.00 12.35           O  
ATOM   3489  OE2 GLU   448     -24.644 -30.239  27.549  1.00 11.40           O  
ATOM   3490  N   LYS   449     -22.053 -31.226  20.685  1.00 21.56           N  
ATOM   3491  CA  LYS   449     -21.532 -32.500  20.198  1.00 22.80           C  
ATOM   3492  C   LYS   449     -21.156 -32.412  18.722  1.00 21.84           C  
ATOM   3493  CB  LYS   449     -22.557 -33.616  20.411  1.00 20.19           C  
ATOM   3494  O   LYS   449     -22.019 -32.519  17.848  1.00 21.58           O  
ATOM   3495  CG  LYS   449     -22.515 -34.237  21.800  1.00 20.28           C  
ATOM   3496  CD  LYS   449     -23.455 -35.431  21.906  1.00 20.70           C  
ATOM   3497  CE  LYS   449     -23.440 -36.032  23.305  1.00 16.64           C  
ATOM   3498  NZ  LYS   449     -24.342 -37.219  23.408  1.00 12.05           N  
ATOM   3499  N   VAL   450     -20.108 -31.615  18.399  1.00 21.75           N  
ATOM   3500  CA  VAL   450     -19.430 -31.968  17.156  1.00 22.25           C  
ATOM   3501  C   VAL   450     -18.007 -32.433  17.458  1.00 21.71           C  
ATOM   3502  CB  VAL   450     -19.404 -30.781  16.167  1.00 20.45           C  
ATOM   3503  O   VAL   450     -17.253 -31.739  18.145  1.00 21.15           O  
ATOM   3504  CG1 VAL   450     -18.791 -31.204  14.833  1.00 15.70           C  
ATOM   3505  CG2 VAL   450     -20.814 -30.230  15.960  1.00 19.86           C  
ATOM   3506  N   THR   451     -17.642 -33.826  17.628  1.00 21.30           N  
ATOM   3507  CA  THR   451     -16.524 -34.759  17.715  1.00 22.87           C  
ATOM   3508  C   THR   451     -15.530 -34.519  16.582  1.00 21.47           C  
ATOM   3509  CB  THR   451     -17.011 -36.219  17.673  1.00 20.03           C  
ATOM   3510  O   THR   451     -15.917 -34.456  15.413  1.00 21.20           O  
ATOM   3511  CG2 THR   451     -16.493 -37.006  18.873  1.00 12.03           C  
ATOM   3512  OG1 THR   451     -18.444 -36.239  17.685  1.00 13.64           O  
ATOM   3513  N   LEU   452     -14.458 -33.803  16.866  1.00 21.96           N  
ATOM   3514  CA  LEU   452     -13.149 -33.602  16.254  1.00 21.48           C  
ATOM   3515  C   LEU   452     -12.383 -34.918  16.166  1.00 21.98           C  
ATOM   3516  CB  LEU   452     -12.337 -32.576  17.048  1.00 21.20           C  
ATOM   3517  O   LEU   452     -12.300 -35.659  17.148  1.00 21.61           O  
ATOM   3518  CG  LEU   452     -12.773 -31.116  16.915  1.00 21.69           C  
ATOM   3519  CD1 LEU   452     -12.290 -30.308  18.115  1.00 19.25           C  
ATOM   3520  CD2 LEU   452     -12.248 -30.518  15.614  1.00 21.33           C  
ATOM   3521  N   SER   453     -12.349 -35.399  14.983  1.00 21.89           N  
ATOM   3522  CA  SER   453     -11.459 -36.525  14.723  1.00 23.09           C  
ATOM   3523  C   SER   453      -9.996 -36.115  14.855  1.00 21.70           C  
ATOM   3524  CB  SER   453     -11.712 -37.099  13.328  1.00 20.46           C  
ATOM   3525  O   SER   453      -9.637 -34.973  14.563  1.00 21.46           O  
ATOM   3526  OG  SER   453     -10.953 -36.404  12.354  1.00 12.84           O  
ATOM   3527  N   ASP   454      -9.216 -36.616  15.951  1.00 19.58           N  
ATOM   3528  CA  ASP   454      -7.812 -36.826  16.292  1.00 20.88           C  
ATOM   3529  C   ASP   454      -6.909 -36.561  15.090  1.00 19.01           C  
ATOM   3530  CB  ASP   454      -7.593 -38.249  16.811  1.00 17.81           C  
ATOM   3531  O   ASP   454      -5.711 -36.317  15.249  1.00 18.41           O  
ATOM   3532  CG  ASP   454      -8.503 -38.603  17.975  1.00 15.99           C  
ATOM   3533  OD1 ASP   454      -8.997 -37.684  18.663  1.00 10.22           O  
ATOM   3534  OD2 ASP   454      -8.724 -39.811  18.207  1.00 10.84           O  
ATOM   3535  N   LYS   455      -7.345 -36.235  13.856  1.00 21.61           N  
ATOM   3536  CA  LYS   455      -6.495 -36.314  12.671  1.00 21.31           C  
ATOM   3537  C   LYS   455      -6.206 -34.926  12.108  1.00 21.16           C  
ATOM   3538  CB  LYS   455      -7.147 -37.189  11.600  1.00 19.42           C  
ATOM   3539  O   LYS   455      -5.204 -34.726  11.419  1.00 20.24           O  
ATOM   3540  CG  LYS   455      -6.873 -38.677  11.764  1.00 18.61           C  
ATOM   3541  CD  LYS   455      -7.358 -39.471  10.558  1.00 16.87           C  
ATOM   3542  CE  LYS   455      -7.098 -40.962  10.729  1.00 14.07           C  
ATOM   3543  NZ  LYS   455      -7.537 -41.741   9.532  1.00 11.08           N  
ATOM   3544  N   TYR   456      -6.760 -33.730  12.792  1.00 21.67           N  
ATOM   3545  CA  TYR   456      -6.609 -32.426  12.155  1.00 21.93           C  
ATOM   3546  C   TYR   456      -6.515 -31.318  13.197  1.00 21.42           C  
ATOM   3547  CB  TYR   456      -7.779 -32.152  11.206  1.00 19.98           C  
ATOM   3548  O   TYR   456      -7.346 -31.239  14.105  1.00 20.66           O  
ATOM   3549  CG  TYR   456      -7.928 -33.183  10.113  1.00 19.81           C  
ATOM   3550  CD1 TYR   456      -7.146 -33.124   8.962  1.00 16.43           C  
ATOM   3551  CD2 TYR   456      -8.852 -34.216  10.229  1.00 15.88           C  
ATOM   3552  CE1 TYR   456      -7.281 -34.071   7.952  1.00 12.93           C  
ATOM   3553  CE2 TYR   456      -8.996 -35.168   9.224  1.00 15.21           C  
ATOM   3554  OH  TYR   456      -8.345 -36.027   7.095  1.00  9.34           O  
ATOM   3555  CZ  TYR   456      -8.207 -35.087   8.092  1.00 14.65           C  
ATOM   3556  N   ALA   457      -5.322 -30.696  13.635  1.00 21.06           N  
ATOM   3557  CA  ALA   457      -4.922 -29.456  14.295  1.00 21.12           C  
ATOM   3558  C   ALA   457      -5.393 -28.238  13.507  1.00 20.56           C  
ATOM   3559  CB  ALA   457      -3.406 -29.416  14.476  1.00 19.32           C  
ATOM   3560  O   ALA   457      -5.183 -28.156  12.294  1.00 20.05           O  
ATOM   3561  N   PHE   458      -6.576 -27.646  13.835  1.00 19.74           N  
ATOM   3562  CA  PHE   458      -7.231 -26.389  13.490  1.00 19.70           C  
ATOM   3563  C   PHE   458      -6.604 -25.226  14.248  1.00 19.64           C  
ATOM   3564  CB  PHE   458      -8.731 -26.464  13.790  1.00 18.50           C  
ATOM   3565  O   PHE   458      -6.519 -25.253  15.478  1.00 19.14           O  
ATOM   3566  CG  PHE   458      -9.513 -27.266  12.785  1.00 17.51           C  
ATOM   3567  CD1 PHE   458     -10.045 -26.660  11.654  1.00 12.61           C  
ATOM   3568  CD2 PHE   458      -9.715 -28.627  12.972  1.00 12.37           C  
ATOM   3569  CE1 PHE   458     -10.768 -27.400  10.721  1.00 11.21           C  
ATOM   3570  CE2 PHE   458     -10.437 -29.373  12.044  1.00 12.04           C  
ATOM   3571  CZ  PHE   458     -10.964 -28.757  10.920  1.00 13.04           C  
ATOM   3572  N   VAL   459      -5.686 -24.452  13.576  1.00 19.57           N  
ATOM   3573  CA  VAL   459      -5.031 -23.186  13.884  1.00 19.50           C  
ATOM   3574  C   VAL   459      -5.764 -22.041  13.188  1.00 19.16           C  
ATOM   3575  CB  VAL   459      -3.543 -23.199  13.465  1.00 17.75           C  
ATOM   3576  O   VAL   459      -6.013 -22.099  11.981  1.00 18.57           O  
ATOM   3577  CG1 VAL   459      -2.788 -22.043  14.117  1.00 12.26           C  
ATOM   3578  CG2 VAL   459      -2.899 -24.536  13.830  1.00 11.72           C  
ATOM   3579  N   PRO   460      -6.610 -21.046  13.977  1.00 21.62           N  
ATOM   3580  CA  PRO   460      -7.299 -19.775  13.743  1.00 21.27           C  
ATOM   3581  C   PRO   460      -6.620 -18.924  12.672  1.00 21.64           C  
ATOM   3582  CB  PRO   460      -7.239 -19.085  15.108  1.00 20.18           C  
ATOM   3583  O   PRO   460      -5.397 -18.761  12.691  1.00 20.95           O  
ATOM   3584  CG  PRO   460      -6.407 -19.991  15.957  1.00 20.01           C  
ATOM   3585  CD  PRO   460      -5.983 -21.167  15.126  1.00 21.23           C  
ATOM   3586  N   ALA   461      -7.255 -18.512  11.357  1.00 21.65           N  
ATOM   3587  CA  ALA   461      -7.044 -17.875  10.060  1.00 20.56           C  
ATOM   3588  C   ALA   461      -8.003 -16.705   9.860  1.00 21.77           C  
ATOM   3589  CB  ALA   461      -7.209 -18.893   8.934  1.00 20.45           C  
ATOM   3590  O   ALA   461      -9.219 -16.897   9.787  1.00 21.34           O  
ATOM   3591  N   SER   462      -7.587 -15.401  10.182  1.00 20.22           N  
ATOM   3592  CA  SER   462      -8.493 -14.277   9.966  1.00 21.87           C  
ATOM   3593  C   SER   462      -7.739 -13.045   9.477  1.00 20.62           C  
ATOM   3594  CB  SER   462      -9.251 -13.944  11.252  1.00 19.86           C  
ATOM   3595  O   SER   462      -6.832 -12.557  10.154  1.00 20.88           O  
ATOM   3596  OG  SER   462      -8.383 -13.370  12.213  1.00 18.17           O  
ATOM   3597  N   ASN   463      -7.788 -12.671   8.228  1.00 21.58           N  
ATOM   3598  CA  ASN   463      -7.828 -11.374   7.561  1.00 21.75           C  
ATOM   3599  C   ASN   463      -8.057 -11.523   6.059  1.00 21.70           C  
ATOM   3600  CB  ASN   463      -6.539 -10.593   7.826  1.00 20.69           C  
ATOM   3601  O   ASN   463      -7.248 -12.136   5.361  1.00 21.60           O  
ATOM   3602  CG  ASN   463      -6.556  -9.876   9.162  1.00 20.90           C  
ATOM   3603  ND2 ASN   463      -5.384  -9.458   9.625  1.00 15.65           N  
ATOM   3604  OD1 ASN   463      -7.613  -9.699   9.772  1.00 20.56           O  
ATOM   3605  N   GLN   464      -9.303 -11.516   5.679  1.00 23.24           N  
ATOM   3606  CA  GLN   464     -10.223 -11.432   4.550  1.00 22.10           C  
ATOM   3607  C   GLN   464     -10.106 -10.085   3.843  1.00 23.33           C  
ATOM   3608  CB  GLN   464     -11.664 -11.658   5.012  1.00 22.08           C  
ATOM   3609  O   GLN   464     -10.334  -9.037   4.451  1.00 22.79           O  
ATOM   3610  CG  GLN   464     -11.981 -13.109   5.349  1.00 22.28           C  
ATOM   3611  CD  GLN   464     -13.453 -13.337   5.635  1.00 24.87           C  
ATOM   3612  NE2 GLN   464     -13.819 -14.586   5.902  1.00 21.62           N  
ATOM   3613  OE1 GLN   464     -14.255 -12.398   5.617  1.00 32.40           O  
ATOM   3614  N   GLY   465      -9.248  -9.973   2.866  1.00 21.82           N  
ATOM   3615  CA  GLY   465      -9.366  -9.180   1.653  1.00 18.77           C  
ATOM   3616  C   GLY   465      -9.405  -7.687   1.918  1.00 21.80           C  
ATOM   3617  O   GLY   465     -10.213  -7.214   2.720  1.00 20.95           O  
ATOM   3618  N   ARG   466      -8.342  -7.226   2.921  1.00 21.95           N  
ATOM   3619  CA  ARG   466      -7.896  -5.852   3.132  1.00 20.00           C  
ATOM   3620  C   ARG   466      -8.863  -5.096   4.037  1.00 22.04           C  
ATOM   3621  CB  ARG   466      -7.751  -5.122   1.795  1.00 20.61           C  
ATOM   3622  O   ARG   466      -9.954  -4.715   3.609  1.00 21.41           O  
ATOM   3623  CG  ARG   466      -6.498  -5.499   1.020  1.00 20.36           C  
ATOM   3624  CD  ARG   466      -6.379  -4.712  -0.277  1.00 22.66           C  
ATOM   3625  NE  ARG   466      -5.269  -5.189  -1.097  1.00 18.65           N  
ATOM   3626  NH1 ARG   466      -5.606  -3.670  -2.805  1.00 16.09           N  
ATOM   3627  NH2 ARG   466      -3.900  -5.195  -2.941  1.00 13.06           N  
ATOM   3628  CZ  ARG   466      -4.928  -4.684  -2.279  1.00 16.00           C  
ATOM   3629  N   ILE   467      -9.125  -5.572   5.224  1.00 20.96           N  
ATOM   3630  CA  ILE   467      -9.684  -4.811   6.335  1.00 18.98           C  
ATOM   3631  C   ILE   467      -8.555  -4.262   7.204  1.00 21.03           C  
ATOM   3632  CB  ILE   467     -10.644  -5.674   7.185  1.00 19.61           C  
ATOM   3633  O   ILE   467      -7.710  -5.019   7.687  1.00 20.39           O  
ATOM   3634  CG1 ILE   467     -11.800  -6.193   6.324  1.00 13.59           C  
ATOM   3635  CG2 ILE   467     -11.168  -4.878   8.384  1.00 16.48           C  
ATOM   3636  CD1 ILE   467     -12.724  -7.164   7.047  1.00 14.18           C  
ATOM   3637  N   PHE   468      -8.002  -3.161   6.884  1.00 21.33           N  
ATOM   3638  CA  PHE   468      -7.430  -1.880   7.282  1.00 19.56           C  
ATOM   3639  C   PHE   468      -7.674  -1.615   8.763  1.00 21.34           C  
ATOM   3640  CB  PHE   468      -8.019  -0.743   6.441  1.00 20.04           C  
ATOM   3641  O   PHE   468      -8.822  -1.510   9.199  1.00 20.68           O  
ATOM   3642  CG  PHE   468      -7.381  -0.596   5.086  1.00 19.84           C  
ATOM   3643  CD1 PHE   468      -6.214   0.141   4.928  1.00 16.20           C  
ATOM   3644  CD2 PHE   468      -7.949  -1.195   3.970  1.00 17.37           C  
ATOM   3645  CE1 PHE   468      -5.621   0.279   3.675  1.00 16.28           C  
ATOM   3646  CE2 PHE   468      -7.363  -1.062   2.714  1.00 19.88           C  
ATOM   3647  CZ  PHE   468      -6.199  -0.324   2.569  1.00 15.38           C  
ATOM   3648  N   LEU   469      -7.100  -2.343   9.729  1.00 19.75           N  
ATOM   3649  CA  LEU   469      -6.820  -2.175  11.151  1.00 18.09           C  
ATOM   3650  C   LEU   469      -6.449  -0.730  11.465  1.00 19.83           C  
ATOM   3651  CB  LEU   469      -5.689  -3.111  11.588  1.00 18.59           C  
ATOM   3652  O   LEU   469      -5.510  -0.476  12.222  1.00 19.25           O  
ATOM   3653  CG  LEU   469      -6.084  -4.558  11.887  1.00 18.20           C  
ATOM   3654  CD1 LEU   469      -4.874  -5.476  11.754  1.00 14.43           C  
ATOM   3655  CD2 LEU   469      -6.696  -4.669  13.279  1.00 14.74           C  
ATOM   3656  N   SER   470      -7.267   0.247  10.934  1.00 20.11           N  
ATOM   3657  CA  SER   470      -7.509   1.535  11.577  1.00 18.85           C  
ATOM   3658  C   SER   470      -8.970   1.951  11.448  1.00 19.99           C  
ATOM   3659  CB  SER   470      -6.608   2.613  10.973  1.00 18.32           C  
ATOM   3660  O   SER   470      -9.473   2.730  12.261  1.00 19.31           O  
ATOM   3661  OG  SER   470      -6.994   2.902   9.640  1.00 11.49           O  
ATOM   3662  N   HIS   471      -9.905   0.895  11.519  1.00 19.55           N  
ATOM   3663  CA  HIS   471     -11.295   1.274  11.749  1.00 20.21           C  
ATOM   3664  C   HIS   471     -12.216   0.061  11.673  1.00 19.18           C  
ATOM   3665  CB  HIS   471     -11.736   2.332  10.736  1.00 17.76           C  
ATOM   3666  O   HIS   471     -12.570  -0.388  10.581  1.00 18.34           O  
ATOM   3667  CG  HIS   471     -11.232   3.706  11.047  1.00 15.83           C  
ATOM   3668  CD2 HIS   471     -10.392   4.520  10.365  1.00  9.68           C  
ATOM   3669  ND1 HIS   471     -11.594   4.391  12.186  1.00 12.98           N  
ATOM   3670  CE1 HIS   471     -10.997   5.571  12.192  1.00  8.13           C  
ATOM   3671  NE2 HIS   471     -10.261   5.674  11.098  1.00 10.14           N  
ATOM   3672  N   LEU   472     -11.777  -1.250  12.218  1.00 21.93           N  
ATOM   3673  CA  LEU   472     -12.809  -2.017  12.907  1.00 20.32           C  
ATOM   3674  C   LEU   472     -13.835  -1.091  13.552  1.00 21.80           C  
ATOM   3675  CB  LEU   472     -12.182  -2.923  13.971  1.00 20.32           C  
ATOM   3676  O   LEU   472     -13.473  -0.190  14.313  1.00 20.66           O  
ATOM   3677  CG  LEU   472     -11.540  -4.216  13.467  1.00 19.96           C  
ATOM   3678  CD1 LEU   472     -10.569  -4.766  14.506  1.00 16.69           C  
ATOM   3679  CD2 LEU   472     -12.611  -5.249  13.129  1.00 17.75           C  
ATOM   3680  N   ARG   473     -14.664  -0.327  12.769  1.00 22.39           N  
ATOM   3681  CA  ARG   473     -16.008   0.123  13.119  1.00 20.55           C  
ATOM   3682  C   ARG   473     -16.270  -0.045  14.612  1.00 22.15           C  
ATOM   3683  CB  ARG   473     -17.059  -0.643  12.313  1.00 20.34           C  
ATOM   3684  O   ARG   473     -15.972  -1.095  15.185  1.00 20.93           O  
ATOM   3685  CG  ARG   473     -17.236  -0.134  10.891  1.00 19.66           C  
ATOM   3686  CD  ARG   473     -18.414  -0.801  10.196  1.00 19.02           C  
ATOM   3687  NE  ARG   473     -18.539  -0.365   8.808  1.00 12.54           N  
ATOM   3688  NH1 ARG   473     -20.540  -1.456   8.428  1.00 12.05           N  
ATOM   3689  NH2 ARG   473     -19.560  -0.233   6.755  1.00 12.07           N  
ATOM   3690  CZ  ARG   473     -19.546  -0.686   8.000  1.00 13.23           C  
ATOM   3691  N   ARG   474     -15.628   0.760  15.605  1.00 20.02           N  
ATOM   3692  CA  ARG   474     -16.206   1.144  16.889  1.00 18.08           C  
ATOM   3693  C   ARG   474     -17.524   0.416  17.135  1.00 20.04           C  
ATOM   3694  CB  ARG   474     -16.424   2.657  16.950  1.00 18.59           C  
ATOM   3695  O   ARG   474     -17.886   0.147  18.282  1.00 19.06           O  
ATOM   3696  CG  ARG   474     -15.389   3.395  17.784  1.00 18.53           C  
ATOM   3697  CD  ARG   474     -15.704   4.881  17.889  1.00 18.72           C  
ATOM   3698  NE  ARG   474     -14.671   5.600  18.628  1.00 11.31           N  
ATOM   3699  NH1 ARG   474     -15.647   7.679  18.377  1.00 11.75           N  
ATOM   3700  NH2 ARG   474     -13.677   7.464  19.529  1.00 11.32           N  
ATOM   3701  CZ  ARG   474     -14.668   6.913  18.843  1.00 15.15           C  
ATOM   3702  N   GLU   475     -18.077  -0.394  16.293  1.00 18.23           N  
ATOM   3703  CA  GLU   475     -19.276  -1.150  16.642  1.00 20.44           C  
ATOM   3704  C   GLU   475     -19.049  -2.650  16.480  1.00 18.56           C  
ATOM   3705  CB  GLU   475     -20.463  -0.701  15.786  1.00 15.80           C  
ATOM   3706  O   GLU   475     -19.695  -3.457  17.151  1.00 17.65           O  
ATOM   3707  CG  GLU   475     -21.002   0.674  16.154  1.00  9.37           C  
ATOM   3708  CD  GLU   475     -22.230   1.071  15.351  1.00  7.23           C  
ATOM   3709  OE1 GLU   475     -22.649   0.298  14.460  1.00  9.85           O  
ATOM   3710  OE2 GLU   475     -22.777   2.165  15.614  1.00  9.57           O  
ATOM   3711  N   ASN   476     -17.825  -3.041  15.966  1.00 17.21           N  
ATOM   3712  CA  ASN   476     -17.824  -4.497  15.884  1.00 20.47           C  
ATOM   3713  C   ASN   476     -16.508  -5.086  16.384  1.00 18.16           C  
ATOM   3714  CB  ASN   476     -18.100  -4.955  14.450  1.00 15.21           C  
ATOM   3715  O   ASN   476     -16.209  -6.254  16.130  1.00 17.01           O  
ATOM   3716  CG  ASN   476     -19.576  -4.932  14.103  1.00  8.44           C  
ATOM   3717  ND2 ASN   476     -19.880  -4.868  12.812  1.00 10.68           N  
ATOM   3718  OD1 ASN   476     -20.434  -4.971  14.988  1.00  9.08           O  
ATOM   3719  N   ILE   477     -15.630  -4.347  17.086  1.00 21.13           N  
ATOM   3720  CA  ILE   477     -14.728  -4.968  18.050  1.00 19.64           C  
ATOM   3721  C   ILE   477     -15.474  -5.236  19.356  1.00 20.99           C  
ATOM   3722  CB  ILE   477     -13.487  -4.085  18.313  1.00 19.35           C  
ATOM   3723  O   ILE   477     -15.161  -6.190  20.072  1.00 19.70           O  
ATOM   3724  CG1 ILE   477     -12.734  -3.819  17.005  1.00 12.02           C  
ATOM   3725  CG2 ILE   477     -12.570  -4.739  19.351  1.00 11.06           C  
ATOM   3726  CD1 ILE   477     -11.557  -2.865  17.152  1.00 12.56           C  
ATOM   3727  N   TYR   478     -16.801  -4.796  19.606  1.00 17.25           N  
ATOM   3728  CA  TYR   478     -17.640  -5.104  20.759  1.00 21.21           C  
ATOM   3729  C   TYR   478     -18.813  -5.991  20.359  1.00 17.99           C  
ATOM   3730  CB  TYR   478     -18.157  -3.816  21.407  1.00 14.35           C  
ATOM   3731  O   TYR   478     -19.487  -6.563  21.219  1.00 16.66           O  
ATOM   3732  CG  TYR   478     -17.078  -2.996  22.072  1.00  7.46           C  
ATOM   3733  CD1 TYR   478     -16.592  -3.338  23.332  1.00  7.17           C  
ATOM   3734  CD2 TYR   478     -16.544  -1.877  21.443  1.00  7.42           C  
ATOM   3735  CE1 TYR   478     -15.600  -2.584  23.949  1.00  7.29           C  
ATOM   3736  CE2 TYR   478     -15.551  -1.115  22.051  1.00  7.62           C  
ATOM   3737  OH  TYR   478     -14.103  -0.726  23.909  1.00  6.92           O  
ATOM   3738  CZ  TYR   478     -15.086  -1.476  23.302  1.00  6.99           C  
ATOM   3739  N   ARG   479     -18.914  -6.662  19.129  1.00 21.43           N  
ATOM   3740  CA  ARG   479     -20.149  -7.413  18.925  1.00 21.03           C  
ATOM   3741  C   ARG   479     -20.045  -8.316  17.700  1.00 21.48           C  
ATOM   3742  CB  ARG   479     -21.339  -6.463  18.776  1.00 19.30           C  
ATOM   3743  O   ARG   479     -20.414  -7.915  16.594  1.00 20.43           O  
ATOM   3744  CG  ARG   479     -21.840  -5.893  20.094  1.00 17.51           C  
ATOM   3745  CD  ARG   479     -23.107  -5.070  19.906  1.00  8.37           C  
ATOM   3746  NE  ARG   479     -23.549  -4.468  21.161  1.00  7.92           N  
ATOM   3747  NH1 ARG   479     -25.595  -3.770  20.345  1.00  7.76           N  
ATOM   3748  NH2 ARG   479     -25.022  -3.351  22.524  1.00  5.81           N  
ATOM   3749  CZ  ARG   479     -24.721  -3.865  21.340  1.00  8.38           C  
ATOM   3750  N   THR   480     -19.053  -9.059  17.440  1.00 20.20           N  
ATOM   3751  CA  THR   480     -19.373 -10.179  16.562  1.00 22.12           C  
ATOM   3752  C   THR   480     -19.684 -11.432  17.376  1.00 19.95           C  
ATOM   3753  CB  THR   480     -18.218 -10.470  15.586  1.00 18.39           C  
ATOM   3754  O   THR   480     -18.933 -11.790  18.286  1.00 19.00           O  
ATOM   3755  CG2 THR   480     -18.447  -9.784  14.243  1.00  9.02           C  
ATOM   3756  OG1 THR   480     -16.991  -9.994  16.151  1.00 12.19           O  
ATOM   3757  N   PRO   481     -20.961 -11.817  17.527  1.00 22.15           N  
ATOM   3758  CA  PRO   481     -21.628 -13.049  17.955  1.00 22.24           C  
ATOM   3759  C   PRO   481     -21.141 -14.279  17.193  1.00 22.25           C  
ATOM   3760  CB  PRO   481     -23.104 -12.772  17.659  1.00 20.01           C  
ATOM   3761  O   PRO   481     -21.677 -15.375  17.376  1.00 21.23           O  
ATOM   3762  CG  PRO   481     -23.137 -11.361  17.168  1.00 18.56           C  
ATOM   3763  CD  PRO   481     -21.724 -10.887  16.984  1.00  9.18           C  
ATOM   3764  N   THR   482     -19.859 -14.317  16.688  1.00 20.12           N  
ATOM   3765  CA  THR   482     -19.600 -15.687  16.259  1.00 22.57           C  
ATOM   3766  C   THR   482     -18.133 -16.051  16.468  1.00 20.47           C  
ATOM   3767  CB  THR   482     -19.976 -15.890  14.780  1.00 18.75           C  
ATOM   3768  O   THR   482     -17.280 -15.711  15.646  1.00 19.82           O  
ATOM   3769  CG2 THR   482     -21.489 -15.969  14.603  1.00  8.53           C  
ATOM   3770  OG1 THR   482     -19.473 -14.791  14.010  1.00 11.59           O  
ATOM   3771  N   GLN   483     -17.651 -15.904  17.651  1.00 23.23           N  
ATOM   3772  CA  GLN   483     -16.500 -16.439  18.371  1.00 23.92           C  
ATOM   3773  C   GLN   483     -16.769 -17.859  18.860  1.00 23.24           C  
ATOM   3774  CB  GLN   483     -16.137 -15.537  19.551  1.00 21.68           C  
ATOM   3775  O   GLN   483     -17.725 -18.095  19.602  1.00 22.18           O  
ATOM   3776  CG  GLN   483     -15.558 -14.190  19.140  1.00 21.69           C  
ATOM   3777  CD  GLN   483     -15.149 -13.340  20.328  1.00 23.78           C  
ATOM   3778  NE2 GLN   483     -14.383 -12.286  20.068  1.00 19.21           N  
ATOM   3779  OE1 GLN   483     -15.519 -13.627  21.471  1.00 29.06           O  
ATOM   3780  N   ARG   484     -16.388 -18.888  18.151  1.00 23.56           N  
ATOM   3781  CA  ARG   484     -16.091 -20.207  18.701  1.00 24.76           C  
ATOM   3782  C   ARG   484     -14.589 -20.399  18.882  1.00 23.65           C  
ATOM   3783  CB  ARG   484     -16.655 -21.305  17.797  1.00 22.21           C  
ATOM   3784  O   ARG   484     -13.797 -19.973  18.039  1.00 23.20           O  
ATOM   3785  CG  ARG   484     -18.160 -21.486  17.912  1.00 22.18           C  
ATOM   3786  CD  ARG   484     -18.639 -22.718  17.158  1.00 23.62           C  
ATOM   3787  NE  ARG   484     -20.096 -22.821  17.165  1.00 10.88           N  
ATOM   3788  NH1 ARG   484     -20.166 -24.823  16.013  1.00 13.17           N  
ATOM   3789  NH2 ARG   484     -22.111 -23.813  16.685  1.00 12.06           N  
ATOM   3790  CZ  ARG   484     -20.788 -23.819  16.621  1.00 18.27           C  
ATOM   3791  N   PRO   485     -14.290 -20.883  20.253  1.00 23.59           N  
ATOM   3792  CA  PRO   485     -13.180 -21.584  20.904  1.00 23.57           C  
ATOM   3793  C   PRO   485     -12.519 -22.616  19.993  1.00 23.69           C  
ATOM   3794  CB  PRO   485     -13.847 -22.263  22.103  1.00 22.10           C  
ATOM   3795  O   PRO   485     -13.211 -23.381  19.316  1.00 23.00           O  
ATOM   3796  CG  PRO   485     -15.311 -22.031  21.908  1.00 22.10           C  
ATOM   3797  CD  PRO   485     -15.499 -21.157  20.702  1.00 24.06           C  
ATOM   3798  N   LEU   486     -11.253 -22.344  19.510  1.00 23.32           N  
ATOM   3799  CA  LEU   486     -10.173 -23.324  19.492  1.00 22.85           C  
ATOM   3800  C   LEU   486     -10.451 -24.458  20.473  1.00 23.26           C  
ATOM   3801  CB  LEU   486      -8.837 -22.658  19.830  1.00 21.85           C  
ATOM   3802  O   LEU   486     -10.661 -24.216  21.664  1.00 22.16           O  
ATOM   3803  CG  LEU   486      -7.979 -22.219  18.642  1.00 21.46           C  
ATOM   3804  CD1 LEU   486      -7.395 -20.832  18.894  1.00 19.76           C  
ATOM   3805  CD2 LEU   486      -6.870 -23.232  18.380  1.00 21.57           C  
ATOM   3806  N   SER   487     -11.005 -25.475  20.165  1.00 20.31           N  
ATOM   3807  CA  SER   487     -10.975 -26.844  20.668  1.00 21.09           C  
ATOM   3808  C   SER   487      -9.551 -27.389  20.705  1.00 20.48           C  
ATOM   3809  CB  SER   487     -11.854 -27.751  19.806  1.00 18.79           C  
ATOM   3810  O   SER   487      -8.869 -27.428  19.679  1.00 20.05           O  
ATOM   3811  OG  SER   487     -11.189 -28.103  18.605  1.00 11.91           O  
ATOM   3812  N   LEU   488      -8.876 -27.117  22.019  1.00 22.09           N  
ATOM   3813  CA  LEU   488      -8.174 -28.119  22.813  1.00 22.47           C  
ATOM   3814  C   LEU   488      -8.893 -28.367  24.135  1.00 21.92           C  
ATOM   3815  CB  LEU   488      -6.731 -27.680  23.078  1.00 20.01           C  
ATOM   3816  O   LEU   488      -9.150 -27.428  24.892  1.00 21.00           O  
ATOM   3817  CG  LEU   488      -5.691 -28.107  22.041  1.00 19.76           C  
ATOM   3818  CD1 LEU   488      -4.649 -27.009  21.853  1.00 14.82           C  
ATOM   3819  CD2 LEU   488      -5.028 -29.416  22.455  1.00 14.45           C  
ATOM   3820  N   LYS   489      -9.894 -29.209  24.191  1.00 19.96           N  
ATOM   3821  CA  LYS   489      -9.961 -30.013  25.408  1.00 21.30           C  
ATOM   3822  C   LYS   489      -9.556 -29.194  26.631  1.00 20.00           C  
ATOM   3823  CB  LYS   489      -9.069 -31.249  25.286  1.00 17.93           C  
ATOM   3824  O   LYS   489      -8.437 -28.683  26.699  1.00 19.58           O  
ATOM   3825  CG  LYS   489      -9.834 -32.547  25.075  1.00 14.82           C  
ATOM   3826  CD  LYS   489      -8.898 -33.748  25.037  1.00  8.04           C  
ATOM   3827  CE  LYS   489      -9.664 -35.049  24.841  1.00 10.44           C  
ATOM   3828  NZ  LYS   489      -8.754 -36.233  24.840  1.00  9.02           N  
ATOM   3829  N   VAL   490     -10.387 -28.528  27.490  1.00 20.98           N  
ATOM   3830  CA  VAL   490     -10.345 -28.864  28.909  1.00 22.13           C  
ATOM   3831  C   VAL   490     -10.143 -27.596  29.735  1.00 21.09           C  
ATOM   3832  CB  VAL   490      -9.226 -29.884  29.218  1.00 19.25           C  
ATOM   3833  O   VAL   490      -9.083 -26.969  29.674  1.00 20.67           O  
ATOM   3834  CG1 VAL   490      -9.304 -30.348  30.672  1.00 10.59           C  
ATOM   3835  CG2 VAL   490      -9.315 -31.077  28.268  1.00  9.14           C  
ATOM   3836  N   ALA   491     -11.057 -26.594  29.809  1.00 26.30           N  
ATOM   3837  CA  ALA   491     -11.175 -26.109  31.182  1.00 26.41           C  
ATOM   3838  C   ALA   491     -12.467 -25.319  31.375  1.00 26.53           C  
ATOM   3839  CB  ALA   491      -9.969 -25.248  31.547  1.00 24.00           C  
ATOM   3840  O   ALA   491     -12.586 -24.186  30.902  1.00 25.21           O  
ATOM   3841  N   GLU   492     -13.723 -25.930  30.822  1.00 25.02           N  
ATOM   3842  CA  GLU   492     -14.661 -25.006  31.452  1.00 26.78           C  
ATOM   3843  C   GLU   492     -15.838 -25.753  32.074  1.00 24.95           C  
ATOM   3844  CB  GLU   492     -15.168 -23.979  30.436  1.00 23.14           C  
ATOM   3845  O   GLU   492     -16.983 -25.579  31.653  1.00 22.68           O  
ATOM   3846  CG  GLU   492     -14.221 -22.808  30.220  1.00 24.17           C  
ATOM   3847  CD  GLU   492     -14.767 -21.764  29.259  1.00 29.00           C  
ATOM   3848  OE1 GLU   492     -15.851 -21.985  28.674  1.00 33.33           O  
ATOM   3849  OE2 GLU   492     -14.104 -20.716  29.090  1.00 28.18           O  
ATOM   3850  N   GLU   493     -15.547 -26.938  32.841  1.00 25.41           N  
ATOM   3851  CA  GLU   493     -16.052 -27.047  34.207  1.00 25.67           C  
ATOM   3852  C   GLU   493     -15.993 -25.702  34.926  1.00 24.98           C  
ATOM   3853  CB  GLU   493     -15.263 -28.098  34.991  1.00 22.33           C  
ATOM   3854  O   GLU   493     -14.929 -25.086  35.015  1.00 23.41           O  
ATOM   3855  CG  GLU   493     -15.688 -29.530  34.700  1.00 21.66           C  
ATOM   3856  CD  GLU   493     -14.935 -30.559  35.528  1.00 15.66           C  
ATOM   3857  OE1 GLU   493     -14.029 -30.172  36.300  1.00 14.67           O  
ATOM   3858  OE2 GLU   493     -15.254 -31.763  35.403  1.00 11.83           O  
ATOM   3859  N   GLY   494     -17.035 -24.866  34.792  1.00 23.41           N  
ATOM   3860  CA  GLY   494     -17.406 -24.056  35.941  1.00 22.43           C  
ATOM   3861  C   GLY   494     -16.427 -22.930  36.219  1.00 23.43           C  
ATOM   3862  O   GLY   494     -15.212 -23.122  36.134  1.00 22.70           O  
ATOM   3863  N   GLU   495     -16.607 -21.589  35.768  1.00 22.55           N  
ATOM   3864  CA  GLU   495     -15.953 -20.304  35.997  1.00 23.67           C  
ATOM   3865  C   GLU   495     -14.711 -20.153  35.122  1.00 23.55           C  
ATOM   3866  CB  GLU   495     -15.578 -20.147  37.473  1.00 21.03           C  
ATOM   3867  O   GLU   495     -14.088 -19.090  35.098  1.00 22.15           O  
ATOM   3868  CG  GLU   495     -16.679 -19.531  38.324  1.00 18.02           C  
ATOM   3869  CD  GLU   495     -16.262 -19.299  39.768  1.00  7.59           C  
ATOM   3870  OE1 GLU   495     -15.205 -19.822  40.186  1.00 10.12           O  
ATOM   3871  OE2 GLU   495     -17.000 -18.588  40.487  1.00  9.79           O  
ATOM   3872  N   GLY   496     -14.395 -21.138  34.057  1.00 23.22           N  
ATOM   3873  CA  GLY   496     -13.526 -21.194  32.892  1.00 22.88           C  
ATOM   3874  C   GLY   496     -14.194 -20.695  31.625  1.00 23.43           C  
ATOM   3875  O   GLY   496     -13.516 -20.345  30.656  1.00 22.46           O  
ATOM   3876  N   VAL   497     -15.538 -20.308  31.554  1.00 23.53           N  
ATOM   3877  CA  VAL   497     -16.203 -19.646  30.437  1.00 23.39           C  
ATOM   3878  C   VAL   497     -15.928 -18.144  30.489  1.00 23.44           C  
ATOM   3879  CB  VAL   497     -17.725 -19.909  30.444  1.00 21.56           C  
ATOM   3880  O   VAL   497     -15.680 -17.516  29.457  1.00 22.13           O  
ATOM   3881  CG1 VAL   497     -18.400 -19.208  29.267  1.00 14.18           C  
ATOM   3882  CG2 VAL   497     -18.006 -21.410  30.408  1.00 18.92           C  
ATOM   3883  N   ARG   498     -15.689 -17.506  31.706  1.00 25.18           N  
ATOM   3884  CA  ARG   498     -15.382 -16.093  31.902  1.00 24.85           C  
ATOM   3885  C   ARG   498     -13.917 -15.804  31.596  1.00 25.22           C  
ATOM   3886  CB  ARG   498     -15.713 -15.664  33.333  1.00 22.62           C  
ATOM   3887  O   ARG   498     -13.587 -14.745  31.057  1.00 23.57           O  
ATOM   3888  CG  ARG   498     -17.015 -14.888  33.457  1.00 22.45           C  
ATOM   3889  CD  ARG   498     -17.265 -14.433  34.888  1.00 24.02           C  
ATOM   3890  NE  ARG   498     -18.492 -13.650  34.998  1.00 11.29           N  
ATOM   3891  NH1 ARG   498     -18.284 -13.257  37.265  1.00 13.06           N  
ATOM   3892  NH2 ARG   498     -20.077 -12.415  36.111  1.00 12.11           N  
ATOM   3893  CZ  ARG   498     -18.948 -13.109  36.125  1.00 16.62           C  
ATOM   3894  N   LEU   499     -12.905 -16.806  31.676  1.00 24.40           N  
ATOM   3895  CA  LEU   499     -11.471 -16.932  31.442  1.00 26.35           C  
ATOM   3896  C   LEU   499     -11.190 -17.368  30.008  1.00 24.61           C  
ATOM   3897  CB  LEU   499     -10.854 -17.932  32.423  1.00 22.80           C  
ATOM   3898  O   LEU   499     -10.264 -16.861  29.370  1.00 23.53           O  
ATOM   3899  CG  LEU   499      -9.935 -17.350  33.498  1.00 22.84           C  
ATOM   3900  CD1 LEU   499     -10.379 -17.812  34.882  1.00 20.05           C  
ATOM   3901  CD2 LEU   499      -8.486 -17.745  33.235  1.00 19.59           C  
ATOM   3902  N   LYS   500     -12.004 -18.134  29.338  1.00 25.68           N  
ATOM   3903  CA  LYS   500     -12.031 -18.464  27.916  1.00 27.00           C  
ATOM   3904  C   LYS   500     -12.595 -17.308  27.095  1.00 25.88           C  
ATOM   3905  CB  LYS   500     -12.855 -19.729  27.674  1.00 23.46           C  
ATOM   3906  O   LYS   500     -12.149 -17.061  25.973  1.00 24.29           O  
ATOM   3907  CG  LYS   500     -12.148 -20.775  26.824  1.00 23.39           C  
ATOM   3908  CD  LYS   500     -13.015 -22.012  26.624  1.00 27.19           C  
ATOM   3909  CE  LYS   500     -12.326 -23.041  25.737  1.00 22.43           C  
ATOM   3910  NZ  LYS   500     -13.183 -24.245  25.518  1.00 20.25           N  
ATOM   3911  N   GLU   501     -13.550 -16.355  27.730  1.00 26.89           N  
ATOM   3912  CA  GLU   501     -14.071 -15.100  27.197  1.00 27.01           C  
ATOM   3913  C   GLU   501     -12.997 -14.015  27.190  1.00 26.82           C  
ATOM   3914  CB  GLU   501     -15.284 -14.634  28.007  1.00 24.33           C  
ATOM   3915  O   GLU   501     -12.886 -13.251  26.229  1.00 25.10           O  
ATOM   3916  CG  GLU   501     -16.613 -15.145  27.472  1.00 23.61           C  
ATOM   3917  CD  GLU   501     -17.806 -14.697  28.301  1.00 26.96           C  
ATOM   3918  OE1 GLU   501     -17.604 -14.088  29.376  1.00 33.34           O  
ATOM   3919  OE2 GLU   501     -18.953 -14.956  27.872  1.00 27.20           O  
ATOM   3920  N   MET   502     -11.899 -14.117  28.116  1.00 24.69           N  
ATOM   3921  CA  MET   502     -10.672 -13.351  28.318  1.00 25.37           C  
ATOM   3922  C   MET   502      -9.494 -14.013  27.609  1.00 24.78           C  
ATOM   3923  CB  MET   502     -10.369 -13.204  29.810  1.00 22.71           C  
ATOM   3924  O   MET   502      -8.649 -13.329  27.031  1.00 23.48           O  
ATOM   3925  CG  MET   502     -11.179 -12.115  30.495  1.00 22.51           C  
ATOM   3926  SD  MET   502     -10.696 -11.878  32.249  1.00 18.49           S  
ATOM   3927  CE  MET   502      -9.108 -11.028  32.032  1.00 19.41           C  
ATOM   3928  N   GLU   503      -9.334 -15.487  27.498  1.00 27.09           N  
ATOM   3929  CA  GLU   503      -8.367 -16.364  26.843  1.00 29.18           C  
ATOM   3930  C   GLU   503      -8.357 -16.144  25.333  1.00 27.23           C  
ATOM   3931  CB  GLU   503      -8.671 -17.831  27.159  1.00 25.26           C  
ATOM   3932  O   GLU   503      -7.291 -16.034  24.723  1.00 25.70           O  
ATOM   3933  CG  GLU   503      -8.062 -18.317  28.466  1.00 25.00           C  
ATOM   3934  CD  GLU   503      -8.344 -19.784  28.749  1.00 30.14           C  
ATOM   3935  OE1 GLU   503      -9.117 -20.412  27.991  1.00 32.88           O  
ATOM   3936  OE2 GLU   503      -7.787 -20.310  29.739  1.00 28.82           O  
ATOM   3937  N   GLU   504      -9.492 -15.802  24.673  1.00 28.09           N  
ATOM   3938  CA  GLU   504      -9.659 -15.807  23.223  1.00 29.00           C  
ATOM   3939  C   GLU   504      -9.905 -14.398  22.691  1.00 28.10           C  
ATOM   3940  CB  GLU   504     -10.812 -16.730  22.818  1.00 26.05           C  
ATOM   3941  O   GLU   504      -9.480 -14.064  21.583  1.00 26.55           O  
ATOM   3942  CG  GLU   504     -10.427 -18.201  22.748  1.00 25.05           C  
ATOM   3943  CD  GLU   504     -11.584 -19.106  22.357  1.00 29.57           C  
ATOM   3944  OE1 GLU   504     -12.719 -18.604  22.195  1.00 34.01           O  
ATOM   3945  OE2 GLU   504     -11.353 -20.327  22.211  1.00 32.74           O  
ATOM   3946  N   LYS   505     -10.429 -13.468  23.604  1.00 25.35           N  
ATOM   3947  CA  LYS   505     -10.824 -12.106  23.258  1.00 24.80           C  
ATOM   3948  C   LYS   505      -9.672 -11.128  23.471  1.00 25.42           C  
ATOM   3949  CB  LYS   505     -12.038 -11.673  24.082  1.00 22.94           C  
ATOM   3950  O   LYS   505      -9.583 -10.108  22.784  1.00 23.92           O  
ATOM   3951  CG  LYS   505     -13.375 -12.003  23.435  1.00 22.57           C  
ATOM   3952  CD  LYS   505     -14.542 -11.490  24.270  1.00 25.06           C  
ATOM   3953  CE  LYS   505     -15.881 -11.866  23.652  1.00 19.46           C  
ATOM   3954  NZ  LYS   505     -17.028 -11.410  24.493  1.00 18.39           N  
ATOM   3955  N   ALA   506      -8.549 -11.608  24.348  1.00 25.66           N  
ATOM   3956  CA  ALA   506      -7.527 -10.687  24.838  1.00 26.43           C  
ATOM   3957  C   ALA   506      -6.152 -11.046  24.281  1.00 25.73           C  
ATOM   3958  CB  ALA   506      -7.497 -10.691  26.365  1.00 23.36           C  
ATOM   3959  O   ALA   506      -5.238 -10.219  24.288  1.00 24.23           O  
ATOM   3960  N   LEU   507      -5.986 -12.290  23.513  1.00 26.47           N  
ATOM   3961  CA  LEU   507      -4.569 -12.594  23.349  1.00 27.87           C  
ATOM   3962  C   LEU   507      -4.084 -12.193  21.960  1.00 26.58           C  
ATOM   3963  CB  LEU   507      -4.311 -14.085  23.582  1.00 25.11           C  
ATOM   3964  O   LEU   507      -2.880 -12.044  21.737  1.00 25.48           O  
ATOM   3965  CG  LEU   507      -4.296 -14.551  25.039  1.00 24.53           C  
ATOM   3966  CD1 LEU   507      -4.423 -16.069  25.111  1.00 21.73           C  
ATOM   3967  CD2 LEU   507      -3.025 -14.081  25.738  1.00 24.73           C  
ATOM   3968  N   GLY   508      -4.837 -11.386  21.130  1.00 28.78           N  
ATOM   3969  CA  GLY   508      -4.215 -10.859  19.926  1.00 28.14           C  
ATOM   3970  C   GLY   508      -3.080 -11.725  19.412  1.00 28.68           C  
ATOM   3971  O   GLY   508      -2.902 -12.857  19.865  1.00 27.85           O  
ATOM   3972  N   ASP   509      -2.687 -11.592  18.094  1.00 28.46           N  
ATOM   3973  CA  ASP   509      -1.446 -12.063  17.486  1.00 29.32           C  
ATOM   3974  C   ASP   509      -0.384 -12.339  18.549  1.00 28.52           C  
ATOM   3975  CB  ASP   509      -0.923 -11.041  16.474  1.00 27.35           C  
ATOM   3976  O   ASP   509      -0.249 -11.580  19.511  1.00 28.16           O  
ATOM   3977  CG  ASP   509      -1.717 -11.030  15.179  1.00 26.25           C  
ATOM   3978  OD1 ASP   509      -2.481 -11.986  14.924  1.00 26.95           O  
ATOM   3979  OD2 ASP   509      -1.574 -10.059  14.405  1.00 23.97           O  
ATOM   3980  N   GLY   510       0.173 -13.703  18.656  1.00 35.40           N  
ATOM   3981  CA  GLY   510       1.229 -14.121  19.564  1.00 35.07           C  
ATOM   3982  C   GLY   510       0.706 -14.790  20.821  1.00 35.65           C  
ATOM   3983  O   GLY   510       1.253 -14.595  21.908  1.00 33.99           O  
ATOM   3984  N   ALA   511      -0.574 -15.442  20.733  1.00 39.26           N  
ATOM   3985  CA  ALA   511      -1.003 -16.183  21.916  1.00 40.19           C  
ATOM   3986  C   ALA   511      -0.030 -17.313  22.238  1.00 39.61           C  
ATOM   3987  CB  ALA   511      -2.411 -16.738  21.715  1.00 37.00           C  
ATOM   3988  O   ALA   511      -0.051 -18.362  21.590  1.00 38.32           O  
ATOM   3989  N   LEU   512       0.920 -17.003  23.076  1.00 56.44           N  
ATOM   3990  CA  LEU   512       1.937 -17.998  23.399  1.00 56.85           C  
ATOM   3991  C   LEU   512       1.411 -19.003  24.418  1.00 57.01           C  
ATOM   3992  CB  LEU   512       3.198 -17.318  23.940  1.00 54.37           C  
ATOM   3993  O   LEU   512       1.812 -20.169  24.409  1.00 55.87           O  
ATOM   3994  CG  LEU   512       4.125 -16.685  22.901  1.00 52.19           C  
ATOM   3995  CD1 LEU   512       5.003 -15.621  23.553  1.00 46.97           C  
ATOM   3996  CD2 LEU   512       4.981 -17.751  22.226  1.00 47.93           C  
ATOM   3997  N   GLY   513       0.423 -18.732  25.292  1.00 60.63           N  
ATOM   3998  CA  GLY   513      -0.032 -19.709  26.269  1.00 60.94           C  
ATOM   3999  C   GLY   513      -0.433 -19.087  27.593  1.00 61.17           C  
ATOM   4000  O   GLY   513      -0.811 -17.915  27.645  1.00 59.22           O  
ATOM   4001  N   ILE   514      -0.612 -19.934  28.634  1.00 59.88           N  
ATOM   4002  CA  ILE   514      -0.943 -19.620  30.020  1.00 60.35           C  
ATOM   4003  C   ILE   514       0.254 -19.924  30.918  1.00 60.59           C  
ATOM   4004  CB  ILE   514      -2.184 -20.406  30.497  1.00 57.69           C  
ATOM   4005  O   ILE   514       0.793 -21.033  30.890  1.00 59.65           O  
ATOM   4006  CG1 ILE   514      -3.384 -20.112  29.588  1.00 52.29           C  
ATOM   4007  CG2 ILE   514      -2.508 -20.071  31.956  1.00 53.60           C  
ATOM   4008  CD1 ILE   514      -4.615 -20.952  29.899  1.00 52.44           C  
ATOM   4009  N   LEU   515       0.795 -18.850  31.512  1.00 69.06           N  
ATOM   4010  CA  LEU   515       1.873 -18.987  32.486  1.00 69.25           C  
ATOM   4011  C   LEU   515       1.371 -18.692  33.896  1.00 69.77           C  
ATOM   4012  CB  LEU   515       3.033 -18.050  32.138  1.00 67.41           C  
ATOM   4013  O   LEU   515       0.422 -17.925  34.075  1.00 69.26           O  
ATOM   4014  CG  LEU   515       3.713 -18.286  30.789  1.00 64.92           C  
ATOM   4015  CD1 LEU   515       4.793 -17.236  30.550  1.00 61.71           C  
ATOM   4016  CD2 LEU   515       4.301 -19.691  30.724  1.00 62.46           C  
ATOM   4017  N   ARG   516       1.699 -19.470  34.902  1.00 65.38           N  
ATOM   4018  CA  ARG   516       1.532 -19.095  36.303  1.00 64.71           C  
ATOM   4019  C   ARG   516       2.296 -17.815  36.622  1.00 65.83           C  
ATOM   4020  CB  ARG   516       1.999 -20.227  37.222  1.00 62.92           C  
ATOM   4021  O   ARG   516       3.349 -17.551  36.037  1.00 65.66           O  
ATOM   4022  CG  ARG   516       1.142 -21.480  37.139  1.00 61.30           C  
ATOM   4023  CD  ARG   516       1.767 -22.641  37.900  1.00 60.91           C  
ATOM   4024  NE  ARG   516       2.998 -23.102  37.263  1.00 52.81           N  
ATOM   4025  NH1 ARG   516       3.608 -24.510  38.990  1.00 51.39           N  
ATOM   4026  NH2 ARG   516       4.935 -24.329  37.130  1.00 48.62           N  
ATOM   4027  CZ  ARG   516       3.844 -23.979  37.796  1.00 60.75           C  
ATOM   4028  N   PRO   517       1.743 -16.975  37.593  1.00 58.81           N  
ATOM   4029  CA  PRO   517       2.467 -15.752  37.946  1.00 58.55           C  
ATOM   4030  C   PRO   517       3.934 -16.011  38.281  1.00 58.90           C  
ATOM   4031  CB  PRO   517       1.710 -15.236  39.172  1.00 56.73           C  
ATOM   4032  O   PRO   517       4.810 -15.250  37.863  1.00 58.38           O  
ATOM   4033  CG  PRO   517       0.395 -15.945  39.136  1.00 54.86           C  
ATOM   4034  CD  PRO   517       0.557 -17.210  38.344  1.00 54.50           C  
ATOM   4035  N   GLN   518       4.361 -17.073  38.898  1.00 59.82           N  
ATOM   4036  CA  GLN   518       5.730 -17.382  39.296  1.00 61.28           C  
ATOM   4037  C   GLN   518       6.626 -17.583  38.077  1.00 58.89           C  
ATOM   4038  CB  GLN   518       5.764 -18.628  40.183  1.00 58.35           C  
ATOM   4039  O   GLN   518       7.823 -17.294  38.126  1.00 58.14           O  
ATOM   4040  CG  GLN   518       4.910 -18.512  41.438  1.00 57.11           C  
ATOM   4041  CD  GLN   518       3.488 -18.998  41.229  1.00 57.40           C  
ATOM   4042  NE2 GLN   518       2.666 -18.890  42.266  1.00 46.95           N  
ATOM   4043  OE1 GLN   518       3.132 -19.466  40.143  1.00 55.46           O  
ATOM   4044  N   SER   519       5.934 -18.141  37.078  1.00 63.73           N  
ATOM   4045  CA  SER   519       6.791 -18.372  35.920  1.00 63.37           C  
ATOM   4046  C   SER   519       7.257 -17.056  35.306  1.00 62.77           C  
ATOM   4047  CB  SER   519       6.057 -19.204  34.867  1.00 61.74           C  
ATOM   4048  O   SER   519       8.277 -17.014  34.614  1.00 61.19           O  
ATOM   4049  OG  SER   519       5.703 -20.474  35.387  1.00 60.50           O  
ATOM   4050  N   LEU   520       6.441 -15.936  35.645  1.00 57.46           N  
ATOM   4051  CA  LEU   520       6.778 -14.612  35.133  1.00 57.28           C  
ATOM   4052  C   LEU   520       7.353 -13.732  36.239  1.00 57.20           C  
ATOM   4053  CB  LEU   520       5.543 -13.943  34.523  1.00 55.57           C  
ATOM   4054  O   LEU   520       7.615 -12.547  36.021  1.00 55.92           O  
ATOM   4055  CG  LEU   520       4.971 -14.595  33.264  1.00 53.56           C  
ATOM   4056  CD1 LEU   520       3.686 -13.893  32.839  1.00 50.86           C  
ATOM   4057  CD2 LEU   520       5.997 -14.571  32.136  1.00 51.29           C  
ATOM   4058  N   GLY   521       7.727 -14.043  37.314  1.00 54.48           N  
ATOM   4059  CA  GLY   521       8.078 -13.231  38.468  1.00 54.35           C  
ATOM   4060  C   GLY   521       6.937 -12.356  38.951  1.00 54.70           C  
ATOM   4061  O   GLY   521       7.166 -11.269  39.487  1.00 54.15           O  
ATOM   4062  N   LEU   522       5.725 -12.588  38.640  1.00 54.62           N  
ATOM   4063  CA  LEU   522       4.585 -11.790  39.077  1.00 55.58           C  
ATOM   4064  C   LEU   522       4.076 -12.267  40.433  1.00 55.26           C  
ATOM   4065  CB  LEU   522       3.457 -11.855  38.044  1.00 52.74           C  
ATOM   4066  O   LEU   522       4.426 -13.360  40.884  1.00 54.77           O  
ATOM   4067  CG  LEU   522       3.774 -11.291  36.658  1.00 51.27           C  
ATOM   4068  CD1 LEU   522       2.651 -11.623  35.681  1.00 50.02           C  
ATOM   4069  CD2 LEU   522       3.997  -9.784  36.732  1.00 51.55           C  
ATOM   4070  N   PRO   523       3.402 -11.217  41.077  1.00 53.47           N  
ATOM   4071  CA  PRO   523       2.794 -11.662  42.333  1.00 55.06           C  
ATOM   4072  C   PRO   523       1.920 -12.902  42.159  1.00 53.85           C  
ATOM   4073  CB  PRO   523       1.953 -10.457  42.763  1.00 52.04           C  
ATOM   4074  O   PRO   523       1.256 -13.054  41.131  1.00 53.56           O  
ATOM   4075  CG  PRO   523       2.544  -9.297  42.029  1.00 51.21           C  
ATOM   4076  CD  PRO   523       3.134  -9.797  40.742  1.00 52.81           C  
ATOM   4077  N   GLU   524       1.924 -13.774  43.109  1.00 53.76           N  
ATOM   4078  CA  GLU   524       1.318 -15.101  43.036  1.00 54.86           C  
ATOM   4079  C   GLU   524      -0.162 -15.013  42.677  1.00 52.74           C  
ATOM   4080  CB  GLU   524       1.495 -15.846  44.362  1.00 51.06           C  
ATOM   4081  O   GLU   524      -0.718 -15.940  42.084  1.00 51.53           O  
ATOM   4082  CG  GLU   524       2.857 -16.504  44.521  1.00 49.86           C  
ATOM   4083  CD  GLU   524       2.986 -17.316  45.800  1.00 50.33           C  
ATOM   4084  OE1 GLU   524       2.044 -17.302  46.625  1.00 55.59           O  
ATOM   4085  OE2 GLU   524       4.037 -17.970  45.980  1.00 53.07           O  
ATOM   4086  N   ASP   525      -0.664 -13.829  43.065  1.00 44.79           N  
ATOM   4087  CA  ASP   525      -2.090 -13.621  42.835  1.00 45.23           C  
ATOM   4088  C   ASP   525      -2.334 -12.898  41.512  1.00 43.65           C  
ATOM   4089  CB  ASP   525      -2.710 -12.830  43.989  1.00 41.92           C  
ATOM   4090  O   ASP   525      -3.472 -12.556  41.186  1.00 42.00           O  
ATOM   4091  CG  ASP   525      -2.115 -11.441  44.143  1.00 39.25           C  
ATOM   4092  OD1 ASP   525      -0.950 -11.229  43.743  1.00 42.63           O  
ATOM   4093  OD2 ASP   525      -2.817 -10.552  44.672  1.00 53.41           O  
ATOM   4094  N   TYR   526      -1.220 -12.754  40.749  1.00 50.36           N  
ATOM   4095  CA  TYR   526      -1.343 -12.008  39.502  1.00 50.62           C  
ATOM   4096  C   TYR   526      -2.066 -12.831  38.443  1.00 48.96           C  
ATOM   4097  CB  TYR   526       0.037 -11.590  38.987  1.00 48.10           C  
ATOM   4098  O   TYR   526      -1.684 -13.971  38.166  1.00 47.70           O  
ATOM   4099  CG  TYR   526      -0.012 -10.720  37.754  1.00 46.17           C  
ATOM   4100  CD1 TYR   526      -0.091  -9.333  37.860  1.00 44.42           C  
ATOM   4101  CD2 TYR   526       0.018 -11.281  36.483  1.00 46.42           C  
ATOM   4102  CE1 TYR   526      -0.139  -8.527  36.728  1.00 47.68           C  
ATOM   4103  CE2 TYR   526      -0.029 -10.485  35.343  1.00 45.57           C  
ATOM   4104  OH  TYR   526      -0.155  -8.318  34.351  1.00 44.46           O  
ATOM   4105  CZ  TYR   526      -0.107  -9.111  35.476  1.00 47.94           C  
ATOM   4106  N   THR   527      -3.240 -12.398  38.012  1.00 46.43           N  
ATOM   4107  CA  THR   527      -4.018 -12.834  36.858  1.00 46.66           C  
ATOM   4108  C   THR   527      -4.104 -11.724  35.813  1.00 45.37           C  
ATOM   4109  CB  THR   527      -5.437 -13.265  37.270  1.00 44.13           C  
ATOM   4110  O   THR   527      -4.429 -10.581  36.140  1.00 43.92           O  
ATOM   4111  CG2 THR   527      -6.328 -13.467  36.048  1.00 40.72           C  
ATOM   4112  OG1 THR   527      -5.363 -14.495  38.001  1.00 40.40           O  
ATOM   4113  N   GLY   528      -3.469 -12.038  34.767  1.00 45.95           N  
ATOM   4114  CA  GLY   528      -3.593 -11.090  33.671  1.00 45.01           C  
ATOM   4115  C   GLY   528      -3.011 -11.606  32.368  1.00 45.50           C  
ATOM   4116  O   GLY   528      -2.531 -12.740  32.302  1.00 44.68           O  
ATOM   4117  N   VAL   529      -3.405 -11.074  31.248  1.00 42.08           N  
ATOM   4118  CA  VAL   529      -2.724 -11.277  29.973  1.00 42.42           C  
ATOM   4119  C   VAL   529      -1.455 -10.430  29.924  1.00 41.96           C  
ATOM   4120  CB  VAL   529      -3.642 -10.933  28.779  1.00 41.16           C  
ATOM   4121  O   VAL   529      -1.499  -9.221  30.161  1.00 40.90           O  
ATOM   4122  CG1 VAL   529      -2.922 -11.185  27.455  1.00 37.72           C  
ATOM   4123  CG2 VAL   529      -4.935 -11.743  28.850  1.00 38.29           C  
ATOM   4124  N   VAL   530      -0.275 -11.178  29.953  1.00 48.62           N  
ATOM   4125  CA  VAL   530       1.023 -10.537  29.771  1.00 48.54           C  
ATOM   4126  C   VAL   530       1.581 -10.880  28.392  1.00 48.34           C  
ATOM   4127  CB  VAL   530       2.023 -10.958  30.871  1.00 48.01           C  
ATOM   4128  O   VAL   530       1.447 -12.014  27.926  1.00 46.95           O  
ATOM   4129  CG1 VAL   530       3.019  -9.835  31.155  1.00 43.97           C  
ATOM   4130  CG2 VAL   530       1.279 -11.353  32.145  1.00 45.48           C  
ATOM   4131  N   GLN   531       1.757  -9.845  27.613  1.00 41.84           N  
ATOM   4132  CA  GLN   531       2.603 -10.068  26.446  1.00 44.59           C  
ATOM   4133  C   GLN   531       4.065 -10.237  26.851  1.00 41.95           C  
ATOM   4134  CB  GLN   531       2.464  -8.914  25.452  1.00 42.04           C  
ATOM   4135  O   GLN   531       4.585  -9.462  27.656  1.00 41.13           O  
ATOM   4136  CG  GLN   531       1.295  -9.070  24.489  1.00 41.83           C  
ATOM   4137  CD  GLN   531       1.261  -7.987  23.427  1.00 46.76           C  
ATOM   4138  NE2 GLN   531       0.351  -8.125  22.469  1.00 39.12           N  
ATOM   4139  OE1 GLN   531       2.046  -7.034  23.468  1.00 47.15           O  
ATOM   4140  N   VAL   532       4.595 -11.388  26.482  1.00 51.84           N  
ATOM   4141  CA  VAL   532       5.958 -11.813  26.785  1.00 52.02           C  
ATOM   4142  C   VAL   532       6.795 -11.816  25.507  1.00 51.71           C  
ATOM   4143  CB  VAL   532       5.983 -13.212  27.441  1.00 51.10           C  
ATOM   4144  O   VAL   532       6.294 -12.150  24.430  1.00 50.08           O  
ATOM   4145  CG1 VAL   532       5.672 -13.113  28.934  1.00 47.27           C  
ATOM   4146  CG2 VAL   532       4.993 -14.145  26.747  1.00 49.06           C  
ATOM   4147  N   ARG   533       7.851 -11.012  25.477  1.00 49.22           N  
ATOM   4148  CA  ARG   533       9.036 -11.181  24.643  1.00 49.11           C  
ATOM   4149  C   ARG   533      10.196 -11.757  25.449  1.00 48.91           C  
ATOM   4150  CB  ARG   533       9.447  -9.847  24.015  1.00 48.19           C  
ATOM   4151  O   ARG   533      10.539 -11.236  26.513  1.00 47.57           O  
ATOM   4152  CG  ARG   533      10.510  -9.976  22.936  1.00 47.19           C  
ATOM   4153  CD  ARG   533      10.786  -8.643  22.254  1.00 48.39           C  
ATOM   4154  NE  ARG   533      11.732  -8.788  21.151  1.00 46.53           N  
ATOM   4155  NH1 ARG   533      11.586  -6.586  20.465  1.00 40.02           N  
ATOM   4156  NH2 ARG   533      12.959  -8.049  19.356  1.00 36.22           N  
ATOM   4157  CZ  ARG   533      12.090  -7.807  20.326  1.00 48.53           C  
ATOM   4158  N   GLY   534      10.532 -12.887  25.146  1.00 50.42           N  
ATOM   4159  CA  GLY   534      11.637 -13.503  25.863  1.00 49.92           C  
ATOM   4160  C   GLY   534      12.197 -14.725  25.161  1.00 50.27           C  
ATOM   4161  O   GLY   534      11.899 -14.965  23.989  1.00 48.34           O  
ATOM   4162  N   GLU   535      13.146 -15.120  25.444  1.00 55.66           N  
ATOM   4163  CA  GLU   535      13.822 -16.371  25.114  1.00 55.89           C  
ATOM   4164  C   GLU   535      13.615 -17.416  26.207  1.00 55.97           C  
ATOM   4165  CB  GLU   535      15.318 -16.132  24.891  1.00 54.21           C  
ATOM   4166  O   GLU   535      13.501 -17.074  27.386  1.00 55.02           O  
ATOM   4167  CG  GLU   535      15.625 -15.199  23.729  1.00 52.92           C  
ATOM   4168  CD  GLU   535      17.106 -14.886  23.587  1.00 54.04           C  
ATOM   4169  OE1 GLU   535      17.866 -15.092  24.560  1.00 53.97           O  
ATOM   4170  OE2 GLU   535      17.510 -14.431  22.493  1.00 50.22           O  
ATOM   4171  N   LEU   536      13.206 -18.580  25.802  1.00 64.30           N  
ATOM   4172  CA  LEU   536      13.323 -19.776  26.629  1.00 64.67           C  
ATOM   4173  C   LEU   536      14.776 -20.228  26.730  1.00 64.71           C  
ATOM   4174  CB  LEU   536      12.463 -20.908  26.060  1.00 62.63           C  
ATOM   4175  O   LEU   536      15.359 -20.685  25.744  1.00 63.33           O  
ATOM   4176  CG  LEU   536      10.981 -20.889  26.437  1.00 60.40           C  
ATOM   4177  CD1 LEU   536      10.146 -21.537  25.338  1.00 56.16           C  
ATOM   4178  CD2 LEU   536      10.759 -21.595  27.770  1.00 56.55           C  
ATOM   4179  N   ALA   537      15.469 -19.780  27.863  1.00 61.96           N  
ATOM   4180  CA  ALA   537      16.862 -20.142  28.111  1.00 62.25           C  
ATOM   4181  C   ALA   537      16.992 -20.991  29.372  1.00 62.79           C  
ATOM   4182  CB  ALA   537      17.726 -18.888  28.227  1.00 60.25           C  
ATOM   4183  O   ALA   537      16.111 -20.971  30.235  1.00 62.15           O  
ATOM   4184  N   ASP   538      17.851 -21.868  29.456  1.00 56.64           N  
ATOM   4185  CA  ASP   538      18.220 -22.573  30.680  1.00 56.81           C  
ATOM   4186  C   ASP   538      19.177 -21.737  31.527  1.00 56.79           C  
ATOM   4187  CB  ASP   538      18.855 -23.925  30.350  1.00 55.10           C  
ATOM   4188  O   ASP   538      19.591 -20.651  31.117  1.00 55.88           O  
ATOM   4189  CG  ASP   538      20.187 -23.796  29.633  1.00 53.78           C  
ATOM   4190  OD1 ASP   538      20.808 -22.713  29.689  1.00 55.37           O  
ATOM   4191  OD2 ASP   538      20.619 -24.786  29.004  1.00 60.14           O  
ATOM   4192  N   PRO   539      19.401 -21.948  32.730  1.00 55.52           N  
ATOM   4193  CA  PRO   539      20.296 -21.194  33.611  1.00 55.08           C  
ATOM   4194  C   PRO   539      21.719 -21.099  33.066  1.00 55.41           C  
ATOM   4195  CB  PRO   539      20.263 -21.995  34.915  1.00 54.02           C  
ATOM   4196  O   PRO   539      22.479 -20.213  33.465  1.00 55.09           O  
ATOM   4197  CG  PRO   539      19.003 -22.795  34.841  1.00 53.24           C  
ATOM   4198  CD  PRO   539      18.675 -23.036  33.396  1.00 54.00           C  
ATOM   4199  N   GLU   540      22.168 -22.041  32.236  1.00 54.15           N  
ATOM   4200  CA  GLU   540      23.509 -22.006  31.659  1.00 54.41           C  
ATOM   4201  C   GLU   540      23.575 -21.049  30.472  1.00 53.27           C  
ATOM   4202  CB  GLU   540      23.946 -23.409  31.228  1.00 53.21           C  
ATOM   4203  O   GLU   540      24.655 -20.784  29.941  1.00 52.98           O  
ATOM   4204  CG  GLU   540      24.146 -24.374  32.388  1.00 52.13           C  
ATOM   4205  CD  GLU   540      22.842 -24.934  32.934  1.00 54.72           C  
ATOM   4206  OE1 GLU   540      21.820 -24.906  32.212  1.00 56.18           O  
ATOM   4207  OE2 GLU   540      22.843 -25.405  34.093  1.00 51.77           O  
ATOM   4208  N   GLY   541      22.309 -20.293  30.159  1.00 53.38           N  
ATOM   4209  CA  GLY   541      22.257 -19.270  29.127  1.00 52.33           C  
ATOM   4210  C   GLY   541      21.963 -19.830  27.747  1.00 53.18           C  
ATOM   4211  O   GLY   541      22.017 -19.103  26.753  1.00 52.06           O  
ATOM   4212  N   ASN   542      21.755 -21.119  27.540  1.00 61.29           N  
ATOM   4213  CA  ASN   542      21.375 -21.702  26.258  1.00 61.65           C  
ATOM   4214  C   ASN   542      19.933 -21.362  25.893  1.00 60.75           C  
ATOM   4215  CB  ASN   542      21.574 -23.219  26.279  1.00 58.71           C  
ATOM   4216  O   ASN   542      19.011 -21.641  26.662  1.00 59.04           O  
ATOM   4217  CG  ASN   542      23.002 -23.617  26.593  1.00 55.86           C  
ATOM   4218  ND2 ASN   542      23.174 -24.465  27.600  1.00 55.35           N  
ATOM   4219  OD1 ASN   542      23.944 -23.165  25.938  1.00 55.89           O  
ATOM   4220  N   VAL   543      19.766 -20.657  24.831  1.00 62.25           N  
ATOM   4221  CA  VAL   543      18.463 -20.203  24.355  1.00 62.00           C  
ATOM   4222  C   VAL   543      17.840 -21.268  23.456  1.00 62.03           C  
ATOM   4223  CB  VAL   543      18.574 -18.862  23.594  1.00 59.23           C  
ATOM   4224  O   VAL   543      18.429 -21.659  22.446  1.00 59.95           O  
ATOM   4225  CG1 VAL   543      17.201 -18.407  23.100  1.00 53.51           C  
ATOM   4226  CG2 VAL   543      19.205 -17.794  24.485  1.00 54.01           C  
ATOM   4227  N   TYR   544      16.656 -21.831  23.802  1.00 65.07           N  
ATOM   4228  CA  TYR   544      15.970 -22.890  23.071  1.00 64.15           C  
ATOM   4229  C   TYR   544      14.952 -22.309  22.097  1.00 64.45           C  
ATOM   4230  CB  TYR   544      15.275 -23.850  24.041  1.00 61.72           C  
ATOM   4231  O   TYR   544      14.690 -22.892  21.042  1.00 62.83           O  
ATOM   4232  CG  TYR   544      16.231 -24.675  24.868  1.00 58.27           C  
ATOM   4233  CD1 TYR   544      16.643 -25.936  24.441  1.00 55.79           C  
ATOM   4234  CD2 TYR   544      16.723 -24.197  26.078  1.00 57.19           C  
ATOM   4235  CE1 TYR   544      17.522 -26.700  25.201  1.00 56.83           C  
ATOM   4236  CE2 TYR   544      17.603 -24.953  26.845  1.00 57.27           C  
ATOM   4237  OH  TYR   544      18.867 -26.954  27.155  1.00 58.75           O  
ATOM   4238  CZ  TYR   544      17.996 -26.201  26.399  1.00 53.31           C  
ATOM   4239  N   ALA   545      14.338 -21.208  22.386  1.00 64.05           N  
ATOM   4240  CA  ALA   545      13.327 -20.579  21.540  1.00 63.40           C  
ATOM   4241  C   ALA   545      13.107 -19.123  21.938  1.00 64.01           C  
ATOM   4242  CB  ALA   545      12.013 -21.353  21.615  1.00 61.28           C  
ATOM   4243  O   ALA   545      13.360 -18.741  23.083  1.00 62.74           O  
ATOM   4244  N   GLY   546      13.066 -18.156  20.929  1.00 56.92           N  
ATOM   4245  CA  GLY   546      12.519 -16.824  21.129  1.00 55.81           C  
ATOM   4246  C   GLY   546      11.005 -16.808  21.221  1.00 56.67           C  
ATOM   4247  O   GLY   546      10.329 -17.595  20.555  1.00 55.20           O  
ATOM   4248  N   LEU   547      10.448 -16.059  22.275  1.00 55.75           N  
ATOM   4249  CA  LEU   547       9.033 -15.835  22.550  1.00 56.07           C  
ATOM   4250  C   LEU   547       8.659 -14.375  22.320  1.00 55.36           C  
ATOM   4251  CB  LEU   547       8.696 -16.240  23.988  1.00 54.10           C  
ATOM   4252  O   LEU   547       9.319 -13.471  22.837  1.00 53.62           O  
ATOM   4253  CG  LEU   547       8.208 -17.675  24.192  1.00 53.07           C  
ATOM   4254  CD1 LEU   547       9.112 -18.407  25.178  1.00 49.62           C  
ATOM   4255  CD2 LEU   547       6.762 -17.685  24.676  1.00 49.80           C  
ATOM   4256  N   LYS   548       7.851 -14.074  21.309  1.00 51.44           N  
ATOM   4257  CA  LYS   548       7.079 -12.848  21.126  1.00 50.69           C  
ATOM   4258  C   LYS   548       5.590 -13.151  20.985  1.00 51.19           C  
ATOM   4259  CB  LYS   548       7.576 -12.079  19.901  1.00 49.65           C  
ATOM   4260  O   LYS   548       5.181 -13.860  20.063  1.00 49.64           O  
ATOM   4261  CG  LYS   548       6.923 -10.717  19.718  1.00 48.13           C  
ATOM   4262  CD  LYS   548       7.400 -10.034  18.443  1.00 49.70           C  
ATOM   4263  CE  LYS   548       6.664  -8.723  18.200  1.00 45.57           C  
ATOM   4264  NZ  LYS   548       7.044  -8.108  16.894  1.00 41.41           N  
ATOM   4265  N   GLY   549       4.877 -12.851  22.096  1.00 51.50           N  
ATOM   4266  CA  GLY   549       3.433 -13.011  22.045  1.00 50.85           C  
ATOM   4267  C   GLY   549       2.751 -12.699  23.363  1.00 51.44           C  
ATOM   4268  O   GLY   549       3.327 -12.028  24.222  1.00 49.47           O  
ATOM   4269  N   THR   550       1.552 -12.886  23.492  1.00 50.80           N  
ATOM   4270  CA  THR   550       0.712 -12.666  24.664  1.00 52.40           C  
ATOM   4271  C   THR   550       0.508 -13.967  25.436  1.00 51.16           C  
ATOM   4272  CB  THR   550      -0.656 -12.080  24.270  1.00 50.64           C  
ATOM   4273  O   THR   550       0.248 -15.014  24.839  1.00 50.36           O  
ATOM   4274  CG2 THR   550      -1.399 -11.547  25.490  1.00 48.59           C  
ATOM   4275  OG1 THR   550      -0.460 -11.008  23.338  1.00 42.61           O  
ATOM   4276  N   VAL   551       0.914 -13.988  26.757  1.00 59.37           N  
ATOM   4277  CA  VAL   551       0.625 -15.090  27.669  1.00 59.62           C  
ATOM   4278  C   VAL   551      -0.407 -14.647  28.703  1.00 59.63           C  
ATOM   4279  CB  VAL   551       1.904 -15.594  28.374  1.00 58.06           C  
ATOM   4280  O   VAL   551      -0.472 -13.468  29.059  1.00 58.52           O  
ATOM   4281  CG1 VAL   551       2.764 -16.411  27.412  1.00 54.26           C  
ATOM   4282  CG2 VAL   551       2.699 -14.419  28.940  1.00 55.79           C  
ATOM   4283  N   ILE   552      -1.329 -15.465  29.082  1.00 54.06           N  
ATOM   4284  CA  ILE   552      -2.162 -15.323  30.271  1.00 54.69           C  
ATOM   4285  C   ILE   552      -1.394 -15.808  31.499  1.00 54.43           C  
ATOM   4286  CB  ILE   552      -3.490 -16.100  30.128  1.00 53.15           C  
ATOM   4287  O   ILE   552      -0.848 -16.913  31.500  1.00 54.08           O  
ATOM   4288  CG1 ILE   552      -4.279 -15.589  28.917  1.00 49.09           C  
ATOM   4289  CG2 ILE   552      -4.321 -15.991  31.409  1.00 50.55           C  
ATOM   4290  CD1 ILE   552      -5.516 -16.416  28.591  1.00 50.00           C  
ATOM   4291  N   VAL   553      -1.179 -14.833  32.387  1.00 59.35           N  
ATOM   4292  CA  VAL   553      -0.696 -15.167  33.723  1.00 59.43           C  
ATOM   4293  C   VAL   553      -1.875 -15.530  34.623  1.00 59.92           C  
ATOM   4294  CB  VAL   553       0.109 -14.003  34.342  1.00 57.85           C  
ATOM   4295  O   VAL   553      -2.792 -14.727  34.809  1.00 58.95           O  
ATOM   4296  CG1 VAL   553       0.690 -14.408  35.696  1.00 53.77           C  
ATOM   4297  CG2 VAL   553       1.220 -13.558  33.393  1.00 55.50           C  
ATOM   4298  N   ASP   554      -2.059 -16.766  35.056  1.00 56.59           N  
ATOM   4299  CA  ASP   554      -3.136 -17.255  35.911  1.00 58.02           C  
ATOM   4300  C   ASP   554      -2.585 -18.066  37.081  1.00 57.58           C  
ATOM   4301  CB  ASP   554      -4.121 -18.102  35.102  1.00 55.52           C  
ATOM   4302  O   ASP   554      -1.971 -19.116  36.881  1.00 58.02           O  
ATOM   4303  CG  ASP   554      -5.385 -18.440  35.873  1.00 54.58           C  
ATOM   4304  OD1 ASP   554      -5.378 -18.361  37.120  1.00 55.37           O  
ATOM   4305  OD2 ASP   554      -6.396 -18.791  35.227  1.00 59.71           O  
ATOM   4306  N   PRO   555      -2.575 -17.455  38.212  1.00 60.75           N  
ATOM   4307  CA  PRO   555      -2.104 -18.205  39.379  1.00 61.19           C  
ATOM   4308  C   PRO   555      -2.837 -19.532  39.561  1.00 60.20           C  
ATOM   4309  CB  PRO   555      -2.392 -17.257  40.546  1.00 58.95           C  
ATOM   4310  O   PRO   555      -2.373 -20.400  40.305  1.00 59.23           O  
ATOM   4311  CG  PRO   555      -3.353 -16.254  39.995  1.00 58.58           C  
ATOM   4312  CD  PRO   555      -3.257 -16.273  38.497  1.00 58.76           C  
ATOM   4313  N   ARG   556      -4.069 -19.745  38.831  1.00 58.07           N  
ATOM   4314  CA  ARG   556      -4.804 -21.003  38.913  1.00 57.71           C  
ATOM   4315  C   ARG   556      -4.241 -22.030  37.936  1.00 56.68           C  
ATOM   4316  CB  ARG   556      -6.292 -20.776  38.635  1.00 55.88           C  
ATOM   4317  O   ARG   556      -4.635 -23.198  37.961  1.00 56.16           O  
ATOM   4318  CG  ARG   556      -6.950 -19.782  39.578  1.00 54.68           C  
ATOM   4319  CD  ARG   556      -8.347 -19.399  39.109  1.00 56.33           C  
ATOM   4320  NE  ARG   556      -8.306 -18.618  37.876  1.00 49.43           N  
ATOM   4321  NH1 ARG   556     -10.595 -18.342  37.731  1.00 42.05           N  
ATOM   4322  NH2 ARG   556      -9.223 -17.436  36.133  1.00 38.33           N  
ATOM   4323  CZ  ARG   556      -9.375 -18.134  37.250  1.00 53.00           C  
ATOM   4324  N   ALA   557      -3.322 -21.597  37.032  1.00 62.67           N  
ATOM   4325  CA  ALA   557      -2.716 -22.578  36.136  1.00 63.32           C  
ATOM   4326  C   ALA   557      -1.847 -23.566  36.910  1.00 62.81           C  
ATOM   4327  CB  ALA   557      -1.889 -21.877  35.061  1.00 61.60           C  
ATOM   4328  O   ALA   557      -1.026 -23.164  37.738  1.00 62.31           O  
ATOM   4329  N   LYS   558      -2.205 -24.866  36.825  1.00 58.96           N  
ATOM   4330  CA  LYS   558      -1.457 -25.933  37.485  1.00 58.72           C  
ATOM   4331  C   LYS   558      -0.065 -26.085  36.878  1.00 58.29           C  
ATOM   4332  CB  LYS   558      -2.216 -27.257  37.393  1.00 56.31           C  
ATOM   4333  O   LYS   558       0.884 -26.451  37.573  1.00 57.80           O  
ATOM   4334  CG  LYS   558      -3.483 -27.305  38.235  1.00 54.43           C  
ATOM   4335  CD  LYS   558      -4.120 -28.688  38.208  1.00 55.48           C  
ATOM   4336  CE  LYS   558      -5.381 -28.740  39.060  1.00 50.97           C  
ATOM   4337  NZ  LYS   558      -6.030 -30.084  39.007  1.00 47.01           N  
ATOM   4338  N   GLU   559       0.075 -25.759  35.611  1.00 61.10           N  
ATOM   4339  CA  GLU   559       1.325 -25.881  34.867  1.00 61.22           C  
ATOM   4340  C   GLU   559       1.437 -24.800  33.795  1.00 60.82           C  
ATOM   4341  CB  GLU   559       1.438 -27.268  34.229  1.00 58.65           C  
ATOM   4342  O   GLU   559       0.425 -24.258  33.345  1.00 59.84           O  
ATOM   4343  CG  GLU   559       0.257 -27.636  33.343  1.00 56.78           C  
ATOM   4344  CD  GLU   559       0.318 -29.063  32.824  1.00 57.20           C  
ATOM   4345  OE1 GLU   559       1.282 -29.789  33.156  1.00 57.11           O  
ATOM   4346  OE2 GLU   559      -0.606 -29.459  32.078  1.00 53.96           O  
ATOM   4347  N   ASP   560       2.570 -24.277  33.522  1.00 68.81           N  
ATOM   4348  CA  ASP   560       2.857 -23.350  32.432  1.00 68.30           C  
ATOM   4349  C   ASP   560       2.601 -24.001  31.075  1.00 68.09           C  
ATOM   4350  CB  ASP   560       4.303 -22.857  32.514  1.00 65.72           C  
ATOM   4351  O   ASP   560       2.991 -25.149  30.847  1.00 65.63           O  
ATOM   4352  CG  ASP   560       4.575 -22.022  33.753  1.00 63.00           C  
ATOM   4353  OD1 ASP   560       3.618 -21.474  34.342  1.00 64.86           O  
ATOM   4354  OD2 ASP   560       5.758 -21.907  34.142  1.00 67.20           O  
ATOM   4355  N   PHE   561       1.736 -23.405  30.387  1.00 62.70           N  
ATOM   4356  CA  PHE   561       1.426 -23.839  29.030  1.00 62.30           C  
ATOM   4357  C   PHE   561       1.860 -22.791  28.013  1.00 61.87           C  
ATOM   4358  CB  PHE   561      -0.073 -24.123  28.885  1.00 59.45           C  
ATOM   4359  O   PHE   561       1.389 -21.652  28.048  1.00 59.42           O  
ATOM   4360  CG  PHE   561      -0.486 -24.503  27.488  1.00 56.37           C  
ATOM   4361  CD1 PHE   561      -0.970 -23.544  26.607  1.00 52.39           C  
ATOM   4362  CD2 PHE   561      -0.390 -25.819  27.057  1.00 52.98           C  
ATOM   4363  CE1 PHE   561      -1.353 -23.893  25.314  1.00 50.40           C  
ATOM   4364  CE2 PHE   561      -0.771 -26.176  25.767  1.00 51.87           C  
ATOM   4365  CZ  PHE   561      -1.253 -25.211  24.897  1.00 49.70           C  
ATOM   4366  N   LEU   562       2.756 -23.187  27.063  1.00 65.07           N  
ATOM   4367  CA  LEU   562       3.246 -22.421  25.923  1.00 64.91           C  
ATOM   4368  C   LEU   562       2.927 -23.133  24.612  1.00 64.53           C  
ATOM   4369  CB  LEU   562       4.755 -22.192  26.038  1.00 62.63           C  
ATOM   4370  O   LEU   562       3.175 -24.333  24.477  1.00 62.53           O  
ATOM   4371  CG  LEU   562       5.193 -20.883  26.697  1.00 60.20           C  
ATOM   4372  CD1 LEU   562       6.501 -21.084  27.456  1.00 56.02           C  
ATOM   4373  CD2 LEU   562       5.338 -19.781  25.654  1.00 56.35           C  
ATOM   4374  N   ASN   563       2.208 -22.460  23.734  1.00 55.78           N  
ATOM   4375  CA  ASN   563       2.079 -22.911  22.352  1.00 56.60           C  
ATOM   4376  C   ASN   563       3.421 -22.884  21.626  1.00 55.35           C  
ATOM   4377  CB  ASN   563       1.053 -22.059  21.603  1.00 53.30           C  
ATOM   4378  O   ASN   563       3.921 -21.813  21.277  1.00 53.58           O  
ATOM   4379  CG  ASN   563       0.731 -22.608  20.227  1.00 50.98           C  
ATOM   4380  ND2 ASN   563      -0.255 -22.012  19.567  1.00 46.42           N  
ATOM   4381  OD1 ASN   563       1.362 -23.560  19.762  1.00 50.07           O  
ATOM   4382  N   LEU   564       4.182 -24.014  21.480  1.00 53.32           N  
ATOM   4383  CA  LEU   564       5.506 -24.139  20.881  1.00 52.82           C  
ATOM   4384  C   LEU   564       5.445 -23.909  19.374  1.00 53.25           C  
ATOM   4385  CB  LEU   564       6.099 -25.520  21.174  1.00 50.41           C  
ATOM   4386  O   LEU   564       6.466 -23.624  18.744  1.00 51.66           O  
ATOM   4387  CG  LEU   564       6.334 -25.858  22.647  1.00 48.51           C  
ATOM   4388  CD1 LEU   564       6.862 -27.282  22.787  1.00 43.95           C  
ATOM   4389  CD2 LEU   564       7.300 -24.860  23.278  1.00 45.06           C  
ATOM   4390  N   ASN   565       4.265 -24.053  18.705  1.00 46.07           N  
ATOM   4391  CA  ASN   565       4.182 -23.851  17.262  1.00 46.29           C  
ATOM   4392  C   ASN   565       4.481 -22.404  16.880  1.00 45.67           C  
ATOM   4393  CB  ASN   565       2.804 -24.264  16.740  1.00 43.31           C  
ATOM   4394  O   ASN   565       4.912 -22.130  15.759  1.00 44.80           O  
ATOM   4395  CG  ASN   565       2.597 -25.766  16.764  1.00 41.19           C  
ATOM   4396  ND2 ASN   565       1.351 -26.189  16.942  1.00 36.12           N  
ATOM   4397  OD1 ASN   565       3.548 -26.538  16.624  1.00 42.54           O  
ATOM   4398  N   ASP   566       4.388 -21.467  17.849  1.00 41.13           N  
ATOM   4399  CA  ASP   566       4.632 -20.050  17.596  1.00 41.06           C  
ATOM   4400  C   ASP   566       5.935 -19.593  18.249  1.00 41.36           C  
ATOM   4401  CB  ASP   566       3.463 -19.205  18.105  1.00 38.66           C  
ATOM   4402  O   ASP   566       6.232 -18.397  18.282  1.00 40.15           O  
ATOM   4403  CG  ASP   566       2.225 -19.320  17.234  1.00 36.61           C  
ATOM   4404  OD1 ASP   566       2.346 -19.693  16.048  1.00 37.54           O  
ATOM   4405  OD2 ASP   566       1.118 -19.032  17.739  1.00 37.03           O  
ATOM   4406  N   LEU   567       6.728 -20.542  18.766  1.00 55.12           N  
ATOM   4407  CA  LEU   567       8.078 -20.266  19.244  1.00 53.76           C  
ATOM   4408  C   LEU   567       9.071 -20.242  18.086  1.00 54.97           C  
ATOM   4409  CB  LEU   567       8.506 -21.312  20.277  1.00 51.43           C  
ATOM   4410  O   LEU   567       8.953 -21.031  17.146  1.00 52.71           O  
ATOM   4411  CG  LEU   567       7.755 -21.296  21.609  1.00 48.50           C  
ATOM   4412  CD1 LEU   567       8.147 -22.503  22.453  1.00 43.85           C  
ATOM   4413  CD2 LEU   567       8.028 -19.998  22.362  1.00 45.73           C  
ATOM   4414  N   TYR   568       9.682 -19.063  17.925  1.00 40.59           N  
ATOM   4415  CA  TYR   568      10.790 -18.906  16.990  1.00 43.63           C  
ATOM   4416  C   TYR   568      11.961 -19.802  17.378  1.00 40.91           C  
ATOM   4417  CB  TYR   568      11.246 -17.445  16.936  1.00 37.75           C  
ATOM   4418  O   TYR   568      12.498 -19.689  18.483  1.00 40.09           O  
ATOM   4419  CG  TYR   568      10.319 -16.549  16.152  1.00 35.83           C  
ATOM   4420  CD1 TYR   568      10.445 -16.421  14.771  1.00 30.05           C  
ATOM   4421  CD2 TYR   568       9.316 -15.827  16.791  1.00 32.56           C  
ATOM   4422  CE1 TYR   568       9.594 -15.594  14.045  1.00 30.03           C  
ATOM   4423  CE2 TYR   568       8.459 -14.998  16.075  1.00 34.76           C  
ATOM   4424  OH  TYR   568       7.760 -14.069  13.990  1.00 21.20           O  
ATOM   4425  CZ  TYR   568       8.605 -14.888  14.704  1.00 29.73           C  
ATOM   4426  N   ARG   569      12.138 -20.872  16.705  1.00 52.26           N  
ATOM   4427  CA  ARG   569      13.145 -21.928  16.720  1.00 50.72           C  
ATOM   4428  C   ARG   569      14.282 -21.614  15.753  1.00 51.88           C  
ATOM   4429  CB  ARG   569      12.515 -23.277  16.367  1.00 46.46           C  
ATOM   4430  O   ARG   569      14.048 -21.384  14.565  1.00 49.20           O  
ATOM   4431  CG  ARG   569      11.386 -23.692  17.297  1.00 42.68           C  
ATOM   4432  CD  ARG   569      10.703 -24.966  16.822  1.00 45.86           C  
ATOM   4433  NE  ARG   569       9.385 -25.129  17.428  1.00 35.71           N  
ATOM   4434  NH1 ARG   569       8.905 -27.114  16.348  1.00 28.13           N  
ATOM   4435  NH2 ARG   569       7.384 -26.195  17.795  1.00 24.12           N  
ATOM   4436  CZ  ARG   569       8.561 -26.146  17.189  1.00 37.43           C  
ATOM   4437  N   GLY   570      15.325 -20.832  16.022  1.00 41.23           N  
ATOM   4438  CA  GLY   570      16.595 -21.055  15.349  1.00 40.52           C  
ATOM   4439  C   GLY   570      17.230 -22.388  15.699  1.00 41.10           C  
ATOM   4440  O   GLY   570      16.664 -23.168  16.467  1.00 39.65           O  
ATOM   4441  N   ASP   571      18.006 -23.100  14.665  1.00 39.10           N  
ATOM   4442  CA  ASP   571      18.944 -24.154  15.038  1.00 40.12           C  
ATOM   4443  C   ASP   571      19.453 -23.957  16.465  1.00 39.26           C  
ATOM   4444  CB  ASP   571      20.121 -24.195  14.062  1.00 35.99           C  
ATOM   4445  O   ASP   571      20.096 -22.949  16.766  1.00 37.52           O  
ATOM   4446  CG  ASP   571      19.725 -24.672  12.675  1.00 33.74           C  
ATOM   4447  OD1 ASP   571      18.707 -25.384  12.543  1.00 35.54           O  
ATOM   4448  OD2 ASP   571      20.439 -24.333  11.706  1.00 37.05           O  
ATOM   4449  N   THR   572      18.689 -24.269  17.576  1.00 49.53           N  
ATOM   4450  CA  THR   572      19.261 -24.374  18.914  1.00 49.25           C  
ATOM   4451  C   THR   572      20.450 -25.331  18.920  1.00 50.28           C  
ATOM   4452  CB  THR   572      18.211 -24.849  19.935  1.00 45.37           C  
ATOM   4453  O   THR   572      20.311 -26.505  18.569  1.00 48.57           O  
ATOM   4454  CG2 THR   572      18.702 -24.643  21.364  1.00 40.03           C  
ATOM   4455  OG1 THR   572      17.000 -24.107  19.746  1.00 42.65           O  
ATOM   4456  N   VAL   573      21.626 -24.806  18.655  1.00 44.99           N  
ATOM   4457  CA  VAL   573      22.843 -25.467  19.117  1.00 44.40           C  
ATOM   4458  C   VAL   573      22.969 -25.317  20.631  1.00 45.37           C  
ATOM   4459  CB  VAL   573      24.098 -24.897  18.419  1.00 40.57           C  
ATOM   4460  O   VAL   573      23.119 -24.204  21.141  1.00 43.35           O  
ATOM   4461  CG1 VAL   573      25.349 -25.661  18.849  1.00 34.49           C  
ATOM   4462  CG2 VAL   573      23.933 -24.948  16.901  1.00 35.23           C  
ATOM   4463  N   VAL   574      22.568 -26.242  21.388  1.00 53.60           N  
ATOM   4464  CA  VAL   574      22.922 -26.432  22.791  1.00 54.85           C  
ATOM   4465  C   VAL   574      24.089 -27.412  22.901  1.00 54.86           C  
ATOM   4466  CB  VAL   574      21.719 -26.941  23.616  1.00 51.71           C  
ATOM   4467  O   VAL   574      24.022 -28.527  22.379  1.00 53.99           O  
ATOM   4468  CG1 VAL   574      22.087 -27.055  25.094  1.00 48.05           C  
ATOM   4469  CG2 VAL   574      20.517 -26.017  23.431  1.00 48.76           C  
ATOM   4470  N   ASP   575      25.253 -27.002  23.517  1.00 49.13           N  
ATOM   4471  CA  ASP   575      26.486 -27.723  23.820  1.00 51.41           C  
ATOM   4472  C   ASP   575      27.073 -28.358  22.561  1.00 49.39           C  
ATOM   4473  CB  ASP   575      26.233 -28.795  24.882  1.00 48.21           C  
ATOM   4474  O   ASP   575      27.530 -29.503  22.593  1.00 49.35           O  
ATOM   4475  CG  ASP   575      25.969 -28.215  26.260  1.00 47.81           C  
ATOM   4476  OD1 ASP   575      26.377 -27.064  26.525  1.00 48.80           O  
ATOM   4477  OD2 ASP   575      25.349 -28.916  27.088  1.00 54.93           O  
ATOM   4478  N   GLY   576      26.979 -27.676  21.345  1.00 51.89           N  
ATOM   4479  CA  GLY   576      27.595 -28.121  20.105  1.00 53.01           C  
ATOM   4480  C   GLY   576      26.711 -29.055  19.301  1.00 52.36           C  
ATOM   4481  O   GLY   576      27.033 -29.394  18.160  1.00 51.61           O  
ATOM   4482  N   LYS   577      25.539 -29.482  19.880  1.00 60.19           N  
ATOM   4483  CA  LYS   577      24.575 -30.364  19.227  1.00 60.75           C  
ATOM   4484  C   LYS   577      23.412 -29.570  18.641  1.00 59.87           C  
ATOM   4485  CB  LYS   577      24.052 -31.410  20.213  1.00 56.33           C  
ATOM   4486  O   LYS   577      22.816 -28.735  19.325  1.00 57.98           O  
ATOM   4487  CG  LYS   577      23.537 -32.680  19.552  1.00 53.38           C  
ATOM   4488  CD  LYS   577      23.102 -33.711  20.585  1.00 55.32           C  
ATOM   4489  CE  LYS   577      22.523 -34.956  19.925  1.00 47.76           C  
ATOM   4490  NZ  LYS   577      22.044 -35.947  20.935  1.00 43.39           N  
ATOM   4491  N   LYS   578      23.283 -29.735  17.413  1.00 60.52           N  
ATOM   4492  CA  LYS   578      22.131 -29.242  16.664  1.00 62.60           C  
ATOM   4493  C   LYS   578      20.896 -30.098  16.927  1.00 60.53           C  
ATOM   4494  CB  LYS   578      22.438 -29.212  15.166  1.00 54.81           C  
ATOM   4495  O   LYS   578      20.922 -31.314  16.725  1.00 57.34           O  
ATOM   4496  CG  LYS   578      21.770 -28.066  14.420  1.00 50.55           C  
ATOM   4497  CD  LYS   578      22.119 -28.085  12.937  1.00 52.68           C  
ATOM   4498  CE  LYS   578      21.415 -26.966  12.182  1.00 43.53           C  
ATOM   4499  NZ  LYS   578      21.760 -26.977  10.729  1.00 39.24           N  
ATOM   4500  N   TYR   579      19.882 -29.659  17.605  1.00 70.06           N  
ATOM   4501  CA  TYR   579      18.607 -30.303  17.896  1.00 70.20           C  
ATOM   4502  C   TYR   579      17.573 -29.977  16.824  1.00 69.92           C  
ATOM   4503  CB  TYR   579      18.087 -29.872  19.270  1.00 66.74           C  
ATOM   4504  O   TYR   579      17.541 -28.858  16.305  1.00 67.01           O  
ATOM   4505  CG  TYR   579      18.933 -30.362  20.420  1.00 63.78           C  
ATOM   4506  CD1 TYR   579      18.655 -31.575  21.047  1.00 60.02           C  
ATOM   4507  CD2 TYR   579      20.010 -29.614  20.883  1.00 62.35           C  
ATOM   4508  CE1 TYR   579      19.431 -32.031  22.108  1.00 60.62           C  
ATOM   4509  CE2 TYR   579      20.792 -30.060  21.944  1.00 61.04           C  
ATOM   4510  OH  TYR   579      21.266 -31.713  23.599  1.00 60.14           O  
ATOM   4511  CZ  TYR   579      20.495 -31.267  22.548  1.00 56.91           C  
ATOM   4512  N   THR   580      16.978 -31.090  16.235  1.00 64.94           N  
ATOM   4513  CA  THR   580      15.819 -30.928  15.363  1.00 65.56           C  
ATOM   4514  C   THR   580      14.709 -30.161  16.074  1.00 64.82           C  
ATOM   4515  CB  THR   580      15.283 -32.292  14.889  1.00 60.84           C  
ATOM   4516  O   THR   580      14.737 -30.010  17.298  1.00 62.95           O  
ATOM   4517  CG2 THR   580      16.386 -33.123  14.243  1.00 53.29           C  
ATOM   4518  OG1 THR   580      14.756 -33.008  16.013  1.00 61.44           O  
ATOM   4519  N   LYS   581      13.832 -29.526  15.263  1.00 64.60           N  
ATOM   4520  CA  LYS   581      12.656 -28.855  15.809  1.00 65.56           C  
ATOM   4521  C   LYS   581      11.950 -29.733  16.839  1.00 65.25           C  
ATOM   4522  CB  LYS   581      11.684 -28.478  14.689  1.00 61.87           C  
ATOM   4523  O   LYS   581      11.559 -29.255  17.906  1.00 63.68           O  
ATOM   4524  CG  LYS   581      10.490 -27.659  15.156  1.00 58.77           C  
ATOM   4525  CD  LYS   581       9.602 -27.251  13.987  1.00 58.41           C  
ATOM   4526  CE  LYS   581       8.363 -26.502  14.460  1.00 51.61           C  
ATOM   4527  NZ  LYS   581       7.491 -26.097  13.318  1.00 45.58           N  
ATOM   4528  N   GLU   582      11.808 -31.044  16.435  1.00 65.17           N  
ATOM   4529  CA  GLU   582      11.143 -31.973  17.344  1.00 66.30           C  
ATOM   4530  C   GLU   582      11.948 -32.163  18.626  1.00 65.61           C  
ATOM   4531  CB  GLU   582      10.917 -33.324  16.660  1.00 62.56           C  
ATOM   4532  O   GLU   582      11.379 -32.247  19.716  1.00 65.05           O  
ATOM   4533  CG  GLU   582       9.918 -33.274  15.514  1.00 59.32           C  
ATOM   4534  CD  GLU   582      10.498 -32.685  14.238  1.00 59.13           C  
ATOM   4535  OE1 GLU   582      11.740 -32.694  14.075  1.00 59.85           O  
ATOM   4536  OE2 GLU   582       9.705 -32.210  13.394  1.00 54.28           O  
ATOM   4537  N   GLU   583      13.274 -32.162  18.365  1.00 69.02           N  
ATOM   4538  CA  GLU   583      14.113 -32.331  19.547  1.00 68.94           C  
ATOM   4539  C   GLU   583      14.106 -31.075  20.413  1.00 68.43           C  
ATOM   4540  CB  GLU   583      15.547 -32.683  19.143  1.00 66.01           C  
ATOM   4541  O   GLU   583      14.110 -31.162  21.643  1.00 67.50           O  
ATOM   4542  CG  GLU   583      15.704 -34.095  18.598  1.00 62.11           C  
ATOM   4543  CD  GLU   583      17.090 -34.372  18.039  1.00 62.18           C  
ATOM   4544  OE1 GLU   583      17.698 -33.455  17.440  1.00 65.87           O  
ATOM   4545  OE2 GLU   583      17.573 -35.515  18.200  1.00 58.24           O  
ATOM   4546  N   VAL   584      13.894 -29.946  19.718  1.00 71.18           N  
ATOM   4547  CA  VAL   584      13.814 -28.725  20.514  1.00 71.33           C  
ATOM   4548  C   VAL   584      12.463 -28.658  21.222  1.00 71.25           C  
ATOM   4549  CB  VAL   584      14.023 -27.466  19.643  1.00 68.77           C  
ATOM   4550  O   VAL   584      12.391 -28.313  22.404  1.00 70.06           O  
ATOM   4551  CG1 VAL   584      13.790 -26.198  20.463  1.00 62.26           C  
ATOM   4552  CG2 VAL   584      15.424 -27.464  19.036  1.00 62.21           C  
ATOM   4553  N   ASP   585      11.357 -29.269  20.598  1.00 70.43           N  
ATOM   4554  CA  ASP   585      10.045 -29.270  21.238  1.00 71.21           C  
ATOM   4555  C   ASP   585      10.033 -30.178  22.465  1.00 70.75           C  
ATOM   4556  CB  ASP   585       8.965 -29.709  20.247  1.00 68.20           C  
ATOM   4557  O   ASP   585       9.470 -29.821  23.502  1.00 69.73           O  
ATOM   4558  CG  ASP   585       8.577 -28.614  19.269  1.00 64.67           C  
ATOM   4559  OD1 ASP   585       9.090 -27.481  19.386  1.00 63.13           O  
ATOM   4560  OD2 ASP   585       7.748 -28.887  18.373  1.00 65.73           O  
ATOM   4561  N   ALA   586      10.735 -31.268  22.267  1.00 70.33           N  
ATOM   4562  CA  ALA   586      10.788 -32.210  23.382  1.00 70.80           C  
ATOM   4563  C   ALA   586      11.621 -31.652  24.533  1.00 69.92           C  
ATOM   4564  CB  ALA   586      11.356 -33.550  22.920  1.00 67.79           C  
ATOM   4565  O   ALA   586      11.231 -31.760  25.698  1.00 69.25           O  
ATOM   4566  N   LEU   587      12.708 -30.994  24.156  1.00 71.13           N  
ATOM   4567  CA  LEU   587      13.561 -30.391  25.175  1.00 71.56           C  
ATOM   4568  C   LEU   587      12.829 -29.265  25.898  1.00 70.65           C  
ATOM   4569  CB  LEU   587      14.851 -29.856  24.547  1.00 68.63           C  
ATOM   4570  O   LEU   587      12.902 -29.160  27.125  1.00 70.05           O  
ATOM   4571  CG  LEU   587      16.117 -30.677  24.796  1.00 64.75           C  
ATOM   4572  CD1 LEU   587      16.916 -30.824  23.506  1.00 59.97           C  
ATOM   4573  CD2 LEU   587      16.966 -30.032  25.887  1.00 60.82           C  
ATOM   4574  N   ILE   588      12.102 -28.465  25.157  1.00 73.40           N  
ATOM   4575  CA  ILE   588      11.398 -27.352  25.785  1.00 73.43           C  
ATOM   4576  C   ILE   588      10.318 -27.888  26.722  1.00 73.26           C  
ATOM   4577  CB  ILE   588      10.774 -26.411  24.731  1.00 71.52           C  
ATOM   4578  O   ILE   588      10.221 -27.461  27.875  1.00 72.01           O  
ATOM   4579  CG1 ILE   588      11.870 -25.635  23.992  1.00 67.26           C  
ATOM   4580  CG2 ILE   588       9.773 -25.455  25.386  1.00 67.18           C  
ATOM   4581  CD1 ILE   588      11.367 -24.844  22.791  1.00 65.87           C  
ATOM   4582  N   ARG   589       9.555 -28.925  26.265  1.00 68.76           N  
ATOM   4583  CA  ARG   589       8.496 -29.504  27.085  1.00 69.21           C  
ATOM   4584  C   ARG   589       9.066 -30.128  28.354  1.00 68.49           C  
ATOM   4585  CB  ARG   589       7.713 -30.552  26.292  1.00 66.83           C  
ATOM   4586  O   ARG   589       8.500 -29.972  29.438  1.00 67.15           O  
ATOM   4587  CG  ARG   589       6.725 -29.961  25.298  1.00 64.37           C  
ATOM   4588  CD  ARG   589       5.962 -31.045  24.550  1.00 63.11           C  
ATOM   4589  NE  ARG   589       5.356 -30.530  23.325  1.00 55.78           N  
ATOM   4590  NH1 ARG   589       4.801 -32.607  22.480  1.00 47.25           N  
ATOM   4591  NH2 ARG   589       4.295 -30.710  21.296  1.00 42.96           N  
ATOM   4592  CZ  ARG   589       4.819 -31.284  22.370  1.00 58.83           C  
ATOM   4593  N   GLU   590      10.197 -30.828  28.247  1.00 68.67           N  
ATOM   4594  CA  GLU   590      10.818 -31.487  29.392  1.00 69.21           C  
ATOM   4595  C   GLU   590      11.386 -30.466  30.374  1.00 68.05           C  
ATOM   4596  CB  GLU   590      11.921 -32.443  28.930  1.00 66.10           C  
ATOM   4597  O   GLU   590      11.173 -30.576  31.584  1.00 67.07           O  
ATOM   4598  CG  GLU   590      12.430 -33.370  30.025  1.00 62.46           C  
ATOM   4599  CD  GLU   590      13.510 -34.327  29.546  1.00 61.84           C  
ATOM   4600  OE1 GLU   590      13.774 -34.382  28.324  1.00 60.77           O  
ATOM   4601  OE2 GLU   590      14.096 -35.029  30.401  1.00 56.03           O  
ATOM   4602  N   LYS   591      12.009 -29.409  29.883  1.00 67.27           N  
ATOM   4603  CA  LYS   591      12.644 -28.412  30.740  1.00 67.01           C  
ATOM   4604  C   LYS   591      11.610 -27.464  31.340  1.00 66.63           C  
ATOM   4605  CB  LYS   591      13.690 -27.618  29.955  1.00 64.56           C  
ATOM   4606  O   LYS   591      11.825 -26.905  32.418  1.00 65.78           O  
ATOM   4607  CG  LYS   591      14.971 -28.390  29.676  1.00 61.82           C  
ATOM   4608  CD  LYS   591      16.127 -27.453  29.347  1.00 61.26           C  
ATOM   4609  CE  LYS   591      17.427 -28.219  29.142  1.00 55.67           C  
ATOM   4610  NZ  LYS   591      18.433 -27.894  30.197  1.00 48.90           N  
ATOM   4611  N   LEU   592      10.483 -27.242  30.603  1.00 66.76           N  
ATOM   4612  CA  LEU   592       9.400 -26.486  31.223  1.00 67.12           C  
ATOM   4613  C   LEU   592       8.809 -27.252  32.402  1.00 66.39           C  
ATOM   4614  CB  LEU   592       8.305 -26.180  30.198  1.00 64.80           C  
ATOM   4615  O   LEU   592       8.504 -26.661  33.441  1.00 64.39           O  
ATOM   4616  CG  LEU   592       8.516 -24.937  29.331  1.00 62.53           C  
ATOM   4617  CD1 LEU   592       7.611 -24.986  28.105  1.00 57.91           C  
ATOM   4618  CD2 LEU   592       8.260 -23.671  30.141  1.00 58.46           C  
ATOM   4619  N   LYS   593       8.796 -28.656  32.310  1.00 60.96           N  
ATOM   4620  CA  LYS   593       8.281 -29.500  33.384  1.00 61.94           C  
ATOM   4621  C   LYS   593       9.188 -29.443  34.611  1.00 60.51           C  
ATOM   4622  CB  LYS   593       8.134 -30.946  32.908  1.00 59.39           C  
ATOM   4623  O   LYS   593       8.708 -29.483  35.746  1.00 60.39           O  
ATOM   4624  CG  LYS   593       6.877 -31.203  32.090  1.00 57.74           C  
ATOM   4625  CD  LYS   593       6.774 -32.663  31.667  1.00 58.22           C  
ATOM   4626  CE  LYS   593       5.541 -32.911  30.808  1.00 51.91           C  
ATOM   4627  NZ  LYS   593       5.476 -34.324  30.329  1.00 47.81           N  
ATOM   4628  N   THR   594      10.498 -29.371  34.303  1.00 57.13           N  
ATOM   4629  CA  THR   594      11.452 -29.514  35.398  1.00 55.93           C  
ATOM   4630  C   THR   594      11.869 -28.147  35.934  1.00 55.83           C  
ATOM   4631  CB  THR   594      12.701 -30.297  34.952  1.00 52.93           C  
ATOM   4632  O   THR   594      12.593 -28.059  36.927  1.00 54.35           O  
ATOM   4633  CG2 THR   594      12.339 -31.719  34.537  1.00 47.15           C  
ATOM   4634  OG1 THR   594      13.306 -29.626  33.840  1.00 52.80           O  
ATOM   4635  N   GLY   595      11.267 -26.930  35.425  1.00 55.01           N  
ATOM   4636  CA  GLY   595      11.674 -25.585  35.800  1.00 53.44           C  
ATOM   4637  C   GLY   595      13.070 -25.230  35.323  1.00 54.79           C  
ATOM   4638  O   GLY   595      13.638 -24.222  35.747  1.00 53.22           O  
ATOM   4639  N   ALA   596      13.633 -26.106  34.515  1.00 53.08           N  
ATOM   4640  CA  ALA   596      14.997 -25.912  34.031  1.00 51.56           C  
ATOM   4641  C   ALA   596      15.032 -24.919  32.873  1.00 52.56           C  
ATOM   4642  CB  ALA   596      15.604 -27.246  33.602  1.00 49.43           C  
ATOM   4643  O   ALA   596      16.101 -24.438  32.491  1.00 50.67           O  
ATOM   4644  N   LEU   597      13.866 -24.581  32.229  1.00 54.14           N  
ATOM   4645  CA  LEU   597      13.767 -23.438  31.329  1.00 52.52           C  
ATOM   4646  C   LEU   597      13.160 -22.235  32.043  1.00 53.31           C  
ATOM   4647  CB  LEU   597      12.925 -23.794  30.100  1.00 50.50           C  
ATOM   4648  O   LEU   597      12.156 -22.367  32.747  1.00 50.98           O  
ATOM   4649  CG  LEU   597      13.660 -24.494  28.955  1.00 47.49           C  
ATOM   4650  CD1 LEU   597      12.675 -25.275  28.093  1.00 42.10           C  
ATOM   4651  CD2 LEU   597      14.428 -23.480  28.114  1.00 43.28           C  
ATOM   4652  N   GLN   598      13.988 -21.270  32.219  1.00 49.07           N  
ATOM   4653  CA  GLN   598      13.558 -19.929  32.602  1.00 48.08           C  
ATOM   4654  C   GLN   598      13.066 -19.142  31.391  1.00 48.97           C  
ATOM   4655  CB  GLN   598      14.697 -19.176  33.291  1.00 46.29           C  
ATOM   4656  O   GLN   598      13.638 -19.244  30.304  1.00 46.89           O  
ATOM   4657  CG  GLN   598      15.057 -19.728  34.664  1.00 43.44           C  
ATOM   4658  CD  GLN   598      16.121 -18.906  35.366  1.00 45.79           C  
ATOM   4659  NE2 GLN   598      16.397 -19.242  36.622  1.00 37.28           N  
ATOM   4660  OE1 GLN   598      16.691 -17.978  34.785  1.00 47.46           O  
ATOM   4661  N   LEU   599      11.779 -18.924  31.243  1.00 43.90           N  
ATOM   4662  CA  LEU   599      11.356 -17.818  30.391  1.00 43.33           C  
ATOM   4663  C   LEU   599      12.230 -16.589  30.621  1.00 44.12           C  
ATOM   4664  CB  LEU   599       9.888 -17.471  30.651  1.00 41.92           C  
ATOM   4665  O   LEU   599      12.142 -15.948  31.671  1.00 42.37           O  
ATOM   4666  CG  LEU   599       8.933 -17.629  29.467  1.00 39.78           C  
ATOM   4667  CD1 LEU   599       7.913 -18.726  29.751  1.00 35.41           C  
ATOM   4668  CD2 LEU   599       8.234 -16.308  29.163  1.00 36.33           C  
ATOM   4669  N   ASN   600      13.438 -16.683  30.100  1.00 34.42           N  
ATOM   4670  CA  ASN   600      14.073 -15.374  29.986  1.00 35.05           C  
ATOM   4671  C   ASN   600      13.156 -14.363  29.304  1.00 34.49           C  
ATOM   4672  CB  ASN   600      15.398 -15.485  29.228  1.00 32.91           C  
ATOM   4673  O   ASN   600      12.948 -14.427  28.091  1.00 32.88           O  
ATOM   4674  CG  ASN   600      16.600 -15.498  30.153  1.00 31.44           C  
ATOM   4675  ND2 ASN   600      17.751 -15.896  29.623  1.00 24.67           N  
ATOM   4676  OD1 ASN   600      16.494 -15.154  31.333  1.00 31.76           O  
ATOM   4677  N   LEU   601      11.925 -14.161  29.837  1.00 35.17           N  
ATOM   4678  CA  LEU   601      11.271 -12.951  29.348  1.00 33.73           C  
ATOM   4679  C   LEU   601      12.297 -11.863  29.048  1.00 35.12           C  
ATOM   4680  CB  LEU   601      10.253 -12.441  30.372  1.00 32.15           C  
ATOM   4681  O   LEU   601      13.127 -11.535  29.899  1.00 32.98           O  
ATOM   4682  CG  LEU   601       8.911 -13.174  30.416  1.00 29.80           C  
ATOM   4683  CD1 LEU   601       8.314 -13.101  31.817  1.00 27.00           C  
ATOM   4684  CD2 LEU   601       7.949 -12.590  29.387  1.00 28.33           C  
ATOM   4685  N   GLY   602      13.074 -12.119  28.122  1.00 29.74           N  
ATOM   4686  CA  GLY   602      13.871 -10.960  27.755  1.00 29.50           C  
ATOM   4687  C   GLY   602      13.082  -9.664  27.775  1.00 29.74           C  
ATOM   4688  O   GLY   602      12.162  -9.478  26.977  1.00 28.15           O  
ATOM   4689  N   ILE   603      12.362  -9.065  28.888  1.00 27.42           N  
ATOM   4690  CA  ILE   603      12.856  -7.754  29.298  1.00 27.70           C  
ATOM   4691  C   ILE   603      14.339  -7.631  28.954  1.00 27.74           C  
ATOM   4692  CB  ILE   603      12.634  -7.514  30.808  1.00 24.99           C  
ATOM   4693  O   ILE   603      15.183  -8.273  29.582  1.00 26.61           O  
ATOM   4694  CG1 ILE   603      11.161  -7.732  31.172  1.00 17.21           C  
ATOM   4695  CG2 ILE   603      13.093  -6.107  31.204  1.00 24.73           C  
ATOM   4696  CD1 ILE   603      10.871  -7.633  32.664  1.00 21.95           C  
ATOM   4697  N   HIS   604      14.806  -8.530  27.755  1.00 23.10           N  
ATOM   4698  CA  HIS   604      16.254  -8.660  27.645  1.00 25.04           C  
ATOM   4699  C   HIS   604      16.940  -7.304  27.771  1.00 22.96           C  
ATOM   4700  CB  HIS   604      16.634  -9.319  26.317  1.00 21.21           C  
ATOM   4701  O   HIS   604      16.539  -6.337  27.118  1.00 21.80           O  
ATOM   4702  CG  HIS   604      16.686 -10.812  26.382  1.00 20.45           C  
ATOM   4703  CD2 HIS   604      15.781 -11.750  26.014  1.00 10.21           C  
ATOM   4704  ND1 HIS   604      17.773 -11.498  26.878  1.00 13.31           N  
ATOM   4705  CE1 HIS   604      17.534 -12.797  26.811  1.00  8.69           C  
ATOM   4706  NE2 HIS   604      16.332 -12.976  26.291  1.00 10.98           N  
ATOM   4707  N   ARG   605      17.195  -6.910  28.983  1.00 21.57           N  
ATOM   4708  CA  ARG   605      18.530  -6.464  29.369  1.00 20.81           C  
ATOM   4709  C   ARG   605      19.317  -5.981  28.155  1.00 21.38           C  
ATOM   4710  CB  ARG   605      19.291  -7.590  30.073  1.00 19.06           C  
ATOM   4711  O   ARG   605      19.496  -6.725  27.188  1.00 20.38           O  
ATOM   4712  CG  ARG   605      19.824  -7.208  31.445  1.00 14.45           C  
ATOM   4713  CD  ARG   605      20.602  -8.349  32.085  1.00  7.99           C  
ATOM   4714  NE  ARG   605      21.110  -7.982  33.403  1.00  7.95           N  
ATOM   4715  NH1 ARG   605      22.297  -9.940  33.719  1.00  7.88           N  
ATOM   4716  NH2 ARG   605      22.308  -8.314  35.335  1.00  5.79           N  
ATOM   4717  CZ  ARG   605      21.904  -8.746  34.149  1.00  8.29           C  
ATOM   4718  N   VAL   606      18.969  -4.635  27.589  1.00 20.36           N  
ATOM   4719  CA  VAL   606      20.047  -3.677  27.370  1.00 21.42           C  
ATOM   4720  C   VAL   606      21.279  -4.093  28.171  1.00 20.43           C  
ATOM   4721  CB  VAL   606      19.620  -2.243  27.757  1.00 18.36           C  
ATOM   4722  O   VAL   606      21.201  -4.287  29.386  1.00 19.50           O  
ATOM   4723  CG1 VAL   606      20.575  -1.214  27.154  1.00  9.83           C  
ATOM   4724  CG2 VAL   606      18.186  -1.974  27.306  1.00  8.42           C  
ATOM   4725  N   SER   607      21.925  -5.256  27.588  1.00 19.83           N  
ATOM   4726  CA  SER   607      23.329  -5.131  27.966  1.00 20.04           C  
ATOM   4727  C   SER   607      23.610  -3.777  28.608  1.00 18.52           C  
ATOM   4728  CB  SER   607      24.232  -5.324  26.747  1.00 17.16           C  
ATOM   4729  O   SER   607      23.129  -2.746  28.132  1.00 17.41           O  
ATOM   4730  OG  SER   607      23.676  -4.697  25.605  1.00  9.78           O  
ATOM   4731  N   THR   608      23.437  -3.720  29.875  1.00 21.18           N  
ATOM   4732  CA  THR   608      24.133  -2.772  30.738  1.00 19.97           C  
ATOM   4733  C   THR   608      25.186  -1.996  29.952  1.00 20.69           C  
ATOM   4734  CB  THR   608      24.800  -3.485  31.928  1.00 18.54           C  
ATOM   4735  O   THR   608      25.697  -2.483  28.941  1.00 20.03           O  
ATOM   4736  CG2 THR   608      23.757  -4.103  32.854  1.00  8.01           C  
ATOM   4737  OG1 THR   608      25.659  -4.521  31.436  1.00 11.30           O  
ATOM   4738  N   VAL   609      25.164  -0.619  29.833  1.00 21.35           N  
ATOM   4739  CA  VAL   609      26.151   0.418  29.552  1.00 19.41           C  
ATOM   4740  C   VAL   609      27.556  -0.178  29.602  1.00 21.12           C  
ATOM   4741  CB  VAL   609      26.035   1.596  30.546  1.00 19.14           C  
ATOM   4742  O   VAL   609      28.376   0.076  28.717  1.00 20.05           O  
ATOM   4743  CG1 VAL   609      27.116   2.640  30.274  1.00 11.73           C  
ATOM   4744  CG2 VAL   609      24.646   2.226  30.467  1.00 12.59           C  
ATOM   4745  N   GLU   610      27.683  -1.160  30.147  1.00 20.30           N  
ATOM   4746  CA  GLU   610      28.961  -1.840  30.336  1.00 20.95           C  
ATOM   4747  C   GLU   610      29.027  -3.126  29.517  1.00 19.77           C  
ATOM   4748  CB  GLU   610      29.193  -2.147  31.817  1.00 17.63           C  
ATOM   4749  O   GLU   610      30.027  -3.391  28.847  1.00 19.17           O  
ATOM   4750  CG  GLU   610      29.774  -0.981  32.603  1.00 14.24           C  
ATOM   4751  CD  GLU   610      28.956  -0.620  33.834  1.00  8.01           C  
ATOM   4752  OE1 GLU   610      27.919  -1.274  34.086  1.00 11.16           O  
ATOM   4753  OE2 GLU   610      29.356   0.325  34.550  1.00 10.66           O  
ATOM   4754  N   GLU   611      28.045  -3.622  29.148  1.00 21.44           N  
ATOM   4755  CA  GLU   611      27.900  -4.732  28.210  1.00 19.97           C  
ATOM   4756  C   GLU   611      27.410  -4.245  26.850  1.00 21.08           C  
ATOM   4757  CB  GLU   611      26.942  -5.786  28.769  1.00 19.02           C  
ATOM   4758  O   GLU   611      27.673  -4.879  25.826  1.00 20.06           O  
ATOM   4759  CG  GLU   611      27.588  -6.741  29.762  1.00 16.09           C  
ATOM   4760  CD  GLU   611      26.607  -7.732  30.368  1.00  8.93           C  
ATOM   4761  OE1 GLU   611      25.379  -7.529  30.234  1.00 11.41           O  
ATOM   4762  OE2 GLU   611      27.070  -8.718  30.983  1.00 11.02           O  
ATOM   4763  N   ALA   612      26.969  -3.019  26.726  1.00 21.11           N  
ATOM   4764  CA  ALA   612      26.862  -2.017  25.668  1.00 18.77           C  
ATOM   4765  C   ALA   612      28.235  -1.469  25.291  1.00 21.05           C  
ATOM   4766  CB  ALA   612      25.940  -0.881  26.103  1.00 19.48           C  
ATOM   4767  O   ALA   612      28.480  -1.136  24.129  1.00 19.75           O  
ATOM   4768  N   LYS   613      29.165  -1.638  26.170  1.00 20.65           N  
ATOM   4769  CA  LYS   613      30.531  -1.123  26.204  1.00 19.30           C  
ATOM   4770  C   LYS   613      31.538  -2.210  25.841  1.00 20.69           C  
ATOM   4771  CB  LYS   613      30.853  -0.549  27.584  1.00 18.34           C  
ATOM   4772  O   LYS   613      32.626  -1.914  25.343  1.00 19.74           O  
ATOM   4773  CG  LYS   613      30.350   0.870  27.798  1.00 17.40           C  
ATOM   4774  CD  LYS   613      30.766   1.413  29.159  1.00 10.05           C  
ATOM   4775  CE  LYS   613      30.245   2.826  29.382  1.00 12.16           C  
ATOM   4776  NZ  LYS   613      30.611   3.344  30.734  1.00 10.21           N  
ATOM   4777  N   VAL   614      31.004  -3.529  25.766  1.00 18.25           N  
ATOM   4778  CA  VAL   614      32.113  -4.476  25.810  1.00 18.94           C  
ATOM   4779  C   VAL   614      31.957  -5.506  24.693  1.00 17.64           C  
ATOM   4780  CB  VAL   614      32.201  -5.184  27.180  1.00 15.24           C  
ATOM   4781  O   VAL   614      31.000  -6.284  24.688  1.00 17.59           O  
ATOM   4782  CG1 VAL   614      33.587  -5.792  27.386  1.00  9.41           C  
ATOM   4783  CG2 VAL   614      31.870  -4.208  28.307  1.00  7.85           C  
ATOM   4784  N   GLY   615      31.547  -4.927  23.360  1.00 21.05           N  
ATOM   4785  CA  GLY   615      32.310  -5.779  22.462  1.00 19.75           C  
ATOM   4786  C   GLY   615      31.969  -7.251  22.603  1.00 21.28           C  
ATOM   4787  O   GLY   615      32.717  -8.011  23.220  1.00 20.81           O  
ATOM   4788  N   LYS   616      30.716  -7.549  22.628  1.00 18.98           N  
ATOM   4789  CA  LYS   616      30.380  -8.943  22.348  1.00 18.72           C  
ATOM   4790  C   LYS   616      29.046  -9.050  21.616  1.00 18.43           C  
ATOM   4791  CB  LYS   616      30.335  -9.754  23.644  1.00 15.98           C  
ATOM   4792  O   LYS   616      28.020  -8.580  22.113  1.00 17.91           O  
ATOM   4793  CG  LYS   616      31.700 -10.204  24.141  1.00  7.81           C  
ATOM   4794  CD  LYS   616      31.580 -11.133  25.342  1.00  7.31           C  
ATOM   4795  CE  LYS   616      32.947 -11.577  25.846  1.00  8.23           C  
ATOM   4796  NZ  LYS   616      32.833 -12.505  27.011  1.00  8.12           N  
ATOM   4797  N   GLN   617      28.989  -8.467  20.342  1.00 18.18           N  
ATOM   4798  CA  GLN   617      28.453  -8.811  19.029  1.00 18.78           C  
ATOM   4799  C   GLN   617      27.258  -9.753  19.152  1.00 18.21           C  
ATOM   4800  CB  GLN   617      29.535  -9.446  18.156  1.00 16.30           C  
ATOM   4801  O   GLN   617      27.386 -10.860  19.678  1.00 18.02           O  
ATOM   4802  CG  GLN   617      30.420  -8.435  17.439  1.00 10.75           C  
ATOM   4803  CD  GLN   617      31.456  -9.091  16.546  1.00  7.40           C  
ATOM   4804  NE2 GLN   617      32.198  -8.277  15.802  1.00  9.04           N  
ATOM   4805  OE1 GLN   617      31.590 -10.318  16.525  1.00 10.66           O  
ATOM   4806  N   VAL   618      26.086  -9.375  19.704  1.00 20.44           N  
ATOM   4807  CA  VAL   618      24.849 -10.064  19.353  1.00 19.25           C  
ATOM   4808  C   VAL   618      24.047  -9.216  18.368  1.00 20.56           C  
ATOM   4809  CB  VAL   618      23.998 -10.375  20.604  1.00 19.06           C  
ATOM   4810  O   VAL   618      23.636  -8.099  18.692  1.00 20.08           O  
ATOM   4811  CG1 VAL   618      22.779 -11.218  20.232  1.00 12.19           C  
ATOM   4812  CG2 VAL   618      24.842 -11.087  21.660  1.00 13.26           C  
ATOM   4813  N   PHE   619      24.683  -8.786  17.228  1.00 18.63           N  
ATOM   4814  CA  PHE   619      24.405  -8.045  16.004  1.00 18.45           C  
ATOM   4815  C   PHE   619      23.793  -8.955  14.946  1.00 18.76           C  
ATOM   4816  CB  PHE   619      25.684  -7.398  15.463  1.00 17.71           C  
ATOM   4817  O   PHE   619      24.340 -10.017  14.642  1.00 18.75           O  
ATOM   4818  CG  PHE   619      26.012  -6.075  16.101  1.00 17.30           C  
ATOM   4819  CD1 PHE   619      25.504  -4.891  15.581  1.00 13.31           C  
ATOM   4820  CD2 PHE   619      26.830  -6.016  17.222  1.00 12.96           C  
ATOM   4821  CE1 PHE   619      25.806  -3.666  16.170  1.00 11.32           C  
ATOM   4822  CE2 PHE   619      27.136  -4.795  17.816  1.00 12.28           C  
ATOM   4823  CZ  PHE   619      26.624  -3.621  17.288  1.00 14.47           C  
ATOM   4824  N   LEU   620      22.451  -9.268  14.936  1.00 19.03           N  
ATOM   4825  CA  LEU   620      21.756  -9.813  13.774  1.00 17.72           C  
ATOM   4826  C   LEU   620      20.656 -10.779  14.202  1.00 19.08           C  
ATOM   4827  CB  LEU   620      22.743 -10.524  12.845  1.00 17.48           C  
ATOM   4828  O   LEU   620      20.937 -11.822  14.795  1.00 18.64           O  
ATOM   4829  CG  LEU   620      23.595  -9.627  11.946  1.00 15.89           C  
ATOM   4830  CD1 LEU   620      24.866 -10.355  11.521  1.00 12.41           C  
ATOM   4831  CD2 LEU   620      22.796  -9.179  10.726  1.00 12.68           C  
ATOM   4832  N   ARG   621      19.731 -10.238  14.896  1.00 19.90           N  
ATOM   4833  CA  ARG   621      18.734 -11.304  14.912  1.00 19.51           C  
ATOM   4834  C   ARG   621      17.373 -10.774  15.349  1.00 20.25           C  
ATOM   4835  CB  ARG   621      19.176 -12.439  15.839  1.00 18.63           C  
ATOM   4836  O   ARG   621      17.203 -10.351  16.494  1.00 19.97           O  
ATOM   4837  CG  ARG   621      19.526 -13.727  15.111  1.00 17.89           C  
ATOM   4838  CD  ARG   621      19.934 -14.829  16.079  1.00 11.27           C  
ATOM   4839  NE  ARG   621      20.309 -16.052  15.376  1.00  9.63           N  
ATOM   4840  NH1 ARG   621      20.564 -17.320  17.291  1.00 10.53           N  
ATOM   4841  NH2 ARG   621      20.930 -18.259  15.232  1.00  8.06           N  
ATOM   4842  CZ  ARG   621      20.600 -17.208  15.968  1.00 12.59           C  
ATOM   4843  N   HIS   622      16.701  -9.810  14.574  1.00 19.32           N  
ATOM   4844  CA  HIS   622      15.249  -9.686  14.532  1.00 20.30           C  
ATOM   4845  C   HIS   622      14.827  -8.287  14.093  1.00 19.59           C  
ATOM   4846  CB  HIS   622      14.643 -10.012  15.899  1.00 18.50           C  
ATOM   4847  O   HIS   622      15.150  -7.300  14.758  1.00 19.29           O  
ATOM   4848  CG  HIS   622      14.185 -11.429  16.029  1.00 18.63           C  
ATOM   4849  CD2 HIS   622      14.050 -12.223  17.117  1.00 13.69           C  
ATOM   4850  ND1 HIS   622      13.804 -12.191  14.946  1.00 15.42           N  
ATOM   4851  CE1 HIS   622      13.452 -13.395  15.363  1.00 12.00           C  
ATOM   4852  NE2 HIS   622      13.592 -13.441  16.677  1.00 14.31           N  
ATOM   4853  N   MET   623      14.899  -7.994  12.672  1.00 19.62           N  
ATOM   4854  CA  MET   623      14.457  -7.199  11.529  1.00 18.98           C  
ATOM   4855  C   MET   623      12.946  -7.304  11.346  1.00 19.58           C  
ATOM   4856  CB  MET   623      15.171  -7.648  10.253  1.00 18.08           C  
ATOM   4857  O   MET   623      12.429  -8.374  11.019  1.00 19.12           O  
ATOM   4858  CG  MET   623      16.648  -7.293  10.220  1.00 16.86           C  
ATOM   4859  SD  MET   623      17.301  -7.156   8.511  1.00 18.20           S  
ATOM   4860  CE  MET   623      17.134  -8.878   7.965  1.00 14.70           C  
ATOM   4861  N   GLY   624      11.948  -6.760  12.235  1.00 22.00           N  
ATOM   4862  CA  GLY   624      10.566  -6.332  12.084  1.00 20.78           C  
ATOM   4863  C   GLY   624      10.271  -5.740  10.719  1.00 22.05           C  
ATOM   4864  O   GLY   624      10.953  -4.812  10.278  1.00 21.51           O  
ATOM   4865  N   GLY   625       9.827  -6.521   9.619  1.00 21.42           N  
ATOM   4866  CA  GLY   625       9.078  -6.431   8.376  1.00 19.43           C  
ATOM   4867  C   GLY   625       8.125  -5.252   8.337  1.00 21.39           C  
ATOM   4868  O   GLY   625       7.264  -5.113   9.208  1.00 20.83           O  
ATOM   4869  N   VAL   626       8.426  -4.101   7.870  1.00 20.91           N  
ATOM   4870  CA  VAL   626       7.674  -3.220   6.982  1.00 19.59           C  
ATOM   4871  C   VAL   626       7.427  -3.919   5.647  1.00 20.80           C  
ATOM   4872  CB  VAL   626       8.410  -1.881   6.754  1.00 19.41           C  
ATOM   4873  O   VAL   626       8.367  -4.395   5.005  1.00 20.28           O  
ATOM   4874  CG1 VAL   626       7.495  -0.873   6.062  1.00 13.58           C  
ATOM   4875  CG2 VAL   626       8.921  -1.321   8.080  1.00 16.29           C  
ATOM   4876  N   PRO   627       6.362  -4.355   5.294  1.00 21.14           N  
ATOM   4877  CA  PRO   627       6.031  -4.446   3.869  1.00 19.52           C  
ATOM   4878  C   PRO   627       6.228  -3.123   3.133  1.00 20.98           C  
ATOM   4879  CB  PRO   627       4.556  -4.854   3.875  1.00 19.36           C  
ATOM   4880  O   PRO   627       5.804  -2.072   3.620  1.00 20.24           O  
ATOM   4881  CG  PRO   627       4.150  -4.800   5.313  1.00 17.18           C  
ATOM   4882  CD  PRO   627       5.356  -4.448   6.136  1.00 12.45           C  
ATOM   4883  N   PHE   628       7.481  -2.726   2.655  1.00 21.02           N  
ATOM   4884  CA  PHE   628       7.711  -1.826   1.531  1.00 19.92           C  
ATOM   4885  C   PHE   628       6.399  -1.481   0.836  1.00 20.93           C  
ATOM   4886  CB  PHE   628       8.686  -2.453   0.530  1.00 19.62           C  
ATOM   4887  O   PHE   628       5.656  -2.373   0.423  1.00 20.31           O  
ATOM   4888  CG  PHE   628      10.135  -2.248   0.883  1.00 19.12           C  
ATOM   4889  CD1 PHE   628      10.792  -1.076   0.528  1.00 15.27           C  
ATOM   4890  CD2 PHE   628      10.839  -3.227   1.571  1.00 15.02           C  
ATOM   4891  CE1 PHE   628      12.133  -0.884   0.854  1.00 13.44           C  
ATOM   4892  CE2 PHE   628      12.179  -3.042   1.900  1.00 15.84           C  
ATOM   4893  CZ  PHE   628      12.824  -1.870   1.540  1.00 14.24           C  
ATOM   4894  N   ASN   629       5.656  -0.467   1.214  1.00 20.48           N  
ATOM   4895  CA  ASN   629       4.973   0.360   0.225  1.00 20.79           C  
ATOM   4896  C   ASN   629       5.876   0.672  -0.965  1.00 20.36           C  
ATOM   4897  CB  ASN   629       4.470   1.656   0.864  1.00 19.10           C  
ATOM   4898  O   ASN   629       6.951   1.251  -0.799  1.00 19.94           O  
ATOM   4899  CG  ASN   629       2.968   1.662   1.068  1.00 17.92           C  
ATOM   4900  ND2 ASN   629       2.479   2.616   1.852  1.00 12.69           N  
ATOM   4901  OD1 ASN   629       2.252   0.815   0.526  1.00 11.42           O  
ATOM   4902  N   ARG   630       6.368  -0.325  -1.745  1.00 22.84           N  
ATOM   4903  CA  ARG   630       6.872  -0.284  -3.114  1.00 22.02           C  
ATOM   4904  C   ARG   630       6.753   1.119  -3.700  1.00 22.93           C  
ATOM   4905  CB  ARG   630       6.121  -1.285  -3.994  1.00 21.48           C  
ATOM   4906  O   ARG   630       5.927   1.361  -4.582  1.00 22.23           O  
ATOM   4907  CG  ARG   630       6.471  -2.737  -3.712  1.00 20.83           C  
ATOM   4908  CD  ARG   630       5.856  -3.675  -4.741  1.00 21.93           C  
ATOM   4909  NE  ARG   630       6.009  -5.075  -4.354  1.00 18.84           N  
ATOM   4910  NH1 ARG   630       5.156  -5.928  -6.324  1.00 17.58           N  
ATOM   4911  NH2 ARG   630       5.855  -7.345  -4.664  1.00 13.65           N  
ATOM   4912  CZ  ARG   630       5.673  -6.113  -5.115  1.00 16.63           C  
ATOM   4913  N   GLY   631       7.122   2.263  -3.056  1.00 23.01           N  
ATOM   4914  CA  GLY   631       7.582   3.496  -3.676  1.00 21.82           C  
ATOM   4915  C   GLY   631       9.094   3.614  -3.719  1.00 23.00           C  
ATOM   4916  O   GLY   631       9.756   3.558  -2.681  1.00 22.40           O  
ATOM   4917  N   ARG   632       9.830   2.906  -4.498  1.00 23.09           N  
ATOM   4918  CA  ARG   632      11.166   3.244  -4.978  1.00 22.11           C  
ATOM   4919  C   ARG   632      11.198   4.653  -5.561  1.00 23.02           C  
ATOM   4920  CB  ARG   632      11.631   2.232  -6.028  1.00 21.66           C  
ATOM   4921  O   ARG   632      10.351   5.010  -6.382  1.00 22.07           O  
ATOM   4922  CG  ARG   632      12.028   0.883  -5.449  1.00 21.26           C  
ATOM   4923  CD  ARG   632      12.596  -0.043  -6.516  1.00 22.20           C  
ATOM   4924  NE  ARG   632      12.911  -1.361  -5.972  1.00 19.02           N  
ATOM   4925  NH1 ARG   632      13.930  -2.138  -7.895  1.00 17.26           N  
ATOM   4926  NH2 ARG   632      13.773  -3.489  -6.049  1.00 13.98           N  
ATOM   4927  CZ  ARG   632      13.537  -2.326  -6.640  1.00 18.26           C  
ATOM   4928  N   ILE   633      11.729   5.672  -4.787  1.00 23.54           N  
ATOM   4929  CA  ILE   633      12.412   6.903  -5.169  1.00 23.78           C  
ATOM   4930  C   ILE   633      13.552   6.584  -6.132  1.00 23.66           C  
ATOM   4931  CB  ILE   633      12.950   7.657  -3.932  1.00 22.51           C  
ATOM   4932  O   ILE   633      14.345   5.672  -5.885  1.00 23.23           O  
ATOM   4933  CG1 ILE   633      11.876   7.729  -2.840  1.00 23.27           C  
ATOM   4934  CG2 ILE   633      13.430   9.059  -4.321  1.00 22.57           C  
ATOM   4935  CD1 ILE   633      12.364   8.333  -1.531  1.00 20.70           C  
ATOM   4936  N   SER   634      13.405   6.727  -7.430  1.00 26.80           N  
ATOM   4937  CA  SER   634      14.403   6.743  -8.493  1.00 27.28           C  
ATOM   4938  C   SER   634      15.671   7.467  -8.050  1.00 26.76           C
[truncated: 356,837 more chars]
