# Supplementary material for: The transformative power of transformers in protein structure prediction
Source: Proc Natl Acad Sci U S A. 2023 Jul 31;120(32):e2303499120. doi: 10.1073/pnas.2303499120 (PMC10410766; doi:10.1073/pnas.2303499120)
Supplement: Supplementary file 2 — Dataset S01 (GZ) [file pnas.2303499120.sd01.gz › SI_Data/predicted_structures/ESMFold/T1131.pdb]

PARENT N/A
ATOM      1  N   PHE     1     -10.479   5.791 -18.543  1.00 25.36           N  
ATOM      2  CA  PHE     1     -11.569   5.498 -17.621  1.00 28.72           C  
ATOM      3  C   PHE     1     -11.612   4.012 -17.287  1.00 25.41           C  
ATOM      4  CB  PHE     1     -12.910   5.942 -18.213  1.00 25.05           C  
ATOM      5  O   PHE     1     -11.732   3.173 -18.182  1.00 25.93           O  
ATOM      6  CG  PHE     1     -13.952   6.270 -17.179  1.00 26.75           C  
ATOM      7  CD1 PHE     1     -14.859   5.307 -16.755  1.00 22.82           C  
ATOM      8  CD2 PHE     1     -14.025   7.544 -16.629  1.00 22.92           C  
ATOM      9  CE1 PHE     1     -15.825   5.608 -15.798  1.00 17.10           C  
ATOM     10  CE2 PHE     1     -14.988   7.852 -15.672  1.00 22.09           C  
ATOM     11  CZ  PHE     1     -15.887   6.883 -15.258  1.00 19.42           C  
ATOM     12  N   VAL     2     -11.164   3.590 -16.181  1.00 29.31           N  
ATOM     13  CA  VAL     2     -11.292   2.160 -15.923  1.00 31.15           C  
ATOM     14  C   VAL     2     -12.739   1.826 -15.566  1.00 29.64           C  
ATOM     15  CB  VAL     2     -10.345   1.699 -14.793  1.00 28.96           C  
ATOM     16  O   VAL     2     -13.345   2.490 -14.721  1.00 29.53           O  
ATOM     17  CG1 VAL     2     -10.297   0.174 -14.716  1.00 29.99           C  
ATOM     18  CG2 VAL     2      -8.944   2.270 -15.007  1.00 28.83           C  
ATOM     19  N   PRO     3     -13.421   1.034 -16.446  1.00 34.39           N  
ATOM     20  CA  PRO     3     -14.784   0.677 -16.046  1.00 33.12           C  
ATOM     21  C   PRO     3     -14.862   0.167 -14.608  1.00 34.65           C  
ATOM     22  CB  PRO     3     -15.165  -0.425 -17.037  1.00 31.77           C  
ATOM     23  O   PRO     3     -13.914  -0.452 -14.117  1.00 33.25           O  
ATOM     24  CG  PRO     3     -14.039  -0.463 -18.019  1.00 30.19           C  
ATOM     25  CD  PRO     3     -12.887   0.316 -17.452  1.00 33.16           C  
ATOM     26  N   GLU     4     -15.692   0.886 -13.676  1.00 37.18           N  
ATOM     27  CA  GLU     4     -16.001   0.429 -12.324  1.00 37.48           C  
ATOM     28  C   GLU     4     -15.831  -1.082 -12.199  1.00 37.06           C  
ATOM     29  CB  GLU     4     -17.425   0.832 -11.933  1.00 34.89           C  
ATOM     30  O   GLU     4     -15.313  -1.573 -11.194  1.00 35.46           O  
ATOM     31  CG  GLU     4     -17.631   0.984 -10.433  1.00 32.97           C  
ATOM     32  CD  GLU     4     -19.021   1.479 -10.065  1.00 36.84           C  
ATOM     33  OE1 GLU     4     -19.844   1.711 -10.979  1.00 41.79           O  
ATOM     34  OE2 GLU     4     -19.288   1.637  -8.853  1.00 38.31           O  
ATOM     35  N   GLU     5     -16.344  -1.814 -13.185  1.00 35.02           N  
ATOM     36  CA  GLU     5     -16.357  -3.274 -13.159  1.00 36.42           C  
ATOM     37  C   GLU     5     -14.940  -3.838 -13.115  1.00 34.86           C  
ATOM     38  CB  GLU     5     -17.106  -3.826 -14.375  1.00 32.48           C  
ATOM     39  O   GLU     5     -14.675  -4.811 -12.407  1.00 32.80           O  
ATOM     40  CG  GLU     5     -18.451  -4.452 -14.037  1.00 30.81           C  
ATOM     41  CD  GLU     5     -19.176  -5.010 -15.251  1.00 34.78           C  
ATOM     42  OE1 GLU     5     -18.668  -4.855 -16.385  1.00 39.24           O  
ATOM     43  OE2 GLU     5     -20.261  -5.604 -15.068  1.00 37.51           O  
ATOM     44  N   GLN     6     -13.967  -3.320 -13.893  1.00 33.26           N  
ATOM     45  CA  GLN     6     -12.573  -3.752 -13.914  1.00 34.11           C  
ATOM     46  C   GLN     6     -11.833  -3.283 -12.665  1.00 33.10           C  
ATOM     47  CB  GLN     6     -11.869  -3.233 -15.169  1.00 31.44           C  
ATOM     48  O   GLN     6     -10.985  -4.002 -12.133  1.00 31.67           O  
ATOM     49  CG  GLN     6     -10.782  -4.162 -15.693  1.00 29.65           C  
ATOM     50  CD  GLN     6     -11.266  -5.054 -16.821  1.00 33.51           C  
ATOM     51  NE2 GLN     6     -10.571  -6.165 -17.038  1.00 30.90           N  
ATOM     52  OE1 GLN     6     -12.257  -4.747 -17.491  1.00 38.37           O  
ATOM     53  N   TYR     7     -12.075  -2.124 -12.073  1.00 32.96           N  
ATOM     54  CA  TYR     7     -11.615  -1.715 -10.750  1.00 33.51           C  
ATOM     55  C   TYR     7     -12.032  -2.729  -9.691  1.00 32.76           C  
ATOM     56  CB  TYR     7     -12.165  -0.331 -10.393  1.00 31.34           C  
ATOM     57  O   TYR     7     -11.215  -3.144  -8.865  1.00 31.33           O  
ATOM     58  CG  TYR     7     -11.341   0.402  -9.363  1.00 29.99           C  
ATOM     59  CD1 TYR     7     -11.642   0.308  -8.006  1.00 28.04           C  
ATOM     60  CD2 TYR     7     -10.261   1.192  -9.744  1.00 30.72           C  
ATOM     61  CE1 TYR     7     -10.886   0.984  -7.053  1.00 29.44           C  
ATOM     62  CE2 TYR     7      -9.499   1.872  -8.800  1.00 31.39           C  
ATOM     63  OH  TYR     7      -9.067   2.432  -6.520  1.00 22.33           O  
ATOM     64  CZ  TYR     7      -9.818   1.761  -7.459  1.00 29.01           C  
ATOM     65  N   ASN     8     -13.413  -2.984  -9.599  1.00 34.98           N  
ATOM     66  CA  ASN     8     -13.961  -3.926  -8.629  1.00 35.46           C  
ATOM     67  C   ASN     8     -13.286  -5.290  -8.728  1.00 34.82           C  
ATOM     68  CB  ASN     8     -15.474  -4.067  -8.814  1.00 32.97           C  
ATOM     69  O   ASN     8     -12.949  -5.897  -7.709  1.00 32.76           O  
ATOM     70  CG  ASN     8     -16.248  -2.925  -8.187  1.00 31.27           C  
ATOM     71  ND2 ASN     8     -17.480  -2.723  -8.642  1.00 28.29           N  
ATOM     72  OD1 ASN     8     -15.744  -2.229  -7.302  1.00 31.16           O  
ATOM     73  N   LYS     9     -12.904  -5.728  -9.925  1.00 34.74           N  
ATOM     74  CA  LYS     9     -12.241  -7.015 -10.113  1.00 34.59           C  
ATOM     75  C   LYS     9     -10.767  -6.937  -9.725  1.00 34.59           C  
ATOM     76  CB  LYS     9     -12.377  -7.483 -11.563  1.00 32.75           C  
ATOM     77  O   LYS     9     -10.250  -7.827  -9.047  1.00 32.83           O  
ATOM     78  CG  LYS     9     -13.476  -8.512 -11.781  1.00 30.84           C  
ATOM     79  CD  LYS     9     -13.490  -9.019 -13.217  1.00 33.95           C  
ATOM     80  CE  LYS     9     -14.585 -10.055 -13.435  1.00 29.23           C  
ATOM     81  NZ  LYS     9     -14.624 -10.531 -14.850  1.00 31.07           N  
ATOM     82  N   ASP    10     -10.000  -5.878 -10.183  1.00 35.36           N  
ATOM     83  CA  ASP    10      -8.601  -5.668  -9.821  1.00 35.08           C  
ATOM     84  C   ASP    10      -8.463  -5.320  -8.340  1.00 35.19           C  
ATOM     85  CB  ASP    10      -7.984  -4.563 -10.681  1.00 33.68           C  
ATOM     86  O   ASP    10      -7.589  -5.851  -7.652  1.00 33.66           O  
ATOM     87  CG  ASP    10      -7.761  -4.988 -12.121  1.00 31.47           C  
ATOM     88  OD1 ASP    10      -7.806  -6.202 -12.414  1.00 31.64           O  
ATOM     89  OD2 ASP    10      -7.534  -4.100 -12.972  1.00 31.28           O  
ATOM     90  N   PHE    11      -9.338  -4.406  -7.798  1.00 36.00           N  
ATOM     91  CA  PHE    11      -9.439  -4.201  -6.357  1.00 36.15           C  
ATOM     92  C   PHE    11      -9.781  -5.506  -5.648  1.00 35.99           C  
ATOM     93  CB  PHE    11     -10.494  -3.137  -6.036  1.00 34.80           C  
ATOM     94  O   PHE    11      -9.197  -5.827  -4.611  1.00 34.54           O  
ATOM     95  CG  PHE    11     -10.306  -2.482  -4.695  1.00 33.25           C  
ATOM     96  CD1 PHE    11      -9.494  -1.364  -4.559  1.00 30.68           C  
ATOM     97  CD2 PHE    11     -10.943  -2.986  -3.568  1.00 33.08           C  
ATOM     98  CE1 PHE    11      -9.318  -0.755  -3.318  1.00 32.73           C  
ATOM     99  CE2 PHE    11     -10.773  -2.384  -2.325  1.00 33.60           C  
ATOM    100  CZ  PHE    11      -9.959  -1.269  -2.202  1.00 32.16           C  
ATOM    101  N   ASN    12     -10.872  -6.209  -6.122  1.00 34.47           N  
ATOM    102  CA  ASN    12     -11.307  -7.463  -5.516  1.00 35.17           C  
ATOM    103  C   ASN    12     -10.166  -8.474  -5.440  1.00 34.37           C  
ATOM    104  CB  ASN    12     -12.488  -8.052  -6.289  1.00 32.54           C  
ATOM    105  O   ASN    12      -9.975  -9.125  -4.412  1.00 32.34           O  
ATOM    106  CG  ASN    12     -13.794  -7.344  -5.988  1.00 31.11           C  
ATOM    107  ND2 ASN    12     -14.753  -7.456  -6.901  1.00 27.04           N  
ATOM    108  OD1 ASN    12     -13.941  -6.702  -4.945  1.00 30.43           O  
ATOM    109  N   PHE    13      -9.401  -8.702  -6.635  1.00 33.77           N  
ATOM    110  CA  PHE    13      -8.243  -9.588  -6.634  1.00 33.79           C  
ATOM    111  C   PHE    13      -7.213  -9.133  -5.608  1.00 33.70           C  
ATOM    112  CB  PHE    13      -7.608  -9.645  -8.027  1.00 31.68           C  
ATOM    113  O   PHE    13      -6.703  -9.943  -4.831  1.00 32.09           O  
ATOM    114  CG  PHE    13      -6.426 -10.572  -8.117  1.00 29.89           C  
ATOM    115  CD1 PHE    13      -6.608 -11.937  -8.301  1.00 27.46           C  
ATOM    116  CD2 PHE    13      -5.132 -10.078  -8.018  1.00 29.72           C  
ATOM    117  CE1 PHE    13      -5.516 -12.798  -8.385  1.00 28.77           C  
ATOM    118  CE2 PHE    13      -4.035 -10.932  -8.101  1.00 30.44           C  
ATOM    119  CZ  PHE    13      -4.230 -12.292  -8.284  1.00 27.64           C  
ATOM    120  N   LEU    14      -6.803  -7.823  -5.714  1.00 35.02           N  
ATOM    121  CA  LEU    14      -5.845  -7.198  -4.809  1.00 35.30           C  
ATOM    122  C   LEU    14      -6.258  -7.402  -3.355  1.00 35.00           C  
ATOM    123  CB  LEU    14      -5.720  -5.702  -5.110  1.00 33.73           C  
ATOM    124  O   LEU    14      -5.422  -7.728  -2.508  1.00 33.55           O  
ATOM    125  CG  LEU    14      -4.826  -5.321  -6.291  1.00 32.24           C  
ATOM    126  CD1 LEU    14      -5.289  -4.003  -6.903  1.00 30.01           C  
ATOM    127  CD2 LEU    14      -3.369  -5.229  -5.851  1.00 32.66           C  
ATOM    128  N   TYR    15      -7.454  -7.183  -3.159  1.00 33.72           N  
ATOM    129  CA  TYR    15      -8.181  -7.294  -1.900  1.00 34.50           C  
ATOM    130  C   TYR    15      -8.243  -8.743  -1.432  1.00 33.68           C  
ATOM    131  CB  TYR    15      -9.598  -6.731  -2.046  1.00 32.35           C  
ATOM    132  O   TYR    15      -7.951  -9.040  -0.271  1.00 32.08           O  
ATOM    133  CG  TYR    15     -10.361  -6.664  -0.745  1.00 30.79           C  
ATOM    134  CD1 TYR    15     -11.194  -7.708  -0.349  1.00 28.67           C  
ATOM    135  CD2 TYR    15     -10.253  -5.556   0.088  1.00 31.69           C  
ATOM    136  CE1 TYR    15     -11.900  -7.650   0.848  1.00 31.92           C  
ATOM    137  CE2 TYR    15     -10.955  -5.487   1.287  1.00 32.65           C  
ATOM    138  OH  TYR    15     -12.472  -6.474   2.844  1.00 26.02           O  
ATOM    139  CZ  TYR    15     -11.775  -6.537   1.658  1.00 30.72           C  
ATOM    140  N   ASP    16      -8.889  -9.610  -2.181  1.00 33.26           N  
ATOM    141  CA  ASP    16      -8.848 -11.043  -1.907  1.00 33.06           C  
ATOM    142  C   ASP    16      -7.443 -11.485  -1.502  1.00 33.22           C  
ATOM    143  CB  ASP    16      -9.318 -11.837  -3.127  1.00 31.42           C  
ATOM    144  O   ASP    16      -7.278 -12.252  -0.551  1.00 31.47           O  
ATOM    145  CG  ASP    16     -10.830 -11.872  -3.266  1.00 29.90           C  
ATOM    146  OD1 ASP    16     -11.539 -11.513  -2.301  1.00 29.52           O  
ATOM    147  OD2 ASP    16     -11.316 -12.266  -4.348  1.00 28.35           O  
ATOM    148  N   TYR    17      -6.414 -10.897  -2.140  1.00 32.72           N  
ATOM    149  CA  TYR    17      -5.020 -11.243  -1.884  1.00 32.93           C  
ATOM    150  C   TYR    17      -4.580 -10.754  -0.509  1.00 32.69           C  
ATOM    151  CB  TYR    17      -4.111 -10.651  -2.965  1.00 30.90           C  
ATOM    152  O   TYR    17      -3.965 -11.500   0.255  1.00 31.14           O  
ATOM    153  CG  TYR    17      -2.696 -11.174  -2.921  1.00 29.31           C  
ATOM    154  CD1 TYR    17      -2.341 -12.336  -3.602  1.00 27.23           C  
ATOM    155  CD2 TYR    17      -1.711 -10.508  -2.199  1.00 29.55           C  
ATOM    156  CE1 TYR    17      -1.038 -12.823  -3.563  1.00 29.01           C  
ATOM    157  CE2 TYR    17      -0.406 -10.986  -2.153  1.00 30.36           C  
ATOM    158  OH  TYR    17       1.211 -12.619  -2.796  1.00 23.63           O  
ATOM    159  CZ  TYR    17      -0.079 -12.142  -2.838  1.00 28.24           C  
ATOM    160  N   ALA    18      -4.707  -9.390  -0.217  1.00 35.66           N  
ATOM    161  CA  ALA    18      -4.398  -8.844   1.103  1.00 35.38           C  
ATOM    162  C   ALA    18      -5.075  -9.656   2.204  1.00 35.65           C  
ATOM    163  CB  ALA    18      -4.824  -7.381   1.187  1.00 34.48           C  
ATOM    164  O   ALA    18      -4.472  -9.924   3.246  1.00 34.09           O  
ATOM    165  N   VAL    19      -6.339 -10.046   2.067  1.00 30.60           N  
ATOM    166  CA  VAL    19      -7.108 -10.859   3.003  1.00 30.59           C  
ATOM    167  C   VAL    19      -6.491 -12.252   3.106  1.00 30.42           C  
ATOM    168  CB  VAL    19      -8.591 -10.963   2.580  1.00 28.32           C  
ATOM    169  O   VAL    19      -6.260 -12.755   4.208  1.00 28.43           O  
ATOM    170  CG1 VAL    19      -9.334 -11.967   3.459  1.00 26.87           C  
ATOM    171  CG2 VAL    19      -9.261  -9.592   2.647  1.00 26.49           C  
ATOM    172  N   ILE    20      -6.577 -13.045   1.967  1.00 28.98           N  
ATOM    173  CA  ILE    20      -6.132 -14.434   1.958  1.00 29.21           C  
ATOM    174  C   ILE    20      -4.736 -14.533   2.568  1.00 28.91           C  
ATOM    175  CB  ILE    20      -6.134 -15.018   0.527  1.00 26.67           C  
ATOM    176  O   ILE    20      -4.423 -15.501   3.265  1.00 27.02           O  
ATOM    177  CG1 ILE    20      -7.568 -15.134  -0.001  1.00 24.13           C  
ATOM    178  CG2 ILE    20      -5.428 -16.377   0.498  1.00 24.84           C  
ATOM    179  CD1 ILE    20      -7.659 -15.552  -1.462  1.00 22.43           C  
ATOM    180  N   HIS    21      -3.947 -13.380   2.510  1.00 29.63           N  
ATOM    181  CA  HIS    21      -2.561 -13.658   2.869  1.00 31.22           C  
ATOM    182  C   HIS    21      -2.144 -12.872   4.108  1.00 29.74           C  
ATOM    183  CB  HIS    21      -1.629 -13.331   1.701  1.00 27.46           C  
ATOM    184  O   HIS    21      -0.955 -12.785   4.421  1.00 27.98           O  
ATOM    185  CG  HIS    21      -1.709 -14.314   0.577  1.00 26.38           C  
ATOM    186  CD2 HIS    21      -2.225 -14.199  -0.670  1.00 26.08           C  
ATOM    187  ND1 HIS    21      -1.219 -15.598   0.675  1.00 17.60           N  
ATOM    188  CE1 HIS    21      -1.430 -16.232  -0.467  1.00 21.23           C  
ATOM    189  NE2 HIS    21      -2.039 -15.405  -1.299  1.00 20.29           N  
ATOM    190  N   ASN    22      -3.164 -12.477   4.979  1.00 30.63           N  
ATOM    191  CA  ASN    22      -3.127 -11.836   6.289  1.00 31.73           C  
ATOM    192  C   ASN    22      -2.435 -10.477   6.228  1.00 30.70           C  
ATOM    193  CB  ASN    22      -2.434 -12.739   7.310  1.00 28.72           C  
ATOM    194  O   ASN    22      -1.725 -10.095   7.160  1.00 29.14           O  
ATOM    195  CG  ASN    22      -3.403 -13.348   8.304  1.00 26.89           C  
ATOM    196  ND2 ASN    22      -2.907 -14.256   9.137  1.00 12.38           N  
ATOM    197  OD1 ASN    22      -4.588 -13.006   8.323  1.00 11.42           O  
ATOM    198  N   LEU    23      -2.255  -9.916   5.033  1.00 30.32           N  
ATOM    199  CA  LEU    23      -1.671  -8.590   4.866  1.00 30.05           C  
ATOM    200  C   LEU    23      -2.632  -7.508   5.349  1.00 30.29           C  
ATOM    201  CB  LEU    23      -1.306  -8.346   3.399  1.00 28.47           C  
ATOM    202  O   LEU    23      -2.203  -6.419   5.736  1.00 28.89           O  
ATOM    203  CG  LEU    23      -0.147  -9.174   2.842  1.00 27.01           C  
ATOM    204  CD1 LEU    23      -0.108  -9.075   1.321  1.00 24.07           C  
ATOM    205  CD2 LEU    23       1.176  -8.717   3.447  1.00 25.18           C  
ATOM    206  N   VAL    24      -3.901  -7.761   5.679  1.00 29.91           N  
ATOM    207  CA  VAL    24      -4.944  -7.030   6.391  1.00 29.64           C  
ATOM    208  C   VAL    24      -5.295  -7.759   7.686  1.00 29.88           C  
ATOM    209  CB  VAL    24      -6.208  -6.853   5.520  1.00 28.11           C  
ATOM    210  O   VAL    24      -5.636  -8.944   7.666  1.00 28.56           O  
ATOM    211  CG1 VAL    24      -7.174  -5.861   6.166  1.00 26.99           C  
ATOM    212  CG2 VAL    24      -5.827  -6.394   4.114  1.00 27.04           C  
ATOM    213  N   MET    25      -4.475  -7.621   8.703  1.00 27.99           N  
ATOM    214  CA  MET    25      -4.486  -7.992  10.115  1.00 29.05           C  
ATOM    215  C   MET    25      -5.841  -7.690  10.747  1.00 28.04           C  
ATOM    216  CB  MET    25      -3.380  -7.257  10.874  1.00 25.84           C  
ATOM    217  O   MET    25      -6.436  -6.645  10.479  1.00 26.67           O  
ATOM    218  CG  MET    25      -1.987  -7.808  10.614  1.00 24.29           C  
ATOM    219  SD  MET    25      -0.877  -7.627  12.063  1.00 17.49           S  
ATOM    220  CE  MET    25      -1.068  -5.853  12.393  1.00 14.51           C  
ATOM    221  N   ASP    26      -6.989  -8.581  10.537  1.00 27.36           N  
ATOM    222  CA  ASP    26      -8.070  -8.954  11.444  1.00 28.30           C  
ATOM    223  C   ASP    26      -9.152  -7.878  11.480  1.00 27.41           C  
ATOM    224  CB  ASP    26      -7.526  -9.200  12.853  1.00 25.55           C  
ATOM    225  O   ASP    26      -8.855  -6.697  11.673  1.00 26.49           O  
ATOM    226  CG  ASP    26      -6.862 -10.558  13.003  1.00 24.19           C  
ATOM    227  OD1 ASP    26      -7.065 -11.435  12.136  1.00 15.25           O  
ATOM    228  OD2 ASP    26      -6.132 -10.753  13.999  1.00 13.75           O  
ATOM    229  N   GLY    27     -10.395  -8.014  10.844  1.00 30.49           N  
ATOM    230  CA  GLY    27     -11.762  -7.619  11.147  1.00 29.68           C  
ATOM    231  C   GLY    27     -12.660  -7.594   9.925  1.00 30.51           C  
ATOM    232  O   GLY    27     -13.797  -7.122   9.993  1.00 28.76           O  
ATOM    233  N   PHE    28     -12.349  -8.472   8.882  1.00 28.19           N  
ATOM    234  CA  PHE    28     -13.289  -8.523   7.768  1.00 28.87           C  
ATOM    235  C   PHE    28     -13.927  -9.903   7.661  1.00 28.09           C  
ATOM    236  CB  PHE    28     -12.587  -8.165   6.454  1.00 26.68           C  
ATOM    237  O   PHE    28     -13.261 -10.918   7.870  1.00 27.18           O  
ATOM    238  CG  PHE    28     -12.538  -6.687   6.175  1.00 25.21           C  
ATOM    239  CD1 PHE    28     -13.576  -6.059   5.498  1.00 23.09           C  
ATOM    240  CD2 PHE    28     -11.453  -5.926   6.590  1.00 25.28           C  
ATOM    241  CE1 PHE    28     -13.533  -4.691   5.238  1.00 23.76           C  
ATOM    242  CE2 PHE    28     -11.403  -4.559   6.334  1.00 25.54           C  
ATOM    243  CZ  PHE    28     -12.443  -3.943   5.657  1.00 24.06           C  
ATOM    244  N   SER    29     -15.252  -9.920   7.666  1.00 29.06           N  
ATOM    245  CA  SER    29     -16.203 -10.970   7.314  1.00 28.98           C  
ATOM    246  C   SER    29     -16.874 -10.681   5.975  1.00 28.99           C  
ATOM    247  CB  SER    29     -17.264 -11.120   8.404  1.00 26.68           C  
ATOM    248  O   SER    29     -17.038  -9.520   5.594  1.00 27.34           O  
ATOM    249  OG  SER    29     -18.116  -9.988   8.436  1.00 23.75           O  
ATOM    250  N   GLU    30     -16.784 -11.552   4.946  1.00 30.99           N  
ATOM    251  CA  GLU    30     -17.638 -11.827   3.794  1.00 31.49           C  
ATOM    252  C   GLU    30     -19.071 -12.122   4.227  1.00 31.00           C  
ATOM    253  CB  GLU    30     -17.082 -12.998   2.979  1.00 28.72           C  
ATOM    254  O   GLU    30     -19.342 -13.168   4.821  1.00 29.39           O  
ATOM    255  CG  GLU    30     -17.054 -12.745   1.479  1.00 27.08           C  
ATOM    256  CD  GLU    30     -16.526 -13.926   0.681  1.00 32.67           C  
ATOM    257  OE1 GLU    30     -16.128 -14.943   1.293  1.00 37.23           O  
ATOM    258  OE2 GLU    30     -16.510 -13.834  -0.567  1.00 31.24           O  
ATOM    259  N   GLU    31     -19.746 -11.094   4.757  1.00 29.09           N  
ATOM    260  CA  GLU    31     -21.190 -11.313   4.762  1.00 30.12           C  
ATOM    261  C   GLU    31     -21.862 -10.586   3.600  1.00 29.12           C  
ATOM    262  CB  GLU    31     -21.799 -10.857   6.090  1.00 26.74           C  
ATOM    263  O   GLU    31     -21.620  -9.397   3.382  1.00 27.97           O  
ATOM    264  CG  GLU    31     -22.050 -11.992   7.073  1.00 25.83           C  
ATOM    265  CD  GLU    31     -22.668 -11.526   8.382  1.00 29.78           C  
ATOM    266  OE1 GLU    31     -22.886 -10.305   8.549  1.00 36.63           O  
ATOM    267  OE2 GLU    31     -22.936 -12.390   9.246  1.00 29.08           O  
ATOM    268  N   ASP    32     -22.503 -11.299   2.530  1.00 22.65           N  
ATOM    269  CA  ASP    32     -23.527 -11.065   1.517  1.00 25.09           C  
ATOM    270  C   ASP    32     -22.922 -10.458   0.253  1.00 22.60           C  
ATOM    271  CB  ASP    32     -24.625 -10.151   2.065  1.00 20.25           C  
ATOM    272  O   ASP    32     -23.547  -9.620  -0.400  1.00 21.36           O  
ATOM    273  CG  ASP    32     -25.568 -10.863   3.019  1.00 20.04           C  
ATOM    274  OD1 ASP    32     -25.643 -12.110   2.985  1.00 11.17           O  
ATOM    275  OD2 ASP    32     -26.246 -10.170   3.809  1.00 12.11           O  
ATOM    276  N   GLY    33     -21.622 -10.880  -0.120  1.00 28.49           N  
ATOM    277  CA  GLY    33     -20.941 -10.353  -1.292  1.00 27.16           C  
ATOM    278  C   GLY    33     -20.478  -8.919  -1.119  1.00 28.52           C  
ATOM    279  O   GLY    33     -19.873  -8.343  -2.026  1.00 27.02           O  
ATOM    280  N   GLN    34     -20.786  -8.300   0.058  1.00 29.55           N  
ATOM    281  CA  GLN    34     -20.435  -7.020   0.665  1.00 29.00           C  
ATOM    282  C   GLN    34     -19.415  -7.204   1.785  1.00 29.55           C  
ATOM    283  CB  GLN    34     -21.683  -6.319   1.201  1.00 27.20           C  
ATOM    284  O   GLN    34     -19.531  -8.129   2.592  1.00 28.05           O  
ATOM    285  CG  GLN    34     -22.582  -5.747   0.114  1.00 25.94           C  
ATOM    286  CD  GLN    34     -23.679  -4.855   0.667  1.00 28.91           C  
ATOM    287  NE2 GLN    34     -24.510  -4.318  -0.219  1.00 22.47           N  
ATOM    288  OE1 GLN    34     -23.778  -4.652   1.882  1.00 33.17           O  
ATOM    289  N   TYR    35     -18.237  -7.000   1.542  1.00 29.99           N  
ATOM    290  CA  TYR    35     -17.109  -7.006   2.467  1.00 31.06           C  
ATOM    291  C   TYR    35     -17.236  -5.883   3.489  1.00 29.91           C  
ATOM    292  CB  TYR    35     -15.787  -6.871   1.704  1.00 28.30           C  
ATOM    293  O   TYR    35     -17.388  -4.715   3.122  1.00 28.74           O  
ATOM    294  CG  TYR    35     -15.430  -8.090   0.889  1.00 26.89           C  
ATOM    295  CD1 TYR    35     -14.846  -9.205   1.486  1.00 25.25           C  
ATOM    296  CD2 TYR    35     -15.674  -8.129  -0.480  1.00 26.95           C  
ATOM    297  CE1 TYR    35     -14.513 -10.330   0.739  1.00 24.14           C  
ATOM    298  CE2 TYR    35     -15.345  -9.249  -1.237  1.00 26.45           C  
ATOM    299  OH  TYR    35     -14.439 -11.453  -1.365  1.00 13.80           O  
ATOM    300  CZ  TYR    35     -14.766 -10.343  -0.620  1.00 25.28           C  
ATOM    301  N   ASN    36     -18.000  -6.173   4.567  1.00 30.07           N  
ATOM    302  CA  ASN    36     -18.295  -5.362   5.743  1.00 30.44           C  
ATOM    303  C   ASN    36     -17.083  -5.247   6.663  1.00 30.00           C  
ATOM    304  CB  ASN    36     -19.488  -5.939   6.507  1.00 27.78           C  
ATOM    305  O   ASN    36     -16.433  -6.248   6.969  1.00 28.53           O  
ATOM    306  CG  ASN    36     -20.801  -5.289   6.117  1.00 26.43           C  
ATOM    307  ND2 ASN    36     -21.906  -5.975   6.386  1.00 19.86           N  
ATOM    308  OD1 ASN    36     -20.822  -4.180   5.577  1.00 25.31           O  
ATOM    309  N   TRP    37     -16.441  -4.021   6.702  1.00 27.08           N  
ATOM    310  CA  TRP    37     -15.521  -3.528   7.723  1.00 34.82           C  
ATOM    311  C   TRP    37     -16.153  -3.606   9.108  1.00 28.61           C  
ATOM    312  CB  TRP    37     -15.103  -2.087   7.418  1.00 28.46           C  
ATOM    313  O   TRP    37     -17.115  -2.891   9.400  1.00 27.12           O  
ATOM    314  CG  TRP    37     -14.231  -1.949   6.206  1.00 28.10           C  
ATOM    315  CD1 TRP    37     -14.588  -2.172   4.905  1.00 22.33           C  
ATOM    316  CD2 TRP    37     -12.854  -1.561   6.184  1.00 11.11           C  
ATOM    317  CE2 TRP    37     -12.440  -1.569   4.834  1.00  8.95           C  
ATOM    318  CE3 TRP    37     -11.930  -1.206   7.175  1.00 18.56           C  
ATOM    319  NE1 TRP    37     -13.515  -1.945   4.075  1.00 18.79           N  
ATOM    320  CH2 TRP    37     -10.255  -0.891   5.440  1.00 16.12           C  
ATOM    321  CZ2 TRP    37     -11.139  -1.235   4.450  1.00 16.29           C  
ATOM    322  CZ3 TRP    37     -10.636  -0.873   6.792  1.00 16.80           C  
ATOM    323  N   ASP    38     -16.441  -4.757   9.588  1.00 31.86           N  
ATOM    324  CA  ASP    38     -16.911  -4.679  10.968  1.00 31.71           C  
ATOM    325  C   ASP    38     -15.741  -4.553  11.940  1.00 31.84           C  
ATOM    326  CB  ASP    38     -17.756  -5.906  11.317  1.00 29.93           C  
ATOM    327  O   ASP    38     -15.024  -5.525  12.186  1.00 30.31           O  
ATOM    328  CG  ASP    38     -18.898  -5.590  12.266  1.00 28.22           C  
ATOM    329  OD1 ASP    38     -18.916  -4.486  12.852  1.00 27.84           O  
ATOM    330  OD2 ASP    38     -19.786  -6.454  12.433  1.00 27.98           O  
ATOM    331  N   PHE    39     -15.180  -3.323  12.131  1.00 32.06           N  
ATOM    332  CA  PHE    39     -14.279  -2.925  13.207  1.00 32.43           C  
ATOM    333  C   PHE    39     -14.629  -3.648  14.502  1.00 31.93           C  
ATOM    334  CB  PHE    39     -14.333  -1.409  13.421  1.00 30.39           C  
ATOM    335  O   PHE    39     -13.752  -3.917  15.325  1.00 30.35           O  
ATOM    336  CG  PHE    39     -13.654  -0.618  12.335  1.00 28.49           C  
ATOM    337  CD1 PHE    39     -12.275  -0.448  12.339  1.00 25.86           C  
ATOM    338  CD2 PHE    39     -14.395  -0.044  11.311  1.00 28.50           C  
ATOM    339  CE1 PHE    39     -11.644   0.283  11.335  1.00 28.51           C  
ATOM    340  CE2 PHE    39     -13.772   0.688  10.305  1.00 29.81           C  
ATOM    341  CZ  PHE    39     -12.396   0.851  10.319  1.00 28.07           C  
ATOM    342  N   ALA    40     -15.853  -3.874  14.703  1.00 29.82           N  
ATOM    343  CA  ALA    40     -16.412  -4.348  15.966  1.00 30.02           C  
ATOM    344  C   ALA    40     -16.086  -5.821  16.193  1.00 29.75           C  
ATOM    345  CB  ALA    40     -17.923  -4.130  15.994  1.00 26.61           C  
ATOM    346  O   ALA    40     -15.992  -6.274  17.336  1.00 27.31           O  
ATOM    347  N   LYS    41     -15.715  -6.529  15.142  1.00 31.23           N  
ATOM    348  CA  LYS    41     -15.805  -7.951  15.460  1.00 32.03           C  
ATOM    349  C   LYS    41     -14.430  -8.532  15.774  1.00 31.26           C  
ATOM    350  CB  LYS    41     -16.448  -8.720  14.305  1.00 28.10           C  
ATOM    351  O   LYS    41     -14.324  -9.641  16.303  1.00 29.03           O  
ATOM    352  CG  LYS    41     -17.968  -8.652  14.286  1.00 26.62           C  
ATOM    353  CD  LYS    41     -18.559  -9.640  13.289  1.00 29.87           C  
ATOM    354  CE  LYS    41     -20.081  -9.578  13.275  1.00 23.24           C  
ATOM    355  NZ  LYS    41     -20.663 -10.506  12.260  1.00 19.73           N  
ATOM    356  N   ASN    42     -13.392  -7.635  15.932  1.00 32.48           N  
ATOM    357  CA  ASN    42     -12.238  -8.121  16.681  1.00 33.77           C  
ATOM    358  C   ASN    42     -11.730  -7.075  17.669  1.00 32.51           C  
ATOM    359  CB  ASN    42     -11.117  -8.538  15.727  1.00 30.58           C  
ATOM    360  O   ASN    42     -10.976  -6.175  17.295  1.00 30.89           O  
ATOM    361  CG  ASN    42     -10.407  -9.800  16.176  1.00 28.92           C  
ATOM    362  ND2 ASN    42      -9.723 -10.458  15.247  1.00 18.25           N  
ATOM    363  OD1 ASN    42     -10.474 -10.181  17.347  1.00 27.02           O  
ATOM    364  N   PRO    43     -12.336  -6.945  18.738  1.00 31.16           N  
ATOM    365  CA  PRO    43     -11.914  -6.188  19.918  1.00 31.29           C  
ATOM    366  C   PRO    43     -10.449  -6.424  20.278  1.00 31.21           C  
ATOM    367  CB  PRO    43     -12.838  -6.710  21.021  1.00 28.50           C  
ATOM    368  O   PRO    43      -9.834  -5.596  20.956  1.00 29.22           O  
ATOM    369  CG  PRO    43     -13.536  -7.882  20.411  1.00 27.23           C  
ATOM    370  CD  PRO    43     -13.248  -7.895  18.937  1.00 31.05           C  
ATOM    371  N   ASP    44      -9.862  -7.531  19.832  1.00 31.72           N  
ATOM    372  CA  ASP    44      -8.531  -7.813  20.360  1.00 33.38           C  
ATOM    373  C   ASP    44      -7.445  -7.286  19.425  1.00 31.91           C  
ATOM    374  CB  ASP    44      -8.350  -9.316  20.582  1.00 29.10           C  
ATOM    375  O   ASP    44      -6.254  -7.475  19.679  1.00 30.62           O  
ATOM    376  CG  ASP    44      -8.933  -9.795  21.900  1.00 28.06           C  
ATOM    377  OD1 ASP    44      -9.118  -8.971  22.821  1.00 25.51           O  
ATOM    378  OD2 ASP    44      -9.207 -11.009  22.020  1.00 17.18           O  
ATOM    379  N   SER    45      -7.826  -6.557  18.377  1.00 32.29           N  
ATOM    380  CA  SER    45      -6.932  -5.844  17.471  1.00 32.51           C  
ATOM    381  C   SER    45      -6.402  -4.565  18.110  1.00 32.24           C  
ATOM    382  CB  SER    45      -7.649  -5.511  16.162  1.00 30.52           C  
ATOM    383  O   SER    45      -7.131  -3.874  18.825  1.00 31.01           O  
ATOM    384  OG  SER    45      -8.678  -4.561  16.380  1.00 27.93           O  
ATOM    385  N   SER    46      -5.498  -4.777  19.205  1.00 34.35           N  
ATOM    386  CA  SER    46      -4.741  -3.726  19.877  1.00 35.02           C  
ATOM    387  C   SER    46      -4.620  -2.485  18.999  1.00 34.32           C  
ATOM    388  CB  SER    46      -3.348  -4.229  20.258  1.00 31.46           C  
ATOM    389  O   SER    46      -3.658  -2.346  18.240  1.00 32.56           O  
ATOM    390  OG  SER    46      -2.616  -4.605  19.104  1.00 26.63           O  
ATOM    391  N   ARG    47      -5.572  -2.215  18.188  1.00 34.46           N  
ATOM    392  CA  ARG    47      -5.577  -0.979  17.411  1.00 34.98           C  
ATOM    393  C   ARG    47      -6.064   0.195  18.253  1.00 34.43           C  
ATOM    394  CB  ARG    47      -6.454  -1.131  16.166  1.00 32.69           C  
ATOM    395  O   ARG    47      -6.936   0.032  19.109  1.00 32.97           O  
ATOM    396  CG  ARG    47      -5.883  -2.078  15.122  1.00 30.90           C  
ATOM    397  CD  ARG    47      -6.732  -2.103  13.859  1.00 35.14           C  
ATOM    398  NE  ARG    47      -6.434  -3.269  13.032  1.00 32.03           N  
ATOM    399  NH1 ARG    47      -7.915  -2.712  11.349  1.00 28.38           N  
ATOM    400  NH2 ARG    47      -6.658  -4.622  11.190  1.00 25.21           N  
ATOM    401  CZ  ARG    47      -7.003  -3.532  11.859  1.00 30.14           C  
ATOM    402  N   SER    48      -5.166   1.168  18.482  1.00 38.54           N  
ATOM    403  CA  SER    48      -5.468   2.439  19.131  1.00 38.38           C  
ATOM    404  C   SER    48      -6.696   3.098  18.511  1.00 38.69           C  
ATOM    405  CB  SER    48      -4.271   3.386  19.040  1.00 36.29           C  
ATOM    406  O   SER    48      -7.065   2.791  17.375  1.00 37.03           O  
ATOM    407  OG  SER    48      -4.057   3.800  17.702  1.00 30.07           O  
ATOM    408  N   ASP    49      -7.772   3.459  19.332  1.00 45.10           N  
ATOM    409  CA  ASP    49      -8.790   4.435  18.958  1.00 44.23           C  
ATOM    410  C   ASP    49      -8.321   5.296  17.787  1.00 45.23           C  
ATOM    411  CB  ASP    49      -9.149   5.321  20.152  1.00 42.57           C  
ATOM    412  O   ASP    49      -9.112   5.639  16.906  1.00 42.85           O  
ATOM    413  CG  ASP    49      -9.934   4.584  21.223  1.00 40.10           C  
ATOM    414  OD1 ASP    49     -10.513   3.515  20.928  1.00 40.42           O  
ATOM    415  OD2 ASP    49      -9.976   5.076  22.371  1.00 40.48           O  
ATOM    416  N   GLU    50      -7.014   5.520  17.726  1.00 39.71           N  
ATOM    417  CA  GLU    50      -6.387   6.377  16.724  1.00 40.32           C  
ATOM    418  C   GLU    50      -6.371   5.704  15.355  1.00 39.61           C  
ATOM    419  CB  GLU    50      -4.963   6.745  17.146  1.00 38.50           C  
ATOM    420  O   GLU    50      -6.643   6.346  14.338  1.00 38.35           O  
ATOM    421  CG  GLU    50      -4.896   7.869  18.170  1.00 36.69           C  
ATOM    422  CD  GLU    50      -3.696   7.765  19.098  1.00 40.17           C  
ATOM    423  OE1 GLU    50      -2.917   6.792  18.976  1.00 41.24           O  
ATOM    424  OE2 GLU    50      -3.535   8.662  19.955  1.00 39.80           O  
ATOM    425  N   SER    51      -6.035   4.414  15.183  1.00 39.81           N  
ATOM    426  CA  SER    51      -6.121   3.673  13.929  1.00 39.78           C  
ATOM    427  C   SER    51      -7.558   3.608  13.422  1.00 39.81           C  
ATOM    428  CB  SER    51      -5.568   2.258  14.103  1.00 39.05           C  
ATOM    429  O   SER    51      -7.809   3.781  12.228  1.00 38.29           O  
ATOM    430  OG  SER    51      -4.658   2.204  15.188  1.00 31.30           O  
ATOM    431  N   ILE    52      -8.531   3.387  14.265  1.00 43.23           N  
ATOM    432  CA  ILE    52      -9.943   3.359  13.898  1.00 42.82           C  
ATOM    433  C   ILE    52     -10.357   4.717  13.335  1.00 43.34           C  
ATOM    434  CB  ILE    52     -10.833   2.985  15.104  1.00 41.81           C  
ATOM    435  O   ILE    52     -11.016   4.790  12.295  1.00 41.33           O  
ATOM    436  CG1 ILE    52     -10.560   1.541  15.542  1.00 37.16           C  
ATOM    437  CG2 ILE    52     -12.313   3.184  14.765  1.00 37.93           C  
ATOM    438  CD1 ILE    52     -11.358   1.103  16.762  1.00 36.13           C  
ATOM    439  N   ALA    53     -10.197   5.797  14.126  1.00 45.26           N  
ATOM    440  CA  ALA    53     -10.561   7.149  13.708  1.00 44.04           C  
ATOM    441  C   ALA    53      -9.968   7.478  12.341  1.00 45.14           C  
ATOM    442  CB  ALA    53     -10.097   8.169  14.745  1.00 43.31           C  
ATOM    443  O   ALA    53     -10.634   8.085  11.498  1.00 43.09           O  
ATOM    444  N   TYR    54      -8.826   6.931  12.093  1.00 41.27           N  
ATOM    445  CA  TYR    54      -8.082   7.177  10.863  1.00 41.52           C  
ATOM    446  C   TYR    54      -8.790   6.559   9.664  1.00 41.21           C  
ATOM    447  CB  TYR    54      -6.659   6.619  10.974  1.00 40.39           C  
ATOM    448  O   TYR    54      -8.968   7.214   8.634  1.00 40.07           O  
ATOM    449  CG  TYR    54      -5.799   6.907   9.768  1.00 39.06           C  
ATOM    450  CD1 TYR    54      -5.239   8.167   9.572  1.00 36.59           C  
ATOM    451  CD2 TYR    54      -5.544   5.920   8.822  1.00 38.63           C  
ATOM    452  CE1 TYR    54      -4.446   8.437   8.461  1.00 37.98           C  
ATOM    453  CE2 TYR    54      -4.754   6.179   7.707  1.00 37.56           C  
ATOM    454  OH  TYR    54      -3.426   7.700   6.434  1.00 29.26           O  
ATOM    455  CZ  TYR    54      -4.210   7.438   7.536  1.00 38.63           C  
ATOM    456  N   VAL    55      -9.044   5.264   9.705  1.00 42.64           N  
ATOM    457  CA  VAL    55      -9.746   4.619   8.600  1.00 42.85           C  
ATOM    458  C   VAL    55     -11.067   5.338   8.337  1.00 42.80           C  
ATOM    459  CB  VAL    55     -10.001   3.122   8.887  1.00 42.51           C  
ATOM    460  O   VAL    55     -11.459   5.527   7.184  1.00 41.56           O  
ATOM    461  CG1 VAL    55     -10.906   2.514   7.817  1.00 38.80           C  
ATOM    462  CG2 VAL    55      -8.679   2.362   8.968  1.00 39.68           C  
ATOM    463  N   LYS    56     -11.763   5.744   9.402  1.00 45.51           N  
ATOM    464  CA  LYS    56     -13.013   6.478   9.226  1.00 45.09           C  
ATOM    465  C   LYS    56     -12.794   7.750   8.413  1.00 45.59           C  
ATOM    466  CB  LYS    56     -13.628   6.823  10.584  1.00 44.49           C  
ATOM    467  O   LYS    56     -13.634   8.119   7.590  1.00 43.76           O  
ATOM    468  CG  LYS    56     -14.337   5.658  11.257  1.00 42.77           C  
ATOM    469  CD  LYS    56     -14.975   6.077  12.575  1.00 43.91           C  
ATOM    470  CE  LYS    56     -15.718   4.921  13.231  1.00 39.33           C  
ATOM    471  NZ  LYS    56     -16.308   5.316  14.544  1.00 38.73           N  
ATOM    472  N   GLU    57     -11.616   8.391   8.660  1.00 43.88           N  
ATOM    473  CA  GLU    57     -11.298   9.596   7.900  1.00 43.84           C  
ATOM    474  C   GLU    57     -10.979   9.263   6.446  1.00 43.72           C  
ATOM    475  CB  GLU    57     -10.124  10.341   8.540  1.00 42.69           C  
ATOM    476  O   GLU    57     -11.364  10.000   5.536  1.00 42.29           O  
ATOM    477  CG  GLU    57     -10.545  11.459   9.482  1.00 41.12           C  
ATOM    478  CD  GLU    57     -10.882  12.756   8.762  1.00 43.58           C  
ATOM    479  OE1 GLU    57     -10.362  12.983   7.646  1.00 43.52           O  
ATOM    480  OE2 GLU    57     -11.671  13.551   9.320  1.00 41.91           O  
ATOM    481  N   LEU    58     -10.340   8.086   6.206  1.00 41.30           N  
ATOM    482  CA  LEU    58     -10.060   7.631   4.848  1.00 41.66           C  
ATOM    483  C   LEU    58     -11.350   7.480   4.049  1.00 41.25           C  
ATOM    484  CB  LEU    58      -9.304   6.301   4.874  1.00 40.96           C  
ATOM    485  O   LEU    58     -11.389   7.800   2.858  1.00 40.26           O  
ATOM    486  CG  LEU    58      -7.806   6.378   5.176  1.00 40.07           C  
ATOM    487  CD1 LEU    58      -7.277   5.009   5.587  1.00 38.03           C  
ATOM    488  CD2 LEU    58      -7.044   6.910   3.967  1.00 39.99           C  
ATOM    489  N   GLN    59     -12.297   6.903   4.682  1.00 39.98           N  
ATOM    490  CA  GLN    59     -13.599   6.675   4.064  1.00 40.07           C  
ATOM    491  C   GLN    59     -14.204   7.981   3.558  1.00 40.02           C  
ATOM    492  CB  GLN    59     -14.553   6.003   5.054  1.00 38.46           C  
ATOM    493  O   GLN    59     -15.031   7.975   2.643  1.00 38.27           O  
ATOM    494  CG  GLN    59     -14.305   4.511   5.231  1.00 36.96           C  
ATOM    495  CD  GLN    59     -15.228   3.881   6.256  1.00 40.71           C  
ATOM    496  NE2 GLN    59     -15.382   2.563   6.185  1.00 34.31           N  
ATOM    497  OE1 GLN    59     -15.797   4.572   7.107  1.00 37.87           O  
ATOM    498  N   LYS    60     -13.826   9.084   4.160  1.00 43.73           N  
ATOM    499  CA  LYS    60     -14.415  10.374   3.810  1.00 42.94           C  
ATOM    500  C   LYS    60     -13.723  10.981   2.593  1.00 43.63           C  
ATOM    501  CB  LYS    60     -14.335  11.339   4.994  1.00 41.56           C  
ATOM    502  O   LYS    60     -14.208  11.960   2.021  1.00 41.57           O  
ATOM    503  CG  LYS    60     -15.233  10.960   6.163  1.00 39.69           C  
ATOM    504  CD  LYS    60     -15.114  11.960   7.306  1.00 41.34           C  
ATOM    505  CE  LYS    60     -15.939  11.532   8.512  1.00 35.05           C  
ATOM    506  NZ  LYS    60     -15.814  12.502   9.641  1.00 35.27           N  
ATOM    507  N   LEU    61     -12.531  10.439   2.222  1.00 36.54           N  
ATOM    508  CA  LEU    61     -11.749  11.056   1.156  1.00 37.09           C  
ATOM    509  C   LEU    61     -12.357  10.752  -0.209  1.00 36.51           C  
ATOM    510  CB  LEU    61     -10.299  10.566   1.203  1.00 34.82           C  
ATOM    511  O   LEU    61     -12.938   9.683  -0.411  1.00 35.42           O  
ATOM    512  CG  LEU    61      -9.452  11.069   2.372  1.00 33.00           C  
ATOM    513  CD1 LEU    61      -8.198  10.213   2.525  1.00 30.57           C  
ATOM    514  CD2 LEU    61      -9.083  12.536   2.175  1.00 33.31           C  
ATOM    515  N   LYS    62     -12.675  11.798  -0.974  1.00 34.45           N  
ATOM    516  CA  LYS    62     -13.077  11.767  -2.378  1.00 34.10           C  
ATOM    517  C   LYS    62     -12.097  10.946  -3.212  1.00 34.21           C  
ATOM    518  CB  LYS    62     -13.181  13.186  -2.938  1.00 30.77           C  
ATOM    519  O   LYS    62     -10.928  10.806  -2.846  1.00 31.85           O  
ATOM    520  CG  LYS    62     -14.379  13.969  -2.421  1.00 28.25           C  
ATOM    521  CD  LYS    62     -14.520  15.308  -3.133  1.00 30.68           C  
ATOM    522  CE  LYS    62     -15.698  16.108  -2.593  1.00 24.23           C  
ATOM    523  NZ  LYS    62     -15.846  17.418  -3.294  1.00 23.42           N  
ATOM    524  N   ARG    63     -12.698   9.939  -4.017  1.00 33.32           N  
ATOM    525  CA  ARG    63     -12.223   9.104  -5.115  1.00 33.37           C  
ATOM    526  C   ARG    63     -10.785   9.453  -5.486  1.00 33.05           C  
ATOM    527  CB  ARG    63     -13.131   9.254  -6.338  1.00 30.44           C  
ATOM    528  O   ARG    63      -9.923   8.574  -5.546  1.00 30.94           O  
ATOM    529  CG  ARG    63     -13.062   8.083  -7.304  1.00 28.29           C  
ATOM    530  CD  ARG    63     -14.045   8.243  -8.455  1.00 31.00           C  
ATOM    531  NE  ARG    63     -13.913   7.165  -9.431  1.00 24.70           N  
ATOM    532  NH1 ARG    63     -15.511   7.998 -10.877  1.00 24.40           N  
ATOM    533  NH2 ARG    63     -14.411   6.050 -11.376  1.00 21.81           N  
ATOM    534  CZ  ARG    63     -14.612   7.074 -10.559  1.00 24.86           C  
ATOM    535  N   GLU    64     -10.355  10.662  -5.902  1.00 34.11           N  
ATOM    536  CA  GLU    64      -9.075  11.179  -6.378  1.00 34.52           C  
ATOM    537  C   GLU    64      -8.057  11.260  -5.245  1.00 34.02           C  
ATOM    538  CB  GLU    64      -9.258  12.556  -7.021  1.00 31.43           C  
ATOM    539  O   GLU    64      -6.873  10.980  -5.445  1.00 31.89           O  
ATOM    540  CG  GLU    64      -9.945  12.515  -8.378  1.00 29.30           C  
ATOM    541  CD  GLU    64     -10.126  13.891  -9.001  1.00 32.00           C  
ATOM    542  OE1 GLU    64      -9.698  14.895  -8.388  1.00 32.43           O  
ATOM    543  OE2 GLU    64     -10.702  13.964 -10.109  1.00 30.05           O  
ATOM    544  N   ASP    65      -8.537  11.543  -4.000  1.00 34.49           N  
ATOM    545  CA  ASP    65      -7.780  11.630  -2.755  1.00 34.15           C  
ATOM    546  C   ASP    65      -7.493  10.242  -2.188  1.00 34.35           C  
ATOM    547  CB  ASP    65      -8.535  12.473  -1.726  1.00 32.19           C  
ATOM    548  O   ASP    65      -6.404   9.991  -1.668  1.00 32.35           O  
ATOM    549  CG  ASP    65      -8.568  13.950  -2.078  1.00 30.14           C  
ATOM    550  OD1 ASP    65      -7.644  14.434  -2.767  1.00 30.71           O  
ATOM    551  OD2 ASP    65      -9.524  14.637  -1.659  1.00 29.92           O  
ATOM    552  N   ALA    66      -8.410   9.205  -2.322  1.00 31.85           N  
ATOM    553  CA  ALA    66      -8.262   7.830  -1.854  1.00 30.95           C  
ATOM    554  C   ALA    66      -7.183   7.095  -2.644  1.00 31.72           C  
ATOM    555  CB  ALA    66      -9.592   7.086  -1.958  1.00 29.42           C  
ATOM    556  O   ALA    66      -6.396   6.335  -2.074  1.00 30.01           O  
ATOM    557  N   ILE    67      -7.024   7.291  -3.973  1.00 33.32           N  
ATOM    558  CA  ILE    67      -5.985   6.756  -4.846  1.00 33.20           C  
ATOM    559  C   ILE    67      -4.624   7.305  -4.425  1.00 33.13           C  
ATOM    560  CB  ILE    67      -6.264   7.094  -6.328  1.00 31.54           C  
ATOM    561  O   ILE    67      -3.658   6.550  -4.290  1.00 31.68           O  
ATOM    562  CG1 ILE    67      -7.528   6.375  -6.811  1.00 29.21           C  
ATOM    563  CG2 ILE    67      -5.059   6.730  -7.201  1.00 29.27           C  
ATOM    564  CD1 ILE    67      -7.982   6.788  -8.205  1.00 27.00           C  
ATOM    565  N   ASN    68      -4.428   8.668  -4.252  1.00 33.54           N  
ATOM    566  CA  ASN    68      -3.249   9.324  -3.697  1.00 33.83           C  
ATOM    567  C   ASN    68      -2.971   8.864  -2.269  1.00 33.43           C  
ATOM    568  CB  ASN    68      -3.410  10.845  -3.742  1.00 31.74           C  
ATOM    569  O   ASN    68      -1.815   8.668  -1.889  1.00 31.71           O  
ATOM    570  CG  ASN    68      -3.119  11.423  -5.114  1.00 29.93           C  
ATOM    571  ND2 ASN    68      -3.664  12.602  -5.388  1.00 26.47           N  
ATOM    572  OD1 ASN    68      -2.411  10.814  -5.920  1.00 29.13           O  
ATOM    573  N   PHE    69      -4.035   8.431  -1.500  1.00 29.10           N  
ATOM    574  CA  PHE    69      -3.949   8.123  -0.077  1.00 29.64           C  
ATOM    575  C   PHE    69      -3.822   6.620   0.145  1.00 29.09           C  
ATOM    576  CB  PHE    69      -5.176   8.661   0.666  1.00 27.06           C  
ATOM    577  O   PHE    69      -3.182   6.181   1.103  1.00 27.60           O  
ATOM    578  CG  PHE    69      -4.855   9.733   1.671  1.00 25.73           C  
ATOM    579  CD1 PHE    69      -4.510   9.402   2.976  1.00 22.77           C  
ATOM    580  CD2 PHE    69      -4.898  11.074   1.311  1.00 24.37           C  
ATOM    581  CE1 PHE    69      -4.212  10.393   3.909  1.00 21.23           C  
ATOM    582  CE2 PHE    69      -4.602  12.070   2.238  1.00 24.07           C  
ATOM    583  CZ  PHE    69      -4.260  11.727   3.536  1.00 22.92           C  
ATOM    584  N   GLY    70      -4.604   5.758  -0.575  1.00 33.15           N  
ATOM    585  CA  GLY    70      -4.441   4.322  -0.408  1.00 32.16           C  
ATOM    586  C   GLY    70      -2.992   3.876  -0.460  1.00 33.02           C  
ATOM    587  O   GLY    70      -2.560   3.057   0.354  1.00 31.38           O  
ATOM    588  N   ALA    71      -2.122   4.491  -1.247  1.00 32.43           N  
ATOM    589  CA  ALA    71      -0.673   4.322  -1.161  1.00 32.01           C  
ATOM    590  C   ALA    71      -0.152   4.748   0.208  1.00 32.33           C  
ATOM    591  CB  ALA    71       0.021   5.119  -2.263  1.00 30.57           C  
ATOM    592  O   ALA    71       0.706   4.078   0.788  1.00 30.75           O  
ATOM    593  N   ASN    72      -0.747   5.797   0.838  1.00 29.52           N  
ATOM    594  CA  ASN    72      -0.369   6.318   2.148  1.00 29.85           C  
ATOM    595  C   ASN    72      -0.953   5.474   3.277  1.00 29.47           C  
ATOM    596  CB  ASN    72      -0.809   7.776   2.292  1.00 27.57           C  
ATOM    597  O   ASN    72      -0.292   5.242   4.290  1.00 28.03           O  
ATOM    598  CG  ASN    72       0.098   8.737   1.548  1.00 26.21           C  
ATOM    599  ND2 ASN    72      -0.464   9.851   1.095  1.00 18.77           N  
ATOM    600  OD1 ASN    72       1.292   8.478   1.381  1.00 24.45           O  
ATOM    601  N   ALA    73      -2.264   5.100   3.263  1.00 31.04           N  
ATOM    602  CA  ALA    73      -2.947   4.383   4.337  1.00 30.39           C  
ATOM    603  C   ALA    73      -2.301   3.023   4.587  1.00 30.95           C  
ATOM    604  CB  ALA    73      -4.428   4.212   4.006  1.00 28.99           C  
ATOM    605  O   ALA    73      -2.125   2.614   5.737  1.00 29.39           O  
ATOM    606  N   TRP    74      -1.739   2.453   3.487  1.00 30.21           N  
ATOM    607  CA  TRP    74      -1.073   1.178   3.733  1.00 33.43           C  
ATOM    608  C   TRP    74       0.323   1.396   4.306  1.00 30.46           C  
ATOM    609  CB  TRP    74      -0.987   0.358   2.443  1.00 29.14           C  
ATOM    610  O   TRP    74       0.787   0.615   5.141  1.00 29.21           O  
ATOM    611  CG  TRP    74      -1.033  -1.124   2.659  1.00 28.01           C  
ATOM    612  CD1 TRP    74      -2.132  -1.879   2.961  1.00 25.48           C  
ATOM    613  CD2 TRP    74       0.071  -2.032   2.595  1.00 21.11           C  
ATOM    614  CE2 TRP    74      -0.432  -3.323   2.868  1.00  9.59           C  
ATOM    615  CE3 TRP    74       1.439  -1.879   2.331  1.00 19.14           C  
ATOM    616  NE1 TRP    74      -1.778  -3.202   3.088  1.00 19.32           N  
ATOM    617  CH2 TRP    74       1.720  -4.278   2.624  1.00 17.47           C  
ATOM    618  CZ2 TRP    74       0.386  -4.455   2.885  1.00 17.33           C  
ATOM    619  CZ3 TRP    74       2.251  -3.007   2.349  1.00 17.83           C  
ATOM    620  N   VAL    75       1.020   2.501   3.946  1.00 31.05           N  
ATOM    621  CA  VAL    75       2.282   2.835   4.597  1.00 30.88           C  
ATOM    622  C   VAL    75       2.131   2.716   6.112  1.00 30.97           C  
ATOM    623  CB  VAL    75       2.757   4.256   4.219  1.00 29.33           C  
ATOM    624  O   VAL    75       3.015   2.190   6.791  1.00 29.50           O  
ATOM    625  CG1 VAL    75       4.021   4.627   4.992  1.00 27.19           C  
ATOM    626  CG2 VAL    75       3.000   4.355   2.714  1.00 27.59           C  
ATOM    627  N   LEU    76       0.928   3.037   6.643  1.00 29.16           N  
ATOM    628  CA  LEU    76       0.730   3.016   8.088  1.00 29.56           C  
ATOM    629  C   LEU    76       0.516   1.591   8.588  1.00 29.17           C  
ATOM    630  CB  LEU    76      -0.464   3.891   8.478  1.00 27.24           C  
ATOM    631  O   LEU    76       0.982   1.232   9.671  1.00 27.80           O  
ATOM    632  CG  LEU    76      -0.149   5.339   8.858  1.00 25.84           C  
ATOM    633  CD1 LEU    76      -1.227   6.274   8.321  1.00 22.73           C  
ATOM    634  CD2 LEU    76      -0.017   5.479  10.371  1.00 24.20           C  
ATOM    635  N   ASN    77      -0.287   0.840   7.846  1.00 31.05           N  
ATOM    636  CA  ASN    77      -0.557  -0.472   8.423  1.00 31.63           C  
ATOM    637  C   ASN    77       0.728  -1.265   8.640  1.00 30.99           C  
ATOM    638  CB  ASN    77      -1.524  -1.260   7.536  1.00 29.12           C  
ATOM    639  O   ASN    77       0.841  -2.022   9.607  1.00 29.44           O  
ATOM    640  CG  ASN    77      -2.658  -1.888   8.322  1.00 27.57           C  
ATOM    641  ND2 ASN    77      -3.642  -2.429   7.614  1.00 15.30           N  
ATOM    642  OD1 ASN    77      -2.649  -1.887   9.556  1.00 19.64           O  
ATOM    643  N   HIS    78       1.748  -0.904   7.924  1.00 31.53           N  
ATOM    644  CA  HIS    78       2.912  -1.752   8.152  1.00 32.62           C  
ATOM    645  C   HIS    78       4.014  -0.991   8.882  1.00 31.60           C  
ATOM    646  CB  HIS    78       3.444  -2.301   6.827  1.00 30.24           C  
ATOM    647  O   HIS    78       4.948  -1.597   9.411  1.00 30.25           O  
ATOM    648  CG  HIS    78       2.631  -3.428   6.275  1.00 28.91           C  
ATOM    649  CD2 HIS    78       2.854  -4.764   6.265  1.00 28.73           C  
ATOM    650  ND1 HIS    78       1.426  -3.233   5.635  1.00 20.78           N  
ATOM    651  CE1 HIS    78       0.941  -4.404   5.256  1.00 26.38           C  
ATOM    652  NE2 HIS    78       1.788  -5.349   5.627  1.00 28.58           N  
ATOM    653  N   ASN    79       3.784   0.333   9.103  1.00 27.78           N  
ATOM    654  CA  ASN    79       4.757   1.081   9.892  1.00 28.32           C  
ATOM    655  C   ASN    79       4.252   1.336  11.310  1.00 27.69           C  
ATOM    656  CB  ASN    79       5.102   2.404   9.206  1.00 26.34           C  
ATOM    657  O   ASN    79       3.386   2.186  11.521  1.00 26.50           O  
ATOM    658  CG  ASN    79       6.249   2.271   8.224  1.00 25.06           C  
ATOM    659  ND2 ASN    79       6.299   3.167   7.245  1.00 19.19           N  
ATOM    660  OD1 ASN    79       7.083   1.369   8.343  1.00 24.75           O  
ATOM    661  N   ILE    80       3.881   0.356  12.032  1.00 27.58           N  
ATOM    662  CA  ILE    80       3.785   0.384  13.487  1.00 28.07           C  
ATOM    663  C   ILE    80       4.929   1.214  14.064  1.00 27.60           C  
ATOM    664  CB  ILE    80       3.804  -1.042  14.083  1.00 25.16           C  
ATOM    665  O   ILE    80       6.101   0.871  13.893  1.00 26.14           O  
ATOM    666  CG1 ILE    80       2.967  -1.993  13.219  1.00 13.12           C  
ATOM    667  CG2 ILE    80       3.300  -1.029  15.529  1.00 18.70           C  
ATOM    668  CD1 ILE    80       3.033  -3.448  13.659  1.00 19.20           C  
ATOM    669  N   GLY    81       4.925   2.562  13.902  1.00 28.87           N  
ATOM    670  CA  GLY    81       5.553   3.515  14.803  1.00 28.11           C  
ATOM    671  C   GLY    81       5.461   4.948  14.314  1.00 28.87           C  
ATOM    672  O   GLY    81       5.942   5.868  14.978  1.00 27.31           O  
ATOM    673  N   PHE    82       4.749   5.314  13.250  1.00 28.24           N  
ATOM    674  CA  PHE    82       4.545   6.728  12.958  1.00 28.20           C  
ATOM    675  C   PHE    82       3.247   7.227  13.580  1.00 28.18           C  
ATOM    676  CB  PHE    82       4.529   6.969  11.445  1.00 26.36           C  
ATOM    677  O   PHE    82       2.228   6.534  13.544  1.00 26.86           O  
ATOM    678  CG  PHE    82       5.898   7.010  10.822  1.00 25.36           C  
ATOM    679  CD1 PHE    82       6.637   8.187  10.812  1.00 22.36           C  
ATOM    680  CD2 PHE    82       6.446   5.872  10.246  1.00 23.28           C  
ATOM    681  CE1 PHE    82       7.904   8.229  10.236  1.00 18.39           C  
ATOM    682  CE2 PHE    82       7.712   5.906   9.668  1.00 21.53           C  
ATOM    683  CZ  PHE    82       8.439   7.085   9.664  1.00 21.18           C  
ATOM    684  N   ASP    83       3.414   7.937  14.649  1.00 29.39           N  
ATOM    685  CA  ASP    83       2.450   8.850  15.255  1.00 29.35           C  
ATOM    686  C   ASP    83       1.853   9.791  14.212  1.00 29.34           C  
ATOM    687  CB  ASP    83       3.107   9.657  16.377  1.00 26.82           C  
ATOM    688  O   ASP    83       2.524  10.162  13.247  1.00 27.61           O  
ATOM    689  CG  ASP    83       2.394  10.967  16.662  1.00 25.79           C  
ATOM    690  OD1 ASP    83       1.402  11.284  15.971  1.00 17.70           O  
ATOM    691  OD2 ASP    83       2.829  11.689  17.585  1.00 14.12           O  
ATOM    692  N   TYR    84       0.560   9.680  13.829  1.00 29.52           N  
ATOM    693  CA  TYR    84      -0.316  10.565  13.069  1.00 31.14           C  
ATOM    694  C   TYR    84       0.286  11.961  12.954  1.00 29.32           C  
ATOM    695  CB  TYR    84      -1.698  10.645  13.724  1.00 27.54           C  
ATOM    696  O   TYR    84       0.197  12.597  11.901  1.00 27.17           O  
ATOM    697  CG  TYR    84      -2.716  11.398  12.903  1.00 26.66           C  
ATOM    698  CD1 TYR    84      -2.976  12.746  13.144  1.00 23.90           C  
ATOM    699  CD2 TYR    84      -3.421  10.765  11.885  1.00 24.59           C  
ATOM    700  CE1 TYR    84      -3.915  13.443  12.391  1.00 16.63           C  
ATOM    701  CE2 TYR    84      -4.362  11.452  11.126  1.00 18.83           C  
ATOM    702  OH  TYR    84      -5.532  13.475  10.637  1.00  8.81           O  
ATOM    703  CZ  TYR    84      -4.601  12.789  11.386  1.00 25.15           C  
ATOM    704  N   LYS    85       0.762  12.562  14.057  1.00 29.75           N  
ATOM    705  CA  LYS    85       1.368  13.889  14.001  1.00 29.99           C  
ATOM    706  C   LYS    85       2.547  13.916  13.033  1.00 29.70           C  
ATOM    707  CB  LYS    85       1.823  14.330  15.393  1.00 26.48           C  
ATOM    708  O   LYS    85       2.746  14.899  12.316  1.00 27.17           O  
ATOM    709  CG  LYS    85       0.832  15.234  16.112  1.00 25.34           C  
ATOM    710  CD  LYS    85       1.361  15.676  17.470  1.00 25.63           C  
ATOM    711  CE  LYS    85       0.355  16.550  18.206  1.00 13.79           C  
ATOM    712  NZ  LYS    85       0.869  16.984  19.539  1.00 11.13           N  
ATOM    713  N   THR    86       3.365  12.842  13.031  1.00 30.42           N  
ATOM    714  CA  THR    86       4.474  12.755  12.088  1.00 30.35           C  
ATOM    715  C   THR    86       3.958  12.589  10.661  1.00 30.43           C  
ATOM    716  CB  THR    86       5.414  11.586  12.436  1.00 28.30           C  
ATOM    717  O   THR    86       4.496  13.187   9.727  1.00 28.76           O  
ATOM    718  CG2 THR    86       6.790  11.782  11.809  1.00 24.55           C  
ATOM    719  OG1 THR    86       5.557  11.504  13.859  1.00 16.60           O  
ATOM    720  N   LEU    87       2.799  12.036  10.391  1.00 30.63           N  
ATOM    721  CA  LEU    87       2.326  11.871   9.021  1.00 30.70           C  
ATOM    722  C   LEU    87       1.521  13.086   8.573  1.00 30.52           C  
ATOM    723  CB  LEU    87       1.473  10.605   8.896  1.00 29.22           C  
ATOM    724  O   LEU    87       1.615  13.507   7.418  1.00 29.05           O  
ATOM    725  CG  LEU    87       2.206   9.333   8.469  1.00 27.84           C  
ATOM    726  CD1 LEU    87       1.617   8.118   9.179  1.00 24.97           C  
ATOM    727  CD2 LEU    87       2.139   9.159   6.956  1.00 27.60           C  
ATOM    728  N   LYS    88       0.565  13.586   9.340  1.00 30.28           N  
ATOM    729  CA  LYS    88      -0.170  14.795   8.981  1.00 30.51           C  
ATOM    730  C   LYS    88       0.780  15.904   8.537  1.00 30.19           C  
ATOM    731  CB  LYS    88      -1.022  15.275  10.157  1.00 27.64           C  
ATOM    732  O   LYS    88       0.468  16.666   7.620  1.00 27.80           O  
ATOM    733  CG  LYS    88      -2.391  15.802   9.754  1.00 26.63           C  
ATOM    734  CD  LYS    88      -3.117  16.433  10.935  1.00 29.61           C  
ATOM    735  CE  LYS    88      -4.443  17.051  10.513  1.00 22.95           C  
ATOM    736  NZ  LYS    88      -5.165  17.659  11.671  1.00 21.13           N  
ATOM    737  N   ASN    89       2.010  15.984   9.126  1.00 29.41           N  
ATOM    738  CA  ASN    89       2.968  17.055   8.874  1.00 30.23           C  
ATOM    739  C   ASN    89       4.059  16.614   7.903  1.00 29.55           C  
ATOM    740  CB  ASN    89       3.588  17.541  10.185  1.00 26.61           C  
ATOM    741  O   ASN    89       4.822  17.442   7.402  1.00 27.23           O  
ATOM    742  CG  ASN    89       2.639  18.398  10.999  1.00 25.78           C  
ATOM    743  ND2 ASN    89       2.891  18.493  12.299  1.00 11.74           N  
ATOM    744  OD1 ASN    89       1.686  18.970  10.463  1.00 11.05           O  
ATOM    745  N   HIS    90       4.121  15.340   7.565  1.00 27.42           N  
ATOM    746  CA  HIS    90       5.125  14.950   6.582  1.00 28.97           C  
ATOM    747  C   HIS    90       4.519  14.848   5.186  1.00 27.51           C  
ATOM    748  CB  HIS    90       5.769  13.618   6.973  1.00 25.44           C  
ATOM    749  O   HIS    90       3.549  14.116   4.977  1.00 25.83           O  
ATOM    750  CG  HIS    90       6.898  13.760   7.943  1.00 24.56           C  
ATOM    751  CD2 HIS    90       7.113  13.182   9.148  1.00  9.61           C  
ATOM    752  ND1 HIS    90       7.977  14.585   7.713  1.00 12.43           N  
ATOM    753  CE1 HIS    90       8.810  14.507   8.737  1.00  8.39           C  
ATOM    754  NE2 HIS    90       8.309  13.662   9.622  1.00  9.40           N  
ATOM    755  N   GLN    91       4.124  15.999   4.569  1.00 30.35           N  
ATOM    756  CA  GLN    91       4.223  16.022   3.114  1.00 30.38           C  
ATOM    757  C   GLN    91       5.159  14.928   2.609  1.00 30.30           C  
ATOM    758  CB  GLN    91       4.705  17.390   2.629  1.00 27.88           C  
ATOM    759  O   GLN    91       6.351  14.929   2.925  1.00 28.48           O  
ATOM    760  CG  GLN    91       3.590  18.415   2.472  1.00 26.05           C  
ATOM    761  CD  GLN    91       4.091  19.755   1.968  1.00 26.81           C  
ATOM    762  NE2 GLN    91       3.165  20.626   1.579  1.00 13.64           N  
ATOM    763  OE1 GLN    91       5.299  20.007   1.929  1.00 20.08           O  
ATOM    764  N   PHE    92       4.734  13.611   2.748  1.00 30.07           N  
ATOM    765  CA  PHE    92       5.533  12.618   2.040  1.00 30.40           C  
ATOM    766  C   PHE    92       6.052  13.180   0.722  1.00 30.03           C  
ATOM    767  CB  PHE    92       4.713  11.350   1.784  1.00 28.60           C  
ATOM    768  O   PHE    92       5.275  13.677  -0.096  1.00 28.76           O  
ATOM    769  CG  PHE    92       4.448  10.537   3.023  1.00 27.31           C  
ATOM    770  CD1 PHE    92       5.389   9.627   3.488  1.00 25.31           C  
ATOM    771  CD2 PHE    92       3.257  10.684   3.722  1.00 26.90           C  
ATOM    772  CE1 PHE    92       5.147   8.874   4.635  1.00 24.17           C  
ATOM    773  CE2 PHE    92       3.008   9.935   4.868  1.00 26.27           C  
ATOM    774  CZ  PHE    92       3.954   9.030   5.322  1.00 25.57           C  
ATOM    775  N   ASN    93       7.029  14.057   0.896  1.00 29.57           N  
ATOM    776  CA  ASN    93       7.841  14.372  -0.274  1.00 29.71           C  
ATOM    777  C   ASN    93       8.357  13.108  -0.956  1.00 29.60           C  
ATOM    778  CB  ASN    93       9.009  15.282   0.112  1.00 27.42           C  
ATOM    779  O   ASN    93       9.168  12.377  -0.385  1.00 28.02           O  
ATOM    780  CG  ASN    93       8.957  16.628  -0.583  1.00 26.33           C  
ATOM    781  ND2 ASN    93       9.668  17.606  -0.036  1.00 12.80           N  
ATOM    782  OD1 ASN    93       8.281  16.787  -1.603  1.00 12.15           O  
ATOM    783  N   LEU    94       7.429  12.323  -1.659  1.00 30.91           N  
ATOM    784  CA  LEU    94       7.731  11.182  -2.516  1.00 30.94           C  
ATOM    785  C   LEU    94       9.070  11.371  -3.221  1.00 30.83           C  
ATOM    786  CB  LEU    94       6.620  10.980  -3.551  1.00 29.45           C  
ATOM    787  O   LEU    94       9.656  10.407  -3.719  1.00 29.47           O  
ATOM    788  CG  LEU    94       5.282  10.466  -3.017  1.00 27.81           C  
ATOM    789  CD1 LEU    94       4.175  10.715  -4.036  1.00 24.70           C  
ATOM    790  CD2 LEU    94       5.377   8.984  -2.674  1.00 26.80           C  
ATOM    791  N   THR    95       9.683  12.467  -3.178  1.00 28.40           N  
ATOM    792  CA  THR    95      10.940  12.857  -3.807  1.00 30.03           C  
ATOM    793  C   THR    95      12.097  12.744  -2.819  1.00 28.52           C  
ATOM    794  CB  THR    95      10.868  14.295  -4.355  1.00 25.97           C  
ATOM    795  O   THR    95      13.261  12.685  -3.221  1.00 26.52           O  
ATOM    796  CG2 THR    95      10.181  14.331  -5.716  1.00 16.09           C  
ATOM    797  OG1 THR    95      10.130  15.113  -3.438  1.00 14.27           O  
ATOM    798  N   ASP    96      11.879  12.433  -1.526  1.00 29.70           N  
ATOM    799  CA  ASP    96      13.067  12.427  -0.678  1.00 29.58           C  
ATOM    800  C   ASP    96      13.597  11.008  -0.486  1.00 29.78           C  
ATOM    801  CB  ASP    96      12.761  13.063   0.680  1.00 27.31           C  
ATOM    802  O   ASP    96      12.941  10.174   0.140  1.00 28.28           O  
ATOM    803  CG  ASP    96      13.549  14.336   0.930  1.00 26.34           C  
ATOM    804  OD1 ASP    96      14.578  14.559   0.255  1.00 22.90           O  
ATOM    805  OD2 ASP    96      13.140  15.122   1.811  1.00 15.91           O  
ATOM    806  N   ALA    97      14.213  10.377  -1.597  1.00 30.58           N  
ATOM    807  CA  ALA    97      14.955   9.146  -1.856  1.00 30.00           C  
ATOM    808  C   ALA    97      15.794   8.746  -0.646  1.00 30.46           C  
ATOM    809  CB  ALA    97      15.845   9.309  -3.086  1.00 27.77           C  
ATOM    810  O   ALA    97      16.089   7.564  -0.450  1.00 28.39           O  
ATOM    811  N   ASN    98      16.134   9.666   0.186  1.00 31.04           N  
ATOM    812  CA  ASN    98      17.168   9.410   1.182  1.00 32.13           C  
ATOM    813  C   ASN    98      16.581   8.826   2.464  1.00 31.10           C  
ATOM    814  CB  ASN    98      17.946  10.691   1.490  1.00 28.52           C  
ATOM    815  O   ASN    98      17.303   8.240   3.272  1.00 29.10           O  
ATOM    816  CG  ASN    98      19.086  10.930   0.519  1.00 27.82           C  
ATOM    817  ND2 ASN    98      19.574  12.164   0.469  1.00 17.25           N  
ATOM    818  OD1 ASN    98      19.524  10.013  -0.180  1.00 25.77           O  
ATOM    819  N   GLU    99      15.268   8.732   2.596  1.00 29.12           N  
ATOM    820  CA  GLU    99      14.680   8.154   3.801  1.00 29.97           C  
ATOM    821  C   GLU    99      14.074   6.783   3.517  1.00 29.10           C  
ATOM    822  CB  GLU    99      13.615   9.090   4.381  1.00 27.08           C  
ATOM    823  O   GLU    99      13.370   6.604   2.521  1.00 27.82           O  
ATOM    824  CG  GLU    99      14.184  10.213   5.235  1.00 25.89           C  
ATOM    825  CD  GLU    99      13.115  11.012   5.965  1.00 27.93           C  
ATOM    826  OE1 GLU    99      11.911  10.731   5.773  1.00 28.37           O  
ATOM    827  OE2 GLU    99      13.486  11.926   6.735  1.00 19.64           O  
ATOM    828  N   ASN   100      14.892   5.736   3.289  1.00 30.08           N  
ATOM    829  CA  ASN   100      14.741   4.285   3.252  1.00 31.22           C  
ATOM    830  C   ASN   100      13.279   3.870   3.391  1.00 30.15           C  
ATOM    831  CB  ASN   100      15.585   3.629   4.347  1.00 27.98           C  
ATOM    832  O   ASN   100      12.938   3.062   4.256  1.00 28.80           O  
ATOM    833  CG  ASN   100      17.031   3.438   3.934  1.00 26.56           C  
ATOM    834  ND2 ASN   100      17.909   3.261   4.914  1.00 14.73           N  
ATOM    835  OD1 ASN   100      17.356   3.450   2.744  1.00 17.68           O  
ATOM    836  N   HIS   101      12.373   4.702   2.914  1.00 28.39           N  
ATOM    837  CA  HIS   101      10.956   4.370   2.998  1.00 29.04           C  
ATOM    838  C   HIS   101      10.491   3.620   1.754  1.00 28.44           C  
ATOM    839  CB  HIS   101      10.119   5.636   3.190  1.00 26.89           C  
ATOM    840  O   HIS   101      10.700   4.083   0.630  1.00 27.48           O  
ATOM    841  CG  HIS   101      10.428   6.373   4.455  1.00 25.76           C  
ATOM    842  CD2 HIS   101      11.227   7.439   4.690  1.00 24.71           C  
ATOM    843  ND1 HIS   101       9.884   6.022   5.671  1.00 19.68           N  
ATOM    844  CE1 HIS   101      10.336   6.845   6.603  1.00 20.18           C  
ATOM    845  NE2 HIS   101      11.153   7.714   6.033  1.00 21.62           N  
ATOM    846  N   SER   102      10.824   2.312   1.537  1.00 29.24           N  
ATOM    847  CA  SER   102      10.360   1.379   0.515  1.00 29.37           C  
ATOM    848  C   SER   102       8.839   1.274   0.512  1.00 29.27           C  
ATOM    849  CB  SER   102      10.974  -0.005   0.734  1.00 27.65           C  
ATOM    850  O   SER   102       8.215   1.193   1.571  1.00 28.34           O  
ATOM    851  OG  SER   102      11.822  -0.005   1.870  1.00 23.60           O  
ATOM    852  N   PHE   103       8.116   2.150  -0.325  1.00 30.40           N  
ATOM    853  CA  PHE   103       6.723   2.031  -0.742  1.00 30.56           C  
ATOM    854  C   PHE   103       6.491   0.722  -1.488  1.00 30.37           C  
ATOM    855  CB  PHE   103       6.322   3.217  -1.625  1.00 29.16           C  
ATOM    856  O   PHE   103       7.334   0.295  -2.279  1.00 29.48           O  
ATOM    857  CG  PHE   103       6.348   4.541  -0.911  1.00 27.66           C  
ATOM    858  CD1 PHE   103       5.224   5.006  -0.239  1.00 25.11           C  
ATOM    859  CD2 PHE   103       7.497   5.322  -0.913  1.00 26.84           C  
ATOM    860  CE1 PHE   103       5.245   6.232   0.422  1.00 24.32           C  
ATOM    861  CE2 PHE   103       7.525   6.548  -0.254  1.00 26.28           C  
ATOM    862  CZ  PHE   103       6.398   7.001   0.412  1.00 24.44           C  
ATOM    863  N   VAL   104       5.880  -0.228  -0.804  1.00 29.95           N  
ATOM    864  CA  VAL   104       5.231  -1.259  -1.607  1.00 29.62           C  
ATOM    865  C   VAL   104       4.174  -0.623  -2.508  1.00 29.97           C  
ATOM    866  CB  VAL   104       4.589  -2.349  -0.720  1.00 28.49           C  
ATOM    867  O   VAL   104       3.270   0.062  -2.026  1.00 28.95           O  
ATOM    868  CG1 VAL   104       3.937  -3.431  -1.579  1.00 26.43           C  
ATOM    869  CG2 VAL   104       5.633  -2.960   0.213  1.00 26.95           C  
ATOM    870  N   VAL   105       4.611  -0.027  -3.571  1.00 30.25           N  
ATOM    871  CA  VAL   105       3.695   0.335  -4.647  1.00 29.90           C  
ATOM    872  C   VAL   105       3.465  -0.869  -5.557  1.00 30.25           C  
ATOM    873  CB  VAL   105       4.229   1.531  -5.468  1.00 28.74           C  
ATOM    874  O   VAL   105       4.420  -1.503  -6.011  1.00 29.08           O  
ATOM    875  CG1 VAL   105       3.220   1.943  -6.539  1.00 26.78           C  
ATOM    876  CG2 VAL   105       4.549   2.708  -4.549  1.00 27.42           C  
ATOM    877  N   GLU   106       2.542  -1.726  -5.212  1.00 31.36           N  
ATOM    878  CA  GLU   106       2.087  -2.915  -5.928  1.00 32.00           C  
ATOM    879  C   GLU   106       1.364  -2.539  -7.218  1.00 31.34           C  
ATOM    880  CB  GLU   106       1.173  -3.761  -5.039  1.00 30.10           C  
ATOM    881  O   GLU   106       0.709  -1.497  -7.288  1.00 30.59           O  
ATOM    882  CG  GLU   106       1.808  -5.058  -4.560  1.00 28.29           C  
ATOM    883  CD  GLU   106       0.872  -5.910  -3.719  1.00 30.70           C  
ATOM    884  OE1 GLU   106      -0.260  -5.462  -3.427  1.00 30.46           O  
ATOM    885  OE2 GLU   106       1.274  -7.036  -3.347  1.00 30.03           O  
ATOM    886  N   TYR   107       1.955  -3.054  -8.477  1.00 30.09           N  
ATOM    887  CA  TYR   107       1.609  -3.169  -9.889  1.00 30.76           C  
ATOM    888  C   TYR   107       0.108  -3.004 -10.097  1.00 30.07           C  
ATOM    889  CB  TYR   107       2.068  -4.520 -10.447  1.00 28.68           C  
ATOM    890  O   TYR   107      -0.693  -3.685  -9.453  1.00 29.01           O  
ATOM    891  CG  TYR   107       2.267  -4.522 -11.943  1.00 27.11           C  
ATOM    892  CD1 TYR   107       1.247  -4.930 -12.800  1.00 24.26           C  
ATOM    893  CD2 TYR   107       3.474  -4.118 -12.502  1.00 25.45           C  
ATOM    894  CE1 TYR   107       1.427  -4.936 -14.179  1.00 20.61           C  
ATOM    895  CE2 TYR   107       3.665  -4.120 -13.880  1.00 23.24           C  
ATOM    896  OH  TYR   107       2.820  -4.534 -16.074  1.00 12.90           O  
ATOM    897  CZ  TYR   107       2.637  -4.530 -14.709  1.00 23.06           C  
ATOM    898  N   TRP   108      -0.375  -1.837 -10.464  1.00 24.58           N  
ATOM    899  CA  TRP   108      -1.578  -1.550 -11.239  1.00 31.80           C  
ATOM    900  C   TRP   108      -1.486  -2.161 -12.633  1.00 26.83           C  
ATOM    901  CB  TRP   108      -1.804  -0.039 -11.343  1.00 26.00           C  
ATOM    902  O   TRP   108      -0.517  -1.925 -13.358  1.00 25.68           O  
ATOM    903  CG  TRP   108      -2.208   0.607 -10.052  1.00 26.15           C  
ATOM    904  CD1 TRP   108      -1.407   0.870  -8.976  1.00 15.34           C  
ATOM    905  CD2 TRP   108      -3.517   1.067  -9.701  1.00  9.88           C  
ATOM    906  CE2 TRP   108      -3.435   1.599  -8.395  1.00  9.27           C  
ATOM    907  CE3 TRP   108      -4.751   1.081 -10.364  1.00 19.11           C  
ATOM    908  NE1 TRP   108      -2.139   1.467  -7.976  1.00 19.25           N  
ATOM    909  CH2 TRP   108      -5.739   2.142  -8.411  1.00 16.70           C  
ATOM    910  CZ2 TRP   108      -4.544   2.141  -7.739  1.00 16.87           C  
ATOM    911  CZ3 TRP   108      -5.853   1.620  -9.710  1.00 17.16           C  
ATOM    912  N   ASN   109      -1.690  -3.506 -12.820  1.00 29.32           N  
ATOM    913  CA  ASN   109      -1.982  -3.991 -14.165  1.00 30.47           C  
ATOM    914  C   ASN   109      -3.001  -3.103 -14.873  1.00 29.34           C  
ATOM    915  CB  ASN   109      -2.480  -5.437 -14.117  1.00 27.79           C  
ATOM    916  O   ASN   109      -4.180  -3.098 -14.517  1.00 28.22           O  
ATOM    917  CG  ASN   109      -1.870  -6.301 -15.203  1.00 26.48           C  
ATOM    918  ND2 ASN   109      -2.079  -7.609 -15.108  1.00 15.50           N  
ATOM    919  OD1 ASN   109      -1.214  -5.798 -16.119  1.00 20.30           O  
ATOM    920  N   LEU   110      -2.633  -1.901 -15.171  1.00 28.42           N  
ATOM    921  CA  LEU   110      -3.359  -1.156 -16.193  1.00 28.33           C  
ATOM    922  C   LEU   110      -3.113  -1.748 -17.576  1.00 28.39           C  
ATOM    923  CB  LEU   110      -2.947   0.318 -16.175  1.00 26.79           C  
ATOM    924  O   LEU   110      -1.968  -1.828 -18.027  1.00 27.17           O  
ATOM    925  CG  LEU   110      -3.444   1.147 -14.990  1.00 25.70           C  
ATOM    926  CD1 LEU   110      -2.587   2.398 -14.821  1.00 22.87           C  
ATOM    927  CD2 LEU   110      -4.911   1.520 -15.174  1.00 24.57           C  
ATOM    928  N   LYS   111      -3.586  -2.982 -17.778  1.00 29.73           N  
ATOM    929  CA  LYS   111      -3.545  -3.676 -19.062  1.00 30.59           C  
ATOM    930  C   LYS   111      -3.824  -2.716 -20.215  1.00 29.72           C  
ATOM    931  CB  LYS   111      -4.553  -4.826 -19.082  1.00 27.38           C  
ATOM    932  O   LYS   111      -3.393  -2.953 -21.345  1.00 27.67           O  
ATOM    933  CG  LYS   111      -3.918  -6.207 -19.007  1.00 26.39           C  
ATOM    934  CD  LYS   111      -4.937  -7.306 -19.279  1.00 29.96           C  
ATOM    935  CE  LYS   111      -4.292  -8.685 -19.259  1.00 22.98           C  
ATOM    936  NZ  LYS   111      -5.284  -9.765 -19.545  1.00 21.34           N  
ATOM    937  N   ASN   112      -4.159  -1.487 -19.991  1.00 27.64           N  
ATOM    938  CA  ASN   112      -4.522  -0.943 -21.295  1.00 30.28           C  
ATOM    939  C   ASN   112      -4.244   0.556 -21.375  1.00 27.83           C  
ATOM    940  CB  ASN   112      -5.993  -1.227 -21.604  1.00 25.29           C  
ATOM    941  O   ASN   112      -4.516   1.188 -22.397  1.00 25.99           O  
ATOM    942  CG  ASN   112      -6.213  -2.616 -22.172  1.00 24.69           C  
ATOM    943  ND2 ASN   112      -7.466  -3.053 -22.200  1.00 11.69           N  
ATOM    944  OD1 ASN   112      -5.264  -3.290 -22.580  1.00 10.88           O  
ATOM    945  N   ASP   113      -3.347   1.149 -20.436  1.00 29.74           N  
ATOM    946  CA  ASP   113      -2.951   2.497 -20.832  1.00 31.42           C  
ATOM    947  C   ASP   113      -1.462   2.727 -20.581  1.00 29.77           C  
ATOM    948  CB  ASP   113      -3.779   3.542 -20.081  1.00 27.40           C  
ATOM    949  O   ASP   113      -0.999   2.645 -19.441  1.00 28.14           O  
ATOM    950  CG  ASP   113      -3.585   4.949 -20.617  1.00 26.46           C  
ATOM    951  OD1 ASP   113      -2.717   5.154 -21.492  1.00 14.55           O  
ATOM    952  OD2 ASP   113      -4.305   5.862 -20.158  1.00 13.22           O  
ATOM    953  N   GLU   114      -0.541   2.246 -21.440  1.00 31.97           N  
ATOM    954  CA  GLU   114       0.872   2.593 -21.564  1.00 32.52           C  
ATOM    955  C   GLU   114       1.165   3.950 -20.932  1.00 31.85           C  
ATOM    956  CB  GLU   114       1.299   2.593 -23.034  1.00 29.44           C  
ATOM    957  O   GLU   114       2.262   4.178 -20.418  1.00 29.69           O  
ATOM    958  CG  GLU   114       1.628   1.212 -23.580  1.00 27.96           C  
ATOM    959  CD  GLU   114       2.267   1.248 -24.959  1.00 31.03           C  
ATOM    960  OE1 GLU   114       2.341   2.340 -25.566  1.00 31.20           O  
ATOM    961  OE2 GLU   114       2.698   0.174 -25.437  1.00 24.80           O  
ATOM    962  N   THR   115       0.285   4.910 -21.034  1.00 29.06           N  
ATOM    963  CA  THR   115       0.526   6.281 -20.598  1.00 29.74           C  
ATOM    964  C   THR   115       0.211   6.439 -19.113  1.00 29.00           C  
ATOM    965  CB  THR   115      -0.314   7.282 -21.412  1.00 26.17           C  
ATOM    966  O   THR   115       0.905   7.166 -18.400  1.00 26.95           O  
ATOM    967  CG2 THR   115       0.398   7.675 -22.703  1.00 16.61           C  
ATOM    968  OG1 THR   115      -1.575   6.685 -21.739  1.00 13.90           O  
ATOM    969  N   GLY   116      -0.866   5.715 -18.589  1.00 30.51           N  
ATOM    970  CA  GLY   116      -1.200   5.713 -17.174  1.00 29.16           C  
ATOM    971  C   GLY   116      -0.257   4.868 -16.339  1.00 30.49           C  
ATOM    972  O   GLY   116       0.004   5.185 -15.177  1.00 28.80           O  
ATOM    973  N   ARG   117       0.319   3.820 -16.858  1.00 29.77           N  
ATOM    974  CA  ARG   117       1.364   3.048 -16.193  1.00 29.71           C  
ATOM    975  C   ARG   117       2.516   3.947 -15.758  1.00 29.60           C  
ATOM    976  CB  ARG   117       1.882   1.941 -17.114  1.00 27.60           C  
ATOM    977  O   ARG   117       3.014   3.827 -14.636  1.00 27.83           O  
ATOM    978  CG  ARG   117       1.158   0.614 -16.950  1.00 26.22           C  
ATOM    979  CD  ARG   117       1.770  -0.474 -17.822  1.00 28.91           C  
ATOM    980  NE  ARG   117       1.009  -1.718 -17.745  1.00 23.05           N  
ATOM    981  NH1 ARG   117       2.395  -2.895 -19.170  1.00 23.39           N  
ATOM    982  NH2 ARG   117       0.561  -3.914 -18.245  1.00 20.98           N  
ATOM    983  CZ  ARG   117       1.323  -2.839 -18.387  1.00 24.38           C  
ATOM    984  N   HIS   118       2.969   4.843 -16.654  1.00 26.81           N  
ATOM    985  CA  HIS   118       4.159   5.677 -16.536  1.00 27.59           C  
ATOM    986  C   HIS   118       3.926   6.837 -15.575  1.00 26.65           C  
ATOM    987  CB  HIS   118       4.579   6.208 -17.908  1.00 24.42           C  
ATOM    988  O   HIS   118       4.818   7.201 -14.806  1.00 24.80           O  
ATOM    989  CG  HIS   118       5.297   5.200 -18.748  1.00 23.42           C  
ATOM    990  CD2 HIS   118       4.864   4.420 -19.766  1.00 15.74           C  
ATOM    991  ND1 HIS   118       6.631   4.901 -18.573  1.00 14.30           N  
ATOM    992  CE1 HIS   118       6.988   3.979 -19.451  1.00 11.21           C  
ATOM    993  NE2 HIS   118       5.934   3.670 -20.187  1.00 13.46           N  
ATOM    994  N   THR   119       2.693   7.463 -15.595  1.00 28.66           N  
ATOM    995  CA  THR   119       2.528   8.728 -14.887  1.00 28.60           C  
ATOM    996  C   THR   119       2.373   8.493 -13.388  1.00 28.61           C  
ATOM    997  CB  THR   119       1.310   9.509 -15.415  1.00 25.91           C  
ATOM    998  O   THR   119       2.941   9.228 -12.577  1.00 26.83           O  
ATOM    999  CG2 THR   119       1.726  10.867 -15.970  1.00 22.67           C  
ATOM   1000  OG1 THR   119       0.680   8.753 -16.457  1.00 17.69           O  
ATOM   1001  N   PHE   120       1.612   7.479 -13.017  1.00 32.24           N  
ATOM   1002  CA  PHE   120       1.526   7.215 -11.585  1.00 31.37           C  
ATOM   1003  C   PHE   120       2.896   6.869 -11.015  1.00 32.12           C  
ATOM   1004  CB  PHE   120       0.538   6.078 -11.305  1.00 30.46           C  
ATOM   1005  O   PHE   120       3.320   7.445 -10.011  1.00 30.69           O  
ATOM   1006  CG  PHE   120       0.401   5.739  -9.845  1.00 28.40           C  
ATOM   1007  CD1 PHE   120      -0.412   6.500  -9.014  1.00 25.14           C  
ATOM   1008  CD2 PHE   120       1.086   4.659  -9.304  1.00 27.76           C  
ATOM   1009  CE1 PHE   120      -0.541   6.188  -7.663  1.00 26.20           C  
ATOM   1010  CE2 PHE   120       0.962   4.342  -7.954  1.00 28.21           C  
ATOM   1011  CZ  PHE   120       0.149   5.108  -7.135  1.00 24.94           C  
ATOM   1012  N   TRP   121       3.667   6.033 -11.637  1.00 28.34           N  
ATOM   1013  CA  TRP   121       4.971   5.541 -11.207  1.00 32.36           C  
ATOM   1014  C   TRP   121       6.011   6.656 -11.238  1.00 28.32           C  
ATOM   1015  CB  TRP   121       5.426   4.376 -12.091  1.00 27.69           C  
ATOM   1016  O   TRP   121       6.810   6.795 -10.309  1.00 26.52           O  
ATOM   1017  CG  TRP   121       4.590   3.140 -11.947  1.00 27.01           C  
ATOM   1018  CD1 TRP   121       3.774   2.583 -12.892  1.00 25.34           C  
ATOM   1019  CD2 TRP   121       4.487   2.310 -10.787  1.00 21.70           C  
ATOM   1020  CE2 TRP   121       3.589   1.265 -11.099  1.00  9.75           C  
ATOM   1021  CE3 TRP   121       5.067   2.347  -9.512  1.00 19.30           C  
ATOM   1022  NE1 TRP   121       3.169   1.454 -12.388  1.00 19.58           N  
ATOM   1023  CH2 TRP   121       3.839   0.326  -8.941  1.00 18.29           C  
ATOM   1024  CZ2 TRP   121       3.258   0.265 -10.181  1.00 17.64           C  
ATOM   1025  CZ3 TRP   121       4.736   1.352  -8.599  1.00 18.17           C  
ATOM   1026  N   ASP   122       6.098   7.387 -12.384  1.00 29.75           N  
ATOM   1027  CA  ASP   122       7.008   8.526 -12.460  1.00 29.66           C  
ATOM   1028  C   ASP   122       6.769   9.497 -11.306  1.00 29.65           C  
ATOM   1029  CB  ASP   122       6.851   9.251 -13.798  1.00 27.33           C  
ATOM   1030  O   ASP   122       7.714  10.088 -10.778  1.00 27.69           O  
ATOM   1031  CG  ASP   122       7.552   8.541 -14.943  1.00 26.10           C  
ATOM   1032  OD1 ASP   122       8.428   7.687 -14.686  1.00 24.27           O  
ATOM   1033  OD2 ASP   122       7.227   8.839 -16.112  1.00 17.95           O  
ATOM   1034  N   SER   123       5.559   9.589 -10.814  1.00 29.31           N  
ATOM   1035  CA  SER   123       5.264  10.574  -9.778  1.00 29.15           C  
ATOM   1036  C   SER   123       5.521  10.006  -8.386  1.00 29.32           C  
ATOM   1037  CB  SER   123       3.813  11.046  -9.885  1.00 26.88           C  
ATOM   1038  O   SER   123       5.929  10.734  -7.479  1.00 27.65           O  
ATOM   1039  OG  SER   123       2.945   9.952 -10.125  1.00 20.38           O  
ATOM   1040  N   VAL   124       5.389   8.655  -8.137  1.00 30.87           N  
ATOM   1041  CA  VAL   124       5.459   8.220  -6.745  1.00 30.70           C  
ATOM   1042  C   VAL   124       6.881   7.773  -6.414  1.00 30.80           C  
ATOM   1043  CB  VAL   124       4.460   7.077  -6.457  1.00 29.05           C  
ATOM   1044  O   VAL   124       7.401   8.082  -5.340  1.00 29.15           O  
ATOM   1045  CG1 VAL   124       4.596   6.592  -5.015  1.00 27.90           C  
ATOM   1046  CG2 VAL   124       3.030   7.535  -6.737  1.00 27.88           C  
ATOM   1047  N   ILE   125       7.546   7.077  -7.363  1.00 29.46           N  
ATOM   1048  CA  ILE   125       8.776   6.432  -6.917  1.00 29.84           C  
ATOM   1049  C   ILE   125       9.983   7.158  -7.508  1.00 29.43           C  
ATOM   1050  CB  ILE   125       8.805   4.938  -7.308  1.00 27.86           C  
ATOM   1051  O   ILE   125      11.113   6.968  -7.053  1.00 27.77           O  
ATOM   1052  CG1 ILE   125       7.515   4.243  -6.858  1.00 26.48           C  
ATOM   1053  CG2 ILE   125      10.035   4.247  -6.712  1.00 26.17           C  
ATOM   1054  CD1 ILE   125       7.411   2.787  -7.294  1.00 24.29           C  
ATOM   1055  N   GLY   126       9.803   8.355  -7.944  1.00 30.85           N  
ATOM   1056  CA  GLY   126      10.949   9.105  -8.434  1.00 29.80           C  
ATOM   1057  C   GLY   126      12.009   8.227  -9.070  1.00 30.82           C  
ATOM   1058  O   GLY   126      11.995   7.006  -8.901  1.00 29.21           O  
ATOM   1059  N   GLU   127      12.409   8.416 -10.438  1.00 30.83           N  
ATOM   1060  CA  GLU   127      13.454   7.884 -11.308  1.00 30.60           C  
ATOM   1061  C   GLU   127      14.310   6.854 -10.576  1.00 30.66           C  
ATOM   1062  CB  GLU   127      14.334   9.015 -11.845  1.00 27.78           C  
ATOM   1063  O   GLU   127      14.816   5.912 -11.188  1.00 28.18           O  
ATOM   1064  CG  GLU   127      13.849   9.600 -13.163  1.00 25.97           C  
ATOM   1065  CD  GLU   127      14.777  10.666 -13.724  1.00 29.26           C  
ATOM   1066  OE1 GLU   127      15.797  10.986 -13.073  1.00 28.81           O  
ATOM   1067  OE2 GLU   127      14.480  11.185 -14.823  1.00 22.28           O  
ATOM   1068  N   LYS   128      14.478   6.864  -9.217  1.00 30.34           N  
ATOM   1069  CA  LYS   128      15.566   6.096  -8.618  1.00 30.26           C  
ATOM   1070  C   LYS   128      15.114   4.681  -8.270  1.00 30.32           C  
ATOM   1071  CB  LYS   128      16.094   6.800  -7.367  1.00 27.32           C  
ATOM   1072  O   LYS   128      15.904   3.737  -8.338  1.00 28.30           O  
ATOM   1073  CG  LYS   128      17.606   6.971  -7.345  1.00 25.76           C  
ATOM   1074  CD  LYS   128      18.075   7.630  -6.055  1.00 28.53           C  
ATOM   1075  CE  LYS   128      19.592   7.760  -6.011  1.00 20.15           C  
ATOM   1076  NZ  LYS   128      20.061   8.354  -4.724  1.00 15.95           N  
ATOM   1077  N   TYR   129      13.819   4.433  -8.030  1.00 31.10           N  
ATOM   1078  CA  TYR   129      13.375   3.056  -7.848  1.00 31.43           C  
ATOM   1079  C   TYR   129      12.687   2.535  -9.104  1.00 31.05           C  
ATOM   1080  CB  TYR   129      12.425   2.951  -6.650  1.00 29.12           C  
ATOM   1081  O   TYR   129      12.318   1.360  -9.175  1.00 29.07           O  
ATOM   1082  CG  TYR   129      13.096   3.193  -5.320  1.00 27.84           C  
ATOM   1083  CD1 TYR   129      13.882   2.209  -4.725  1.00 25.94           C  
ATOM   1084  CD2 TYR   129      12.946   4.405  -4.656  1.00 27.58           C  
ATOM   1085  CE1 TYR   129      14.501   2.426  -3.498  1.00 25.49           C  
ATOM   1086  CE2 TYR   129      13.560   4.634  -3.429  1.00 27.79           C  
ATOM   1087  OH  TYR   129      14.945   3.862  -1.645  1.00 12.76           O  
ATOM   1088  CZ  TYR   129      14.335   3.641  -2.859  1.00 26.57           C  
ATOM   1089  N   GLY   130      12.393   3.408 -10.012  1.00 29.51           N  
ATOM   1090  CA  GLY   130      12.018   2.916 -11.328  1.00 28.34           C  
ATOM   1091  C   GLY   130      12.851   1.733 -11.783  1.00 29.42           C  
ATOM   1092  O   GLY   130      12.326   0.787 -12.372  1.00 27.38           O  
ATOM   1093  N   GLU   131      14.060   1.544 -11.370  1.00 27.37           N  
ATOM   1094  CA  GLU   131      14.898   0.456 -11.865  1.00 27.30           C  
ATOM   1095  C   GLU   131      14.560  -0.860 -11.169  1.00 27.31           C  
ATOM   1096  CB  GLU   131      16.380   0.787 -11.672  1.00 24.53           C  
ATOM   1097  O   GLU   131      14.646  -1.929 -11.777  1.00 25.52           O  
ATOM   1098  CG  GLU   131      17.040   1.389 -12.904  1.00 23.37           C  
ATOM   1099  CD  GLU   131      18.528   1.643 -12.724  1.00 22.53           C  
ATOM   1100  OE1 GLU   131      19.057   1.393 -11.616  1.00 19.42           O  
ATOM   1101  OE2 GLU   131      19.171   2.097 -13.697  1.00 13.96           O  
ATOM   1102  N   TYR   132      14.216  -0.892  -9.841  1.00 30.08           N  
ATOM   1103  CA  TYR   132      13.861  -2.170  -9.233  1.00 30.06           C  
ATOM   1104  C   TYR   132      12.519  -2.669  -9.757  1.00 30.08           C  
ATOM   1105  CB  TYR   132      13.812  -2.044  -7.708  1.00 27.85           C  
ATOM   1106  O   TYR   132      12.320  -3.874  -9.922  1.00 28.39           O  
ATOM   1107  CG  TYR   132      15.173  -1.947  -7.062  1.00 26.61           C  
ATOM   1108  CD1 TYR   132      15.906  -3.093  -6.762  1.00 23.33           C  
ATOM   1109  CD2 TYR   132      15.728  -0.710  -6.751  1.00 24.44           C  
ATOM   1110  CE1 TYR   132      17.160  -3.009  -6.166  1.00 19.99           C  
ATOM   1111  CE2 TYR   132      16.980  -0.614  -6.154  1.00 23.11           C  
ATOM   1112  OH  TYR   132      18.929  -1.677  -5.276  1.00 12.30           O  
ATOM   1113  CZ  TYR   132      17.688  -1.767  -5.866  1.00 22.43           C  
ATOM   1114  N   LEU   133      11.716  -1.781 -10.218  1.00 29.89           N  
ATOM   1115  CA  LEU   133      10.375  -2.171 -10.642  1.00 29.87           C  
ATOM   1116  C   LEU   133      10.344  -2.472 -12.137  1.00 29.80           C  
ATOM   1117  CB  LEU   133       9.366  -1.069 -10.310  1.00 28.33           C  
ATOM   1118  O   LEU   133       9.546  -3.294 -12.593  1.00 28.37           O  
ATOM   1119  CG  LEU   133       8.997  -0.909  -8.835  1.00 26.64           C  
ATOM   1120  CD1 LEU   133       8.435   0.485  -8.577  1.00 23.90           C  
ATOM   1121  CD2 LEU   133       7.997  -1.981  -8.414  1.00 26.71           C  
ATOM   1122  N   TYR   134      11.234  -1.888 -12.922  1.00 27.62           N  
ATOM   1123  CA  TYR   134      11.144  -1.961 -14.376  1.00 28.61           C  
ATOM   1124  C   TYR   134      11.538  -3.345 -14.878  1.00 27.60           C  
ATOM   1125  CB  TYR   134      12.036  -0.897 -15.024  1.00 25.08           C  
ATOM   1126  O   TYR   134      11.127  -3.758 -15.965  1.00 25.62           O  
ATOM   1127  CG  TYR   134      11.305  -0.004 -15.997  1.00 24.18           C  
ATOM   1128  CD1 TYR   134      11.225  -0.331 -17.349  1.00 20.71           C  
ATOM   1129  CD2 TYR   134      10.694   1.169 -15.567  1.00 20.96           C  
ATOM   1130  CE1 TYR   134      10.555   0.491 -18.249  1.00 15.73           C  
ATOM   1131  CE2 TYR   134      10.021   1.998 -16.458  1.00 18.28           C  
ATOM   1132  OH  TYR   134       9.292   2.468 -18.682  1.00  9.41           O  
ATOM   1133  CZ  TYR   134       9.957   1.651 -17.795  1.00 20.70           C  
ATOM   1134  N   ASN   135      12.166  -4.216 -13.998  1.00 28.77           N  
ATOM   1135  CA  ASN   135      12.560  -5.415 -14.729  1.00 29.43           C  
ATOM   1136  C   ASN   135      11.488  -6.498 -14.650  1.00 28.79           C  
ATOM   1137  CB  ASN   135      13.894  -5.949 -14.204  1.00 26.28           C  
ATOM   1138  O   ASN   135      11.622  -7.456 -13.887  1.00 26.99           O  
ATOM   1139  CG  ASN   135      15.065  -5.569 -15.090  1.00 25.23           C  
ATOM   1140  ND2 ASN   135      16.268  -5.602 -14.529  1.00 13.36           N  
ATOM   1141  OD1 ASN   135      14.889  -5.247 -16.268  1.00 13.22           O  
ATOM   1142  N   ALA   136      10.263  -6.109 -14.451  1.00 29.96           N  
ATOM   1143  CA  ALA   136       9.129  -7.023 -14.336  1.00 29.80           C  
ATOM   1144  C   ALA   136       8.921  -7.804 -15.631  1.00 29.83           C  
ATOM   1145  CB  ALA   136       7.861  -6.255 -13.973  1.00 28.17           C  
ATOM   1146  O   ALA   136       8.444  -8.941 -15.608  1.00 28.27           O  
ATOM   1147  N   ASP   137       9.405  -7.293 -16.739  1.00 29.65           N  
ATOM   1148  CA  ASP   137       9.343  -8.085 -17.964  1.00 30.29           C  
ATOM   1149  C   ASP   137      10.230  -9.324 -17.863  1.00 29.57           C  
ATOM   1150  CB  ASP   137       9.756  -7.239 -19.170  1.00 27.24           C  
ATOM   1151  O   ASP   137       9.893 -10.380 -18.402  1.00 27.45           O  
ATOM   1152  CG  ASP   137       8.578  -6.571 -19.857  1.00 26.12           C  
ATOM   1153  OD1 ASP   137       7.424  -7.001 -19.646  1.00 24.46           O  
ATOM   1154  OD2 ASP   137       8.806  -5.607 -20.620  1.00 18.31           O  
ATOM   1155  N   GLU   138      11.205  -9.247 -17.109  1.00 28.92           N  
ATOM   1156  CA  GLU   138      12.100 -10.391 -17.255  1.00 29.43           C  
ATOM   1157  C   GLU   138      11.855 -11.427 -16.162  1.00 28.85           C  
ATOM   1158  CB  GLU   138      13.562  -9.936 -17.231  1.00 25.70           C  
ATOM   1159  O   GLU   138      12.067 -12.623 -16.374  1.00 26.54           O  
ATOM   1160  CG  GLU   138      14.166  -9.734 -18.612  1.00 24.40           C  
ATOM   1161  CD  GLU   138      15.653  -9.419 -18.577  1.00 26.98           C  
ATOM   1162  OE1 GLU   138      16.218  -9.280 -17.468  1.00 23.85           O  
ATOM   1163  OE2 GLU   138      16.259  -9.311 -19.667  1.00 16.11           O  
ATOM   1164  N   ASP   139      11.063 -11.003 -15.117  1.00 30.30           N  
ATOM   1165  CA  ASP   139      11.031 -12.072 -14.123  1.00 31.02           C  
ATOM   1166  C   ASP   139       9.614 -12.609 -13.939  1.00 30.31           C  
ATOM   1167  CB  ASP   139      11.583 -11.576 -12.785  1.00 27.80           C  
ATOM   1168  O   ASP   139       9.409 -13.615 -13.257  1.00 28.51           O  
ATOM   1169  CG  ASP   139      12.844 -12.306 -12.356  1.00 26.00           C  
ATOM   1170  OD1 ASP   139      13.168 -13.360 -12.945  1.00 24.91           O  
ATOM   1171  OD2 ASP   139      13.517 -11.825 -11.420  1.00 17.52           O  
ATOM   1172  N   THR   140       8.579 -12.082 -14.630  1.00 30.81           N  
ATOM   1173  CA  THR   140       7.215 -12.559 -14.433  1.00 31.04           C  
ATOM   1174  C   THR   140       7.036 -13.951 -15.032  1.00 30.76           C  
ATOM   1175  CB  THR   140       6.190 -11.593 -15.056  1.00 28.65           C  
ATOM   1176  O   THR   140       6.180 -14.718 -14.587  1.00 28.74           O  
ATOM   1177  CG2 THR   140       5.661 -10.607 -14.020  1.00 26.99           C  
ATOM   1178  OG1 THR   140       6.816 -10.862 -16.119  1.00 29.07           O  
ATOM   1179  N   ARG   141       7.977 -14.525 -15.670  1.00 30.28           N  
ATOM   1180  CA  ARG   141       7.834 -15.809 -16.348  1.00 29.80           C  
ATOM   1181  C   ARG   141       8.967 -16.757 -15.971  1.00 30.26           C  
ATOM   1182  CB  ARG   141       7.796 -15.615 -17.865  1.00 27.23           C  
ATOM   1183  O   ARG   141      10.081 -16.637 -16.487  1.00 28.04           O  
ATOM   1184  CG  ARG   141       6.462 -15.105 -18.388  1.00 25.75           C  
ATOM   1185  CD  ARG   141       6.449 -15.013 -19.907  1.00 28.74           C  
ATOM   1186  NE  ARG   141       5.327 -14.213 -20.390  1.00 24.04           N  
ATOM   1187  NH1 ARG   141       5.768 -14.568 -22.629  1.00 20.68           N  
ATOM   1188  NH2 ARG   141       3.985 -13.273 -21.999  1.00 18.23           N  
ATOM   1189  CZ  ARG   141       5.030 -14.020 -21.672  1.00 23.37           C  
ATOM   1190  N   ILE   142       9.275 -16.886 -14.718  1.00 27.04           N  
ATOM   1191  CA  ILE   142       9.960 -18.150 -14.470  1.00 28.13           C  
ATOM   1192  C   ILE   142       8.934 -19.269 -14.308  1.00 26.94           C  
ATOM   1193  CB  ILE   142      10.865 -18.067 -13.220  1.00 24.88           C  
ATOM   1194  O   ILE   142       8.055 -19.194 -13.447  1.00 25.73           O  
ATOM   1195  CG1 ILE   142      12.035 -17.108 -13.471  1.00 13.72           C  
ATOM   1196  CG2 ILE   142      11.371 -19.458 -12.827  1.00 21.55           C  
ATOM   1197  CD1 ILE   142      12.926 -16.889 -12.256  1.00 22.26           C  
ATOM   1198  N   ASN   143       8.718 -19.990 -15.323  1.00 20.90           N  
ATOM   1199  CA  ASN   143       8.208 -21.291 -15.744  1.00 27.10           C  
ATOM   1200  C   ASN   143       6.757 -21.200 -16.209  1.00 22.07           C  
ATOM   1201  CB  ASN   143       8.339 -22.311 -14.611  1.00 19.59           C  
ATOM   1202  O   ASN   143       5.958 -22.100 -15.944  1.00 20.37           O  
ATOM   1203  CG  ASN   143       9.730 -22.907 -14.520  1.00 16.08           C  
ATOM   1204  ND2 ASN   143      10.006 -23.604 -13.425  1.00 10.23           N  
ATOM   1205  OD1 ASN   143      10.551 -22.740 -15.426  1.00  9.00           O  
ATOM   1206  N   GLY   144       6.404 -20.109 -16.941  1.00 28.52           N  
ATOM   1207  CA  GLY   144       5.160 -19.998 -17.686  1.00 27.62           C  
ATOM   1208  C   GLY   144       3.970 -19.649 -16.812  1.00 28.53           C  
ATOM   1209  O   GLY   144       2.870 -19.414 -17.317  1.00 26.74           O  
ATOM   1210  N   LYS   145       4.150 -19.436 -15.420  1.00 28.50           N  
ATOM   1211  CA  LYS   145       3.229 -19.148 -14.325  1.00 28.25           C  
ATOM   1212  C   LYS   145       3.605 -17.851 -13.615  1.00 28.40           C  
ATOM   1213  CB  LYS   145       3.206 -20.305 -13.324  1.00 25.85           C  
ATOM   1214  O   LYS   145       4.789 -17.544 -13.459  1.00 26.87           O  
ATOM   1215  CG  LYS   145       2.546 -21.569 -13.855  1.00 24.57           C  
ATOM   1216  CD  LYS   145       2.344 -22.600 -12.751  1.00 26.28           C  
ATOM   1217  CE  LYS   145       1.737 -23.887 -13.292  1.00 19.12           C  
ATOM   1218  NZ  LYS   145       1.515 -24.892 -12.209  1.00 15.42           N  
ATOM   1219  N   LEU   146       2.909 -16.736 -13.834  1.00 28.46           N  
ATOM   1220  CA  LEU   146       2.975 -15.477 -13.099  1.00 29.90           C  
ATOM   1221  C   LEU   146       3.559 -15.690 -11.707  1.00 28.33           C  
ATOM   1222  CB  LEU   146       1.584 -14.846 -12.991  1.00 26.73           C  
ATOM   1223  O   LEU   146       3.108 -16.569 -10.968  1.00 27.11           O  
ATOM   1224  CG  LEU   146       1.109 -14.040 -14.201  1.00 25.45           C  
ATOM   1225  CD1 LEU   146      -0.407 -14.134 -14.339  1.00 23.78           C  
ATOM   1226  CD2 LEU   146       1.552 -12.586 -14.083  1.00 23.90           C  
ATOM   1227  N   LYS   147       5.006 -15.765 -11.517  1.00 28.13           N  
ATOM   1228  CA  LYS   147       5.527 -15.673 -10.157  1.00 27.97           C  
ATOM   1229  C   LYS   147       4.638 -14.789  -9.286  1.00 28.09           C  
ATOM   1230  CB  LYS   147       6.957 -15.131 -10.165  1.00 26.33           C  
ATOM   1231  O   LYS   147       4.194 -13.725  -9.723  1.00 27.06           O  
ATOM   1232  CG  LYS   147       8.008 -16.164 -10.543  1.00 25.18           C  
ATOM   1233  CD  LYS   147       9.417 -15.655 -10.268  1.00 26.85           C  
ATOM   1234  CE  LYS   147      10.470 -16.684 -10.656  1.00 20.48           C  
ATOM   1235  NZ  LYS   147      11.854 -16.188 -10.393  1.00 18.39           N  
ATOM   1236  N   THR   148       3.621 -15.362  -8.718  1.00 29.49           N  
ATOM   1237  CA  THR   148       2.736 -14.962  -7.630  1.00 29.24           C  
ATOM   1238  C   THR   148       3.316 -13.773  -6.871  1.00 29.47           C  
ATOM   1239  CB  THR   148       2.489 -16.127  -6.654  1.00 27.37           C  
ATOM   1240  O   THR   148       4.534 -13.665  -6.712  1.00 28.33           O  
ATOM   1241  CG2 THR   148       1.218 -16.888  -7.016  1.00 25.21           C  
ATOM   1242  OG1 THR   148       3.602 -17.028  -6.702  1.00 23.65           O  
ATOM   1243  N   PRO   149       2.879 -12.581  -7.191  1.00 32.21           N  
ATOM   1244  CA  PRO   149       3.306 -11.458  -6.353  1.00 32.08           C  
ATOM   1245  C   PRO   149       3.996 -11.910  -5.067  1.00 32.23           C  
ATOM   1246  CB  PRO   149       1.995 -10.732  -6.042  1.00 30.56           C  
ATOM   1247  O   PRO   149       4.815 -11.175  -4.511  1.00 30.98           O  
ATOM   1248  CG  PRO   149       0.973 -11.404  -6.900  1.00 28.59           C  
ATOM   1249  CD  PRO   149       1.570 -12.666  -7.453  1.00 31.99           C  
ATOM   1250  N   TYR   150       3.777 -13.163  -4.564  1.00 28.72           N  
ATOM   1251  CA  TYR   150       4.419 -13.692  -3.366  1.00 29.05           C  
ATOM   1252  C   TYR   150       5.914 -13.396  -3.372  1.00 28.58           C  
ATOM   1253  CB  TYR   150       4.187 -15.202  -3.254  1.00 26.46           C  
ATOM   1254  O   TYR   150       6.472 -12.964  -2.360  1.00 26.80           O  
ATOM   1255  CG  TYR   150       4.324 -15.734  -1.848  1.00 25.36           C  
ATOM   1256  CD1 TYR   150       5.522 -16.292  -1.408  1.00 21.63           C  
ATOM   1257  CD2 TYR   150       3.256 -15.682  -0.959  1.00 22.75           C  
ATOM   1258  CE1 TYR   150       5.653 -16.785  -0.114  1.00 19.27           C  
ATOM   1259  CE2 TYR   150       3.376 -16.173   0.337  1.00 22.73           C  
ATOM   1260  OH  TYR   150       4.700 -17.208   2.032  1.00 11.40           O  
ATOM   1261  CZ  TYR   150       4.576 -16.721   0.750  1.00 21.63           C  
ATOM   1262  N   ALA   151       6.736 -13.942  -4.391  1.00 30.88           N  
ATOM   1263  CA  ALA   151       8.192 -13.834  -4.415  1.00 29.83           C  
ATOM   1264  C   ALA   151       8.633 -12.373  -4.421  1.00 30.80           C  
ATOM   1265  CB  ALA   151       8.761 -14.563  -5.629  1.00 28.16           C  
ATOM   1266  O   ALA   151       9.594 -12.005  -3.742  1.00 28.72           O  
ATOM   1267  N   TRP   152       7.667 -11.415  -4.886  1.00 27.70           N  
ATOM   1268  CA  TRP   152       8.088 -10.020  -4.960  1.00 30.87           C  
ATOM   1269  C   TRP   152       7.743  -9.278  -3.673  1.00 28.28           C  
ATOM   1270  CB  TRP   152       7.434  -9.324  -6.157  1.00 27.06           C  
ATOM   1271  O   TRP   152       8.545  -8.486  -3.172  1.00 26.84           O  
ATOM   1272  CG  TRP   152       8.412  -8.809  -7.170  1.00 25.92           C  
ATOM   1273  CD1 TRP   152       9.459  -9.491  -7.725  1.00 12.11           C  
ATOM   1274  CD2 TRP   152       8.435  -7.500  -7.747  1.00  8.61           C  
ATOM   1275  CE2 TRP   152       9.524  -7.458  -8.645  1.00  8.19           C  
ATOM   1276  CE3 TRP   152       7.638  -6.358  -7.593  1.00 17.56           C  
ATOM   1277  NE1 TRP   152      10.132  -8.684  -8.613  1.00 17.92           N  
ATOM   1278  CH2 TRP   152       9.042  -5.213  -9.217  1.00 15.21           C  
ATOM   1279  CZ2 TRP   152       9.837  -6.316  -9.387  1.00 15.81           C  
ATOM   1280  CZ3 TRP   152       7.951  -5.222  -8.331  1.00 16.04           C  
ATOM   1281  N   VAL   153       6.514  -9.480  -3.167  1.00 33.57           N  
ATOM   1282  CA  VAL   153       6.242  -8.950  -1.834  1.00 32.96           C  
ATOM   1283  C   VAL   153       7.304  -9.447  -0.855  1.00 33.50           C  
ATOM   1284  CB  VAL   153       4.834  -9.349  -1.341  1.00 32.20           C  
ATOM   1285  O   VAL   153       7.822  -8.672  -0.047  1.00 31.96           O  
ATOM   1286  CG1 VAL   153       4.622  -8.906   0.106  1.00 29.31           C  
ATOM   1287  CG2 VAL   153       3.761  -8.750  -2.249  1.00 29.87           C  
ATOM   1288  N   LYS   154       7.666 -10.705  -0.908  1.00 29.71           N  
ATOM   1289  CA  LYS   154       8.779 -11.192  -0.098  1.00 29.78           C  
ATOM   1290  C   LYS   154      10.067 -10.445  -0.428  1.00 29.68           C  
ATOM   1291  CB  LYS   154       8.976 -12.695  -0.305  1.00 27.45           C  
ATOM   1292  O   LYS   154      10.838 -10.099   0.470  1.00 27.72           O  
ATOM   1293  CG  LYS   154       9.286 -13.460   0.973  1.00 26.34           C  
ATOM   1294  CD  LYS   154       9.572 -14.929   0.689  1.00 29.20           C  
ATOM   1295  CE  LYS   154       9.970 -15.677   1.955  1.00 22.51           C  
ATOM   1296  NZ  LYS   154      10.277 -17.112   1.677  1.00 22.47           N  
ATOM   1297  N   GLN   155      10.459 -10.174  -1.745  1.00 29.95           N  
ATOM   1298  CA  GLN   155      11.690  -9.476  -2.100  1.00 30.20           C  
ATOM   1299  C   GLN   155      11.607  -7.996  -1.738  1.00 29.99           C  
ATOM   1300  CB  GLN   155      11.987  -9.636  -3.591  1.00 27.72           C  
ATOM   1301  O   GLN   155      12.585  -7.410  -1.270  1.00 28.34           O  
ATOM   1302  CG  GLN   155      13.204 -10.502  -3.886  1.00 26.53           C  
ATOM   1303  CD  GLN   155      13.473 -10.651  -5.372  1.00 30.48           C  
ATOM   1304  NE2 GLN   155      14.534 -11.374  -5.714  1.00 19.92           N  
ATOM   1305  OE1 GLN   155      12.732 -10.121  -6.206  1.00 31.69           O  
ATOM   1306  N   ILE   156      10.444  -7.352  -1.925  1.00 32.93           N  
ATOM   1307  CA  ILE   156      10.309  -5.996  -1.404  1.00 32.51           C  
ATOM   1308  C   ILE   156      10.338  -6.025   0.122  1.00 32.90           C  
ATOM   1309  CB  ILE   156       9.010  -5.325  -1.903  1.00 31.46           C  
ATOM   1310  O   ILE   156      11.023  -5.216   0.752  1.00 31.37           O  
ATOM   1311  CG1 ILE   156       9.084  -5.077  -3.414  1.00 28.92           C  
ATOM   1312  CG2 ILE   156       8.751  -4.020  -1.146  1.00 29.45           C  
ATOM   1313  CD1 ILE   156       7.782  -4.573  -4.023  1.00 27.24           C  
ATOM   1314  N   LEU   157       9.652  -6.955   0.698  1.00 30.14           N  
ATOM   1315  CA  LEU   157       9.710  -7.091   2.150  1.00 29.68           C  
ATOM   1316  C   LEU   157      11.136  -7.371   2.612  1.00 30.02           C  
ATOM   1317  CB  LEU   157       8.780  -8.212   2.621  1.00 28.42           C  
ATOM   1318  O   LEU   157      11.590  -6.811   3.613  1.00 28.45           O  
ATOM   1319  CG  LEU   157       7.279  -7.924   2.544  1.00 27.05           C  
ATOM   1320  CD1 LEU   157       6.482  -9.200   2.791  1.00 23.81           C  
ATOM   1321  CD2 LEU   157       6.890  -6.842   3.546  1.00 26.38           C  
ATOM   1322  N   TYR   158      11.893  -8.252   1.959  1.00 28.23           N  
ATOM   1323  CA  TYR   158      13.285  -8.513   2.305  1.00 28.30           C  
ATOM   1324  C   TYR   158      14.166  -7.316   1.965  1.00 28.17           C  
ATOM   1325  CB  TYR   158      13.796  -9.760   1.577  1.00 25.67           C  
ATOM   1326  O   TYR   158      15.124  -7.018   2.682  1.00 26.12           O  
ATOM   1327  CG  TYR   158      13.471 -11.052   2.287  1.00 24.92           C  
ATOM   1328  CD1 TYR   158      14.163 -11.433   3.434  1.00 21.44           C  
ATOM   1329  CD2 TYR   158      12.472 -11.895   1.811  1.00 22.43           C  
ATOM   1330  CE1 TYR   158      13.869 -12.624   4.090  1.00 18.30           C  
ATOM   1331  CE2 TYR   158      12.169 -13.088   2.459  1.00 21.58           C  
ATOM   1332  OH  TYR   158      12.575 -14.623   4.241  1.00 10.67           O  
ATOM   1333  CZ  TYR   158      12.871 -13.443   3.596  1.00 21.62           C  
ATOM   1334  N   GLY   159      13.983  -6.697   0.802  1.00 31.06           N  
ATOM   1335  CA  GLY   159      14.745  -5.478   0.579  1.00 29.85           C  
ATOM   1336  C   GLY   159      14.457  -4.400   1.606  1.00 31.01           C  
ATOM   1337  O   GLY   159      15.353  -3.641   1.984  1.00 29.23           O  
ATOM   1338  N   ILE   160      13.233  -4.428   2.210  1.00 29.74           N  
ATOM   1339  CA  ILE   160      12.937  -3.563   3.347  1.00 29.56           C  
ATOM   1340  C   ILE   160      13.705  -4.045   4.575  1.00 29.59           C  
ATOM   1341  CB  ILE   160      11.422  -3.521   3.645  1.00 27.76           C  
ATOM   1342  O   ILE   160      14.237  -3.236   5.339  1.00 27.84           O  
ATOM   1343  CG1 ILE   160      10.657  -2.955   2.443  1.00 26.86           C  
ATOM   1344  CG2 ILE   160      11.143  -2.700   4.907  1.00 26.36           C  
ATOM   1345  CD1 ILE   160       9.144  -3.080   2.557  1.00 24.32           C  
ATOM   1346  N   GLU   161      13.585  -5.378   4.846  1.00 27.08           N  
ATOM   1347  CA  GLU   161      14.436  -5.847   5.936  1.00 27.91           C  
ATOM   1348  C   GLU   161      15.883  -5.405   5.735  1.00 26.95           C  
ATOM   1349  CB  GLU   161      14.363  -7.371   6.059  1.00 24.93           C  
ATOM   1350  O   GLU   161      16.550  -4.997   6.688  1.00 24.98           O  
ATOM   1351  CG  GLU   161      13.404  -7.856   7.136  1.00 23.82           C  
ATOM   1352  CD  GLU   161      13.395  -9.368   7.294  1.00 26.99           C  
ATOM   1353  OE1 GLU   161      14.070 -10.066   6.504  1.00 32.26           O  
ATOM   1354  OE2 GLU   161      12.706  -9.860   8.216  1.00 28.28           O  
ATOM   1355  N   ASP   162      16.457  -5.520   4.552  1.00 28.12           N  
ATOM   1356  CA  ASP   162      17.864  -5.194   4.344  1.00 28.95           C  
ATOM   1357  C   ASP   162      18.075  -3.682   4.286  1.00 28.09           C  
ATOM   1358  CB  ASP   162      18.382  -5.847   3.061  1.00 25.54           C  
ATOM   1359  O   ASP   162      19.140  -3.184   4.657  1.00 26.18           O  
ATOM   1360  CG  ASP   162      19.131  -7.143   3.316  1.00 24.76           C  
ATOM   1361  OD1 ASP   162      19.417  -7.461   4.491  1.00 23.60           O  
ATOM   1362  OD2 ASP   162      19.441  -7.851   2.334  1.00 15.53           O  
ATOM   1363  N   ALA   163      17.016  -2.864   4.061  1.00 28.21           N  
ATOM   1364  CA  ALA   163      17.262  -1.426   4.002  1.00 28.41           C  
ATOM   1365  C   ALA   163      17.131  -0.790   5.383  1.00 28.17           C  
ATOM   1366  CB  ALA   163      16.299  -0.761   3.020  1.00 25.89           C  
ATOM   1367  O   ALA   163      17.468   0.382   5.568  1.00 26.50           O  
ATOM   1368  N   GLY   164      17.144  -1.634   6.519  1.00 30.14           N  
ATOM   1369  CA  GLY   164      17.203  -1.119   7.877  1.00 29.05           C  
ATOM   1370  C   GLY   164      15.941  -0.385   8.292  1.00 30.20           C  
ATOM   1371  O   GLY   164      15.986   0.502   9.146  1.00 28.37           O  
ATOM   1372  N   ALA   165      14.796  -0.516   7.619  1.00 29.30           N  
ATOM   1373  CA  ALA   165      13.562   0.135   8.051  1.00 28.63           C  
ATOM   1374  C   ALA   165      13.127  -0.370   9.424  1.00 29.36           C  
ATOM   1375  CB  ALA   165      12.453  -0.093   7.027  1.00 27.44           C  
ATOM   1376  O   ALA   165      13.140  -1.576   9.681  1.00 28.13           O  
ATOM   1377  N   PRO   166      13.285   0.463  10.583  1.00 26.83           N  
ATOM   1378  CA  PRO   166      12.694   0.151  11.886  1.00 26.36           C  
ATOM   1379  C   PRO   166      11.204  -0.170  11.795  1.00 26.94           C  
ATOM   1380  CB  PRO   166      12.928   1.430  12.695  1.00 24.88           C  
ATOM   1381  O   PRO   166      10.454   0.544  11.125  1.00 26.12           O  
ATOM   1382  CG  PRO   166      13.563   2.380  11.731  1.00 24.46           C  
ATOM   1383  CD  PRO   166      13.696   1.694  10.402  1.00 27.31           C  
ATOM   1384  N   GLY   167      10.884  -1.477  12.064  1.00 29.35           N  
ATOM   1385  CA  GLY   167       9.613  -2.095  12.406  1.00 28.54           C  
ATOM   1386  C   GLY   167       9.303  -3.323  11.570  1.00 29.35           C  
ATOM   1387  O   GLY   167       8.345  -4.046  11.852  1.00 27.56           O  
ATOM   1388  N   PHE   168      10.226  -3.788  10.710  1.00 28.10           N  
ATOM   1389  CA  PHE   168       9.892  -4.996   9.965  1.00 28.55           C  
ATOM   1390  C   PHE   168      10.489  -6.227  10.635  1.00 28.06           C  
ATOM   1391  CB  PHE   168      10.389  -4.891   8.519  1.00 26.20           C  
ATOM   1392  O   PHE   168      10.123  -7.358  10.307  1.00 26.39           O  
ATOM   1393  CG  PHE   168       9.442  -4.165   7.603  1.00 25.26           C  
ATOM   1394  CD1 PHE   168       8.397  -4.839   6.984  1.00 23.09           C  
ATOM   1395  CD2 PHE   168       9.596  -2.806   7.361  1.00 26.15           C  
ATOM   1396  CE1 PHE   168       7.518  -4.169   6.135  1.00 27.23           C  
ATOM   1397  CE2 PHE   168       8.723  -2.129   6.515  1.00 28.98           C  
ATOM   1398  CZ  PHE   168       7.685  -2.813   5.902  1.00 25.75           C  
ATOM   1399  N   SER   169      11.321  -6.062  11.610  1.00 26.20           N  
ATOM   1400  CA  SER   169      11.949  -7.240  12.200  1.00 26.39           C  
ATOM   1401  C   SER   169      10.905  -8.212  12.740  1.00 26.21           C  
ATOM   1402  CB  SER   169      12.907  -6.833  13.321  1.00 23.81           C  
ATOM   1403  O   SER   169      11.171  -9.408  12.870  1.00 24.35           O  
ATOM   1404  OG  SER   169      12.235  -6.056  14.298  1.00 20.28           O  
ATOM   1405  N   SER   170       9.619  -7.872  12.826  1.00 27.77           N  
ATOM   1406  CA  SER   170       8.772  -8.858  13.489  1.00 27.63           C  
ATOM   1407  C   SER   170       7.982  -9.680  12.475  1.00 27.90           C  
ATOM   1408  CB  SER   170       7.810  -8.173  14.461  1.00 25.07           C  
ATOM   1409  O   SER   170       7.326 -10.659  12.837  1.00 26.18           O  
ATOM   1410  OG  SER   170       6.913  -7.324  13.767  1.00 23.82           O  
ATOM   1411  N   ILE   171       8.091  -9.441  11.161  1.00 28.32           N  
ATOM   1412  CA  ILE   171       7.300 -10.364  10.355  1.00 27.53           C  
ATOM   1413  C   ILE   171       8.175 -11.527   9.893  1.00 28.38           C  
ATOM   1414  CB  ILE   171       6.668  -9.653   9.137  1.00 26.36           C  
ATOM   1415  O   ILE   171       7.668 -12.605   9.573  1.00 26.76           O  
ATOM   1416  CG1 ILE   171       5.833  -8.451   9.595  1.00 26.35           C  
ATOM   1417  CG2 ILE   171       5.818 -10.631   8.321  1.00 26.07           C  
ATOM   1418  CD1 ILE   171       5.297  -7.599   8.453  1.00 22.89           C  
ATOM   1419  N   SER   172       9.493 -11.333  10.042  1.00 24.67           N  
ATOM   1420  CA  SER   172      10.289 -12.481   9.620  1.00 25.51           C  
ATOM   1421  C   SER   172      10.694 -13.341  10.813  1.00 24.76           C  
ATOM   1422  CB  SER   172      11.537 -12.021   8.866  1.00 23.33           C  
ATOM   1423  O   SER   172      11.259 -14.423  10.642  1.00 23.32           O  
ATOM   1424  OG  SER   172      12.267 -11.076   9.630  1.00 24.42           O  
ATOM   1425  N   ALA   173      10.043 -13.300  11.990  1.00 24.20           N  
ATOM   1426  CA  ALA   173      10.211 -14.497  12.810  1.00 26.17           C  
ATOM   1427  C   ALA   173       8.961 -15.370  12.769  1.00 24.10           C  
ATOM   1428  CB  ALA   173      10.541 -14.113  14.251  1.00 22.89           C  
ATOM   1429  O   ALA   173       7.842 -14.859  12.679  1.00 22.45           O  
TER    1430      ALA   173
END
