# Supplementary material for: The transformative power of transformers in protein structure prediction
Source: Proc Natl Acad Sci U S A. 2023 Jul 31;120(32):e2303499120. doi: 10.1073/pnas.2303499120 (PMC10410766; doi:10.1073/pnas.2303499120)
Supplement: Supplementary file 2 — Dataset S01 (GZ) [file pnas.2303499120.sd01.gz › SI_Data/predicted_structures/ESMFold/T1119.pdb]

PARENT N/A
ATOM      1  N   GLY     1      11.776   2.683 -27.693  1.00 37.74           N  
ATOM      2  CA  GLY     1      10.637   3.567 -27.504  1.00 38.73           C  
ATOM      3  C   GLY     1       9.834   3.248 -26.258  1.00 38.44           C  
ATOM      4  O   GLY     1       9.455   4.150 -25.508  1.00 37.54           O  
ATOM      5  N   SER     2       9.649   1.940 -25.836  1.00 50.47           N  
ATOM      6  CA  SER     2       8.991   1.395 -24.653  1.00 50.92           C  
ATOM      7  C   SER     2       9.804   1.670 -23.393  1.00 50.67           C  
ATOM      8  CB  SER     2       8.770  -0.110 -24.809  1.00 44.62           C  
ATOM      9  O   SER     2       9.240   1.914 -22.325  1.00 49.14           O  
ATOM     10  OG  SER     2      10.000  -0.780 -25.026  1.00 39.37           O  
ATOM     11  N   SER     3      11.128   1.706 -23.731  1.00 59.03           N  
ATOM     12  CA  SER     3      11.999   1.938 -22.583  1.00 60.45           C  
ATOM     13  C   SER     3      11.916   3.386 -22.110  1.00 59.11           C  
ATOM     14  CB  SER     3      13.447   1.589 -22.930  1.00 52.56           C  
ATOM     15  O   SER     3      11.947   3.654 -20.907  1.00 56.90           O  
ATOM     16  OG  SER     3      13.965   2.490 -23.893  1.00 45.19           O  
ATOM     17  N   MET     4      11.836   4.307 -23.174  1.00 57.05           N  
ATOM     18  CA  MET     4      11.667   5.708 -22.799  1.00 59.27           C  
ATOM     19  C   MET     4      10.363   5.914 -22.037  1.00 57.49           C  
ATOM     20  CB  MET     4      11.695   6.604 -24.039  1.00 49.36           C  
ATOM     21  O   MET     4      10.321   6.666 -21.061  1.00 54.90           O  
ATOM     22  CG  MET     4      13.091   7.055 -24.438  1.00 43.73           C  
ATOM     23  SD  MET     4      13.069   8.292 -25.793  1.00 45.49           S  
ATOM     24  CE  MET     4      12.080   7.400 -27.025  1.00 31.92           C  
ATOM     25  N   GLY     5       9.428   5.087 -22.366  1.00 75.57           N  
ATOM     26  CA  GLY     5       8.162   5.182 -21.656  1.00 75.45           C  
ATOM     27  C   GLY     5       8.250   4.716 -20.215  1.00 76.89           C  
ATOM     28  O   GLY     5       7.793   5.409 -19.304  1.00 74.80           O  
ATOM     29  N   SER     6       9.062   3.701 -20.104  1.00 78.62           N  
ATOM     30  CA  SER     6       9.180   3.154 -18.756  1.00 78.75           C  
ATOM     31  C   SER     6      10.026   4.057 -17.865  1.00 79.18           C  
ATOM     32  CB  SER     6       9.786   1.751 -18.797  1.00 76.41           C  
ATOM     33  O   SER     6       9.698   4.269 -16.696  1.00 77.56           O  
ATOM     34  OG  SER     6       8.952   0.864 -19.523  1.00 68.79           O  
ATOM     35  N   ASP     7      11.074   4.627 -18.510  1.00 80.67           N  
ATOM     36  CA  ASP     7      11.922   5.524 -17.732  1.00 80.88           C  
ATOM     37  C   ASP     7      11.163   6.786 -17.329  1.00 81.21           C  
ATOM     38  CB  ASP     7      13.178   5.896 -18.524  1.00 78.92           C  
ATOM     39  O   ASP     7      11.300   7.266 -16.202  1.00 80.01           O  
ATOM     40  CG  ASP     7      14.173   4.753 -18.627  1.00 74.03           C  
ATOM     41  OD1 ASP     7      14.050   3.766 -17.871  1.00 71.65           O  
ATOM     42  OD2 ASP     7      15.091   4.842 -19.471  1.00 73.78           O  
ATOM     43  N   GLU     8      10.383   7.206 -18.223  1.00 82.94           N  
ATOM     44  CA  GLU     8       9.595   8.400 -17.935  1.00 83.19           C  
ATOM     45  C   GLU     8       8.545   8.123 -16.862  1.00 83.58           C  
ATOM     46  CB  GLU     8       8.922   8.920 -19.208  1.00 81.15           C  
ATOM     47  O   GLU     8       8.330   8.946 -15.970  1.00 82.41           O  
ATOM     48  CG  GLU     8       8.253  10.277 -19.040  1.00 74.93           C  
ATOM     49  CD  GLU     8       7.741  10.860 -20.347  1.00 70.69           C  
ATOM     50  OE1 GLU     8       7.794  10.161 -21.385  1.00 67.07           O  
ATOM     51  OE2 GLU     8       7.283  12.024 -20.334  1.00 62.28           O  
ATOM     52  N   GLN     9       7.944   7.011 -16.920  1.00 82.50           N  
ATOM     53  CA  GLN     9       6.957   6.638 -15.912  1.00 82.75           C  
ATOM     54  C   GLN     9       7.606   6.472 -14.542  1.00 83.16           C  
ATOM     55  CB  GLN     9       6.239   5.349 -16.314  1.00 80.96           C  
ATOM     56  O   GLN     9       7.046   6.894 -13.528  1.00 82.23           O  
ATOM     57  CG  GLN     9       5.254   5.524 -17.462  1.00 75.58           C  
ATOM     58  CD  GLN     9       4.617   4.217 -17.894  1.00 72.48           C  
ATOM     59  NE2 GLN     9       3.389   4.293 -18.395  1.00 66.09           N  
ATOM     60  OE1 GLN     9       5.224   3.147 -17.779  1.00 69.26           O  
ATOM     61  N   ARG    10       8.810   5.856 -14.507  1.00 84.23           N  
ATOM     62  CA  ARG    10       9.531   5.693 -13.249  1.00 84.33           C  
ATOM     63  C   ARG    10       9.921   7.045 -12.662  1.00 84.51           C  
ATOM     64  CB  ARG    10      10.779   4.830 -13.453  1.00 82.32           C  
ATOM     65  O   ARG    10       9.771   7.272 -11.460  1.00 83.38           O  
ATOM     66  CG  ARG    10      11.491   4.462 -12.161  1.00 75.95           C  
ATOM     67  CD  ARG    10      12.709   3.587 -12.418  1.00 72.44           C  
ATOM     68  NE  ARG    10      13.637   4.215 -13.355  1.00 64.38           N  
ATOM     69  NH1 ARG    10      15.469   2.974 -12.695  1.00 49.08           N  
ATOM     70  NH2 ARG    10      15.679   4.544 -14.351  1.00 44.51           N  
ATOM     71  CZ  ARG    10      14.926   3.910 -13.465  1.00 64.88           C  
ATOM     72  N   ARG    11      10.377   7.914 -13.486  1.00 85.69           N  
ATOM     73  CA  ARG    11      10.782   9.238 -13.023  1.00 85.80           C  
ATOM     74  C   ARG    11       9.582  10.031 -12.516  1.00 86.28           C  
ATOM     75  CB  ARG    11      11.484  10.008 -14.143  1.00 83.86           C  
ATOM     76  O   ARG    11       9.669  10.712 -11.493  1.00 85.31           O  
ATOM     77  CG  ARG    11      12.118  11.313 -13.690  1.00 76.43           C  
ATOM     78  CD  ARG    11      12.781  12.050 -14.845  1.00 71.74           C  
ATOM     79  NE  ARG    11      11.810  12.443 -15.862  1.00 62.33           N  
ATOM     80  NH1 ARG    11      12.903  14.391 -16.449  1.00 43.88           N  
ATOM     81  NH2 ARG    11      10.951  13.806 -17.498  1.00 38.64           N  
ATOM     82  CZ  ARG    11      11.890  13.546 -16.601  1.00 62.54           C  
ATOM     83  N   GLU    12       8.520   9.913 -13.231  1.00 86.53           N  
ATOM     84  CA  GLU    12       7.314  10.613 -12.800  1.00 86.66           C  
ATOM     85  C   GLU    12       6.826  10.094 -11.451  1.00 87.47           C  
ATOM     86  CB  GLU    12       6.207  10.473 -13.849  1.00 84.67           C  
ATOM     87  O   GLU    12       6.444  10.877 -10.579  1.00 86.75           O  
ATOM     88  CG  GLU    12       4.951  11.269 -13.528  1.00 76.42           C  
ATOM     89  CD  GLU    12       3.875  11.149 -14.595  1.00 71.67           C  
ATOM     90  OE1 GLU    12       4.099  10.445 -15.606  1.00 66.80           O  
ATOM     91  OE2 GLU    12       2.799  11.764 -14.419  1.00 63.02           O  
ATOM     92  N   LEU    13       6.828   8.810 -11.297  1.00 87.87           N  
ATOM     93  CA  LEU    13       6.410   8.217 -10.031  1.00 88.11           C  
ATOM     94  C   LEU    13       7.328   8.657  -8.896  1.00 88.28           C  
ATOM     95  CB  LEU    13       6.400   6.689 -10.132  1.00 87.17           C  
ATOM     96  O   LEU    13       6.856   9.022  -7.817  1.00 87.53           O  
ATOM     97  CG  LEU    13       6.030   5.928  -8.858  1.00 85.19           C  
ATOM     98  CD1 LEU    13       4.642   6.342  -8.379  1.00 82.57           C  
ATOM     99  CD2 LEU    13       6.093   4.424  -9.096  1.00 82.77           C  
ATOM    100  N   GLU    14       8.608   8.654  -9.115  1.00 88.38           N  
ATOM    101  CA  GLU    14       9.564   9.052  -8.087  1.00 88.31           C  
ATOM    102  C   GLU    14       9.374  10.514  -7.692  1.00 88.66           C  
ATOM    103  CB  GLU    14      10.999   8.820  -8.567  1.00 86.45           C  
ATOM    104  O   GLU    14       9.472  10.862  -6.513  1.00 87.72           O  
ATOM    105  CG  GLU    14      12.056   9.112  -7.512  1.00 78.20           C  
ATOM    106  CD  GLU    14      11.872   8.301  -6.239  1.00 73.67           C  
ATOM    107  OE1 GLU    14      11.213   7.238  -6.286  1.00 69.14           O  
ATOM    108  OE2 GLU    14      12.391   8.733  -5.185  1.00 66.29           O  
ATOM    109  N   GLU    15       9.047  11.266  -8.670  1.00 90.28           N  
ATOM    110  CA  GLU    15       8.803  12.677  -8.383  1.00 90.19           C  
ATOM    111  C   GLU    15       7.535  12.860  -7.554  1.00 90.70           C  
ATOM    112  CB  GLU    15       8.704  13.481  -9.682  1.00 88.37           C  
ATOM    113  O   GLU    15       7.506  13.671  -6.626  1.00 89.94           O  
ATOM    114  CG  GLU    15      10.043  13.715 -10.364  1.00 77.49           C  
ATOM    115  CD  GLU    15       9.939  14.580 -11.610  1.00 71.44           C  
ATOM    116  OE1 GLU    15       8.843  14.649 -12.211  1.00 65.65           O  
ATOM    117  OE2 GLU    15      10.962  15.193 -11.990  1.00 62.87           O  
ATOM    118  N   LYS    16       6.535  12.178  -7.882  1.00 90.40           N  
ATOM    119  CA  LYS    16       5.302  12.252  -7.104  1.00 90.70           C  
ATOM    120  C   LYS    16       5.529  11.790  -5.668  1.00 91.10           C  
ATOM    121  CB  LYS    16       4.204  11.412  -7.758  1.00 89.64           C  
ATOM    122  O   LYS    16       4.996  12.383  -4.727  1.00 90.60           O  
ATOM    123  CG  LYS    16       3.654  12.005  -9.046  1.00 85.38           C  
ATOM    124  CD  LYS    16       2.556  11.132  -9.640  1.00 82.87           C  
ATOM    125  CE  LYS    16       1.993  11.734 -10.921  1.00 76.90           C  
ATOM    126  NZ  LYS    16       0.964  10.848 -11.543  1.00 68.09           N  
ATOM    127  N   ILE    17       6.315  10.783  -5.539  1.00 91.31           N  
ATOM    128  CA  ILE    17       6.611  10.256  -4.212  1.00 91.56           C  
ATOM    129  C   ILE    17       7.388  11.295  -3.406  1.00 91.48           C  
ATOM    130  CB  ILE    17       7.409   8.935  -4.293  1.00 90.88           C  
ATOM    131  O   ILE    17       7.084  11.536  -2.235  1.00 90.71           O  
ATOM    132  CG1 ILE    17       6.496   7.787  -4.739  1.00 89.02           C  
ATOM    133  CG2 ILE    17       8.068   8.619  -2.947  1.00 88.57           C  
ATOM    134  CD1 ILE    17       7.231   6.482  -5.013  1.00 86.45           C  
ATOM    135  N   LYS    18       8.366  11.885  -3.987  1.00 91.99           N  
ATOM    136  CA  LYS    18       9.148  12.913  -3.307  1.00 91.99           C  
ATOM    137  C   LYS    18       8.261  14.074  -2.864  1.00 92.00           C  
ATOM    138  CB  LYS    18      10.267  13.426  -4.216  1.00 90.47           C  
ATOM    139  O   LYS    18       8.423  14.600  -1.761  1.00 91.11           O  
ATOM    140  CG  LYS    18      11.434  12.461  -4.364  1.00 81.15           C  
ATOM    141  CD  LYS    18      12.509  13.023  -5.285  1.00 75.71           C  
ATOM    142  CE  LYS    18      13.648  12.032  -5.485  1.00 67.40           C  
ATOM    143  NZ  LYS    18      14.639  12.523  -6.490  1.00 56.88           N  
ATOM    144  N   TRP    19       7.354  14.427  -3.743  1.00 91.87           N  
ATOM    145  CA  TRP    19       6.431  15.502  -3.397  1.00 92.22           C  
ATOM    146  C   TRP    19       5.569  15.115  -2.199  1.00 92.25           C  
ATOM    147  CB  TRP    19       5.539  15.851  -4.591  1.00 90.14           C  
ATOM    148  O   TRP    19       5.345  15.928  -1.299  1.00 91.32           O  
ATOM    149  CG  TRP    19       6.189  16.759  -5.592  1.00 72.85           C  
ATOM    150  CD1 TRP    19       6.524  16.458  -6.882  1.00 59.54           C  
ATOM    151  CD2 TRP    19       6.587  18.117  -5.380  1.00 61.16           C  
ATOM    152  CE2 TRP    19       7.156  18.579  -6.587  1.00 55.10           C  
ATOM    153  CE3 TRP    19       6.516  18.990  -4.286  1.00 57.66           C  
ATOM    154  NE1 TRP    19       7.106  17.548  -7.487  1.00 67.31           N  
ATOM    155  CH2 TRP    19       7.572  20.709  -5.644  1.00 51.68           C  
ATOM    156  CZ2 TRP    19       7.653  19.877  -6.730  1.00 70.56           C  
ATOM    157  CZ3 TRP    19       7.011  20.281  -4.430  1.00 40.35           C  
ATOM    158  N   LYS    20       5.119  13.943  -2.214  1.00 92.12           N  
ATOM    159  CA  LYS    20       4.264  13.501  -1.116  1.00 92.23           C  
ATOM    160  C   LYS    20       5.057  13.377   0.182  1.00 92.47           C  
ATOM    161  CB  LYS    20       3.602  12.164  -1.456  1.00 91.22           C  
ATOM    162  O   LYS    20       4.529  13.640   1.265  1.00 91.89           O  
ATOM    163  CG  LYS    20       2.386  12.288  -2.362  1.00 86.50           C  
ATOM    164  CD  LYS    20       1.248  13.028  -1.671  1.00 82.92           C  
ATOM    165  CE  LYS    20       0.127  13.366  -2.645  1.00 76.74           C  
ATOM    166  NZ  LYS    20      -0.884  14.278  -2.032  1.00 67.23           N  
ATOM    167  N   LEU    21       6.242  12.950   0.062  1.00 92.40           N  
ATOM    168  CA  LEU    21       7.087  12.893   1.251  1.00 92.52           C  
ATOM    169  C   LEU    21       7.280  14.283   1.847  1.00 92.23           C  
ATOM    170  CB  LEU    21       8.447  12.276   0.913  1.00 91.68           C  
ATOM    171  O   LEU    21       7.258  14.448   3.069  1.00 91.36           O  
ATOM    172  CG  LEU    21       8.466  10.765   0.677  1.00 89.03           C  
ATOM    173  CD1 LEU    21       9.835  10.325   0.170  1.00 84.50           C  
ATOM    174  CD2 LEU    21       8.098  10.019   1.956  1.00 84.35           C  
ATOM    175  N   ALA    22       7.538  15.231   1.028  1.00 92.65           N  
ATOM    176  CA  ALA    22       7.678  16.609   1.493  1.00 92.68           C  
ATOM    177  C   ALA    22       6.383  17.108   2.127  1.00 92.60           C  
ATOM    178  CB  ALA    22       8.089  17.521   0.340  1.00 91.88           C  
ATOM    179  O   ALA    22       6.411  17.809   3.142  1.00 91.89           O  
ATOM    180  N   GLU    23       5.307  16.776   1.547  1.00 91.68           N  
ATOM    181  CA  GLU    23       4.016  17.135   2.126  1.00 91.53           C  
ATOM    182  C   GLU    23       3.845  16.525   3.515  1.00 91.51           C  
ATOM    183  CB  GLU    23       2.872  16.689   1.211  1.00 90.13           C  
ATOM    184  O   GLU    23       3.399  17.200   4.445  1.00 90.52           O  
ATOM    185  CG  GLU    23       1.498  17.147   1.677  1.00 81.84           C  
ATOM    186  CD  GLU    23       0.368  16.658   0.785  1.00 76.96           C  
ATOM    187  OE1 GLU    23       0.613  16.393  -0.414  1.00 72.48           O  
ATOM    188  OE2 GLU    23      -0.771  16.539   1.288  1.00 70.43           O  
ATOM    189  N   LEU    24       4.153  15.331   3.649  1.00 91.56           N  
ATOM    190  CA  LEU    24       4.046  14.646   4.933  1.00 91.35           C  
ATOM    191  C   LEU    24       4.942  15.304   5.976  1.00 91.13           C  
ATOM    192  CB  LEU    24       4.415  13.168   4.784  1.00 90.00           C  
ATOM    193  O   LEU    24       4.552  15.442   7.138  1.00 89.88           O  
ATOM    194  CG  LEU    24       3.358  12.265   4.146  1.00 82.94           C  
ATOM    195  CD1 LEU    24       3.934  10.877   3.885  1.00 73.18           C  
ATOM    196  CD2 LEU    24       2.122  12.179   5.034  1.00 72.84           C  
ATOM    197  N   ALA    25       6.101  15.666   5.548  1.00 91.25           N  
ATOM    198  CA  ALA    25       7.067  16.275   6.459  1.00 91.09           C  
ATOM    199  C   ALA    25       6.544  17.600   7.007  1.00 90.81           C  
ATOM    200  CB  ALA    25       8.404  16.485   5.754  1.00 90.13           C  
ATOM    201  O   ALA    25       6.936  18.026   8.096  1.00 89.65           O  
ATOM    202  N   SER    26       5.642  18.190   6.221  1.00 91.19           N  
ATOM    203  CA  SER    26       5.116  19.492   6.617  1.00 91.12           C  
ATOM    204  C   SER    26       3.923  19.345   7.555  1.00 90.92           C  
ATOM    205  CB  SER    26       4.710  20.304   5.386  1.00 89.94           C  
ATOM    206  O   SER    26       3.433  20.334   8.105  1.00 89.76           O  
ATOM    207  OG  SER    26       3.538  19.769   4.796  1.00 83.54           O  
ATOM    208  N   LYS    27       3.434  18.165   7.801  1.00 91.27           N  
ATOM    209  CA  LYS    27       2.249  17.930   8.621  1.00 91.20           C  
ATOM    210  C   LYS    27       2.624  17.740  10.088  1.00 91.35           C  
ATOM    211  CB  LYS    27       1.479  16.710   8.114  1.00 90.12           C  
ATOM    212  O   LYS    27       3.767  17.403  10.403  1.00 90.43           O  
ATOM    213  CG  LYS    27       0.963  16.851   6.690  1.00 85.74           C  
ATOM    214  CD  LYS    27      -0.175  17.860   6.605  1.00 82.47           C  
ATOM    215  CE  LYS    27      -0.765  17.922   5.202  1.00 76.07           C  
ATOM    216  NZ  LYS    27      -1.841  18.953   5.099  1.00 67.66           N  
ATOM    217  N   SER    28       1.668  17.949  10.961  1.00 91.94           N  
ATOM    218  CA  SER    28       1.866  17.686  12.382  1.00 91.98           C  
ATOM    219  C   SER    28       1.935  16.189  12.663  1.00 91.65           C  
ATOM    220  CB  SER    28       0.742  18.316  13.206  1.00 91.14           C  
ATOM    221  O   SER    28       1.525  15.376  11.832  1.00 90.62           O  
ATOM    222  OG  SER    28      -0.471  17.606  13.027  1.00 85.48           O  
ATOM    223  N   GLU    29       2.466  15.921  13.772  1.00 89.57           N  
ATOM    224  CA  GLU    29       2.586  14.521  14.168  1.00 89.35           C  
ATOM    225  C   GLU    29       1.226  13.828  14.166  1.00 89.33           C  
ATOM    226  CB  GLU    29       3.232  14.407  15.551  1.00 87.13           C  
ATOM    227  O   GLU    29       1.108  12.684  13.722  1.00 87.92           O  
ATOM    228  CG  GLU    29       3.502  12.974  15.988  1.00 77.42           C  
ATOM    229  CD  GLU    29       4.234  12.880  17.317  1.00 72.85           C  
ATOM    230  OE1 GLU    29       4.719  13.920  17.819  1.00 67.97           O  
ATOM    231  OE2 GLU    29       4.325  11.757  17.861  1.00 64.79           O  
ATOM    232  N   GLU    30       0.208  14.485  14.693  1.00 90.98           N  
ATOM    233  CA  GLU    30      -1.144  13.937  14.742  1.00 90.93           C  
ATOM    234  C   GLU    30      -1.709  13.736  13.338  1.00 91.15           C  
ATOM    235  CB  GLU    30      -2.066  14.850  15.554  1.00 88.89           C  
ATOM    236  O   GLU    30      -2.354  12.722  13.062  1.00 90.16           O  
ATOM    237  CG  GLU    30      -3.454  14.273  15.786  1.00 77.19           C  
ATOM    238  CD  GLU    30      -3.435  12.941  16.519  1.00 71.14           C  
ATOM    239  OE1 GLU    30      -2.485  12.688  17.294  1.00 66.21           O  
ATOM    240  OE2 GLU    30      -4.378  12.143  16.315  1.00 62.53           O  
ATOM    241  N   GLU    31      -1.499  14.665  12.528  1.00 91.78           N  
ATOM    242  CA  GLU    31      -1.961  14.537  11.149  1.00 91.86           C  
ATOM    243  C   GLU    31      -1.251  13.392  10.433  1.00 91.91           C  
ATOM    244  CB  GLU    31      -1.749  15.847  10.387  1.00 90.60           C  
ATOM    245  O   GLU    31      -1.873  12.646   9.674  1.00 91.08           O  
ATOM    246  CG  GLU    31      -2.694  16.963  10.806  1.00 84.17           C  
ATOM    247  CD  GLU    31      -2.346  18.308  10.187  1.00 79.45           C  
ATOM    248  OE1 GLU    31      -1.148  18.567   9.932  1.00 76.57           O  
ATOM    249  OE2 GLU    31      -3.279  19.110   9.957  1.00 73.99           O  
ATOM    250  N   ARG    32       0.046  13.217  10.700  1.00 91.36           N  
ATOM    251  CA  ARG    32       0.796  12.127  10.085  1.00 91.48           C  
ATOM    252  C   ARG    32       0.270  10.772  10.546  1.00 91.42           C  
ATOM    253  CB  ARG    32       2.287  12.249  10.410  1.00 89.92           C  
ATOM    254  O   ARG    32       0.163   9.838   9.748  1.00 90.51           O  
ATOM    255  CG  ARG    32       3.000  13.340   9.628  1.00 82.84           C  
ATOM    256  CD  ARG    32       4.514  13.211   9.733  1.00 78.83           C  
ATOM    257  NE  ARG    32       4.987  13.502  11.083  1.00 72.80           N  
ATOM    258  NH1 ARG    32       6.720  14.871  10.403  1.00 53.02           N  
ATOM    259  NH2 ARG    32       6.369  14.482  12.634  1.00 49.28           N  
ATOM    260  CZ  ARG    32       6.024  14.284  11.370  1.00 71.46           C  
ATOM    261  N   LYS    33      -0.040  10.723  11.756  1.00 91.20           N  
ATOM    262  CA  LYS    33      -0.587   9.480  12.291  1.00 91.13           C  
ATOM    263  C   LYS    33      -1.918   9.134  11.630  1.00 91.42           C  
ATOM    264  CB  LYS    33      -0.765   9.581  13.807  1.00 89.21           C  
ATOM    265  O   LYS    33      -2.165   7.976  11.288  1.00 90.63           O  
ATOM    266  CG  LYS    33      -1.231   8.289  14.463  1.00 78.98           C  
ATOM    267  CD  LYS    33      -1.354   8.442  15.973  1.00 74.31           C  
ATOM    268  CE  LYS    33      -1.884   7.171  16.623  1.00 65.44           C  
ATOM    269  NZ  LYS    33      -2.031   7.325  18.102  1.00 56.38           N  
ATOM    270  N   GLU    34      -2.750  10.094  11.463  1.00 91.86           N  
ATOM    271  CA  GLU    34      -4.040   9.863  10.820  1.00 91.95           C  
ATOM    272  C   GLU    34      -3.863   9.445   9.363  1.00 92.30           C  
ATOM    273  CB  GLU    34      -4.915  11.116  10.904  1.00 90.31           C  
ATOM    274  O   GLU    34      -4.566   8.557   8.877  1.00 91.71           O  
ATOM    275  CG  GLU    34      -5.463  11.391  12.297  1.00 79.51           C  
ATOM    276  CD  GLU    34      -6.225  12.703  12.394  1.00 73.65           C  
ATOM    277  OE1 GLU    34      -6.423  13.368  11.353  1.00 68.68           O  
ATOM    278  OE2 GLU    34      -6.625  13.069  13.522  1.00 64.98           O  
ATOM    279  N   ILE    35      -2.963  10.085   8.736  1.00 92.81           N  
ATOM    280  CA  ILE    35      -2.698   9.767   7.337  1.00 93.04           C  
ATOM    281  C   ILE    35      -2.181   8.335   7.222  1.00 93.11           C  
ATOM    282  CB  ILE    35      -1.686  10.754   6.714  1.00 92.38           C  
ATOM    283  O   ILE    35      -2.612   7.581   6.346  1.00 92.63           O  
ATOM    284  CG1 ILE    35      -2.343  12.120   6.486  1.00 89.83           C  
ATOM    285  CG2 ILE    35      -1.119  10.193   5.406  1.00 89.36           C  
ATOM    286  CD1 ILE    35      -1.358  13.234   6.158  1.00 86.77           C  
ATOM    287  N   LYS    36      -1.268   7.989   8.137  1.00 92.34           N  
ATOM    288  CA  LYS    36      -0.719   6.636   8.118  1.00 92.51           C  
ATOM    289  C   LYS    36      -1.815   5.595   8.327  1.00 92.64           C  
ATOM    290  CB  LYS    36       0.362   6.480   9.188  1.00 91.21           C  
ATOM    291  O   LYS    36      -1.847   4.573   7.639  1.00 92.06           O  
ATOM    292  CG  LYS    36       1.661   7.205   8.866  1.00 85.13           C  
ATOM    293  CD  LYS    36       2.671   7.072   9.999  1.00 81.35           C  
ATOM    294  CE  LYS    36       3.921   7.900   9.735  1.00 74.09           C  
ATOM    295  NZ  LYS    36       4.883   7.830  10.874  1.00 64.10           N  
ATOM    296  N   LEU    37      -2.724   5.882   9.222  1.00 92.64           N  
ATOM    297  CA  LEU    37      -3.812   4.947   9.488  1.00 92.78           C  
ATOM    298  C   LEU    37      -4.742   4.838   8.284  1.00 92.89           C  
ATOM    299  CB  LEU    37      -4.606   5.386  10.722  1.00 91.81           C  
ATOM    300  O   LEU    37      -5.208   3.746   7.951  1.00 92.38           O  
ATOM    301  CG  LEU    37      -3.927   5.172  12.076  1.00 87.86           C  
ATOM    302  CD1 LEU    37      -4.742   5.827  13.186  1.00 81.54           C  
ATOM    303  CD2 LEU    37      -3.737   3.684  12.350  1.00 81.32           C  
ATOM    304  N   ARG    38      -4.968   5.908   7.673  1.00 92.95           N  
ATOM    305  CA  ARG    38      -5.845   5.889   6.507  1.00 92.97           C  
ATOM    306  C   ARG    38      -5.216   5.105   5.360  1.00 93.23           C  
ATOM    307  CB  ARG    38      -6.166   7.315   6.052  1.00 91.56           C  
ATOM    308  O   ARG    38      -5.908   4.374   4.648  1.00 92.73           O  
ATOM    309  CG  ARG    38      -7.179   8.029   6.933  1.00 82.49           C  
ATOM    310  CD  ARG    38      -7.566   9.386   6.362  1.00 77.84           C  
ATOM    311  NE  ARG    38      -8.390   9.252   5.164  1.00 71.21           N  
ATOM    312  NH1 ARG    38      -9.631  11.161   5.553  1.00 51.60           N  
ATOM    313  NH2 ARG    38     -10.041   9.880   3.696  1.00 46.91           N  
ATOM    314  CZ  ARG    38      -9.352  10.098   4.807  1.00 67.52           C  
ATOM    315  N   VAL    39      -3.936   5.292   5.172  1.00 93.67           N  
ATOM    316  CA  VAL    39      -3.205   4.556   4.146  1.00 93.79           C  
ATOM    317  C   VAL    39      -3.269   3.059   4.439  1.00 93.80           C  
ATOM    318  CB  VAL    39      -1.734   5.019   4.053  1.00 93.01           C  
ATOM    319  O   VAL    39      -3.546   2.256   3.545  1.00 93.28           O  
ATOM    320  CG1 VAL    39      -0.890   3.991   3.302  1.00 86.68           C  
ATOM    321  CG2 VAL    39      -1.647   6.385   3.375  1.00 85.76           C  
ATOM    322  N   ILE    40      -3.042   2.733   5.653  1.00 93.69           N  
ATOM    323  CA  ILE    40      -3.083   1.333   6.061  1.00 93.81           C  
ATOM    324  C   ILE    40      -4.473   0.759   5.794  1.00 93.74           C  
ATOM    325  CB  ILE    40      -2.712   1.167   7.551  1.00 93.12           C  
ATOM    326  O   ILE    40      -4.605  -0.329   5.229  1.00 93.18           O  
ATOM    327  CG1 ILE    40      -1.216   1.428   7.761  1.00 88.52           C  
ATOM    328  CG2 ILE    40      -3.099  -0.228   8.052  1.00 87.45           C  
ATOM    329  CD1 ILE    40      -0.815   1.598   9.220  1.00 83.62           C  
ATOM    330  N   ALA    41      -5.466   1.479   6.188  1.00 93.85           N  
ATOM    331  CA  ALA    41      -6.840   1.023   5.998  1.00 93.95           C  
ATOM    332  C   ALA    41      -7.163   0.855   4.516  1.00 93.84           C  
ATOM    333  CB  ALA    41      -7.819   1.999   6.646  1.00 93.42           C  
ATOM    334  O   ALA    41      -7.826  -0.108   4.124  1.00 93.29           O  
ATOM    335  N   TYR    42      -6.720   1.750   3.756  1.00 93.47           N  
ATOM    336  CA  TYR    42      -6.955   1.652   2.320  1.00 93.51           C  
ATOM    337  C   TYR    42      -6.302   0.401   1.744  1.00 93.47           C  
ATOM    338  CB  TYR    42      -6.424   2.896   1.601  1.00 92.81           C  
ATOM    339  O   TYR    42      -6.914  -0.318   0.951  1.00 92.91           O  
ATOM    340  CG  TYR    42      -6.390   2.760   0.098  1.00 90.01           C  
ATOM    341  CD1 TYR    42      -7.567   2.632  -0.636  1.00 83.73           C  
ATOM    342  CD2 TYR    42      -5.182   2.760  -0.591  1.00 83.44           C  
ATOM    343  CE1 TYR    42      -7.541   2.505  -2.021  1.00 83.87           C  
ATOM    344  CE2 TYR    42      -5.144   2.633  -1.975  1.00 84.93           C  
ATOM    345  OH  TYR    42      -6.294   2.382  -4.052  1.00 67.08           O  
ATOM    346  CZ  TYR    42      -6.326   2.507  -2.681  1.00 80.87           C  
ATOM    347  N   VAL    43      -5.075   0.200   2.102  1.00 94.32           N  
ATOM    348  CA  VAL    43      -4.370  -0.965   1.578  1.00 94.38           C  
ATOM    349  C   VAL    43      -5.035  -2.243   2.083  1.00 94.10           C  
ATOM    350  CB  VAL    43      -2.876  -0.949   1.973  1.00 93.89           C  
ATOM    351  O   VAL    43      -5.082  -3.249   1.371  1.00 93.38           O  
ATOM    352  CG1 VAL    43      -2.175  -2.216   1.485  1.00 91.40           C  
ATOM    353  CG2 VAL    43      -2.189   0.295   1.413  1.00 91.07           C  
ATOM    354  N   LEU    44      -5.562  -2.237   3.263  1.00 93.43           N  
ATOM    355  CA  LEU    44      -6.287  -3.397   3.770  1.00 93.40           C  
ATOM    356  C   LEU    44      -7.542  -3.658   2.944  1.00 93.01           C  
ATOM    357  CB  LEU    44      -6.661  -3.195   5.240  1.00 92.85           C  
ATOM    358  O   LEU    44      -7.902  -4.812   2.701  1.00 92.12           O  
ATOM    359  CG  LEU    44      -5.512  -3.255   6.247  1.00 91.10           C  
ATOM    360  CD1 LEU    44      -6.002  -2.859   7.636  1.00 87.21           C  
ATOM    361  CD2 LEU    44      -4.893  -4.649   6.270  1.00 86.92           C  
ATOM    362  N   VAL    45      -8.203  -2.607   2.589  1.00 92.55           N  
ATOM    363  CA  VAL    45      -9.365  -2.756   1.719  1.00 92.49           C  
ATOM    364  C   VAL    45      -8.944  -3.405   0.402  1.00 92.15           C  
ATOM    365  CB  VAL    45     -10.049  -1.397   1.448  1.00 91.85           C  
ATOM    366  O   VAL    45      -9.608  -4.323  -0.084  1.00 91.22           O  
ATOM    367  CG1 VAL    45     -11.037  -1.511   0.289  1.00 89.08           C  
ATOM    368  CG2 VAL    45     -10.754  -0.895   2.707  1.00 88.69           C  
ATOM    369  N   GLN    46      -7.825  -2.978  -0.125  1.00 92.04           N  
ATOM    370  CA  GLN    46      -7.316  -3.559  -1.363  1.00 91.79           C  
ATOM    371  C   GLN    46      -6.993  -5.040  -1.185  1.00 91.39           C  
ATOM    372  CB  GLN    46      -6.073  -2.805  -1.839  1.00 90.44           C  
ATOM    373  O   GLN    46      -7.317  -5.859  -2.047  1.00 90.07           O  
ATOM    374  CG  GLN    46      -6.362  -1.395  -2.338  1.00 83.03           C  
ATOM    375  CD  GLN    46      -5.143  -0.725  -2.944  1.00 78.19           C  
ATOM    376  NE2 GLN    46      -5.374   0.290  -3.770  1.00 70.00           N  
ATOM    377  OE1 GLN    46      -4.004  -1.116  -2.671  1.00 74.34           O  
ATOM    378  N   LEU    47      -6.306  -5.308  -0.114  1.00 91.27           N  
ATOM    379  CA  LEU    47      -5.899  -6.684   0.146  1.00 91.00           C  
ATOM    380  C   LEU    47      -7.116  -7.590   0.304  1.00 90.51           C  
ATOM    381  CB  LEU    47      -5.027  -6.758   1.402  1.00 89.61           C  
ATOM    382  O   LEU    47      -7.126  -8.717  -0.197  1.00 89.10           O  
ATOM    383  CG  LEU    47      -3.522  -6.585   1.193  1.00 82.56           C  
ATOM    384  CD1 LEU    47      -2.827  -6.334   2.527  1.00 73.40           C  
ATOM    385  CD2 LEU    47      -2.934  -7.809   0.500  1.00 73.37           C  
ATOM    386  N   GLU    48      -8.088  -7.115   0.994  1.00 90.15           N  
ATOM    387  CA  GLU    48      -9.311  -7.891   1.173  1.00 89.79           C  
ATOM    388  C   GLU    48      -9.985  -8.175  -0.166  1.00 89.56           C  
ATOM    389  CB  GLU    48     -10.280  -7.161   2.107  1.00 88.29           C  
ATOM    390  O   GLU    48     -10.434  -9.296  -0.415  1.00 88.23           O  
ATOM    391  CG  GLU    48     -11.535  -7.956   2.434  1.00 80.74           C  
ATOM    392  CD  GLU    48     -12.443  -7.260   3.435  1.00 76.41           C  
ATOM    393  OE1 GLU    48     -11.945  -6.435   4.235  1.00 71.98           O  
ATOM    394  OE2 GLU    48     -13.662  -7.542   3.421  1.00 69.73           O  
ATOM    395  N   ASP    49     -10.120  -7.127  -0.969  1.00 89.79           N  
ATOM    396  CA  ASP    49     -10.724  -7.306  -2.285  1.00 89.47           C  
ATOM    397  C   ASP    49      -9.916  -8.288  -3.131  1.00 89.30           C  
ATOM    398  CB  ASP    49     -10.843  -5.963  -3.009  1.00 88.14           C  
ATOM    399  O   ASP    49     -10.485  -9.131  -3.826  1.00 88.04           O  
ATOM    400  CG  ASP    49     -11.935  -5.076  -2.437  1.00 82.83           C  
ATOM    401  OD1 ASP    49     -12.805  -5.582  -1.696  1.00 78.99           O  
ATOM    402  OD2 ASP    49     -11.927  -3.862  -2.732  1.00 80.78           O  
ATOM    403  N   LEU    50      -8.653  -8.125  -3.064  1.00 89.83           N  
ATOM    404  CA  LEU    50      -7.774  -9.004  -3.827  1.00 89.44           C  
ATOM    405  C   LEU    50      -7.950 -10.456  -3.395  1.00 88.83           C  
ATOM    406  CB  LEU    50      -6.312  -8.582  -3.655  1.00 87.90           C  
ATOM    407  O   LEU    50      -8.053 -11.351  -4.238  1.00 86.91           O  
ATOM    408  CG  LEU    50      -5.281  -9.359  -4.475  1.00 80.70           C  
ATOM    409  CD1 LEU    50      -5.488  -9.103  -5.965  1.00 72.86           C  
ATOM    410  CD2 LEU    50      -3.866  -8.978  -4.054  1.00 72.89           C  
ATOM    411  N   GLN    51      -7.945 -10.729  -2.123  1.00 88.25           N  
ATOM    412  CA  GLN    51      -8.021 -12.083  -1.584  1.00 87.89           C  
ATOM    413  C   GLN    51      -9.325 -12.764  -1.990  1.00 87.41           C  
ATOM    414  CB  GLN    51      -7.891 -12.063  -0.060  1.00 85.73           C  
ATOM    415  O   GLN    51      -9.372 -13.986  -2.143  1.00 85.20           O  
ATOM    416  CG  GLN    51      -6.462 -11.877   0.432  1.00 77.21           C  
ATOM    417  CD  GLN    51      -6.360 -11.864   1.946  1.00 72.80           C  
ATOM    418  NE2 GLN    51      -5.195 -12.236   2.465  1.00 64.54           N  
ATOM    419  OE1 GLN    51      -7.321 -11.523   2.643  1.00 69.79           O  
ATOM    420  N   LYS    52     -10.362 -12.028  -2.171  1.00 89.05           N  
ATOM    421  CA  LYS    52     -11.648 -12.588  -2.577  1.00 88.61           C  
ATOM    422  C   LYS    52     -11.617 -13.033  -4.036  1.00 88.41           C  
ATOM    423  CB  LYS    52     -12.768 -11.569  -2.362  1.00 86.95           C  
ATOM    424  O   LYS    52     -12.376 -13.918  -4.436  1.00 86.78           O  
ATOM    425  CG  LYS    52     -13.076 -11.285  -0.899  1.00 79.89           C  
ATOM    426  CD  LYS    52     -14.121 -10.187  -0.751  1.00 76.88           C  
ATOM    427  CE  LYS    52     -14.363  -9.839   0.712  1.00 70.05           C  
ATOM    428  NZ  LYS    52     -15.275  -8.666   0.858  1.00 63.63           N  
ATOM    429  N   ASN    53     -10.648 -12.423  -4.721  1.00 89.21           N  
ATOM    430  CA  ASN    53     -10.662 -12.650  -6.162  1.00 89.17           C  
ATOM    431  C   ASN    53      -9.523 -13.568  -6.596  1.00 88.74           C  
ATOM    432  CB  ASN    53     -10.587 -11.320  -6.915  1.00 87.26           C  
ATOM    433  O   ASN    53      -9.439 -13.950  -7.765  1.00 86.77           O  
ATOM    434  CG  ASN    53     -11.825 -10.467  -6.718  1.00 81.22           C  
ATOM    435  ND2 ASN    53     -11.625  -9.175  -6.486  1.00 74.97           N  
ATOM    436  OD1 ASN    53     -12.953 -10.965  -6.772  1.00 76.76           O  
ATOM    437  N   LEU    54      -8.669 -13.924  -5.732  1.00 89.64           N  
ATOM    438  CA  LEU    54      -7.521 -14.762  -6.059  1.00 89.77           C  
ATOM    439  C   LEU    54      -7.841 -16.236  -5.831  1.00 89.82           C  
ATOM    440  CB  LEU    54      -6.305 -14.357  -5.222  1.00 88.26           C  
ATOM    441  O   LEU    54      -8.599 -16.577  -4.921  1.00 88.59           O  
ATOM    442  CG  LEU    54      -5.659 -13.015  -5.569  1.00 83.29           C  
ATOM    443  CD1 LEU    54      -4.473 -12.743  -4.650  1.00 77.18           C  
ATOM    444  CD2 LEU    54      -5.226 -12.992  -7.031  1.00 77.45           C  
ATOM    445  N   SER    55      -7.244 -17.025  -6.730  1.00 90.73           N  
ATOM    446  CA  SER    55      -7.261 -18.459  -6.464  1.00 90.78           C  
ATOM    447  C   SER    55      -6.403 -18.807  -5.252  1.00 90.75           C  
ATOM    448  CB  SER    55      -6.772 -19.238  -7.686  1.00 89.69           C  
ATOM    449  O   SER    55      -5.599 -17.990  -4.799  1.00 89.73           O  
ATOM    450  OG  SER    55      -5.370 -19.099  -7.843  1.00 82.44           O  
ATOM    451  N   ASP    56      -6.580 -20.096  -4.775  1.00 89.79           N  
ATOM    452  CA  ASP    56      -5.782 -20.557  -3.643  1.00 89.69           C  
ATOM    453  C   ASP    56      -4.289 -20.488  -3.960  1.00 89.57           C  
ATOM    454  CB  ASP    56      -6.172 -21.985  -3.257  1.00 88.44           C  
ATOM    455  O   ASP    56      -3.487 -20.090  -3.112  1.00 88.41           O  
ATOM    456  CG  ASP    56      -7.532 -22.067  -2.587  1.00 83.82           C  
ATOM    457  OD1 ASP    56      -8.062 -21.022  -2.151  1.00 79.70           O  
ATOM    458  OD2 ASP    56      -8.078 -23.188  -2.492  1.00 82.13           O  
ATOM    459  N   GLU    57      -3.979 -20.818  -5.196  1.00 91.25           N  
ATOM    460  CA  GLU    57      -2.577 -20.791  -5.603  1.00 91.13           C  
ATOM    461  C   GLU    57      -2.042 -19.363  -5.647  1.00 91.25           C  
ATOM    462  CB  GLU    57      -2.401 -21.461  -6.968  1.00 89.61           C  
ATOM    463  O   GLU    57      -0.930 -19.097  -5.187  1.00 90.28           O  
ATOM    464  CG  GLU    57      -0.949 -21.592  -7.406  1.00 80.79           C  
ATOM    465  CD  GLU    57      -0.779 -22.393  -8.687  1.00 74.89           C  
ATOM    466  OE1 GLU    57      -1.798 -22.749  -9.321  1.00 69.77           O  
ATOM    467  OE2 GLU    57       0.384 -22.668  -9.060  1.00 65.28           O  
ATOM    468  N   GLN    58      -2.798 -18.491  -6.171  1.00 90.63           N  
ATOM    469  CA  GLN    58      -2.386 -17.092  -6.226  1.00 90.73           C  
ATOM    470  C   GLN    58      -2.259 -16.500  -4.826  1.00 90.75           C  
ATOM    471  CB  GLN    58      -3.377 -16.273  -7.055  1.00 89.79           C  
ATOM    472  O   GLN    58      -1.347 -15.716  -4.558  1.00 89.92           O  
ATOM    473  CG  GLN    58      -3.350 -16.596  -8.542  1.00 86.32           C  
ATOM    474  CD  GLN    58      -4.458 -15.905  -9.314  1.00 83.56           C  
ATOM    475  NE2 GLN    58      -4.105 -15.294 -10.440  1.00 80.71           N  
ATOM    476  OE1 GLN    58      -5.623 -15.920  -8.902  1.00 81.09           O  
ATOM    477  N   ARG    59      -3.155 -16.869  -3.883  1.00 90.36           N  
ATOM    478  CA  ARG    59      -3.089 -16.393  -2.505  1.00 90.27           C  
ATOM    479  C   ARG    59      -1.826 -16.893  -1.813  1.00 90.08           C  
ATOM    480  CB  ARG    59      -4.327 -16.837  -1.722  1.00 88.59           C  
ATOM    481  O   ARG    59      -1.172 -16.143  -1.086  1.00 88.88           O  
ATOM    482  CG  ARG    59      -4.461 -16.181  -0.358  1.00 80.99           C  
ATOM    483  CD  ARG    59      -5.705 -16.659   0.378  1.00 76.69           C  
ATOM    484  NE  ARG    59      -6.927 -16.173  -0.256  1.00 70.27           N  
ATOM    485  NH1 ARG    59      -8.274 -17.857   0.573  1.00 51.90           N  
ATOM    486  NH2 ARG    59      -9.165 -16.226  -0.769  1.00 47.96           N  
ATOM    487  CZ  ARG    59      -8.119 -16.753  -0.149  1.00 69.21           C  
ATOM    488  N   ARG    60      -1.494 -18.116  -2.072  1.00 90.99           N  
ATOM    489  CA  ARG    60      -0.287 -18.679  -1.474  1.00 90.89           C  
ATOM    490  C   ARG    60       0.963 -17.995  -2.017  1.00 90.90           C  
ATOM    491  CB  ARG    60      -0.213 -20.186  -1.730  1.00 89.41           C  
ATOM    492  O   ARG    60       1.898 -17.712  -1.265  1.00 89.91           O  
ATOM    493  CG  ARG    60      -1.157 -21.005  -0.865  1.00 81.05           C  
ATOM    494  CD  ARG    60      -1.014 -22.497  -1.130  1.00 75.42           C  
ATOM    495  NE  ARG    60      -2.101 -23.260  -0.523  1.00 67.30           N  
ATOM    496  NH1 ARG    60      -2.349 -24.716  -2.299  1.00 46.27           N  
ATOM    497  NH2 ARG    60      -3.688 -24.918  -0.450  1.00 41.13           N  
ATOM    498  CZ  ARG    60      -2.710 -24.296  -1.092  1.00 66.01           C  
ATOM    499  N   GLU    61       0.946 -17.769  -3.271  1.00 91.26           N  
ATOM    500  CA  GLU    61       2.086 -17.078  -3.867  1.00 91.23           C  
ATOM    501  C   GLU    61       2.245 -15.675  -3.289  1.00 91.58           C  
ATOM    502  CB  GLU    61       1.936 -17.007  -5.389  1.00 89.74           C  
ATOM    503  O   GLU    61       3.362 -15.238  -3.003  1.00 90.89           O  
ATOM    504  CG  GLU    61       2.144 -18.341  -6.091  1.00 80.41           C  
ATOM    505  CD  GLU    61       1.872 -18.281  -7.585  1.00 74.90           C  
ATOM    506  OE1 GLU    61       1.630 -17.172  -8.114  1.00 69.69           O  
ATOM    507  OE2 GLU    61       1.900 -19.351  -8.233  1.00 66.05           O  
ATOM    508  N   LEU    62       1.130 -14.983  -3.161  1.00 91.47           N  
ATOM    509  CA  LEU    62       1.160 -13.646  -2.579  1.00 91.54           C  
ATOM    510  C   LEU    62       1.658 -13.691  -1.138  1.00 91.51           C  
ATOM    511  CB  LEU    62      -0.231 -13.007  -2.630  1.00 90.96           C  
ATOM    512  O   LEU    62       2.490 -12.874  -0.738  1.00 90.79           O  
ATOM    513  CG  LEU    62      -0.359 -11.611  -2.018  1.00 89.50           C  
ATOM    514  CD1 LEU    62       0.598 -10.642  -2.704  1.00 87.09           C  
ATOM    515  CD2 LEU    62      -1.797 -11.113  -2.118  1.00 86.99           C  
ATOM    516  N   GLU    63       1.206 -14.612  -0.391  1.00 91.37           N  
ATOM    517  CA  GLU    63       1.618 -14.738   1.004  1.00 91.26           C  
ATOM    518  C   GLU    63       3.112 -15.026   1.115  1.00 91.29           C  
ATOM    519  CB  GLU    63       0.817 -15.839   1.704  1.00 89.80           C  
ATOM    520  O   GLU    63       3.788 -14.495   1.998  1.00 90.38           O  
ATOM    521  CG  GLU    63       1.123 -15.972   3.189  1.00 81.67           C  
ATOM    522  CD  GLU    63       0.851 -14.700   3.975  1.00 76.60           C  
ATOM    523  OE1 GLU    63       0.020 -13.876   3.527  1.00 71.86           O  
ATOM    524  OE2 GLU    63       1.473 -14.524   5.046  1.00 69.53           O  
ATOM    525  N   GLU    64       3.568 -15.784   0.173  1.00 92.28           N  
ATOM    526  CA  GLU    64       4.999 -16.075   0.172  1.00 92.17           C  
ATOM    527  C   GLU    64       5.817 -14.826  -0.142  1.00 92.42           C  
ATOM    528  CB  GLU    64       5.321 -17.182  -0.836  1.00 90.68           C  
ATOM    529  O   GLU    64       6.860 -14.591   0.470  1.00 91.73           O  
ATOM    530  CG  GLU    64       4.864 -18.566  -0.397  1.00 79.20           C  
ATOM    531  CD  GLU    64       5.501 -19.023   0.906  1.00 72.14           C  
ATOM    532  OE1 GLU    64       6.749 -19.013   1.008  1.00 65.59           O  
ATOM    533  OE2 GLU    64       4.746 -19.396   1.831  1.00 63.17           O  
ATOM    534  N   LYS    65       5.371 -14.087  -1.045  1.00 92.24           N  
ATOM    535  CA  LYS    65       6.063 -12.842  -1.364  1.00 92.42           C  
ATOM    536  C   LYS    65       6.052 -11.887  -0.174  1.00 92.68           C  
ATOM    537  CB  LYS    65       5.425 -12.170  -2.581  1.00 91.59           C  
ATOM    538  O   LYS    65       7.051 -11.218   0.102  1.00 92.25           O  
ATOM    539  CG  LYS    65       5.682 -12.895  -3.893  1.00 87.85           C  
ATOM    540  CD  LYS    65       5.043 -12.167  -5.069  1.00 85.19           C  
ATOM    541  CE  LYS    65       5.298 -12.892  -6.383  1.00 79.26           C  
ATOM    542  NZ  LYS    65       4.621 -12.216  -7.530  1.00 69.51           N  
ATOM    543  N   ILE    66       4.974 -11.839   0.497  1.00 92.68           N  
ATOM    544  CA  ILE    66       4.843 -10.966   1.658  1.00 92.87           C  
ATOM    545  C   ILE    66       5.796 -11.426   2.760  1.00 92.71           C  
ATOM    546  CB  ILE    66       3.390 -10.938   2.183  1.00 92.39           C  
ATOM    547  O   ILE    66       6.483 -10.608   3.376  1.00 92.04           O  
ATOM    548  CG1 ILE    66       2.500 -10.112   1.248  1.00 91.14           C  
ATOM    549  CG2 ILE    66       3.343 -10.389   3.612  1.00 90.87           C  
ATOM    550  CD1 ILE    66       1.018 -10.174   1.589  1.00 89.27           C  
ATOM    551  N   LYS    67       5.855 -12.681   3.022  1.00 92.81           N  
ATOM    552  CA  LYS    67       6.755 -13.215   4.040  1.00 92.78           C  
ATOM    553  C   LYS    67       8.210 -12.890   3.713  1.00 92.71           C  
ATOM    554  CB  LYS    67       6.574 -14.727   4.177  1.00 91.51           C  
ATOM    555  O   LYS    67       8.991 -12.549   4.604  1.00 91.90           O  
ATOM    556  CG  LYS    67       5.302 -15.135   4.905  1.00 83.24           C  
ATOM    557  CD  LYS    67       5.167 -16.650   4.990  1.00 77.70           C  
ATOM    558  CE  LYS    67       3.868 -17.059   5.672  1.00 69.20           C  
ATOM    559  NZ  LYS    67       3.672 -18.539   5.646  1.00 58.39           N  
ATOM    560  N   TRP    68       8.515 -13.014   2.440  1.00 92.65           N  
ATOM    561  CA  TRP    68       9.875 -12.683   2.028  1.00 92.86           C  
ATOM    562  C   TRP    68      10.183 -11.214   2.298  1.00 92.84           C  
ATOM    563  CB  TRP    68      10.079 -12.996   0.543  1.00 91.02           C  
ATOM    564  O   TRP    68      11.268 -10.878   2.779  1.00 91.96           O  
ATOM    565  CG  TRP    68      10.392 -14.435   0.262  1.00 73.46           C  
ATOM    566  CD1 TRP    68       9.611 -15.331  -0.413  1.00 59.54           C  
ATOM    567  CD2 TRP    68      11.571 -15.145   0.654  1.00 61.02           C  
ATOM    568  CE2 TRP    68      11.438 -16.469   0.181  1.00 54.15           C  
ATOM    569  CE3 TRP    68      12.729 -14.789   1.359  1.00 55.26           C  
ATOM    570  NE1 TRP    68      10.235 -16.557  -0.465  1.00 65.89           N  
ATOM    571  CH2 TRP    68      13.543 -17.065   1.084  1.00 50.44           C  
ATOM    572  CZ2 TRP    68      12.421 -17.440   0.392  1.00 69.72           C  
ATOM    573  CZ3 TRP    68      13.706 -15.756   1.567  1.00 39.56           C  
ATOM    574  N   LYS    69       9.267 -10.395   2.016  1.00 92.56           N  
ATOM    575  CA  LYS    69       9.491  -8.967   2.222  1.00 92.65           C  
ATOM    576  C   LYS    69       9.535  -8.626   3.708  1.00 92.86           C  
ATOM    577  CB  LYS    69       8.402  -8.148   1.528  1.00 91.75           C  
ATOM    578  O   LYS    69      10.262  -7.721   4.121  1.00 92.31           O  
ATOM    579  CG  LYS    69       8.605  -7.992   0.028  1.00 87.61           C  
ATOM    580  CD  LYS    69       9.843  -7.160  -0.285  1.00 84.15           C  
ATOM    581  CE  LYS    69      10.172  -7.183  -1.771  1.00 78.03           C  
ATOM    582  NZ  LYS    69      11.501  -6.563  -2.054  1.00 68.39           N  
ATOM    583  N   LEU    70       8.755  -9.307   4.439  1.00 92.71           N  
ATOM    584  CA  LEU    70       8.818  -9.098   5.881  1.00 92.80           C  
ATOM    585  C   LEU    70      10.195  -9.463   6.424  1.00 92.51           C  
ATOM    586  CB  LEU    70       7.742  -9.924   6.590  1.00 92.00           C  
ATOM    587  O   LEU    70      10.731  -8.767   7.290  1.00 91.67           O  
ATOM    588  CG  LEU    70       6.306  -9.410   6.473  1.00 89.33           C  
ATOM    589  CD1 LEU    70       5.330 -10.426   7.057  1.00 84.65           C  
ATOM    590  CD2 LEU    70       6.162  -8.061   7.170  1.00 84.41           C  
ATOM    591  N   ALA    71      10.712 -10.545   5.981  1.00 92.97           N  
ATOM    592  CA  ALA    71      12.052 -10.954   6.395  1.00 92.99           C  
ATOM    593  C   ALA    71      13.097  -9.935   5.952  1.00 92.87           C  
ATOM    594  CB  ALA    71      12.385 -12.333   5.830  1.00 92.20           C  
ATOM    595  O   ALA    71      14.033  -9.632   6.697  1.00 92.16           O  
ATOM    596  N   GLU    72      12.957  -9.448   4.797  1.00 91.95           N  
ATOM    597  CA  GLU    72      13.858  -8.402   4.323  1.00 91.78           C  
ATOM    598  C   GLU    72      13.794  -7.169   5.220  1.00 91.75           C  
ATOM    599  CB  GLU    72      13.525  -8.019   2.879  1.00 90.39           C  
ATOM    600  O   GLU    72      14.827  -6.599   5.576  1.00 90.79           O  
ATOM    601  CG  GLU    72      14.509  -7.037   2.260  1.00 81.84           C  
ATOM    602  CD  GLU    72      14.145  -6.637   0.839  1.00 76.83           C  
ATOM    603  OE1 GLU    72      13.405  -7.391   0.167  1.00 72.06           O  
ATOM    604  OE2 GLU    72      14.604  -5.561   0.394  1.00 70.18           O  
ATOM    605  N   LEU    73      12.642  -6.773   5.553  1.00 91.72           N  
ATOM    606  CA  LEU    73      12.451  -5.611   6.414  1.00 91.48           C  
ATOM    607  C   LEU    73      13.085  -5.837   7.782  1.00 91.35           C  
ATOM    608  CB  LEU    73      10.960  -5.301   6.574  1.00 90.03           C  
ATOM    609  O   LEU    73      13.695  -4.927   8.347  1.00 90.18           O  
ATOM    610  CG  LEU    73      10.296  -4.551   5.419  1.00 81.74           C  
ATOM    611  CD1 LEU    73       8.783  -4.512   5.613  1.00 71.10           C  
ATOM    612  CD2 LEU    73      10.862  -3.140   5.301  1.00 70.73           C  
ATOM    613  N   ALA    74      12.928  -7.021   8.271  1.00 91.53           N  
ATOM    614  CA  ALA    74      13.453  -7.357   9.592  1.00 91.38           C  
ATOM    615  C   ALA    74      14.976  -7.264   9.617  1.00 91.11           C  
ATOM    616  CB  ALA    74      13.002  -8.756  10.004  1.00 90.43           C  
ATOM    617  O   ALA    74      15.574  -7.049  10.673  1.00 89.99           O  
ATOM    618  N   SER    75      15.538  -7.416   8.416  1.00 91.63           N  
ATOM    619  CA  SER    75      16.994  -7.401   8.330  1.00 91.56           C  
ATOM    620  C   SER    75      17.526  -5.976   8.214  1.00 91.36           C  
ATOM    621  CB  SER    75      17.470  -8.230   7.135  1.00 90.44           C  
ATOM    622  O   SER    75      18.738  -5.754   8.274  1.00 90.27           O  
ATOM    623  OG  SER    75      17.193  -7.561   5.917  1.00 84.22           O  
ATOM    624  N   LYS    76      16.692  -4.981   8.070  1.00 91.55           N  
ATOM    625  CA  LYS    76      17.103  -3.594   7.877  1.00 91.47           C  
ATOM    626  C   LYS    76      17.276  -2.880   9.215  1.00 91.62           C  
ATOM    627  CB  LYS    76      16.086  -2.847   7.013  1.00 90.43           C  
ATOM    628  O   LYS    76      16.714  -3.303  10.227  1.00 90.77           O  
ATOM    629  CG  LYS    76      15.914  -3.430   5.617  1.00 86.22           C  
ATOM    630  CD  LYS    76      17.148  -3.194   4.757  1.00 82.96           C  
ATOM    631  CE  LYS    76      16.935  -3.674   3.328  1.00 76.58           C  
ATOM    632  NZ  LYS    76      18.167  -3.511   2.499  1.00 68.33           N  
ATOM    633  N   SER    77      18.021  -1.821   9.211  1.00 92.29           N  
ATOM    634  CA  SER    77      18.166  -0.984  10.398  1.00 92.32           C  
ATOM    635  C   SER    77      16.886  -0.206  10.684  1.00 92.01           C  
ATOM    636  CB  SER    77      19.336  -0.014  10.231  1.00 91.50           C  
ATOM    637  O   SER    77      16.027  -0.070   9.810  1.00 91.04           O  
ATOM    638  OG  SER    77      19.015   1.006   9.301  1.00 85.49           O  
ATOM    639  N   GLU    78      16.826   0.242  11.875  1.00 89.90           N  
ATOM    640  CA  GLU    78      15.655   1.011  12.282  1.00 89.64           C  
ATOM    641  C   GLU    78      15.447   2.221  11.376  1.00 89.56           C  
ATOM    642  CB  GLU    78      15.786   1.461  13.739  1.00 87.46           C  
ATOM    643  O   GLU    78      14.317   2.528  10.989  1.00 88.15           O  
ATOM    644  CG  GLU    78      14.555   2.177  14.275  1.00 77.68           C  
ATOM    645  CD  GLU    78      14.661   2.529  15.750  1.00 73.14           C  
ATOM    646  OE1 GLU    78      15.602   2.050  16.423  1.00 68.15           O  
ATOM    647  OE2 GLU    78      13.795   3.290  16.238  1.00 65.13           O  
ATOM    648  N   GLU    79      16.519   2.941  11.060  1.00 91.31           N  
ATOM    649  CA  GLU    79      16.452   4.114  10.194  1.00 91.23           C  
ATOM    650  C   GLU    79      16.017   3.733   8.782  1.00 91.40           C  
ATOM    651  CB  GLU    79      17.805   4.829  10.152  1.00 89.28           C  
ATOM    652  O   GLU    79      15.215   4.435   8.163  1.00 90.42           O  
ATOM    653  CG  GLU    79      17.776   6.156   9.407  1.00 77.64           C  
ATOM    654  CD  GLU    79      16.780   7.148   9.987  1.00 71.43           C  
ATOM    655  OE1 GLU    79      16.482   7.070  11.200  1.00 66.39           O  
ATOM    656  OE2 GLU    79      16.294   8.010   9.221  1.00 62.69           O  
ATOM    657  N   GLU    80      16.556   2.684   8.299  1.00 91.99           N  
ATOM    658  CA  GLU    80      16.157   2.217   6.974  1.00 92.05           C  
ATOM    659  C   GLU    80      14.687   1.806   6.954  1.00 92.13           C  
ATOM    660  CB  GLU    80      17.036   1.046   6.529  1.00 90.83           C  
ATOM    661  O   GLU    80      13.972   2.086   5.990  1.00 91.34           O  
ATOM    662  CG  GLU    80      18.459   1.448   6.169  1.00 84.38           C  
ATOM    663  CD  GLU    80      19.378   0.259   5.935  1.00 79.53           C  
ATOM    664  OE1 GLU    80      19.184  -0.794   6.584  1.00 76.67           O  
ATOM    665  OE2 GLU    80      20.299   0.382   5.097  1.00 74.13           O  
ATOM    666  N   ARG    81      14.202   1.186   8.027  1.00 91.54           N  
ATOM    667  CA  ARG    81      12.801   0.786   8.109  1.00 91.66           C  
ATOM    668  C   ARG    81      11.883   2.004   8.113  1.00 91.58           C  
ATOM    669  CB  ARG    81      12.555  -0.060   9.360  1.00 90.12           C  
ATOM    670  O   ARG    81      10.832   1.998   7.469  1.00 90.67           O  
ATOM    671  CG  ARG    81      13.063  -1.489   9.247  1.00 83.00           C  
ATOM    672  CD  ARG    81      12.534  -2.366  10.373  1.00 78.89           C  
ATOM    673  NE  ARG    81      13.146  -2.027  11.654  1.00 73.12           N  
ATOM    674  NH1 ARG    81      12.751  -4.086  12.623  1.00 53.44           N  
ATOM    675  NH2 ARG    81      13.813  -2.439  13.813  1.00 49.73           N  
ATOM    676  CZ  ARG    81      13.235  -2.851  12.694  1.00 71.68           C  
ATOM    677  N   LYS    82      12.297   2.965   8.800  1.00 91.27           N  
ATOM    678  CA  LYS    82      11.502   4.189   8.849  1.00 91.17           C  
ATOM    679  C   LYS    82      11.401   4.834   7.470  1.00 91.40           C  
ATOM    680  CB  LYS    82      12.102   5.179   9.848  1.00 89.26           C  
ATOM    681  O   LYS    82      10.328   5.290   7.069  1.00 90.56           O  
ATOM    682  CG  LYS    82      11.274   6.441  10.042  1.00 79.02           C  
ATOM    683  CD  LYS    82      11.902   7.369  11.074  1.00 74.29           C  
ATOM    684  CE  LYS    82      11.106   8.658  11.226  1.00 65.36           C  
ATOM    685  NZ  LYS    82      11.733   9.582  12.218  1.00 56.33           N  
ATOM    686  N   GLU    83      12.480   4.871   6.760  1.00 91.77           N  
ATOM    687  CA  GLU    83      12.475   5.449   5.419  1.00 91.80           C  
ATOM    688  C   GLU    83      11.611   4.628   4.467  1.00 92.15           C  
ATOM    689  CB  GLU    83      13.902   5.556   4.875  1.00 90.08           C  
ATOM    690  O   GLU    83      10.884   5.186   3.642  1.00 91.50           O  
ATOM    691  CG  GLU    83      14.726   6.660   5.521  1.00 78.80           C  
ATOM    692  CD  GLU    83      16.172   6.682   5.054  1.00 72.95           C  
ATOM    693  OE1 GLU    83      16.526   5.904   4.138  1.00 67.77           O  
ATOM    694  OE2 GLU    83      16.959   7.481   5.609  1.00 64.33           O  
ATOM    695  N   ILE    84      11.721   3.362   4.609  1.00 92.73           N  
ATOM    696  CA  ILE    84      10.930   2.474   3.765  1.00 92.97           C  
ATOM    697  C   ILE    84       9.444   2.678   4.051  1.00 93.03           C  
ATOM    698  CB  ILE    84      11.319   0.994   3.982  1.00 92.31           C  
ATOM    699  O   ILE    84       8.634   2.767   3.125  1.00 92.54           O  
ATOM    700  CG1 ILE    84      12.686   0.704   3.352  1.00 89.85           C  
ATOM    701  CG2 ILE    84      10.245   0.064   3.410  1.00 89.42           C  
ATOM    702  CD1 ILE    84      13.286  -0.634   3.763  1.00 86.89           C  
ATOM    703  N   LYS    85       9.128   2.773   5.353  1.00 92.28           N  
ATOM    704  CA  LYS    85       7.731   2.970   5.728  1.00 92.45           C  
ATOM    705  C   LYS    85       7.188   4.279   5.161  1.00 92.55           C  
ATOM    706  CB  LYS    85       7.577   2.955   7.250  1.00 91.16           C  
ATOM    707  O   LYS    85       6.068   4.322   4.649  1.00 91.95           O  
ATOM    708  CG  LYS    85       7.735   1.576   7.874  1.00 85.26           C  
ATOM    709  CD  LYS    85       7.644   1.637   9.393  1.00 81.62           C  
ATOM    710  CE  LYS    85       7.913   0.277  10.025  1.00 74.66           C  
ATOM    711  NZ  LYS    85       7.870   0.342  11.517  1.00 65.02           N  
ATOM    712  N   LEU    86       7.987   5.309   5.200  1.00 92.42           N  
ATOM    713  CA  LEU    86       7.552   6.600   4.678  1.00 92.52           C  
ATOM    714  C   LEU    86       7.380   6.544   3.164  1.00 92.60           C  
ATOM    715  CB  LEU    86       8.557   7.694   5.048  1.00 91.50           C  
ATOM    716  O   LEU    86       6.430   7.113   2.621  1.00 92.02           O  
ATOM    717  CG  LEU    86       8.559   8.147   6.509  1.00 87.36           C  
ATOM    718  CD1 LEU    86       9.730   9.087   6.771  1.00 81.11           C  
ATOM    719  CD2 LEU    86       7.237   8.821   6.861  1.00 80.88           C  
ATOM    720  N   ARG    87       8.250   5.875   2.536  1.00 92.65           N  
ATOM    721  CA  ARG    87       8.153   5.773   1.083  1.00 92.60           C  
ATOM    722  C   ARG    87       6.919   4.977   0.671  1.00 92.94           C  
ATOM    723  CB  ARG    87       9.412   5.124   0.505  1.00 90.96           C  
ATOM    724  O   ARG    87       6.257   5.314  -0.312  1.00 92.37           O  
ATOM    725  CG  ARG    87       9.550   5.281  -1.001  1.00 80.41           C  
ATOM    726  CD  ARG    87      10.901   4.787  -1.499  1.00 75.65           C  
ATOM    727  NE  ARG    87      10.942   4.704  -2.956  1.00 68.92           N  
ATOM    728  NH1 ARG    87      13.183   4.155  -3.069  1.00 50.36           N  
ATOM    729  NH2 ARG    87      11.949   4.357  -4.990  1.00 45.22           N  
ATOM    730  CZ  ARG    87      12.024   4.406  -3.669  1.00 65.58           C  
ATOM    731  N   VAL    88       6.647   3.924   1.407  1.00 93.52           N  
ATOM    732  CA  VAL    88       5.459   3.116   1.152  1.00 93.65           C  
ATOM    733  C   VAL    88       4.205   3.968   1.334  1.00 93.65           C  
ATOM    734  CB  VAL    88       5.403   1.881   2.079  1.00 92.87           C  
ATOM    735  O   VAL    88       3.305   3.947   0.491  1.00 93.11           O  
ATOM    736  CG1 VAL    88       3.997   1.286   2.102  1.00 87.08           C  
ATOM    737  CG2 VAL    88       6.422   0.833   1.633  1.00 86.29           C  
ATOM    738  N   ILE    89       4.186   4.686   2.397  1.00 93.52           N  
ATOM    739  CA  ILE    89       3.044   5.548   2.678  1.00 93.63           C  
ATOM    740  C   ILE    89       2.873   6.564   1.551  1.00 93.54           C  
ATOM    741  CB  ILE    89       3.203   6.274   4.033  1.00 92.88           C  
ATOM    742  O   ILE    89       1.764   6.765   1.051  1.00 92.92           O  
ATOM    743  CG1 ILE    89       3.051   5.281   5.191  1.00 87.67           C  
ATOM    744  CG2 ILE    89       2.192   7.417   4.156  1.00 86.56           C  
ATOM    745  CD1 ILE    89       3.498   5.830   6.540  1.00 82.56           C  
ATOM    746  N   ALA    90       3.951   7.165   1.160  1.00 93.51           N  
ATOM    747  CA  ALA    90       3.900   8.169   0.100  1.00 93.60           C  
ATOM    748  C   ALA    90       3.430   7.555  -1.215  1.00 93.44           C  
ATOM    749  CB  ALA    90       5.268   8.822  -0.080  1.00 93.03           C  
ATOM    750  O   ALA    90       2.653   8.169  -1.951  1.00 92.78           O  
ATOM    751  N   TYR    91       3.893   6.430  -1.485  1.00 92.82           N  
ATOM    752  CA  TYR    91       3.476   5.746  -2.704  1.00 92.85           C  
ATOM    753  C   TYR    91       1.974   5.484  -2.695  1.00 92.87           C  
ATOM    754  CB  TYR    91       4.235   4.425  -2.865  1.00 92.04           C  
ATOM    755  O   TYR    91       1.292   5.715  -3.696  1.00 92.25           O  
ATOM    756  CG  TYR    91       3.704   3.552  -3.976  1.00 88.73           C  
ATOM    757  CD1 TYR    91       3.815   3.943  -5.309  1.00 82.48           C  
ATOM    758  CD2 TYR    91       3.091   2.336  -3.696  1.00 82.19           C  
ATOM    759  CE1 TYR    91       3.326   3.143  -6.336  1.00 82.71           C  
ATOM    760  CE2 TYR    91       2.598   1.527  -4.715  1.00 83.81           C  
ATOM    761  OH  TYR    91       2.235   1.142  -7.043  1.00 69.10           O  
ATOM    762  CZ  TYR    91       2.721   1.938  -6.030  1.00 79.38           C  
ATOM    763  N   VAL    92       1.497   4.976  -1.596  1.00 93.91           N  
ATOM    764  CA  VAL    92       0.072   4.673  -1.509  1.00 93.97           C  
ATOM    765  C   VAL    92      -0.735   5.968  -1.569  1.00 93.67           C  
ATOM    766  CB  VAL    92      -0.265   3.894  -0.218  1.00 93.47           C  
ATOM    767  O   VAL    92      -1.833   5.997  -2.131  1.00 92.88           O  
ATOM    768  CG1 VAL    92      -1.770   3.654  -0.110  1.00 91.10           C  
ATOM    769  CG2 VAL    92       0.495   2.570  -0.181  1.00 90.80           C  
ATOM    770  N   LEU    93      -0.226   7.026  -1.035  1.00 93.09           N  
ATOM    771  CA  LEU    93      -0.909   8.311  -1.132  1.00 93.04           C  
ATOM    772  C   LEU    93      -0.998   8.771  -2.583  1.00 92.56           C  
ATOM    773  CB  LEU    93      -0.186   9.367  -0.293  1.00 92.46           C  
ATOM    774  O   LEU    93      -2.008   9.347  -2.996  1.00 91.55           O  
ATOM    775  CG  LEU    93      -0.322   9.237   1.225  1.00 90.65           C  
ATOM    776  CD1 LEU    93       0.593  10.234   1.927  1.00 86.80           C  
ATOM    777  CD2 LEU    93      -1.771   9.441   1.652  1.00 86.57           C  
ATOM    778  N   VAL    94       0.066   8.565  -3.302  1.00 91.76           N  
ATOM    779  CA  VAL    94       0.041   8.897  -4.723  1.00 91.63           C  
ATOM    780  C   VAL    94      -1.045   8.085  -5.425  1.00 91.24           C  
ATOM    781  CB  VAL    94       1.412   8.642  -5.390  1.00 90.86           C  
ATOM    782  O   VAL    94      -1.813   8.625  -6.224  1.00 90.16           O  
ATOM    783  CG1 VAL    94       1.285   8.669  -6.912  1.00 87.47           C  
ATOM    784  CG2 VAL    94       2.435   9.674  -4.917  1.00 87.11           C  
ATOM    785  N   GLN    95      -1.153   6.816  -5.095  1.00 91.16           N  
ATOM    786  CA  GLN    95      -2.186   5.967  -5.679  1.00 90.93           C  
ATOM    787  C   GLN    95      -3.581   6.473  -5.321  1.00 90.55           C  
ATOM    788  CB  GLN    95      -2.018   4.519  -5.215  1.00 89.53           C  
ATOM    789  O   GLN    95      -4.470   6.513  -6.174  1.00 89.19           O  
ATOM    790  CG  GLN    95      -0.782   3.832  -5.780  1.00 82.54           C  
ATOM    791  CD  GLN    95      -0.704   2.363  -5.406  1.00 78.20           C  
ATOM    792  NE2 GLN    95       0.062   1.596  -6.173  1.00 70.91           N  
ATOM    793  OE1 GLN    95      -1.327   1.923  -4.435  1.00 74.63           O  
ATOM    794  N   LEU    96      -3.743   6.773  -4.050  1.00 90.89           N  
ATOM    795  CA  LEU    96      -5.045   7.231  -3.576  1.00 90.62           C  
ATOM    796  C   LEU    96      -5.446   8.533  -4.261  1.00 90.06           C  
ATOM    797  CB  LEU    96      -5.025   7.424  -2.058  1.00 89.27           C  
ATOM    798  O   LEU    96      -6.606   8.706  -4.644  1.00 88.57           O  
ATOM    799  CG  LEU    96      -6.369   7.731  -1.396  1.00 82.91           C  
ATOM    800  CD1 LEU    96      -7.388   6.650  -1.741  1.00 74.59           C  
ATOM    801  CD2 LEU    96      -6.205   7.855   0.115  1.00 74.61           C  
ATOM    802  N   GLU    97      -4.519   9.412  -4.387  1.00 89.67           N  
ATOM    803  CA  GLU    97      -4.791  10.677  -5.063  1.00 89.27           C  
ATOM    804  C   GLU    97      -5.206  10.449  -6.514  1.00 88.96           C  
ATOM    805  CB  GLU    97      -3.566  11.593  -5.004  1.00 87.68           C  
ATOM    806  O   GLU    97      -6.149  11.076  -7.001  1.00 87.46           O  
ATOM    807  CG  GLU    97      -3.801  12.973  -5.599  1.00 79.89           C  
ATOM    808  CD  GLU    97      -2.595  13.891  -5.480  1.00 75.48           C  
ATOM    809  OE1 GLU    97      -1.772  13.696  -4.557  1.00 71.24           O  
ATOM    810  OE2 GLU    97      -2.471  14.813  -6.318  1.00 68.91           O  
ATOM    811  N   ASP    98      -4.440   9.627  -7.217  1.00 88.70           N  
ATOM    812  CA  ASP    98      -4.779   9.321  -8.604  1.00 88.30           C  
ATOM    813  C   ASP    98      -6.157   8.670  -8.702  1.00 88.19           C  
ATOM    814  CB  ASP    98      -3.720   8.408  -9.226  1.00 86.87           C  
ATOM    815  O   ASP    98      -6.936   8.988  -9.602  1.00 86.83           O  
ATOM    816  CG  ASP    98      -2.417   9.129  -9.525  1.00 81.31           C  
ATOM    817  OD1 ASP    98      -2.401  10.378  -9.542  1.00 77.40           O  
ATOM    818  OD2 ASP    98      -1.398   8.440  -9.747  1.00 79.24           O  
ATOM    819  N   LEU    99      -6.397   7.778  -7.816  1.00 89.18           N  
ATOM    820  CA  LEU    99      -7.684   7.090  -7.801  1.00 88.82           C  
ATOM    821  C   LEU    99      -8.826   8.079  -7.597  1.00 88.18           C  
ATOM    822  CB  LEU    99      -7.711   6.027  -6.700  1.00 87.28           C  
ATOM    823  O   LEU    99      -9.838   8.020  -8.299  1.00 86.18           O  
ATOM    824  CG  LEU    99      -8.981   5.181  -6.605  1.00 80.52           C  
ATOM    825  CD1 LEU    99      -9.134   4.313  -7.850  1.00 73.20           C  
ATOM    826  CD2 LEU    99      -8.959   4.321  -5.346  1.00 73.31           C  
ATOM    827  N   GLN   100      -8.717   8.951  -6.630  1.00 87.96           N  
ATOM    828  CA  GLN   100      -9.771   9.897  -6.280  1.00 87.62           C  
ATOM    829  C   GLN   100     -10.092  10.821  -7.451  1.00 87.01           C  
ATOM    830  CB  GLN   100      -9.368  10.721  -5.056  1.00 85.36           C  
ATOM    831  O   GLN   100     -11.229  11.276  -7.596  1.00 84.65           O  
ATOM    832  CG  GLN   100      -9.499   9.970  -3.738  1.00 76.79           C  
ATOM    833  CD  GLN   100      -9.094  10.809  -2.541  1.00 72.47           C  
ATOM    834  NE2 GLN   100      -9.664  10.501  -1.381  1.00 64.37           N  
ATOM    835  OE1 GLN   100      -8.275  11.726  -2.658  1.00 69.75           O  
ATOM    836  N   LYS   101      -9.144  11.105  -8.281  1.00 88.01           N  
ATOM    837  CA  LYS   101      -9.363  11.964  -9.440  1.00 87.46           C  
ATOM    838  C   LYS   101     -10.191  11.250 -10.505  1.00 87.21           C  
ATOM    839  CB  LYS   101      -8.028  12.419 -10.032  1.00 85.70           C  
ATOM    840  O   LYS   101     -10.859  11.895 -11.315  1.00 85.40           O  
ATOM    841  CG  LYS   101      -7.254  13.381  -9.143  1.00 78.64           C  
ATOM    842  CD  LYS   101      -5.885  13.704  -9.729  1.00 75.83           C  
ATOM    843  CE  LYS   101      -5.079  14.607  -8.805  1.00 69.21           C  
ATOM    844  NZ  LYS   101      -3.684  14.804  -9.301  1.00 63.20           N  
ATOM    845  N   ASN   102     -10.146   9.930 -10.380  1.00 87.82           N  
ATOM    846  CA  ASN   102     -10.766   9.162 -11.454  1.00 87.73           C  
ATOM    847  C   ASN   102     -12.085   8.537 -11.008  1.00 87.46           C  
ATOM    848  CB  ASN   102      -9.810   8.081 -11.962  1.00 85.67           C  
ATOM    849  O   ASN   102     -12.797   7.938 -11.816  1.00 85.44           O  
ATOM    850  CG  ASN   102      -8.590   8.657 -12.654  1.00 79.47           C  
ATOM    851  ND2 ASN   102      -7.423   8.096 -12.361  1.00 73.23           N  
ATOM    852  OD1 ASN   102      -8.697   9.598 -13.444  1.00 75.20           O  
ATOM    853  N   LEU   103     -12.434   8.638  -9.785  1.00 89.44           N  
ATOM    854  CA  LEU   103     -13.651   8.036  -9.250  1.00 89.64           C  
ATOM    855  C   LEU   103     -14.811   9.024  -9.293  1.00 89.67           C  
ATOM    856  CB  LEU   103     -13.426   7.556  -7.814  1.00 88.12           C  
ATOM    857  O   LEU   103     -14.610  10.231  -9.133  1.00 88.41           O  
ATOM    858  CG  LEU   103     -12.507   6.346  -7.639  1.00 83.35           C  
ATOM    859  CD1 LEU   103     -12.381   5.986  -6.163  1.00 77.48           C  
ATOM    860  CD2 LEU   103     -13.027   5.159  -8.442  1.00 77.84           C  
ATOM    861  N   SER   104     -15.975   8.414  -9.552  1.00 90.65           N  
ATOM    862  CA  SER   104     -17.183   9.210  -9.362  1.00 90.73           C  
ATOM    863  C   SER   104     -17.411   9.525  -7.887  1.00 90.73           C  
ATOM    864  CB  SER   104     -18.401   8.481  -9.930  1.00 89.61           C  
ATOM    865  O   SER   104     -16.792   8.913  -7.013  1.00 89.72           O  
ATOM    866  OG  SER   104     -18.768   7.392  -9.100  1.00 81.97           O  
ATOM    867  N   ASP   105     -18.368  10.501  -7.649  1.00 89.69           N  
ATOM    868  CA  ASP   105     -18.705  10.851  -6.272  1.00 89.60           C  
ATOM    869  C   ASP   105     -19.212   9.632  -5.504  1.00 89.51           C  
ATOM    870  CB  ASP   105     -19.754  11.964  -6.242  1.00 88.34           C  
ATOM    871  O   ASP   105     -18.861   9.435  -4.339  1.00 88.36           O  
ATOM    872  CG  ASP   105     -19.196  13.315  -6.657  1.00 83.79           C  
ATOM    873  OD1 ASP   105     -17.958  13.475  -6.703  1.00 79.92           O  
ATOM    874  OD2 ASP   105     -20.003  14.227  -6.937  1.00 82.24           O  
ATOM    875  N   GLU   106     -19.967   8.812  -6.207  1.00 91.24           N  
ATOM    876  CA  GLU   106     -20.508   7.616  -5.569  1.00 91.11           C  
ATOM    877  C   GLU   106     -19.404   6.613  -5.247  1.00 91.25           C  
ATOM    878  CB  GLU   106     -21.567   6.963  -6.461  1.00 89.58           C  
ATOM    879  O   GLU   106     -19.384   6.031  -4.160  1.00 90.29           O  
ATOM    880  CG  GLU   106     -22.277   5.783  -5.811  1.00 80.64           C  
ATOM    881  CD  GLU   106     -23.431   5.246  -6.642  1.00 74.68           C  
ATOM    882  OE1 GLU   106     -23.611   5.698  -7.796  1.00 69.67           O  
ATOM    883  OE2 GLU   106     -24.163   4.368  -6.134  1.00 65.16           O  
ATOM    884  N   GLN   107     -18.545   6.423  -6.147  1.00 90.67           N  
ATOM    885  CA  GLN   107     -17.432   5.508  -5.915  1.00 90.75           C  
ATOM    886  C   GLN   107     -16.529   6.013  -4.794  1.00 90.75           C  
ATOM    887  CB  GLN   107     -16.620   5.314  -7.197  1.00 89.83           C  
ATOM    888  O   GLN   107     -16.035   5.225  -3.985  1.00 89.90           O  
ATOM    889  CG  GLN   107     -17.356   4.537  -8.280  1.00 86.38           C  
ATOM    890  CD  GLN   107     -16.605   4.510  -9.597  1.00 83.57           C  
ATOM    891  NE2 GLN   107     -16.499   3.329 -10.196  1.00 80.61           N  
ATOM    892  OE1 GLN   107     -16.123   5.543 -10.074  1.00 81.04           O  
ATOM    893  N   ARG   108     -16.292   7.341  -4.695  1.00 90.32           N  
ATOM    894  CA  ARG   108     -15.483   7.926  -3.630  1.00 90.19           C  
ATOM    895  C   ARG   108     -16.137   7.717  -2.268  1.00 90.01           C  
ATOM    896  CB  ARG   108     -15.261   9.419  -3.882  1.00 88.46           C  
ATOM    897  O   ARG   108     -15.457   7.400  -1.290  1.00 88.80           O  
ATOM    898  CG  ARG   108     -14.243  10.056  -2.949  1.00 80.47           C  
ATOM    899  CD  ARG   108     -14.068  11.541  -3.236  1.00 76.03           C  
ATOM    900  NE  ARG   108     -13.403  11.767  -4.516  1.00 69.37           N  
ATOM    901  NH1 ARG   108     -14.200  13.919  -4.785  1.00 51.06           N  
ATOM    902  NH2 ARG   108     -12.835  12.991  -6.375  1.00 46.83           N  
ATOM    903  CZ  ARG   108     -13.481  12.892  -5.222  1.00 68.38           C  
ATOM    904  N   ARG   109     -17.417   7.877  -2.231  1.00 90.89           N  
ATOM    905  CA  ARG   109     -18.137   7.677  -0.977  1.00 90.80           C  
ATOM    906  C   ARG   109     -18.077   6.218  -0.538  1.00 90.83           C  
ATOM    907  CB  ARG   109     -19.594   8.123  -1.115  1.00 89.32           C  
ATOM    908  O   ARG   109     -17.900   5.927   0.647  1.00 89.85           O  
ATOM    909  CG  ARG   109     -19.779   9.632  -1.111  1.00 81.18           C  
ATOM    910  CD  ARG   109     -21.248  10.020  -1.209  1.00 75.62           C  
ATOM    911  NE  ARG   109     -21.412  11.445  -1.484  1.00 67.58           N  
ATOM    912  NH1 ARG   109     -23.203  11.173  -2.918  1.00 46.51           N  
ATOM    913  NH2 ARG   109     -22.397  13.271  -2.469  1.00 41.41           N  
ATOM    914  CZ  ARG   109     -22.337  11.959  -2.290  1.00 66.34           C  
ATOM    915  N   GLU   110     -18.221   5.360  -1.483  1.00 91.27           N  
ATOM    916  CA  GLU   110     -18.135   3.939  -1.156  1.00 91.24           C  
ATOM    917  C   GLU   110     -16.750   3.578  -0.627  1.00 91.56           C  
ATOM    918  CB  GLU   110     -18.470   3.085  -2.381  1.00 89.84           C  
ATOM    919  O   GLU   110     -16.626   2.814   0.333  1.00 90.87           O  
ATOM    920  CG  GLU   110     -19.945   3.095  -2.753  1.00 81.15           C  
ATOM    921  CD  GLU   110     -20.242   2.361  -4.052  1.00 75.69           C  
ATOM    922  OE1 GLU   110     -19.315   1.745  -4.626  1.00 70.67           O  
ATOM    923  OE2 GLU   110     -21.409   2.404  -4.499  1.00 66.83           O  
ATOM    924  N   LEU   111     -15.749   4.104  -1.282  1.00 91.44           N  
ATOM    925  CA  LEU   111     -14.382   3.860  -0.836  1.00 91.51           C  
ATOM    926  C   LEU   111     -14.160   4.420   0.566  1.00 91.48           C  
ATOM    927  CB  LEU   111     -13.380   4.483  -1.811  1.00 90.91           C  
ATOM    928  O   LEU   111     -13.569   3.753   1.418  1.00 90.77           O  
ATOM    929  CG  LEU   111     -11.902   4.343  -1.446  1.00 89.40           C  
ATOM    930  CD1 LEU   111     -11.526   2.871  -1.312  1.00 86.94           C  
ATOM    931  CD2 LEU   111     -11.026   5.031  -2.488  1.00 86.84           C  
ATOM    932  N   GLU   112     -14.624   5.578   0.811  1.00 91.30           N  
ATOM    933  CA  GLU   112     -14.463   6.203   2.120  1.00 91.20           C  
ATOM    934  C   GLU   112     -15.167   5.397   3.208  1.00 91.24           C  
ATOM    935  CB  GLU   112     -14.997   7.638   2.101  1.00 89.74           C  
ATOM    936  O   GLU   112     -14.649   5.257   4.318  1.00 90.33           O  
ATOM    937  CG  GLU   112     -14.781   8.392   3.405  1.00 81.80           C  
ATOM    938  CD  GLU   112     -13.317   8.503   3.799  1.00 76.76           C  
ATOM    939  OE1 GLU   112     -12.440   8.417   2.909  1.00 72.03           O  
ATOM    940  OE2 GLU   112     -13.043   8.677   5.008  1.00 69.51           O  
ATOM    941  N   GLU   113     -16.269   4.852   2.824  1.00 92.21           N  
ATOM    942  CA  GLU   113     -16.985   4.018   3.785  1.00 92.10           C  
ATOM    943  C   GLU   113     -16.204   2.745   4.101  1.00 92.36           C  
ATOM    944  CB  GLU   113     -18.377   3.663   3.256  1.00 90.63           C  
ATOM    945  O   GLU   113     -16.144   2.319   5.256  1.00 91.69           O  
ATOM    946  CG  GLU   113     -19.358   4.827   3.278  1.00 79.30           C  
ATOM    947  CD  GLU   113     -19.592   5.388   4.672  1.00 72.22           C  
ATOM    948  OE1 GLU   113     -19.956   4.612   5.585  1.00 65.61           O  
ATOM    949  OE2 GLU   113     -19.412   6.613   4.851  1.00 63.19           O  
ATOM    950  N   LYS   114     -15.654   2.163   3.128  1.00 92.25           N  
ATOM    951  CA  LYS   114     -14.842   0.971   3.355  1.00 92.42           C  
ATOM    952  C   LYS   114     -13.631   1.290   4.228  1.00 92.66           C  
ATOM    953  CB  LYS   114     -14.386   0.370   2.025  1.00 91.63           C  
ATOM    954  O   LYS   114     -13.265   0.502   5.102  1.00 92.21           O  
ATOM    955  CG  LYS   114     -15.505  -0.276   1.222  1.00 88.10           C  
ATOM    956  CD  LYS   114     -14.987  -0.867  -0.083  1.00 85.50           C  
ATOM    957  CE  LYS   114     -16.109  -1.496  -0.898  1.00 79.74           C  
ATOM    958  NZ  LYS   114     -15.617  -2.022  -2.206  1.00 69.98           N  
ATOM    959  N   ILE   115     -13.071   2.410   4.006  1.00 92.57           N  
ATOM    960  CA  ILE   115     -11.905   2.829   4.777  1.00 92.73           C  
ATOM    961  C   ILE   115     -12.305   3.058   6.233  1.00 92.59           C  
ATOM    962  CB  ILE   115     -11.268   4.108   4.188  1.00 92.26           C  
ATOM    963  O   ILE   115     -11.605   2.624   7.151  1.00 91.91           O  
ATOM    964  CG1 ILE   115     -10.513   3.782   2.895  1.00 91.04           C  
ATOM    965  CG2 ILE   115     -10.341   4.770   5.212  1.00 90.76           C  
ATOM    966  CD1 ILE   115     -10.006   5.008   2.147  1.00 89.27           C  
ATOM    967  N   LYS   116     -13.370   3.714   6.469  1.00 92.73           N  
ATOM    968  CA  LYS   116     -13.843   3.962   7.827  1.00 92.70           C  
ATOM    969  C   LYS   116     -14.108   2.653   8.565  1.00 92.65           C  
ATOM    970  CB  LYS   116     -15.111   4.818   7.807  1.00 91.41           C  
ATOM    971  O   LYS   116     -13.788   2.526   9.749  1.00 91.84           O  
ATOM    972  CG  LYS   116     -14.863   6.285   7.490  1.00 82.88           C  
ATOM    973  CD  LYS   116     -16.162   7.080   7.470  1.00 77.13           C  
ATOM    974  CE  LYS   116     -15.921   8.536   7.094  1.00 68.47           C  
ATOM    975  NZ  LYS   116     -17.203   9.288   6.942  1.00 57.59           N  
ATOM    976  N   TRP   117     -14.688   1.728   7.830  1.00 92.58           N  
ATOM    977  CA  TRP   117     -14.940   0.427   8.441  1.00 92.78           C  
ATOM    978  C   TRP   117     -13.632  -0.247   8.844  1.00 92.76           C  
ATOM    979  CB  TRP   117     -15.718  -0.476   7.480  1.00 91.01           C  
ATOM    980  O   TRP   117     -13.535  -0.828   9.928  1.00 91.89           O  
ATOM    981  CG  TRP   117     -17.199  -0.240   7.487  1.00 74.23           C  
ATOM    982  CD1 TRP   117     -17.957   0.271   6.471  1.00 60.12           C  
ATOM    983  CD2 TRP   117     -18.100  -0.501   8.568  1.00 61.61           C  
ATOM    984  CE2 TRP   117     -19.391  -0.125   8.135  1.00 55.61           C  
ATOM    985  CE3 TRP   117     -17.941  -1.018   9.860  1.00 57.40           C  
ATOM    986  NE1 TRP   117     -19.276   0.342   6.854  1.00 69.06           N  
ATOM    987  CH2 TRP   117     -20.335  -0.759  10.211  1.00 51.73           C  
ATOM    988  CZ2 TRP   117     -20.518  -0.250   8.951  1.00 71.46           C  
ATOM    989  CZ3 TRP   117     -19.064  -1.142  10.671  1.00 40.27           C  
ATOM    990  N   LYS   118     -12.708  -0.143   8.008  1.00 92.55           N  
ATOM    991  CA  LYS   118     -11.432  -0.787   8.306  1.00 92.60           C  
ATOM    992  C   LYS   118     -10.703  -0.065   9.435  1.00 92.80           C  
ATOM    993  CB  LYS   118     -10.550  -0.833   7.057  1.00 91.67           C  
ATOM    994  O   LYS   118     -10.003  -0.694  10.231  1.00 92.22           O  
ATOM    995  CG  LYS   118     -10.849  -2.002   6.130  1.00 87.29           C  
ATOM    996  CD  LYS   118     -10.596  -3.338   6.817  1.00 83.67           C  
ATOM    997  CE  LYS   118     -11.060  -4.506   5.957  1.00 77.22           C  
ATOM    998  NZ  LYS   118     -10.914  -5.811   6.669  1.00 67.43           N  
ATOM    999  N   LEU   119     -10.838   1.191   9.466  1.00 92.73           N  
ATOM   1000  CA  LEU   119     -10.249   1.935  10.574  1.00 92.80           C  
ATOM   1001  C   LEU   119     -10.858   1.504  11.904  1.00 92.51           C  
ATOM   1002  CB  LEU   119     -10.445   3.440  10.374  1.00 92.02           C  
ATOM   1003  O   LEU   119     -10.148   1.374  12.904  1.00 91.68           O  
ATOM   1004  CG  LEU   119      -9.569   4.102   9.309  1.00 89.49           C  
ATOM   1005  CD1 LEU   119     -10.004   5.548   9.089  1.00 84.93           C  
ATOM   1006  CD2 LEU   119      -8.099   4.035   9.708  1.00 84.72           C  
ATOM   1007  N   ALA   120     -12.126   1.359  11.930  1.00 92.87           N  
ATOM   1008  CA  ALA   120     -12.800   0.891  13.139  1.00 92.89           C  
ATOM   1009  C   ALA   120     -12.338  -0.514  13.514  1.00 92.77           C  
ATOM   1010  CB  ALA   120     -14.314   0.916  12.948  1.00 92.12           C  
ATOM   1011  O   ALA   120     -12.147  -0.817  14.695  1.00 92.06           O  
ATOM   1012  N   GLU   121     -12.180  -1.319  12.546  1.00 91.88           N  
ATOM   1013  CA  GLU   121     -11.657  -2.658  12.799  1.00 91.71           C  
ATOM   1014  C   GLU   121     -10.263  -2.599  13.419  1.00 91.65           C  
ATOM   1015  CB  GLU   121     -11.622  -3.476  11.506  1.00 90.35           C  
ATOM   1016  O   GLU   121      -9.974  -3.315  14.379  1.00 90.68           O  
ATOM   1017  CG  GLU   121     -11.201  -4.925  11.705  1.00 82.24           C  
ATOM   1018  CD  GLU   121     -11.112  -5.708  10.404  1.00 77.39           C  
ATOM   1019  OE1 GLU   121     -11.819  -5.354   9.433  1.00 72.67           O  
ATOM   1020  OE2 GLU   121     -10.330  -6.684  10.357  1.00 70.85           O  
ATOM   1021  N   LEU   122      -9.455  -1.805  12.910  1.00 91.76           N  
ATOM   1022  CA  LEU   122      -8.097  -1.652  13.421  1.00 91.52           C  
ATOM   1023  C   LEU   122      -8.111  -1.145  14.859  1.00 91.34           C  
ATOM   1024  CB  LEU   122      -7.297  -0.693  12.536  1.00 90.15           C  
ATOM   1025  O   LEU   122      -7.312  -1.590  15.686  1.00 90.15           O  
ATOM   1026  CG  LEU   122      -6.773  -1.264  11.218  1.00 82.54           C  
ATOM   1027  CD1 LEU   122      -6.173  -0.154  10.360  1.00 72.12           C  
ATOM   1028  CD2 LEU   122      -5.744  -2.359  11.480  1.00 71.70           C  
ATOM   1029  N   ALA   123      -8.990  -0.238  15.105  1.00 91.45           N  
ATOM   1030  CA  ALA   123      -9.081   0.358  16.435  1.00 91.27           C  
ATOM   1031  C   ALA   123      -9.469  -0.685  17.479  1.00 91.00           C  
ATOM   1032  CB  ALA   123     -10.086   1.507  16.436  1.00 90.35           C  
ATOM   1033  O   ALA   123      -9.161  -0.532  18.663  1.00 89.88           O  
ATOM   1034  N   SER   124     -10.121  -1.728  16.971  1.00 91.40           N  
ATOM   1035  CA  SER   124     -10.589  -2.764  17.886  1.00 91.31           C  
ATOM   1036  C   SER   124      -9.498  -3.795  18.157  1.00 91.08           C  
ATOM   1037  CB  SER   124     -11.829  -3.458  17.321  1.00 90.18           C  
ATOM   1038  O   SER   124      -9.657  -4.661  19.020  1.00 89.94           O  
ATOM   1039  OG  SER   124     -11.485  -4.293  16.229  1.00 84.05           O  
ATOM   1040  N   LYS   125      -8.378  -3.734  17.494  1.00 91.48           N  
ATOM   1041  CA  LYS   125      -7.306  -4.717  17.625  1.00 91.39           C  
ATOM   1042  C   LYS   125      -6.322  -4.314  18.720  1.00 91.53           C  
ATOM   1043  CB  LYS   125      -6.570  -4.889  16.296  1.00 90.34           C  
ATOM   1044  O   LYS   125      -6.238  -3.140  19.085  1.00 90.67           O  
ATOM   1045  CG  LYS   125      -7.453  -5.382  15.159  1.00 86.15           C  
ATOM   1046  CD  LYS   125      -7.858  -6.837  15.356  1.00 83.04           C  
ATOM   1047  CE  LYS   125      -8.657  -7.362  14.170  1.00 76.61           C  
ATOM   1048  NZ  LYS   125      -9.091  -8.775  14.377  1.00 68.44           N  
ATOM   1049  N   SER   126      -5.599  -5.282  19.222  1.00 92.12           N  
ATOM   1050  CA  SER   126      -4.545  -5.009  20.194  1.00 92.13           C  
ATOM   1051  C   SER   126      -3.360  -4.306  19.541  1.00 91.82           C  
ATOM   1052  CB  SER   126      -4.078  -6.305  20.857  1.00 91.32           C  
ATOM   1053  O   SER   126      -3.220  -4.321  18.316  1.00 90.84           O  
ATOM   1054  OG  SER   126      -3.324  -7.091  19.950  1.00 85.58           O  
ATOM   1055  N   GLU   127      -2.609  -3.710  20.382  1.00 89.63           N  
ATOM   1056  CA  GLU   127      -1.430  -3.003  19.890  1.00 89.39           C  
ATOM   1057  C   GLU   127      -0.527  -3.931  19.082  1.00 89.37           C  
ATOM   1058  CB  GLU   127      -0.648  -2.388  21.053  1.00 87.22           C  
ATOM   1059  O   GLU   127      -0.007  -3.542  18.035  1.00 87.99           O  
ATOM   1060  CG  GLU   127       0.540  -1.543  20.616  1.00 77.72           C  
ATOM   1061  CD  GLU   127       1.249  -0.860  21.775  1.00 73.24           C  
ATOM   1062  OE1 GLU   127       0.719  -0.883  22.909  1.00 68.38           O  
ATOM   1063  OE2 GLU   127       2.344  -0.298  21.547  1.00 65.22           O  
ATOM   1064  N   GLU   128      -0.299  -5.140  19.559  1.00 91.20           N  
ATOM   1065  CA  GLU   128       0.536  -6.122  18.875  1.00 91.13           C  
ATOM   1066  C   GLU   128      -0.077  -6.532  17.539  1.00 91.32           C  
ATOM   1067  CB  GLU   128       0.748  -7.356  19.756  1.00 89.20           C  
ATOM   1068  O   GLU   128       0.632  -6.668  16.539  1.00 90.35           O  
ATOM   1069  CG  GLU   128       1.742  -8.356  19.185  1.00 77.86           C  
ATOM   1070  CD  GLU   128       3.128  -7.769  18.969  1.00 71.74           C  
ATOM   1071  OE1 GLU   128       3.501  -6.814  19.687  1.00 66.85           O  
ATOM   1072  OE2 GLU   128       3.846  -8.267  18.073  1.00 63.02           O  
ATOM   1073  N   GLU   129      -1.319  -6.743  17.555  1.00 91.89           N  
ATOM   1074  CA  GLU   129      -1.998  -7.089  16.310  1.00 91.95           C  
ATOM   1075  C   GLU   129      -1.919  -5.946  15.302  1.00 91.99           C  
ATOM   1076  CB  GLU   129      -3.460  -7.454  16.578  1.00 90.69           C  
ATOM   1077  O   GLU   129      -1.716  -6.177  14.108  1.00 91.17           O  
ATOM   1078  CG  GLU   129      -3.641  -8.792  17.280  1.00 84.06           C  
ATOM   1079  CD  GLU   129      -5.071  -9.044  17.730  1.00 79.19           C  
ATOM   1080  OE1 GLU   129      -5.775  -8.073  18.091  1.00 76.25           O  
ATOM   1081  OE2 GLU   129      -5.492 -10.223  17.723  1.00 73.70           O  
ATOM   1082  N   ARG   130      -2.031  -4.711  15.768  1.00 91.46           N  
ATOM   1083  CA  ARG   130      -1.937  -3.556  14.882  1.00 91.60           C  
ATOM   1084  C   ARG   130      -0.545  -3.447  14.270  1.00 91.51           C  
ATOM   1085  CB  ARG   130      -2.279  -2.270  15.637  1.00 90.06           C  
ATOM   1086  O   ARG   130      -0.404  -3.130  13.087  1.00 90.59           O  
ATOM   1087  CG  ARG   130      -3.765  -2.092  15.909  1.00 83.07           C  
ATOM   1088  CD  ARG   130      -4.088  -0.677  16.368  1.00 79.02           C  
ATOM   1089  NE  ARG   130      -3.539  -0.401  17.693  1.00 73.19           N  
ATOM   1090  NH1 ARG   130      -5.446   0.626  18.496  1.00 53.18           N  
ATOM   1091  NH2 ARG   130      -3.601   0.411  19.840  1.00 49.51           N  
ATOM   1092  CZ  ARG   130      -4.197   0.212  18.673  1.00 71.76           C  
ATOM   1093  N   LYS   131       0.401  -3.715  15.051  1.00 91.37           N  
ATOM   1094  CA  LYS   131       1.773  -3.671  14.553  1.00 91.29           C  
ATOM   1095  C   LYS   131       1.996  -4.717  13.465  1.00 91.54           C  
ATOM   1096  CB  LYS   131       2.766  -3.884  15.696  1.00 89.42           C  
ATOM   1097  O   LYS   131       2.632  -4.436  12.447  1.00 90.73           O  
ATOM   1098  CG  LYS   131       4.224  -3.748  15.282  1.00 79.24           C  
ATOM   1099  CD  LYS   131       5.162  -3.934  16.468  1.00 74.46           C  
ATOM   1100  CE  LYS   131       6.622  -3.863  16.044  1.00 65.55           C  
ATOM   1101  NZ  LYS   131       7.545  -4.070  17.200  1.00 56.35           N  
ATOM   1102  N   GLU   132       1.502  -5.877  13.672  1.00 91.97           N  
ATOM   1103  CA  GLU   132       1.643  -6.936  12.676  1.00 92.04           C  
ATOM   1104  C   GLU   132       0.905  -6.583  11.388  1.00 92.38           C  
ATOM   1105  CB  GLU   132       1.127  -8.267  13.230  1.00 90.42           C  
ATOM   1106  O   GLU   132       1.409  -6.831  10.290  1.00 91.77           O  
ATOM   1107  CG  GLU   132       2.040  -8.894  14.273  1.00 79.44           C  
ATOM   1108  CD  GLU   132       1.454 -10.144  14.910  1.00 73.44           C  
ATOM   1109  OE1 GLU   132       0.381 -10.608  14.461  1.00 68.44           O  
ATOM   1110  OE2 GLU   132       2.072 -10.663  15.866  1.00 64.84           O  
ATOM   1111  N   ILE   133      -0.236  -6.044  11.565  1.00 92.93           N  
ATOM   1112  CA  ILE   133      -1.032  -5.655  10.406  1.00 93.18           C  
ATOM   1113  C   ILE   133      -0.301  -4.570   9.618  1.00 93.21           C  
ATOM   1114  CB  ILE   133      -2.435  -5.162  10.824  1.00 92.57           C  
ATOM   1115  O   ILE   133      -0.237  -4.624   8.388  1.00 92.73           O  
ATOM   1116  CG1 ILE   133      -3.302  -6.341  11.279  1.00 90.44           C  
ATOM   1117  CG2 ILE   133      -3.104  -4.401   9.675  1.00 90.04           C  
ATOM   1118  CD1 ILE   133      -4.585  -5.929  11.988  1.00 87.69           C  
ATOM   1119  N   LYS   134       0.251  -3.612  10.370  1.00 92.39           N  
ATOM   1120  CA  LYS   134       0.978  -2.532   9.709  1.00 92.57           C  
ATOM   1121  C   LYS   134       2.167  -3.072   8.920  1.00 92.68           C  
ATOM   1122  CB  LYS   134       1.454  -1.500  10.732  1.00 91.27           C  
ATOM   1123  O   LYS   134       2.411  -2.649   7.788  1.00 92.09           O  
ATOM   1124  CG  LYS   134       0.339  -0.640  11.309  1.00 85.09           C  
ATOM   1125  CD  LYS   134       0.862   0.311  12.378  1.00 81.20           C  
ATOM   1126  CE  LYS   134      -0.270   1.083  13.042  1.00 73.98           C  
ATOM   1127  NZ  LYS   134       0.231   1.967  14.138  1.00 63.83           N  
ATOM   1128  N   LEU   135       2.854  -4.018   9.485  1.00 92.78           N  
ATOM   1129  CA  LEU   135       4.006  -4.600   8.805  1.00 92.91           C  
ATOM   1130  C   LEU   135       3.570  -5.383   7.571  1.00 93.02           C  
ATOM   1131  CB  LEU   135       4.784  -5.514   9.755  1.00 91.99           C  
ATOM   1132  O   LEU   135       4.231  -5.330   6.531  1.00 92.50           O  
ATOM   1133  CG  LEU   135       5.611  -4.820  10.838  1.00 88.24           C  
ATOM   1134  CD1 LEU   135       6.162  -5.845  11.823  1.00 82.07           C  
ATOM   1135  CD2 LEU   135       6.742  -4.012  10.211  1.00 81.84           C  
ATOM   1136  N   ARG   136       2.522  -6.044   7.696  1.00 93.12           N  
ATOM   1137  CA  ARG   136       2.035  -6.821   6.561  1.00 93.15           C  
ATOM   1138  C   ARG   136       1.601  -5.910   5.418  1.00 93.40           C  
ATOM   1139  CB  ARG   136       0.871  -7.720   6.985  1.00 91.74           C  
ATOM   1140  O   ARG   136       1.836  -6.218   4.248  1.00 92.90           O  
ATOM   1141  CG  ARG   136       1.299  -8.958   7.758  1.00 82.24           C  
ATOM   1142  CD  ARG   136       0.119  -9.873   8.056  1.00 77.35           C  
ATOM   1143  NE  ARG   136      -0.373 -10.528   6.848  1.00 70.89           N  
ATOM   1144  NH1 ARG   136      -1.298 -12.333   7.955  1.00 51.34           N  
ATOM   1145  NH2 ARG   136      -1.438 -12.188   5.672  1.00 46.46           N  
ATOM   1146  CZ  ARG   136      -1.035 -11.681   6.828  1.00 67.07           C  
ATOM   1147  N   VAL   137       0.945  -4.837   5.762  1.00 93.78           N  
ATOM   1148  CA  VAL   137       0.525  -3.859   4.764  1.00 93.90           C  
ATOM   1149  C   VAL   137       1.750  -3.280   4.060  1.00 93.87           C  
ATOM   1150  CB  VAL   137      -0.312  -2.725   5.398  1.00 93.13           C  
ATOM   1151  O   VAL   137       1.779  -3.182   2.831  1.00 93.33           O  
ATOM   1152  CG1 VAL   137      -0.385  -1.521   4.462  1.00 87.12           C  
ATOM   1153  CG2 VAL   137      -1.714  -3.225   5.742  1.00 86.29           C  
ATOM   1154  N   ILE   138       2.714  -2.933   4.834  1.00 93.72           N  
ATOM   1155  CA  ILE   138       3.943  -2.380   4.277  1.00 93.84           C  
ATOM   1156  C   ILE   138       4.586  -3.396   3.336  1.00 93.75           C  
ATOM   1157  CB  ILE   138       4.936  -1.976   5.390  1.00 93.12           C  
ATOM   1158  O   ILE   138       4.989  -3.052   2.223  1.00 93.15           O  
ATOM   1159  CG1 ILE   138       4.424  -0.743   6.142  1.00 87.69           C  
ATOM   1160  CG2 ILE   138       6.329  -1.722   4.805  1.00 86.41           C  
ATOM   1161  CD1 ILE   138       5.150  -0.470   7.452  1.00 82.20           C  
ATOM   1162  N   ALA   139       4.660  -4.601   3.777  1.00 93.92           N  
ATOM   1163  CA  ALA   139       5.266  -5.656   2.970  1.00 94.04           C  
ATOM   1164  C   ALA   139       4.488  -5.872   1.675  1.00 93.90           C  
ATOM   1165  CB  ALA   139       5.342  -6.957   3.765  1.00 93.52           C  
ATOM   1166  O   ALA   139       5.081  -6.082   0.615  1.00 93.32           O  
ATOM   1167  N   TYR   140       3.234  -5.827   1.777  1.00 93.49           N  
ATOM   1168  CA  TYR   140       2.415  -5.988   0.580  1.00 93.53           C  
ATOM   1169  C   TYR   140       2.683  -4.870  -0.419  1.00 93.43           C  
ATOM   1170  CB  TYR   140       0.928  -6.016   0.946  1.00 92.84           C  
ATOM   1171  O   TYR   140       2.814  -5.120  -1.620  1.00 92.81           O  
ATOM   1172  CG  TYR   140       0.008  -5.942  -0.248  1.00 90.10           C  
ATOM   1173  CD1 TYR   140      -0.014  -6.959  -1.199  1.00 83.95           C  
ATOM   1174  CD2 TYR   140      -0.840  -4.854  -0.428  1.00 83.68           C  
ATOM   1175  CE1 TYR   140      -0.859  -6.894  -2.302  1.00 84.25           C  
ATOM   1176  CE2 TYR   140      -1.689  -4.779  -1.527  1.00 85.20           C  
ATOM   1177  OH  TYR   140      -2.531  -5.732  -3.547  1.00 69.96           O  
ATOM   1178  CZ  TYR   140      -1.692  -5.802  -2.457  1.00 81.40           C  
ATOM   1179  N   VAL   141       2.704  -3.675   0.070  1.00 93.98           N  
ATOM   1180  CA  VAL   141       2.943  -2.551  -0.829  1.00 94.02           C  
ATOM   1181  C   VAL   141       4.352  -2.646  -1.411  1.00 93.65           C  
ATOM   1182  CB  VAL   141       2.753  -1.197  -0.110  1.00 93.55           C  
ATOM   1183  O   VAL   141       4.581  -2.272  -2.564  1.00 92.78           O  
ATOM   1184  CG1 VAL   141       3.075  -0.037  -1.049  1.00 91.50           C  
ATOM   1185  CG2 VAL   141       1.329  -1.074   0.428  1.00 91.21           C  
ATOM   1186  N   LEU   142       5.275  -3.154  -0.670  1.00 93.05           N  
ATOM   1187  CA  LEU   142       6.620  -3.357  -1.197  1.00 93.00           C  
ATOM   1188  C   LEU   142       6.616  -4.398  -2.312  1.00 92.52           C  
ATOM   1189  CB  LEU   142       7.574  -3.790  -0.081  1.00 92.46           C  
ATOM   1190  O   LEU   142       7.374  -4.283  -3.277  1.00 91.47           O  
ATOM   1191  CG  LEU   142       7.936  -2.724   0.954  1.00 90.91           C  
ATOM   1192  CD1 LEU   142       8.741  -3.343   2.093  1.00 87.43           C  
ATOM   1193  CD2 LEU   142       8.711  -1.585   0.302  1.00 87.22           C  
ATOM   1194  N   VAL   143       5.839  -5.396  -2.129  1.00 92.24           N  
ATOM   1195  CA  VAL   143       5.690  -6.379  -3.197  1.00 92.16           C  
ATOM   1196  C   VAL   143       5.160  -5.697  -4.456  1.00 91.69           C  
ATOM   1197  CB  VAL   143       4.751  -7.532  -2.780  1.00 91.55           C  
ATOM   1198  O   VAL   143       5.652  -5.947  -5.559  1.00 90.58           O  
ATOM   1199  CG1 VAL   143       4.348  -8.367  -3.994  1.00 89.10           C  
ATOM   1200  CG2 VAL   143       5.420  -8.410  -1.723  1.00 88.69           C  
ATOM   1201  N   GLN   144       4.195  -4.806  -4.282  1.00 90.93           N  
ATOM   1202  CA  GLN   144       3.650  -4.070  -5.417  1.00 90.63           C  
ATOM   1203  C   GLN   144       4.724  -3.214  -6.084  1.00 89.82           C  
ATOM   1204  CB  GLN   144       2.478  -3.192  -4.976  1.00 89.44           C  
ATOM   1205  O   GLN   144       4.800  -3.151  -7.313  1.00 87.95           O  
ATOM   1206  CG  GLN   144       1.245  -3.979  -4.554  1.00 84.21           C  
ATOM   1207  CD  GLN   144       0.064  -3.087  -4.222  1.00 80.33           C  
ATOM   1208  NE2 GLN   144      -1.125  -3.677  -4.154  1.00 75.52           N  
ATOM   1209  OE1 GLN   144       0.219  -1.877  -4.027  1.00 77.51           O  
ATOM   1210  N   LEU   145       5.478  -2.531  -5.270  1.00 89.38           N  
ATOM   1211  CA  LEU   145       6.520  -1.656  -5.796  1.00 89.04           C  
ATOM   1212  C   LEU   145       7.570  -2.458  -6.557  1.00 88.17           C  
ATOM   1213  CB  LEU   145       7.184  -0.870  -4.662  1.00 87.92           C  
ATOM   1214  O   LEU   145       8.043  -2.027  -7.612  1.00 86.22           O  
ATOM   1215  CG  LEU   145       6.450   0.384  -4.186  1.00 83.88           C  
ATOM   1216  CD1 LEU   145       7.061   0.894  -2.885  1.00 78.08           C  
ATOM   1217  CD2 LEU   145       6.486   1.466  -5.260  1.00 78.31           C  
ATOM   1218  N   GLU   146       7.899  -3.547  -5.978  1.00 88.42           N  
ATOM   1219  CA  GLU   146       8.866  -4.410  -6.649  1.00 88.06           C  
ATOM   1220  C   GLU   146       8.333  -4.893  -7.995  1.00 87.48           C  
ATOM   1221  CB  GLU   146       9.223  -5.607  -5.764  1.00 86.72           C  
ATOM   1222  O   GLU   146       9.066  -4.921  -8.985  1.00 85.63           O  
ATOM   1223  CG  GLU   146      10.314  -6.496  -6.344  1.00 80.68           C  
ATOM   1224  CD  GLU   146      10.691  -7.654  -5.434  1.00 76.35           C  
ATOM   1225  OE1 GLU   146      10.285  -7.653  -4.250  1.00 73.10           O  
ATOM   1226  OE2 GLU   146      11.399  -8.570  -5.908  1.00 70.94           O  
ATOM   1227  N   ASP   147       7.109  -5.337  -7.970  1.00 87.22           N  
ATOM   1228  CA  ASP   147       6.500  -5.779  -9.220  1.00 86.86           C  
ATOM   1229  C   ASP   147       6.462  -4.646 -10.243  1.00 86.03           C  
ATOM   1230  CB  ASP   147       5.087  -6.310  -8.971  1.00 85.73           C  
ATOM   1231  O   ASP   147       6.719  -4.864 -11.429  1.00 83.96           O  
ATOM   1232  CG  ASP   147       5.075  -7.667  -8.290  1.00 82.70           C  
ATOM   1233  OD1 ASP   147       6.126  -8.344  -8.260  1.00 80.67           O  
ATOM   1234  OD2 ASP   147       4.005  -8.065  -7.782  1.00 81.22           O  
ATOM   1235  N   LEU   148       6.093  -3.482  -9.790  1.00 85.27           N  
ATOM   1236  CA  LEU   148       6.072  -2.324 -10.677  1.00 84.75           C  
ATOM   1237  C   LEU   148       7.452  -2.073 -11.277  1.00 83.35           C  
ATOM   1238  CB  LEU   148       5.597  -1.079  -9.922  1.00 83.36           C  
ATOM   1239  O   LEU   148       7.575  -1.825 -12.478  1.00 80.31           O  
ATOM   1240  CG  LEU   148       5.559   0.224 -10.721  1.00 79.30           C  
ATOM   1241  CD1 LEU   148       4.595   0.099 -11.895  1.00 74.28           C  
ATOM   1242  CD2 LEU   148       5.166   1.391  -9.822  1.00 74.79           C  
ATOM   1243  N   GLN   149       8.459  -2.151 -10.456  1.00 83.31           N  
ATOM   1244  CA  GLN   149       9.823  -1.922 -10.921  1.00 83.13           C  
ATOM   1245  C   GLN   149      10.233  -2.966 -11.956  1.00 82.30           C  
ATOM   1246  CB  GLN   149      10.801  -1.935  -9.746  1.00 80.57           C  
ATOM   1247  O   GLN   149      10.897  -2.642 -12.943  1.00 79.63           O  
ATOM   1248  CG  GLN   149      10.751  -0.676  -8.890  1.00 72.05           C  
ATOM   1249  CD  GLN   149      11.634  -0.767  -7.660  1.00 67.68           C  
ATOM   1250  NE2 GLN   149      11.920   0.378  -7.049  1.00 56.31           N  
ATOM   1251  OE1 GLN   149      12.054  -1.858  -7.260  1.00 64.73           O  
ATOM   1252  N   LYS   150       9.857  -4.152 -11.719  1.00 83.50           N  
ATOM   1253  CA  LYS   150      10.180  -5.211 -12.670  1.00 82.87           C  
ATOM   1254  C   LYS   150       9.481  -4.981 -14.007  1.00 81.82           C  
ATOM   1255  CB  LYS   150       9.792  -6.578 -12.104  1.00 81.31           C  
ATOM   1256  O   LYS   150      10.066  -5.214 -15.067  1.00 79.15           O  
ATOM   1257  CG  LYS   150      10.699  -7.064 -10.983  1.00 75.68           C  
ATOM   1258  CD  LYS   150      10.228  -8.400 -10.423  1.00 72.42           C  
ATOM   1259  CE  LYS   150      11.106  -8.863  -9.268  1.00 65.82           C  
ATOM   1260  NZ  LYS   150      10.576 -10.108  -8.635  1.00 59.42           N  
ATOM   1261  N   ASN   151       8.246  -4.475 -13.843  1.00 80.16           N  
ATOM   1262  CA  ASN   151       7.473  -4.232 -15.056  1.00 79.89           C  
ATOM   1263  C   ASN   151       8.003  -3.026 -15.826  1.00 77.26           C  
ATOM   1264  CB  ASN   151       5.993  -4.040 -14.720  1.00 76.85           C  
ATOM   1265  O   ASN   151       7.899  -2.972 -17.053  1.00 72.61           O  
ATOM   1266  CG  ASN   151       5.326  -5.323 -14.264  1.00 70.24           C  
ATOM   1267  ND2 ASN   151       4.235  -5.191 -13.519  1.00 66.64           N  
ATOM   1268  OD1 ASN   151       5.788  -6.423 -14.578  1.00 67.56           O  
ATOM   1269  N   LEU   152       8.414  -2.077 -15.101  1.00 73.25           N  
ATOM   1270  CA  LEU   152       8.923  -0.863 -15.730  1.00 72.64           C  
ATOM   1271  C   LEU   152      10.341  -1.074 -16.251  1.00 69.30           C  
ATOM   1272  CB  LEU   152       8.898   0.305 -14.740  1.00 68.77           C  
ATOM   1273  O   LEU   152      10.837  -0.278 -17.051  1.00 64.00           O  
ATOM   1274  CG  LEU   152       7.517   0.823 -14.337  1.00 65.78           C  
ATOM   1275  CD1 LEU   152       7.643   1.860 -13.227  1.00 61.39           C  
ATOM   1276  CD2 LEU   152       6.792   1.409 -15.544  1.00 64.56           C  
ATOM   1277  N   SER   153      11.053  -2.125 -15.852  1.00 61.65           N  
ATOM   1278  CA  SER   153      12.352  -2.486 -16.409  1.00 61.84           C  
ATOM   1279  C   SER   153      12.200  -3.399 -17.621  1.00 60.14           C  
ATOM   1280  CB  SER   153      13.218  -3.170 -15.351  1.00 56.76           C  
ATOM   1281  O   SER   153      12.954  -3.286 -18.589  1.00 57.36           O  
ATOM   1282  OG  SER   153      12.620  -4.378 -14.915  1.00 53.31           O  
TER    1283      SER   153
END
