# Supplementary material for: The transformative power of transformers in protein structure prediction
Source: Proc Natl Acad Sci U S A. 2023 Jul 31;120(32):e2303499120. doi: 10.1073/pnas.2303499120 (PMC10410766; doi:10.1073/pnas.2303499120)
Supplement: Supplementary file 2 — Dataset S01 (GZ) [file pnas.2303499120.sd01.gz › SI_Data/predicted_structures/ESMFold/T1129s2.pdb]

PARENT N/A
ATOM      1  N   MET     1     -16.029  18.530  27.222  1.00 13.55           N  
ATOM      2  CA  MET     1     -16.651  17.511  26.381  1.00 24.64           C  
ATOM      3  C   MET     1     -15.774  16.267  26.296  1.00 10.75           C  
ATOM      4  CB  MET     1     -16.917  18.061  24.978  1.00 12.58           C  
ATOM      5  O   MET     1     -14.663  16.320  25.766  1.00 11.61           O  
ATOM      6  CG  MET     1     -18.275  18.728  24.829  1.00  8.28           C  
ATOM      7  SD  MET     1     -18.542  19.408  23.146  1.00 15.07           S  
ATOM      8  CE  MET     1     -19.912  20.552  23.476  1.00  9.89           C  
ATOM      9  N   SER     2     -15.928  15.385  27.489  1.00 25.19           N  
ATOM     10  CA  SER     2     -14.884  14.704  28.247  1.00 28.47           C  
ATOM     11  C   SER     2     -14.012  13.844  27.338  1.00 24.60           C  
ATOM     12  CB  SER     2     -15.498  13.837  29.347  1.00 24.60           C  
ATOM     13  O   SER     2     -14.525  13.043  26.554  1.00 25.23           O  
ATOM     14  OG  SER     2     -15.121  12.480  29.187  1.00 25.86           O  
ATOM     15  N   PHE     3     -13.071  14.410  26.506  1.00 25.58           N  
ATOM     16  CA  PHE     3     -11.870  13.850  25.897  1.00 28.08           C  
ATOM     17  C   PHE     3     -11.309  12.718  26.749  1.00 25.55           C  
ATOM     18  CB  PHE     3     -10.808  14.936  25.702  1.00 23.86           C  
ATOM     19  O   PHE     3     -10.924  12.932  27.900  1.00 25.54           O  
ATOM     20  CG  PHE     3     -10.764  15.499  24.308  1.00 25.39           C  
ATOM     21  CD1 PHE     3      -9.933  14.941  23.344  1.00 24.90           C  
ATOM     22  CD2 PHE     3     -11.554  16.587  23.960  1.00 26.24           C  
ATOM     23  CE1 PHE     3      -9.890  15.460  22.052  1.00 25.02           C  
ATOM     24  CE2 PHE     3     -11.517  17.111  22.671  1.00 28.36           C  
ATOM     25  CZ  PHE     3     -10.683  16.547  21.719  1.00 23.33           C  
ATOM     26  N   PHE     4     -12.077  11.638  26.988  1.00 21.38           N  
ATOM     27  CA  PHE     4     -11.714  10.659  28.006  1.00 25.30           C  
ATOM     28  C   PHE     4     -10.224  10.344  27.948  1.00 20.99           C  
ATOM     29  CB  PHE     4     -12.529   9.373  27.833  1.00 20.43           C  
ATOM     30  O   PHE     4      -9.732   9.829  26.942  1.00 21.01           O  
ATOM     31  CG  PHE     4     -13.885   9.421  28.485  1.00 21.71           C  
ATOM     32  CD1 PHE     4     -14.036   9.102  29.829  1.00 19.36           C  
ATOM     33  CD2 PHE     4     -15.008   9.786  27.754  1.00 19.58           C  
ATOM     34  CE1 PHE     4     -15.289   9.145  30.436  1.00 15.51           C  
ATOM     35  CE2 PHE     4     -16.263   9.832  28.354  1.00 19.85           C  
ATOM     36  CZ  PHE     4     -16.402   9.510  29.694  1.00 20.08           C  
ATOM     37  N   ALA     5      -9.268  11.217  28.506  1.00 23.65           N  
ATOM     38  CA  ALA     5      -8.263  10.733  29.448  1.00 23.45           C  
ATOM     39  C   ALA     5      -8.579   9.313  29.908  1.00 23.71           C  
ATOM     40  CB  ALA     5      -8.167  11.670  30.650  1.00 21.92           C  
ATOM     41  O   ALA     5      -9.410   9.113  30.798  1.00 22.50           O  
ATOM     42  N   GLY     6      -9.137   8.392  28.989  1.00 27.23           N  
ATOM     43  CA  GLY     6      -8.778   7.142  29.639  1.00 28.15           C  
ATOM     44  C   GLY     6      -7.317   7.076  30.041  1.00 27.11           C  
ATOM     45  O   GLY     6      -6.434   7.412  29.249  1.00 25.91           O  
ATOM     46  N   LYS     7      -6.933   7.728  31.162  1.00 23.87           N  
ATOM     47  CA  LYS     7      -5.742   7.215  31.833  1.00 24.76           C  
ATOM     48  C   LYS     7      -5.161   6.019  31.085  1.00 23.88           C  
ATOM     49  CB  LYS     7      -6.066   6.824  33.276  1.00 22.01           C  
ATOM     50  O   LYS     7      -5.779   4.954  31.033  1.00 22.65           O  
ATOM     51  CG  LYS     7      -5.771   7.915  34.295  1.00 22.90           C  
ATOM     52  CD  LYS     7      -6.044   7.442  35.716  1.00 26.59           C  
ATOM     53  CE  LYS     7      -5.735   8.528  36.738  1.00 22.13           C  
ATOM     54  NZ  LYS     7      -6.005   8.069  38.133  1.00 18.70           N  
ATOM     55  N   LEU     8      -4.649   6.054  29.871  1.00 27.78           N  
ATOM     56  CA  LEU     8      -3.494   5.166  29.798  1.00 29.18           C  
ATOM     57  C   LEU     8      -2.841   5.010  31.167  1.00 27.84           C  
ATOM     58  CB  LEU     8      -2.471   5.697  28.790  1.00 26.04           C  
ATOM     59  O   LEU     8      -2.325   5.980  31.728  1.00 26.51           O  
ATOM     60  CG  LEU     8      -2.735   5.367  27.320  1.00 26.12           C  
ATOM     61  CD1 LEU     8      -2.087   6.412  26.417  1.00 25.16           C  
ATOM     62  CD2 LEU     8      -2.221   3.971  26.984  1.00 27.52           C  
ATOM     63  N   ASN     9      -3.582   4.579  32.102  1.00 25.58           N  
ATOM     64  CA  ASN     9      -2.864   4.197  33.313  1.00 28.35           C  
ATOM     65  C   ASN     9      -1.418   3.814  33.011  1.00 25.15           C  
ATOM     66  CB  ASN     9      -3.581   3.047  34.023  1.00 23.48           C  
ATOM     67  O   ASN     9      -1.164   2.951  32.169  1.00 23.88           O  
ATOM     68  CG  ASN     9      -4.449   3.519  35.172  1.00 24.34           C  
ATOM     69  ND2 ASN     9      -5.332   2.648  35.646  1.00 12.78           N  
ATOM     70  OD1 ASN     9      -4.328   4.659  35.630  1.00 13.46           O  
ATOM     71  N   ASN    10      -0.451   4.794  32.849  1.00 22.47           N  
ATOM     72  CA  ASN    10       0.977   4.790  33.151  1.00 24.83           C  
ATOM     73  C   ASN    10       1.451   3.409  33.596  1.00 22.44           C  
ATOM     74  CB  ASN    10       1.303   5.834  34.220  1.00 20.59           C  
ATOM     75  O   ASN    10       2.650   3.126  33.580  1.00 20.84           O  
ATOM     76  CG  ASN    10       1.710   7.169  33.628  1.00 21.51           C  
ATOM     77  ND2 ASN    10       1.700   8.211  34.452  1.00 11.72           N  
ATOM     78  OD1 ASN    10       2.029   7.264  32.440  1.00 10.84           O  
ATOM     79  N   LYS    11       0.586   2.376  33.608  1.00 24.38           N  
ATOM     80  CA  LYS    11       1.024   1.036  33.987  1.00 25.55           C  
ATOM     81  C   LYS    11       0.950   0.077  32.802  1.00 24.38           C  
ATOM     82  CB  LYS    11       0.178   0.503  35.145  1.00 21.57           C  
ATOM     83  O   LYS    11       1.501  -1.025  32.853  1.00 22.52           O  
ATOM     84  CG  LYS    11       0.566   1.066  36.505  1.00 22.00           C  
ATOM     85  CD  LYS    11      -0.171   0.357  37.634  1.00 24.06           C  
ATOM     86  CE  LYS    11       0.237   0.900  38.997  1.00 15.13           C  
ATOM     87  NZ  LYS    11      -0.424   0.157  40.110  1.00 12.09           N  
ATOM     88  N   SER    12       0.694   0.569  31.568  1.00 23.15           N  
ATOM     89  CA  SER    12       0.556  -0.493  30.577  1.00 24.87           C  
ATOM     90  C   SER    12       1.348  -0.176  29.313  1.00 23.28           C  
ATOM     91  CB  SER    12      -0.916  -0.711  30.225  1.00 21.32           C  
ATOM     92  O   SER    12       1.605  -1.063  28.496  1.00 22.17           O  
ATOM     93  OG  SER    12      -1.753   0.074  31.057  1.00 14.14           O  
ATOM     94  N   ILE    13       2.274   0.854  29.366  1.00 22.94           N  
ATOM     95  CA  ILE    13       3.295   0.987  28.333  1.00 24.52           C  
ATOM     96  C   ILE    13       4.646   0.536  28.882  1.00 23.02           C  
ATOM     97  CB  ILE    13       3.386   2.439  27.812  1.00 20.88           C  
ATOM     98  O   ILE    13       5.497   0.049  28.133  1.00 21.39           O  
ATOM     99  CG1 ILE    13       2.071   2.849  27.139  1.00 19.63           C  
ATOM    100  CG2 ILE    13       4.566   2.593  26.847  1.00 21.53           C  
ATOM    101  CD1 ILE    13       2.025   4.309  26.709  1.00 20.71           C  
ATOM    102  N   LEU    14       4.637   0.167  30.263  1.00 21.49           N  
ATOM    103  CA  LEU    14       5.852  -0.137  31.011  1.00 21.76           C  
ATOM    104  C   LEU    14       5.861  -1.592  31.466  1.00 21.44           C  
ATOM    105  CB  LEU    14       5.980   0.789  32.224  1.00 19.32           C  
ATOM    106  O   LEU    14       6.859  -2.072  32.008  1.00 20.03           O  
ATOM    107  CG  LEU    14       6.717   2.110  31.994  1.00 19.90           C  
ATOM    108  CD1 LEU    14       6.189   3.183  32.939  1.00 14.60           C  
ATOM    109  CD2 LEU    14       8.220   1.922  32.174  1.00 15.03           C  
ATOM    110  N   SER    15       4.803  -2.384  30.919  1.00 23.36           N  
ATOM    111  CA  SER    15       5.234  -3.717  31.326  1.00 23.78           C  
ATOM    112  C   SER    15       5.922  -4.450  30.179  1.00 23.29           C  
ATOM    113  CB  SER    15       4.043  -4.537  31.825  1.00 21.26           C  
ATOM    114  O   SER    15       5.258  -4.950  29.269  1.00 22.01           O  
ATOM    115  OG  SER    15       3.323  -5.091  30.738  1.00 16.15           O  
ATOM    116  N   LEU    16       6.579  -3.739  29.228  1.00 22.58           N  
ATOM    117  CA  LEU    16       7.691  -4.159  28.383  1.00 23.17           C  
ATOM    118  C   LEU    16       8.874  -4.617  29.230  1.00 22.76           C  
ATOM    119  CB  LEU    16       8.122  -3.019  27.457  1.00 20.93           C  
ATOM    120  O   LEU    16       9.826  -5.203  28.709  1.00 21.63           O  
ATOM    121  CG  LEU    16       7.287  -2.822  26.190  1.00 21.13           C  
ATOM    122  CD1 LEU    16       7.389  -1.379  25.707  1.00 20.60           C  
ATOM    123  CD2 LEU    16       7.734  -3.790  25.099  1.00 23.19           C  
ATOM    124  N   ARG    17       8.543  -5.402  30.354  1.00 22.65           N  
ATOM    125  CA  ARG    17       9.487  -6.137  31.189  1.00 22.23           C  
ATOM    126  C   ARG    17       8.781  -7.239  31.972  1.00 22.51           C  
ATOM    127  CB  ARG    17      10.207  -5.189  32.151  1.00 20.47           C  
ATOM    128  O   ARG    17       7.764  -6.992  32.623  1.00 21.16           O  
ATOM    129  CG  ARG    17      11.530  -4.661  31.620  1.00 20.97           C  
ATOM    130  CD  ARG    17      12.265  -3.831  32.663  1.00 23.57           C  
ATOM    131  NE  ARG    17      13.576  -3.402  32.184  1.00 13.51           N  
ATOM    132  NH1 ARG    17      14.307  -2.642  34.240  1.00 14.13           N  
ATOM    133  NH2 ARG    17      15.674  -2.494  32.405  1.00 14.43           N  
ATOM    134  CZ  ARG    17      14.516  -2.847  32.944  1.00 18.44           C  
ATOM    135  N   ARG    18       8.614  -8.599  31.352  1.00 26.19           N  
ATOM    136  CA  ARG    18       8.724  -9.756  32.235  1.00 26.32           C  
ATOM    137  C   ARG    18       7.610  -9.757  33.277  1.00 26.37           C  
ATOM    138  CB  ARG    18      10.089  -9.778  32.927  1.00 23.49           C  
ATOM    139  O   ARG    18       7.696  -9.052  34.285  1.00 24.69           O  
ATOM    140  CG  ARG    18      11.146 -10.573  32.177  1.00 23.16           C  
ATOM    141  CD  ARG    18      12.457 -10.634  32.948  1.00 27.17           C  
ATOM    142  NE  ARG    18      13.504 -11.301  32.179  1.00 23.44           N  
ATOM    143  NH1 ARG    18      15.146 -11.022  33.781  1.00 19.74           N  
ATOM    144  NH2 ARG    18      15.629 -12.092  31.812  1.00 16.42           N  
ATOM    145  CZ  ARG    18      14.757 -11.470  32.592  1.00 22.34           C  
ATOM    146  N   GLY    19       6.246  -9.815  32.850  1.00 25.81           N  
ATOM    147  CA  GLY    19       5.599 -10.384  34.021  1.00 25.69           C  
ATOM    148  C   GLY    19       5.277 -11.858  33.868  1.00 25.92           C  
ATOM    149  O   GLY    19       4.522 -12.244  32.973  1.00 24.66           O  
ATOM    150  N   SER    20       6.131 -12.823  34.091  1.00 23.40           N  
ATOM    151  CA  SER    20       6.107 -14.056  34.871  1.00 23.77           C  
ATOM    152  C   SER    20       5.345 -13.869  36.179  1.00 23.75           C  
ATOM    153  CB  SER    20       7.530 -14.533  35.165  1.00 21.96           C  
ATOM    154  O   SER    20       5.875 -13.302  37.136  1.00 22.92           O  
ATOM    155  OG  SER    20       8.232 -13.574  35.937  1.00 28.26           O  
ATOM    156  N   GLY    21       4.012 -13.407  36.101  1.00 24.94           N  
ATOM    157  CA  GLY    21       3.368 -13.659  37.380  1.00 25.91           C  
ATOM    158  C   GLY    21       1.880 -13.366  37.367  1.00 25.17           C  
ATOM    159  O   GLY    21       1.462 -12.265  37.003  1.00 24.14           O  
ATOM    160  N   GLY    22       0.998 -14.528  37.111  1.00 23.44           N  
ATOM    161  CA  GLY    22      -0.014 -14.994  38.046  1.00 25.44           C  
ATOM    162  C   GLY    22      -1.362 -14.327  37.848  1.00 23.78           C  
ATOM    163  O   GLY    22      -1.474 -13.103  37.942  1.00 23.52           O  
ATOM    164  N   ASP    23      -2.263 -15.024  37.006  1.00 22.85           N  
ATOM    165  CA  ASP    23      -3.563 -15.653  37.222  1.00 26.66           C  
ATOM    166  C   ASP    23      -3.977 -16.486  36.011  1.00 22.53           C  
ATOM    167  CB  ASP    23      -4.627 -14.595  37.522  1.00 21.51           C  
ATOM    168  O   ASP    23      -4.157 -15.951  34.915  1.00 22.26           O  
ATOM    169  CG  ASP    23      -5.387 -14.868  38.808  1.00 21.98           C  
ATOM    170  OD1 ASP    23      -5.296 -15.994  39.344  1.00 13.43           O  
ATOM    171  OD2 ASP    23      -6.087 -13.950  39.288  1.00 12.78           O  
ATOM    172  N   THR    24      -3.402 -17.719  35.865  1.00 20.77           N  
ATOM    173  CA  THR    24      -3.659 -19.109  35.506  1.00 22.33           C  
ATOM    174  C   THR    24      -5.159 -19.393  35.483  1.00 20.73           C  
ATOM    175  CB  THR    24      -2.966 -20.076  36.483  1.00 19.41           C  
ATOM    176  O   THR    24      -5.581 -20.502  35.150  1.00 19.84           O  
ATOM    177  CG2 THR    24      -1.482 -20.215  36.158  1.00 12.16           C  
ATOM    178  OG1 THR    24      -3.107 -19.579  37.819  1.00 13.49           O  
ATOM    179  N   ASN    25      -6.131 -18.482  35.273  1.00 19.29           N  
ATOM    180  CA  ASN    25      -7.482 -19.031  35.255  1.00 23.00           C  
ATOM    181  C   ASN    25      -8.408 -18.215  34.357  1.00 19.29           C  
ATOM    182  CB  ASN    25      -8.050 -19.106  36.674  1.00 18.42           C  
ATOM    183  O   ASN    25      -9.624 -18.410  34.372  1.00 19.11           O  
ATOM    184  CG  ASN    25      -7.615 -20.357  37.412  1.00 17.65           C  
ATOM    185  ND2 ASN    25      -7.611 -20.292  38.738  1.00 11.06           N  
ATOM    186  OD1 ASN    25      -7.285 -21.373  36.795  1.00  9.65           O  
ATOM    187  N   GLN    26      -7.978 -17.959  33.107  1.00 22.00           N  
ATOM    188  CA  GLN    26      -8.901 -17.491  32.079  1.00 24.85           C  
ATOM    189  C   GLN    26      -8.481 -17.985  30.697  1.00 21.75           C  
ATOM    190  CB  GLN    26      -8.985 -15.964  32.087  1.00 20.62           C  
ATOM    191  O   GLN    26      -7.303 -17.914  30.338  1.00 21.51           O  
ATOM    192  CG  GLN    26      -9.771 -15.398  33.262  1.00 20.79           C  
ATOM    193  CD  GLN    26     -10.035 -13.910  33.129  1.00 21.56           C  
ATOM    194  NE2 GLN    26     -10.780 -13.353  34.078  1.00 14.15           N  
ATOM    195  OE1 GLN    26      -9.573 -13.266  32.181  1.00 28.50           O  
ATOM    196  N   HIS    27      -9.030 -19.235  30.342  1.00 15.58           N  
ATOM    197  CA  HIS    27      -9.166 -20.275  29.328  1.00 23.33           C  
ATOM    198  C   HIS    27      -8.285 -19.983  28.118  1.00 16.25           C  
ATOM    199  CB  HIS    27     -10.627 -20.411  28.894  1.00 15.58           C  
ATOM    200  O   HIS    27      -8.526 -19.019  27.388  1.00 15.35           O  
ATOM    201  CG  HIS    27     -11.451 -21.251  29.816  1.00  9.76           C  
ATOM    202  CD2 HIS    27     -12.415 -20.913  30.705  1.00  7.23           C  
ATOM    203  ND1 HIS    27     -11.320 -22.621  29.891  1.00 11.28           N  
ATOM    204  CE1 HIS    27     -12.172 -23.090  30.787  1.00  7.24           C  
ATOM    205  NE2 HIS    27     -12.848 -22.074  31.296  1.00  7.63           N  
ATOM    206  N   ILE    28      -6.921 -20.087  28.264  1.00 21.73           N  
ATOM    207  CA  ILE    28      -5.914 -20.623  27.355  1.00 21.88           C  
ATOM    208  C   ILE    28      -6.389 -21.960  26.789  1.00 21.70           C  
ATOM    209  CB  ILE    28      -4.549 -20.794  28.060  1.00 20.32           C  
ATOM    210  O   ILE    28      -6.563 -22.928  27.532  1.00 20.91           O  
ATOM    211  CG1 ILE    28      -4.085 -19.459  28.655  1.00 16.96           C  
ATOM    212  CG2 ILE    28      -3.506 -21.352  27.088  1.00 20.17           C  
ATOM    213  CD1 ILE    28      -2.805 -19.558  29.473  1.00 18.92           C  
ATOM    214  N   ASN    29      -7.411 -21.907  25.902  1.00 23.83           N  
ATOM    215  CA  ASN    29      -7.480 -23.171  25.177  1.00 25.74           C  
ATOM    216  C   ASN    29      -6.137 -23.530  24.546  1.00 23.49           C  
ATOM    217  CB  ASN    29      -8.572 -23.117  24.106  1.00 22.12           C  
ATOM    218  O   ASN    29      -5.576 -22.744  23.781  1.00 22.95           O  
ATOM    219  CG  ASN    29      -9.088 -24.491  23.728  1.00 22.33           C  
ATOM    220  ND2 ASN    29     -10.221 -24.530  23.038  1.00 13.89           N  
ATOM    221  OD1 ASN    29      -8.474 -25.510  24.055  1.00 16.40           O  
ATOM    222  N   PRO    30      -5.199 -24.230  25.171  1.00 22.31           N  
ATOM    223  CA  PRO    30      -3.946 -24.814  24.688  1.00 22.06           C  
ATOM    224  C   PRO    30      -3.984 -25.143  23.197  1.00 22.21           C  
ATOM    225  CB  PRO    30      -3.805 -26.088  25.525  1.00 20.74           C  
ATOM    226  O   PRO    30      -2.951 -25.095  22.524  1.00 21.10           O  
ATOM    227  CG  PRO    30      -5.136 -26.262  26.182  1.00 20.86           C  
ATOM    228  CD  PRO    30      -5.901 -24.976  26.058  1.00 23.88           C  
ATOM    229  N   ASP    31      -5.117 -25.260  22.527  1.00 21.71           N  
ATOM    230  CA  ASP    31      -5.333 -25.656  21.139  1.00 22.30           C  
ATOM    231  C   ASP    31      -5.726 -24.456  20.280  1.00 21.43           C  
ATOM    232  CB  ASP    31      -6.408 -26.741  21.051  1.00 19.60           C  
ATOM    233  O   ASP    31      -5.612 -24.500  19.053  1.00 20.70           O  
ATOM    234  CG  ASP    31      -5.952 -28.075  21.616  1.00 19.24           C  
ATOM    235  OD1 ASP    31      -4.735 -28.360  21.601  1.00 11.05           O  
ATOM    236  OD2 ASP    31      -6.818 -28.850  22.076  1.00 11.58           O  
ATOM    237  N   SER    32      -5.818 -23.095  20.840  1.00 23.71           N  
ATOM    238  CA  SER    32      -6.089 -21.691  20.548  1.00 23.85           C  
ATOM    239  C   SER    32      -4.982 -20.791  21.086  1.00 23.60           C  
ATOM    240  CB  SER    32      -7.434 -21.270  21.142  1.00 21.43           C  
ATOM    241  O   SER    32      -4.785 -20.698  22.300  1.00 22.47           O  
ATOM    242  OG  SER    32      -7.386 -21.288  22.558  1.00 16.24           O  
ATOM    243  N   GLN    33      -3.748 -21.011  20.782  1.00 20.51           N  
ATOM    244  CA  GLN    33      -2.621 -20.137  21.093  1.00 23.35           C  
ATOM    245  C   GLN    33      -2.984 -18.672  20.870  1.00 20.20           C  
ATOM    246  CB  GLN    33      -1.402 -20.511  20.248  1.00 18.76           C  
ATOM    247  O   GLN    33      -2.249 -17.939  20.205  1.00 19.51           O  
ATOM    248  CG  GLN    33      -0.741 -21.817  20.666  1.00 18.51           C  
ATOM    249  CD  GLN    33       0.617 -22.020  20.022  1.00 14.92           C  
ATOM    250  NE2 GLN    33       1.328 -23.058  20.450  1.00 11.77           N  
ATOM    251  OE1 GLN    33       1.024 -21.251  19.145  1.00 14.50           O  
ATOM    252  N   THR    34      -4.364 -18.288  21.115  1.00 23.01           N  
ATOM    253  CA  THR    34      -4.902 -16.955  21.362  1.00 24.59           C  
ATOM    254  C   THR    34      -4.909 -16.642  22.855  1.00 22.95           C  
ATOM    255  CB  THR    34      -6.329 -16.816  20.799  1.00 21.01           C  
ATOM    256  O   THR    34      -5.540 -17.353  23.641  1.00 21.98           O  
ATOM    257  CG2 THR    34      -6.636 -15.368  20.431  1.00 20.33           C  
ATOM    258  OG1 THR    34      -6.456 -17.632  19.628  1.00 16.26           O  
ATOM    259  N   ILE    35      -3.790 -16.216  23.414  1.00 20.89           N  
ATOM    260  CA  ILE    35      -3.679 -15.599  24.731  1.00 22.30           C  
ATOM    261  C   ILE    35      -4.496 -14.310  24.768  1.00 20.59           C  
ATOM    262  CB  ILE    35      -2.205 -15.310  25.097  1.00 18.69           C  
ATOM    263  O   ILE    35      -4.215 -13.368  24.023  1.00 19.76           O  
ATOM    264  CG1 ILE    35      -1.371 -16.594  25.007  1.00 11.10           C  
ATOM    265  CG2 ILE    35      -2.108 -14.691  26.495  1.00  9.66           C  
ATOM    266  CD1 ILE    35       0.110 -16.390  25.292  1.00 10.27           C  
ATOM    267  N   PHE    36      -5.833 -14.358  25.051  1.00 21.03           N  
ATOM    268  CA  PHE    36      -6.798 -13.430  25.627  1.00 22.33           C  
ATOM    269  C   PHE    36      -6.383 -13.022  27.036  1.00 20.84           C  
ATOM    270  CB  PHE    36      -8.197 -14.054  25.653  1.00 19.40           C  
ATOM    271  O   PHE    36      -6.258 -13.870  27.922  1.00 19.82           O  
ATOM    272  CG  PHE    36      -8.804 -14.238  24.288  1.00 19.41           C  
ATOM    273  CD1 PHE    36      -9.469 -13.191  23.661  1.00 16.59           C  
ATOM    274  CD2 PHE    36      -8.711 -15.458  23.632  1.00 15.70           C  
ATOM    275  CE1 PHE    36     -10.032 -13.358  22.398  1.00 12.40           C  
ATOM    276  CE2 PHE    36      -9.271 -15.632  22.369  1.00 14.79           C  
ATOM    277  CZ  PHE    36      -9.932 -14.581  21.755  1.00 17.23           C  
ATOM    278  N   HIS    37      -5.505 -11.895  27.198  1.00 18.94           N  
ATOM    279  CA  HIS    37      -5.448 -11.180  28.467  1.00 21.32           C  
ATOM    280  C   HIS    37      -6.630 -10.228  28.617  1.00 18.18           C  
ATOM    281  CB  HIS    37      -4.133 -10.407  28.588  1.00 16.81           C  
ATOM    282  O   HIS    37      -7.001  -9.538  27.665  1.00 17.78           O  
ATOM    283  CG  HIS    37      -3.243 -10.904  29.683  1.00 14.37           C  
ATOM    284  CD2 HIS    37      -2.083 -11.600  29.639  1.00  8.23           C  
ATOM    285  ND1 HIS    37      -3.520 -10.698  31.018  1.00 12.52           N  
ATOM    286  CE1 HIS    37      -2.565 -11.248  31.749  1.00  7.78           C  
ATOM    287  NE2 HIS    37      -1.681 -11.802  30.936  1.00  8.80           N  
ATOM    288  N   SER    38      -7.600 -10.427  29.509  1.00 19.03           N  
ATOM    289  CA  SER    38      -8.748  -9.821  30.175  1.00 19.54           C  
ATOM    290  C   SER    38      -8.443  -8.393  30.612  1.00 18.74           C  
ATOM    291  CB  SER    38      -9.168 -10.655  31.386  1.00 17.46           C  
ATOM    292  O   SER    38      -9.357  -7.591  30.815  1.00 17.97           O  
ATOM    293  OG  SER    38      -8.114 -10.739  32.329  1.00 10.81           O  
ATOM    294  N   ASP    39      -7.166  -7.864  30.440  1.00 19.26           N  
ATOM    295  CA  ASP    39      -6.828  -6.497  30.822  1.00 20.43           C  
ATOM    296  C   ASP    39      -6.029  -5.801  29.722  1.00 18.82           C  
ATOM    297  CB  ASP    39      -6.038  -6.485  32.133  1.00 17.35           C  
ATOM    298  O   ASP    39      -4.920  -6.225  29.390  1.00 18.42           O  
ATOM    299  CG  ASP    39      -6.865  -6.019  33.319  1.00 14.82           C  
ATOM    300  OD1 ASP    39      -7.971  -5.473  33.114  1.00  9.89           O  
ATOM    301  OD2 ASP    39      -6.405  -6.196  34.467  1.00 10.62           O  
ATOM    302  N   MET    40      -6.537  -5.510  28.333  1.00 17.73           N  
ATOM    303  CA  MET    40      -6.192  -5.288  26.932  1.00 19.08           C  
ATOM    304  C   MET    40      -6.150  -3.798  26.611  1.00 17.85           C  
ATOM    305  CB  MET    40      -7.191  -5.994  26.013  1.00 17.30           C  
ATOM    306  O   MET    40      -7.034  -3.281  25.926  1.00 17.52           O  
ATOM    307  CG  MET    40      -7.133  -7.510  26.094  1.00 17.96           C  
ATOM    308  SD  MET    40      -7.323  -8.309  24.453  1.00 17.60           S  
ATOM    309  CE  MET    40      -9.126  -8.225  24.263  1.00 17.10           C  
ATOM    310  N   SER    41      -5.246  -2.920  27.372  1.00 19.62           N  
ATOM    311  CA  SER    41      -4.821  -1.563  27.042  1.00 19.57           C  
ATOM    312  C   SER    41      -3.541  -1.571  26.213  1.00 19.02           C  
ATOM    313  CB  SER    41      -4.608  -0.744  28.315  1.00 17.26           C  
ATOM    314  O   SER    41      -3.296  -0.649  25.432  1.00 18.37           O  
ATOM    315  OG  SER    41      -3.725  -1.410  29.201  1.00 11.49           O  
ATOM    316  N   HIS    42      -3.061  -2.718  25.597  1.00 19.77           N  
ATOM    317  CA  HIS    42      -1.819  -2.942  24.866  1.00 21.05           C  
ATOM    318  C   HIS    42      -1.395  -4.405  24.935  1.00 19.40           C  
ATOM    319  CB  HIS    42      -0.706  -2.046  25.414  1.00 17.68           C  
ATOM    320  O   HIS    42      -1.110  -4.923  26.018  1.00 18.72           O  
ATOM    321  CG  HIS    42      -0.963  -0.585  25.224  1.00 16.76           C  
ATOM    322  CD2 HIS    42      -1.546   0.328  26.035  1.00 10.07           C  
ATOM    323  ND1 HIS    42      -0.606   0.090  24.077  1.00 13.27           N  
ATOM    324  CE1 HIS    42      -0.958   1.359  24.192  1.00  8.37           C  
ATOM    325  NE2 HIS    42      -1.531   1.530  25.371  1.00 10.89           N  
ATOM    326  N   VAL    43      -2.002  -5.359  24.327  1.00 18.71           N  
ATOM    327  CA  VAL    43      -1.446  -6.697  24.151  1.00 20.18           C  
ATOM    328  C   VAL    43      -0.363  -6.669  23.076  1.00 18.46           C  
ATOM    329  CB  VAL    43      -2.541  -7.721  23.779  1.00 16.40           C  
ATOM    330  O   VAL    43      -0.629  -6.311  21.926  1.00 17.88           O  
ATOM    331  CG1 VAL    43      -1.943  -9.118  23.624  1.00  9.71           C  
ATOM    332  CG2 VAL    43      -3.649  -7.724  24.831  1.00  8.40           C  
ATOM    333  N   ILE    44       0.861  -6.365  23.366  1.00 20.01           N  
ATOM    334  CA  ILE    44       2.141  -6.852  22.863  1.00 19.67           C  
ATOM    335  C   ILE    44       2.256  -8.354  23.111  1.00 19.94           C  
ATOM    336  CB  ILE    44       3.326  -6.108  23.519  1.00 18.25           C  
ATOM    337  O   ILE    44       2.218  -8.805  24.259  1.00 19.13           O  
ATOM    338  CG1 ILE    44       3.197  -4.596  23.296  1.00 12.78           C  
ATOM    339  CG2 ILE    44       4.659  -6.630  22.977  1.00 13.65           C  
ATOM    340  CD1 ILE    44       4.273  -3.774  23.991  1.00 14.28           C  
ATOM    341  N   ILE    45       1.692  -9.191  22.126  1.00 20.27           N  
ATOM    342  CA  ILE    45       2.088 -10.595  22.108  1.00 21.32           C  
ATOM    343  C   ILE    45       3.595 -10.704  21.884  1.00 20.02           C  
ATOM    344  CB  ILE    45       1.326 -11.384  21.020  1.00 18.27           C  
ATOM    345  O   ILE    45       4.108 -10.263  20.852  1.00 19.12           O  
ATOM    346  CG1 ILE    45      -0.187 -11.242  21.219  1.00 10.64           C  
ATOM    347  CG2 ILE    45       1.744 -12.857  21.028  1.00  9.02           C  
ATOM    348  CD1 ILE    45      -1.020 -11.946  20.156  1.00  8.90           C  
ATOM    349  N   THR    46       4.453 -10.562  22.858  1.00 19.64           N  
ATOM    350  CA  THR    46       5.766 -11.100  23.197  1.00 19.32           C  
ATOM    351  C   THR    46       5.783 -12.618  23.047  1.00 19.47           C  
ATOM    352  CB  THR    46       6.172 -10.718  24.632  1.00 17.36           C  
ATOM    353  O   THR    46       4.846 -13.300  23.467  1.00 18.67           O  
ATOM    354  CG2 THR    46       6.837  -9.345  24.669  1.00  9.08           C  
ATOM    355  OG1 THR    46       5.005 -10.694  25.463  1.00 12.39           O  
ATOM    356  N   GLU    47       6.393 -13.133  21.910  1.00 18.90           N  
ATOM    357  CA  GLU    47       7.046 -14.436  21.831  1.00 18.89           C  
ATOM    358  C   GLU    47       7.344 -14.989  23.221  1.00 18.78           C  
ATOM    359  CB  GLU    47       8.337 -14.342  21.014  1.00 17.47           C  
ATOM    360  O   GLU    47       8.089 -14.379  23.991  1.00 18.02           O  
ATOM    361  CG  GLU    47       8.182 -14.780  19.565  1.00 17.26           C  
ATOM    362  CD  GLU    47       9.485 -14.740  18.783  1.00 15.93           C  
ATOM    363  OE1 GLU    47      10.521 -14.327  19.351  1.00 20.99           O  
ATOM    364  OE2 GLU    47       9.469 -15.125  17.592  1.00 14.35           O  
ATOM    365  N   THR    48       6.435 -15.622  23.801  1.00 17.29           N  
ATOM    366  CA  THR    48       6.795 -16.520  24.892  1.00 19.63           C  
ATOM    367  C   THR    48       7.111 -17.915  24.363  1.00 17.30           C  
ATOM    368  CB  THR    48       5.669 -16.608  25.939  1.00 15.16           C  
ATOM    369  O   THR    48       6.215 -18.631  23.911  1.00 17.01           O  
ATOM    370  CG2 THR    48       5.821 -15.525  27.003  1.00  7.92           C  
ATOM    371  OG1 THR    48       4.404 -16.445  25.286  1.00 11.39           O  
ATOM    372  N   HIS    49       7.930 -18.062  23.208  1.00 18.87           N  
ATOM    373  CA  HIS    49       8.844 -19.193  23.094  1.00 20.50           C  
ATOM    374  C   HIS    49      10.084 -18.820  22.288  1.00 17.35           C  
ATOM    375  CB  HIS    49       8.140 -20.390  22.452  1.00 16.25           C  
ATOM    376  O   HIS    49       9.972 -18.277  21.186  1.00 17.03           O  
ATOM    377  CG  HIS    49       7.288 -21.166  23.405  1.00 11.60           C  
ATOM    378  CD2 HIS    49       6.625 -22.337  23.253  1.00  7.62           C  
ATOM    379  ND1 HIS    49       7.038 -20.745  24.693  1.00 11.87           N  
ATOM    380  CE1 HIS    49       6.257 -21.626  25.294  1.00  7.31           C  
ATOM    381  NE2 HIS    49       5.991 -22.602  24.442  1.00  8.35           N  
ATOM    382  N   SER    50      11.144 -18.359  22.792  1.00 17.24           N  
ATOM    383  CA  SER    50      12.593 -18.518  22.743  1.00 17.89           C  
ATOM    384  C   SER    50      12.996 -19.619  21.767  1.00 16.43           C  
ATOM    385  CB  SER    50      13.146 -18.832  24.134  1.00 14.24           C  
ATOM    386  O   SER    50      14.148 -19.682  21.335  1.00 15.96           O  
ATOM    387  OG  SER    50      12.637 -20.066  24.611  1.00  9.27           O  
ATOM    388  N   THR    51      12.116 -20.249  21.102  1.00 12.98           N  
ATOM    389  CA  THR    51      12.594 -21.274  20.181  1.00 19.19           C  
ATOM    390  C   THR    51      12.188 -20.943  18.747  1.00 14.80           C  
ATOM    391  CB  THR    51      12.054 -22.664  20.563  1.00  8.90           C  
ATOM    392  O   THR    51      11.006 -20.745  18.461  1.00 13.18           O  
ATOM    393  CG2 THR    51      12.864 -23.275  21.702  1.00  7.09           C  
ATOM    394  OG1 THR    51      10.687 -22.543  20.975  1.00 10.51           O  
ATOM    395  N   GLY    52      12.691 -19.901  18.105  1.00 21.10           N  
ATOM    396  CA  GLY    52      12.965 -20.062  16.686  1.00 18.41           C  
ATOM    397  C   GLY    52      11.834 -20.737  15.933  1.00 20.91           C  
ATOM    398  O   GLY    52      11.302 -21.754  16.382  1.00 19.94           O  
ATOM    399  N   LEU    53      10.630 -20.267  15.802  1.00 17.93           N  
ATOM    400  CA  LEU    53       9.837 -20.957  14.790  1.00 18.51           C  
ATOM    401  C   LEU    53      10.628 -21.119  13.496  1.00 17.66           C  
ATOM    402  CB  LEU    53       8.538 -20.195  14.515  1.00 16.30           C  
ATOM    403  O   LEU    53      10.963 -20.130  12.840  1.00 17.20           O  
ATOM    404  CG  LEU    53       7.264 -20.785  15.121  1.00 12.67           C  
ATOM    405  CD1 LEU    53       6.420 -19.685  15.757  1.00  8.20           C  
ATOM    406  CD2 LEU    53       6.464 -21.534  14.061  1.00  9.01           C  
ATOM    407  N   ARG    54      11.692 -21.823  13.578  1.00 19.63           N  
ATOM    408  CA  ARG    54      12.010 -22.899  12.646  1.00 18.31           C  
ATOM    409  C   ARG    54      10.759 -23.383  11.921  1.00 19.04           C  
ATOM    410  CB  ARG    54      12.675 -24.066  13.378  1.00 16.99           C  
ATOM    411  O   ARG    54       9.755 -23.711  12.556  1.00 18.24           O  
ATOM    412  CG  ARG    54      14.149 -24.242  13.048  1.00 12.33           C  
ATOM    413  CD  ARG    54      14.738 -25.468  13.730  1.00  8.34           C  
ATOM    414  NE  ARG    54      16.082 -25.763  13.242  1.00  7.45           N  
ATOM    415  NH1 ARG    54      16.314 -27.721  14.446  1.00  7.77           N  
ATOM    416  NH2 ARG    54      18.014 -26.997  13.089  1.00  5.68           N  
ATOM    417  CZ  ARG    54      16.800 -26.826  13.594  1.00  8.18           C  
ATOM    418  N   LEU    55      10.309 -22.824  10.802  1.00 20.51           N  
ATOM    419  CA  LEU    55       9.893 -23.683   9.699  1.00 20.12           C  
ATOM    420  C   LEU    55      10.622 -25.021   9.747  1.00 20.47           C  
ATOM    421  CB  LEU    55      10.152 -22.994   8.356  1.00 19.10           C  
ATOM    422  O   LEU    55      11.830 -25.084   9.505  1.00 19.48           O  
ATOM    423  CG  LEU    55       9.247 -21.810   8.015  1.00 18.98           C  
ATOM    424  CD1 LEU    55       9.880 -20.957   6.921  1.00 17.53           C  
ATOM    425  CD2 LEU    55       7.866 -22.297   7.589  1.00 18.66           C  
ATOM    426  N   ASP    56      10.756 -25.575  10.907  1.00 15.83           N  
ATOM    427  CA  ASP    56      11.314 -26.923  10.872  1.00 18.69           C  
ATOM    428  C   ASP    56      10.586 -27.792   9.850  1.00 15.24           C  
ATOM    429  CB  ASP    56      11.244 -27.569  12.257  1.00 13.02           C  
ATOM    430  O   ASP    56       9.356 -27.871   9.858  1.00 15.03           O  
ATOM    431  CG  ASP    56      12.610 -27.923  12.817  1.00  6.78           C  
ATOM    432  OD1 ASP    56      13.604 -27.904  12.058  1.00  8.74           O  
ATOM    433  OD2 ASP    56      12.695 -28.226  14.027  1.00  9.21           O  
ATOM    434  N   GLN    57      11.075 -27.776   8.488  1.00 15.77           N  
ATOM    435  CA  GLN    57      11.433 -28.985   7.754  1.00 18.06           C  
ATOM    436  C   GLN    57      10.490 -30.135   8.095  1.00 15.69           C  
ATOM    437  CB  GLN    57      12.879 -29.386   8.051  1.00 13.90           C  
ATOM    438  O   GLN    57      10.652 -30.794   9.125  1.00 15.62           O  
ATOM    439  CG  GLN    57      13.914 -28.543   7.318  1.00  8.17           C  
ATOM    440  CD  GLN    57      15.291 -29.180   7.311  1.00  7.15           C  
ATOM    441  NE2 GLN    57      16.205 -28.607   6.535  1.00  7.52           N  
ATOM    442  OE1 GLN    57      15.531 -30.179   7.997  1.00  9.35           O  
ATOM    443  N   GLY    58       9.153 -29.968   7.922  1.00 20.80           N  
ATOM    444  CA  GLY    58       8.630 -31.288   7.608  1.00 19.00           C  
ATOM    445  C   GLY    58       7.825 -31.320   6.323  1.00 20.43           C  
ATOM    446  O   GLY    58       7.071 -30.389   6.033  1.00 19.52           O  
ATOM    447  N   ALA    59       8.350 -31.426   5.095  1.00 12.81           N  
ATOM    448  CA  ALA    59       7.820 -32.216   3.986  1.00 17.73           C  
ATOM    449  C   ALA    59       6.327 -32.477   4.163  1.00 13.29           C  
ATOM    450  CB  ALA    59       8.578 -33.535   3.863  1.00  9.67           C  
ATOM    451  O   ALA    59       5.929 -33.306   4.985  1.00 13.59           O  
ATOM    452  N   GLY    60       5.542 -31.487   4.540  1.00 20.26           N  
ATOM    453  CA  GLY    60       4.124 -31.809   4.545  1.00 18.87           C  
ATOM    454  C   GLY    60       3.234 -30.586   4.424  1.00 19.65           C  
ATOM    455  O   GLY    60       3.568 -29.516   4.938  1.00 18.93           O  
ATOM    456  N   ASP    61       2.816 -30.132   3.213  1.00 19.76           N  
ATOM    457  CA  ASP    61       1.557 -29.448   2.935  1.00 18.76           C  
ATOM    458  C   ASP    61       1.339 -28.286   3.901  1.00 19.06           C  
ATOM    459  CB  ASP    61       0.385 -30.427   3.017  1.00 17.63           C  
ATOM    460  O   ASP    61       1.549 -28.427   5.108  1.00 18.65           O  
ATOM    461  CG  ASP    61       0.390 -31.453   1.897  1.00 14.37           C  
ATOM    462  OD1 ASP    61       0.963 -31.178   0.821  1.00 10.71           O  
ATOM    463  OD2 ASP    61      -0.187 -32.545   2.091  1.00 11.57           O  
ATOM    464  N   TYR    62       2.003 -27.252   3.902  1.00 22.54           N  
ATOM    465  CA  TYR    62       1.672 -25.990   4.555  1.00 22.94           C  
ATOM    466  C   TYR    62       0.296 -26.057   5.207  1.00 22.58           C  
ATOM    467  CB  TYR    62       1.718 -24.836   3.549  1.00 21.20           C  
ATOM    468  O   TYR    62      -0.716 -26.212   4.520  1.00 21.84           O  
ATOM    469  CG  TYR    62       3.085 -24.602   2.955  1.00 21.15           C  
ATOM    470  CD1 TYR    62       4.014 -23.785   3.596  1.00 19.86           C  
ATOM    471  CD2 TYR    62       3.452 -25.197   1.753  1.00 21.20           C  
ATOM    472  CE1 TYR    62       5.275 -23.565   3.051  1.00 19.81           C  
ATOM    473  CE2 TYR    62       4.710 -24.984   1.199  1.00 23.00           C  
ATOM    474  OH  TYR    62       6.860 -23.953   1.311  1.00 13.27           O  
ATOM    475  CZ  TYR    62       5.613 -24.168   1.854  1.00 20.03           C  
ATOM    476  N   TYR    63      -0.008 -27.031   6.207  1.00 20.10           N  
ATOM    477  CA  TYR    63      -1.222 -27.285   6.974  1.00 20.33           C  
ATOM    478  C   TYR    63      -1.614 -26.063   7.795  1.00 19.91           C  
ATOM    479  CB  TYR    63      -1.033 -28.494   7.895  1.00 18.30           C  
ATOM    480  O   TYR    63      -0.808 -25.542   8.569  1.00 19.27           O  
ATOM    481  CG  TYR    63      -0.847 -29.797   7.157  1.00 16.53           C  
ATOM    482  CD1 TYR    63      -1.944 -30.564   6.770  1.00  8.85           C  
ATOM    483  CD2 TYR    63       0.425 -30.264   6.844  1.00  9.98           C  
ATOM    484  CE1 TYR    63      -1.777 -31.767   6.091  1.00  8.09           C  
ATOM    485  CE2 TYR    63       0.604 -31.465   6.165  1.00  9.68           C  
ATOM    486  OH  TYR    63      -0.331 -33.397   5.121  1.00  7.58           O  
ATOM    487  CZ  TYR    63      -0.502 -32.208   5.793  1.00  9.15           C  
ATOM    488  N   TRP    64      -2.335 -25.078   7.259  1.00 12.66           N  
ATOM    489  CA  TRP    64      -3.417 -24.163   7.606  1.00 21.57           C  
ATOM    490  C   TRP    64      -4.528 -24.892   8.354  1.00 14.10           C  
ATOM    491  CB  TRP    64      -3.983 -23.498   6.348  1.00 13.71           C  
ATOM    492  O   TRP    64      -5.548 -25.256   7.764  1.00 13.41           O  
ATOM    493  CG  TRP    64      -2.977 -22.696   5.578  1.00 15.98           C  
ATOM    494  CD1 TRP    64      -2.229 -23.116   4.513  1.00  9.93           C  
ATOM    495  CD2 TRP    64      -2.606 -21.335   5.817  1.00  9.44           C  
ATOM    496  CE2 TRP    64      -1.627 -20.994   4.857  1.00  8.82           C  
ATOM    497  CE3 TRP    64      -3.008 -20.369   6.749  1.00 18.73           C  
ATOM    498  NE1 TRP    64      -1.415 -22.097   4.075  1.00 18.95           N  
ATOM    499  CH2 TRP    64      -1.454 -18.800   5.728  1.00 17.49           C  
ATOM    500  CZ2 TRP    64      -1.043 -19.726   4.805  1.00 16.88           C  
ATOM    501  CZ3 TRP    64      -2.426 -19.108   6.695  1.00 17.40           C  
ATOM    502  N   SER    65      -4.399 -25.943   9.235  1.00 19.01           N  
ATOM    503  CA  SER    65      -5.381 -26.931   9.670  1.00 17.89           C  
ATOM    504  C   SER    65      -5.751 -26.735  11.136  1.00 19.01           C  
ATOM    505  CB  SER    65      -4.849 -28.348   9.454  1.00 17.66           C  
ATOM    506  O   SER    65      -6.738 -27.298  11.614  1.00 18.00           O  
ATOM    507  OG  SER    65      -3.855 -28.663  10.414  1.00 12.38           O  
ATOM    508  N   GLU    66      -5.963 -25.520  11.839  1.00 19.83           N  
ATOM    509  CA  GLU    66      -6.753 -25.644  13.061  1.00 19.39           C  
ATOM    510  C   GLU    66      -6.902 -24.296  13.761  1.00 19.75           C  
ATOM    511  CB  GLU    66      -6.119 -26.663  14.011  1.00 18.40           C  
ATOM    512  O   GLU    66      -5.934 -23.767  14.311  1.00 19.03           O  
ATOM    513  CG  GLU    66      -6.252 -28.105  13.544  1.00 17.28           C  
ATOM    514  CD  GLU    66      -5.753 -29.115  14.564  1.00 11.85           C  
ATOM    515  OE1 GLU    66      -5.242 -28.700  15.629  1.00 15.70           O  
ATOM    516  OE2 GLU    66      -5.872 -30.332  14.297  1.00 12.81           O  
ATOM    517  N   MET    67      -7.650 -23.257  13.072  1.00 18.35           N  
ATOM    518  CA  MET    67      -8.082 -22.011  13.699  1.00 19.58           C  
ATOM    519  C   MET    67      -9.551 -22.085  14.102  1.00 18.20           C  
ATOM    520  CB  MET    67      -7.857 -20.828  12.756  1.00 17.23           C  
ATOM    521  O   MET    67     -10.368 -22.665  13.383  1.00 17.59           O  
ATOM    522  CG  MET    67      -6.465 -20.225  12.850  1.00 16.72           C  
ATOM    523  SD  MET    67      -6.419 -18.473  12.307  1.00 17.27           S  
ATOM    524  CE  MET    67      -4.710 -18.047  12.745  1.00 14.02           C  
ATOM    525  N   PRO    68      -9.902 -21.909  15.468  1.00 21.25           N  
ATOM    526  CA  PRO    68     -11.238 -21.942  16.068  1.00 20.91           C  
ATOM    527  C   PRO    68     -12.295 -21.277  15.189  1.00 21.02           C  
ATOM    528  CB  PRO    68     -11.055 -21.172  17.378  1.00 19.55           C  
ATOM    529  O   PRO    68     -12.034 -20.234  14.585  1.00 20.23           O  
ATOM    530  CG  PRO    68      -9.698 -20.554  17.272  1.00 18.09           C  
ATOM    531  CD  PRO    68      -9.007 -21.124  16.067  1.00 12.02           C  
ATOM    532  N   SER    69     -13.290 -21.963  14.577  1.00 19.42           N  
ATOM    533  CA  SER    69     -14.639 -22.206  14.077  1.00 18.82           C  
ATOM    534  C   SER    69     -15.593 -21.092  14.496  1.00 19.12           C  
ATOM    535  CB  SER    69     -15.163 -23.553  14.577  1.00 17.26           C  
ATOM    536  O   SER    69     -16.723 -21.020  14.009  1.00 18.09           O  
ATOM    537  OG  SER    69     -15.127 -23.612  15.992  1.00 10.66           O  
ATOM    538  N   ARG    70     -15.274 -19.842  14.896  1.00 20.93           N  
ATOM    539  CA  ARG    70     -16.310 -18.873  15.238  1.00 19.51           C  
ATOM    540  C   ARG    70     -15.893 -17.461  14.841  1.00 20.79           C  
ATOM    541  CB  ARG    70     -16.623 -18.926  16.735  1.00 19.15           C  
ATOM    542  O   ARG    70     -14.807 -17.004  15.202  1.00 19.96           O  
ATOM    543  CG  ARG    70     -17.581 -20.039  17.126  1.00 17.55           C  
ATOM    544  CD  ARG    70     -17.957 -19.969  18.599  1.00 16.38           C  
ATOM    545  NE  ARG    70     -18.832 -21.072  18.986  1.00 12.52           N  
ATOM    546  NH1 ARG    70     -19.239 -20.276  21.116  1.00 11.56           N  
ATOM    547  NH2 ARG    70     -20.197 -22.238  20.418  1.00 11.40           N  
ATOM    548  CZ  ARG    70     -19.421 -21.193  20.172  1.00 12.28           C  
ATOM    549  N   VAL    71     -16.416 -16.953  13.717  1.00 20.83           N  
ATOM    550  CA  VAL    71     -16.619 -15.621  13.156  1.00 20.52           C  
ATOM    551  C   VAL    71     -17.749 -14.913  13.900  1.00 20.87           C  
ATOM    552  CB  VAL    71     -16.935 -15.685  11.644  1.00 19.95           C  
ATOM    553  O   VAL    71     -18.886 -15.390  13.914  1.00 20.40           O  
ATOM    554  CG1 VAL    71     -17.095 -14.280  11.067  1.00 14.40           C  
ATOM    555  CG2 VAL    71     -15.839 -16.448  10.903  1.00 17.98           C  
ATOM    556  N   THR    72     -17.406 -14.095  14.952  1.00 19.05           N  
ATOM    557  CA  THR    72     -18.279 -13.125  15.604  1.00 19.74           C  
ATOM    558  C   THR    72     -17.699 -11.718  15.496  1.00 19.01           C  
ATOM    559  CB  THR    72     -18.500 -13.480  17.086  1.00 16.64           C  
ATOM    560  O   THR    72     -16.488 -11.528  15.624  1.00 18.29           O  
ATOM    561  CG2 THR    72     -19.944 -13.899  17.342  1.00  8.38           C  
ATOM    562  OG1 THR    72     -17.629 -14.559  17.448  1.00 11.56           O  
ATOM    563  N   GLN    73     -18.307 -10.789  14.659  1.00 20.88           N  
ATOM    564  CA  GLN    73     -18.644  -9.370  14.613  1.00 20.89           C  
ATOM    565  C   GLN    73     -17.579  -8.529  15.313  1.00 20.68           C  
ATOM    566  CB  GLN    73     -20.011  -9.121  15.251  1.00 19.15           C  
ATOM    567  O   GLN    73     -17.136  -8.868  16.412  1.00 19.85           O  
ATOM    568  CG  GLN    73     -21.013  -8.454  14.318  1.00 17.83           C  
ATOM    569  CD  GLN    73     -22.375  -8.262  14.959  1.00 16.86           C  
ATOM    570  NE2 GLN    73     -23.298  -7.658  14.220  1.00 14.46           N  
ATOM    571  OE1 GLN    73     -22.595  -8.654  16.110  1.00 24.48           O  
ATOM    572  N   LEU    74     -16.658  -7.859  14.500  1.00 23.91           N  
ATOM    573  CA  LEU    74     -15.918  -6.704  14.995  1.00 24.54           C  
ATOM    574  C   LEU    74     -16.854  -5.526  15.248  1.00 23.92           C  
ATOM    575  CB  LEU    74     -14.827  -6.299  14.000  1.00 22.98           C  
ATOM    576  O   LEU    74     -17.507  -5.037  14.324  1.00 23.48           O  
ATOM    577  CG  LEU    74     -13.559  -7.153  14.000  1.00 22.16           C  
ATOM    578  CD1 LEU    74     -12.913  -7.143  12.619  1.00 19.96           C  
ATOM    579  CD2 LEU    74     -12.579  -6.657  15.058  1.00 21.59           C  
ATOM    580  N   HIS    75     -17.491  -5.449  16.300  1.00 20.65           N  
ATOM    581  CA  HIS    75     -18.105  -4.279  16.916  1.00 22.07           C  
ATOM    582  C   HIS    75     -17.067  -3.430  17.642  1.00 20.48           C  
ATOM    583  CB  HIS    75     -19.210  -4.701  17.886  1.00 18.73           C  
ATOM    584  O   HIS    75     -16.378  -3.919  18.541  1.00 19.55           O  
ATOM    585  CG  HIS    75     -20.578  -4.681  17.282  1.00 17.61           C  
ATOM    586  CD2 HIS    75     -21.196  -5.553  16.451  1.00 11.02           C  
ATOM    587  ND1 HIS    75     -21.480  -3.665  17.515  1.00 13.81           N  
ATOM    588  CE1 HIS    75     -22.597  -3.915  16.852  1.00  9.35           C  
ATOM    589  NE2 HIS    75     -22.450  -5.055  16.198  1.00 12.20           N  
ATOM    590  N   ASN    76     -16.296  -2.611  16.972  1.00 23.32           N  
ATOM    591  CA  ASN    76     -15.797  -1.491  17.762  1.00 25.77           C  
ATOM    592  C   ASN    76     -16.935  -0.599  18.251  1.00 23.19           C  
ATOM    593  CB  ASN    76     -14.790  -0.670  16.954  1.00 22.23           C  
ATOM    594  O   ASN    76     -17.606   0.055  17.450  1.00 22.65           O  
ATOM    595  CG  ASN    76     -13.924   0.217  17.827  1.00 22.24           C  
ATOM    596  ND2 ASN    76     -13.000   0.939  17.206  1.00 16.82           N  
ATOM    597  OD1 ASN    76     -14.085   0.251  19.050  1.00 24.55           O  
ATOM    598  N   ASN    77     -17.364  -0.934  19.315  1.00 23.29           N  
ATOM    599  CA  ASN    77     -18.176  -0.027  20.119  1.00 25.66           C  
ATOM    600  C   ASN    77     -17.364   1.171  20.605  1.00 23.30           C  
ATOM    601  CB  ASN    77     -18.792  -0.768  21.308  1.00 21.82           C  
ATOM    602  O   ASN    77     -17.922   2.122  21.155  1.00 22.25           O  
ATOM    603  CG  ASN    77     -19.887  -1.731  20.892  1.00 21.95           C  
ATOM    604  ND2 ASN    77     -20.185  -2.697  21.753  1.00 14.37           N  
ATOM    605  OD1 ASN    77     -20.458  -1.608  19.806  1.00 18.37           O  
ATOM    606  N   ASP    78     -15.975   1.313  20.237  1.00 25.21           N  
ATOM    607  CA  ASP    78     -15.268   2.479  20.758  1.00 26.92           C  
ATOM    608  C   ASP    78     -14.535   3.220  19.641  1.00 25.20           C  
ATOM    609  CB  ASP    78     -14.280   2.065  21.850  1.00 23.94           C  
ATOM    610  O   ASP    78     -13.571   2.703  19.074  1.00 24.51           O  
ATOM    611  CG  ASP    78     -13.706   3.247  22.611  1.00 23.55           C  
ATOM    612  OD1 ASP    78     -13.885   4.402  22.168  1.00 25.57           O  
ATOM    613  OD2 ASP    78     -13.066   3.022  23.661  1.00 19.99           O  
ATOM    614  N   PRO    79     -15.207   4.214  18.940  1.00 24.49           N  
ATOM    615  CA  PRO    79     -14.691   5.110  17.902  1.00 25.44           C  
ATOM    616  C   PRO    79     -13.270   5.588  18.189  1.00 24.47           C  
ATOM    617  CB  PRO    79     -15.677   6.281  17.926  1.00 22.75           C  
ATOM    618  O   PRO    79     -12.578   6.058  17.282  1.00 23.42           O  
ATOM    619  CG  PRO    79     -16.293   6.234  19.287  1.00 22.22           C  
ATOM    620  CD  PRO    79     -16.218   4.823  19.796  1.00 24.97           C  
ATOM    621  N   ASN    80     -12.755   5.613  19.343  1.00 21.98           N  
ATOM    622  CA  ASN    80     -11.492   6.196  19.781  1.00 24.99           C  
ATOM    623  C   ASN    80     -10.426   5.125  20.000  1.00 22.16           C  
ATOM    624  CB  ASN    80     -11.692   7.014  21.059  1.00 20.61           C  
ATOM    625  O   ASN    80      -9.291   5.438  20.363  1.00 21.28           O  
ATOM    626  CG  ASN    80     -12.584   8.220  20.846  1.00 20.85           C  
ATOM    627  ND2 ASN    80     -13.494   8.458  21.783  1.00 14.06           N  
ATOM    628  OD1 ASN    80     -12.458   8.933  19.846  1.00 17.16           O  
ATOM    629  N   ARG    81     -10.765   3.812  19.640  1.00 23.16           N  
ATOM    630  CA  ARG    81      -9.815   2.734  19.891  1.00 24.54           C  
ATOM    631  C   ARG    81      -8.986   2.434  18.646  1.00 23.13           C  
ATOM    632  CB  ARG    81     -10.544   1.470  20.352  1.00 21.25           C  
ATOM    633  O   ARG    81      -9.533   2.278  17.552  1.00 22.22           O  
ATOM    634  CG  ARG    81     -10.321   1.130  21.817  1.00 21.10           C  
ATOM    635  CD  ARG    81     -11.040  -0.152  22.214  1.00 22.28           C  
ATOM    636  NE  ARG    81     -10.945  -0.401  23.649  1.00 16.57           N  
ATOM    637  NH1 ARG    81     -11.968  -2.470  23.568  1.00 17.22           N  
ATOM    638  NH2 ARG    81     -11.249  -1.620  25.572  1.00 16.61           N  
ATOM    639  CZ  ARG    81     -11.388  -1.496  24.260  1.00 20.84           C  
ATOM    640  N   VAL    82      -7.620   2.884  18.639  1.00 23.62           N  
ATOM    641  CA  VAL    82      -6.506   2.511  17.773  1.00 24.69           C  
ATOM    642  C   VAL    82      -6.124   1.053  18.022  1.00 23.63           C  
ATOM    643  CB  VAL    82      -5.283   3.428  17.996  1.00 22.07           C  
ATOM    644  O   VAL    82      -5.931   0.643  19.169  1.00 22.79           O  
ATOM    645  CG1 VAL    82      -4.164   3.083  17.014  1.00 16.81           C  
ATOM    646  CG2 VAL    82      -5.684   4.895  17.859  1.00 20.40           C  
ATOM    647  N   VAL    83      -6.497   0.189  17.180  1.00 26.85           N  
ATOM    648  CA  VAL    83      -5.909  -1.144  17.095  1.00 27.64           C  
ATOM    649  C   VAL    83      -4.505  -1.052  16.503  1.00 26.82           C  
ATOM    650  CB  VAL    83      -6.783  -2.097  16.250  1.00 25.31           C  
ATOM    651  O   VAL    83      -4.319  -0.506  15.413  1.00 25.86           O  
ATOM    652  CG1 VAL    83      -6.220  -3.517  16.281  1.00 24.96           C  
ATOM    653  CG2 VAL    83      -8.227  -2.080  16.749  1.00 24.51           C  
ATOM    654  N   LEU    84      -3.323  -1.078  17.217  1.00 23.74           N  
ATOM    655  CA  LEU    84      -1.898  -1.220  16.940  1.00 24.23           C  
ATOM    656  C   LEU    84      -1.547  -2.669  16.618  1.00 23.72           C  
ATOM    657  CB  LEU    84      -1.069  -0.735  18.133  1.00 22.23           C  
ATOM    658  O   LEU    84      -1.946  -3.584  17.343  1.00 22.77           O  
ATOM    659  CG  LEU    84      -1.082   0.771  18.401  1.00 21.66           C  
ATOM    660  CD1 LEU    84      -0.581   1.063  19.811  1.00 19.12           C  
ATOM    661  CD2 LEU    84      -0.238   1.505  17.365  1.00 20.12           C  
ATOM    662  N   THR    85      -1.306  -2.964  15.407  1.00 29.92           N  
ATOM    663  CA  THR    85      -0.801  -4.263  14.979  1.00 31.12           C  
ATOM    664  C   THR    85       0.723  -4.252  14.899  1.00 29.88           C  
ATOM    665  CB  THR    85      -1.386  -4.668  13.613  1.00 28.63           C  
ATOM    666  O   THR    85       1.308  -3.402  14.225  1.00 28.98           O  
ATOM    667  CG2 THR    85      -1.032  -6.110  13.268  1.00 26.74           C  
ATOM    668  OG1 THR    85      -2.812  -4.534  13.652  1.00 28.23           O  
ATOM    669  N   GLU    86       1.463  -4.778  15.927  1.00 26.69           N  
ATOM    670  CA  GLU    86       2.875  -5.147  15.958  1.00 28.61           C  
ATOM    671  C   GLU    86       3.111  -6.484  15.262  1.00 26.63           C  
ATOM    672  CB  GLU    86       3.383  -5.208  17.401  1.00 25.17           C  
ATOM    673  O   GLU    86       2.362  -7.440  15.472  1.00 25.55           O  
ATOM    674  CG  GLU    86       4.888  -5.024  17.531  1.00 24.71           C  
ATOM    675  CD  GLU    86       5.372  -5.039  18.972  1.00 27.17           C  
ATOM    676  OE1 GLU    86       4.536  -4.902  19.894  1.00 35.82           O  
ATOM    677  OE2 GLU    86       6.597  -5.188  19.181  1.00 31.85           O  
ATOM    678  N   ILE    87       4.020  -6.477  14.213  1.00 30.34           N  
ATOM    679  CA  ILE    87       4.528  -7.647  13.505  1.00 31.62           C  
ATOM    680  C   ILE    87       5.961  -7.935  13.947  1.00 30.21           C  
ATOM    681  CB  ILE    87       4.469  -7.450  11.973  1.00 29.26           C  
ATOM    682  O   ILE    87       6.822  -7.054  13.896  1.00 29.23           O  
ATOM    683  CG1 ILE    87       3.036  -7.135  11.530  1.00 28.23           C  
ATOM    684  CG2 ILE    87       5.007  -8.688  11.249  1.00 27.36           C  
ATOM    685  CD1 ILE    87       2.885  -6.919  10.031  1.00 27.20           C  
ATOM    686  N   GLU    88       6.169  -9.044  14.639  1.00 31.71           N  
ATOM    687  CA  GLU    88       7.471  -9.662  14.869  1.00 33.03           C  
ATOM    688  C   GLU    88       7.843 -10.606  13.729  1.00 31.65           C  
ATOM    689  CB  GLU    88       7.481 -10.416  16.201  1.00 30.38           C  
ATOM    690  O   GLU    88       7.039 -11.451  13.329  1.00 30.24           O  
ATOM    691  CG  GLU    88       8.873 -10.809  16.675  1.00 29.38           C  
ATOM    692  CD  GLU    88       8.875 -11.485  18.037  1.00 32.13           C  
ATOM    693  OE1 GLU    88       7.919 -11.277  18.819  1.00 40.74           O  
ATOM    694  OE2 GLU    88       9.840 -12.227  18.325  1.00 42.00           O  
ATOM    695  N   PHE    89       8.972 -10.325  13.137  1.00 32.43           N  
ATOM    696  CA  PHE    89       9.674 -11.135  12.149  1.00 34.39           C  
ATOM    697  C   PHE    89      10.429 -12.276  12.821  1.00 32.17           C  
ATOM    698  CB  PHE    89      10.643 -10.272  11.335  1.00 31.21           C  
ATOM    699  O   PHE    89      10.636 -12.259  14.037  1.00 31.07           O  
ATOM    700  CG  PHE    89       9.960  -9.288  10.424  1.00 29.54           C  
ATOM    701  CD1 PHE    89       9.586  -9.654   9.137  1.00 29.47           C  
ATOM    702  CD2 PHE    89       9.694  -7.995  10.855  1.00 32.32           C  
ATOM    703  CE1 PHE    89       8.954  -8.745   8.292  1.00 33.71           C  
ATOM    704  CE2 PHE    89       9.062  -7.081  10.016  1.00 34.06           C  
ATOM    705  CZ  PHE    89       8.694  -7.458   8.735  1.00 34.35           C  
ATOM    706  N   SER    90      10.533 -13.377  11.990  1.00 28.07           N  
ATOM    707  CA  SER    90      11.189 -14.608  12.420  1.00 30.84           C  
ATOM    708  C   SER    90      12.571 -14.325  13.000  1.00 27.92           C  
ATOM    709  CB  SER    90      11.308 -15.588  11.252  1.00 26.62           C  
ATOM    710  O   SER    90      13.103 -15.129  13.768  1.00 26.52           O  
ATOM    711  OG  SER    90      12.002 -14.996  10.168  1.00 26.79           O  
ATOM    712  N   ASP    91      13.173 -13.093  12.710  1.00 26.27           N  
ATOM    713  CA  ASP    91      14.462 -12.747  13.302  1.00 28.30           C  
ATOM    714  C   ASP    91      14.279 -12.009  14.625  1.00 26.36           C  
ATOM    715  CB  ASP    91      15.286 -11.895  12.334  1.00 24.67           C  
ATOM    716  O   ASP    91      15.256 -11.588  15.248  1.00 24.96           O  
ATOM    717  CG  ASP    91      14.651 -10.546  12.044  1.00 24.00           C  
ATOM    718  OD1 ASP    91      13.527 -10.285  12.525  1.00 27.97           O  
ATOM    719  OD2 ASP    91      15.280  -9.737  11.328  1.00 30.14           O  
ATOM    720  N   GLY    92      13.140 -12.156  15.283  1.00 31.17           N  
ATOM    721  CA  GLY    92      12.900 -11.350  16.470  1.00 32.02           C  
ATOM    722  C   GLY    92      12.688  -9.880  16.160  1.00 31.07           C  
ATOM    723  O   GLY    92      12.407  -9.085  17.060  1.00 29.56           O  
ATOM    724  N   SER    93      12.879  -9.415  14.837  1.00 30.59           N  
ATOM    725  CA  SER    93      12.604  -8.005  14.578  1.00 32.12           C  
ATOM    726  C   SER    93      11.105  -7.733  14.531  1.00 30.47           C  
ATOM    727  CB  SER    93      13.252  -7.565  13.265  1.00 28.25           C  
ATOM    728  O   SER    93      10.326  -8.591  14.109  1.00 29.12           O  
ATOM    729  OG  SER    93      12.635  -8.205  12.161  1.00 28.36           O  
ATOM    730  N   ARG    94      10.608  -6.814  15.280  1.00 30.34           N  
ATOM    731  CA  ARG    94       9.257  -6.351  15.580  1.00 31.66           C  
ATOM    732  C   ARG    94       8.930  -5.078  14.806  1.00 30.13           C  
ATOM    733  CB  ARG    94       9.093  -6.107  17.082  1.00 28.58           C  
ATOM    734  O   ARG    94       9.728  -4.138  14.780  1.00 28.84           O  
ATOM    735  CG  ARG    94       9.228  -7.364  17.928  1.00 27.25           C  
ATOM    736  CD  ARG    94       9.045  -7.068  19.410  1.00 29.03           C  
ATOM    737  NE  ARG    94       9.305  -8.247  20.231  1.00 28.69           N  
ATOM    738  NH1 ARG    94       8.725  -7.240  22.227  1.00 26.35           N  
ATOM    739  NH2 ARG    94       9.414  -9.426  22.199  1.00 23.14           N  
ATOM    740  CZ  ARG    94       9.147  -8.301  21.550  1.00 30.52           C  
ATOM    741  N   HIS    95       7.940  -5.149  13.950  1.00 28.43           N  
ATOM    742  CA  HIS    95       7.431  -3.984  13.236  1.00 29.10           C  
ATOM    743  C   HIS    95       6.012  -3.644  13.676  1.00 28.25           C  
ATOM    744  CB  HIS    95       7.469  -4.223  11.725  1.00 26.48           C  
ATOM    745  O   HIS    95       5.161  -4.531  13.782  1.00 27.16           O  
ATOM    746  CG  HIS    95       8.854  -4.324  11.168  1.00 24.94           C  
ATOM    747  CD2 HIS    95       9.703  -5.374  11.084  1.00 26.07           C  
ATOM    748  ND1 HIS    95       9.513  -3.248  10.614  1.00 27.51           N  
ATOM    749  CE1 HIS    95      10.712  -3.634  10.211  1.00 24.99           C  
ATOM    750  NE2 HIS    95      10.852  -4.920  10.484  1.00 25.85           N  
ATOM    751  N   MET    96       5.759  -2.642  14.356  1.00 23.35           N  
ATOM    752  CA  MET    96       4.455  -2.023  14.577  1.00 25.54           C  
ATOM    753  C   MET    96       3.796  -1.655  13.252  1.00 23.18           C  
ATOM    754  CB  MET    96       4.591  -0.779  15.457  1.00 21.79           C  
ATOM    755  O   MET    96       4.367  -0.908  12.456  1.00 22.27           O  
ATOM    756  CG  MET    96       4.341  -1.042  16.933  1.00 21.23           C  
ATOM    757  SD  MET    96       3.817   0.467  17.836  1.00 17.46           S  
ATOM    758  CE  MET    96       2.871   1.307  16.536  1.00 17.25           C  
ATOM    759  N   LEU    97       2.844  -2.478  12.691  1.00 26.07           N  
ATOM    760  CA  LEU    97       1.839  -1.960  11.769  1.00 25.69           C  
ATOM    761  C   LEU    97       0.949  -0.931  12.458  1.00 26.05           C  
ATOM    762  CB  LEU    97       0.984  -3.101  11.213  1.00 24.69           C  
ATOM    763  O   LEU    97       0.483  -1.156  13.577  1.00 25.36           O  
ATOM    764  CG  LEU    97       1.656  -4.014  10.186  1.00 23.65           C  
ATOM    765  CD1 LEU    97       0.898  -5.333  10.073  1.00 21.45           C  
ATOM    766  CD2 LEU    97       1.740  -3.322   8.829  1.00 23.17           C  
ATOM    767  N   SER    98       1.324   0.368  12.462  1.00 23.52           N  
ATOM    768  CA  SER    98       0.615   1.589  12.830  1.00 24.19           C  
ATOM    769  C   SER    98      -0.894   1.366  12.854  1.00 23.47           C  
ATOM    770  CB  SER    98       0.956   2.720  11.859  1.00 21.75           C  
ATOM    771  O   SER    98      -1.441   0.695  11.977  1.00 22.69           O  
ATOM    772  OG  SER    98       0.244   2.571  10.643  1.00 13.94           O  
ATOM    773  N   GLY    99      -1.586   1.070  14.130  1.00 23.35           N  
ATOM    774  CA  GLY    99      -2.849   1.153  14.846  1.00 22.09           C  
ATOM    775  C   GLY    99      -3.964   1.763  14.019  1.00 23.25           C  
ATOM    776  O   GLY    99      -3.736   2.707  13.259  1.00 22.29           O  
ATOM    777  N   MET   100      -4.994   0.885  13.533  1.00 22.40           N  
ATOM    778  CA  MET   100      -6.345   1.088  13.016  1.00 22.36           C  
ATOM    779  C   MET   100      -7.223   1.787  14.048  1.00 22.34           C  
ATOM    780  CB  MET   100      -6.973  -0.248  12.614  1.00 21.11           C  
ATOM    781  O   MET   100      -7.350   1.319  15.181  1.00 21.56           O  
ATOM    782  CG  MET   100      -6.350  -0.870  11.375  1.00 20.25           C  
ATOM    783  SD  MET   100      -7.200  -2.413  10.861  1.00 19.56           S  
ATOM    784  CE  MET   100      -6.642  -3.538  12.171  1.00 17.84           C  
ATOM    785  N   SER   101      -7.320   3.152  14.066  1.00 20.50           N  
ATOM    786  CA  SER   101      -8.531   3.747  14.622  1.00 20.59           C  
ATOM    787  C   SER   101      -9.742   3.461  13.740  1.00 20.26           C  
ATOM    788  CB  SER   101      -8.358   5.257  14.791  1.00 18.72           C  
ATOM    789  O   SER   101      -9.723   3.742  12.540  1.00 19.67           O  
ATOM    790  OG  SER   101      -9.610   5.885  15.009  1.00 11.37           O  
ATOM    791  N   MET   102     -10.582   2.334  14.035  1.00 21.16           N  
ATOM    792  CA  MET   102     -11.924   1.964  13.594  1.00 19.68           C  
ATOM    793  C   MET   102     -12.953   2.985  14.067  1.00 21.03           C  
ATOM    794  CB  MET   102     -12.295   0.572  14.109  1.00 19.94           C  
ATOM    795  O   MET   102     -13.017   3.304  15.256  1.00 20.18           O  
ATOM    796  CG  MET   102     -11.444  -0.545  13.525  1.00 19.27           C  
ATOM    797  SD  MET   102     -12.188  -2.202  13.781  1.00 19.43           S  
ATOM    798  CE  MET   102     -12.122  -2.306  15.592  1.00 17.11           C  
ATOM    799  N   GLY   103     -13.241   4.123  13.276  1.00 22.64           N  
ATOM    800  CA  GLY   103     -14.433   4.921  13.512  1.00 20.04           C  
ATOM    801  C   GLY   103     -15.638   4.089  13.909  1.00 22.51           C  
ATOM    802  O   GLY   103     -15.664   2.877  13.684  1.00 21.52           O  
ATOM    803  N   VAL   104     -16.476   4.539  14.975  1.00 17.21           N  
ATOM    804  CA  VAL   104     -17.807   4.042  15.306  1.00 18.84           C  
ATOM    805  C   VAL   104     -18.494   3.525  14.044  1.00 16.37           C  
ATOM    806  CB  VAL   104     -18.671   5.134  15.974  1.00 14.78           C  
ATOM    807  O   VAL   104     -18.610   4.249  13.052  1.00 15.76           O  
ATOM    808  CG1 VAL   104     -19.993   4.550  16.469  1.00  9.38           C  
ATOM    809  CG2 VAL   104     -17.908   5.788  17.125  1.00  7.77           C  
ATOM    810  N   GLY   105     -18.680   2.149  13.991  1.00 21.12           N  
ATOM    811  CA  GLY   105     -19.363   1.421  12.934  1.00 19.47           C  
ATOM    812  C   GLY   105     -18.442   1.013  11.799  1.00 21.10           C  
ATOM    813  O   GLY   105     -18.875   0.367  10.843  1.00 20.27           O  
ATOM    814  N   ALA   106     -17.192   1.400  11.750  1.00 21.86           N  
ATOM    815  CA  ALA   106     -16.208   0.927  10.779  1.00 20.88           C  
ATOM    816  C   ALA   106     -15.713  -0.471  11.138  1.00 21.69           C  
ATOM    817  CB  ALA   106     -15.034   1.899  10.695  1.00 20.20           C  
ATOM    818  O   ALA   106     -15.544  -0.794  12.316  1.00 20.91           O  
ATOM    819  N   LYS   107     -16.208  -1.500  10.378  1.00 22.11           N  
ATOM    820  CA  LYS   107     -15.877  -2.914  10.219  1.00 21.84           C  
ATOM    821  C   LYS   107     -14.588  -3.090   9.422  1.00 22.07           C  
ATOM    822  CB  LYS   107     -17.023  -3.660   9.535  1.00 20.53           C  
ATOM    823  O   LYS   107     -14.476  -2.599   8.297  1.00 21.30           O  
ATOM    824  CG  LYS   107     -18.308  -3.701  10.349  1.00 19.74           C  
ATOM    825  CD  LYS   107     -19.378  -4.539   9.661  1.00 20.02           C  
ATOM    826  CE  LYS   107     -20.696  -4.500  10.424  1.00 17.11           C  
ATOM    827  NZ  LYS   107     -21.738  -5.350   9.774  1.00 14.20           N  
ATOM    828  N   ALA   108     -13.339  -2.911  10.080  1.00 23.32           N  
ATOM    829  CA  ALA   108     -12.016  -3.201   9.533  1.00 22.45           C  
ATOM    830  C   ALA   108     -11.698  -4.691   9.629  1.00 23.25           C  
ATOM    831  CB  ALA   108     -10.949  -2.385  10.259  1.00 22.17           C  
ATOM    832  O   ALA   108     -12.013  -5.336  10.632  1.00 22.51           O  
ATOM    833  N   TYR   109     -11.412  -5.223   8.415  1.00 24.13           N  
ATOM    834  CA  TYR   109     -10.672  -6.450   8.140  1.00 24.17           C  
ATOM    835  C   TYR   109      -9.226  -6.144   7.771  1.00 24.05           C  
ATOM    836  CB  TYR   109     -11.342  -7.240   7.011  1.00 22.91           C  
ATOM    837  O   TYR   109      -8.957  -5.219   7.001  1.00 23.31           O  
ATOM    838  CG  TYR   109     -12.748  -7.686   7.334  1.00 22.22           C  
ATOM    839  CD1 TYR   109     -12.988  -8.919   7.936  1.00 20.09           C  
ATOM    840  CD2 TYR   109     -13.839  -6.875   7.037  1.00 21.68           C  
ATOM    841  CE1 TYR   109     -14.282  -9.334   8.234  1.00 20.02           C  
ATOM    842  CE2 TYR   109     -15.137  -7.281   7.330  1.00 22.77           C  
ATOM    843  OH  TYR   109     -16.631  -8.916   8.220  1.00 14.68           O  
ATOM    844  CZ  TYR   109     -15.348  -8.509   7.928  1.00 19.27           C  
ATOM    845  N   GLY   110      -8.197  -6.253   8.733  1.00 24.42           N  
ATOM    846  CA  GLY   110      -6.804  -6.518   8.410  1.00 22.93           C  
ATOM    847  C   GLY   110      -6.633  -7.487   7.256  1.00 24.41           C  
ATOM    848  O   GLY   110      -7.253  -8.552   7.235  1.00 23.60           O  
ATOM    849  N   ILE   111      -6.741  -7.033   5.940  1.00 23.75           N  
ATOM    850  CA  ILE   111      -6.362  -7.825   4.775  1.00 23.50           C  
ATOM    851  C   ILE   111      -4.868  -7.662   4.504  1.00 23.72           C  
ATOM    852  CB  ILE   111      -7.179  -7.422   3.527  1.00 22.35           C  
ATOM    853  O   ILE   111      -4.366  -6.540   4.408  1.00 22.93           O  
ATOM    854  CG1 ILE   111      -8.681  -7.541   3.812  1.00 21.33           C  
ATOM    855  CG2 ILE   111      -6.781  -8.277   2.321  1.00 21.34           C  
ATOM    856  CD1 ILE   111      -9.567  -7.046   2.677  1.00 18.83           C  
ATOM    857  N   ILE   112      -3.953  -8.648   5.080  1.00 23.13           N  
ATOM    858  CA  ILE   112      -2.531  -8.962   4.995  1.00 23.06           C  
ATOM    859  C   ILE   112      -2.242  -9.696   3.688  1.00 23.13           C  
ATOM    860  CB  ILE   112      -2.067  -9.810   6.200  1.00 21.89           C  
ATOM    861  O   ILE   112      -2.954 -10.636   3.326  1.00 22.33           O  
ATOM    862  CG1 ILE   112      -2.429  -9.112   7.516  1.00 21.89           C  
ATOM    863  CG2 ILE   112      -0.562 -10.083   6.121  1.00 21.27           C  
ATOM    864  CD1 ILE   112      -2.092  -9.922   8.760  1.00 19.65           C  
ATOM    865  N   ASN   113      -1.510  -8.970   2.768  1.00 23.87           N  
ATOM    866  CA  ASN   113      -0.818  -9.499   1.598  1.00 24.04           C  
ATOM    867  C   ASN   113      -0.408 -10.955   1.799  1.00 23.74           C  
ATOM    868  CB  ASN   113       0.407  -8.644   1.266  1.00 22.59           C  
ATOM    869  O   ASN   113       0.266 -11.285   2.777  1.00 22.86           O  
ATOM    870  CG  ASN   113       0.929  -8.891  -0.136  1.00 21.79           C  
ATOM    871  ND2 ASN   113       1.693  -7.940  -0.660  1.00 18.00           N  
ATOM    872  OD1 ASN   113       0.646  -9.927  -0.743  1.00 23.74           O  
ATOM    873  N   PRO   114      -1.182 -11.978   1.370  1.00 23.42           N  
ATOM    874  CA  PRO   114      -0.615 -13.327   1.419  1.00 22.62           C  
ATOM    875  C   PRO   114       0.783 -13.403   0.810  1.00 23.38           C  
ATOM    876  CB  PRO   114      -1.611 -14.158   0.606  1.00 21.97           C  
ATOM    877  O   PRO   114       1.578 -14.268   1.185  1.00 22.32           O  
ATOM    878  CG  PRO   114      -2.508 -13.153  -0.041  1.00 21.34           C  
ATOM    879  CD  PRO   114      -2.256 -11.813   0.590  1.00 22.50           C  
ATOM    880  N   GLN   115       1.251 -12.418  -0.038  1.00 20.73           N  
ATOM    881  CA  GLN   115       2.613 -12.581  -0.537  1.00 19.98           C  
ATOM    882  C   GLN   115       3.630 -11.998   0.440  1.00 20.65           C  
ATOM    883  CB  GLN   115       2.765 -11.923  -1.909  1.00 18.92           C  
ATOM    884  O   GLN   115       4.778 -12.443   0.488  1.00 19.67           O  
ATOM    885  CG  GLN   115       2.208 -12.756  -3.056  1.00 17.76           C  
ATOM    886  CD  GLN   115       2.537 -12.173  -4.418  1.00 14.83           C  
ATOM    887  NE2 GLN   115       2.503 -13.014  -5.446  1.00 13.86           N  
ATOM    888  OE1 GLN   115       2.819 -10.978  -4.545  1.00 20.13           O  
ATOM    889  N   ILE   116       3.300 -11.109   1.368  1.00 22.11           N  
ATOM    890  CA  ILE   116       4.222 -10.972   2.490  1.00 21.24           C  
ATOM    891  C   ILE   116       4.273 -12.279   3.279  1.00 22.05           C  
ATOM    892  CB  ILE   116       3.816  -9.803   3.415  1.00 20.30           C  
ATOM    893  O   ILE   116       5.322 -12.649   3.811  1.00 20.77           O  
ATOM    894  CG1 ILE   116       3.825  -8.481   2.640  1.00 17.95           C  
ATOM    895  CG2 ILE   116       4.742  -9.732   4.633  1.00 19.10           C  
ATOM    896  CD1 ILE   116       3.334  -7.287   3.448  1.00 17.00           C  
ATOM    897  N   MET   117       3.272 -13.271   3.140  1.00 21.06           N  
ATOM    898  CA  MET   117       3.235 -14.516   3.901  1.00 20.81           C  
ATOM    899  C   MET   117       4.067 -15.596   3.217  1.00 21.00           C  
ATOM    900  CB  MET   117       1.794 -14.998   4.075  1.00 19.45           C  
ATOM    901  O   MET   117       4.622 -16.472   3.883  1.00 19.88           O  
ATOM    902  CG  MET   117       0.948 -14.094   4.957  1.00 18.75           C  
ATOM    903  SD  MET   117      -0.263 -15.032   5.967  1.00 18.12           S  
ATOM    904  CE  MET   117      -1.387 -15.610   4.665  1.00 17.24           C  
ATOM    905  N   SER   118       4.335 -15.494   1.887  1.00 22.59           N  
ATOM    906  CA  SER   118       5.207 -16.487   1.267  1.00 21.48           C  
ATOM    907  C   SER   118       6.674 -16.094   1.401  1.00 22.57           C  
ATOM    908  CB  SER   118       4.851 -16.666  -0.209  1.00 20.75           C  
ATOM    909  O   SER   118       7.562 -16.942   1.289  1.00 21.33           O  
ATOM    910  OG  SER   118       5.242 -15.532  -0.963  1.00 21.38           O  
ATOM    911  N   GLN   119       6.920 -14.831   1.926  1.00 21.29           N  
ATOM    912  CA  GLN   119       8.327 -14.499   2.119  1.00 20.14           C  
ATOM    913  C   GLN   119       8.764 -14.767   3.556  1.00 21.07           C  
ATOM    914  CB  GLN   119       8.588 -13.036   1.755  1.00 19.26           C  
ATOM    915  O   GLN   119       8.199 -14.207   4.497  1.00 20.24           O  
ATOM    916  CG  GLN   119       8.590 -12.765   0.257  1.00 17.94           C  
ATOM    917  CD  GLN   119       9.161 -11.404  -0.093  1.00 15.52           C  
ATOM    918  NE2 GLN   119       9.317 -11.141  -1.386  1.00 14.18           N  
ATOM    919  OE1 GLN   119       9.457 -10.594   0.792  1.00 23.86           O  
ATOM    920  N   GLY   120       8.785 -16.033   4.024  1.00 21.66           N  
ATOM    921  CA  GLY   120       9.551 -16.511   5.164  1.00 20.69           C  
ATOM    922  C   GLY   120       9.086 -15.927   6.484  1.00 21.44           C  
ATOM    923  O   GLY   120       9.220 -14.724   6.718  1.00 20.55           O  
ATOM    924  N   GLY   121       7.804 -16.369   6.936  1.00 22.68           N  
ATOM    925  CA  GLY   121       7.404 -16.335   8.334  1.00 21.24           C  
ATOM    926  C   GLY   121       6.950 -14.962   8.792  1.00 22.65           C  
ATOM    927  O   GLY   121       7.444 -14.440   9.793  1.00 21.51           O  
ATOM    928  N   LEU   122       6.341 -14.146   8.033  1.00 20.39           N  
ATOM    929  CA  LEU   122       5.683 -12.984   8.619  1.00 20.51           C  
ATOM    930  C   LEU   122       4.325 -13.364   9.199  1.00 20.29           C  
ATOM    931  CB  LEU   122       5.514 -11.879   7.574  1.00 18.96           C  
ATOM    932  O   LEU   122       3.493 -13.954   8.507  1.00 19.85           O  
ATOM    933  CG  LEU   122       6.357 -10.619   7.776  1.00 17.94           C  
ATOM    934  CD1 LEU   122       7.097 -10.265   6.490  1.00 14.01           C  
ATOM    935  CD2 LEU   122       5.483  -9.457   8.233  1.00 13.68           C  
ATOM    936  N   LYS   123       4.322 -13.702  10.565  1.00 22.12           N  
ATOM    937  CA  LYS   123       3.276 -13.691  11.582  1.00 21.46           C  
ATOM    938  C   LYS   123       2.741 -12.279  11.806  1.00 22.15           C  
ATOM    939  CB  LYS   123       3.800 -14.267  12.898  1.00 20.80           C  
ATOM    940  O   LYS   123       3.485 -11.386  12.219  1.00 21.25           O  
ATOM    941  CG  LYS   123       3.931 -15.783  12.902  1.00 20.32           C  
ATOM    942  CD  LYS   123       4.345 -16.305  14.271  1.00 20.60           C  
ATOM    943  CE  LYS   123       4.532 -17.816  14.261  1.00 17.23           C  
ATOM    944  NZ  LYS   123       4.924 -18.335  15.606  1.00 14.26           N  
ATOM    945  N   THR   124       1.854 -11.721  10.980  1.00 22.69           N  
ATOM    946  CA  THR   124       1.064 -10.581  11.431  1.00 23.47           C  
ATOM    947  C   THR   124       0.053 -11.009  12.491  1.00 22.72           C  
ATOM    948  CB  THR   124       0.327  -9.912  10.256  1.00 21.56           C  
ATOM    949  O   THR   124      -0.703 -11.962  12.287  1.00 22.30           O  
ATOM    950  CG2 THR   124       0.344  -8.393  10.390  1.00 20.39           C  
ATOM    951  OG1 THR   124       0.966 -10.279   9.027  1.00 18.46           O  
ATOM    952  N   GLN   125       0.454 -10.971  13.802  1.00 20.72           N  
ATOM    953  CA  GLN   125      -0.335 -10.896  15.027  1.00 21.09           C  
ATOM    954  C   GLN   125      -1.111  -9.584  15.102  1.00 20.69           C  
ATOM    955  CB  GLN   125       0.565 -11.045  16.255  1.00 19.29           C  
ATOM    956  O   GLN   125      -0.521  -8.504  15.038  1.00 19.84           O  
ATOM    957  CG  GLN   125       0.037 -12.031  17.288  1.00 18.55           C  
ATOM    958  CD  GLN   125       0.967 -12.190  18.476  1.00 17.50           C  
ATOM    959  NE2 GLN   125       0.516 -12.923  19.488  1.00 14.43           N  
ATOM    960  OE1 GLN   125       2.083 -11.660  18.484  1.00 23.36           O  
ATOM    961  N   ILE   126      -2.395  -9.508  14.474  1.00 23.02           N  
ATOM    962  CA  ILE   126      -3.421  -8.507  14.745  1.00 23.27           C  
ATOM    963  C   ILE   126      -4.015  -8.740  16.132  1.00 23.00           C  
ATOM    964  CB  ILE   126      -4.534  -8.533  13.674  1.00 21.79           C  
ATOM    965  O   ILE   126      -4.402  -9.862  16.468  1.00 22.31           O  
ATOM    966  CG1 ILE   126      -3.934  -8.338  12.276  1.00 21.54           C  
ATOM    967  CG2 ILE   126      -5.593  -7.467  13.969  1.00 21.09           C  
ATOM    968  CD1 ILE   126      -4.951  -8.437  11.147  1.00 19.69           C  
ATOM    969  N   THR   127      -3.543  -7.966  17.125  1.00 20.94           N  
ATOM    970  CA  THR   127      -3.952  -7.759  18.510  1.00 21.33           C  
ATOM    971  C   THR   127      -5.285  -7.021  18.576  1.00 20.87           C  
ATOM    972  CB  THR   127      -2.887  -6.972  19.296  1.00 19.36           C  
ATOM    973  O   THR   127      -5.427  -5.934  18.011  1.00 20.05           O  
ATOM    974  CG2 THR   127      -2.566  -7.653  20.622  1.00 13.38           C  
ATOM    975  OG1 THR   127      -1.690  -6.887  18.513  1.00 15.00           O  
ATOM    976  N   ALA   128      -6.622  -7.791  18.645  1.00 21.19           N  
ATOM    977  CA  ALA   128      -7.975  -7.411  19.042  1.00 19.94           C  
ATOM    978  C   ALA   128      -8.089  -7.293  20.559  1.00 21.09           C  
ATOM    979  CB  ALA   128      -8.989  -8.422  18.513  1.00 20.18           C  
ATOM    980  O   ALA   128      -7.533  -8.111  21.295  1.00 20.43           O  
ATOM    981  N   SER   129      -8.447  -6.184  21.130  1.00 19.58           N  
ATOM    982  CA  SER   129      -8.852  -5.629  22.417  1.00 19.27           C  
ATOM    983  C   SER   129     -10.296  -5.992  22.746  1.00 19.33           C  
ATOM    984  CB  SER   129      -8.686  -4.109  22.422  1.00 18.26           C  
ATOM    985  O   SER   129     -11.105  -6.220  21.844  1.00 18.88           O  
ATOM    986  OG  SER   129      -9.698  -3.490  21.645  1.00 13.42           O  
ATOM    987  N   ALA   130     -10.736  -6.666  23.814  1.00 18.44           N  
ATOM    988  CA  ALA   130     -11.499  -7.347  24.857  1.00 17.35           C  
ATOM    989  C   ALA   130     -12.937  -7.598  24.410  1.00 18.33           C  
ATOM    990  CB  ALA   130     -11.481  -6.533  26.148  1.00 17.68           C  
ATOM    991  O   ALA   130     -13.570  -8.563  24.845  1.00 17.38           O  
ATOM    992  N   ASP   131     -13.456  -7.023  23.375  1.00 18.00           N  
ATOM    993  CA  ASP   131     -14.646  -7.423  22.630  1.00 20.11           C  
ATOM    994  C   ASP   131     -14.367  -7.465  21.130  1.00 19.09           C  
ATOM    995  CB  ASP   131     -15.808  -6.470  22.922  1.00 16.18           C  
ATOM    996  O   ASP   131     -15.281  -7.306  20.318  1.00 17.93           O  
ATOM    997  CG  ASP   131     -16.493  -6.760  24.246  1.00  7.66           C  
ATOM    998  OD1 ASP   131     -16.421  -7.909  24.732  1.00  8.54           O  
ATOM    999  OD2 ASP   131     -17.114  -5.831  24.807  1.00  9.15           O  
ATOM   1000  N   LEU   132     -13.029  -7.509  20.832  1.00 17.66           N  
ATOM   1001  CA  LEU   132     -12.556  -7.754  19.474  1.00 18.95           C  
ATOM   1002  C   LEU   132     -12.420  -9.250  19.208  1.00 17.41           C  
ATOM   1003  CB  LEU   132     -11.213  -7.058  19.239  1.00 14.85           C  
ATOM   1004  O   LEU   132     -11.576  -9.917  19.810  1.00 16.25           O  
ATOM   1005  CG  LEU   132     -11.276  -5.633  18.686  1.00  8.26           C  
ATOM   1006  CD1 LEU   132     -10.132  -4.795  19.247  1.00  7.58           C  
ATOM   1007  CD2 LEU   132     -11.236  -5.649  17.162  1.00  8.27           C  
ATOM   1008  N   SER   133     -13.467 -10.145  19.327  1.00 19.93           N  
ATOM   1009  CA  SER   133     -13.297 -11.383  18.573  1.00 20.06           C  
ATOM   1010  C   SER   133     -12.691 -11.115  17.200  1.00 19.72           C  
ATOM   1011  CB  SER   133     -14.637 -12.103  18.417  1.00 17.36           C  
ATOM   1012  O   SER   133     -13.256 -10.363  16.402  1.00 18.84           O  
ATOM   1013  OG  SER   133     -15.298 -11.686  17.235  1.00  9.43           O  
ATOM   1014  N   LEU   134     -11.433 -10.446  17.117  1.00 20.75           N  
ATOM   1015  CA  LEU   134     -10.696 -10.614  15.870  1.00 21.00           C  
ATOM   1016  C   LEU   134     -10.881 -12.021  15.313  1.00 20.68           C  
ATOM   1017  CB  LEU   134      -9.207 -10.329  16.084  1.00 19.04           C  
ATOM   1018  O   LEU   134     -10.523 -13.004  15.967  1.00 20.02           O  
ATOM   1019  CG  LEU   134      -8.725  -8.925  15.715  1.00 16.94           C  
ATOM   1020  CD1 LEU   134      -7.734  -8.414  16.755  1.00  9.33           C  
ATOM   1021  CD2 LEU   134      -8.097  -8.924  14.325  1.00 10.26           C  
ATOM   1022  N   ASP   135     -12.025 -12.373  14.906  1.00 20.50           N  
ATOM   1023  CA  ASP   135     -12.006 -13.449  13.920  1.00 20.43           C  
ATOM   1024  C   ASP   135     -11.127 -13.084  12.726  1.00 20.32           C  
ATOM   1025  CB  ASP   135     -13.426 -13.769  13.449  1.00 18.44           C  
ATOM   1026  O   ASP   135     -11.411 -12.122  12.009  1.00 19.46           O  
ATOM   1027  CG  ASP   135     -13.905 -15.139  13.898  1.00 13.58           C  
ATOM   1028  OD1 ASP   135     -13.063 -16.003  14.223  1.00  9.64           O  
ATOM   1029  OD2 ASP   135     -15.136 -15.357  13.924  1.00 10.36           O  
ATOM   1030  N   VAL   136      -9.761 -12.669  12.986  1.00 21.28           N  
ATOM   1031  CA  VAL   136      -8.756 -12.871  11.948  1.00 20.46           C  
ATOM   1032  C   VAL   136      -9.308 -13.796  10.865  1.00 21.15           C  
ATOM   1033  CB  VAL   136      -7.448 -13.454  12.530  1.00 19.40           C  
ATOM   1034  O   VAL   136      -9.753 -14.908  11.158  1.00 20.26           O  
ATOM   1035  CG1 VAL   136      -6.284 -13.239  11.564  1.00 12.08           C  
ATOM   1036  CG2 VAL   136      -7.143 -12.826  13.888  1.00 10.55           C  
ATOM   1037  N   GLY   137     -10.471 -13.401  10.293  1.00 22.98           N  
ATOM   1038  CA  GLY   137     -10.638 -14.277   9.144  1.00 21.40           C  
ATOM   1039  C   GLY   137      -9.338 -14.907   8.681  1.00 22.88           C  
ATOM   1040  O   GLY   137      -8.433 -14.209   8.221  1.00 21.88           O  
ATOM   1041  N   TYR   138      -8.578 -15.464   9.641  1.00 20.96           N  
ATOM   1042  CA  TYR   138      -7.868 -16.697   9.322  1.00 20.85           C  
ATOM   1043  C   TYR   138      -8.780 -17.681   8.598  1.00 20.74           C  
ATOM   1044  CB  TYR   138      -7.311 -17.342  10.595  1.00 19.30           C  
ATOM   1045  O   TYR   138      -9.869 -17.997   9.082  1.00 19.77           O  
ATOM   1046  CG  TYR   138      -6.143 -16.594  11.192  1.00 16.64           C  
ATOM   1047  CD1 TYR   138      -4.837 -16.872  10.795  1.00  8.66           C  
ATOM   1048  CD2 TYR   138      -6.343 -15.611  12.155  1.00  9.53           C  
ATOM   1049  CE1 TYR   138      -3.758 -16.187  11.345  1.00  8.20           C  
ATOM   1050  CE2 TYR   138      -5.272 -14.920  12.711  1.00  9.25           C  
ATOM   1051  OH  TYR   138      -2.920 -14.534  12.847  1.00  7.56           O  
ATOM   1052  CZ  TYR   138      -3.985 -15.215  12.300  1.00  8.44           C  
ATOM   1053  N   PHE   139      -9.027 -17.308   7.315  1.00 22.65           N  
ATOM   1054  CA  PHE   139      -9.567 -18.347   6.445  1.00 23.60           C  
ATOM   1055  C   PHE   139      -8.992 -19.711   6.809  1.00 22.55           C  
ATOM   1056  CB  PHE   139      -9.271 -18.028   4.976  1.00 21.34           C  
ATOM   1057  O   PHE   139      -7.774 -19.868   6.919  1.00 21.67           O  
ATOM   1058  CG  PHE   139      -9.993 -16.811   4.462  1.00 20.90           C  
ATOM   1059  CD1 PHE   139     -11.292 -16.909   3.980  1.00 19.44           C  
ATOM   1060  CD2 PHE   139      -9.371 -15.570   4.462  1.00 20.11           C  
ATOM   1061  CE1 PHE   139     -11.962 -15.785   3.503  1.00 17.07           C  
ATOM   1062  CE2 PHE   139     -10.034 -14.442   3.987  1.00 21.25           C  
ATOM   1063  CZ  PHE   139     -11.329 -14.551   3.508  1.00 20.08           C  
ATOM   1064  N   ASN   140      -9.626 -20.227   7.890  1.00 20.14           N  
ATOM   1065  CA  ASN   140      -9.563 -21.683   7.952  1.00 20.68           C  
ATOM   1066  C   ASN   140      -9.063 -22.279   6.639  1.00 19.77           C  
ATOM   1067  CB  ASN   140     -10.932 -22.265   8.311  1.00 18.00           C  
ATOM   1068  O   ASN   140      -9.721 -22.153   5.604  1.00 18.70           O  
ATOM   1069  CG  ASN   140     -10.831 -23.606   9.011  1.00 14.94           C  
ATOM   1070  ND2 ASN   140     -11.943 -24.068   9.571  1.00 11.04           N  
ATOM   1071  OD1 ASN   140      -9.762 -24.221   9.049  1.00  9.67           O  
ATOM   1072  N   THR   141      -7.867 -22.265   6.296  1.00 19.75           N  
ATOM   1073  CA  THR   141      -7.184 -23.290   5.515  1.00 20.41           C  
ATOM   1074  C   THR   141      -7.363 -24.665   6.152  1.00 19.75           C  
ATOM   1075  CB  THR   141      -5.682 -22.978   5.376  1.00 18.54           C  
ATOM   1076  O   THR   141      -6.577 -25.580   5.898  1.00 18.96           O  
ATOM   1077  CG2 THR   141      -5.457 -21.715   4.551  1.00 12.93           C  
ATOM   1078  OG1 THR   141      -5.116 -22.791   6.679  1.00 14.69           O  
ATOM   1079  N   GLY   142      -8.480 -24.894   6.946  1.00 21.60           N  
ATOM   1080  CA  GLY   142      -8.734 -26.274   7.329  1.00 20.01           C  
ATOM   1081  C   GLY   142      -9.339 -27.102   6.211  1.00 21.34           C  
ATOM   1082  O   GLY   142     -10.187 -26.616   5.461  1.00 20.29           O  
ATOM   1083  N   THR   143      -8.671 -28.017   5.562  1.00 16.72           N  
ATOM   1084  CA  THR   143      -8.994 -29.278   4.904  1.00 18.47           C  
ATOM   1085  C   THR   143     -10.234 -29.912   5.530  1.00 16.89           C  
ATOM   1086  CB  THR   143      -7.815 -30.266   4.981  1.00 13.95           C  
ATOM   1087  O   THR   143     -10.888 -30.752   4.908  1.00 16.24           O  
ATOM   1088  CG2 THR   143      -6.838 -30.046   3.831  1.00  7.67           C  
ATOM   1089  OG1 THR   143      -7.124 -30.081   6.222  1.00 11.22           O  
ATOM   1090  N   SER   144     -11.243 -29.237   5.969  1.00 18.89           N  
ATOM   1091  CA  SER   144     -12.459 -29.871   6.467  1.00 19.91           C  
ATOM   1092  C   SER   144     -13.050 -29.091   7.637  1.00 18.76           C  
ATOM   1093  CB  SER   144     -12.176 -31.312   6.896  1.00 16.93           C  
ATOM   1094  O   SER   144     -12.501 -29.107   8.741  1.00 18.27           O  
ATOM   1095  OG  SER   144     -11.207 -31.348   7.929  1.00  9.98           O  
ATOM   1096  N   GLY   145     -13.341 -27.796   7.516  1.00 22.16           N  
ATOM   1097  CA  GLY   145     -14.411 -27.322   8.379  1.00 21.49           C  
ATOM   1098  C   GLY   145     -15.470 -26.529   7.636  1.00 21.91           C  
ATOM   1099  O   GLY   145     -15.152 -25.753   6.732  1.00 21.05           O  
ATOM   1100  N   THR   146     -16.670 -27.204   7.182  1.00 20.70           N  
ATOM   1101  CA  THR   146     -18.022 -26.713   6.942  1.00 20.62           C  
ATOM   1102  C   THR   146     -18.120 -25.222   7.255  1.00 20.27           C  
ATOM   1103  CB  THR   146     -19.054 -27.486   7.785  1.00 18.33           C  
ATOM   1104  O   THR   146     -17.631 -24.767   8.291  1.00 19.42           O  
ATOM   1105  CG2 THR   146     -20.047 -28.226   6.894  1.00  8.45           C  
ATOM   1106  OG1 THR   146     -18.372 -28.435   8.613  1.00 11.78           O  
ATOM   1107  N   ILE   147     -17.922 -24.294   6.237  1.00 23.19           N  
ATOM   1108  CA  ILE   147     -18.567 -22.990   6.348  1.00 22.50           C  
ATOM   1109  C   ILE   147     -19.524 -22.987   7.538  1.00 23.10           C  
ATOM   1110  CB  ILE   147     -19.321 -22.620   5.052  1.00 22.08           C  
ATOM   1111  O   ILE   147     -20.363 -23.882   7.669  1.00 22.19           O  
ATOM   1112  CG1 ILE   147     -18.371 -22.663   3.850  1.00 21.93           C  
ATOM   1113  CG2 ILE   147     -19.976 -21.242   5.183  1.00 21.39           C  
ATOM   1114  CD1 ILE   147     -19.054 -22.420   2.511  1.00 19.33           C  
ATOM   1115  N   PRO   148     -19.037 -22.469   8.713  1.00 22.67           N  
ATOM   1116  CA  PRO   148     -20.116 -22.391   9.702  1.00 21.73           C  
ATOM   1117  C   PRO   148     -21.442 -21.941   9.093  1.00 22.57           C  
ATOM   1118  CB  PRO   148     -19.598 -21.359  10.707  1.00 20.90           C  
ATOM   1119  O   PRO   148     -21.465 -21.043   8.248  1.00 21.52           O  
ATOM   1120  CG  PRO   148     -18.225 -21.013  10.227  1.00 20.50           C  
ATOM   1121  CD  PRO   148     -18.020 -21.639   8.878  1.00 21.10           C  
ATOM   1122  N   GLN   149     -22.359 -22.858   8.622  1.00 18.79           N  
ATOM   1123  CA  GLN   149     -23.797 -22.803   8.377  1.00 18.63           C  
ATOM   1124  C   GLN   149     -24.320 -21.374   8.489  1.00 18.04           C  
ATOM   1125  CB  GLN   149     -24.543 -23.713   9.354  1.00 16.02           C  
ATOM   1126  O   GLN   149     -25.229 -20.981   7.756  1.00 17.11           O  
ATOM   1127  CG  GLN   149     -25.460 -24.722   8.676  1.00 11.03           C  
ATOM   1128  CD  GLN   149     -26.216 -25.587   9.668  1.00  7.66           C  
ATOM   1129  NE2 GLN   149     -27.116 -26.423   9.160  1.00  8.33           N  
ATOM   1130  OE1 GLN   149     -25.992 -25.506  10.880  1.00 10.70           O  
ATOM   1131  N   LYS   150     -23.701 -20.487   9.345  1.00 20.25           N  
ATOM   1132  CA  LYS   150     -24.227 -19.133   9.499  1.00 19.93           C  
ATOM   1133  C   LYS   150     -23.694 -18.209   8.407  1.00 19.98           C  
ATOM   1134  CB  LYS   150     -23.874 -18.574  10.878  1.00 17.81           C  
ATOM   1135  O   LYS   150     -24.306 -17.183   8.102  1.00 18.96           O  
ATOM   1136  CG  LYS   150     -24.994 -18.696  11.900  1.00 12.31           C  
ATOM   1137  CD  LYS   150     -24.647 -17.977  13.198  1.00  7.61           C  
ATOM   1138  CE  LYS   150     -25.768 -18.096  14.221  1.00  9.32           C  
ATOM   1139  NZ  LYS   150     -25.437 -17.385  15.492  1.00  8.58           N  
ATOM   1140  N   LEU   151     -22.781 -18.688   7.518  1.00 21.77           N  
ATOM   1141  CA  LEU   151     -22.442 -18.140   6.210  1.00 20.53           C  
ATOM   1142  C   LEU   151     -23.280 -18.790   5.114  1.00 21.68           C  
ATOM   1143  CB  LEU   151     -20.953 -18.338   5.914  1.00 20.10           C  
ATOM   1144  O   LEU   151     -23.379 -18.261   4.005  1.00 20.61           O  
ATOM   1145  CG  LEU   151     -19.987 -17.407   6.649  1.00 19.62           C  
ATOM   1146  CD1 LEU   151     -18.580 -17.995   6.646  1.00 16.36           C  
ATOM   1147  CD2 LEU   151     -19.994 -16.020   6.016  1.00 16.88           C  
ATOM   1148  N   ARG   152     -24.090 -19.690   5.267  1.00 20.15           N  
ATOM   1149  CA  ARG   152     -24.983 -20.430   4.380  1.00 18.17           C  
ATOM   1150  C   ARG   152     -26.393 -19.850   4.414  1.00 20.10           C  
ATOM   1151  CB  ARG   152     -25.016 -21.911   4.764  1.00 18.44           C  
ATOM   1152  O   ARG   152     -27.073 -19.799   3.388  1.00 18.55           O  
ATOM   1153  CG  ARG   152     -23.974 -22.756   4.049  1.00 18.26           C  
ATOM   1154  CD  ARG   152     -24.149 -24.239   4.348  1.00 18.44           C  
ATOM   1155  NE  ARG   152     -23.113 -25.044   3.706  1.00 14.31           N  
ATOM   1156  NH1 ARG   152     -24.215 -27.056   3.983  1.00 12.98           N  
ATOM   1157  NH2 ARG   152     -22.170 -26.996   2.948  1.00 12.46           N  
ATOM   1158  CZ  ARG   152     -23.168 -26.363   3.547  1.00 17.14           C  
ATOM   1159  N   ASP   153     -26.831 -19.100   5.526  1.00 15.85           N  
ATOM   1160  CA  ASP   153     -28.268 -18.930   5.714  1.00 19.28           C  
ATOM   1161  C   ASP   153     -28.679 -17.471   5.523  1.00 15.74           C  
ATOM   1162  CB  ASP   153     -28.690 -19.417   7.101  1.00 12.73           C  
ATOM   1163  O   ASP   153     -29.862 -17.138   5.607  1.00 14.79           O  
ATOM   1164  CG  ASP   153     -27.512 -19.665   8.026  1.00  7.33           C  
ATOM   1165  OD1 ASP   153     -26.351 -19.498   7.594  1.00  9.05           O  
ATOM   1166  OD2 ASP   153     -27.746 -20.034   9.198  1.00  9.63           O  
ATOM   1167  N   GLY   154     -28.015 -16.535   4.607  1.00 21.14           N  
ATOM   1168  CA  GLY   154     -28.767 -15.324   4.317  1.00 19.19           C  
ATOM   1169  C   GLY   154     -28.956 -14.435   5.531  1.00 21.02           C  
ATOM   1170  O   GLY   154     -29.284 -13.254   5.397  1.00 19.73           O  
ATOM   1171  N   THR   155     -28.430 -14.724   6.717  1.00 11.63           N  
ATOM   1172  CA  THR   155     -28.654 -13.903   7.902  1.00 18.71           C  
ATOM   1173  C   THR   155     -27.329 -13.420   8.484  1.00 12.80           C  
ATOM   1174  CB  THR   155     -29.439 -14.676   8.977  1.00  7.75           C  
ATOM   1175  O   THR   155     -27.304 -12.502   9.306  1.00 11.95           O  
ATOM   1176  CG2 THR   155     -30.928 -14.714   8.650  1.00  7.26           C  
ATOM   1177  OG1 THR   155     -28.943 -16.018   9.050  1.00 10.97           O  
ATOM   1178  N   GLY   156     -26.114 -13.559   7.666  1.00 21.75           N  
ATOM   1179  CA  GLY   156     -24.842 -12.906   7.934  1.00 19.61           C  
ATOM   1180  C   GLY   156     -24.284 -12.170   6.730  1.00 21.70           C  
ATOM   1181  O   GLY   156     -23.852 -12.796   5.759  1.00 20.67           O  
ATOM   1182  N   CYS   157     -25.001 -11.205   6.009  1.00 17.42           N  
ATOM   1183  CA  CYS   157     -24.416 -10.109   5.245  1.00 19.43           C  
ATOM   1184  C   CYS   157     -23.175  -9.561   5.940  1.00 18.69           C  
ATOM   1185  CB  CYS   157     -25.436  -8.988   5.048  1.00 15.07           C  
ATOM   1186  O   CYS   157     -23.245  -9.117   7.088  1.00 17.25           O  
ATOM   1187  SG  CYS   157     -26.606  -9.298   3.707  1.00 15.95           S  
ATOM   1188  N   GLN   158     -22.133 -10.379   6.059  1.00 20.60           N  
ATOM   1189  CA  GLN   158     -20.878  -9.749   6.454  1.00 20.03           C  
ATOM   1190  C   GLN   158     -20.377  -8.794   5.374  1.00 20.56           C  
ATOM   1191  CB  GLN   158     -19.815 -10.808   6.752  1.00 19.32           C  
ATOM   1192  O   GLN   158     -20.203  -9.190   4.220  1.00 19.92           O  
ATOM   1193  CG  GLN   158     -19.939 -11.432   8.136  1.00 18.47           C  
ATOM   1194  CD  GLN   158     -18.826 -12.417   8.437  1.00 17.68           C  
ATOM   1195  NE2 GLN   158     -18.793 -12.916   9.668  1.00 14.89           N  
ATOM   1196  OE1 GLN   158     -18.003 -12.729   7.570  1.00 23.57           O  
ATOM   1197  N   HIS   159     -21.102  -7.581   5.226  1.00 20.53           N  
ATOM   1198  CA  HIS   159     -20.625  -6.294   4.732  1.00 19.16           C  
ATOM   1199  C   HIS   159     -19.102  -6.220   4.767  1.00 20.24           C  
ATOM   1200  CB  HIS   159     -21.225  -5.150   5.550  1.00 18.65           C  
ATOM   1201  O   HIS   159     -18.495  -6.345   5.834  1.00 19.44           O  
ATOM   1202  CG  HIS   159     -22.682  -4.927   5.292  1.00 15.42           C  
ATOM   1203  CD2 HIS   159     -23.780  -5.396   5.931  1.00 10.99           C  
ATOM   1204  ND1 HIS   159     -23.142  -4.135   4.263  1.00 13.96           N  
ATOM   1205  CE1 HIS   159     -24.465  -4.127   4.280  1.00  9.48           C  
ATOM   1206  NE2 HIS   159     -24.876  -4.885   5.282  1.00 12.75           N  
ATOM   1207  N   MET   160     -18.431  -6.957   3.997  1.00 20.81           N  
ATOM   1208  CA  MET   160     -17.011  -6.751   3.726  1.00 20.03           C  
ATOM   1209  C   MET   160     -16.756  -5.344   3.197  1.00 20.79           C  
ATOM   1210  CB  MET   160     -16.498  -7.787   2.725  1.00 19.71           C  
ATOM   1211  O   MET   160     -17.262  -4.975   2.135  1.00 20.11           O  
ATOM   1212  CG  MET   160     -16.030  -9.083   3.368  1.00 19.12           C  
ATOM   1213  SD  MET   160     -15.059 -10.130   2.215  1.00 18.55           S  
ATOM   1214  CE  MET   160     -16.168 -10.137   0.779  1.00 16.10           C  
ATOM   1215  N   PHE   161     -16.933  -4.303   4.040  1.00 20.12           N  
ATOM   1216  CA  PHE   161     -16.440  -2.932   3.981  1.00 18.99           C  
ATOM   1217  C   PHE   161     -14.920  -2.907   3.873  1.00 19.89           C  
ATOM   1218  CB  PHE   161     -16.892  -2.143   5.214  1.00 18.20           C  
ATOM   1219  O   PHE   161     -14.221  -3.371   4.777  1.00 19.00           O  
ATOM   1220  CG  PHE   161     -18.363  -1.826   5.226  1.00 13.87           C  
ATOM   1221  CD1 PHE   161     -18.851  -0.701   4.573  1.00  9.05           C  
ATOM   1222  CD2 PHE   161     -19.259  -2.654   5.891  1.00 10.14           C  
ATOM   1223  CE1 PHE   161     -20.212  -0.405   4.582  1.00  8.80           C  
ATOM   1224  CE2 PHE   161     -20.620  -2.364   5.904  1.00  9.92           C  
ATOM   1225  CZ  PHE   161     -21.095  -1.239   5.250  1.00  9.35           C  
ATOM   1226  N   GLY   162     -14.273  -3.409   2.847  1.00 22.66           N  
ATOM   1227  CA  GLY   162     -12.960  -2.853   2.561  1.00 20.04           C  
ATOM   1228  C   GLY   162     -12.719  -1.516   3.236  1.00 22.63           C  
ATOM   1229  O   GLY   162     -13.645  -0.716   3.389  1.00 21.82           O  
ATOM   1230  N   ALA   163     -12.316  -1.511   4.548  1.00 20.95           N  
ATOM   1231  CA  ALA   163     -11.966  -0.539   5.580  1.00 19.22           C  
ATOM   1232  C   ALA   163     -12.178   0.889   5.084  1.00 20.83           C  
ATOM   1233  CB  ALA   163     -10.519  -0.734   6.026  1.00 19.68           C  
ATOM   1234  O   ALA   163     -11.510   1.333   4.147  1.00 20.05           O  
ATOM   1235  N   PHE   164     -13.432   1.253   4.653  1.00 20.04           N  
ATOM   1236  CA  PHE   164     -13.913   2.619   4.485  1.00 18.30           C  
ATOM   1237  C   PHE   164     -14.139   3.284   5.837  1.00 20.02           C  
ATOM   1238  CB  PHE   164     -15.208   2.638   3.667  1.00 18.95           C  
ATOM   1239  O   PHE   164     -14.936   2.803   6.646  1.00 19.36           O  
ATOM   1240  CG  PHE   164     -15.012   2.311   2.211  1.00 18.24           C  
ATOM   1241  CD1 PHE   164     -14.633   3.297   1.308  1.00 14.38           C  
ATOM   1242  CD2 PHE   164     -15.206   1.017   1.746  1.00 14.79           C  
ATOM   1243  CE1 PHE   164     -14.451   2.997  -0.040  1.00 14.23           C  
ATOM   1244  CE2 PHE   164     -15.025   0.710   0.400  1.00 17.73           C  
ATOM   1245  CZ  PHE   164     -14.649   1.702  -0.491  1.00 14.44           C  
ATOM   1246  N   SER   165     -13.135   3.769   6.544  1.00 19.09           N  
ATOM   1247  CA  SER   165     -13.262   4.658   7.694  1.00 18.00           C  
ATOM   1248  C   SER   165     -13.574   6.086   7.257  1.00 18.92           C  
ATOM   1249  CB  SER   165     -11.981   4.641   8.529  1.00 17.51           C  
ATOM   1250  O   SER   165     -12.688   6.808   6.797  1.00 18.41           O  
ATOM   1251  OG  SER   165     -10.939   5.336   7.866  1.00 11.21           O  
ATOM   1252  N   GLY   166     -14.663   6.277   6.451  1.00 21.68           N  
ATOM   1253  CA  GLY   166     -15.381   7.539   6.526  1.00 18.11           C  
ATOM   1254  C   GLY   166     -16.801   7.388   7.037  1.00 21.51           C  
ATOM   1255  O   GLY   166     -17.513   6.462   6.643  1.00 20.39           O  
ATOM   1256  N   ARG   167     -17.131   7.636   8.286  1.00 19.38           N  
ATOM   1257  CA  ARG   167     -18.412   8.119   8.791  1.00 17.06           C  
ATOM   1258  C   ARG   167     -19.310   8.585   7.651  1.00 19.02           C  
ATOM   1259  CB  ARG   167     -18.200   9.258   9.791  1.00 17.49           C  
ATOM   1260  O   ARG   167     -18.840   9.215   6.701  1.00 18.41           O  
ATOM   1261  CG  ARG   167     -17.962   8.789  11.218  1.00 12.41           C  
ATOM   1262  CD  ARG   167     -17.896   9.957  12.191  1.00  7.65           C  
ATOM   1263  NE  ARG   167     -17.646   9.507  13.558  1.00  7.51           N  
ATOM   1264  NH1 ARG   167     -18.057  11.561  14.531  1.00  7.69           N  
ATOM   1265  NH2 ARG   167     -17.480   9.766  15.834  1.00  5.45           N  
ATOM   1266  CZ  ARG   167     -17.728  10.279  14.638  1.00  8.51           C  
ATOM   1267  N   ARG   168     -20.483   7.754   7.450  1.00 17.09           N  
ATOM   1268  CA  ARG   168     -21.806   8.110   6.946  1.00 16.96           C  
ATOM   1269  C   ARG   168     -21.713   9.204   5.888  1.00 16.83           C  
ATOM   1270  CB  ARG   168     -22.713   8.566   8.092  1.00 13.75           C  
ATOM   1271  O   ARG   168     -22.692   9.489   5.195  1.00 16.22           O  
ATOM   1272  CG  ARG   168     -23.491   7.437   8.748  1.00  6.15           C  
ATOM   1273  CD  ARG   168     -24.487   7.960   9.774  1.00  7.09           C  
ATOM   1274  NE  ARG   168     -25.196   6.871  10.440  1.00  7.16           N  
ATOM   1275  NH1 ARG   168     -26.685   8.244  11.551  1.00  6.39           N  
ATOM   1276  NH2 ARG   168     -26.796   5.971  11.821  1.00  5.03           N  
ATOM   1277  CZ  ARG   168     -26.224   7.031  11.269  1.00  6.99           C  
ATOM   1278  N   GLY   169     -20.585   9.022   4.915  1.00 19.21           N  
ATOM   1279  CA  GLY   169     -20.990   9.790   3.748  1.00 16.71           C  
ATOM   1280  C   GLY   169     -20.190   9.452   2.505  1.00 18.47           C  
ATOM   1281  O   GLY   169     -20.604   9.770   1.388  1.00 17.72           O  
ATOM   1282  N   PHE   170     -19.799   8.069   2.202  1.00 17.61           N  
ATOM   1283  CA  PHE   170     -19.661   7.661   0.809  1.00 16.81           C  
ATOM   1284  C   PHE   170     -19.783   6.148   0.673  1.00 16.75           C  
ATOM   1285  CB  PHE   170     -18.319   8.132   0.240  1.00 15.12           C  
ATOM   1286  O   PHE   170     -18.935   5.404   1.170  1.00 16.08           O  
ATOM   1287  CG  PHE   170     -18.252   9.615  -0.007  1.00  8.44           C  
ATOM   1288  CD1 PHE   170     -18.730  10.158  -1.194  1.00  7.84           C  
ATOM   1289  CD2 PHE   170     -17.711  10.466   0.948  1.00  8.81           C  
ATOM   1290  CE1 PHE   170     -18.669  11.531  -1.425  1.00  7.43           C  
ATOM   1291  CE2 PHE   170     -17.647  11.839   0.724  1.00  8.43           C  
ATOM   1292  CZ  PHE   170     -18.126  12.369  -0.464  1.00  7.60           C  
ATOM   1293  N   ALA   171     -20.859   5.442   1.120  1.00 19.38           N  
ATOM   1294  CA  ALA   171     -21.468   4.293   0.457  1.00 16.88           C  
ATOM   1295  C   ALA   171     -21.129   4.274  -1.031  1.00 19.13           C  
ATOM   1296  CB  ALA   171     -22.982   4.306   0.654  1.00 17.55           C  
ATOM   1297  O   ALA   171     -21.721   5.015  -1.818  1.00 18.32           O  
ATOM   1298  N   SER   172     -19.892   4.483  -1.469  1.00 17.48           N  
ATOM   1299  CA  SER   172     -19.676   4.135  -2.869  1.00 17.86           C  
ATOM   1300  C   SER   172     -18.808   2.888  -3.001  1.00 16.81           C  
ATOM   1301  CB  SER   172     -19.026   5.300  -3.618  1.00 14.52           C  
ATOM   1302  O   SER   172     -17.728   2.812  -2.411  1.00 15.91           O  
ATOM   1303  OG  SER   172     -17.706   5.522  -3.153  1.00  9.44           O  
ATOM   1304  N   SER   173     -19.360   1.589  -2.657  1.00 19.42           N  
ATOM   1305  CA  SER   173     -19.414   0.177  -3.022  1.00 17.45           C  
ATOM   1306  C   SER   173     -18.197  -0.227  -3.848  1.00 19.26           C  
ATOM   1307  CB  SER   173     -20.694  -0.126  -3.802  1.00 17.83           C  
ATOM   1308  O   SER   173     -18.176  -0.035  -5.066  1.00 18.56           O  
ATOM   1309  OG  SER   173     -20.901   0.837  -4.822  1.00 12.33           O  
ATOM   1310  N   ALA   174     -16.916   0.010  -3.458  1.00 21.41           N  
ATOM   1311  CA  ALA   174     -15.862  -0.867  -3.961  1.00 18.77           C  
ATOM   1312  C   ALA   174     -15.640  -2.051  -3.025  1.00 21.33           C  
ATOM   1313  CB  ALA   174     -14.563  -0.086  -4.144  1.00 20.17           C  
ATOM   1314  O   ALA   174     -15.272  -1.871  -1.862  1.00 20.58           O  
ATOM   1315  N   MET   175     -16.653  -3.015  -2.967  1.00 19.07           N  
ATOM   1316  CA  MET   175     -16.808  -4.376  -2.463  1.00 17.43           C  
ATOM   1317  C   MET   175     -16.083  -5.374  -3.360  1.00 18.81           C  
ATOM   1318  CB  MET   175     -18.288  -4.747  -2.358  1.00 17.03           C  
ATOM   1319  O   MET   175     -16.199  -5.312  -4.586  1.00 18.03           O  
ATOM   1320  CG  MET   175     -18.782  -4.901  -0.929  1.00 12.62           C  
ATOM   1321  SD  MET   175     -20.535  -5.435  -0.845  1.00 16.93           S  
ATOM   1322  CE  MET   175     -20.495  -6.425   0.676  1.00 13.39           C  
ATOM   1323  N   TYR   176     -14.935  -5.937  -2.802  1.00 21.76           N  
ATOM   1324  CA  TYR   176     -14.205  -7.168  -3.080  1.00 21.10           C  
ATOM   1325  C   TYR   176     -15.119  -8.382  -2.964  1.00 21.77           C  
ATOM   1326  CB  TYR   176     -13.017  -7.316  -2.124  1.00 20.81           C  
ATOM   1327  O   TYR   176     -15.634  -8.679  -1.883  1.00 21.30           O  
ATOM   1328  CG  TYR   176     -11.853  -6.415  -2.459  1.00 20.31           C  
ATOM   1329  CD1 TYR   176     -10.844  -6.839  -3.320  1.00 17.34           C  
ATOM   1330  CD2 TYR   176     -11.760  -5.138  -1.914  1.00 18.74           C  
ATOM   1331  CE1 TYR   176      -9.768  -6.012  -3.629  1.00 18.59           C  
ATOM   1332  CE2 TYR   176     -10.690  -4.304  -2.216  1.00 21.09           C  
ATOM   1333  OH  TYR   176      -8.638  -3.926  -3.377  1.00 14.57           O  
ATOM   1334  CZ  TYR   176      -9.700  -4.749  -3.074  1.00 17.66           C  
ATOM   1335  N   LEU   177     -16.092  -8.468  -3.843  1.00 19.89           N  
ATOM   1336  CA  LEU   177     -16.945  -9.645  -3.970  1.00 18.71           C  
ATOM   1337  C   LEU   177     -17.098 -10.049  -5.432  1.00 20.01           C  
ATOM   1338  CB  LEU   177     -18.321  -9.379  -3.355  1.00 18.50           C  
ATOM   1339  O   LEU   177     -17.498  -9.235  -6.267  1.00 19.43           O  
ATOM   1340  CG  LEU   177     -18.400  -9.419  -1.828  1.00 16.81           C  
ATOM   1341  CD1 LEU   177     -19.584  -8.592  -1.337  1.00 11.43           C  
ATOM   1342  CD2 LEU   177     -18.506 -10.858  -1.335  1.00 11.88           C  
ATOM   1343  N   GLY   178     -15.987 -10.873  -5.978  1.00 21.29           N  
ATOM   1344  CA  GLY   178     -16.330 -11.749  -7.087  1.00 19.30           C  
ATOM   1345  C   GLY   178     -15.140 -12.096  -7.963  1.00 21.28           C  
ATOM   1346  O   GLY   178     -14.660 -11.256  -8.727  1.00 20.60           O  
ATOM   1347  N   GLY   179     -14.094 -12.786  -7.391  1.00 22.21           N  
ATOM   1348  CA  GLY   179     -13.301 -13.665  -8.235  1.00 19.60           C  
ATOM   1349  C   GLY   179     -13.113 -15.050  -7.645  1.00 22.07           C  
ATOM   1350  O   GLY   179     -12.675 -15.189  -6.501  1.00 21.16           O  
ATOM   1351  N   ALA   180     -14.005 -15.943  -7.622  1.00 20.68           N  
ATOM   1352  CA  ALA   180     -14.102 -17.396  -7.503  1.00 18.09           C  
ATOM   1353  C   ALA   180     -13.112 -18.090  -8.434  1.00 20.67           C  
ATOM   1354  CB  ALA   180     -15.525 -17.861  -7.803  1.00 19.25           C  
ATOM   1355  O   ALA   180     -12.784 -19.263  -8.240  1.00 19.75           O  
ATOM   1356  N   ALA   181     -11.833 -17.638  -8.555  1.00 20.38           N  
ATOM   1357  CA  ALA   181     -10.882 -18.546  -9.191  1.00 18.66           C  
ATOM   1358  C   ALA   181      -9.484 -17.935  -9.233  1.00 20.34           C  
ATOM   1359  CB  ALA   181     -11.347 -18.900 -10.602  1.00 18.72           C  
ATOM   1360  O   ALA   181      -9.260 -16.928  -9.908  1.00 19.61           O  
ATOM   1361  N   LEU   182      -8.783 -17.912  -7.971  1.00 20.60           N  
ATOM   1362  CA  LEU   182      -7.373 -18.285  -7.935  1.00 19.27           C  
ATOM   1363  C   LEU   182      -6.831 -18.229  -6.511  1.00 20.70           C  
ATOM   1364  CB  LEU   182      -6.552 -17.365  -8.843  1.00 19.34           C  
ATOM   1365  O   LEU   182      -6.687 -17.145  -5.940  1.00 20.28           O  
ATOM   1366  CG  LEU   182      -6.378 -17.823 -10.292  1.00 18.48           C  
ATOM   1367  CD1 LEU   182      -6.305 -16.617 -11.223  1.00 13.62           C  
ATOM   1368  CD2 LEU   182      -5.131 -18.689 -10.433  1.00 13.68           C  
ATOM   1369  N   TYR   183      -7.455 -19.158  -5.548  1.00 20.49           N  
ATOM   1370  CA  TYR   183      -6.766 -19.869  -4.477  1.00 20.00           C  
ATOM   1371  C   TYR   183      -7.014 -21.370  -4.571  1.00 20.27           C  
ATOM   1372  CB  TYR   183      -7.217 -19.350  -3.109  1.00 18.80           C  
ATOM   1373  O   TYR   183      -8.164 -21.815  -4.580  1.00 19.44           O  
ATOM   1374  CG  TYR   183      -6.288 -18.320  -2.513  1.00 16.81           C  
ATOM   1375  CD1 TYR   183      -5.218 -18.703  -1.707  1.00 10.27           C  
ATOM   1376  CD2 TYR   183      -6.478 -16.964  -2.753  1.00 10.97           C  
ATOM   1377  CE1 TYR   183      -4.360 -17.758  -1.154  1.00  9.18           C  
ATOM   1378  CE2 TYR   183      -5.627 -16.010  -2.206  1.00 10.61           C  
ATOM   1379  OH  TYR   183      -3.726 -15.476  -0.865  1.00  8.17           O  
ATOM   1380  CZ  TYR   183      -4.572 -16.416  -1.409  1.00 10.25           C  
ATOM   1381  N   LYS   184      -6.384 -22.091  -5.415  1.00 19.52           N  
ATOM   1382  CA  LYS   184      -6.240 -23.528  -5.198  1.00 19.18           C  
ATOM   1383  C   LYS   184      -5.588 -23.818  -3.850  1.00 19.63           C  
ATOM   1384  CB  LYS   184      -5.421 -24.162  -6.324  1.00 17.98           C  
ATOM   1385  O   LYS   184      -5.668 -24.939  -3.344  1.00 18.62           O  
ATOM   1386  CG  LYS   184      -6.124 -25.312  -7.030  1.00 16.99           C  
ATOM   1387  CD  LYS   184      -5.247 -25.921  -8.116  1.00 10.96           C  
ATOM   1388  CE  LYS   184      -5.925 -27.112  -8.780  1.00 13.10           C  
ATOM   1389  NZ  LYS   184      -5.068 -27.715  -9.844  1.00 10.76           N  
ATOM   1390  N   SER   185      -5.257 -22.952  -3.008  1.00 17.69           N  
ATOM   1391  CA  SER   185      -4.728 -23.718  -1.884  1.00 18.98           C  
ATOM   1392  C   SER   185      -5.545 -23.478  -0.619  1.00 17.72           C  
ATOM   1393  CB  SER   185      -3.264 -23.358  -1.631  1.00 14.96           C  
ATOM   1394  O   SER   185      -5.466 -24.256   0.334  1.00 16.83           O  
ATOM   1395  OG  SER   185      -3.146 -22.023  -1.171  1.00  9.41           O  
ATOM   1396  N   ALA   186      -6.884 -22.825  -0.775  1.00 20.93           N  
ATOM   1397  CA  ALA   186      -7.550 -23.031   0.509  1.00 19.78           C  
ATOM   1398  C   ALA   186      -9.023 -23.378   0.313  1.00 20.78           C  
ATOM   1399  CB  ALA   186      -7.411 -21.790   1.387  1.00 19.28           C  
ATOM   1400  O   ALA   186      -9.806 -23.352   1.266  1.00 19.86           O  
ATOM   1401  N   TRP   187      -9.292 -24.160  -0.824  1.00 12.95           N  
ATOM   1402  CA  TRP   187     -10.612 -24.778  -0.905  1.00 20.05           C  
ATOM   1403  C   TRP   187     -10.499 -26.259  -1.251  1.00 16.68           C  
ATOM   1404  CB  TRP   187     -11.478 -24.063  -1.946  1.00 11.44           C  
ATOM   1405  O   TRP   187      -9.997 -26.617  -2.320  1.00 13.28           O  
ATOM   1406  CG  TRP   187     -12.421 -23.054  -1.363  1.00  7.30           C  
ATOM   1407  CD1 TRP   187     -12.099 -21.843  -0.817  1.00  7.16           C  
ATOM   1408  CD2 TRP   187     -13.844 -23.173  -1.263  1.00  7.12           C  
ATOM   1409  CE2 TRP   187     -14.320 -21.995  -0.647  1.00  6.99           C  
ATOM   1410  CE3 TRP   187     -14.763 -24.163  -1.637  1.00 16.29           C  
ATOM   1411  NE1 TRP   187     -13.236 -21.201  -0.385  1.00 16.93           N  
ATOM   1412  CH2 TRP   187     -16.555 -22.764  -0.770  1.00 13.51           C  
ATOM   1413  CZ2 TRP   187     -15.677 -21.780  -0.395  1.00 15.02           C  
ATOM   1414  CZ3 TRP   187     -16.113 -23.947  -1.385  1.00 14.11           C  
ATOM   1415  N   SER   188     -10.151 -27.122  -0.385  1.00 19.91           N  
ATOM   1416  CA  SER   188     -10.572 -28.519  -0.352  1.00 18.91           C  
ATOM   1417  C   SER   188     -11.909 -28.677   0.364  1.00 19.73           C  
ATOM   1418  CB  SER   188      -9.512 -29.382   0.333  1.00 18.07           C  
ATOM   1419  O   SER   188     -11.956 -28.741   1.594  1.00 19.01           O  
ATOM   1420  OG  SER   188      -9.459 -29.106   1.722  1.00 11.49           O  
ATOM   1421  N   GLY   189     -12.818 -27.680   0.256  1.00 22.05           N  
ATOM   1422  CA  GLY   189     -14.167 -28.154   0.521  1.00 20.17           C  
ATOM   1423  C   GLY   189     -14.960 -28.436  -0.741  1.00 21.86           C  
ATOM   1424  O   GLY   189     -14.761 -27.778  -1.765  1.00 20.89           O  
ATOM   1425  N   SER   190     -14.981 -29.724  -1.252  1.00 15.47           N  
ATOM   1426  CA  SER   190     -15.746 -30.526  -2.202  1.00 18.26           C  
ATOM   1427  C   SER   190     -16.690 -29.657  -3.026  1.00 15.59           C  
ATOM   1428  CB  SER   190     -16.543 -31.607  -1.471  1.00 11.29           C  
ATOM   1429  O   SER   190     -17.215 -30.099  -4.050  1.00 14.65           O  
ATOM   1430  OG  SER   190     -17.317 -31.043  -0.427  1.00  9.19           O  
ATOM   1431  N   GLY   191     -16.454 -28.341  -3.099  1.00 21.23           N  
ATOM   1432  CA  GLY   191     -17.222 -27.726  -4.170  1.00 18.92           C  
ATOM   1433  C   GLY   191     -16.459 -26.640  -4.904  1.00 21.05           C  
ATOM   1434  O   GLY   191     -16.836 -26.249  -6.011  1.00 20.06           O  
ATOM   1435  N   TYR   192     -14.925 -26.671  -4.934  1.00 19.87           N  
ATOM   1436  CA  TYR   192     -14.148 -26.054  -6.003  1.00 19.70           C  
ATOM   1437  C   TYR   192     -12.664 -26.365  -5.848  1.00 19.78           C  
ATOM   1438  CB  TYR   192     -14.364 -24.538  -6.019  1.00 18.49           C  
ATOM   1439  O   TYR   192     -12.041 -25.974  -4.858  1.00 19.26           O  
ATOM   1440  CG  TYR   192     -15.769 -24.129  -6.392  1.00 17.72           C  
ATOM   1441  CD1 TYR   192     -16.127 -23.931  -7.724  1.00 13.62           C  
ATOM   1442  CD2 TYR   192     -16.739 -23.940  -5.415  1.00 13.30           C  
ATOM   1443  CE1 TYR   192     -17.419 -23.553  -8.072  1.00 12.06           C  
ATOM   1444  CE2 TYR   192     -18.035 -23.561  -5.751  1.00 13.47           C  
ATOM   1445  OH  TYR   192     -19.646 -22.996  -7.420  1.00  9.00           O  
ATOM   1446  CZ  TYR   192     -18.365 -23.371  -7.081  1.00 13.30           C  
ATOM   1447  N   VAL   193     -12.255 -27.651  -6.058  1.00 20.36           N  
ATOM   1448  CA  VAL   193     -11.071 -28.332  -6.570  1.00 17.78           C  
ATOM   1449  C   VAL   193     -10.779 -27.862  -7.993  1.00 20.23           C  
ATOM   1450  CB  VAL   193     -11.243 -29.868  -6.541  1.00 18.37           C  
ATOM   1451  O   VAL   193     -11.640 -27.951  -8.872  1.00 19.29           O  
ATOM   1452  CG1 VAL   193      -9.937 -30.564  -6.920  1.00 12.57           C  
ATOM   1453  CG2 VAL   193     -11.715 -30.325  -5.162  1.00 13.05           C  
ATOM   1454  N   VAL   194     -10.097 -26.857  -8.320  1.00 19.86           N  
ATOM   1455  CA  VAL   194      -9.351 -27.065  -9.556  1.00 18.94           C  
ATOM   1456  C   VAL   194      -8.365 -28.217  -9.378  1.00 19.83           C  
ATOM   1457  CB  VAL   194      -8.602 -25.784  -9.989  1.00 18.56           C  
ATOM   1458  O   VAL   194      -7.381 -28.092  -8.645  1.00 19.00           O  
ATOM   1459  CG1 VAL   194      -7.976 -25.966 -11.371  1.00 15.50           C  
ATOM   1460  CG2 VAL   194      -9.549 -24.585  -9.982  1.00 17.89           C  
ATOM   1461  N   ALA   195      -8.769 -29.297  -8.804  1.00 19.35           N  
ATOM   1462  CA  ALA   195      -8.214 -30.607  -9.135  1.00 17.36           C  
ATOM   1463  C   ALA   195      -8.448 -30.946 -10.604  1.00 18.91           C  
ATOM   1464  CB  ALA   195      -8.822 -31.684  -8.240  1.00 17.42           C  
ATOM   1465  O   ALA   195      -9.565 -30.811 -11.109  1.00 18.12           O  
ATOM   1466  N   ASP   196      -7.684 -30.391 -11.517  1.00 14.44           N  
ATOM   1467  CA  ASP   196      -7.588 -31.138 -12.768  1.00 18.63           C  
ATOM   1468  C   ASP   196      -8.571 -30.600 -13.805  1.00 15.32           C  
ATOM   1469  CB  ASP   196      -7.843 -32.627 -12.524  1.00 10.63           C  
ATOM   1470  O   ASP   196      -9.700 -30.238 -13.469  1.00 14.53           O  
ATOM   1471  CG  ASP   196      -6.599 -33.479 -12.707  1.00  5.60           C  
ATOM   1472  OD1 ASP   196      -5.603 -32.989 -13.283  1.00  8.39           O  
ATOM   1473  OD2 ASP   196      -6.616 -34.652 -12.275  1.00  9.08           O  
ATOM   1474  N   ALA   197      -8.125 -29.810 -14.834  1.00 15.93           N  
ATOM   1475  CA  ALA   197      -8.858 -29.913 -16.092  1.00 18.70           C  
ATOM   1476  C   ALA   197     -10.331 -30.226 -15.845  1.00 15.62           C  
ATOM   1477  CB  ALA   197      -8.234 -30.982 -16.986  1.00 12.89           C  
ATOM   1478  O   ALA   197     -11.059 -30.592 -16.771  1.00 15.27           O  
ATOM   1479  N   GLY   198     -10.922 -29.794 -14.701  1.00 18.92           N  
ATOM   1480  CA  GLY   198     -12.322 -30.168 -14.578  1.00 19.37           C  
ATOM   1481  C   GLY   198     -13.224 -28.999 -14.232  1.00 18.53           C  
ATOM   1482  O   GLY   198     -12.818 -28.087 -13.509  1.00 17.72           O  
ATOM   1483  N   THR   199     -14.057 -28.569 -15.286  1.00 19.64           N  
ATOM   1484  CA  THR   199     -15.363 -27.926 -15.373  1.00 20.86           C  
ATOM   1485  C   THR   199     -15.731 -27.266 -14.047  1.00 18.86           C  
ATOM   1486  CB  THR   199     -16.457 -28.934 -15.768  1.00 17.01           C  
ATOM   1487  O   THR   199     -15.659 -27.899 -12.991  1.00 18.22           O  
ATOM   1488  CG2 THR   199     -17.148 -28.518 -17.062  1.00  8.31           C  
ATOM   1489  OG1 THR   199     -15.864 -30.226 -15.950  1.00 11.70           O  
ATOM   1490  N   LEU   200     -15.416 -26.043 -13.827  1.00 19.42           N  
ATOM   1491  CA  LEU   200     -16.107 -25.182 -12.874  1.00 21.54           C  
ATOM   1492  C   LEU   200     -17.614 -25.407 -12.930  1.00 19.20           C  
ATOM   1493  CB  LEU   200     -15.788 -23.710 -13.152  1.00 18.16           C  
ATOM   1494  O   LEU   200     -18.230 -25.253 -13.987  1.00 18.44           O  
ATOM   1495  CG  LEU   200     -15.391 -22.862 -11.942  1.00 17.97           C  
ATOM   1496  CD1 LEU   200     -13.953 -22.374 -12.087  1.00 15.88           C  
ATOM   1497  CD2 LEU   200     -16.346 -21.686 -11.777  1.00 14.71           C  
ATOM   1498  N   THR   201     -18.164 -26.253 -12.296  1.00 20.55           N  
ATOM   1499  CA  THR   201     -19.603 -26.216 -12.060  1.00 21.40           C  
ATOM   1500  C   THR   201     -19.940 -25.247 -10.929  1.00 20.16           C  
ATOM   1501  CB  THR   201     -20.150 -27.615 -11.721  1.00 17.89           C  
ATOM   1502  O   THR   201     -19.405 -25.364  -9.825  1.00 19.23           O  
ATOM   1503  CG2 THR   201     -21.636 -27.719 -12.049  1.00  8.86           C  
ATOM   1504  OG1 THR   201     -19.434 -28.598 -12.480  1.00 12.24           O  
ATOM   1505  N   ILE   202     -20.272 -23.896 -11.134  1.00 20.72           N  
ATOM   1506  CA  ILE   202     -21.189 -23.109 -10.316  1.00 21.42           C  
ATOM   1507  C   ILE   202     -22.335 -23.993  -9.831  1.00 20.47           C  
ATOM   1508  CB  ILE   202     -21.741 -21.895 -11.095  1.00 19.34           C  
ATOM   1509  O   ILE   202     -22.948 -24.715 -10.621  1.00 19.15           O  
ATOM   1510  CG1 ILE   202     -20.590 -21.034 -11.628  1.00 14.79           C  
ATOM   1511  CG2 ILE   202     -22.680 -21.068 -10.212  1.00 18.56           C  
ATOM   1512  CD1 ILE   202     -21.043 -19.816 -12.422  1.00 18.69           C  
ATOM   1513  N   PRO   203     -22.298 -24.239  -8.492  1.00 22.62           N  
ATOM   1514  CA  PRO   203     -23.467 -24.974  -8.005  1.00 22.36           C  
ATOM   1515  C   PRO   203     -24.782 -24.417  -8.545  1.00 22.40           C  
ATOM   1516  CB  PRO   203     -23.384 -24.801  -6.486  1.00 20.90           C  
ATOM   1517  O   PRO   203     -24.898 -23.210  -8.772  1.00 21.48           O  
ATOM   1518  CG  PRO   203     -22.075 -24.120  -6.250  1.00 20.71           C  
ATOM   1519  CD  PRO   203     -21.565 -23.599  -7.562  1.00 21.64           C  
ATOM   1520  N   SER   204     -25.564 -25.094  -9.349  1.00 20.43           N  
ATOM   1521  CA  SER   204     -26.938 -24.897  -9.799  1.00 20.91           C  
ATOM   1522  C   SER   204     -27.706 -23.985  -8.849  1.00 19.89           C  
ATOM   1523  CB  SER   204     -27.659 -26.239  -9.926  1.00 18.14           C  
ATOM   1524  O   SER   204     -28.670 -23.330  -9.251  1.00 18.59           O  
ATOM   1525  OG  SER   204     -27.623 -26.947  -8.698  1.00 10.44           O  
ATOM   1526  N   ASP   205     -27.293 -23.826  -7.658  1.00 19.14           N  
ATOM   1527  CA  ASP   205     -27.941 -22.907  -6.727  1.00 21.02           C  
ATOM   1528  C   ASP   205     -27.118 -21.633  -6.551  1.00 19.54           C  
ATOM   1529  CB  ASP   205     -28.161 -23.583  -5.372  1.00 16.80           C  
ATOM   1530  O   ASP   205     -27.356 -20.858  -5.622  1.00 18.58           O  
ATOM   1531  CG  ASP   205     -26.991 -24.452  -4.946  1.00 10.11           C  
ATOM   1532  OD1 ASP   205     -26.208 -24.891  -5.816  1.00  8.97           O  
ATOM   1533  OD2 ASP   205     -26.851 -24.702  -3.729  1.00  9.47           O  
ATOM   1534  N   TYR   206     -26.139 -21.270  -7.451  1.00 22.48           N  
ATOM   1535  CA  TYR   206     -25.806 -19.912  -7.866  1.00 22.23           C  
ATOM   1536  C   TYR   206     -27.066 -19.093  -8.115  1.00 22.41           C  
ATOM   1537  CB  TYR   206     -24.939 -19.932  -9.129  1.00 20.58           C  
ATOM   1538  O   TYR   206     -27.858 -19.416  -9.004  1.00 21.49           O  
ATOM   1539  CG  TYR   206     -23.903 -18.835  -9.172  1.00 20.46           C  
ATOM   1540  CD1 TYR   206     -24.169 -17.624  -9.806  1.00 15.44           C  
ATOM   1541  CD2 TYR   206     -22.656 -19.008  -8.579  1.00 14.26           C  
ATOM   1542  CE1 TYR   206     -23.216 -16.611  -9.850  1.00 11.06           C  
ATOM   1543  CE2 TYR   206     -21.696 -18.002  -8.617  1.00 12.75           C  
ATOM   1544  OH  TYR   206     -21.039 -15.809  -9.293  1.00  8.62           O  
ATOM   1545  CZ  TYR   206     -21.985 -16.809  -9.253  1.00 13.93           C  
ATOM   1546  N   VAL   207     -28.007 -18.998  -7.395  1.00 18.69           N  
ATOM   1547  CA  VAL   207     -29.151 -18.124  -7.636  1.00 20.49           C  
ATOM   1548  C   VAL   207     -28.715 -16.918  -8.465  1.00 19.41           C  
ATOM   1549  CB  VAL   207     -29.795 -17.656  -6.312  1.00 17.25           C  
ATOM   1550  O   VAL   207     -27.754 -16.230  -8.114  1.00 18.05           O  
ATOM   1551  CG1 VAL   207     -31.146 -16.992  -6.574  1.00  9.04           C  
ATOM   1552  CG2 VAL   207     -29.951 -18.832  -5.350  1.00  7.25           C  
ATOM   1553  N   ARG   208     -28.442 -17.183  -9.897  1.00 19.58           N  
ATOM   1554  CA  ARG   208     -28.921 -16.349 -10.994  1.00 18.21           C  
ATOM   1555  C   ARG   208     -29.706 -15.151 -10.469  1.00 19.57           C  
ATOM   1556  CB  ARG   208     -29.792 -17.166 -11.951  1.00 17.92           C  
ATOM   1557  O   ARG   208     -30.833 -15.301  -9.994  1.00 18.64           O  
ATOM   1558  CG  ARG   208     -29.024 -17.776 -13.113  1.00 17.61           C  
ATOM   1559  CD  ARG   208     -29.947 -18.512 -14.074  1.00 15.25           C  
ATOM   1560  NE  ARG   208     -29.194 -19.247 -15.088  1.00  8.96           N  
ATOM   1561  NH1 ARG   208     -31.047 -19.826 -16.340  1.00 10.43           N  
ATOM   1562  NH2 ARG   208     -28.956 -20.494 -17.001  1.00  7.94           N  
ATOM   1563  CZ  ARG   208     -29.734 -19.854 -16.141  1.00 11.54           C  
ATOM   1564  N   HIS   209     -29.065 -14.282  -9.622  1.00 18.97           N  
ATOM   1565  CA  HIS   209     -29.880 -13.110  -9.324  1.00 20.13           C  
ATOM   1566  C   HIS   209     -29.841 -12.105 -10.471  1.00 19.05           C  
ATOM   1567  CB  HIS   209     -29.412 -12.446  -8.028  1.00 17.45           C  
ATOM   1568  O   HIS   209     -28.764 -11.764 -10.966  1.00 18.08           O  
ATOM   1569  CG  HIS   209     -30.394 -12.559  -6.906  1.00 10.28           C  
ATOM   1570  CD2 HIS   209     -30.360 -13.286  -5.765  1.00  7.56           C  
ATOM   1571  ND1 HIS   209     -31.587 -11.870  -6.890  1.00 11.53           N  
ATOM   1572  CE1 HIS   209     -32.245 -12.168  -5.782  1.00  7.25           C  
ATOM   1573  NE2 HIS   209     -31.522 -13.025  -5.082  1.00  7.69           N  
ATOM   1574  N   PRO   210     -30.765 -12.129 -11.475  1.00 20.14           N  
ATOM   1575  CA  PRO   210     -31.058 -11.196 -12.566  1.00 18.14           C  
ATOM   1576  C   PRO   210     -30.453  -9.813 -12.339  1.00 19.95           C  
ATOM   1577  CB  PRO   210     -32.588 -11.129 -12.571  1.00 17.75           C  
ATOM   1578  O   PRO   210     -30.218  -9.073 -13.297  1.00 18.98           O  
ATOM   1579  CG  PRO   210     -33.009 -11.929 -11.381  1.00 13.81           C  
ATOM   1580  CD  PRO   210     -31.789 -12.560 -10.774  1.00  8.67           C  
ATOM   1581  N   GLY   211     -29.815  -9.521 -11.256  1.00 21.42           N  
ATOM   1582  CA  GLY   211     -29.136  -8.304 -10.841  1.00 19.67           C  
ATOM   1583  C   GLY   211     -27.643  -8.489 -10.650  1.00 21.28           C  
ATOM   1584  O   GLY   211     -26.913  -7.517 -10.443  1.00 20.36           O  
ATOM   1585  N   ALA   212     -27.098  -9.717 -10.816  1.00 21.59           N  
ATOM   1586  CA  ALA   212     -25.684 -10.082 -10.863  1.00 19.73           C  
ATOM   1587  C   ALA   212     -25.091  -9.805 -12.242  1.00 21.56           C  
ATOM   1588  CB  ALA   212     -25.501 -11.552 -10.494  1.00 20.21           C  
ATOM   1589  O   ALA   212     -25.199 -10.634 -13.148  1.00 20.63           O  
ATOM   1590  N   ARG   213     -25.655  -8.846 -12.993  1.00 20.99           N  
ATOM   1591  CA  ARG   213     -25.145  -8.365 -14.272  1.00 19.15           C  
ATOM   1592  C   ARG   213     -23.869  -7.552 -14.082  1.00 21.09           C  
ATOM   1593  CB  ARG   213     -26.202  -7.522 -14.990  1.00 19.24           C  
ATOM   1594  O   ARG   213     -23.263  -7.101 -15.057  1.00 20.03           O  
ATOM   1595  CG  ARG   213     -27.324  -8.339 -15.611  1.00 18.11           C  
ATOM   1596  CD  ARG   213     -28.252  -7.475 -16.452  1.00 15.45           C  
ATOM   1597  NE  ARG   213     -29.415  -8.226 -16.916  1.00 10.81           N  
ATOM   1598  NH1 ARG   213     -30.163  -6.580 -18.354  1.00 11.21           N  
ATOM   1599  NH2 ARG   213     -31.318  -8.550 -18.161  1.00 10.19           N  
ATOM   1600  CZ  ARG   213     -30.296  -7.784 -17.809  1.00 11.84           C  
ATOM   1601  N   ASN   214     -23.347  -7.485 -12.815  1.00 20.62           N  
ATOM   1602  CA  ASN   214     -22.150  -6.709 -12.510  1.00 20.98           C  
ATOM   1603  C   ASN   214     -20.937  -7.609 -12.294  1.00 20.48           C  
ATOM   1604  CB  ASN   214     -22.381  -5.826 -11.282  1.00 18.80           C  
ATOM   1605  O   ASN   214     -21.006  -8.579 -11.537  1.00 19.68           O  
ATOM   1606  CG  ASN   214     -23.260  -4.627 -11.580  1.00 15.41           C  
ATOM   1607  ND2 ASN   214     -23.919  -4.105 -10.553  1.00 11.73           N  
ATOM   1608  OD1 ASN   214     -23.346  -4.175 -12.725  1.00 10.63           O  
ATOM   1609  N   PHE   215     -20.366  -8.004 -13.490  1.00 21.40           N  
ATOM   1610  CA  PHE   215     -19.073  -8.530 -13.909  1.00 21.44           C  
ATOM   1611  C   PHE   215     -17.976  -8.105 -12.940  1.00 21.35           C  
ATOM   1612  CB  PHE   215     -18.733  -8.060 -15.326  1.00 20.19           C  
ATOM   1613  O   PHE   215     -17.929  -6.949 -12.516  1.00 20.68           O  
ATOM   1614  CG  PHE   215     -19.673  -8.580 -16.380  1.00 19.63           C  
ATOM   1615  CD1 PHE   215     -19.466  -9.825 -16.963  1.00 15.20           C  
ATOM   1616  CD2 PHE   215     -20.764  -7.824 -16.788  1.00 14.39           C  
ATOM   1617  CE1 PHE   215     -20.334 -10.309 -17.939  1.00 12.93           C  
ATOM   1618  CE2 PHE   215     -21.636  -8.301 -17.763  1.00 14.86           C  
ATOM   1619  CZ  PHE   215     -21.419  -9.543 -18.337  1.00 15.34           C  
ATOM   1620  N   GLY   216     -17.739  -8.954 -11.823  1.00 23.20           N  
ATOM   1621  CA  GLY   216     -16.677  -8.957 -10.829  1.00 21.95           C  
ATOM   1622  C   GLY   216     -15.339  -8.506 -11.385  1.00 23.20           C  
ATOM   1623  O   GLY   216     -14.910  -8.975 -12.441  1.00 22.56           O  
ATOM   1624  N   PHE   217     -14.915  -7.159 -11.512  1.00 21.43           N  
ATOM   1625  CA  PHE   217     -13.741  -6.405 -11.937  1.00 21.50           C  
ATOM   1626  C   PHE   217     -12.523  -6.782 -11.103  1.00 21.36           C  
ATOM   1627  CB  PHE   217     -14.002  -4.899 -11.835  1.00 20.23           C  
ATOM   1628  O   PHE   217     -12.576  -6.754  -9.871  1.00 20.70           O  
ATOM   1629  CG  PHE   217     -15.073  -4.403 -12.769  1.00 19.38           C  
ATOM   1630  CD1 PHE   217     -14.766  -4.053 -14.078  1.00 16.17           C  
ATOM   1631  CD2 PHE   217     -16.388  -4.288 -12.337  1.00 16.08           C  
ATOM   1632  CE1 PHE   217     -15.756  -3.594 -14.945  1.00 14.38           C  
ATOM   1633  CE2 PHE   217     -17.382  -3.830 -13.197  1.00 18.08           C  
ATOM   1634  CZ  PHE   217     -17.064  -3.483 -14.500  1.00 15.37           C  
ATOM   1635  N   ASN   218     -11.661  -7.817 -11.522  1.00 21.73           N  
ATOM   1636  CA  ASN   218     -10.261  -8.030 -11.171  1.00 22.06           C  
ATOM   1637  C   ASN   218      -9.400  -6.827 -11.543  1.00 21.72           C  
ATOM   1638  CB  ASN   218      -9.726  -9.295 -11.846  1.00 20.75           C  
ATOM   1639  O   ASN   218      -9.351  -6.430 -12.709  1.00 21.16           O  
ATOM   1640  CG  ASN   218     -10.319 -10.563 -11.264  1.00 20.06           C  
ATOM   1641  ND2 ASN   218     -10.551 -11.555 -12.117  1.00 15.05           N  
ATOM   1642  OD1 ASN   218     -10.569 -10.651 -10.059  1.00 17.54           O  
ATOM   1643  N   ALA   219      -9.444  -5.696 -10.999  1.00 22.10           N  
ATOM   1644  CA  ALA   219      -8.349  -4.766 -11.261  1.00 19.79           C  
ATOM   1645  C   ALA   219      -7.026  -5.314 -10.735  1.00 22.00           C  
ATOM   1646  CB  ALA   219      -8.645  -3.405 -10.635  1.00 20.74           C  
ATOM   1647  O   ALA   219      -6.910  -5.645  -9.552  1.00 21.13           O  
ATOM   1648  N   ILE   220      -6.401  -6.349 -11.379  1.00 22.83           N  
ATOM   1649  CA  ILE   220      -4.969  -6.627 -11.333  1.00 20.98           C  
ATOM   1650  C   ILE   220      -4.197  -5.456 -11.936  1.00 22.77           C  
ATOM   1651  CB  ILE   220      -4.624  -7.937 -12.077  1.00 21.45           C  
ATOM   1652  O   ILE   220      -4.437  -5.070 -13.082  1.00 21.76           O  
ATOM   1653  CG1 ILE   220      -5.438  -9.104 -11.508  1.00 19.37           C  
ATOM   1654  CG2 ILE   220      -3.122  -8.224 -11.994  1.00 19.17           C  
ATOM   1655  CD1 ILE   220      -5.241 -10.417 -12.254  1.00 16.41           C  
ATOM   1656  N   TYR   221      -4.033  -4.414 -11.041  1.00 21.39           N  
ATOM   1657  CA  TYR   221      -2.990  -3.488 -11.468  1.00 20.93           C  
ATOM   1658  C   TYR   221      -1.666  -4.214 -11.671  1.00 21.21           C  
ATOM   1659  CB  TYR   221      -2.817  -2.363 -10.443  1.00 19.61           C  
ATOM   1660  O   TYR   221      -1.186  -4.907 -10.772  1.00 20.49           O  
ATOM   1661  CG  TYR   221      -3.124  -0.990 -10.990  1.00 17.17           C  
ATOM   1662  CD1 TYR   221      -2.112  -0.182 -11.503  1.00 10.14           C  
ATOM   1663  CD2 TYR   221      -4.424  -0.499 -10.994  1.00 10.96           C  
ATOM   1664  CE1 TYR   221      -2.389   1.085 -12.007  1.00  9.60           C  
ATOM   1665  CE2 TYR   221      -4.713   0.766 -11.495  1.00 11.06           C  
ATOM   1666  OH  TYR   221      -3.971   2.802 -12.496  1.00  8.29           O  
ATOM   1667  CZ  TYR   221      -3.691   1.549 -11.999  1.00  9.95           C  
ATOM   1668  N   VAL   222      -1.355  -4.536 -13.062  1.00 21.82           N  
ATOM   1669  CA  VAL   222      -0.048  -4.695 -13.690  1.00 20.17           C  
ATOM   1670  C   VAL   222       0.762  -3.411 -13.531  1.00 21.74           C  
ATOM   1671  CB  VAL   222      -0.177  -5.061 -15.186  1.00 20.20           C  
ATOM   1672  O   VAL   222       0.268  -2.318 -13.816  1.00 20.75           O  
ATOM   1673  CG1 VAL   222       1.182  -5.444 -15.768  1.00 13.21           C  
ATOM   1674  CG2 VAL   222      -1.181  -6.198 -15.371  1.00 15.01           C  
ATOM   1675  N   ARG   223       1.293  -3.204 -12.298  1.00 22.10           N  
ATOM   1676  CA  ARG   223       2.430  -2.305 -12.129  1.00 19.96           C  
ATOM   1677  C   ARG   223       3.247  -2.208 -13.413  1.00 22.11           C  
ATOM   1678  CB  ARG   223       3.320  -2.774 -10.975  1.00 20.88           C  
ATOM   1679  O   ARG   223       3.894  -3.177 -13.817  1.00 21.41           O  
ATOM   1680  CG  ARG   223       3.642  -1.685  -9.965  1.00 20.33           C  
ATOM   1681  CD  ARG   223       4.555  -2.195  -8.858  1.00 20.49           C  
ATOM   1682  NE  ARG   223       4.836  -1.158  -7.870  1.00 19.05           N  
ATOM   1683  NH1 ARG   223       6.439  -2.378  -6.740  1.00 15.55           N  
ATOM   1684  NH2 ARG   223       5.899  -0.262  -6.042  1.00 12.30           N  
ATOM   1685  CZ  ARG   223       5.724  -1.268  -6.886  1.00 16.13           C  
ATOM   1686  N   GLY   224       2.650  -1.683 -14.594  1.00 22.65           N  
ATOM   1687  CA  GLY   224       3.470  -1.074 -15.629  1.00 19.49           C  
ATOM   1688  C   GLY   224       3.955   0.317 -15.264  1.00 22.59           C  
ATOM   1689  O   GLY   224       3.186   1.134 -14.756  1.00 21.68           O  
ATOM   1690  N   ARG   225       5.040   0.440 -14.643  1.00 21.84           N  
ATOM   1691  CA  ARG   225       6.047   1.460 -14.368  1.00 18.57           C  
ATOM   1692  C   ARG   225       5.812   2.705 -15.218  1.00 21.83           C  
ATOM   1693  CB  ARG   225       7.452   0.910 -14.622  1.00 20.34           C  
ATOM   1694  O   ARG   225       6.219   3.806 -14.841  1.00 20.68           O  
ATOM   1695  CG  ARG   225       7.998   0.064 -13.483  1.00 19.83           C  
ATOM   1696  CD  ARG   225       9.449  -0.330 -13.718  1.00 19.34           C  
ATOM   1697  NE  ARG   225       9.947  -1.208 -12.663  1.00 18.56           N  
ATOM   1698  NH1 ARG   225      12.129  -1.226 -13.422  1.00 14.76           N  
ATOM   1699  NH2 ARG   225      11.553  -2.413 -11.547  1.00 12.22           N  
ATOM   1700  CZ  ARG   225      11.209  -1.613 -12.546  1.00 16.15           C  
ATOM   1701  N   SER   226       4.747   2.744 -16.000  1.00 19.70           N  
ATOM   1702  CA  SER   226       4.327   3.798 -16.917  1.00 18.82           C  
ATOM   1703  C   SER   226       3.026   3.429 -17.623  1.00 19.54           C  
ATOM   1704  CB  SER   226       5.417   4.074 -17.953  1.00 17.49           C  
ATOM   1705  O   SER   226       2.537   4.183 -18.467  1.00 18.60           O  
ATOM   1706  OG  SER   226       5.795   2.881 -18.617  1.00 10.23           O  
ATOM   1707  N   CYS   227       2.193   2.415 -16.927  1.00 14.55           N  
ATOM   1708  CA  CYS   227       0.815   2.311 -17.394  1.00 18.55           C  
ATOM   1709  C   CYS   227      -0.167   2.534 -16.250  1.00 15.52           C  
ATOM   1710  CB  CYS   227       0.568   0.945 -18.033  1.00 10.16           C  
ATOM   1711  O   CYS   227      -0.102   1.848 -15.228  1.00 13.95           O  
ATOM   1712  SG  CYS   227       1.466  -0.405 -17.236  1.00 16.80           S  
ATOM   1713  N   ASN   228      -0.236   3.786 -15.701  1.00 21.63           N  
ATOM   1714  CA  ASN   228      -1.460   4.313 -15.107  1.00 20.84           C  
ATOM   1715  C   ASN   228      -2.691   3.552 -15.592  1.00 21.54           C  
ATOM   1716  CB  ASN   228      -1.604   5.806 -15.409  1.00 19.98           C  
ATOM   1717  O   ASN   228      -3.769   4.132 -15.731  1.00 20.54           O  
ATOM   1718  CG  ASN   228      -0.624   6.657 -14.627  1.00 19.01           C  
ATOM   1719  ND2 ASN   228      -0.406   7.884 -15.087  1.00 13.87           N  
ATOM   1720  OD1 ASN   228      -0.066   6.216 -13.619  1.00 13.86           O  
ATOM   1721  N   ARG   229      -2.571   2.129 -15.879  1.00 21.75           N  
ATOM   1722  CA  ARG   229      -3.635   1.356 -16.513  1.00 20.32           C  
ATOM   1723  C   ARG   229      -4.185   0.299 -15.562  1.00 21.73           C  
ATOM   1724  CB  ARG   229      -3.128   0.694 -17.796  1.00 20.39           C  
ATOM   1725  O   ARG   229      -3.423  -0.368 -14.859  1.00 20.90           O  
ATOM   1726  CG  ARG   229      -2.814   1.677 -18.913  1.00 19.74           C  
ATOM   1727  CD  ARG   229      -2.550   0.964 -20.233  1.00 19.25           C  
ATOM   1728  NE  ARG   229      -2.096   1.892 -21.264  1.00 17.13           N  
ATOM   1729  NH1 ARG   229      -2.160   0.343 -22.977  1.00 14.15           N  
ATOM   1730  NH2 ARG   229      -1.503   2.499 -23.399  1.00 12.29           N  
ATOM   1731  CZ  ARG   229      -1.920   1.576 -22.544  1.00 15.35           C  
ATOM   1732  N   VAL   230      -5.468   0.536 -15.099  1.00 22.73           N  
ATOM   1733  CA  VAL   230      -6.404  -0.480 -14.628  1.00 21.82           C  
ATOM   1734  C   VAL   230      -6.432  -1.651 -15.607  1.00 22.64           C  
ATOM   1735  CB  VAL   230      -7.825   0.099 -14.446  1.00 21.27           C  
ATOM   1736  O   VAL   230      -6.660  -1.461 -16.805  1.00 21.78           O  
ATOM   1737  CG1 VAL   230      -8.767  -0.955 -13.865  1.00 16.71           C  
ATOM   1738  CG2 VAL   230      -7.787   1.337 -13.552  1.00 18.60           C  
ATOM   1739  N   LEU   231      -5.387  -2.555 -15.648  1.00 21.44           N  
ATOM   1740  CA  LEU   231      -5.565  -3.833 -16.328  1.00 20.49           C  
ATOM   1741  C   LEU   231      -6.668  -4.651 -15.666  1.00 21.32           C  
ATOM   1742  CB  LEU   231      -4.256  -4.627 -16.329  1.00 19.65           C  
ATOM   1743  O   LEU   231      -6.656  -4.849 -14.449  1.00 20.42           O  
ATOM   1744  CG  LEU   231      -3.392  -4.508 -17.586  1.00 16.94           C  
ATOM   1745  CD1 LEU   231      -1.915  -4.451 -17.210  1.00 11.19           C  
ATOM   1746  CD2 LEU   231      -3.663  -5.672 -18.533  1.00 11.62           C  
ATOM   1747  N   TYR   232      -8.024  -4.562 -16.045  1.00 22.65           N  
ATOM   1748  CA  TYR   232      -9.271  -5.318 -16.040  1.00 23.02           C  
ATOM   1749  C   TYR   232      -9.005  -6.811 -16.194  1.00 22.62           C  
ATOM   1750  CB  TYR   232     -10.199  -4.835 -17.159  1.00 21.31           C  
ATOM   1751  O   TYR   232      -8.405  -7.242 -17.182  1.00 21.89           O  
ATOM   1752  CG  TYR   232     -10.602  -3.386 -17.029  1.00 20.50           C  
ATOM   1753  CD1 TYR   232     -11.702  -3.015 -16.258  1.00 17.88           C  
ATOM   1754  CD2 TYR   232      -9.886  -2.386 -17.678  1.00 18.32           C  
ATOM   1755  CE1 TYR   232     -12.079  -1.682 -16.138  1.00 15.72           C  
ATOM   1756  CE2 TYR   232     -10.254  -1.049 -17.564  1.00 19.63           C  
ATOM   1757  OH  TYR   232     -11.718   0.614 -16.677  1.00 12.49           O  
ATOM   1758  CZ  TYR   232     -11.350  -0.708 -16.793  1.00 16.83           C  
ATOM   1759  N   GLY   233      -8.395  -7.506 -15.273  1.00 22.98           N  
ATOM   1760  CA  GLY   233      -8.419  -8.959 -15.334  1.00 21.13           C  
ATOM   1761  C   GLY   233      -9.728  -9.554 -14.851  1.00 22.90           C  
ATOM   1762  O   GLY   233     -10.262  -9.139 -13.821  1.00 22.13           O  
ATOM   1763  N   MET   234     -10.742  -9.811 -15.738  1.00 20.99           N  
ATOM   1764  CA  MET   234     -11.897 -10.702 -15.796  1.00 20.10           C  
ATOM   1765  C   MET   234     -11.472 -12.157 -15.626  1.00 20.95           C  
ATOM   1766  CB  MET   234     -12.645 -10.527 -17.119  1.00 19.36           C  
ATOM   1767  O   MET   234     -10.694 -12.678 -16.426  1.00 20.01           O  
ATOM   1768  CG  MET   234     -13.449  -9.240 -17.203  1.00 18.07           C  
ATOM   1769  SD  MET   234     -14.422  -9.119 -18.755  1.00 17.33           S  
ATOM   1770  CE  MET   234     -15.776 -10.265 -18.373  1.00 14.61           C  
ATOM   1771  N   GLU   235     -11.179 -12.724 -14.342  1.00 21.45           N  
ATOM   1772  CA  GLU   235     -11.302 -14.171 -14.189  1.00 20.59           C  
ATOM   1773  C   GLU   235     -12.627 -14.545 -13.530  1.00 21.37           C  
ATOM   1774  CB  GLU   235     -10.133 -14.727 -13.372  1.00 20.11           C  
ATOM   1775  O   GLU   235     -12.909 -14.121 -12.407  1.00 20.72           O  
ATOM   1776  CG  GLU   235      -8.978 -15.238 -14.221  1.00 19.08           C  
ATOM   1777  CD  GLU   235      -7.848 -15.837 -13.399  1.00 17.97           C  
ATOM   1778  OE1 GLU   235      -7.948 -15.854 -12.151  1.00 22.54           O  
ATOM   1779  OE2 GLU   235      -6.854 -16.293 -14.007  1.00 15.56           O  
ATOM   1780  N   GLY   236     -13.811 -14.434 -14.217  1.00 24.17           N  
ATOM   1781  CA  GLY   236     -14.995 -15.248 -13.990  1.00 22.42           C  
ATOM   1782  C   GLY   236     -14.745 -16.732 -14.182  1.00 24.13           C  
ATOM   1783  O   GLY   236     -13.749 -17.125 -14.793  1.00 23.19           O  
ATOM   1784  N   PRO   237     -15.192 -17.561 -13.104  1.00 22.85           N  
ATOM   1785  CA  PRO   237     -15.282 -19.012 -13.290  1.00 22.49           C  
ATOM   1786  C   PRO   237     -15.303 -19.417 -14.762  1.00 22.75           C  
ATOM   1787  CB  PRO   237     -16.602 -19.374 -12.604  1.00 21.10           C  
ATOM   1788  O   PRO   237     -15.895 -18.720 -15.590  1.00 21.73           O  
ATOM   1789  CG  PRO   237     -17.362 -18.089 -12.536  1.00 20.43           C  
ATOM   1790  CD  PRO   237     -16.398 -16.954 -12.723  1.00 19.87           C  
ATOM   1791  N   ASN   238     -14.232 -19.928 -15.317  1.00 21.58           N  
ATOM   1792  CA  ASN   238     -14.191 -20.844 -16.452  1.00 22.19           C  
ATOM   1793  C   ASN   238     -15.587 -21.336 -16.826  1.00 21.40           C  
ATOM   1794  CB  ASN   238     -13.273 -22.031 -16.151  1.00 19.87           C  
ATOM   1795  O   ASN   238     -16.226 -22.051 -16.052  1.00 20.44           O  
ATOM   1796  CG  ASN   238     -11.823 -21.748 -16.491  1.00 18.76           C  
ATOM   1797  ND2 ASN   238     -10.913 -22.489 -15.870  1.00 12.47           N  
ATOM   1798  OD1 ASN   238     -11.523 -20.870 -17.305  1.00 11.22           O  
ATOM   1799  N   TYR   239     -16.444 -20.601 -17.460  1.00 21.76           N  
ATOM   1800  CA  TYR   239     -17.584 -21.083 -18.232  1.00 22.00           C  
ATOM   1801  C   TYR   239     -17.144 -22.101 -19.277  1.00 21.73           C  
ATOM   1802  CB  TYR   239     -18.305 -19.915 -18.912  1.00 20.25           C  
ATOM   1803  O   TYR   239     -16.460 -21.753 -20.242  1.00 20.85           O  
ATOM   1804  CG  TYR   239     -19.271 -19.189 -18.008  1.00 20.16           C  
ATOM   1805  CD1 TYR   239     -20.582 -19.635 -17.854  1.00 17.96           C  
ATOM   1806  CD2 TYR   239     -18.876 -18.055 -17.307  1.00 18.67           C  
ATOM   1807  CE1 TYR   239     -21.476 -18.968 -17.023  1.00 16.77           C  
ATOM   1808  CE2 TYR   239     -19.761 -17.379 -16.473  1.00 20.97           C  
ATOM   1809  OH  TYR   239     -21.938 -17.178 -15.514  1.00 11.94           O  
ATOM   1810  CZ  TYR   239     -21.057 -17.843 -16.338  1.00 19.08           C  
ATOM   1811  N   THR   240     -16.608 -23.218 -19.000  1.00 19.57           N  
ATOM   1812  CA  THR   240     -16.418 -24.289 -19.973  1.00 19.72           C  
ATOM   1813  C   THR   240     -17.726 -25.035 -20.218  1.00 19.65           C  
ATOM   1814  CB  THR   240     -15.336 -25.281 -19.507  1.00 18.32           C  
ATOM   1815  O   THR   240     -17.902 -25.663 -21.264  1.00 18.55           O  
ATOM   1816  CG2 THR   240     -13.959 -24.873 -20.019  1.00 14.12           C  
ATOM   1817  OG1 THR   240     -15.311 -25.315 -18.075  1.00 15.08           O  
ATOM   1818  N   THR   241     -18.861 -24.793 -19.617  1.00 20.97           N  
ATOM   1819  CA  THR   241     -19.953 -25.664 -20.036  1.00 21.71           C  
ATOM   1820  C   THR   241     -21.244 -24.868 -20.208  1.00 21.16           C  
ATOM   1821  CB  THR   241     -20.180 -26.802 -19.024  1.00 19.36           C  
ATOM   1822  O   THR   241     -21.625 -24.095 -19.327  1.00 20.20           O  
ATOM   1823  CG2 THR   241     -19.120 -27.889 -19.171  1.00  7.87           C  
ATOM   1824  OG1 THR   241     -20.121 -26.271 -17.694  1.00 11.00           O  
ATOM   1825  N   GLY   242     -21.482 -24.418 -21.562  1.00 20.80           N  
ATOM   1826  CA  GLY   242     -22.762 -24.607 -22.225  1.00 19.56           C  
ATOM   1827  C   GLY   242     -23.914 -23.937 -21.500  1.00 20.65           C  
ATOM   1828  O   GLY   242     -25.075 -24.299 -21.701  1.00 19.57           O  
ATOM   1829  N   GLY   243     -23.670 -22.717 -20.835  1.00 21.54           N  
ATOM   1830  CA  GLY   243     -24.930 -22.035 -20.582  1.00 20.47           C  
ATOM   1831  C   GLY   243     -24.886 -20.556 -20.917  1.00 21.14           C  
ATOM   1832  O   GLY   243     -23.986 -19.840 -20.473  1.00 20.25           O  
ATOM   1833  N   ALA   244     -24.997 -20.195 -22.280  1.00 20.64           N  
ATOM   1834  CA  ALA   244     -25.479 -18.926 -22.817  1.00 18.99           C  
ATOM   1835  C   ALA   244     -25.798 -17.941 -21.696  1.00 20.40           C  
ATOM   1836  CB  ALA   244     -26.711 -19.151 -23.690  1.00 18.70           C  
ATOM   1837  O   ALA   244     -26.497 -18.285 -20.740  1.00 19.61           O  
ATOM   1838  N   VAL   245     -24.752 -17.237 -21.150  1.00 21.57           N  
ATOM   1839  CA  VAL   245     -25.092 -15.920 -20.622  1.00 20.08           C  
ATOM   1840  C   VAL   245     -26.370 -15.411 -21.285  1.00 21.51           C  
ATOM   1841  CB  VAL   245     -23.942 -14.910 -20.835  1.00 20.11           C  
ATOM   1842  O   VAL   245     -26.453 -15.340 -22.514  1.00 20.71           O  
ATOM   1843  CG1 VAL   245     -24.241 -13.593 -20.119  1.00 17.69           C  
ATOM   1844  CG2 VAL   245     -22.619 -15.498 -20.348  1.00 19.39           C  
ATOM   1845  N   GLN   246     -27.493 -15.980 -21.004  1.00 17.99           N  
ATOM   1846  CA  GLN   246     -28.746 -15.354 -21.413  1.00 18.25           C  
ATOM   1847  C   GLN   246     -28.771 -13.875 -21.037  1.00 18.51           C  
ATOM   1848  CB  GLN   246     -29.938 -16.076 -20.783  1.00 16.09           C  
ATOM   1849  O   GLN   246     -28.692 -13.528 -19.856  1.00 18.14           O  
ATOM   1850  CG  GLN   246     -30.652 -17.028 -21.732  1.00  7.81           C  
ATOM   1851  CD  GLN   246     -31.899 -17.641 -21.121  1.00  7.17           C  
ATOM   1852  NE2 GLN   246     -32.569 -18.502 -21.880  1.00  7.61           N  
ATOM   1853  OE1 GLN   246     -32.256 -17.344 -19.977  1.00  9.33           O  
ATOM   1854  N   GLY   247     -28.116 -13.065 -21.954  1.00 20.98           N  
ATOM   1855  CA  GLY   247     -28.234 -11.768 -22.603  1.00 19.11           C  
ATOM   1856  C   GLY   247     -26.942 -11.307 -23.252  1.00 20.76           C  
ATOM   1857  O   GLY   247     -26.891 -10.227 -23.845  1.00 19.87           O  
ATOM   1858  N   ALA   248     -25.993 -12.287 -23.531  1.00 21.79           N  
ATOM   1859  CA  ALA   248     -24.958 -12.422 -24.553  1.00 19.55           C  
ATOM   1860  C   ALA   248     -25.522 -13.049 -25.825  1.00 21.68           C  
ATOM   1861  CB  ALA   248     -23.793 -13.256 -24.024  1.00 20.45           C  
ATOM   1862  O   ALA   248     -26.154 -14.106 -25.776  1.00 20.66           O  
ATOM   1863  N   SER   249     -26.368 -12.399 -26.466  1.00 19.40           N  
ATOM   1864  CA  SER   249     -26.798 -12.781 -27.807  1.00 19.13           C  
ATOM   1865  C   SER   249     -25.788 -13.713 -28.466  1.00 18.39           C  
ATOM   1866  CB  SER   249     -27.005 -11.541 -28.677  1.00 16.90           C  
ATOM   1867  O   SER   249     -24.578 -13.496 -28.369  1.00 18.09           O  
ATOM   1868  OG  SER   249     -25.772 -10.884 -28.918  1.00 10.22           O  
ATOM   1869  N   SER   250     -25.903 -15.127 -28.297  1.00 17.38           N  
ATOM   1870  CA  SER   250     -25.779 -16.355 -29.076  1.00 17.91           C  
ATOM   1871  C   SER   250     -24.422 -16.437 -29.768  1.00 17.24           C  
ATOM   1872  CB  SER   250     -26.897 -16.447 -30.115  1.00 14.16           C  
ATOM   1873  O   SER   250     -24.015 -17.508 -30.222  1.00 16.60           O  
ATOM   1874  OG  SER   250     -26.883 -15.316 -30.970  1.00  9.28           O  
ATOM   1875  N   SER   251     -23.306 -15.913 -29.439  1.00 20.79           N  
ATOM   1876  CA  SER   251     -21.886 -16.080 -29.732  1.00 19.84           C  
ATOM   1877  C   SER   251     -21.020 -15.384 -28.688  1.00 20.60           C  
ATOM   1878  CB  SER   251     -21.559 -15.535 -31.123  1.00 18.61           C  
ATOM   1879  O   SER   251     -19.811 -15.234 -28.877  1.00 19.91           O  
ATOM   1880  OG  SER   251     -21.924 -14.170 -31.228  1.00  9.57           O  
ATOM   1881  N   GLY   252     -21.430 -15.184 -27.413  1.00 21.22           N  
ATOM   1882  CA  GLY   252     -21.030 -14.266 -26.359  1.00 19.70           C  
ATOM   1883  C   GLY   252     -20.830 -14.948 -25.018  1.00 21.28           C  
ATOM   1884  O   GLY   252     -21.623 -14.756 -24.094  1.00 20.57           O  
ATOM   1885  N   ALA   253     -20.234 -16.274 -25.024  1.00 21.23           N  
ATOM   1886  CA  ALA   253     -19.627 -17.061 -23.953  1.00 19.57           C  
ATOM   1887  C   ALA   253     -18.111 -16.888 -23.937  1.00 21.07           C  
ATOM   1888  CB  ALA   253     -19.990 -18.536 -24.106  1.00 19.69           C  
ATOM   1889  O   ALA   253     -17.487 -16.732 -24.989  1.00 20.10           O  
ATOM   1890  N   LEU   254     -17.575 -16.054 -23.034  1.00 23.12           N  
ATOM   1891  CA  LEU   254     -16.178 -16.330 -22.718  1.00 23.76           C  
ATOM   1892  C   LEU   254     -15.875 -17.818 -22.851  1.00 23.13           C  
ATOM   1893  CB  LEU   254     -15.844 -15.854 -21.302  1.00 21.73           C  
ATOM   1894  O   LEU   254     -16.445 -18.639 -22.129  1.00 22.44           O  
ATOM   1895  CG  LEU   254     -15.336 -14.417 -21.172  1.00 20.78           C  
ATOM   1896  CD1 LEU   254     -15.837 -13.793 -19.874  1.00 19.33           C  
ATOM   1897  CD2 LEU   254     -13.813 -14.381 -21.236  1.00 20.05           C  
ATOM   1898  N   ASN   255     -15.946 -18.366 -24.063  1.00 22.62           N  
ATOM   1899  CA  ASN   255     -15.420 -19.698 -24.338  1.00 23.36           C  
ATOM   1900  C   ASN   255     -13.960 -19.824 -23.913  1.00 22.43           C  
ATOM   1901  CB  ASN   255     -15.572 -20.039 -25.822  1.00 20.63           C  
ATOM   1902  O   ASN   255     -13.092 -19.128 -24.445  1.00 21.34           O  
ATOM   1903  CG  ASN   255     -16.883 -20.736 -26.130  1.00 19.50           C  
ATOM   1904  ND2 ASN   255     -17.381 -20.551 -27.347  1.00 12.59           N  
ATOM   1905  OD1 ASN   255     -17.443 -21.434 -25.281  1.00 11.27           O  
ATOM   1906  N   PHE   256     -13.593 -19.908 -22.643  1.00 23.52           N  
ATOM   1907  CA  PHE   256     -12.392 -20.603 -22.196  1.00 25.24           C  
ATOM   1908  C   PHE   256     -12.334 -22.012 -22.773  1.00 23.50           C  
ATOM   1909  CB  PHE   256     -12.340 -20.660 -20.666  1.00 22.33           C  
ATOM   1910  O   PHE   256     -13.191 -22.846 -22.475  1.00 22.75           O  
ATOM   1911  CG  PHE   256     -12.202 -19.311 -20.012  1.00 21.23           C  
ATOM   1912  CD1 PHE   256     -10.947 -18.761 -19.780  1.00 21.46           C  
ATOM   1913  CD2 PHE   256     -13.327 -18.593 -19.630  1.00 23.21           C  
ATOM   1914  CE1 PHE   256     -10.816 -17.513 -19.176  1.00 23.98           C  
ATOM   1915  CE2 PHE   256     -13.205 -17.345 -19.025  1.00 26.49           C  
ATOM   1916  CZ  PHE   256     -11.948 -16.808 -18.798  1.00 24.20           C  
ATOM   1917  N   THR   257     -12.258 -22.198 -23.987  1.00 22.66           N  
ATOM   1918  CA  THR   257     -11.997 -23.558 -24.443  1.00 23.09           C  
ATOM   1919  C   THR   257     -10.519 -23.906 -24.290  1.00 22.61           C  
ATOM   1920  CB  THR   257     -12.422 -23.746 -25.911  1.00 20.69           C  
ATOM   1921  O   THR   257      -9.659 -23.270 -24.905  1.00 21.32           O  
ATOM   1922  CG2 THR   257     -13.008 -25.135 -26.141  1.00 16.95           C  
ATOM   1923  OG1 THR   257     -13.408 -22.762 -26.247  1.00 15.94           O  
ATOM   1924  N   TYR   258      -9.979 -24.150 -23.066  1.00 22.30           N  
ATOM   1925  CA  TYR   258      -8.929 -25.162 -23.037  1.00 23.82           C  
ATOM   1926  C   TYR   258      -9.283 -26.342 -23.934  1.00 22.06           C  
ATOM   1927  CB  TYR   258      -8.692 -25.649 -21.604  1.00 20.80           C  
ATOM   1928  O   TYR   258     -10.339 -26.959 -23.771  1.00 20.99           O  
ATOM   1929  CG  TYR   258      -7.549 -26.627 -21.476  1.00 21.10           C  
ATOM   1930  CD1 TYR   258      -7.783 -27.998 -21.413  1.00 20.52           C  
ATOM   1931  CD2 TYR   258      -6.233 -26.181 -21.418  1.00 21.08           C  
ATOM   1932  CE1 TYR   258      -6.733 -28.903 -21.293  1.00 19.56           C  
ATOM   1933  CE2 TYR   258      -5.175 -27.076 -21.298  1.00 23.75           C  
ATOM   1934  OH  TYR   258      -4.391 -29.324 -21.119  1.00  9.79           O  
ATOM   1935  CZ  TYR   258      -5.435 -28.433 -21.237  1.00 23.04           C  
ATOM   1936  N   ASN   259      -8.797 -26.253 -25.106  1.00 26.16           N  
ATOM   1937  CA  ASN   259      -8.754 -27.487 -25.884  1.00 27.04           C  
ATOM   1938  C   ASN   259      -7.625 -28.403 -25.419  1.00 25.99           C  
ATOM   1939  CB  ASN   259      -8.608 -27.178 -27.375  1.00 24.29           C  
ATOM   1940  O   ASN   259      -6.448 -28.085 -25.599  1.00 24.45           O  
ATOM   1941  CG  ASN   259      -8.792 -28.404 -28.247  1.00 24.05           C  
ATOM   1942  ND2 ASN   259      -8.906 -28.192 -29.552  1.00 18.95           N  
ATOM   1943  OD1 ASN   259      -8.832 -29.533 -27.751  1.00 25.59           O  
ATOM   1944  N   PRO   260      -7.956 -29.259 -24.401  1.00 24.04           N  
ATOM   1945  CA  PRO   260      -7.021 -30.332 -24.054  1.00 25.54           C  
ATOM   1946  C   PRO   260      -6.362 -30.959 -25.280  1.00 23.98           C  
ATOM   1947  CB  PRO   260      -7.906 -31.350 -23.329  1.00 22.46           C  
ATOM   1948  O   PRO   260      -5.274 -31.530 -25.177  1.00 22.56           O  
ATOM   1949  CG  PRO   260      -9.306 -30.909 -23.611  1.00 22.40           C  
ATOM   1950  CD  PRO   260      -9.264 -29.510 -24.157  1.00 26.19           C  
ATOM   1951  N   SER   261      -7.003 -30.845 -26.442  1.00 23.26           N  
ATOM   1952  CA  SER   261      -6.468 -31.620 -27.557  1.00 25.29           C  
ATOM   1953  C   SER   261      -5.371 -30.854 -28.287  1.00 23.35           C  
ATOM   1954  CB  SER   261      -7.583 -31.988 -28.537  1.00 21.98           C  
ATOM   1955  O   SER   261      -4.551 -31.451 -28.989  1.00 22.40           O  
ATOM   1956  OG  SER   261      -8.856 -31.814 -27.940  1.00 18.35           O  
ATOM   1957  N   ASN   262      -5.231 -29.612 -28.110  1.00 27.25           N  
ATOM   1958  CA  ASN   262      -4.153 -28.744 -28.572  1.00 28.12           C  
ATOM   1959  C   ASN   262      -3.711 -27.771 -27.483  1.00 27.11           C  
ATOM   1960  CB  ASN   262      -4.580 -27.979 -29.826  1.00 24.96           C  
ATOM   1961  O   ASN   262      -4.225 -26.655 -27.396  1.00 25.72           O  
ATOM   1962  CG  ASN   262      -3.429 -27.237 -30.478  1.00 24.30           C  
ATOM   1963  ND2 ASN   262      -3.700 -26.603 -31.612  1.00 18.09           N  
ATOM   1964  OD1 ASN   262      -2.307 -27.236 -29.966  1.00 27.01           O  
ATOM   1965  N   PRO   263      -3.098 -28.214 -26.411  1.00 23.65           N  
ATOM   1966  CA  PRO   263      -2.465 -27.414 -25.360  1.00 24.96           C  
ATOM   1967  C   PRO   263      -1.477 -26.390 -25.913  1.00 23.57           C  
ATOM   1968  CB  PRO   263      -1.745 -28.461 -24.506  1.00 21.66           C  
ATOM   1969  O   PRO   263      -1.131 -25.426 -25.225  1.00 22.52           O  
ATOM   1970  CG  PRO   263      -1.745 -29.701 -25.341  1.00 21.69           C  
ATOM   1971  CD  PRO   263      -2.739 -29.527 -26.453  1.00 25.37           C  
ATOM   1972  N   GLU   264      -1.019 -26.566 -27.184  1.00 21.57           N  
ATOM   1973  CA  GLU   264      -0.047 -25.727 -27.878  1.00 23.03           C  
ATOM   1974  C   GLU   264      -0.725 -24.536 -28.548  1.00 21.32           C  
ATOM   1975  CB  GLU   264       0.725 -26.545 -28.916  1.00 19.34           C  
ATOM   1976  O   GLU   264      -0.072 -23.539 -28.863  1.00 19.98           O  
ATOM   1977  CG  GLU   264       1.603 -27.633 -28.313  1.00 19.05           C  
ATOM   1978  CD  GLU   264       2.711 -28.095 -29.246  1.00 12.79           C  
ATOM   1979  OE1 GLU   264       2.659 -27.776 -30.455  1.00 12.43           O  
ATOM   1980  OE2 GLU   264       3.639 -28.782 -28.762  1.00 11.29           O  
ATOM   1981  N   SER   265      -2.141 -24.335 -28.637  1.00 24.34           N  
ATOM   1982  CA  SER   265      -3.012 -23.306 -29.196  1.00 25.40           C  
ATOM   1983  C   SER   265      -4.138 -22.950 -28.231  1.00 24.33           C  
ATOM   1984  CB  SER   265      -3.600 -23.768 -30.530  1.00 21.93           C  
ATOM   1985  O   SER   265      -5.310 -23.207 -28.514  1.00 22.81           O  
ATOM   1986  OG  SER   265      -3.687 -22.687 -31.443  1.00 13.60           O  
ATOM   1987  N   PRO   266      -3.962 -22.790 -26.895  1.00 23.34           N  
ATOM   1988  CA  PRO   266      -4.964 -22.057 -26.118  1.00 24.06           C  
ATOM   1989  C   PRO   266      -5.113 -20.605 -26.566  1.00 23.23           C  
ATOM   1990  CB  PRO   266      -4.427 -22.135 -24.686  1.00 21.37           C  
ATOM   1991  O   PRO   266      -4.114 -19.901 -26.731  1.00 22.38           O  
ATOM   1992  CG  PRO   266      -2.982 -22.484 -24.840  1.00 21.16           C  
ATOM   1993  CD  PRO   266      -2.768 -23.036 -26.220  1.00 21.64           C  
ATOM   1994  N   LYS   267      -6.006 -20.218 -27.519  1.00 23.36           N  
ATOM   1995  CA  LYS   267      -6.591 -18.925 -27.858  1.00 23.10           C  
ATOM   1996  C   LYS   267      -7.271 -18.294 -26.647  1.00 23.32           C  
ATOM   1997  CB  LYS   267      -7.594 -19.073 -29.004  1.00 21.23           C  
ATOM   1998  O   LYS   267      -8.208 -18.867 -26.086  1.00 22.00           O  
ATOM   1999  CG  LYS   267      -6.950 -19.305 -30.363  1.00 20.72           C  
ATOM   2000  CD  LYS   267      -7.983 -19.272 -31.483  1.00 21.60           C  
ATOM   2001  CE  LYS   267      -7.350 -19.565 -32.837  1.00 17.53           C  
ATOM   2002  NZ  LYS   267      -8.359 -19.535 -33.938  1.00 13.94           N  
ATOM   2003  N   TYR   268      -6.603 -17.761 -25.548  1.00 23.53           N  
ATOM   2004  CA  TYR   268      -6.903 -16.910 -24.402  1.00 24.90           C  
ATOM   2005  C   TYR   268      -7.257 -15.497 -24.851  1.00 23.41           C  
ATOM   2006  CB  TYR   268      -5.714 -16.868 -23.438  1.00 21.96           C  
ATOM   2007  O   TYR   268      -6.605 -14.938 -25.736  1.00 22.53           O  
ATOM   2008  CG  TYR   268      -5.288 -18.228 -22.941  1.00 21.48           C  
ATOM   2009  CD1 TYR   268      -5.891 -18.804 -21.825  1.00 21.17           C  
ATOM   2010  CD2 TYR   268      -4.281 -18.940 -23.585  1.00 22.74           C  
ATOM   2011  CE1 TYR   268      -5.500 -20.057 -21.362  1.00 21.24           C  
ATOM   2012  CE2 TYR   268      -3.883 -20.193 -23.131  1.00 24.26           C  
ATOM   2013  OH  TYR   268      -4.106 -21.982 -21.567  1.00 13.40           O  
ATOM   2014  CZ  TYR   268      -4.497 -20.742 -22.021  1.00 21.72           C  
ATOM   2015  N   SER   269      -8.610 -14.852 -24.715  1.00 21.56           N  
ATOM   2016  CA  SER   269      -9.284 -13.608 -25.073  1.00 22.31           C  
ATOM   2017  C   SER   269      -9.609 -12.779 -23.835  1.00 21.52           C  
ATOM   2018  CB  SER   269     -10.567 -13.898 -25.853  1.00 20.00           C  
ATOM   2019  O   SER   269     -10.109 -13.308 -22.841  1.00 20.68           O  
ATOM   2020  OG  SER   269     -11.480 -14.640 -25.062  1.00 15.24           O  
ATOM   2021  N   VAL   270      -8.954 -11.547 -23.468  1.00 23.42           N  
ATOM   2022  CA  VAL   270      -9.173 -10.620 -22.363  1.00 24.81           C  
ATOM   2023  C   VAL   270      -9.132  -9.183 -22.878  1.00 23.36           C  
ATOM   2024  CB  VAL   270      -8.128 -10.815 -21.242  1.00 21.84           C  
ATOM   2025  O   VAL   270      -8.293  -8.840 -23.714  1.00 22.49           O  
ATOM   2026  CG1 VAL   270      -8.478  -9.964 -20.023  1.00 22.39           C  
ATOM   2027  CG2 VAL   270      -8.028 -12.290 -20.857  1.00 21.99           C  
ATOM   2028  N   GLY   271     -10.256  -7.946 -22.503  1.00 22.92           N  
ATOM   2029  CA  GLY   271     -10.915  -6.696 -22.849  1.00 22.70           C  
ATOM   2030  C   GLY   271     -10.672  -5.593 -21.836  1.00 22.89           C  
ATOM   2031  O   GLY   271     -10.603  -5.853 -20.633  1.00 22.15           O  
ATOM   2032  N   PHE   272     -10.347  -4.256 -22.360  1.00 23.24           N  
ATOM   2033  CA  PHE   272     -10.293  -2.906 -21.812  1.00 23.84           C  
ATOM   2034  C   PHE   272     -11.572  -2.141 -22.130  1.00 23.25           C  
ATOM   2035  CB  PHE   272      -9.079  -2.150 -22.360  1.00 22.07           C  
ATOM   2036  O   PHE   272     -11.997  -2.085 -23.285  1.00 22.57           O  
ATOM   2037  CG  PHE   272      -7.760  -2.778 -22.000  1.00 21.07           C  
ATOM   2038  CD1 PHE   272      -7.125  -2.460 -20.806  1.00 20.21           C  
ATOM   2039  CD2 PHE   272      -7.154  -3.687 -22.858  1.00 21.61           C  
ATOM   2040  CE1 PHE   272      -5.903  -3.040 -20.471  1.00 21.08           C  
ATOM   2041  CE2 PHE   272      -5.933  -4.271 -22.530  1.00 23.78           C  
ATOM   2042  CZ  PHE   272      -5.309  -3.945 -21.336  1.00 20.38           C  
ATOM   2043  N   ALA   273     -12.440  -2.037 -21.165  1.00 22.26           N  
ATOM   2044  CA  ALA   273     -13.528  -1.067 -21.264  1.00 20.60           C  
ATOM   2045  C   ALA   273     -13.101   0.293 -20.720  1.00 22.25           C  
ATOM   2046  CB  ALA   273     -14.761  -1.572 -20.518  1.00 21.05           C  
ATOM   2047  O   ALA   273     -12.535   0.382 -19.628  1.00 21.53           O  
ATOM   2048  N   ARG   274     -12.732   1.156 -21.610  1.00 21.93           N  
ATOM   2049  CA  ARG   274     -12.863   2.593 -21.389  1.00 20.19           C  
ATOM   2050  C   ARG   274     -14.323   2.985 -21.187  1.00 21.96           C  
ATOM   2051  CB  ARG   274     -12.269   3.374 -22.564  1.00 20.64           C  
ATOM   2052  O   ARG   274     -15.206   2.499 -21.896  1.00 21.12           O  
ATOM   2053  CG  ARG   274     -11.101   4.269 -22.180  1.00 20.30           C  
ATOM   2054  CD  ARG   274     -10.601   5.082 -23.366  1.00 20.16           C  
ATOM   2055  NE  ARG   274      -9.491   5.954 -22.992  1.00 16.69           N  
ATOM   2056  NH1 ARG   274      -9.353   7.004 -25.044  1.00 14.04           N  
ATOM   2057  NH2 ARG   274      -7.920   7.589 -23.354  1.00 12.56           N  
ATOM   2058  CZ  ARG   274      -8.924   6.847 -23.797  1.00 15.82           C  
ATOM   2059  N   ALA   275     -14.631   3.397 -19.947  1.00 22.21           N  
ATOM   2060  CA  ALA   275     -15.756   4.030 -19.264  1.00 21.07           C  
ATOM   2061  C   ALA   275     -16.141   5.342 -19.942  1.00 22.23           C  
ATOM   2062  CB  ALA   275     -15.418   4.273 -17.795  1.00 21.35           C  
ATOM   2063  O   ALA   275     -15.426   6.341 -19.826  1.00 21.59           O  
ATOM   2064  N   ASP   276     -16.217   5.271 -21.388  1.00 22.91           N  
ATOM   2065  CA  ASP   276     -17.112   6.269 -21.968  1.00 23.65           C  
ATOM   2066  C   ASP   276     -17.833   5.714 -23.194  1.00 22.78           C  
ATOM   2067  CB  ASP   276     -16.335   7.533 -22.342  1.00 21.25           C  
ATOM   2068  O   ASP   276     -17.196   5.371 -24.193  1.00 21.88           O  
ATOM   2069  CG  ASP   276     -17.234   8.665 -22.807  1.00 20.65           C  
ATOM   2070  OD1 ASP   276     -18.429   8.422 -23.083  1.00 17.30           O  
ATOM   2071  OD2 ASP   276     -16.742   9.811 -22.903  1.00 14.19           O  
ATOM   2072  N   PRO   277     -18.953   5.050 -23.134  1.00 23.66           N  
ATOM   2073  CA  PRO   277     -19.856   4.761 -24.250  1.00 22.80           C  
ATOM   2074  C   PRO   277     -20.224   6.009 -25.050  1.00 23.57           C  
ATOM   2075  CB  PRO   277     -21.089   4.170 -23.562  1.00 21.78           C  
ATOM   2076  O   PRO   277     -20.708   5.902 -26.180  1.00 22.29           O  
ATOM   2077  CG  PRO   277     -20.946   4.554 -22.125  1.00 21.33           C  
ATOM   2078  CD  PRO   277     -19.527   4.985 -21.886  1.00 23.60           C  
ATOM   2079  N   THR   278     -19.954   7.263 -24.695  1.00 18.95           N  
ATOM   2080  CA  THR   278     -20.531   8.307 -25.534  1.00 21.07           C  
ATOM   2081  C   THR   278     -19.458   8.961 -26.399  1.00 18.64           C  
ATOM   2082  CB  THR   278     -21.236   9.381 -24.684  1.00 17.21           C  
ATOM   2083  O   THR   278     -19.759   9.511 -27.460  1.00 17.96           O  
ATOM   2084  CG2 THR   278     -22.583   8.881 -24.173  1.00  8.22           C  
ATOM   2085  OG1 THR   278     -20.407   9.715 -23.565  1.00 11.59           O  
ATOM   2086  N   ASN   279     -18.250   8.515 -26.291  1.00 20.96           N  
ATOM   2087  CA  ASN   279     -17.330   9.006 -27.312  1.00 21.74           C  
ATOM   2088  C   ASN   279     -16.501   7.873 -27.911  1.00 20.48           C  
ATOM   2089  CB  ASN   279     -16.414  10.087 -26.735  1.00 18.99           C  
ATOM   2090  O   ASN   279     -15.700   7.249 -27.213  1.00 19.32           O  
ATOM   2091  CG  ASN   279     -16.825  11.485 -27.153  1.00 12.25           C  
ATOM   2092  ND2 ASN   279     -16.407  12.481 -26.381  1.00  9.80           N  
ATOM   2093  OD1 ASN   279     -17.513  11.668 -28.161  1.00  8.86           O  
ATOM   2094  N   TYR   280     -17.165   6.875 -28.763  1.00 21.44           N  
ATOM   2095  CA  TYR   280     -16.659   6.104 -29.893  1.00 21.41           C  
ATOM   2096  C   TYR   280     -15.313   6.643 -30.362  1.00 21.29           C  
ATOM   2097  CB  TYR   280     -17.662   6.125 -31.051  1.00 19.13           C  
ATOM   2098  O   TYR   280     -14.613   5.992 -31.141  1.00 19.76           O  
ATOM   2099  CG  TYR   280     -18.838   5.200 -30.852  1.00 12.84           C  
ATOM   2100  CD1 TYR   280     -18.749   3.849 -31.178  1.00  7.17           C  
ATOM   2101  CD2 TYR   280     -20.040   5.676 -30.338  1.00  7.41           C  
ATOM   2102  CE1 TYR   280     -19.831   2.993 -30.998  1.00  7.18           C  
ATOM   2103  CE2 TYR   280     -21.128   4.829 -30.154  1.00  7.50           C  
ATOM   2104  OH  TYR   280     -22.089   2.649 -30.305  1.00  6.92           O  
ATOM   2105  CZ  TYR   280     -21.014   3.492 -30.486  1.00  7.00           C  
ATOM   2106  N   ALA   281     -14.819   7.842 -29.795  1.00 19.37           N  
ATOM   2107  CA  ALA   281     -13.735   8.329 -30.644  1.00 19.64           C  
ATOM   2108  C   ALA   281     -12.407   7.678 -30.267  1.00 19.04           C  
ATOM   2109  CB  ALA   281     -13.625   9.849 -30.546  1.00 16.25           C  
ATOM   2110  O   ALA   281     -11.509   7.557 -31.103  1.00 17.82           O  
ATOM   2111  N   TYR   282     -12.484   6.545 -29.439  1.00 19.04           N  
ATOM   2112  CA  TYR   282     -11.228   5.814 -29.315  1.00 19.97           C  
ATOM   2113  C   TYR   282     -11.475   4.312 -29.241  1.00 18.81           C  
ATOM   2114  CB  TYR   282     -10.457   6.278 -28.075  1.00 17.17           C  
ATOM   2115  O   TYR   282     -10.616   3.557 -28.781  1.00 17.68           O  
ATOM   2116  CG  TYR   282      -9.526   7.436 -28.338  1.00 12.56           C  
ATOM   2117  CD1 TYR   282      -8.222   7.221 -28.778  1.00  7.51           C  
ATOM   2118  CD2 TYR   282      -9.947   8.747 -28.145  1.00  8.00           C  
ATOM   2119  CE1 TYR   282      -7.359   8.285 -29.019  1.00  7.38           C  
ATOM   2120  CE2 TYR   282      -9.093   9.819 -28.383  1.00  7.97           C  
ATOM   2121  OH  TYR   282      -6.954  10.636 -29.057  1.00  7.00           O  
ATOM   2122  CZ  TYR   282      -7.803   9.579 -28.820  1.00  7.12           C  
ATOM   2123  N   TRP   283     -12.567   3.748 -29.863  1.00 14.59           N  
ATOM   2124  CA  TRP   283     -12.866   2.482 -30.523  1.00 20.32           C  
ATOM   2125  C   TRP   283     -12.389   2.497 -31.971  1.00 17.30           C  
ATOM   2126  CB  TRP   283     -14.368   2.189 -30.470  1.00 12.02           C  
ATOM   2127  O   TRP   283     -13.187   2.331 -32.896  1.00 15.42           O  
ATOM   2128  CG  TRP   283     -14.878   1.873 -29.096  1.00  7.09           C  
ATOM   2129  CD1 TRP   283     -15.249   2.765 -28.129  1.00  7.09           C  
ATOM   2130  CD2 TRP   283     -15.070   0.570 -28.535  1.00  7.09           C  
ATOM   2131  CE2 TRP   283     -15.560   0.748 -27.223  1.00  7.05           C  
ATOM   2132  CE3 TRP   283     -14.874  -0.732 -29.016  1.00 16.54           C  
ATOM   2133  NE1 TRP   283     -15.661   2.095 -27.000  1.00 17.00           N  
ATOM   2134  CH2 TRP   283     -15.658  -1.591 -26.879  1.00 13.94           C  
ATOM   2135  CZ2 TRP   283     -15.859  -0.329 -26.384  1.00 15.06           C  
ATOM   2136  CZ3 TRP   283     -15.172  -1.802 -28.180  1.00 14.55           C  
ATOM   2137  N   GLU   284     -11.272   3.103 -32.267  1.00 18.19           N  
ATOM   2138  CA  GLU   284     -10.813   2.887 -33.636  1.00 19.47           C  
ATOM   2139  C   GLU   284      -9.842   1.713 -33.714  1.00 17.89           C  
ATOM   2140  CB  GLU   284     -10.154   4.153 -34.188  1.00 14.77           C  
ATOM   2141  O   GLU   284      -8.892   1.633 -32.931  1.00 17.05           O  
ATOM   2142  CG  GLU   284     -11.108   5.061 -34.951  1.00  6.46           C  
ATOM   2143  CD  GLU   284     -10.430   6.293 -35.529  1.00  7.18           C  
ATOM   2144  OE1 GLU   284      -9.204   6.460 -35.334  1.00  9.48           O  
ATOM   2145  OE2 GLU   284     -11.130   7.098 -36.183  1.00  9.20           O  
ATOM   2146  N   SER   285     -10.389   0.435 -33.746  1.00 20.01           N  
ATOM   2147  CA  SER   285      -9.909  -0.686 -34.548  1.00 19.33           C  
ATOM   2148  C   SER   285      -8.405  -0.876 -34.388  1.00 19.59           C  
ATOM   2149  CB  SER   285     -10.251  -0.475 -36.024  1.00 17.54           C  
ATOM   2150  O   SER   285      -7.627   0.047 -34.639  1.00 18.64           O  
ATOM   2151  OG  SER   285      -9.262   0.315 -36.661  1.00  9.96           O  
ATOM   2152  N   MET   286      -7.876  -1.348 -33.206  1.00 19.71           N  
ATOM   2153  CA  MET   286      -6.624  -2.094 -33.294  1.00 20.42           C  
ATOM   2154  C   MET   286      -6.608  -2.984 -34.533  1.00 19.53           C  
ATOM   2155  CB  MET   286      -6.413  -2.941 -32.038  1.00 18.58           C  
ATOM   2156  O   MET   286      -7.379  -3.941 -34.625  1.00 18.46           O  
ATOM   2157  CG  MET   286      -6.102  -2.125 -30.794  1.00 18.23           C  
ATOM   2158  SD  MET   286      -5.151  -3.080 -29.548  1.00 17.86           S  
ATOM   2159  CE  MET   286      -6.502  -3.975 -28.732  1.00 18.43           C  
ATOM   2160  N   GLY   287      -6.794  -2.481 -35.712  1.00 22.29           N  
ATOM   2161  CA  GLY   287      -6.423  -2.991 -37.022  1.00 20.41           C  
ATOM   2162  C   GLY   287      -5.211  -3.902 -36.987  1.00 22.13           C  
ATOM   2163  O   GLY   287      -4.394  -3.822 -36.067  1.00 20.89           O  
ATOM   2164  N   ASP   288      -5.421  -5.218 -37.320  1.00 23.89           N  
ATOM   2165  CA  ASP   288      -4.496  -6.187 -37.900  1.00 23.65           C  
ATOM   2166  C   ASP   288      -3.052  -5.703 -37.786  1.00 23.66           C  
ATOM   2167  CB  ASP   288      -4.847  -6.452 -39.366  1.00 21.73           C  
ATOM   2168  O   ASP   288      -2.713  -4.623 -38.274  1.00 22.26           O  
ATOM   2169  CG  ASP   288      -4.150  -7.678 -39.930  1.00 21.14           C  
ATOM   2170  OD1 ASP   288      -3.140  -8.127 -39.347  1.00 15.90           O  
ATOM   2171  OD2 ASP   288      -4.614  -8.198 -40.967  1.00 13.78           O  
ATOM   2172  N   PRO   289      -2.317  -5.990 -36.593  1.00 22.73           N  
ATOM   2173  CA  PRO   289      -0.873  -5.751 -36.653  1.00 22.80           C  
ATOM   2174  C   PRO   289      -0.327  -5.792 -38.078  1.00 22.50           C  
ATOM   2175  CB  PRO   289      -0.292  -6.891 -35.812  1.00 21.00           C  
ATOM   2176  O   PRO   289       0.749  -5.252 -38.347  1.00 20.93           O  
ATOM   2177  CG  PRO   289      -1.390  -7.901 -35.728  1.00 20.33           C  
ATOM   2178  CD  PRO   289      -2.694  -7.214 -36.017  1.00 22.70           C  
ATOM   2179  N   ASN   290      -0.944  -6.299 -39.063  1.00 22.30           N  
ATOM   2180  CA  ASN   290      -0.520  -6.365 -40.457  1.00 24.95           C  
ATOM   2181  C   ASN   290      -1.253  -5.337 -41.315  1.00 22.16           C  
ATOM   2182  CB  ASN   290      -0.734  -7.772 -41.018  1.00 20.07           C  
ATOM   2183  O   ASN   290      -0.873  -5.095 -42.462  1.00 20.66           O  
ATOM   2184  CG  ASN   290       0.133  -8.811 -40.333  1.00 20.28           C  
ATOM   2185  ND2 ASN   290      -0.471  -9.932 -39.956  1.00 12.48           N  
ATOM   2186  OD1 ASN   290       1.335  -8.608 -40.145  1.00 11.55           O  
ATOM   2187  N   ASP   291      -2.150  -4.455 -40.647  1.00 22.61           N  
ATOM   2188  CA  ASP   291      -2.745  -3.494 -41.571  1.00 22.99           C  
ATOM   2189  C   ASP   291      -2.048  -2.138 -41.477  1.00 22.07           C  
ATOM   2190  CB  ASP   291      -4.241  -3.336 -41.292  1.00 20.10           C  
ATOM   2191  O   ASP   291      -2.059  -1.500 -40.422  1.00 20.87           O  
ATOM   2192  CG  ASP   291      -5.003  -2.740 -42.462  1.00 19.95           C  
ATOM   2193  OD1 ASP   291      -4.369  -2.332 -43.459  1.00 18.88           O  
ATOM   2194  OD2 ASP   291      -6.249  -2.676 -42.386  1.00 14.07           O  
ATOM   2195  N   SER   292      -0.906  -1.847 -42.079  1.00 20.54           N  
ATOM   2196  CA  SER   292      -0.084  -0.705 -42.469  1.00 20.70           C  
ATOM   2197  C   SER   292      -0.926   0.559 -42.610  1.00 19.76           C  
ATOM   2198  CB  SER   292       0.645  -0.992 -43.782  1.00 18.03           C  
ATOM   2199  O   SER   292      -0.423   1.670 -42.430  1.00 18.90           O  
ATOM   2200  OG  SER   292      -0.280  -1.217 -44.832  1.00 10.38           O  
ATOM   2201  N   ALA   293      -2.226   0.601 -42.909  1.00 21.16           N  
ATOM   2202  CA  ALA   293      -3.023   1.820 -43.030  1.00 20.83           C  
ATOM   2203  C   ALA   293      -3.722   2.151 -41.714  1.00 20.67           C  
ATOM   2204  CB  ALA   293      -4.048   1.676 -44.152  1.00 19.13           C  
ATOM   2205  O   ALA   293      -3.958   3.322 -41.407  1.00 19.54           O  
ATOM   2206  N   ASN   294      -3.810   1.092 -40.753  1.00 21.03           N  
ATOM   2207  CA  ASN   294      -4.256   0.914 -39.375  1.00 21.37           C  
ATOM   2208  C   ASN   294      -3.143   0.356 -38.493  1.00 20.44           C  
ATOM   2209  CB  ASN   294      -5.483   0.001 -39.322  1.00 18.62           C  
ATOM   2210  O   ASN   294      -3.034  -0.858 -38.316  1.00 19.35           O  
ATOM   2211  CG  ASN   294      -6.716   0.643 -39.927  1.00 15.26           C  
ATOM   2212  ND2 ASN   294      -7.506  -0.147 -40.643  1.00 10.90           N  
ATOM   2213  OD1 ASN   294      -6.956   1.841 -39.752  1.00  9.62           O  
ATOM   2214  N   GLY   295      -1.695   0.746 -38.750  1.00 22.63           N  
ATOM   2215  CA  GLY   295      -0.506   0.425 -37.977  1.00 22.60           C  
ATOM   2216  C   GLY   295      -0.800   0.158 -36.513  1.00 21.99           C  
ATOM   2217  O   GLY   295      -1.918   0.384 -36.048  1.00 20.91           O  
ATOM   2218  N   PRO   296      -0.224  -0.894 -35.878  1.00 21.85           N  
ATOM   2219  CA  PRO   296      -0.271  -0.940 -34.415  1.00 20.63           C  
ATOM   2220  C   PRO   296      -0.551   0.425 -33.790  1.00 21.69           C  
ATOM   2221  CB  PRO   296       1.124  -1.439 -34.033  1.00 20.07           C  
ATOM   2222  O   PRO   296       0.203   1.375 -34.011  1.00 20.81           O  
ATOM   2223  CG  PRO   296       1.983  -1.112 -35.212  1.00 19.43           C  
ATOM   2224  CD  PRO   296       1.100  -0.959 -36.417  1.00 19.12           C  
ATOM   2225  N   ILE   297      -1.645   0.982 -34.012  1.00 19.36           N  
ATOM   2226  CA  ILE   297      -1.859   2.152 -33.167  1.00 18.53           C  
ATOM   2227  C   ILE   297      -1.421   1.843 -31.737  1.00 18.92           C  
ATOM   2228  CB  ILE   297      -3.336   2.603 -33.189  1.00 16.92           C  
ATOM   2229  O   ILE   297      -1.966   0.942 -31.095  1.00 17.94           O  
ATOM   2230  CG1 ILE   297      -3.784   2.893 -34.626  1.00  9.54           C  
ATOM   2231  CG2 ILE   297      -3.541   3.828 -32.293  1.00  8.23           C  
ATOM   2232  CD1 ILE   297      -5.256   3.263 -34.753  1.00  7.46           C  
ATOM   2233  N   GLY   298      -0.130   1.297 -31.524  1.00 22.37           N  
ATOM   2234  CA  GLY   298       0.556   1.780 -30.335  1.00 19.71           C  
ATOM   2235  C   GLY   298      -0.186   2.901 -29.633  1.00 22.28           C  
ATOM   2236  O   GLY   298      -0.648   3.845 -30.276  1.00 21.16           O  
ATOM   2237  N   ILE   299      -1.436   2.754 -29.345  1.00 20.80           N  
ATOM   2238  CA  ILE   299      -2.045   3.820 -28.556  1.00 19.99           C  
ATOM   2239  C   ILE   299      -0.955   4.658 -27.892  1.00 20.66           C  
ATOM   2240  CB  ILE   299      -3.010   3.254 -27.491  1.00 19.27           C  
ATOM   2241  O   ILE   299      -0.186   4.151 -27.072  1.00 19.53           O  
ATOM   2242  CG1 ILE   299      -4.088   2.388 -28.153  1.00 12.86           C  
ATOM   2243  CG2 ILE   299      -3.642   4.387 -26.677  1.00 13.75           C  
ATOM   2244  CD1 ILE   299      -5.034   1.716 -27.167  1.00 14.76           C  
ATOM   2245  N   TYR   300      -0.056   5.259 -28.672  1.00 19.71           N  
ATOM   2246  CA  TYR   300       0.366   6.653 -28.598  1.00 17.80           C  
ATOM   2247  C   TYR   300      -0.585   7.466 -27.727  1.00 19.50           C  
ATOM   2248  CB  TYR   300       0.444   7.267 -29.999  1.00 18.08           C  
ATOM   2249  O   TYR   300      -1.799   7.453 -27.945  1.00 18.43           O  
ATOM   2250  CG  TYR   300       1.598   6.751 -30.825  1.00 16.42           C  
ATOM   2251  CD1 TYR   300       2.856   7.344 -30.746  1.00  9.82           C  
ATOM   2252  CD2 TYR   300       1.432   5.671 -31.685  1.00 11.05           C  
ATOM   2253  CE1 TYR   300       3.921   6.874 -31.506  1.00  8.44           C  
ATOM   2254  CE2 TYR   300       2.491   5.192 -32.449  1.00 10.56           C  
ATOM   2255  OH  TYR   300       4.781   5.328 -33.108  1.00  7.97           O  
ATOM   2256  CZ  TYR   300       3.729   5.798 -32.353  1.00 10.21           C  
ATOM   2257  N   SER   301      -0.561   7.321 -26.464  1.00 20.41           N  
ATOM   2258  CA  SER   301      -0.741   8.688 -25.989  1.00 19.22           C  
ATOM   2259  C   SER   301       0.300   9.625 -26.591  1.00 20.08           C  
ATOM   2260  CB  SER   301      -0.664   8.740 -24.462  1.00 18.64           C  
ATOM   2261  O   SER   301       1.503   9.405 -26.437  1.00 18.87           O  
ATOM   2262  OG  SER   301       0.631   9.128 -24.037  1.00 13.28           O  
ATOM   2263  N   GLU   302       0.532   9.702 -27.910  1.00 16.87           N  
ATOM   2264  CA  GLU   302       1.076  11.031 -28.175  1.00 17.01           C  
ATOM   2265  C   GLU   302       1.102  11.880 -26.908  1.00 15.79           C  
ATOM   2266  CB  GLU   302       0.263  11.736 -29.264  1.00 13.37           C  
ATOM   2267  O   GLU   302       1.914  12.800 -26.787  1.00 14.98           O  
ATOM   2268  CG  GLU   302       0.739  11.437 -30.678  1.00  6.68           C  
ATOM   2269  CD  GLU   302       0.002  12.236 -31.741  1.00  7.13           C  
ATOM   2270  OE1 GLU   302      -0.915  13.012 -31.390  1.00  9.49           O  
ATOM   2271  OE2 GLU   302       0.344  12.083 -32.935  1.00  9.13           O  
ATOM   2272  N   HIS   303       0.572  11.460 -25.789  1.00 11.79           N  
ATOM   2273  CA  HIS   303       0.583  12.372 -24.651  1.00 18.86           C  
ATOM   2274  C   HIS   303       1.283  11.746 -23.449  1.00 13.80           C  
ATOM   2275  CB  HIS   303      -0.843  12.778 -24.276  1.00  7.41           C  
ATOM   2276  O   HIS   303       1.553  12.428 -22.458  1.00 12.83           O  
ATOM   2277  CG  HIS   303      -1.441  13.791 -25.200  1.00  5.19           C  
ATOM   2278  CD2 HIS   303      -2.448  13.688 -26.099  1.00  7.06           C  
ATOM   2279  ND1 HIS   303      -0.997  15.094 -25.264  1.00 11.12           N  
ATOM   2280  CE1 HIS   303      -1.708  15.751 -26.166  1.00  7.05           C  
ATOM   2281  NE2 HIS   303      -2.595  14.921 -26.687  1.00  7.12           N  
ATOM   2282  N   LEU   304       2.033  10.619 -23.616  1.00 19.27           N  
ATOM   2283  CA  LEU   304       2.940  10.172 -22.566  1.00 18.79           C  
ATOM   2284  C   LEU   304       4.162   9.479 -23.161  1.00 19.00           C  
ATOM   2285  CB  LEU   304       2.220   9.224 -21.603  1.00 17.57           C  
ATOM   2286  O   LEU   304       4.032   8.458 -23.841  1.00 18.30           O  
ATOM   2287  CG  LEU   304       1.119   9.842 -20.739  1.00 16.53           C  
ATOM   2288  CD1 LEU   304       0.300   8.749 -20.062  1.00 12.30           C  
ATOM   2289  CD2 LEU   304       1.719  10.787 -19.703  1.00 12.56           C  
ATOM   2290  N   GLY   305       4.802   9.970 -24.292  1.00 20.36           N  
ATOM   2291  CA  GLY   305       6.156   9.692 -24.746  1.00 18.34           C  
ATOM   2292  C   GLY   305       6.843   8.604 -23.942  1.00 20.16           C  
ATOM   2293  O   GLY   305       8.072   8.572 -23.855  1.00 19.21           O  
ATOM   2294  N   ILE   306       6.127   7.616 -23.320  1.00 20.94           N  
ATOM   2295  CA  ILE   306       6.865   6.737 -22.420  1.00 20.88           C  
ATOM   2296  C   ILE   306       6.774   5.296 -22.916  1.00 20.73           C  
ATOM   2297  CB  ILE   306       6.337   6.840 -20.971  1.00 19.38           C  
ATOM   2298  O   ILE   306       5.677   4.769 -23.114  1.00 20.05           O  
ATOM   2299  CG1 ILE   306       6.311   8.303 -20.515  1.00 13.19           C  
ATOM   2300  CG2 ILE   306       7.187   5.986 -20.025  1.00 16.34           C  
ATOM   2301  CD1 ILE   306       5.707   8.509 -19.132  1.00 15.86           C  
ATOM   2302  N   TYR   307       7.702   4.745 -23.696  1.00 21.23           N  
ATOM   2303  CA  TYR   307       8.205   3.394 -23.914  1.00 21.94           C  
ATOM   2304  C   TYR   307       8.487   2.696 -22.589  1.00 21.05           C  
ATOM   2305  CB  TYR   307       9.476   3.425 -24.769  1.00 19.90           C  
ATOM   2306  O   TYR   307       9.351   3.130 -21.823  1.00 20.07           O  
ATOM   2307  CG  TYR   307       9.233   3.829 -26.203  1.00 19.46           C  
ATOM   2308  CD1 TYR   307       8.818   2.895 -27.149  1.00 15.20           C  
ATOM   2309  CD2 TYR   307       9.420   5.144 -26.614  1.00 14.32           C  
ATOM   2310  CE1 TYR   307       8.595   3.263 -28.472  1.00 11.80           C  
ATOM   2311  CE2 TYR   307       9.200   5.523 -27.935  1.00 13.56           C  
ATOM   2312  OH  TYR   307       8.569   4.946 -30.163  1.00  8.70           O  
ATOM   2313  CZ  TYR   307       8.788   4.577 -28.855  1.00 15.27           C  
ATOM   2314  N   PRO   308       7.630   1.901 -21.914  1.00 22.96           N  
ATOM   2315  CA  PRO   308       8.065   0.956 -20.883  1.00 22.31           C  
ATOM   2316  C   PRO   308       9.136  -0.011 -21.383  1.00 22.88           C  
ATOM   2317  CB  PRO   308       6.779   0.209 -20.524  1.00 21.51           C  
ATOM   2318  O   PRO   308       8.930  -0.701 -22.384  1.00 21.98           O  
ATOM   2319  CG  PRO   308       5.830   0.525 -21.635  1.00 21.12           C  
ATOM   2320  CD  PRO   308       6.390   1.671 -22.428  1.00 22.51           C  
ATOM   2321  N   SER   309      10.363   0.305 -21.361  1.00 20.77           N  
ATOM   2322  CA  SER   309      11.448  -0.630 -21.639  1.00 19.34           C  
ATOM   2323  C   SER   309      11.414  -1.817 -20.682  1.00 20.53           C  
ATOM   2324  CB  SER   309      12.802   0.075 -21.541  1.00 18.93           C  
ATOM   2325  O   SER   309      11.920  -2.894 -21.002  1.00 19.42           O  
ATOM   2326  OG  SER   309      12.997   0.612 -20.244  1.00 12.66           O  
ATOM   2327  N   LYS   310      10.510  -1.939 -19.667  1.00 22.60           N  
ATOM   2328  CA  LYS   310      10.442  -3.025 -18.693  1.00 21.88           C  
ATOM   2329  C   LYS   310       9.103  -3.024 -17.961  1.00 22.54           C  
ATOM   2330  CB  LYS   310      11.589  -2.917 -17.687  1.00 20.81           C  
ATOM   2331  O   LYS   310       8.742  -2.036 -17.319  1.00 21.52           O  
ATOM   2332  CG  LYS   310      12.842  -3.679 -18.093  1.00 20.12           C  
ATOM   2333  CD  LYS   310      13.835  -3.775 -16.942  1.00 20.65           C  
ATOM   2334  CE  LYS   310      15.100  -4.517 -17.354  1.00 16.79           C  
ATOM   2335  NZ  LYS   310      16.062  -4.644 -16.218  1.00 13.54           N  
ATOM   2336  N   ILE   311       8.032  -3.703 -18.428  1.00 23.72           N  
ATOM   2337  CA  ILE   311       6.817  -4.205 -17.796  1.00 23.51           C  
ATOM   2338  C   ILE   311       7.149  -5.418 -16.930  1.00 23.62           C  
ATOM   2339  CB  ILE   311       5.744  -4.572 -18.845  1.00 22.08           C  
ATOM   2340  O   ILE   311       7.835  -6.340 -17.379  1.00 22.59           O  
ATOM   2341  CG1 ILE   311       5.418  -3.358 -19.722  1.00 19.85           C  
ATOM   2342  CG2 ILE   311       4.482  -5.108 -18.162  1.00 20.79           C  
ATOM   2343  CD1 ILE   311       4.450  -3.658 -20.859  1.00 19.11           C  
ATOM   2344  N   THR   312       7.325  -5.263 -15.607  1.00 25.30           N  
ATOM   2345  CA  THR   312       7.284  -6.389 -14.681  1.00 25.66           C  
ATOM   2346  C   THR   312       5.886  -6.998 -14.631  1.00 25.24           C  
ATOM   2347  CB  THR   312       7.712  -5.963 -13.264  1.00 23.64           C  
ATOM   2348  O   THR   312       4.908  -6.298 -14.362  1.00 24.25           O  
ATOM   2349  CG2 THR   312       7.932  -7.176 -12.367  1.00 22.70           C  
ATOM   2350  OG1 THR   312       8.931  -5.214 -13.344  1.00 25.11           O  
ATOM   2351  N   TRP   313       5.627  -8.108 -15.359  1.00  5.77           N  
ATOM   2352  CA  TRP   313       4.559  -9.100 -15.290  1.00 25.13           C  
ATOM   2353  C   TRP   313       4.661  -9.920 -14.008  1.00 12.78           C  
ATOM   2354  CB  TRP   313       4.605 -10.025 -16.508  1.00  5.82           C  
ATOM   2355  O   TRP   313       5.744 -10.384 -13.644  1.00 12.15           O  
ATOM   2356  CG  TRP   313       4.478  -9.311 -17.821  1.00  6.92           C  
ATOM   2357  CD1 TRP   313       5.475  -8.694 -18.523  1.00  7.41           C  
ATOM   2358  CD2 TRP   313       3.281  -9.137 -18.585  1.00  7.47           C  
ATOM   2359  CE2 TRP   313       3.628  -8.404 -19.742  1.00  7.75           C  
ATOM   2360  CE3 TRP   313       1.948  -9.530 -18.405  1.00 17.58           C  
ATOM   2361  NE1 TRP   313       4.970  -8.146 -19.680  1.00 17.80           N  
ATOM   2362  CH2 TRP   313       1.391  -8.453 -20.514  1.00 14.99           C  
ATOM   2363  CZ2 TRP   313       2.687  -8.056 -20.715  1.00 15.31           C  
ATOM   2364  CZ3 TRP   313       1.014  -9.183 -19.375  1.00 15.72           C  
ATOM   2365  N   TYR   314       3.692  -9.919 -13.193  1.00 24.98           N  
ATOM   2366  CA  TYR   314       3.439 -10.942 -12.185  1.00 25.31           C  
ATOM   2367  C   TYR   314       2.433 -11.970 -12.690  1.00 24.99           C  
ATOM   2368  CB  TYR   314       2.928 -10.305 -10.889  1.00 23.64           C  
ATOM   2369  O   TYR   314       1.355 -11.609 -13.168  1.00 24.37           O  
ATOM   2370  CG  TYR   314       3.882  -9.301 -10.289  1.00 22.82           C  
ATOM   2371  CD1 TYR   314       4.835  -9.691  -9.350  1.00 20.99           C  
ATOM   2372  CD2 TYR   314       3.833  -7.961 -10.658  1.00 22.98           C  
ATOM   2373  CE1 TYR   314       5.715  -8.769  -8.792  1.00 21.68           C  
ATOM   2374  CE2 TYR   314       4.708  -7.031 -10.107  1.00 23.96           C  
ATOM   2375  OH  TYR   314       6.513  -6.527  -8.629  1.00 17.99           O  
ATOM   2376  CZ  TYR   314       5.644  -7.444  -9.177  1.00 20.58           C  
ATOM   2377  N   VAL   315       2.948 -13.063 -13.403  1.00 22.20           N  
ATOM   2378  CA  VAL   315       2.229 -14.267 -13.808  1.00 20.86           C  
ATOM   2379  C   VAL   315       1.824 -15.068 -12.572  1.00 22.16           C  
ATOM   2380  CB  VAL   315       3.078 -15.143 -14.756  1.00 20.64           C  
ATOM   2381  O   VAL   315       2.664 -15.384 -11.727  1.00 21.13           O  
ATOM   2382  CG1 VAL   315       2.241 -16.284 -15.332  1.00 14.63           C  
ATOM   2383  CG2 VAL   315       3.673 -14.294 -15.877  1.00 17.81           C  
ATOM   2384  N   THR   316       0.577 -14.907 -11.927  1.00 22.78           N  
ATOM   2385  CA  THR   316      -0.041 -15.656 -10.839  1.00 23.54           C  
ATOM   2386  C   THR   316      -0.477 -17.039 -11.313  1.00 22.87           C  
ATOM   2387  CB  THR   316      -1.253 -14.903 -10.260  1.00 21.46           C  
ATOM   2388  O   THR   316      -0.904 -17.871 -10.510  1.00 21.83           O  
ATOM   2389  CG2 THR   316      -0.811 -13.681  -9.461  1.00 20.62           C  
ATOM   2390  OG1 THR   316      -2.101 -14.477 -11.334  1.00 26.11           O  
ATOM   2391  N   ASN   317      -0.163 -17.487 -12.589  1.00 23.35           N  
ATOM   2392  CA  ASN   317      -0.566 -18.843 -12.943  1.00 24.35           C  
ATOM   2393  C   ASN   317       0.472 -19.870 -12.499  1.00 23.34           C  
ATOM   2394  CB  ASN   317      -0.812 -18.954 -14.449  1.00 22.08           C  
ATOM   2395  O   ASN   317       1.507 -20.033 -13.147  1.00 22.43           O  
ATOM   2396  CG  ASN   317      -2.272 -18.775 -14.817  1.00 21.18           C  
ATOM   2397  ND2 ASN   317      -2.535 -18.515 -16.092  1.00 19.99           N  
ATOM   2398  OD1 ASN   317      -3.156 -18.868 -13.962  1.00 24.16           O  
ATOM   2399  N   LEU   318       0.750 -20.147 -11.148  1.00 23.38           N  
ATOM   2400  CA  LEU   318       1.491 -21.300 -10.648  1.00 22.99           C  
ATOM   2401  C   LEU   318       0.578 -22.513 -10.506  1.00 23.40           C  
ATOM   2402  CB  LEU   318       2.141 -20.975  -9.300  1.00 21.96           C  
ATOM   2403  O   LEU   318      -0.381 -22.486  -9.732  1.00 22.63           O  
ATOM   2404  CG  LEU   318       3.473 -20.225  -9.353  1.00 21.41           C  
ATOM   2405  CD1 LEU   318       3.661 -19.389  -8.091  1.00 18.93           C  
ATOM   2406  CD2 LEU   318       4.630 -21.201  -9.532  1.00 20.80           C  
ATOM   2407  N   VAL   319       0.315 -23.320 -11.521  1.00 25.95           N  
ATOM   2408  CA  VAL   319      -0.293 -24.646 -11.494  1.00 26.12           C  
ATOM   2409  C   VAL   319       0.744 -25.682 -11.069  1.00 25.89           C  
ATOM   2410  CB  VAL   319      -0.892 -25.024 -12.867  1.00 24.45           C  
ATOM   2411  O   VAL   319       1.820 -25.775 -11.666  1.00 24.77           O  
ATOM   2412  CG1 VAL   319      -1.649 -26.348 -12.781  1.00 24.83           C  
ATOM   2413  CG2 VAL   319      -1.810 -23.912 -13.372  1.00 23.94           C  
ATOM   2414  N   TYR   320       0.744 -26.106  -9.778  1.00 23.19           N  
ATOM   2415  CA  TYR   320       1.388 -27.359  -9.398  1.00 23.55           C  
ATOM   2416  C   TYR   320       0.756 -28.539 -10.125  1.00 23.00           C  
ATOM   2417  CB  TYR   320       1.301 -27.571  -7.883  1.00 21.95           C  
ATOM   2418  O   TYR   320      -0.456 -28.753 -10.038  1.00 22.15           O  
ATOM   2419  CG  TYR   320       2.115 -28.740  -7.386  1.00 22.08           C  
ATOM   2420  CD1 TYR   320       3.502 -28.655  -7.286  1.00 20.10           C  
ATOM   2421  CD2 TYR   320       1.501 -29.932  -7.017  1.00 21.83           C  
ATOM   2422  CE1 TYR   320       4.258 -29.731  -6.830  1.00 22.72           C  
ATOM   2423  CE2 TYR   320       2.246 -31.014  -6.560  1.00 25.77           C  
ATOM   2424  OH  TYR   320       4.364 -31.971  -6.018  1.00 13.73           O  
ATOM   2425  CZ  TYR   320       3.622 -30.904  -6.470  1.00 22.09           C  
ATOM   2426  N   ASN   321       1.476 -29.155 -11.097  1.00 25.12           N  
ATOM   2427  CA  ASN   321       1.075 -30.314 -11.887  1.00 26.55           C  
ATOM   2428  C   ASN   321       1.362 -31.620 -11.152  1.00 25.15           C  
ATOM   2429  CB  ASN   321       1.776 -30.305 -13.247  1.00 23.58           C  
ATOM   2430  O   ASN   321       1.199 -32.703 -11.716  1.00 23.63           O  
ATOM   2431  CG  ASN   321       3.271 -30.535 -13.136  1.00 23.48           C  
ATOM   2432  ND2 ASN   321       3.963 -30.494 -14.268  1.00 27.46           N  
ATOM   2433  OD1 ASN   321       3.798 -30.748 -12.041  1.00 27.31           O  
ATOM   2434  N   GLY   322       1.548 -31.729  -9.827  1.00 24.80           N  
ATOM   2435  CA  GLY   322       1.875 -33.011  -9.223  1.00 23.21           C  
ATOM   2436  C   GLY   322       3.362 -33.308  -9.222  1.00 24.71           C  
ATOM   2437  O   GLY   322       3.854 -34.040  -8.360  1.00 23.15           O  
ATOM   2438  N   SER   323       4.230 -32.748 -10.103  1.00 24.26           N  
ATOM   2439  CA  SER   323       5.667 -32.984 -10.200  1.00 23.33           C  
ATOM   2440  C   SER   323       6.453 -31.690 -10.022  1.00 24.23           C  
ATOM   2441  CB  SER   323       6.016 -33.621 -11.546  1.00 22.03           C  
ATOM   2442  O   SER   323       7.646 -31.720  -9.710  1.00 22.87           O  
ATOM   2443  OG  SER   323       5.331 -32.970 -12.603  1.00 24.39           O  
ATOM   2444  N   GLY   324       5.775 -30.434  -9.925  1.00 24.82           N  
ATOM   2445  CA  GLY   324       6.372 -29.109  -9.969  1.00 23.35           C  
ATOM   2446  C   GLY   324       5.390 -28.026 -10.373  1.00 24.64           C  
ATOM   2447  O   GLY   324       4.224 -28.311 -10.654  1.00 23.60           O  
ATOM   2448  N   TYR   325       5.570 -26.726 -10.044  1.00 25.19           N  
ATOM   2449  CA  TYR   325       4.820 -25.525 -10.396  1.00 26.12           C  
ATOM   2450  C   TYR   325       4.936 -25.227 -11.886  1.00 25.01           C  
ATOM   2451  CB  TYR   325       5.314 -24.325  -9.583  1.00 23.10           C  
ATOM   2452  O   TYR   325       6.041 -25.167 -12.429  1.00 23.90           O  
ATOM   2453  CG  TYR   325       5.091 -24.465  -8.096  1.00 22.42           C  
ATOM   2454  CD1 TYR   325       3.876 -24.107  -7.517  1.00 22.16           C  
ATOM   2455  CD2 TYR   325       6.096 -24.955  -7.268  1.00 22.92           C  
ATOM   2456  CE1 TYR   325       3.667 -24.233  -6.148  1.00 17.83           C  
ATOM   2457  CE2 TYR   325       5.898 -25.085  -5.898  1.00 21.78           C  
ATOM   2458  OH  TYR   325       4.481 -24.849  -3.991  1.00 10.91           O  
ATOM   2459  CZ  TYR   325       4.682 -24.723  -5.348  1.00 20.24           C  
ATOM   2460  N   ASN   326       3.978 -25.573 -12.740  1.00 24.55           N  
ATOM   2461  CA  ASN   326       3.787 -25.062 -14.094  1.00 25.99           C  
ATOM   2462  C   ASN   326       2.980 -23.767 -14.096  1.00 24.43           C  
ATOM   2463  CB  ASN   326       3.107 -26.114 -14.973  1.00 22.56           C  
ATOM   2464  O   ASN   326       2.020 -23.628 -13.336  1.00 23.39           O  
ATOM   2465  CG  ASN   326       4.087 -26.856 -15.860  1.00 22.02           C  
ATOM   2466  ND2 ASN   326       3.689 -28.034 -16.327  1.00 13.07           N  
ATOM   2467  OD1 ASN   326       5.193 -26.376 -16.122  1.00 12.23           O  
ATOM   2468  N   ILE   327       3.618 -22.606 -14.512  1.00 26.12           N  
ATOM   2469  CA  ILE   327       3.018 -21.440 -15.152  1.00 26.06           C  
ATOM   2470  C   ILE   327       2.272 -21.871 -16.413  1.00 26.05           C  
ATOM   2471  CB  ILE   327       4.082 -20.374 -15.496  1.00 23.98           C  
ATOM   2472  O   ILE   327       2.874 -22.413 -17.343  1.00 24.91           O  
ATOM   2473  CG1 ILE   327       4.856 -19.967 -14.237  1.00 25.06           C  
ATOM   2474  CG2 ILE   327       3.431 -19.155 -16.156  1.00 24.28           C  
ATOM   2475  CD1 ILE   327       6.023 -19.026 -14.505  1.00 22.72           C  
ATOM   2476  N   ASP   328       1.088 -22.554 -16.257  1.00 22.20           N  
ATOM   2477  CA  ASP   328       0.215 -22.945 -17.360  1.00 23.63           C  
ATOM   2478  C   ASP   328      -0.292 -21.722 -18.120  1.00 22.32           C  
ATOM   2479  CB  ASP   328      -0.965 -23.770 -16.843  1.00 20.92           C  
ATOM   2480  O   ASP   328      -0.952 -20.855 -17.542  1.00 21.75           O  
ATOM   2481  CG  ASP   328      -1.056 -25.142 -17.487  1.00 20.71           C  
ATOM   2482  OD1 ASP   328      -0.279 -25.430 -18.423  1.00 12.56           O  
ATOM   2483  OD2 ASP   328      -1.915 -25.942 -17.056  1.00 13.04           O  
ATOM   2484  N   GLY   329       0.495 -21.250 -19.270  1.00 24.34           N  
ATOM   2485  CA  GLY   329      -0.190 -20.769 -20.459  1.00 23.73           C  
ATOM   2486  C   GLY   329       0.751 -20.177 -21.491  1.00 24.34           C  
ATOM   2487  O   GLY   329       1.413 -19.170 -21.230  1.00 23.17           O  
ATOM   2488  N   GLY   330       1.820 -20.841 -22.100  1.00 22.78           N  
ATOM   2489  CA  GLY   330       2.251 -20.831 -23.488  1.00 22.41           C  
ATOM   2490  C   GLY   330       2.550 -19.438 -24.010  1.00 22.89           C  
ATOM   2491  O   GLY   330       1.763 -18.511 -23.808  1.00 22.20           O  
ATOM   2492  N   LEU   331       4.067 -19.106 -23.828  1.00 23.07           N  
ATOM   2493  CA  LEU   331       5.206 -18.617 -24.598  1.00 23.59           C  
ATOM   2494  C   LEU   331       6.278 -18.043 -23.678  1.00 23.20           C  
ATOM   2495  CB  LEU   331       4.756 -17.553 -25.603  1.00 21.52           C  
ATOM   2496  O   LEU   331       6.060 -17.019 -23.027  1.00 22.61           O  
ATOM   2497  CG  LEU   331       4.202 -18.068 -26.933  1.00 21.10           C  
ATOM   2498  CD1 LEU   331       3.216 -17.064 -27.520  1.00 18.35           C  
ATOM   2499  CD2 LEU   331       5.336 -18.348 -27.913  1.00 19.34           C  
ATOM   2500  N   PHE   332       6.823 -18.893 -22.843  1.00 22.19           N  
ATOM   2501  CA  PHE   332       8.168 -18.770 -22.293  1.00 23.03           C  
ATOM   2502  C   PHE   332       9.115 -19.766 -22.951  1.00 22.16           C  
ATOM   2503  CB  PHE   332       8.151 -18.986 -20.776  1.00 21.22           C  
ATOM   2504  O   PHE   332       8.881 -20.976 -22.908  1.00 21.46           O  
ATOM   2505  CG  PHE   332       7.565 -17.833 -20.006  1.00 20.93           C  
ATOM   2506  CD1 PHE   332       8.351 -16.743 -19.654  1.00 19.72           C  
ATOM   2507  CD2 PHE   332       6.227 -17.841 -19.633  1.00 21.73           C  
ATOM   2508  CE1 PHE   332       7.811 -15.675 -18.941  1.00 22.09           C  
ATOM   2509  CE2 PHE   332       5.681 -16.777 -18.920  1.00 24.37           C  
ATOM   2510  CZ  PHE   332       6.475 -15.696 -18.575  1.00 21.75           C  
ATOM   2511  N   ASN   333       9.521 -19.364 -24.073  1.00 22.07           N  
ATOM   2512  CA  ASN   333      10.645 -19.879 -24.849  1.00 23.74           C  
ATOM   2513  C   ASN   333      11.971 -19.661 -24.127  1.00 21.99           C  
ATOM   2514  CB  ASN   333      10.681 -19.231 -26.235  1.00 20.55           C  
ATOM   2515  O   ASN   333      12.308 -18.532 -23.766  1.00 21.27           O  
ATOM   2516  CG  ASN   333      10.553 -20.243 -27.356  1.00 20.74           C  
ATOM   2517  ND2 ASN   333      10.357 -19.755 -28.576  1.00 13.03           N  
ATOM   2518  OD1 ASN   333      10.628 -21.453 -27.128  1.00 12.40           O  
ATOM   2519  N   GLY   334      12.547 -20.601 -23.186  1.00 19.96           N  
ATOM   2520  CA  GLY   334      13.779 -21.362 -23.320  1.00 20.07           C  
ATOM   2521  C   GLY   334      15.019 -20.489 -23.357  1.00 19.83           C  
ATOM   2522  O   GLY   334      15.171 -19.657 -24.254  1.00 19.04           O  
ATOM   2523  N   ASN   335      15.484 -20.004 -21.986  1.00 17.73           N  
ATOM   2524  CA  ASN   335      16.908 -20.029 -21.672  1.00 20.88           C  
ATOM   2525  C   ASN   335      17.219 -19.226 -20.412  1.00 17.65           C  
ATOM   2526  CB  ASN   335      17.728 -19.503 -22.852  1.00 16.30           C  
ATOM   2527  O   ASN   335      16.922 -18.033 -20.343  1.00 17.60           O  
ATOM   2528  CG  ASN   335      17.766 -20.474 -24.016  1.00 12.33           C  
ATOM   2529  ND2 ASN   335      17.995 -19.954 -25.216  1.00 10.87           N  
ATOM   2530  OD1 ASN   335      17.590 -21.682 -23.838  1.00  9.33           O  
ATOM   2531  N   ASP   336      16.698 -19.697 -19.102  1.00 18.98           N  
ATOM   2532  CA  ASP   336      17.425 -19.618 -17.839  1.00 21.72           C  
ATOM   2533  C   ASP   336      16.692 -18.727 -16.839  1.00 18.80           C  
ATOM   2534  CB  ASP   336      18.844 -19.096 -18.068  1.00 17.29           C  
ATOM   2535  O   ASP   336      16.830 -17.502 -16.874  1.00 18.48           O  
ATOM   2536  CG  ASP   336      19.799 -20.169 -18.561  1.00 14.58           C  
ATOM   2537  OD1 ASP   336      19.544 -21.369 -18.322  1.00 10.18           O  
ATOM   2538  OD2 ASP   336      20.817 -19.811 -19.191  1.00 10.88           O  
ATOM   2539  N   ILE   337      15.401 -19.057 -16.427  1.00 21.33           N  
ATOM   2540  CA  ILE   337      14.934 -18.471 -15.175  1.00 21.32           C  
ATOM   2541  C   ILE   337      14.799 -19.561 -14.115  1.00 21.30           C  
ATOM   2542  CB  ILE   337      13.588 -17.736 -15.363  1.00 19.78           C  
ATOM   2543  O   ILE   337      13.977 -20.471 -14.251  1.00 20.72           O  
ATOM   2544  CG1 ILE   337      13.710 -16.668 -16.455  1.00 13.69           C  
ATOM   2545  CG2 ILE   337      13.122 -17.117 -14.041  1.00 18.15           C  
ATOM   2546  CD1 ILE   337      12.401 -15.960 -16.778  1.00 17.57           C  
ATOM   2547  N   LYS   338      15.818 -19.818 -13.389  1.00 21.25           N  
ATOM   2548  CA  LYS   338      15.999 -20.393 -12.060  1.00 20.29           C  
ATOM   2549  C   LYS   338      15.218 -19.608 -11.010  1.00 21.04           C  
ATOM   2550  CB  LYS   338      17.483 -20.431 -11.689  1.00 19.09           C  
ATOM   2551  O   LYS   338      15.430 -18.405 -10.842  1.00 20.15           O  
ATOM   2552  CG  LYS   338      18.231 -21.631 -12.251  1.00 16.96           C  
ATOM   2553  CD  LYS   338      19.660 -21.694 -11.728  1.00 12.61           C  
ATOM   2554  CE  LYS   338      20.428 -22.859 -12.337  1.00 13.63           C  
ATOM   2555  NZ  LYS   338      21.834 -22.918 -11.836  1.00 11.02           N  
ATOM   2556  N   LEU   339      13.847 -19.758 -10.755  1.00 22.07           N  
ATOM   2557  CA  LEU   339      12.983 -19.597  -9.590  1.00 21.66           C  
ATOM   2558  C   LEU   339      13.790 -19.682  -8.299  1.00 22.08           C  
ATOM   2559  CB  LEU   339      11.883 -20.662  -9.589  1.00 20.68           C  
ATOM   2560  O   LEU   339      14.294 -20.750  -7.945  1.00 21.25           O  
ATOM   2561  CG  LEU   339      10.838 -20.559 -10.702  1.00 20.19           C  
ATOM   2562  CD1 LEU   339       9.991 -21.826 -10.752  1.00 17.79           C  
ATOM   2563  CD2 LEU   339       9.959 -19.329 -10.498  1.00 18.41           C  
ATOM   2564  N   SER   340      14.634 -18.675  -8.040  1.00 19.52           N  
ATOM   2565  CA  SER   340      15.111 -18.573  -6.664  1.00 18.92           C  
ATOM   2566  C   SER   340      14.182 -17.706  -5.820  1.00 18.72           C  
ATOM   2567  CB  SER   340      16.528 -18.000  -6.629  1.00 16.96           C  
ATOM   2568  O   SER   340      13.656 -16.700  -6.301  1.00 17.68           O  
ATOM   2569  OG  SER   340      16.654 -17.031  -5.603  1.00 10.10           O  
ATOM   2570  N   PRO   341      13.254 -18.219  -4.855  1.00 20.68           N  
ATOM   2571  CA  PRO   341      12.515 -17.531  -3.793  1.00 18.73           C  
ATOM   2572  C   PRO   341      13.121 -16.176  -3.435  1.00 20.59           C  
ATOM   2573  CB  PRO   341      12.611 -18.501  -2.612  1.00 18.76           C  
ATOM   2574  O   PRO   341      12.445 -15.332  -2.841  1.00 19.70           O  
ATOM   2575  CG  PRO   341      13.448 -19.633  -3.115  1.00 17.80           C  
ATOM   2576  CD  PRO   341      13.858 -19.332  -4.528  1.00 18.33           C  
ATOM   2577  N   ARG   342      14.237 -15.687  -4.115  1.00 18.89           N  
ATOM   2578  CA  ARG   342      15.255 -14.717  -3.724  1.00 17.53           C  
ATOM   2579  C   ARG   342      15.495 -13.698  -4.833  1.00 18.20           C  
ATOM   2580  CB  ARG   342      16.565 -15.424  -3.370  1.00 16.29           C  
ATOM   2581  O   ARG   342      15.761 -14.070  -5.977  1.00 17.59           O  
ATOM   2582  CG  ARG   342      16.533 -16.146  -2.032  1.00  9.97           C  
ATOM   2583  CD  ARG   342      17.887 -16.751  -1.686  1.00  7.53           C  
ATOM   2584  NE  ARG   342      17.834 -17.513  -0.441  1.00  7.33           N  
ATOM   2585  NH1 ARG   342      20.097 -17.976  -0.387  1.00  7.34           N  
ATOM   2586  NH2 ARG   342      18.724 -18.748   1.279  1.00  5.36           N  
ATOM   2587  CZ  ARG   342      18.885 -18.077   0.148  1.00  7.83           C  
ATOM   2588  N   GLU   343      14.514 -13.014  -5.445  1.00 19.42           N  
ATOM   2589  CA  GLU   343      14.854 -11.824  -6.219  1.00 18.31           C  
ATOM   2590  C   GLU   343      14.054 -11.762  -7.517  1.00 18.55           C  
ATOM   2591  CB  GLU   343      16.354 -11.790  -6.523  1.00 17.09           C  
ATOM   2592  O   GLU   343      14.197 -12.629  -8.382  1.00 17.84           O  
ATOM   2593  CG  GLU   343      17.157 -10.928  -5.561  1.00 13.41           C  
ATOM   2594  CD  GLU   343      18.648 -10.922  -5.862  1.00  9.31           C  
ATOM   2595  OE1 GLU   343      19.098 -11.720  -6.714  1.00 13.71           O  
ATOM   2596  OE2 GLU   343      19.371 -10.112  -5.240  1.00 12.30           O  
ATOM   2597  N   PHE   344      12.726 -11.629  -7.551  1.00 20.38           N  
ATOM   2598  CA  PHE   344      12.131 -11.141  -8.789  1.00 21.16           C  
ATOM   2599  C   PHE   344      12.833  -9.875  -9.265  1.00 20.36           C  
ATOM   2600  CB  PHE   344      10.635 -10.871  -8.598  1.00 18.90           C  
ATOM   2601  O   PHE   344      12.720  -8.821  -8.634  1.00 19.72           O  
ATOM   2602  CG  PHE   344       9.785 -12.112  -8.639  1.00 18.29           C  
ATOM   2603  CD1 PHE   344       9.256 -12.570  -9.840  1.00 15.10           C  
ATOM   2604  CD2 PHE   344       9.514 -12.821  -7.476  1.00 14.10           C  
ATOM   2605  CE1 PHE   344       8.468 -13.718  -9.881  1.00 12.35           C  
ATOM   2606  CE2 PHE   344       8.728 -13.970  -7.509  1.00 13.63           C  
ATOM   2607  CZ  PHE   344       8.205 -14.416  -8.712  1.00 14.51           C  
ATOM   2608  N   ILE   345      14.109  -9.961  -9.559  1.00 19.35           N  
ATOM   2609  CA  ILE   345      14.903  -9.101 -10.429  1.00 18.12           C  
ATOM   2610  C   ILE   345      14.791  -9.584 -11.873  1.00 18.89           C  
ATOM   2611  CB  ILE   345      16.384  -9.065  -9.989  1.00 16.86           C  
ATOM   2612  O   ILE   345      15.103 -10.738 -12.175  1.00 17.95           O  
ATOM   2613  CG1 ILE   345      16.497  -8.606  -8.531  1.00 10.35           C  
ATOM   2614  CG2 ILE   345      17.200  -8.158 -10.915  1.00  8.72           C  
ATOM   2615  CD1 ILE   345      17.919  -8.617  -7.987  1.00  8.25           C  
ATOM   2616  N   ILE   346      13.718  -9.307 -12.634  1.00 19.17           N  
ATOM   2617  CA  ILE   346      13.932  -9.302 -14.077  1.00 18.63           C  
ATOM   2618  C   ILE   346      15.160  -8.459 -14.414  1.00 18.96           C  
ATOM   2619  CB  ILE   346      12.693  -8.768 -14.830  1.00 17.40           C  
ATOM   2620  O   ILE   346      15.155  -7.240 -14.225  1.00 18.07           O  
ATOM   2621  CG1 ILE   346      11.455  -9.602 -14.481  1.00 12.00           C  
ATOM   2622  CG2 ILE   346      12.940  -8.761 -16.342  1.00 10.40           C  
ATOM   2623  CD1 ILE   346      10.163  -9.079 -15.093  1.00 11.27           C  
ATOM   2624  N   LYS   347      16.308  -8.889 -14.087  1.00 14.89           N  
ATOM   2625  CA  LYS   347      17.627  -8.596 -14.640  1.00 17.41           C  
ATOM   2626  C   LYS   347      17.602  -8.625 -16.165  1.00 14.53           C  
ATOM   2627  CB  LYS   347      18.663  -9.590 -14.113  1.00 10.59           C  
ATOM   2628  O   LYS   347      17.144  -9.600 -16.765  1.00 13.88           O  
ATOM   2629  CG  LYS   347      19.422  -9.102 -12.888  1.00  5.69           C  
ATOM   2630  CD  LYS   347      20.505 -10.089 -12.472  1.00  7.06           C  
ATOM   2631  CE  LYS   347      21.264  -9.602 -11.245  1.00  7.08           C  
ATOM   2632  NZ  LYS   347      22.300 -10.586 -10.808  1.00  7.08           N  
ATOM   2633  N   GLY   348      17.341  -7.395 -16.933  1.00 18.82           N  
ATOM   2634  CA  GLY   348      18.046  -7.131 -18.177  1.00 18.25           C  
ATOM   2635  C   GLY   348      17.571  -8.000 -19.327  1.00 18.50           C  
ATOM   2636  O   GLY   348      17.826  -9.206 -19.347  1.00 17.60           O  
ATOM   2637  N   VAL   349      16.267  -8.042 -19.721  1.00 19.34           N  
ATOM   2638  CA  VAL   349      16.128  -8.534 -21.088  1.00 19.92           C  
ATOM   2639  C   VAL   349      16.255  -7.373 -22.071  1.00 18.72           C  
ATOM   2640  CB  VAL   349      14.781  -9.263 -21.294  1.00 16.96           C  
ATOM   2641  O   VAL   349      15.635  -6.324 -21.886  1.00 18.17           O  
ATOM   2642  CG1 VAL   349      14.799 -10.076 -22.587  1.00 10.30           C  
ATOM   2643  CG2 VAL   349      14.472 -10.161 -20.098  1.00  8.85           C  
ATOM   2644  N   ASN   350      17.392  -7.061 -22.625  1.00 15.62           N  
ATOM   2645  CA  ASN   350      17.855  -6.409 -23.846  1.00 19.76           C  
ATOM   2646  C   ASN   350      16.694  -6.083 -24.782  1.00 15.33           C  
ATOM   2647  CB  ASN   350      18.887  -7.281 -24.563  1.00 11.76           C  
ATOM   2648  O   ASN   350      15.961  -6.979 -25.203  1.00 14.39           O  
ATOM   2649  CG  ASN   350      20.117  -6.503 -24.985  1.00  6.29           C  
ATOM   2650  ND2 ASN   350      21.206  -7.215 -25.253  1.00 10.33           N  
ATOM   2651  OD1 ASN   350      20.090  -5.273 -25.069  1.00  8.86           O  
ATOM   2652  N   VAL   351      15.991  -4.964 -24.793  1.00 17.94           N  
ATOM   2653  CA  VAL   351      15.020  -4.136 -25.502  1.00 19.25           C  
ATOM   2654  C   VAL   351      15.398  -4.048 -26.979  1.00 17.71           C  
ATOM   2655  CB  VAL   351      14.927  -2.721 -24.891  1.00 16.88           C  
ATOM   2656  O   VAL   351      14.563  -3.707 -27.821  1.00 16.25           O  
ATOM   2657  CG1 VAL   351      13.478  -2.237 -24.867  1.00 13.09           C  
ATOM   2658  CG2 VAL   351      15.520  -2.708 -23.483  1.00 15.52           C  
ATOM   2659  N   ASN   352      16.357  -4.738 -27.456  1.00 18.12           N  
ATOM   2660  CA  ASN   352      16.872  -4.422 -28.784  1.00 20.14           C  
ATOM   2661  C   ASN   352      16.620  -5.561 -29.768  1.00 17.60           C  
ATOM   2662  CB  ASN   352      18.366  -4.099 -28.718  1.00 16.07           C  
ATOM   2663  O   ASN   352      16.545  -5.337 -30.977  1.00 16.91           O  
ATOM   2664  CG  ASN   352      18.640  -2.719 -28.152  1.00 13.16           C  
ATOM   2665  ND2 ASN   352      19.881  -2.482 -27.743  1.00 10.78           N  
ATOM   2666  OD1 ASN   352      17.744  -1.874 -28.083  1.00  9.28           O  
ATOM   2667  N   ASN   353      15.721  -6.637 -29.534  1.00 14.69           N  
ATOM   2668  CA  ASN   353      15.735  -7.554 -30.668  1.00 19.72           C  
ATOM   2669  C   ASN   353      14.848  -8.770 -30.418  1.00 14.82           C  
ATOM   2670  CB  ASN   353      17.165  -7.997 -30.983  1.00 12.08           C  
ATOM   2671  O   ASN   353      15.145  -9.869 -30.890  1.00 14.68           O  
ATOM   2672  CG  ASN   353      17.648  -7.496 -32.331  1.00  6.88           C  
ATOM   2673  ND2 ASN   353      18.934  -7.681 -32.606  1.00 10.14           N  
ATOM   2674  OD1 ASN   353      16.872  -6.948 -33.117  1.00  8.79           O  
ATOM   2675  N   THR   354      13.566  -8.632 -29.911  1.00 19.62           N  
ATOM   2676  CA  THR   354      12.671  -9.775 -30.058  1.00 21.04           C  
ATOM   2677  C   THR   354      11.216  -9.318 -30.116  1.00 18.53           C  
ATOM   2678  CB  THR   354      12.852 -10.778 -28.903  1.00 17.09           C  
ATOM   2679  O   THR   354      10.794  -8.469 -29.329  1.00 18.22           O  
ATOM   2680  CG2 THR   354      13.968 -11.771 -29.207  1.00  8.41           C  
ATOM   2681  OG1 THR   354      13.175 -10.063 -27.704  1.00 11.76           O  
ATOM   2682  N   SER   355      10.687  -8.955 -31.357  1.00 19.62           N  
ATOM   2683  CA  SER   355       9.286  -8.957 -31.766  1.00 20.45           C  
ATOM   2684  C   SER   355       8.357  -8.923 -30.557  1.00 18.90           C  
ATOM   2685  CB  SER   355       8.978 -10.187 -32.621  1.00 16.66           C  
ATOM   2686  O   SER   355       8.500  -9.729 -29.635  1.00 18.18           O  
ATOM   2687  OG  SER   355       9.914 -11.221 -32.369  1.00  9.92           O  
ATOM   2688  N   TRP   356       8.233  -7.776 -29.867  1.00 15.55           N  
ATOM   2689  CA  TRP   356       7.050  -7.424 -29.090  1.00 20.56           C  
ATOM   2690  C   TRP   356       5.830  -8.200 -29.574  1.00 19.40           C  
ATOM   2691  CB  TRP   356       6.780  -5.919 -29.173  1.00 16.48           C  
ATOM   2692  O   TRP   356       5.445  -8.099 -30.741  1.00 16.53           O  
ATOM   2693  CG  TRP   356       7.860  -5.073 -28.569  1.00  9.89           C  
ATOM   2694  CD1 TRP   356       9.017  -4.661 -29.170  1.00  7.13           C  
ATOM   2695  CD2 TRP   356       7.884  -4.537 -27.243  1.00  7.11           C  
ATOM   2696  CE2 TRP   356       9.087  -3.810 -27.108  1.00  6.97           C  
ATOM   2697  CE3 TRP   356       7.004  -4.601 -26.154  1.00 16.08           C  
ATOM   2698  NE1 TRP   356       9.760  -3.901 -28.296  1.00 16.81           N  
ATOM   2699  CH2 TRP   356       8.554  -3.229 -24.876  1.00 13.46           C  
ATOM   2700  CZ2 TRP   356       9.433  -3.150 -25.925  1.00 15.00           C  
ATOM   2701  CZ3 TRP   356       7.349  -3.944 -24.979  1.00 14.09           C  
ATOM   2702  N   LYS   357       5.750  -9.373 -29.549  1.00 20.16           N  
ATOM   2703  CA  LYS   357       4.377  -9.870 -29.509  1.00 19.64           C  
ATOM   2704  C   LYS   357       3.684  -9.463 -28.212  1.00 19.95           C  
ATOM   2705  CB  LYS   357       4.352 -11.391 -29.662  1.00 17.81           C  
ATOM   2706  O   LYS   357       4.153  -9.794 -27.121  1.00 18.98           O  
ATOM   2707  CG  LYS   357       4.379 -11.868 -31.107  1.00  8.26           C  
ATOM   2708  CD  LYS   357       4.107 -13.364 -31.207  1.00  7.34           C  
ATOM   2709  CE  LYS   357       4.168 -13.849 -32.649  1.00  7.42           C  
ATOM   2710  NZ  LYS   357       3.871 -15.309 -32.755  1.00  7.44           N  
ATOM   2711  N   PHE   358       3.652  -8.049 -27.923  1.00 20.61           N  
ATOM   2712  CA  PHE   358       2.518  -7.669 -27.089  1.00 20.67           C  
ATOM   2713  C   PHE   358       1.570  -8.847 -26.895  1.00 20.51           C  
ATOM   2714  CB  PHE   358       1.766  -6.487 -27.708  1.00 18.55           C  
ATOM   2715  O   PHE   358       1.178  -9.501 -27.864  1.00 19.54           O  
ATOM   2716  CG  PHE   358       2.417  -5.154 -27.456  1.00 14.30           C  
ATOM   2717  CD1 PHE   358       2.079  -4.399 -26.339  1.00  8.72           C  
ATOM   2718  CD2 PHE   358       3.369  -4.656 -28.336  1.00  9.52           C  
ATOM   2719  CE1 PHE   358       2.680  -3.165 -26.104  1.00  8.48           C  
ATOM   2720  CE2 PHE   358       3.975  -3.423 -28.107  1.00  9.44           C  
ATOM   2721  CZ  PHE   358       3.628  -2.679 -26.991  1.00  8.31           C  
ATOM   2722  N   ILE   359       1.913  -9.951 -26.178  1.00 20.25           N  
ATOM   2723  CA  ILE   359       0.732 -10.786 -25.989  1.00 20.00           C  
ATOM   2724  C   ILE   359      -0.471  -9.909 -25.649  1.00 20.18           C  
ATOM   2725  CB  ILE   359       0.956 -11.841 -24.882  1.00 17.88           C  
ATOM   2726  O   ILE   359      -0.480  -9.228 -24.621  1.00 19.10           O  
ATOM   2727  CG1 ILE   359       2.136 -12.751 -25.243  1.00  9.47           C  
ATOM   2728  CG2 ILE   359      -0.317 -12.660 -24.651  1.00  8.15           C  
ATOM   2729  CD1 ILE   359       2.480 -13.773 -24.168  1.00  7.60           C  
ATOM   2730  N   ASN   360      -0.701  -8.814 -26.506  1.00 19.13           N  
ATOM   2731  CA  ASN   360      -1.957  -8.257 -26.997  1.00 19.86           C  
ATOM   2732  C   ASN   360      -3.054  -9.316 -27.058  1.00 19.37           C  
ATOM   2733  CB  ASN   360      -1.760  -7.617 -28.373  1.00 16.49           C  
ATOM   2734  O   ASN   360      -2.928 -10.306 -27.781  1.00 18.34           O  
ATOM   2735  CG  ASN   360      -1.286  -6.180 -28.286  1.00  8.06           C  
ATOM   2736  ND2 ASN   360      -0.593  -5.720 -29.321  1.00 10.64           N  
ATOM   2737  OD1 ASN   360      -1.541  -5.488 -27.296  1.00  9.03           O  
ATOM   2738  N   PHE   361      -3.579  -9.899 -25.871  1.00 21.80           N  
ATOM   2739  CA  PHE   361      -4.564 -10.973 -25.807  1.00 22.92           C  
ATOM   2740  C   PHE   361      -5.977 -10.421 -25.949  1.00 21.90           C  
ATOM   2741  CB  PHE   361      -4.432 -11.746 -24.490  1.00 20.58           C  
ATOM   2742  O   PHE   361      -6.535  -9.874 -24.996  1.00 21.12           O  
ATOM   2743  CG  PHE   361      -3.348 -12.789 -24.505  1.00 20.31           C  
ATOM   2744  CD1 PHE   361      -3.616 -14.084 -24.930  1.00 18.93           C  
ATOM   2745  CD2 PHE   361      -2.060 -12.474 -24.092  1.00 19.53           C  
ATOM   2746  CE1 PHE   361      -2.614 -15.052 -24.944  1.00 16.43           C  
ATOM   2747  CE2 PHE   361      -1.054 -13.436 -24.103  1.00 19.79           C  
ATOM   2748  CZ  PHE   361      -1.333 -14.725 -24.529  1.00 19.39           C  
ATOM   2749  N   ILE   362      -6.541  -9.648 -27.198  1.00 19.62           N  
ATOM   2750  CA  ILE   362      -7.876  -9.062 -27.156  1.00 19.82           C  
ATOM   2751  C   ILE   362      -8.450  -8.985 -28.569  1.00 19.75           C  
ATOM   2752  CB  ILE   362      -7.856  -7.659 -26.509  1.00 19.06           C  
ATOM   2753  O   ILE   362      -7.868  -8.345 -29.449  1.00 19.59           O  
ATOM   2754  CG1 ILE   362      -7.258  -7.730 -25.099  1.00 20.86           C  
ATOM   2755  CG2 ILE   362      -9.266  -7.060 -26.476  1.00 20.30           C  
ATOM   2756  CD1 ILE   362      -7.125  -6.376 -24.414  1.00 18.87           C  
ATOM   2757  N   GLU   363      -9.713  -9.753 -28.671  1.00 15.74           N  
ATOM   2758  CA  GLU   363     -10.790  -9.653 -29.651  1.00 18.82           C  
ATOM   2759  C   GLU   363     -12.151  -9.880 -29.001  1.00 16.17           C  
ATOM   2760  CB  GLU   363     -10.577 -10.655 -30.789  1.00 13.44           C  
ATOM   2761  O   GLU   363     -12.342 -10.855 -28.271  1.00 15.57           O  
ATOM   2762  CG  GLU   363     -10.400 -10.008 -32.154  1.00  7.30           C  
ATOM   2763  CD  GLU   363     -10.285 -11.016 -33.286  1.00  7.16           C  
ATOM   2764  OE1 GLU   363     -10.254 -12.237 -33.011  1.00  9.96           O  
ATOM   2765  OE2 GLU   363     -10.225 -10.582 -34.458  1.00  9.71           O  
ATOM   2766  N   LYS   364     -13.237  -8.807 -28.986  1.00 18.82           N  
ATOM   2767  CA  LYS   364     -14.566  -8.611 -29.559  1.00 19.65           C  
ATOM   2768  C   LYS   364     -15.656  -8.984 -28.559  1.00 18.79           C  
ATOM   2769  CB  LYS   364     -14.725  -9.433 -30.839  1.00 17.26           C  
ATOM   2770  O   LYS   364     -15.900 -10.167 -28.310  1.00 18.14           O  
ATOM   2771  CG  LYS   364     -14.525  -8.633 -32.117  1.00 14.83           C  
ATOM   2772  CD  LYS   364     -14.786  -9.481 -33.355  1.00  7.93           C  
ATOM   2773  CE  LYS   364     -14.580  -8.683 -34.635  1.00 10.89           C  
ATOM   2774  NZ  LYS   364     -14.819  -9.516 -35.852  1.00  9.14           N  
ATOM   2775  N   ASN   365     -15.872  -8.342 -27.269  1.00 21.07           N  
ATOM   2776  CA  ASN   365     -17.272  -8.573 -26.929  1.00 22.81           C  
ATOM   2777  C   ASN   365     -17.667  -7.840 -25.651  1.00 21.12           C  
ATOM   2778  CB  ASN   365     -17.550 -10.072 -26.790  1.00 19.94           C  
ATOM   2779  O   ASN   365     -17.349  -8.291 -24.548  1.00 20.70           O  
ATOM   2780  CG  ASN   365     -17.648 -10.774 -28.130  1.00 19.42           C  
ATOM   2781  ND2 ASN   365     -17.236 -12.036 -28.170  1.00 13.39           N  
ATOM   2782  OD1 ASN   365     -18.089 -10.187 -29.122  1.00 12.72           O  
ATOM   2783  N   PHE   366     -17.801  -6.538 -25.550  1.00 22.16           N  
ATOM   2784  CA  PHE   366     -18.663  -5.675 -24.751  1.00 22.40           C  
ATOM   2785  C   PHE   366     -19.670  -4.949 -25.635  1.00 22.22           C  
ATOM   2786  CB  PHE   366     -17.828  -4.660 -23.964  1.00 21.32           C  
ATOM   2787  O   PHE   366     -19.288  -4.233 -26.562  1.00 21.75           O  
ATOM   2788  CG  PHE   366     -17.135  -5.245 -22.764  1.00 21.02           C  
ATOM   2789  CD1 PHE   366     -17.795  -5.350 -21.545  1.00 19.11           C  
ATOM   2790  CD2 PHE   366     -15.822  -5.690 -22.853  1.00 20.70           C  
ATOM   2791  CE1 PHE   366     -17.156  -5.891 -20.432  1.00 20.53           C  
ATOM   2792  CE2 PHE   366     -15.177  -6.232 -21.745  1.00 23.03           C  
ATOM   2793  CZ  PHE   366     -15.845  -6.330 -20.535  1.00 20.11           C  
ATOM   2794  N   ASN   367     -20.790  -5.538 -26.008  1.00 21.04           N  
ATOM   2795  CA  ASN   367     -22.001  -4.915 -26.531  1.00 21.45           C  
ATOM   2796  C   ASN   367     -22.690  -4.055 -25.475  1.00 21.02           C  
ATOM   2797  CB  ASN   367     -22.965  -5.979 -27.061  1.00 19.57           C  
ATOM   2798  O   ASN   367     -23.259  -4.580 -24.516  1.00 20.40           O  
ATOM   2799  CG  ASN   367     -23.048  -5.989 -28.575  1.00 19.31           C  
ATOM   2800  ND2 ASN   367     -23.513  -7.099 -29.136  1.00 12.96           N  
ATOM   2801  OD1 ASN   367     -22.697  -5.008 -29.235  1.00 12.07           O  
ATOM   2802  N   VAL   368     -22.219  -2.826 -25.078  1.00 20.37           N  
ATOM   2803  CA  VAL   368     -22.737  -1.586 -24.510  1.00 20.12           C  
ATOM   2804  C   VAL   368     -23.823  -1.015 -25.419  1.00 20.43           C  
ATOM   2805  CB  VAL   368     -21.615  -0.545 -24.302  1.00 19.29           C  
ATOM   2806  O   VAL   368     -23.523  -0.344 -26.410  1.00 19.83           O  
ATOM   2807  CG1 VAL   368     -22.010   0.468 -23.228  1.00 19.98           C  
ATOM   2808  CG2 VAL   368     -20.306  -1.239 -23.930  1.00 19.51           C  
ATOM   2809  N   GLY   369     -24.814  -1.791 -25.788  1.00 20.85           N  
ATOM   2810  CA  GLY   369     -25.826  -1.271 -26.693  1.00 18.84           C  
ATOM   2811  C   GLY   369     -27.150  -0.988 -26.009  1.00 20.88           C  
ATOM   2812  O   GLY   369     -27.924  -0.145 -26.467  1.00 19.70           O  
ATOM   2813  N   ASN   370     -27.333  -0.893 -24.642  1.00 16.29           N  
ATOM   2814  CA  ASN   370     -28.619  -0.598 -24.019  1.00 19.47           C  
ATOM   2815  C   ASN   370     -28.467  -0.312 -22.528  1.00 16.21           C  
ATOM   2816  CB  ASN   370     -29.600  -1.752 -24.241  1.00 13.87           C  
ATOM   2817  O   ASN   370     -27.714  -0.998 -21.834  1.00 15.69           O  
ATOM   2818  CG  ASN   370     -30.385  -1.611 -25.531  1.00  7.45           C  
ATOM   2819  ND2 ASN   370     -30.990  -2.704 -25.979  1.00 10.70           N  
ATOM   2820  OD1 ASN   370     -30.446  -0.528 -26.119  1.00  9.07           O  
ATOM   2821  N   ARG   371     -28.213   1.035 -21.958  1.00 18.53           N  
ATOM   2822  CA  ARG   371     -28.444   1.803 -20.738  1.00 18.61           C  
ATOM   2823  C   ARG   371     -27.845   1.099 -19.526  1.00 18.28           C  
ATOM   2824  CB  ARG   371     -29.941   2.034 -20.524  1.00 16.11           C  
ATOM   2825  O   ARG   371     -28.432   0.151 -18.999  1.00 17.73           O  
ATOM   2826  CG  ARG   371     -30.457   3.333 -21.124  1.00  8.77           C  
ATOM   2827  CD  ARG   371     -31.908   3.593 -20.745  1.00  7.29           C  
ATOM   2828  NE  ARG   371     -32.377   4.876 -21.258  1.00  7.32           N  
ATOM   2829  NH1 ARG   371     -34.453   4.753 -20.252  1.00  6.98           N  
ATOM   2830  NH2 ARG   371     -33.900   6.574 -21.530  1.00  5.19           N  
ATOM   2831  CZ  ARG   371     -33.576   5.398 -21.012  1.00  7.16           C  
ATOM   2832  N   ALA   372     -26.679   0.735 -19.536  1.00 21.03           N  
ATOM   2833  CA  ALA   372     -26.027   0.491 -18.253  1.00 19.06           C  
ATOM   2834  C   ALA   372     -25.803   1.796 -17.494  1.00 20.86           C  
ATOM   2835  CB  ALA   372     -24.699  -0.235 -18.460  1.00 19.57           C  
ATOM   2836  O   ALA   372     -25.207   2.736 -18.026  1.00 20.18           O  
ATOM   2837  N   ASP   373     -26.939   2.464 -17.070  1.00 19.55           N  
ATOM   2838  CA  ASP   373     -27.102   3.418 -15.976  1.00 18.25           C  
ATOM   2839  C   ASP   373     -25.939   3.326 -14.990  1.00 18.64           C  
ATOM   2840  CB  ASP   373     -28.427   3.181 -15.250  1.00 16.76           C  
ATOM   2841  O   ASP   373     -25.629   2.244 -14.488  1.00 17.62           O  
ATOM   2842  CG  ASP   373     -29.569   4.008 -15.814  1.00  9.36           C  
ATOM   2843  OD1 ASP   373     -29.308   5.022 -16.497  1.00 10.08           O  
ATOM   2844  OD2 ASP   373     -30.740   3.645 -15.571  1.00 10.68           O  
ATOM   2845  N   PHE   374     -24.756   3.719 -15.381  1.00 19.61           N  
ATOM   2846  CA  PHE   374     -23.580   4.051 -14.585  1.00 18.28           C  
ATOM   2847  C   PHE   374     -23.956   4.947 -13.411  1.00 19.64           C  
ATOM   2848  CB  PHE   374     -22.520   4.738 -15.451  1.00 18.50           C  
ATOM   2849  O   PHE   374     -23.102   5.635 -12.849  1.00 19.11           O  
ATOM   2850  CG  PHE   374     -21.751   3.793 -16.334  1.00 17.44           C  
ATOM   2851  CD1 PHE   374     -20.612   3.151 -15.862  1.00 12.60           C  
ATOM   2852  CD2 PHE   374     -22.167   3.546 -17.635  1.00 12.58           C  
ATOM   2853  CE1 PHE   374     -19.899   2.275 -16.677  1.00 12.08           C  
ATOM   2854  CE2 PHE   374     -21.459   2.673 -18.456  1.00 12.80           C  
ATOM   2855  CZ  PHE   374     -20.324   2.039 -17.975  1.00 13.06           C  
ATOM   2856  N   ARG   375     -25.213   4.954 -12.813  1.00 20.08           N  
ATOM   2857  CA  ARG   375     -25.552   5.101 -11.402  1.00 17.59           C  
ATOM   2858  C   ARG   375     -24.832   4.057 -10.554  1.00 19.47           C  
ATOM   2859  CB  ARG   375     -27.064   4.990 -11.197  1.00 17.24           C  
ATOM   2860  O   ARG   375     -24.515   4.307  -9.389  1.00 18.48           O  
ATOM   2861  CG  ARG   375     -27.832   6.242 -11.590  1.00  9.74           C  
ATOM   2862  CD  ARG   375     -29.317   6.113 -11.281  1.00  7.51           C  
ATOM   2863  NE  ARG   375     -30.103   7.128 -11.978  1.00  7.33           N  
ATOM   2864  NH1 ARG   375     -32.104   6.567 -10.969  1.00  7.38           N  
ATOM   2865  NH2 ARG   375     -32.025   8.273 -12.499  1.00  5.34           N  
ATOM   2866  CZ  ARG   375     -31.409   7.320 -11.814  1.00  7.81           C  
ATOM   2867  N   ASP   376     -24.138   3.042 -11.276  1.00 17.30           N  
ATOM   2868  CA  ASP   376     -23.862   1.772 -10.612  1.00 17.51           C  
ATOM   2869  C   ASP   376     -22.469   1.257 -10.968  1.00 17.05           C  
ATOM   2870  CB  ASP   376     -24.918   0.730 -10.985  1.00 14.56           C  
ATOM   2871  O   ASP   376     -22.210   0.054 -10.903  1.00 15.79           O  
ATOM   2872  CG  ASP   376     -26.090   0.701 -10.020  1.00  7.13           C  
ATOM   2873  OD1 ASP   376     -25.938   1.149  -8.863  1.00  9.36           O  
ATOM   2874  OD2 ASP   376     -27.174   0.223 -10.419  1.00 10.07           O  
ATOM   2875  N   VAL   377     -21.508   2.129 -11.405  1.00 20.83           N  
ATOM   2876  CA  VAL   377     -20.104   1.774 -11.219  1.00 18.51           C  
ATOM   2877  C   VAL   377     -19.722   1.929  -9.749  1.00 20.84           C  
ATOM   2878  CB  VAL   377     -19.179   2.638 -12.105  1.00 19.25           C  
ATOM   2879  O   VAL   377     -18.587   1.641  -9.363  1.00 20.07           O  
ATOM   2880  CG1 VAL   377     -17.796   1.999 -12.225  1.00 12.61           C  
ATOM   2881  CG2 VAL   377     -19.799   2.841 -13.486  1.00 12.67           C  
ATOM   2882  N   GLY   378     -20.843   1.726  -8.773  1.00 20.65           N  
ATOM   2883  CA  GLY   378     -21.190   1.252  -7.443  1.00 18.06           C  
ATOM   2884  C   GLY   378     -21.419  -0.247  -7.384  1.00 20.34           C  
ATOM   2885  O   GLY   378     -22.111  -0.808  -8.236  1.00 19.20           O  
ATOM   2886  N   CYS   379     -20.381  -1.062  -7.533  1.00 14.64           N  
ATOM   2887  CA  CYS   379     -20.779  -2.363  -7.005  1.00 19.80           C  
ATOM   2888  C   CYS   379     -22.043  -2.246  -6.162  1.00 16.10           C  
ATOM   2889  CB  CYS   379     -19.652  -2.970  -6.170  1.00 12.10           C  
ATOM   2890  O   CYS   379     -22.056  -1.546  -5.149  1.00 14.69           O  
ATOM   2891  SG  CYS   379     -18.426  -3.870  -7.145  1.00 17.29           S  
ATOM   2892  N   ASN   380     -23.141  -1.774  -6.679  1.00 15.81           N  
ATOM   2893  CA  ASN   380     -24.388  -2.291  -6.124  1.00 18.57           C  
ATOM   2894  C   ASN   380     -24.387  -3.816  -6.067  1.00 16.79           C  
ATOM   2895  CB  ASN   380     -25.585  -1.791  -6.935  1.00 12.09           C  
ATOM   2896  O   ASN   380     -24.415  -4.480  -7.105  1.00 15.32           O  
ATOM   2897  CG  ASN   380     -26.354  -0.694  -6.226  1.00  5.84           C  
ATOM   2898  ND2 ASN   380     -27.084   0.109  -6.992  1.00 10.66           N  
ATOM   2899  OD1 ASN   380     -26.291  -0.567  -5.001  1.00  8.97           O  
ATOM   2900  N   LEU   381     -23.600  -4.362  -5.099  1.00 20.74           N  
ATOM   2901  CA  LEU   381     -24.039  -5.638  -4.544  1.00 19.42           C  
ATOM   2902  C   LEU   381     -25.371  -5.485  -3.818  1.00 20.63           C  
ATOM   2903  CB  LEU   381     -22.984  -6.197  -3.586  1.00 19.51           C  
ATOM   2904  O   LEU   381     -25.499  -4.654  -2.915  1.00 19.85           O  
ATOM   2905  CG  LEU   381     -21.685  -6.693  -4.224  1.00 19.11           C  
ATOM   2906  CD1 LEU   381     -20.595  -6.832  -3.166  1.00 15.95           C  
ATOM   2907  CD2 LEU   381     -21.913  -8.019  -4.941  1.00 16.54           C  
ATOM   2908  N   SER   382     -26.418  -5.131  -4.515  1.00 18.98           N  
ATOM   2909  CA  SER   382     -27.771  -5.437  -4.062  1.00 18.69           C  
ATOM   2910  C   SER   382     -27.758  -6.461  -2.933  1.00 18.32           C  
ATOM   2911  CB  SER   382     -28.621  -5.956  -5.222  1.00 16.19           C  
ATOM   2912  O   SER   382     -26.891  -7.337  -2.892  1.00 17.43           O  
ATOM   2913  OG  SER   382     -28.434  -7.350  -5.399  1.00  9.76           O  
ATOM   2914  N   LYS   383     -28.169  -6.027  -1.679  1.00 19.74           N  
ATOM   2915  CA  LYS   383     -28.791  -6.561  -0.471  1.00 20.17           C  
ATOM   2916  C   LYS   383     -28.698  -8.084  -0.431  1.00 19.40           C  
ATOM   2917  CB  LYS   383     -30.254  -6.123  -0.383  1.00 17.66           C  
ATOM   2918  O   LYS   383     -28.700  -8.683   0.646  1.00 18.16           O  
ATOM   2919  CG  LYS   383     -30.546  -5.166   0.764  1.00 16.18           C  
ATOM   2920  CD  LYS   383     -32.025  -4.808   0.831  1.00  9.14           C  
ATOM   2921  CE  LYS   383     -32.331  -3.915   2.026  1.00 10.66           C  
ATOM   2922  NZ  LYS   383     -33.783  -3.572   2.102  1.00  9.67           N  
ATOM   2923  N   ASP   384     -28.203  -8.733  -1.495  1.00 18.18           N  
ATOM   2924  CA  ASP   384     -28.568 -10.144  -1.578  1.00 19.74           C  
ATOM   2925  C   ASP   384     -27.632 -10.898  -2.520  1.00 18.32           C  
ATOM   2926  CB  ASP   384     -30.017 -10.297  -2.043  1.00 16.25           C  
ATOM   2927  O   ASP   384     -28.025 -11.268  -3.629  1.00 17.79           O  
ATOM   2928  CG  ASP   384     -31.020  -9.722  -1.057  1.00 11.24           C  
ATOM   2929  OD1 ASP   384     -30.764  -9.762   0.165  1.00  9.33           O  
ATOM   2930  OD2 ASP   384     -32.076  -9.228  -1.508  1.00  9.95           O  
ATOM   2931  N   SER   385     -26.185 -10.825  -2.385  1.00 21.30           N  
ATOM   2932  CA  SER   385     -25.375 -11.965  -2.801  1.00 21.53           C  
ATOM   2933  C   SER   385     -24.183 -12.165  -1.872  1.00 21.26           C  
ATOM   2934  CB  SER   385     -24.887 -11.780  -4.239  1.00 20.05           C  
ATOM   2935  O   SER   385     -23.271 -11.336  -1.837  1.00 20.86           O  
ATOM   2936  OG  SER   385     -24.659 -13.035  -4.858  1.00 14.98           O  
ATOM   2937  N   PRO   386     -24.296 -12.757  -0.631  1.00 20.37           N  
ATOM   2938  CA  PRO   386     -23.484 -13.377   0.419  1.00 20.10           C  
ATOM   2939  C   PRO   386     -22.710 -14.596  -0.077  1.00 20.58           C  
ATOM   2940  CB  PRO   386     -24.518 -13.779   1.474  1.00 19.41           C  
ATOM   2941  O   PRO   386     -23.304 -15.529  -0.624  1.00 20.27           O  
ATOM   2942  CG  PRO   386     -25.831 -13.724   0.762  1.00 19.43           C  
ATOM   2943  CD  PRO   386     -25.647 -12.965  -0.521  1.00 20.37           C  
ATOM   2944  N   SER   387     -21.471 -14.440  -0.536  1.00 18.51           N  
ATOM   2945  CA  SER   387     -20.646 -15.634  -0.387  1.00 18.27           C  
ATOM   2946  C   SER   387     -19.658 -15.771  -1.541  1.00 18.53           C  
ATOM   2947  CB  SER   387     -21.523 -16.885  -0.306  1.00 17.32           C  
ATOM   2948  O   SER   387     -20.061 -15.902  -2.698  1.00 18.34           O  
ATOM   2949  OG  SER   387     -22.307 -17.027  -1.478  1.00 11.97           O  
ATOM   2950  N   THR   388     -18.510 -15.010  -1.628  1.00 19.85           N  
ATOM   2951  CA  THR   388     -17.328 -15.596  -2.251  1.00 19.22           C  
ATOM   2952  C   THR   388     -16.072 -14.823  -1.861  1.00 19.85           C  
ATOM   2953  CB  THR   388     -17.461 -15.625  -3.785  1.00 18.77           C  
ATOM   2954  O   THR   388     -15.999 -13.608  -2.055  1.00 19.62           O  
ATOM   2955  CG2 THR   388     -18.361 -16.770  -4.238  1.00 17.58           C  
ATOM   2956  OG1 THR   388     -18.023 -14.385  -4.233  1.00 16.89           O  
ATOM   2957  N   GLY   389     -15.390 -15.068  -0.669  1.00 20.11           N  
ATOM   2958  CA  GLY   389     -14.076 -15.065  -0.044  1.00 17.39           C  
ATOM   2959  C   GLY   389     -12.940 -15.168  -1.044  1.00 20.21           C  
ATOM   2960  O   GLY   389     -12.911 -16.086  -1.867  1.00 19.79           O  
ATOM   2961  N   ILE   390     -12.457 -13.985  -1.637  1.00 19.63           N  
ATOM   2962  CA  ILE   390     -11.162 -13.805  -2.284  1.00 17.91           C  
ATOM   2963  C   ILE   390     -10.636 -12.399  -2.004  1.00 19.61           C  
ATOM   2964  CB  ILE   390     -11.253 -14.049  -3.807  1.00 18.44           C  
ATOM   2965  O   ILE   390     -11.368 -11.416  -2.144  1.00 19.10           O  
ATOM   2966  CG1 ILE   390     -11.830 -15.441  -4.092  1.00 14.48           C  
ATOM   2967  CG2 ILE   390      -9.880 -13.880  -4.465  1.00 16.35           C  
ATOM   2968  CD1 ILE   390     -12.073 -15.720  -5.569  1.00 14.33           C  
ATOM   2969  N   SER   391      -9.343 -12.338  -1.364  1.00 19.19           N  
ATOM   2970  CA  SER   391      -8.212 -11.495  -0.987  1.00 17.55           C  
ATOM   2971  C   SER   391      -7.317 -11.204  -2.186  1.00 19.29           C  
ATOM   2972  CB  SER   391      -7.394 -12.160   0.121  1.00 18.43           C  
ATOM   2973  O   SER   391      -6.793 -12.125  -2.816  1.00 19.01           O  
ATOM   2974  OG  SER   391      -7.099 -13.506  -0.210  1.00 22.01           O  
ATOM   2975  N   GLY   392      -7.545 -10.184  -3.174  1.00 21.79           N  
ATOM   2976  CA  GLY   392      -6.654  -9.446  -4.056  1.00 18.44           C  
ATOM   2977  C   GLY   392      -6.553  -7.974  -3.705  1.00 21.81           C  
ATOM   2978  O   GLY   392      -7.568  -7.312  -3.480  1.00 21.05           O  
ATOM   2979  N   ILE   393      -5.561  -7.563  -2.847  1.00 20.16           N  
ATOM   2980  CA  ILE   393      -5.143  -6.203  -2.522  1.00 18.46           C  
ATOM   2981  C   ILE   393      -4.396  -5.597  -3.708  1.00 20.22           C  
ATOM   2982  CB  ILE   393      -4.257  -6.171  -1.257  1.00 19.27           C  
ATOM   2983  O   ILE   393      -3.365  -6.123  -4.135  1.00 19.78           O  
ATOM   2984  CG1 ILE   393      -4.990  -6.817  -0.075  1.00 16.76           C  
ATOM   2985  CG2 ILE   393      -3.843  -4.734  -0.924  1.00 17.70           C  
ATOM   2986  CD1 ILE   393      -4.143  -6.945   1.183  1.00 15.07           C  
ATOM   2987  N   ALA   394      -5.100  -4.905  -4.612  1.00 21.04           N  
ATOM   2988  CA  ALA   394      -4.587  -3.878  -5.515  1.00 18.88           C  
ATOM   2989  C   ALA   394      -4.844  -2.480  -4.960  1.00 21.07           C  
ATOM   2990  CB  ALA   394      -5.218  -4.022  -6.898  1.00 19.90           C  
ATOM   2991  O   ALA   394      -5.969  -2.157  -4.573  1.00 20.35           O  
ATOM   2992  N   THR   395      -3.952  -1.883  -4.118  1.00 20.43           N  
ATOM   2993  CA  THR   395      -3.516  -0.566  -3.666  1.00 19.34           C  
ATOM   2994  C   THR   395      -3.515   0.430  -4.821  1.00 20.42           C  
ATOM   2995  CB  THR   395      -2.112  -0.629  -3.037  1.00 19.29           C  
ATOM   2996  O   THR   395      -3.002   0.134  -5.903  1.00 19.87           O  
ATOM   2997  CG2 THR   395      -2.089   0.050  -1.672  1.00 17.93           C  
ATOM   2998  OG1 THR   395      -1.725  -2.000  -2.882  1.00 19.72           O  
ATOM   2999  N   PHE   396      -4.594   1.335  -4.910  1.00 21.11           N  
ATOM   3000  CA  PHE   396      -4.930   2.500  -5.720  1.00 20.04           C  
ATOM   3001  C   PHE   396      -3.807   3.529  -5.679  1.00 21.06           C  
ATOM   3002  CB  PHE   396      -6.240   3.132  -5.237  1.00 20.20           C  
ATOM   3003  O   PHE   396      -3.340   3.904  -4.602  1.00 20.40           O  
ATOM   3004  CG  PHE   396      -7.443   2.245  -5.412  1.00 19.68           C  
ATOM   3005  CD1 PHE   396      -8.146   2.233  -6.611  1.00 16.67           C  
ATOM   3006  CD2 PHE   396      -7.870   1.423  -4.378  1.00 17.81           C  
ATOM   3007  CE1 PHE   396      -9.260   1.413  -6.776  1.00 17.69           C  
ATOM   3008  CE2 PHE   396      -8.983   0.601  -4.536  1.00 20.64           C  
ATOM   3009  CZ  PHE   396      -9.676   0.598  -5.735  1.00 16.53           C  
ATOM   3010  N   GLY   397      -3.090   3.827  -6.677  1.00 22.11           N  
ATOM   3011  CA  GLY   397      -2.164   4.810  -7.216  1.00 19.41           C  
ATOM   3012  C   GLY   397      -2.810   5.759  -8.207  1.00 22.12           C  
ATOM   3013  O   GLY   397      -3.801   5.410  -8.853  1.00 21.56           O  
ATOM   3014  N   LEU   398      -2.718   7.127  -7.880  1.00 21.43           N  
ATOM   3015  CA  LEU   398      -3.006   8.447  -8.428  1.00 19.49           C  
ATOM   3016  C   LEU   398      -3.870   8.340  -9.680  1.00 21.40           C  
ATOM   3017  CB  LEU   398      -1.707   9.189  -8.752  1.00 20.23           C  
ATOM   3018  O   LEU   398      -3.481   7.691 -10.654  1.00 20.67           O  
ATOM   3019  CG  LEU   398      -0.890   9.681  -7.556  1.00 19.79           C  
ATOM   3020  CD1 LEU   398       0.515  10.075  -8.000  1.00 14.93           C  
ATOM   3021  CD2 LEU   398      -1.590  10.852  -6.875  1.00 15.89           C  
ATOM   3022  N   PRO   399      -5.216   8.380  -9.569  1.00 22.08           N  
ATOM   3023  CA  PRO   399      -5.770   9.153 -10.683  1.00 20.63           C  
ATOM   3024  C   PRO   399      -5.297  10.605 -10.686  1.00 22.05           C  
ATOM   3025  CB  PRO   399      -7.281   9.072 -10.452  1.00 20.86           C  
ATOM   3026  O   PRO   399      -5.199  11.228  -9.626  1.00 21.31           O  
ATOM   3027  CG  PRO   399      -7.427   8.599  -9.042  1.00 20.49           C  
ATOM   3028  CD  PRO   399      -6.096   8.088  -8.570  1.00 20.81           C  
ATOM   3029  N   THR   400      -4.183  10.875 -11.370  1.00 22.29           N  
ATOM   3030  CA  THR   400      -3.959  12.239 -11.836  1.00 21.36           C  
ATOM   3031  C   THR   400      -5.209  13.091 -11.634  1.00 22.14           C  
ATOM   3032  CB  THR   400      -3.553  12.263 -13.321  1.00 20.60           C  
ATOM   3033  O   THR   400      -6.264  12.798 -12.200  1.00 21.14           O  
ATOM   3034  CG2 THR   400      -2.155  11.687 -13.518  1.00 18.52           C  
ATOM   3035  OG1 THR   400      -4.489  11.486 -14.079  1.00 17.59           O  
ATOM   3036  N   THR   401      -5.744  13.282 -10.489  1.00 22.37           N  
ATOM   3037  CA  THR   401      -6.514  14.471 -10.141  1.00 21.92           C  
ATOM   3038  C   THR   401      -6.067  15.668 -10.976  1.00 22.34           C  
ATOM   3039  CB  THR   401      -6.377  14.807  -8.644  1.00 20.96           C  
ATOM   3040  O   THR   401      -4.869  15.876 -11.181  1.00 21.53           O  
ATOM   3041  CG2 THR   401      -7.254  13.894  -7.793  1.00 18.95           C  
ATOM   3042  OG1 THR   401      -5.010  14.644  -8.247  1.00 17.12           O  
ATOM   3043  N   GLU   402      -6.917  15.974 -12.202  1.00 21.11           N  
ATOM   3044  CA  GLU   402      -7.198  17.156 -13.011  1.00 20.82           C  
ATOM   3045  C   GLU   402      -5.921  17.938 -13.308  1.00 21.08           C  
ATOM   3046  CB  GLU   402      -8.216  18.059 -12.310  1.00 19.73           C  
ATOM   3047  O   GLU   402      -5.318  18.518 -12.403  1.00 20.19           O  
ATOM   3048  CG  GLU   402      -9.649  17.555 -12.399  1.00 19.64           C  
ATOM   3049  CD  GLU   402     -10.664  18.523 -11.813  1.00 20.96           C  
ATOM   3050  OE1 GLU   402     -10.256  19.582 -11.283  1.00 28.09           O  
ATOM   3051  OE2 GLU   402     -11.876  18.221 -11.883  1.00 17.75           O  
ATOM   3052  N   SER   403      -5.051  17.546 -14.272  1.00 21.77           N  
ATOM   3053  CA  SER   403      -4.443  18.559 -15.127  1.00 20.63           C  
ATOM   3054  C   SER   403      -5.390  18.981 -16.245  1.00 21.44           C  
ATOM   3055  CB  SER   403      -3.134  18.041 -15.724  1.00 19.75           C  
ATOM   3056  O   SER   403      -6.029  18.136 -16.876  1.00 20.57           O  
ATOM   3057  OG  SER   403      -3.380  17.286 -16.898  1.00 13.35           O  
ATOM   3058  N   ASN   404      -6.147  19.881 -16.259  1.00 18.69           N  
ATOM   3059  CA  ASN   404      -6.619  20.612 -17.430  1.00 20.45           C  
ATOM   3060  C   ASN   404      -5.869  20.192 -18.691  1.00 18.76           C  
ATOM   3061  CB  ASN   404      -6.488  22.120 -17.212  1.00 16.83           C  
ATOM   3062  O   ASN   404      -6.347  20.414 -19.806  1.00 17.44           O  
ATOM   3063  CG  ASN   404      -7.495  22.655 -16.213  1.00 11.13           C  
ATOM   3064  ND2 ASN   404      -7.224  23.837 -15.672  1.00  9.68           N  
ATOM   3065  OD1 ASN   404      -8.509  22.011 -15.929  1.00  8.67           O  
ATOM   3066  N   ASN   405      -5.073  19.013 -18.713  1.00 18.44           N  
ATOM   3067  CA  ASN   405      -4.545  18.348 -19.900  1.00 20.02           C  
ATOM   3068  C   ASN   405      -4.058  16.938 -19.582  1.00 18.56           C  
ATOM   3069  CB  ASN   405      -3.415  19.174 -20.520  1.00 16.53           C  
ATOM   3070  O   ASN   405      -3.266  16.366 -20.333  1.00 17.90           O  
ATOM   3071  CG  ASN   405      -3.924  20.384 -21.277  1.00 10.41           C  
ATOM   3072  ND2 ASN   405      -3.079  21.400 -21.407  1.00 10.26           N  
ATOM   3073  OD1 ASN   405      -5.067  20.407 -21.740  1.00  8.84           O  
ATOM   3074  N   ALA   406      -4.518  16.275 -18.533  1.00 22.44           N  
ATOM   3075  CA  ALA   406      -4.852  14.859 -18.398  1.00 20.89           C  
ATOM   3076  C   ALA   406      -6.233  14.563 -18.976  1.00 22.27           C  
ATOM   3077  CB  ALA   406      -4.788  14.434 -16.933  1.00 20.74           C  
ATOM   3078  O   ALA   406      -7.138  15.397 -18.894  1.00 21.46           O  
ATOM   3079  N   PRO   407      -6.476  14.011 -20.141  1.00 22.00           N  
ATOM   3080  CA  PRO   407      -7.880  13.955 -20.554  1.00 20.90           C  
ATOM   3081  C   PRO   407      -8.847  14.165 -19.391  1.00 21.71           C  
ATOM   3082  CB  PRO   407      -8.022  12.546 -21.134  1.00 19.84           C  
ATOM   3083  O   PRO   407      -8.727  13.503 -18.357  1.00 20.59           O  
ATOM   3084  CG  PRO   407      -6.756  11.848 -20.754  1.00 18.77           C  
ATOM   3085  CD  PRO   407      -5.798  12.864 -20.203  1.00 18.23           C  
ATOM   3086  N   SER   408      -9.090  15.383 -18.813  1.00 20.69           N  
ATOM   3087  CA  SER   408     -10.419  15.769 -18.350  1.00 18.91           C  
ATOM   3088  C   SER   408     -11.456  14.705 -18.693  1.00 20.29           C  
ATOM   3089  CB  SER   408     -10.830  17.110 -18.961  1.00 18.38           C  
ATOM   3090  O   SER   408     -11.507  14.224 -19.827  1.00 19.26           O  
ATOM   3091  OG  SER   408     -11.069  16.976 -20.352  1.00 10.70           O  
ATOM   3092  N   ILE   409     -11.690  13.689 -17.989  1.00 21.12           N  
ATOM   3093  CA  ILE   409     -13.079  13.244 -18.007  1.00 19.62           C  
ATOM   3094  C   ILE   409     -14.008  14.454 -18.077  1.00 21.05           C  
ATOM   3095  CB  ILE   409     -13.412  12.383 -16.767  1.00 19.77           C  
ATOM   3096  O   ILE   409     -14.219  15.141 -17.075  1.00 20.08           O  
ATOM   3097  CG1 ILE   409     -12.457  11.188 -16.675  1.00 20.21           C  
ATOM   3098  CG2 ILE   409     -14.870  11.917 -16.810  1.00 19.56           C  
ATOM   3099  CD1 ILE   409     -12.648  10.337 -15.427  1.00 17.01           C  
ATOM   3100  N   LYS   410     -13.750  15.466 -18.853  1.00 18.38           N  
ATOM   3101  CA  LYS   410     -14.697  16.489 -19.286  1.00 17.45           C  
ATOM   3102  C   LYS   410     -15.630  15.953 -20.368  1.00 18.34           C  
ATOM   3103  CB  LYS   410     -13.955  17.725 -19.798  1.00 16.87           C  
ATOM   3104  O   LYS   410     -15.206  15.727 -21.503  1.00 17.71           O  
ATOM   3105  CG  LYS   410     -13.658  18.759 -18.723  1.00 14.98           C  
ATOM   3106  CD  LYS   410     -13.069  20.031 -19.318  1.00  8.59           C  
ATOM   3107  CE  LYS   410     -12.756  21.061 -18.241  1.00 11.15           C  
ATOM   3108  NZ  LYS   410     -12.181  22.312 -18.820  1.00  9.79           N  
ATOM   3109  N   GLY   411     -16.476  14.904 -19.892  1.00 19.80           N  
ATOM   3110  CA  GLY   411     -17.629  14.898 -20.779  1.00 17.88           C  
ATOM   3111  C   GLY   411     -18.565  13.729 -20.533  1.00 19.56           C  
ATOM   3112  O   GLY   411     -18.137  12.573 -20.537  1.00 18.98           O  
ATOM   3113  N   GLY   412     -19.515  13.891 -19.447  1.00 21.15           N  
ATOM   3114  CA  GLY   412     -20.946  13.674 -19.311  1.00 18.54           C  
ATOM   3115  C   GLY   412     -21.367  13.342 -17.892  1.00 20.90           C  
ATOM   3116  O   GLY   412     -20.601  12.740 -17.136  1.00 20.13           O  
ATOM   3117  N   ASN   413     -21.840  14.291 -17.005  1.00 17.91           N  
ATOM   3118  CA  ASN   413     -22.624  13.857 -15.854  1.00 18.58           C  
ATOM   3119  C   ASN   413     -22.430  12.371 -15.571  1.00 17.56           C  
ATOM   3120  CB  ASN   413     -24.107  14.167 -16.067  1.00 15.31           C  
ATOM   3121  O   ASN   413     -23.132  11.530 -16.134  1.00 16.81           O  
ATOM   3122  CG  ASN   413     -24.508  15.517 -15.506  1.00  8.56           C  
ATOM   3123  ND2 ASN   413     -25.591  16.080 -16.030  1.00 10.70           N  
ATOM   3124  OD1 ASN   413     -23.850  16.051 -14.609  1.00  9.07           O  
ATOM   3125  N   VAL   414     -21.267  11.779 -15.664  1.00 20.14           N  
ATOM   3126  CA  VAL   414     -21.111  10.543 -14.905  1.00 18.35           C  
ATOM   3127  C   VAL   414     -21.216  10.837 -13.410  1.00 19.95           C  
ATOM   3128  CB  VAL   414     -19.766   9.850 -15.219  1.00 18.51           C  
ATOM   3129  O   VAL   414     -20.319  11.452 -12.828  1.00 19.20           O  
ATOM   3130  CG1 VAL   414     -19.799   8.386 -14.785  1.00 13.26           C  
ATOM   3131  CG2 VAL   414     -19.443   9.962 -16.708  1.00 15.43           C  
ATOM   3132  N   GLY   415     -22.191  11.501 -12.839  1.00 19.53           N  
ATOM   3133  CA  GLY   415     -22.671  11.516 -11.466  1.00 16.49           C  
ATOM   3134  C   GLY   415     -22.293  10.270 -10.688  1.00 19.16           C  
ATOM   3135  O   GLY   415     -22.492  10.207  -9.473  1.00 18.32           O  
ATOM   3136  N   GLY   416     -21.116   9.542 -10.993  1.00 20.34           N  
ATOM   3137  CA  GLY   416     -20.491   8.475 -10.228  1.00 17.12           C  
ATOM   3138  C   GLY   416     -19.251   7.911 -10.895  1.00 20.31           C  
ATOM   3139  O   GLY   416     -18.558   7.070 -10.318  1.00 19.55           O  
ATOM   3140  N   LEU   417     -18.481   8.693 -11.758  1.00 20.42           N  
ATOM   3141  CA  LEU   417     -17.102   8.509 -12.195  1.00 17.92           C  
ATOM   3142  C   LEU   417     -16.299   9.794 -12.019  1.00 20.40           C  
ATOM   3143  CB  LEU   417     -17.058   8.063 -13.659  1.00 19.49           C  
ATOM   3144  O   LEU   417     -16.410  10.716 -12.830  1.00 19.77           O  
ATOM   3145  CG  LEU   417     -16.851   6.568 -13.906  1.00 18.70           C  
ATOM   3146  CD1 LEU   417     -17.713   6.099 -15.074  1.00 14.42           C  
ATOM   3147  CD2 LEU   417     -15.379   6.267 -14.167  1.00 15.20           C  
ATOM   3148  N   HIS   418     -16.519  10.486 -10.844  1.00 20.34           N  
ATOM   3149  CA  HIS   418     -15.397  11.150 -10.191  1.00 18.00           C  
ATOM   3150  C   HIS   418     -14.218  10.198 -10.018  1.00 19.96           C  
ATOM   3151  CB  HIS   418     -15.822  11.710  -8.833  1.00 18.38           C  
ATOM   3152  O   HIS   418     -14.374   9.102  -9.475  1.00 19.12           O  
ATOM   3153  CG  HIS   418     -16.715  12.906  -8.930  1.00 15.65           C  
ATOM   3154  CD2 HIS   418     -18.065  13.009  -8.948  1.00 11.84           C  
ATOM   3155  ND1 HIS   418     -16.229  14.192  -9.027  1.00 14.82           N  
ATOM   3156  CE1 HIS   418     -17.244  15.036  -9.100  1.00 11.11           C  
ATOM   3157  NE2 HIS   418     -18.369  14.344  -9.054  1.00 13.57           N  
ATOM   3158  N   ALA   419     -13.459   9.591 -11.003  1.00 20.84           N  
ATOM   3159  CA  ALA   419     -12.152   9.142 -10.529  1.00 18.96           C  
ATOM   3160  C   ALA   419     -11.903   9.598  -9.094  1.00 20.74           C  
ATOM   3161  CB  ALA   419     -11.047   9.657 -11.447  1.00 19.38           C  
ATOM   3162  O   ALA   419     -11.663  10.782  -8.845  1.00 19.97           O  
ATOM   3163  N   ASN   420     -12.956   9.631  -8.200  1.00 20.02           N  
ATOM   3164  CA  ASN   420     -12.748   9.598  -6.757  1.00 19.01           C  
ATOM   3165  C   ASN   420     -11.847   8.436  -6.346  1.00 19.72           C  
ATOM   3166  CB  ASN   420     -14.089   9.514  -6.023  1.00 17.93           C  
ATOM   3167  O   ASN   420     -12.297   7.291  -6.275  1.00 18.96           O  
ATOM   3168  CG  ASN   420     -14.844  10.828  -6.036  1.00 14.19           C  
ATOM   3169  ND2 ASN   420     -16.167  10.751  -6.119  1.00 11.48           N  
ATOM   3170  OD1 ASN   420     -14.244  11.904  -5.973  1.00 10.35           O  
ATOM   3171  N   VAL   421     -10.556   8.396  -7.025  1.00 21.15           N  
ATOM   3172  CA  VAL   421      -9.324   7.778  -6.544  1.00 19.99           C  
ATOM   3173  C   VAL   421      -8.613   8.725  -5.581  1.00 21.17           C  
ATOM   3174  CB  VAL   421      -8.385   7.400  -7.711  1.00 19.87           C  
ATOM   3175  O   VAL   421      -8.096   9.767  -5.993  1.00 20.49           O  
ATOM   3176  CG1 VAL   421      -7.183   6.607  -7.202  1.00 16.93           C  
ATOM   3177  CG2 VAL   421      -9.145   6.603  -8.770  1.00 18.43           C  
ATOM   3178  N   VAL   422      -9.210   9.255  -4.529  1.00 20.51           N  
ATOM   3179  CA  VAL   422      -8.608   9.730  -3.288  1.00 18.66           C  
ATOM   3180  C   VAL   422      -8.921   8.754  -2.155  1.00 20.55           C  
ATOM   3181  CB  VAL   422      -9.103  11.147  -2.922  1.00 18.92           C  
ATOM   3182  O   VAL   422     -10.070   8.646  -1.721  1.00 19.71           O  
ATOM   3183  CG1 VAL   422      -8.390  11.662  -1.673  1.00 13.60           C  
ATOM   3184  CG2 VAL   422      -8.892  12.104  -4.094  1.00 15.55           C  
ATOM   3185  N   SER   423      -8.534   7.620  -2.073  1.00 20.61           N  
ATOM   3186  CA  SER   423      -8.600   6.965  -0.771  1.00 20.53           C  
ATOM   3187  C   SER   423      -7.288   7.114  -0.009  1.00 20.72           C  
ATOM   3188  CB  SER   423      -8.939   5.482  -0.933  1.00 19.10           C  
ATOM   3189  O   SER   423      -6.228   6.727  -0.506  1.00 20.12           O  
ATOM   3190  OG  SER   423     -10.178   5.320  -1.601  1.00 13.19           O  
ATOM   3191  N   ILE   424      -6.889   8.368   0.468  1.00 20.77           N  
ATOM   3192  CA  ILE   424      -6.202   8.876   1.650  1.00 18.56           C  
ATOM   3193  C   ILE   424      -6.703   8.144   2.893  1.00 20.82           C  
ATOM   3194  CB  ILE   424      -6.401  10.400   1.809  1.00 19.44           C  
ATOM   3195  O   ILE   424      -7.850   8.325   3.307  1.00 19.79           O  
ATOM   3196  CG1 ILE   424      -5.954  11.133   0.539  1.00 18.01           C  
ATOM   3197  CG2 ILE   424      -5.645  10.919   3.036  1.00 17.83           C  
ATOM   3198  CD1 ILE   424      -6.207  12.634   0.568  1.00 14.92           C  
ATOM   3199  N   TYR   425      -6.481   6.856   3.113  1.00 22.58           N  
ATOM   3200  CA  TYR   425      -6.736   6.097   4.332  1.00 22.60           C  
ATOM   3201  C   TYR   425      -5.686   6.402   5.394  1.00 22.73           C  
ATOM   3202  CB  TYR   425      -6.757   4.595   4.035  1.00 21.31           C  
ATOM   3203  O   TYR   425      -4.492   6.180   5.178  1.00 22.05           O  
ATOM   3204  CG  TYR   425      -7.977   4.144   3.269  1.00 21.73           C  
ATOM   3205  CD1 TYR   425      -9.160   3.824   3.932  1.00 19.64           C  
ATOM   3206  CD2 TYR   425      -7.949   4.037   1.883  1.00 21.38           C  
ATOM   3207  CE1 TYR   425     -10.287   3.407   3.230  1.00 21.80           C  
ATOM   3208  CE2 TYR   425      -9.070   3.620   1.172  1.00 23.76           C  
ATOM   3209  OH  TYR   425     -11.344   2.896   1.154  1.00 16.41           O  
ATOM   3210  CZ  TYR   425     -10.232   3.309   1.853  1.00 20.37           C  
ATOM   3211  N   ASN   426      -5.709   7.674   6.020  1.00 19.99           N  
ATOM   3212  CA  ASN   426      -5.335   8.230   7.316  1.00 18.61           C  
ATOM   3213  C   ASN   426      -5.067   7.131   8.341  1.00 20.09           C  
ATOM   3214  CB  ASN   426      -6.422   9.178   7.827  1.00 18.95           C  
ATOM   3215  O   ASN   426      -6.002   6.555   8.899  1.00 19.45           O  
ATOM   3216  CG  ASN   426      -6.104  10.634   7.550  1.00 18.44           C  
ATOM   3217  ND2 ASN   426      -7.130  11.476   7.550  1.00 15.41           N  
ATOM   3218  OD1 ASN   426      -4.945  10.999   7.336  1.00 19.13           O  
ATOM   3219  N   PHE   427      -4.187   6.182   8.197  1.00 22.61           N  
ATOM   3220  CA  PHE   427      -3.576   5.308   9.192  1.00 21.65           C  
ATOM   3221  C   PHE   427      -2.790   6.118  10.215  1.00 22.73           C  
ATOM   3222  CB  PHE   427      -2.659   4.283   8.517  1.00 21.75           C  
ATOM   3223  O   PHE   427      -1.716   6.639   9.910  1.00 22.29           O  
ATOM   3224  CG  PHE   427      -3.397   3.166   7.830  1.00 21.43           C  
ATOM   3225  CD1 PHE   427      -3.786   2.034   8.535  1.00 18.76           C  
ATOM   3226  CD2 PHE   427      -3.703   3.249   6.478  1.00 20.58           C  
ATOM   3227  CE1 PHE   427      -4.470   0.999   7.901  1.00 20.62           C  
ATOM   3228  CE2 PHE   427      -4.386   2.219   5.838  1.00 23.21           C  
ATOM   3229  CZ  PHE   427      -4.768   1.094   6.551  1.00 18.94           C  
ATOM   3230  N   LEU   428      -3.471   7.218  10.706  1.00 22.14           N  
ATOM   3231  CA  LEU   428      -3.284   8.209  11.759  1.00 20.06           C  
ATOM   3232  C   LEU   428      -4.161   9.432  11.517  1.00 22.17           C  
ATOM   3233  CB  LEU   428      -1.814   8.629  11.845  1.00 20.81           C  
ATOM   3234  O   LEU   428      -4.313   9.876  10.377  1.00 21.41           O  
ATOM   3235  CG  LEU   428      -0.832   7.565  12.336  1.00 20.69           C  
ATOM   3236  CD1 LEU   428       0.604   8.006  12.071  1.00 15.68           C  
ATOM   3237  CD2 LEU   428      -1.045   7.284  13.820  1.00 16.87           C  
ATOM   3238  N   PRO   429      -5.313   9.664  12.138  1.00 20.68           N  
ATOM   3239  CA  PRO   429      -5.927  10.953  11.812  1.00 18.91           C  
ATOM   3240  C   PRO   429      -4.941  11.933  11.180  1.00 20.55           C  
ATOM   3241  CB  PRO   429      -6.413  11.466  13.170  1.00 18.82           C  
ATOM   3242  O   PRO   429      -5.350  12.852  10.466  1.00 19.58           O  
ATOM   3243  CG  PRO   429      -5.927  10.454  14.157  1.00 17.28           C  
ATOM   3244  CD  PRO   429      -5.232   9.353  13.408  1.00 10.15           C  
ATOM   3245  N   SER   430      -3.656  11.593  10.936  1.00 19.35           N  
ATOM   3246  CA  SER   430      -2.656  12.597  10.583  1.00 18.30           C  
ATOM   3247  C   SER   430      -1.414  11.951   9.978  1.00 19.18           C  
ATOM   3248  CB  SER   430      -2.266  13.420  11.811  1.00 17.26           C  
ATOM   3249  O   SER   430      -0.463  12.645   9.613  1.00 18.47           O  
ATOM   3250  OG  SER   430      -1.787  12.581  12.848  1.00 10.51           O  
ATOM   3251  N   ALA   431      -1.436  10.765   9.211  1.00 21.70           N  
ATOM   3252  CA  ALA   431      -0.293  10.242   8.466  1.00 19.96           C  
ATOM   3253  C   ALA   431      -0.739   9.221   7.423  1.00 21.60           C  
ATOM   3254  CB  ALA   431       0.721   9.615   9.419  1.00 20.18           C  
ATOM   3255  O   ALA   431      -1.491   8.294   7.734  1.00 20.73           O  
ATOM   3256  N   SER   432      -0.972   9.489   6.099  1.00 22.77           N  
ATOM   3257  CA  SER   432      -1.104   8.869   4.785  1.00 22.35           C  
ATOM   3258  C   SER   432       0.047   7.908   4.508  1.00 22.84           C  
ATOM   3259  CB  SER   432      -1.163   9.936   3.691  1.00 21.39           C  
ATOM   3260  O   SER   432       1.214   8.303   4.545  1.00 22.14           O  
ATOM   3261  OG  SER   432      -0.407  11.077   4.061  1.00 23.87           O  
ATOM   3262  N   TRP   433       0.098   6.646   4.949  1.00  6.51           N  
ATOM   3263  CA  TRP   433       1.071   5.564   4.845  1.00 20.14           C  
ATOM   3264  C   TRP   433       0.740   4.644   3.675  1.00  9.12           C  
ATOM   3265  CB  TRP   433       1.120   4.758   6.146  1.00  7.98           C  
ATOM   3266  O   TRP   433      -0.395   4.178   3.545  1.00  9.50           O  
ATOM   3267  CG  TRP   433       1.457   5.576   7.357  1.00  8.52           C  
ATOM   3268  CD1 TRP   433       0.622   6.411   8.045  1.00  8.62           C  
ATOM   3269  CD2 TRP   433       2.724   5.639   8.019  1.00  8.88           C  
ATOM   3270  CE2 TRP   433       2.584   6.533   9.103  1.00  8.60           C  
ATOM   3271  CE3 TRP   433       3.964   5.025   7.802  1.00 18.71           C  
ATOM   3272  NE1 TRP   433       1.294   6.990   9.097  1.00 18.94           N  
ATOM   3273  CH2 TRP   433       4.843   6.214   9.733  1.00 17.51           C  
ATOM   3274  CZ2 TRP   433       3.640   6.828   9.969  1.00 17.13           C  
ATOM   3275  CZ3 TRP   433       5.014   5.320   8.664  1.00 17.31           C  
ATOM   3276  N   TYR   434       1.756   4.687   2.653  1.00 22.90           N  
ATOM   3277  CA  TYR   434       2.152   3.726   1.629  1.00 22.91           C  
ATOM   3278  C   TYR   434       3.187   2.748   2.170  1.00 22.99           C  
ATOM   3279  CB  TYR   434       2.710   4.450   0.400  1.00 21.99           C  
ATOM   3280  O   TYR   434       4.267   3.155   2.606  1.00 22.62           O  
ATOM   3281  CG  TYR   434       1.657   5.158  -0.418  1.00 21.46           C  
ATOM   3282  CD1 TYR   434       1.016   4.513  -1.473  1.00 19.43           C  
ATOM   3283  CD2 TYR   434       1.303   6.473  -0.138  1.00 22.26           C  
ATOM   3284  CE1 TYR   434       0.046   5.162  -2.230  1.00 23.36           C  
ATOM   3285  CE2 TYR   434       0.335   7.132  -0.889  1.00 25.62           C  
ATOM   3286  OH  TYR   434      -1.246   7.117  -2.677  1.00 20.45           O  
ATOM   3287  CZ  TYR   434      -0.287   6.469  -1.931  1.00 20.88           C  
ATOM   3288  N   VAL   435       2.851   1.745   2.965  1.00 21.67           N  
ATOM   3289  CA  VAL   435       3.731   0.617   3.251  1.00 20.30           C  
ATOM   3290  C   VAL   435       3.590  -0.439   2.156  1.00 21.74           C  
ATOM   3291  CB  VAL   435       3.428  -0.005   4.633  1.00 20.66           C  
ATOM   3292  O   VAL   435       2.498  -0.963   1.928  1.00 21.21           O  
ATOM   3293  CG1 VAL   435       4.464  -1.070   4.985  1.00 20.88           C  
ATOM   3294  CG2 VAL   435       3.385   1.080   5.707  1.00 20.40           C  
ATOM   3295  N   SER   436       4.245  -0.281   0.849  1.00 22.90           N  
ATOM   3296  CA  SER   436       4.673  -1.229  -0.175  1.00 21.54           C  
ATOM   3297  C   SER   436       5.602  -2.290   0.408  1.00 22.89           C  
ATOM   3298  CB  SER   436       5.374  -0.500  -1.322  1.00 21.91           C  
ATOM   3299  O   SER   436       6.579  -1.962   1.084  1.00 22.28           O  
ATOM   3300  OG  SER   436       6.769  -0.414  -1.084  1.00 25.73           O  
ATOM   3301  N   SER   437       5.249  -3.298   1.036  1.00 21.33           N  
ATOM   3302  CA  SER   437       5.809  -4.550   1.533  1.00 20.00           C  
ATOM   3303  C   SER   437       6.564  -5.293   0.436  1.00 21.41           C  
ATOM   3304  CB  SER   437       4.704  -5.444   2.097  1.00 20.45           C  
ATOM   3305  O   SER   437       5.996  -5.610  -0.611  1.00 21.09           O  
ATOM   3306  OG  SER   437       3.710  -5.694   1.119  1.00 25.39           O  
ATOM   3307  N   ASN   438       7.922  -4.739  -0.040  1.00 21.48           N  
ATOM   3308  CA  ASN   438       9.151  -5.174  -0.695  1.00 21.01           C  
ATOM   3309  C   ASN   438       9.850  -4.016  -1.401  1.00 21.38           C  
ATOM   3310  CB  ASN   438       8.860  -6.303  -1.686  1.00 20.29           C  
ATOM   3311  O   ASN   438       9.211  -3.242  -2.116  1.00 21.20           O  
ATOM   3312  CG  ASN   438       9.800  -7.481  -1.522  1.00 19.97           C  
ATOM   3313  ND2 ASN   438       9.490  -8.584  -2.192  1.00 15.78           N  
ATOM   3314  OD1 ASN   438      10.795  -7.400  -0.797  1.00 20.68           O  
ATOM   3315  N   PRO   439      11.075  -3.451  -0.712  1.00 23.13           N  
ATOM   3316  CA  PRO   439      11.572  -2.073  -0.742  1.00 22.07           C  
ATOM   3317  C   PRO   439      10.757  -1.172  -1.668  1.00 23.22           C  
ATOM   3318  CB  PRO   439      13.006  -2.227  -1.254  1.00 21.88           C  
ATOM   3319  O   PRO   439      10.412  -1.576  -2.782  1.00 22.78           O  
ATOM   3320  CG  PRO   439      13.025  -3.550  -1.949  1.00 21.89           C  
ATOM   3321  CD  PRO   439      11.882  -4.376  -1.432  1.00 24.68           C  
ATOM   3322  N   PRO   440       9.937  -0.378  -1.179  1.00 22.93           N  
ATOM   3323  CA  PRO   440       9.500   0.769  -1.979  1.00 21.70           C  
ATOM   3324  C   PRO   440      10.549   1.215  -2.994  1.00 22.96           C  
ATOM   3325  CB  PRO   440       9.257   1.857  -0.931  1.00 21.82           C  
ATOM   3326  O   PRO   440      11.719   1.389  -2.642  1.00 22.34           O  
ATOM   3327  CG  PRO   440       9.873   1.325   0.323  1.00 21.34           C  
ATOM   3328  CD  PRO   440      10.204  -0.125   0.113  1.00 22.58           C  
ATOM   3329  N   LYS   441      10.511   0.595  -4.221  1.00 23.15           N  
ATOM   3330  CA  LYS   441      11.299   1.033  -5.369  1.00 21.82           C  
ATOM   3331  C   LYS   441      10.522   2.034  -6.220  1.00 23.17           C  
ATOM   3332  CB  LYS   441      11.717  -0.166  -6.222  1.00 21.71           C  
ATOM   3333  O   LYS   441       9.414   1.743  -6.674  1.00 22.45           O  
ATOM   3334  CG  LYS   441      12.762  -1.057  -5.567  1.00 21.24           C  
ATOM   3335  CD  LYS   441      13.271  -2.122  -6.530  1.00 22.68           C  
ATOM   3336  CE  LYS   441      14.275  -3.050  -5.859  1.00 19.48           C  
ATOM   3337  NZ  LYS   441      14.807  -4.071  -6.810  1.00 19.06           N  
ATOM   3338  N   ILE   442      10.707   3.290  -5.978  1.00 21.91           N  
ATOM   3339  CA  ILE   442      10.230   4.414  -6.776  1.00 21.70           C  
ATOM   3340  C   ILE   442      11.397   5.337  -7.118  1.00 22.12           C  
ATOM   3341  CB  ILE   442       9.122   5.200  -6.039  1.00 21.18           C  
ATOM   3342  O   ILE   442      12.105   5.809  -6.225  1.00 21.99           O  
ATOM   3343  CG1 ILE   442       7.960   4.270  -5.673  1.00 22.06           C  
ATOM   3344  CG2 ILE   442       8.635   6.375  -6.892  1.00 21.62           C  
ATOM   3345  CD1 ILE   442       6.872   4.935  -4.841  1.00 19.09           C  
ATOM   3346  N   GLY   443      12.093   5.041  -8.191  1.00 23.43           N  
ATOM   3347  CA  GLY   443      13.023   5.991  -8.781  1.00 21.81           C  
ATOM   3348  C   GLY   443      13.719   5.454 -10.017  1.00 23.38           C  
ATOM   3349  O   GLY   443      13.803   4.240 -10.211  1.00 22.51           O  
ATOM   3350  N   ASN   444      13.691   6.397 -11.164  1.00 20.13           N  
ATOM   3351  CA  ASN   444      14.278   6.637 -12.478  1.00 20.39           C  
ATOM   3352  C   ASN   444      15.476   5.727 -12.731  1.00 20.22           C  
ATOM   3353  CB  ASN   444      14.686   8.105 -12.624  1.00 19.20           C  
ATOM   3354  O   ASN   444      16.505   5.848 -12.065  1.00 20.20           O  
ATOM   3355  CG  ASN   444      13.538   8.989 -13.067  1.00 19.45           C  
ATOM   3356  ND2 ASN   444      13.751  10.299 -13.034  1.00 14.79           N  
ATOM   3357  OD1 ASN   444      12.467   8.499 -13.435  1.00 18.46           O  
ATOM   3358  N   ASN   445      15.076   4.659 -13.314  1.00 18.78           N  
ATOM   3359  CA  ASN   445      15.882   4.144 -14.415  1.00 18.92           C  
ATOM   3360  C   ASN   445      15.033   3.876 -15.654  1.00 18.58           C  
ATOM   3361  CB  ASN   445      16.621   2.873 -13.992  1.00 17.51           C  
ATOM   3362  O   ASN   445      14.144   3.023 -15.629  1.00 18.20           O  
ATOM   3363  CG  ASN   445      17.899   3.166 -13.230  1.00 15.98           C  
ATOM   3364  ND2 ASN   445      18.341   2.209 -12.423  1.00 11.71           N  
ATOM   3365  OD1 ASN   445      18.484   4.244 -13.367  1.00 10.59           O  
ATOM   3366  N   TYR   446      14.214   5.056 -16.132  1.00 18.38           N  
ATOM   3367  CA  TYR   446      13.840   5.044 -17.542  1.00 20.39           C  
ATOM   3368  C   TYR   446      12.629   5.934 -17.793  1.00 18.48           C  
ATOM   3369  CB  TYR   446      13.544   3.615 -18.007  1.00 17.23           C  
ATOM   3370  O   TYR   446      11.574   5.742 -17.184  1.00 18.38           O  
ATOM   3371  CG  TYR   446      14.763   2.726 -18.053  1.00 14.68           C  
ATOM   3372  CD1 TYR   446      15.636   2.763 -19.139  1.00  8.55           C  
ATOM   3373  CD2 TYR   446      15.044   1.847 -17.013  1.00  9.21           C  
ATOM   3374  CE1 TYR   446      16.759   1.945 -19.186  1.00  8.06           C  
ATOM   3375  CE2 TYR   446      16.165   1.024 -17.050  1.00  9.13           C  
ATOM   3376  OH  TYR   446      18.126   0.268 -18.181  1.00  7.47           O  
ATOM   3377  CZ  TYR   446      17.015   1.080 -18.139  1.00  7.86           C  
ATOM   3378  N   GLY   447      12.785   7.388 -17.945  1.00 20.02           N  
ATOM   3379  CA  GLY   447      12.231   8.380 -18.854  1.00 18.73           C  
ATOM   3380  C   GLY   447      11.183   9.265 -18.206  1.00 19.77           C  
ATOM   3381  O   GLY   447      10.304   8.775 -17.494  1.00 19.31           O  
ATOM   3382  N   ASP   448      11.616  10.544 -17.537  1.00 19.80           N  
ATOM   3383  CA  ASP   448      11.057  11.877 -17.329  1.00 18.62           C  
ATOM   3384  C   ASP   448       9.577  11.800 -16.962  1.00 19.57           C  
ATOM   3385  CB  ASP   448      11.245  12.739 -18.579  1.00 18.31           C  
ATOM   3386  O   ASP   448       8.764  11.296 -17.739  1.00 19.03           O  
ATOM   3387  CG  ASP   448      12.690  13.149 -18.805  1.00 17.14           C  
ATOM   3388  OD1 ASP   448      13.462  13.227 -17.825  1.00 12.86           O  
ATOM   3389  OD2 ASP   448      13.059  13.398 -19.973  1.00 13.14           O  
ATOM   3390  N   VAL   449       9.073  11.369 -15.790  1.00 22.02           N  
ATOM   3391  CA  VAL   449       7.801  11.692 -15.151  1.00 20.78           C  
ATOM   3392  C   VAL   449       7.674  13.205 -14.987  1.00 22.10           C  
ATOM   3393  CB  VAL   449       7.662  10.994 -13.779  1.00 20.99           C  
ATOM   3394  O   VAL   449       8.458  13.826 -14.266  1.00 21.48           O  
ATOM   3395  CG1 VAL   449       6.253  11.180 -13.220  1.00 21.31           C  
ATOM   3396  CG2 VAL   449       8.001   9.510 -13.900  1.00 20.76           C  
ATOM   3397  N   TRP   450       7.419  13.964 -15.961  1.00  7.73           N  
ATOM   3398  CA  TRP   450       6.873  15.317 -15.985  1.00 19.40           C  
ATOM   3399  C   TRP   450       5.665  15.433 -15.062  1.00 11.71           C  
ATOM   3400  CB  TRP   450       6.481  15.713 -17.412  1.00  5.03           C  
ATOM   3401  O   TRP   450       4.705  14.669 -15.186  1.00 10.53           O  
ATOM   3402  CG  TRP   450       7.647  15.869 -18.342  1.00  5.31           C  
ATOM   3403  CD1 TRP   450       8.290  14.878 -19.030  1.00  7.08           C  
ATOM   3404  CD2 TRP   450       8.310  17.090 -18.683  1.00  7.11           C  
ATOM   3405  CE2 TRP   450       9.348  16.764 -19.584  1.00  7.07           C  
ATOM   3406  CE3 TRP   450       8.128  18.429 -18.314  1.00 16.67           C  
ATOM   3407  NE1 TRP   450       9.314  15.410 -19.779  1.00 17.11           N  
ATOM   3408  CH2 TRP   450      10.000  19.034 -19.744  1.00 14.05           C  
ATOM   3409  CZ2 TRP   450      10.201  17.731 -20.122  1.00 15.11           C  
ATOM   3410  CZ3 TRP   450       8.977  19.390 -18.850  1.00 14.76           C  
ATOM   3411  N   SER   451       5.765  16.035 -13.810  1.00 20.71           N  
ATOM   3412  CA  SER   451       5.046  16.818 -12.811  1.00 19.34           C  
ATOM   3413  C   SER   451       5.002  18.294 -13.192  1.00 20.75           C  
ATOM   3414  CB  SER   451       5.694  16.657 -11.435  1.00 19.96           C  
ATOM   3415  O   SER   451       5.980  19.019 -13.000  1.00 20.09           O  
ATOM   3416  OG  SER   451       6.882  17.424 -11.346  1.00 24.79           O  
ATOM   3417  N   GLU   452       4.703  18.733 -14.367  1.00 19.29           N  
ATOM   3418  CA  GLU   452       4.497  20.153 -14.636  1.00 18.89           C  
ATOM   3419  C   GLU   452       3.105  20.601 -14.201  1.00 18.94           C  
ATOM   3420  CB  GLU   452       4.705  20.454 -16.123  1.00 17.61           C  
ATOM   3421  O   GLU   452       2.859  21.795 -14.020  1.00 18.40           O  
ATOM   3422  CG  GLU   452       6.168  20.535 -16.534  1.00 16.00           C  
ATOM   3423  CD  GLU   452       6.364  21.021 -17.962  1.00  9.65           C  
ATOM   3424  OE1 GLU   452       5.356  21.252 -18.668  1.00 13.14           O  
ATOM   3425  OE2 GLU   452       7.535  21.173 -18.377  1.00 11.68           O  
ATOM   3426  N   ASN   453       2.513  19.933 -13.172  1.00 19.55           N  
ATOM   3427  CA  ASN   453       1.286  20.504 -12.627  1.00 19.35           C  
ATOM   3428  C   ASN   453       0.743  19.667 -11.472  1.00 19.01           C  
ATOM   3429  CB  ASN   453       0.227  20.647 -13.723  1.00 17.38           C  
ATOM   3430  O   ASN   453       0.152  18.608 -11.691  1.00 18.37           O  
ATOM   3431  CG  ASN   453       0.514  21.800 -14.665  1.00 13.44           C  
ATOM   3432  ND2 ASN   453       0.176  21.624 -15.937  1.00 11.44           N  
ATOM   3433  OD1 ASN   453       1.034  22.840 -14.253  1.00 10.25           O  
ATOM   3434  N   LEU   454       1.499  19.522 -10.284  1.00 21.70           N  
ATOM   3435  CA  LEU   454       1.133  19.277  -8.894  1.00 19.99           C  
ATOM   3436  C   LEU   454      -0.087  20.101  -8.499  1.00 21.66           C  
ATOM   3437  CB  LEU   454       2.306  19.603  -7.965  1.00 20.58           C  
ATOM   3438  O   LEU   454      -0.056  21.332  -8.558  1.00 20.91           O  
ATOM   3439  CG  LEU   454       3.484  18.628  -7.993  1.00 20.43           C  
ATOM   3440  CD1 LEU   454       4.702  19.250  -7.318  1.00 16.67           C  
ATOM   3441  CD2 LEU   454       3.107  17.313  -7.321  1.00 18.24           C  
ATOM   3442  N   LEU   455      -1.249  19.848  -8.925  1.00 21.77           N  
ATOM   3443  CA  LEU   455      -2.446  20.429  -8.328  1.00 21.18           C  
ATOM   3444  C   LEU   455      -2.371  20.385  -6.806  1.00 21.71           C  
ATOM   3445  CB  LEU   455      -3.698  19.692  -8.811  1.00 20.54           C  
ATOM   3446  O   LEU   455      -1.953  19.378  -6.230  1.00 21.05           O  
ATOM   3447  CG  LEU   455      -4.220  20.077 -10.195  1.00 20.00           C  
ATOM   3448  CD1 LEU   455      -4.978  18.910 -10.820  1.00 15.80           C  
ATOM   3449  CD2 LEU   455      -5.110  21.312 -10.107  1.00 15.78           C  
ATOM   3450  N   PRO   456      -2.327  21.676  -6.132  1.00 22.12           N  
ATOM   3451  CA  PRO   456      -2.574  21.824  -4.695  1.00 20.71           C  
ATOM   3452  C   PRO   456      -3.370  20.659  -4.110  1.00 21.96           C  
ATOM   3453  CB  PRO   456      -3.371  23.128  -4.607  1.00 20.48           C  
ATOM   3454  O   PRO   456      -4.391  20.259  -4.675  1.00 21.03           O  
ATOM   3455  CG  PRO   456      -3.810  23.404  -6.009  1.00 19.34           C  
ATOM   3456  CD  PRO   456      -3.046  22.500  -6.934  1.00 18.69           C  
ATOM   3457  N   LEU   457      -2.769  19.577  -3.658  1.00 22.98           N  
ATOM   3458  CA  LEU   457      -3.365  18.833  -2.554  1.00 22.77           C  
ATOM   3459  C   LEU   457      -4.438  19.663  -1.857  1.00 22.96           C  
ATOM   3460  CB  LEU   457      -2.291  18.416  -1.546  1.00 21.79           C  
ATOM   3461  O   LEU   457      -4.159  20.757  -1.361  1.00 22.18           O  
ATOM   3462  CG  LEU   457      -2.502  17.071  -0.849  1.00 21.31           C  
ATOM   3463  CD1 LEU   457      -1.600  16.007  -1.465  1.00 19.04           C  
ATOM   3464  CD2 LEU   457      -2.241  17.198   0.648  1.00 20.65           C  
ATOM   3465  N   ARG   458      -5.568  19.808  -2.442  1.00 21.20           N  
ATOM   3466  CA  ARG   458      -6.636  20.184  -1.522  1.00 20.20           C  
ATOM   3467  C   ARG   458      -6.857  19.103  -0.469  1.00 21.02           C  
ATOM   3468  CB  ARG   458      -7.936  20.446  -2.285  1.00 19.30           C  
ATOM   3469  O   ARG   458      -7.307  18.001  -0.788  1.00 20.20           O  
ATOM   3470  CG  ARG   458      -8.435  21.878  -2.178  1.00 17.72           C  
ATOM   3471  CD  ARG   458      -9.735  22.081  -2.944  1.00 14.80           C  
ATOM   3472  NE  ARG   458     -10.184  23.469  -2.886  1.00 10.28           N  
ATOM   3473  NH1 ARG   458     -12.236  23.063  -3.867  1.00 10.79           N  
ATOM   3474  NH2 ARG   458     -11.668  25.189  -3.223  1.00  9.24           N  
ATOM   3475  CZ  ARG   458     -11.362  23.904  -3.326  1.00 11.02           C  
ATOM   3476  N   LEU   459      -6.001  19.042   0.631  1.00 21.85           N  
ATOM   3477  CA  LEU   459      -6.244  18.562   1.988  1.00 21.23           C  
ATOM   3478  C   LEU   459      -7.569  19.095   2.523  1.00 21.87           C  
ATOM   3479  CB  LEU   459      -5.100  18.979   2.916  1.00 20.74           C  
ATOM   3480  O   LEU   459      -7.772  20.309   2.594  1.00 21.14           O  
ATOM   3481  CG  LEU   459      -3.744  18.320   2.659  1.00 20.35           C  
ATOM   3482  CD1 LEU   459      -2.630  19.122   3.324  1.00 18.62           C  
ATOM   3483  CD2 LEU   459      -3.745  16.880   3.160  1.00 20.79           C  
ATOM   3484  N   LEU   460      -8.655  18.511   1.990  1.00 21.61           N  
ATOM   3485  CA  LEU   460     -10.000  18.819   2.462  1.00 20.23           C  
ATOM   3486  C   LEU   460     -10.129  18.542   3.956  1.00 21.56           C  
ATOM   3487  CB  LEU   460     -11.040  18.003   1.689  1.00 20.30           C  
ATOM   3488  O   LEU   460      -9.808  17.444   4.418  1.00 20.73           O  
ATOM   3489  CG  LEU   460     -11.311  18.441   0.249  1.00 19.92           C  
ATOM   3490  CD1 LEU   460     -12.004  17.324  -0.524  1.00 16.65           C  
ATOM   3491  CD2 LEU   460     -12.150  19.714   0.226  1.00 18.04           C  
ATOM   3492  N   GLY   461      -9.604  19.559   4.920  1.00 21.72           N  
ATOM   3493  CA  GLY   461     -10.069  20.001   6.225  1.00 19.96           C  
ATOM   3494  C   GLY   461     -11.256  19.206   6.736  1.00 21.71           C  
ATOM   3495  O   GLY   461     -12.355  19.297   6.184  1.00 20.71           O  
ATOM   3496  N   GLY   462     -11.017  17.913   7.194  1.00 24.36           N  
ATOM   3497  CA  GLY   462     -11.942  17.174   8.040  1.00 22.58           C  
ATOM   3498  C   GLY   462     -11.885  17.595   9.496  1.00 24.27           C  
ATOM   3499  O   GLY   462     -10.842  18.041   9.979  1.00 23.49           O  
ATOM   3500  N   SER   463     -12.863  18.303  10.072  1.00 21.13           N  
ATOM   3501  CA  SER   463     -13.254  18.693  11.423  1.00 19.87           C  
ATOM   3502  C   SER   463     -12.687  17.732  12.462  1.00 21.16           C  
ATOM   3503  CB  SER   463     -14.778  18.748  11.545  1.00 19.84           C  
ATOM   3504  O   SER   463     -13.022  16.546  12.467  1.00 20.66           O  
ATOM   3505  OG  SER   463     -15.349  17.476  11.294  1.00 20.27           O  
ATOM   3506  N   GLY   464     -11.162  17.702  12.730  1.00 21.64           N  
ATOM   3507  CA  GLY   464     -10.377  17.400  13.916  1.00 20.71           C  
ATOM   3508  C   GLY   464      -8.881  17.488  13.680  1.00 21.50           C  
ATOM   3509  O   GLY   464      -8.410  17.270  12.562  1.00 21.01           O  
ATOM   3510  N   SER   465      -8.094  18.639  14.017  1.00 20.21           N  
ATOM   3511  CA  SER   465      -6.708  19.093  13.959  1.00 21.11           C  
ATOM   3512  C   SER   465      -5.978  18.491  12.763  1.00 19.67           C  
ATOM   3513  CB  SER   465      -5.972  18.732  15.250  1.00 18.32           C  
ATOM   3514  O   SER   465      -5.828  17.271  12.671  1.00 19.14           O  
ATOM   3515  OG  SER   465      -6.159  17.364  15.571  1.00 11.98           O  
ATOM   3516  N   THR   466      -6.187  18.948  11.575  1.00 21.90           N  
ATOM   3517  CA  THR   466      -5.136  19.109  10.576  1.00 21.70           C  
ATOM   3518  C   THR   466      -3.817  19.496  11.236  1.00 21.93           C  
ATOM   3519  CB  THR   466      -5.520  20.170   9.527  1.00 20.21           C  
ATOM   3520  O   THR   466      -3.696  20.583  11.805  1.00 21.22           O  
ATOM   3521  CG2 THR   466      -4.723  19.984   8.240  1.00 19.16           C  
ATOM   3522  OG1 THR   466      -6.917  20.058   9.232  1.00 16.95           O  
ATOM   3523  N   ILE   467      -3.140  18.547  11.992  1.00 22.25           N  
ATOM   3524  CA  ILE   467      -1.754  18.687  12.424  1.00 22.72           C  
ATOM   3525  C   ILE   467      -0.818  18.438  11.244  1.00 22.21           C  
ATOM   3526  CB  ILE   467      -1.424  17.722  13.584  1.00 20.49           C  
ATOM   3527  O   ILE   467      -0.773  17.330  10.703  1.00 21.25           O  
ATOM   3528  CG1 ILE   467      -2.387  17.945  14.756  1.00 18.56           C  
ATOM   3529  CG2 ILE   467       0.031  17.892  14.031  1.00 20.38           C  
ATOM   3530  CD1 ILE   467      -2.208  16.958  15.901  1.00 18.49           C  
ATOM   3531  N   LEU   468      -0.595  19.333  10.447  1.00 23.12           N  
ATOM   3532  CA  LEU   468       0.567  19.774   9.683  1.00 22.30           C  
ATOM   3533  C   LEU   468       1.589  20.450  10.590  1.00 23.16           C  
ATOM   3534  CB  LEU   468       0.142  20.733   8.568  1.00 21.60           C  
ATOM   3535  O   LEU   468       1.351  21.553  11.086  1.00 22.29           O  
ATOM   3536  CG  LEU   468      -0.647  20.120   7.410  1.00 21.09           C  
ATOM   3537  CD1 LEU   468      -1.346  21.213   6.608  1.00 18.56           C  
ATOM   3538  CD2 LEU   468       0.272  19.297   6.513  1.00 20.79           C  
ATOM   3539  N   SER   469       2.290  19.610  11.560  1.00 20.92           N  
ATOM   3540  CA  SER   469       3.488  20.051  12.267  1.00 21.35           C  
ATOM   3541  C   SER   469       4.750  19.706  11.484  1.00 21.03           C  
ATOM   3542  CB  SER   469       3.552  19.420  13.658  1.00 19.48           C  
ATOM   3543  O   SER   469       4.925  18.566  11.050  1.00 20.45           O  
ATOM   3544  OG  SER   469       3.515  18.006  13.571  1.00 12.76           O  
ATOM   3545  N   GLY   470       5.213  20.478  10.391  1.00 22.46           N  
ATOM   3546  CA  GLY   470       6.563  20.691   9.894  1.00 22.37           C  
ATOM   3547  C   GLY   470       6.833  19.985   8.579  1.00 22.54           C  
ATOM   3548  O   GLY   470       6.104  19.065   8.201  1.00 22.02           O  
ATOM   3549  N   ASN   471       7.068  20.825   7.358  1.00 22.00           N  
ATOM   3550  CA  ASN   471       7.476  21.132   5.991  1.00 23.44           C  
ATOM   3551  C   ASN   471       6.815  20.196   4.984  1.00 22.00           C  
ATOM   3552  CB  ASN   471       8.999  21.065   5.858  1.00 20.10           C  
ATOM   3553  O   ASN   471       7.002  18.979   5.046  1.00 21.06           O  
ATOM   3554  CG  ASN   471       9.689  22.295   6.416  1.00 19.94           C  
ATOM   3555  ND2 ASN   471      10.920  22.124   6.883  1.00 13.59           N  
ATOM   3556  OD1 ASN   471       9.119  23.389   6.428  1.00 13.51           O  
ATOM   3557  N   ILE   472       5.533  20.475   4.639  1.00 25.05           N  
ATOM   3558  CA  ILE   472       4.939  20.509   3.307  1.00 24.44           C  
ATOM   3559  C   ILE   472       5.885  21.216   2.338  1.00 24.96           C  
ATOM   3560  CB  ILE   472       3.562  21.209   3.319  1.00 22.84           C  
ATOM   3561  O   ILE   472       6.147  22.413   2.481  1.00 23.58           O  
ATOM   3562  CG1 ILE   472       2.618  20.514   4.308  1.00 22.86           C  
ATOM   3563  CG2 ILE   472       2.958  21.238   1.913  1.00 22.51           C  
ATOM   3564  CD1 ILE   472       1.256  21.182   4.436  1.00 20.32           C  
ATOM   3565  N   VAL   473       6.919  20.211   1.685  1.00 24.48           N  
ATOM   3566  CA  VAL   473       7.682  20.655   0.523  1.00 23.80           C  
ATOM   3567  C   VAL   473       6.882  20.393  -0.752  1.00 24.49           C  
ATOM   3568  CB  VAL   473       9.056  19.952   0.444  1.00 22.68           C  
ATOM   3569  O   VAL   473       6.600  19.241  -1.089  1.00 23.61           O  
ATOM   3570  CG1 VAL   473       9.896  20.534  -0.692  1.00 23.33           C  
ATOM   3571  CG2 VAL   473       9.794  20.074   1.775  1.00 23.08           C  
ATOM   3572  N   PHE   474       6.045  21.363  -1.232  1.00 24.10           N  
ATOM   3573  CA  PHE   474       5.242  21.852  -2.347  1.00 24.78           C  
ATOM   3574  C   PHE   474       6.057  22.788  -3.232  1.00 24.11           C  
ATOM   3575  CB  PHE   474       3.990  22.571  -1.834  1.00 22.83           C  
ATOM   3576  O   PHE   474       6.769  23.660  -2.731  1.00 23.22           O  
ATOM   3577  CG  PHE   474       3.003  21.661  -1.155  1.00 22.02           C  
ATOM   3578  CD1 PHE   474       2.068  20.949  -1.896  1.00 21.00           C  
ATOM   3579  CD2 PHE   474       3.010  21.518   0.227  1.00 22.93           C  
ATOM   3580  CE1 PHE   474       1.153  20.106  -1.270  1.00 22.66           C  
ATOM   3581  CE2 PHE   474       2.098  20.677   0.860  1.00 25.11           C  
ATOM   3582  CZ  PHE   474       1.170  19.973   0.110  1.00 22.86           C  
ATOM   3583  N   GLN   475       6.798  22.310  -4.297  1.00 22.44           N  
ATOM   3584  CA  GLN   475       7.085  23.332  -5.299  1.00 21.55           C  
ATOM   3585  C   GLN   475       8.156  22.858  -6.277  1.00 22.46           C  
ATOM   3586  CB  GLN   475       7.524  24.634  -4.628  1.00 20.63           C  
ATOM   3587  O   GLN   475       9.198  22.344  -5.863  1.00 21.43           O  
ATOM   3588  CG  GLN   475       6.517  25.767  -4.766  1.00 20.98           C  
ATOM   3589  CD  GLN   475       7.016  27.072  -4.173  1.00 23.04           C  
ATOM   3590  NE2 GLN   475       6.249  28.140  -4.362  1.00 18.29           N  
ATOM   3591  OE1 GLN   475       8.080  27.118  -3.548  1.00 28.56           O  
ATOM   3592  N   GLY   476       7.906  22.271  -7.454  1.00 22.47           N  
ATOM   3593  CA  GLY   476       8.317  22.801  -8.745  1.00 21.23           C  
ATOM   3594  C   GLY   476       9.814  22.718  -8.975  1.00 22.51           C  
ATOM   3595  O   GLY   476      10.596  22.755  -8.023  1.00 21.46           O  
ATOM   3596  N   ASN   477      10.394  21.689  -9.778  1.00 22.24           N  
ATOM   3597  CA  ASN   477      11.500  21.365 -10.672  1.00 21.73           C  
ATOM   3598  C   ASN   477      12.472  20.381 -10.028  1.00 22.45           C  
ATOM   3599  CB  ASN   477      12.237  22.637 -11.097  1.00 20.84           C  
ATOM   3600  O   ASN   477      13.164  20.723  -9.067  1.00 21.94           O  
ATOM   3601  CG  ASN   477      11.456  23.454 -12.108  1.00 20.80           C  
ATOM   3602  ND2 ASN   477      11.850  24.709 -12.287  1.00 15.98           N  
ATOM   3603  OD1 ASN   477      10.507  22.961 -12.723  1.00 20.70           O  
ATOM   3604  N   GLY   478      12.023  19.094  -9.816  1.00 24.43           N  
ATOM   3605  CA  GLY   478      12.627  17.820  -9.460  1.00 23.42           C  
ATOM   3606  C   GLY   478      11.979  17.169  -8.252  1.00 24.36           C  
ATOM   3607  O   GLY   478      11.647  17.849  -7.279  1.00 23.46           O  
ATOM   3608  N   SER   479      10.954  16.396  -8.435  1.00 24.38           N  
ATOM   3609  CA  SER   479      10.239  15.507  -7.525  1.00 24.80           C  
ATOM   3610  C   SER   479      11.078  15.188  -6.292  1.00 24.36           C  
ATOM   3611  CB  SER   479       9.849  14.211  -8.236  1.00 22.68           C  
ATOM   3612  O   SER   479      12.241  14.798  -6.409  1.00 23.70           O  
ATOM   3613  OG  SER   479      10.815  13.864  -9.214  1.00 22.82           O  
ATOM   3614  N   VAL   480      11.241  16.124  -5.277  1.00 23.87           N  
ATOM   3615  CA  VAL   480      11.540  15.699  -3.914  1.00 23.66           C  
ATOM   3616  C   VAL   480      11.012  14.284  -3.686  1.00 23.91           C  
ATOM   3617  CB  VAL   480      10.935  16.667  -2.872  1.00 22.55           C  
ATOM   3618  O   VAL   480       9.833  14.010  -3.919  1.00 23.04           O  
ATOM   3619  CG1 VAL   480      11.320  16.244  -1.455  1.00 22.36           C  
ATOM   3620  CG2 VAL   480      11.390  18.099  -3.148  1.00 22.05           C  
ATOM   3621  N   HIS   481      11.969  13.384  -3.768  1.00 24.56           N  
ATOM   3622  CA  HIS   481      11.858  12.085  -3.114  1.00 25.76           C  
ATOM   3623  C   HIS   481      12.018  12.214  -1.603  1.00 24.63           C  
ATOM   3624  CB  HIS   481      12.901  11.115  -3.671  1.00 23.22           C  
ATOM   3625  O   HIS   481      13.084  12.600  -1.117  1.00 24.14           O  
ATOM   3626  CG  HIS   481      12.628  10.682  -5.077  1.00 22.42           C  
ATOM   3627  CD2 HIS   481      13.082  11.162  -6.258  1.00 22.58           C  
ATOM   3628  ND1 HIS   481      11.790   9.632  -5.383  1.00 19.44           N  
ATOM   3629  CE1 HIS   481      11.740   9.484  -6.696  1.00 20.24           C  
ATOM   3630  NE2 HIS   481      12.516  10.401  -7.251  1.00 20.71           N  
ATOM   3631  N   VAL   482      11.223  13.043  -1.034  1.00 23.85           N  
ATOM   3632  CA  VAL   482      11.163  12.901   0.417  1.00 23.90           C  
ATOM   3633  C   VAL   482      10.597  11.530   0.779  1.00 23.87           C  
ATOM   3634  CB  VAL   482      10.311  14.017   1.062  1.00 22.54           C  
ATOM   3635  O   VAL   482       9.487  11.182   0.370  1.00 23.02           O  
ATOM   3636  CG1 VAL   482      10.441  13.984   2.584  1.00 22.22           C  
ATOM   3637  CG2 VAL   482      10.722  15.383   0.517  1.00 22.15           C  
ATOM   3638  N   GLY   483      11.379  10.406   0.625  1.00 25.67           N  
ATOM   3639  CA  GLY   483      11.141   9.281   1.515  1.00 24.63           C  
ATOM   3640  C   GLY   483      10.453   9.677   2.807  1.00 25.73           C  
ATOM   3641  O   GLY   483      10.681  10.772   3.328  1.00 25.06           O  
ATOM   3642  N   THR   484       9.095   9.728   2.801  1.00 25.55           N  
ATOM   3643  CA  THR   484       7.929   9.757   3.677  1.00 26.86           C  
ATOM   3644  C   THR   484       8.242  10.504   4.970  1.00 25.67           C  
ATOM   3645  CB  THR   484       7.443   8.334   4.008  1.00 24.39           C  
ATOM   3646  O   THR   484       9.133  10.105   5.723  1.00 25.33           O  
ATOM   3647  CG2 THR   484       5.919   8.259   4.009  1.00 23.50           C  
ATOM   3648  OG1 THR   484       7.954   7.421   3.029  1.00 26.87           O  
ATOM   3649  N   VAL   485       8.546  11.841   5.007  1.00 25.00           N  
ATOM   3650  CA  VAL   485       8.505  12.671   6.207  1.00 25.86           C  
ATOM   3651  C   VAL   485       7.067  12.784   6.708  1.00 25.09           C  
ATOM   3652  CB  VAL   485       9.091  14.076   5.945  1.00 23.95           C  
ATOM   3653  O   VAL   485       6.183  13.240   5.979  1.00 24.56           O  
ATOM   3654  CG1 VAL   485       9.154  14.885   7.240  1.00 23.53           C  
ATOM   3655  CG2 VAL   485      10.477  13.967   5.312  1.00 23.20           C  
ATOM   3656  N   GLY   486       6.545  11.939   7.585  1.00 29.81           N  
ATOM   3657  CA  GLY   486       5.420  12.147   8.482  1.00 29.44           C  
ATOM   3658  C   GLY   486       5.824  12.738   9.819  1.00 29.87           C  
ATOM   3659  O   GLY   486       6.663  12.175  10.524  1.00 29.26           O  
ATOM   3660  N   LEU   487       6.010  14.063   9.907  1.00 26.37           N  
ATOM   3661  CA  LEU   487       6.194  14.871  11.107  1.00 28.20           C  
ATOM   3662  C   LEU   487       4.861  15.128  11.801  1.00 26.42           C  
ATOM   3663  CB  LEU   487       6.866  16.202  10.759  1.00 25.18           C  
ATOM   3664  O   LEU   487       3.939  15.682  11.197  1.00 25.75           O  
ATOM   3665  CG  LEU   487       8.383  16.266  10.946  1.00 24.12           C  
ATOM   3666  CD1 LEU   487       9.032  16.995   9.775  1.00 22.20           C  
ATOM   3667  CD2 LEU   487       8.730  16.947  12.266  1.00 24.50           C  
ATOM   3668  N   ASP   488       4.469  14.362  12.884  1.00 30.59           N  
ATOM   3669  CA  ASP   488       3.535  14.765  13.931  1.00 31.55           C  
ATOM   3670  C   ASP   488       4.256  15.511  15.052  1.00 30.65           C  
ATOM   3671  CB  ASP   488       2.803  13.547  14.496  1.00 29.29           C  
ATOM   3672  O   ASP   488       4.816  14.890  15.957  1.00 30.12           O  
ATOM   3673  CG  ASP   488       1.618  13.919  15.370  1.00 27.93           C  
ATOM   3674  OD1 ASP   488       1.388  15.125  15.604  1.00 29.40           O  
ATOM   3675  OD2 ASP   488       0.910  12.998  15.831  1.00 35.22           O  
ATOM   3676  N   LEU   489       4.699  16.756  14.801  1.00 27.56           N  
ATOM   3677  CA  LEU   489       5.430  17.572  15.764  1.00 28.75           C  
ATOM   3678  C   LEU   489       4.546  17.930  16.954  1.00 27.56           C  
ATOM   3679  CB  LEU   489       5.952  18.849  15.099  1.00 25.95           C  
ATOM   3680  O   LEU   489       5.048  18.185  18.051  1.00 26.17           O  
ATOM   3681  CG  LEU   489       7.014  18.662  14.014  1.00 25.02           C  
ATOM   3682  CD1 LEU   489       7.304  19.990  13.323  1.00 22.54           C  
ATOM   3683  CD2 LEU   489       8.289  18.074  14.609  1.00 25.77           C  
ATOM   3684  N   ASN   490       3.228  17.759  16.911  1.00 26.31           N  
ATOM   3685  CA  ASN   490       2.438  18.220  18.047  1.00 29.93           C  
ATOM   3686  C   ASN   490       1.624  17.085  18.661  1.00 26.45           C  
ATOM   3687  CB  ASN   490       1.518  19.369  17.630  1.00 24.56           C  
ATOM   3688  O   ASN   490       0.672  17.330  19.404  1.00 25.25           O  
ATOM   3689  CG  ASN   490       2.205  20.719  17.689  1.00 24.07           C  
ATOM   3690  ND2 ASN   490       1.719  21.667  16.896  1.00 18.43           N  
ATOM   3691  OD1 ASN   490       3.164  20.908  18.441  1.00 26.41           O  
ATOM   3692  N   SER   491       1.910  15.816  18.237  1.00 29.48           N  
ATOM   3693  CA  SER   491       1.257  14.765  19.010  1.00 30.63           C  
ATOM   3694  C   SER   491       1.763  14.741  20.449  1.00 29.47           C  
ATOM   3695  CB  SER   491       1.484  13.400  18.358  1.00 27.69           C  
ATOM   3696  O   SER   491       2.972  14.705  20.687  1.00 28.47           O  
ATOM   3697  OG  SER   491       2.812  12.955  18.573  1.00 27.22           O  
ATOM   3698  N   SER   492       1.358  15.802  21.230  1.00 28.42           N  
ATOM   3699  CA  SER   492       1.503  15.650  22.674  1.00 29.63           C  
ATOM   3700  C   SER   492       1.279  14.204  23.103  1.00 28.54           C  
ATOM   3701  CB  SER   492       0.524  16.566  23.411  1.00 26.31           C  
ATOM   3702  O   SER   492       1.346  13.886  24.292  1.00 27.29           O  
ATOM   3703  OG  SER   492      -0.812  16.280  23.035  1.00 27.77           O  
ATOM   3704  N   ARG   493       1.077  13.340  22.121  1.00 27.55           N  
ATOM   3705  CA  ARG   493       0.688  11.981  22.484  1.00 28.71           C  
ATOM   3706  C   ARG   493       1.913  11.091  22.667  1.00 27.66           C  
ATOM   3707  CB  ARG   493      -0.238  11.384  21.422  1.00 25.80           C  
ATOM   3708  O   ARG   493       2.823  11.100  21.836  1.00 26.85           O  
ATOM   3709  CG  ARG   493      -1.610  12.037  21.365  1.00 25.03           C  
ATOM   3710  CD  ARG   493      -2.523  11.343  20.364  1.00 28.54           C  
ATOM   3711  NE  ARG   493      -3.763  12.087  20.159  1.00 25.39           N  
ATOM   3712  NH1 ARG   493      -4.798  10.429  18.929  1.00 23.36           N  
ATOM   3713  NH2 ARG   493      -5.892  12.397  19.357  1.00 18.37           N  
ATOM   3714  CZ  ARG   493      -4.815  11.636  19.482  1.00 24.47           C  
ATOM   3715  N   ASN   494       2.221  10.670  23.861  1.00 26.70           N  
ATOM   3716  CA  ASN   494       3.073   9.537  24.203  1.00 28.00           C  
ATOM   3717  C   ASN   494       2.897   8.385  23.218  1.00 26.68           C  
ATOM   3718  CB  ASN   494       2.789   9.063  25.630  1.00 25.52           C  
ATOM   3719  O   ASN   494       1.770   8.025  22.873  1.00 26.08           O  
ATOM   3720  CG  ASN   494       3.324  10.017  26.680  1.00 25.14           C  
ATOM   3721  ND2 ASN   494       2.877   9.847  27.919  1.00 23.42           N  
ATOM   3722  OD1 ASN   494       4.132  10.899  26.380  1.00 28.44           O  
ATOM   3723  N   GLY   495       3.985   8.104  22.567  1.00 31.52           N  
ATOM   3724  CA  GLY   495       4.141   6.994  21.640  1.00 32.39           C  
ATOM   3725  C   GLY   495       4.011   7.408  20.186  1.00 31.47           C  
ATOM   3726  O   GLY   495       4.041   6.563  19.289  1.00 30.67           O  
ATOM   3727  N   ALA   496       3.802   8.692  19.879  1.00 36.05           N  
ATOM   3728  CA  ALA   496       3.728   9.143  18.492  1.00 36.78           C  
ATOM   3729  C   ALA   496       5.105   9.121  17.833  1.00 35.98           C  
ATOM   3730  CB  ALA   496       3.130  10.546  18.420  1.00 34.07           C  
ATOM   3731  O   ALA   496       6.103   9.495  18.454  1.00 35.02           O  
ATOM   3732  N   ILE   497       5.193   8.363  16.696  1.00 36.10           N  
ATOM   3733  CA  ILE   497       6.315   8.580  15.789  1.00 36.65           C  
ATOM   3734  C   ILE   497       6.248   9.994  15.215  1.00 36.11           C  
ATOM   3735  CB  ILE   497       6.329   7.538  14.648  1.00 34.85           C  
ATOM   3736  O   ILE   497       5.255  10.369  14.588  1.00 35.40           O  
ATOM   3737  CG1 ILE   497       6.462   6.122  15.219  1.00 31.39           C  
ATOM   3738  CG2 ILE   497       7.458   7.838  13.658  1.00 31.51           C  
ATOM   3739  CD1 ILE   497       6.427   5.024  14.166  1.00 30.38           C  
ATOM   3740  N   VAL   498       7.235  10.851  15.619  1.00 35.68           N  
ATOM   3741  CA  VAL   498       7.301  12.249  15.208  1.00 36.04           C  
ATOM   3742  C   VAL   498       8.020  12.360  13.865  1.00 35.62           C  
ATOM   3743  CB  VAL   498       8.015  13.119  16.267  1.00 34.19           C  
ATOM   3744  O   VAL   498       7.790  13.305  13.107  1.00 33.81           O  
ATOM   3745  CG1 VAL   498       7.092  14.230  16.764  1.00 30.41           C  
ATOM   3746  CG2 VAL   498       8.492  12.255  17.433  1.00 31.21           C  
ATOM   3747  N   CYS   499       8.933  11.406  13.430  1.00 35.83           N  
ATOM   3748  CA  CYS   499       9.758  11.391  12.228  1.00 38.54           C  
ATOM   3749  C   CYS   499      10.142   9.966  11.847  1.00 35.85           C  
ATOM   3750  CB  CYS   499      11.018  12.232  12.432  1.00 34.85           C  
ATOM   3751  O   CYS   499      10.510   9.167  12.710  1.00 34.48           O  
ATOM   3752  SG  CYS   499      12.066  12.341  10.965  1.00 35.24           S  
ATOM   3753  N   THR   500       9.743   9.524  10.665  1.00 36.36           N  
ATOM   3754  CA  THR   500      10.358   8.404   9.960  1.00 37.37           C  
ATOM   3755  C   THR   500      10.991   8.870   8.652  1.00 36.32           C  
ATOM   3756  CB  THR   500       9.331   7.294   9.670  1.00 35.52           C  
ATOM   3757  O   THR   500      10.363   9.594   7.877  1.00 35.94           O  
ATOM   3758  CG2 THR   500      10.022   5.996   9.269  1.00 31.88           C  
ATOM   3759  OG1 THR   500       8.544   7.060  10.845  1.00 29.99           O  
ATOM   3760  N   MET   501      12.338   8.608   8.466  1.00 36.44           N  
ATOM   3761  CA  MET   501      13.098   8.851   7.243  1.00 39.00           C  
ATOM   3762  C   MET   501      13.774   7.573   6.760  1.00 36.42           C  
ATOM   3763  CB  MET   501      14.144   9.944   7.468  1.00 35.80           C  
ATOM   3764  O   MET   501      14.387   6.853   7.550  1.00 35.02           O  
ATOM   3765  CG  MET   501      13.558  11.343   7.570  1.00 34.76           C  
ATOM   3766  SD  MET   501      14.849  12.635   7.743  1.00 44.39           S  
ATOM   3767  CE  MET   501      15.485  12.232   9.394  1.00 34.51           C  
ATOM   3768  N   GLU   502      13.401   7.142   5.447  1.00 36.51           N  
ATOM   3769  CA  GLU   502      13.986   5.979   4.787  1.00 37.52           C  
ATOM   3770  C   GLU   502      14.702   6.377   3.499  1.00 36.36           C  
ATOM   3771  CB  GLU   502      12.911   4.931   4.489  1.00 34.93           C  
ATOM   3772  O   GLU   502      14.167   7.145   2.698  1.00 35.36           O  
ATOM   3773  CG  GLU   502      13.465   3.540   4.218  1.00 33.37           C  
ATOM   3774  CD  GLU   502      12.386   2.474   4.114  1.00 36.63           C  
ATOM   3775  OE1 GLU   502      11.188   2.806   4.262  1.00 40.99           O  
ATOM   3776  OE2 GLU   502      12.742   1.297   3.884  1.00 39.94           O  
ATOM   3777  N   PHE   503      16.148   6.022   3.369  1.00 36.84           N  
ATOM   3778  CA  PHE   503      17.055   6.126   2.232  1.00 37.80           C  
ATOM   3779  C   PHE   503      17.132   4.804   1.478  1.00 36.68           C  
ATOM   3780  CB  PHE   503      18.453   6.549   2.695  1.00 35.55           C  
ATOM   3781  O   PHE   503      17.431   3.764   2.068  1.00 35.16           O  
ATOM   3782  CG  PHE   503      18.490   7.900   3.358  1.00 33.90           C  
ATOM   3783  CD1 PHE   503      18.721   9.049   2.612  1.00 32.22           C  
ATOM   3784  CD2 PHE   503      18.295   8.020   4.727  1.00 34.19           C  
ATOM   3785  CE1 PHE   503      18.756  10.301   3.222  1.00 35.26           C  
ATOM   3786  CE2 PHE   503      18.329   9.267   5.345  1.00 35.28           C  
ATOM   3787  CZ  PHE   503      18.560  10.406   4.591  1.00 34.14           C  
ATOM   3788  N   ILE   504      16.404   4.592   0.214  1.00 30.77           N  
ATOM   3789  CA  ILE   504      16.106   3.280  -0.349  1.00 30.85           C  
ATOM   3790  C   ILE   504      16.913   3.071  -1.628  1.00 30.77           C  
ATOM   3791  CB  ILE   504      14.596   3.117  -0.636  1.00 28.05           C  
ATOM   3792  O   ILE   504      17.019   1.948  -2.127  1.00 28.86           O  
ATOM   3793  CG1 ILE   504      13.781   3.358   0.640  1.00 26.56           C  
ATOM   3794  CG2 ILE   504      14.303   1.732  -1.220  1.00 26.52           C  
ATOM   3795  CD1 ILE   504      12.274   3.283   0.435  1.00 23.59           C  
ATOM   3796  N   ASP   505      17.915   3.799  -2.057  1.00 27.12           N  
ATOM   3797  CA  ASP   505      18.527   3.443  -3.334  1.00 28.50           C  
ATOM   3798  C   ASP   505      20.045   3.598  -3.278  1.00 27.08           C  
ATOM   3799  CB  ASP   505      17.952   4.303  -4.462  1.00 25.45           C  
ATOM   3800  O   ASP   505      20.558   4.503  -2.617  1.00 26.04           O  
ATOM   3801  CG  ASP   505      18.221   3.728  -5.842  1.00 24.38           C  
ATOM   3802  OD1 ASP   505      19.039   2.790  -5.963  1.00 26.83           O  
ATOM   3803  OD2 ASP   505      17.612   4.219  -6.817  1.00 27.49           O  
ATOM   3804  N   ASP   506      20.751   2.449  -3.715  1.00 27.13           N  
ATOM   3805  CA  ASP   506      22.138   2.455  -4.169  1.00 29.20           C  
ATOM   3806  C   ASP   506      22.321   3.392  -5.361  1.00 27.03           C  
ATOM   3807  CB  ASP   506      22.588   1.040  -4.539  1.00 25.32           C  
ATOM   3808  O   ASP   506      23.435   3.842  -5.638  1.00 25.47           O  
ATOM   3809  CG  ASP   506      22.987   0.210  -3.331  1.00 24.70           C  
ATOM   3810  OD1 ASP   506      23.206   0.784  -2.243  1.00 21.25           O  
ATOM   3811  OD2 ASP   506      23.087  -1.028  -3.471  1.00 14.78           O  
ATOM   3812  N   THR   507      21.175   3.706  -6.065  1.00 24.21           N  
ATOM   3813  CA  THR   507      21.542   4.490  -7.240  1.00 25.42           C  
ATOM   3814  C   THR   507      21.991   5.892  -6.836  1.00 23.98           C  
ATOM   3815  CB  THR   507      20.370   4.589  -8.233  1.00 21.90           C  
ATOM   3816  O   THR   507      22.696   6.565  -7.591  1.00 22.36           O  
ATOM   3817  CG2 THR   507      20.453   3.496  -9.294  1.00 14.25           C  
ATOM   3818  OG1 THR   507      19.134   4.455  -7.520  1.00 14.68           O  
ATOM   3819  N   TRP   508      21.777   6.278  -5.520  1.00 14.98           N  
ATOM   3820  CA  TRP   508      22.443   7.527  -5.169  1.00 27.02           C  
ATOM   3821  C   TRP   508      23.940   7.444  -5.451  1.00 18.24           C  
ATOM   3822  CB  TRP   508      22.207   7.868  -3.695  1.00 15.77           C  
ATOM   3823  O   TRP   508      24.538   8.399  -5.951  1.00 15.26           O  
ATOM   3824  CG  TRP   508      20.901   8.555  -3.431  1.00 18.17           C  
ATOM   3825  CD1 TRP   508      19.658   7.985  -3.416  1.00  7.62           C  
ATOM   3826  CD2 TRP   508      20.709   9.944  -3.148  1.00  7.37           C  
ATOM   3827  CE2 TRP   508      19.322  10.146  -2.971  1.00  7.66           C  
ATOM   3828  CE3 TRP   508      21.575  11.038  -3.026  1.00 17.28           C  
ATOM   3829  NE1 TRP   508      18.704   8.937  -3.140  1.00 17.48           N  
ATOM   3830  CH2 TRP   508      19.652  12.455  -2.564  1.00 14.73           C  
ATOM   3831  CZ2 TRP   508      18.782  11.401  -2.678  1.00 15.24           C  
ATOM   3832  CZ3 TRP   508      21.036  12.286  -2.734  1.00 15.43           C  
ATOM   3833  N   LEU   509      24.597   6.304  -5.270  1.00 24.19           N  
ATOM   3834  CA  LEU   509      26.053   6.208  -5.286  1.00 24.46           C  
ATOM   3835  C   LEU   509      26.539   5.531  -6.563  1.00 24.20           C  
ATOM   3836  CB  LEU   509      26.552   5.435  -4.062  1.00 22.24           C  
ATOM   3837  O   LEU   509      27.636   5.822  -7.046  1.00 22.75           O  
ATOM   3838  CG  LEU   509      26.678   6.231  -2.762  1.00 21.78           C  
ATOM   3839  CD1 LEU   509      26.638   5.293  -1.560  1.00 19.74           C  
ATOM   3840  CD2 LEU   509      27.962   7.055  -2.761  1.00 21.90           C  
ATOM   3841  N   SER   510      25.642   4.806  -7.341  1.00 21.88           N  
ATOM   3842  CA  SER   510      26.348   4.212  -8.472  1.00 21.20           C  
ATOM   3843  C   SER   510      26.299   5.123  -9.694  1.00 21.72           C  
ATOM   3844  CB  SER   510      25.753   2.847  -8.819  1.00 19.83           C  
ATOM   3845  O   SER   510      27.216   5.116 -10.517  1.00 20.42           O  
ATOM   3846  OG  SER   510      24.363   2.955  -9.074  1.00 14.13           O  
ATOM   3847  N   ALA   511      25.419   6.152  -9.636  1.00 21.26           N  
ATOM   3848  CA  ALA   511      25.551   6.928 -10.867  1.00 20.33           C  
ATOM   3849  C   ALA   511      26.423   8.160 -10.648  1.00 20.76           C  
ATOM   3850  CB  ALA   511      24.175   7.339 -11.386  1.00 19.06           C  
ATOM   3851  O   ALA   511      26.007   9.114  -9.986  1.00 19.42           O  
ATOM   3852  N   GLY   512      27.466   8.147  -9.605  1.00 22.59           N  
ATOM   3853  CA  GLY   512      28.177   9.399  -9.807  1.00 21.29           C  
ATOM   3854  C   GLY   512      27.256  10.565 -10.115  1.00 22.52           C  
ATOM   3855  O   GLY   512      27.720  11.665 -10.421  1.00 21.23           O  
ATOM   3856  N   GLY   513      25.896  10.276  -9.977  1.00 20.34           N  
ATOM   3857  CA  GLY   513      25.087  11.402 -10.417  1.00 20.02           C  
ATOM   3858  C   GLY   513      24.514  12.210  -9.268  1.00 19.87           C  
ATOM   3859  O   GLY   513      24.032  11.645  -8.284  1.00 18.72           O  
ATOM   3860  N   ILE   514      25.288  13.039  -8.465  1.00 20.94           N  
ATOM   3861  CA  ILE   514      24.827  14.406  -8.247  1.00 20.13           C  
ATOM   3862  C   ILE   514      23.591  14.676  -9.102  1.00 20.89           C  
ATOM   3863  CB  ILE   514      25.935  15.434  -8.566  1.00 18.89           C  
ATOM   3864  O   ILE   514      23.696  14.845 -10.319  1.00 20.03           O  
ATOM   3865  CG1 ILE   514      27.210  15.107  -7.780  1.00 10.19           C  
ATOM   3866  CG2 ILE   514      25.455  16.857  -8.264  1.00  8.55           C  
ATOM   3867  CD1 ILE   514      28.394  16.002  -8.120  1.00  8.64           C  
ATOM   3868  N   GLY   515      22.778  13.718  -9.375  1.00 20.80           N  
ATOM   3869  CA  GLY   515      21.829  14.061 -10.422  1.00 20.41           C  
ATOM   3870  C   GLY   515      20.424  14.295  -9.901  1.00 20.91           C  
ATOM   3871  O   GLY   515      19.927  13.527  -9.075  1.00 20.39           O  
ATOM   3872  N   CYS   516      20.167  15.755  -9.359  1.00 12.32           N  
ATOM   3873  CA  CYS   516      19.446  16.976  -9.701  1.00 19.92           C  
ATOM   3874  C   CYS   516      18.516  17.395  -8.568  1.00 14.85           C  
ATOM   3875  CB  CYS   516      18.643  16.782 -10.987  1.00  9.94           C  
ATOM   3876  O   CYS   516      17.551  16.694  -8.261  1.00 14.16           O  
ATOM   3877  SG  CYS   516      19.665  16.478 -12.444  1.00 16.42           S  
ATOM   3878  N   PHE   517      19.014  17.755  -7.353  1.00 23.29           N  
ATOM   3879  CA  PHE   517      18.715  19.062  -6.782  1.00 23.82           C  
ATOM   3880  C   PHE   517      19.355  20.173  -7.607  1.00 23.26           C  
ATOM   3881  CB  PHE   517      19.202  19.141  -5.331  1.00 21.88           C  
ATOM   3882  O   PHE   517      20.567  20.170  -7.828  1.00 22.26           O  
ATOM   3883  CG  PHE   517      18.410  18.286  -4.379  1.00 21.75           C  
ATOM   3884  CD1 PHE   517      17.234  18.761  -3.810  1.00 20.38           C  
ATOM   3885  CD2 PHE   517      18.841  17.007  -4.052  1.00 21.89           C  
ATOM   3886  CE1 PHE   517      16.499  17.972  -2.928  1.00 20.68           C  
ATOM   3887  CE2 PHE   517      18.112  16.213  -3.172  1.00 23.65           C  
ATOM   3888  CZ  PHE   517      16.942  16.698  -2.610  1.00 21.80           C  
ATOM   3889  N   ASN   518      18.867  20.352  -8.795  1.00 16.87           N  
ATOM   3890  CA  ASN   518      19.308  21.681  -9.203  1.00 21.01           C  
ATOM   3891  C   ASN   518      19.500  22.601  -8.001  1.00 16.87           C  
ATOM   3892  CB  ASN   518      18.315  22.297 -10.190  1.00 14.04           C  
ATOM   3893  O   ASN   518      18.559  22.843  -7.242  1.00 15.48           O  
ATOM   3894  CG  ASN   518      18.956  23.332 -11.094  1.00  6.83           C  
ATOM   3895  ND2 ASN   518      18.292  23.645 -12.201  1.00 10.53           N  
ATOM   3896  OD1 ASN   518      20.039  23.844 -10.801  1.00  8.96           O  
ATOM   3897  N   PRO   519      20.784  22.455  -7.341  1.00 20.26           N  
ATOM   3898  CA  PRO   519      21.261  23.468  -6.396  1.00 19.20           C  
ATOM   3899  C   PRO   519      20.636  24.840  -6.636  1.00 20.03           C  
ATOM   3900  CB  PRO   519      22.770  23.503  -6.650  1.00 18.42           C  
ATOM   3901  O   PRO   519      20.502  25.634  -5.701  1.00 18.91           O  
ATOM   3902  CG  PRO   519      22.977  22.631  -7.846  1.00 17.74           C  
ATOM   3903  CD  PRO   519      21.680  21.945  -8.166  1.00 14.92           C  
ATOM   3904  N   THR   520      20.075  25.105  -7.797  1.00 18.06           N  
ATOM   3905  CA  THR   520      19.714  26.462  -8.194  1.00 19.24           C  
ATOM   3906  C   THR   520      18.208  26.677  -8.076  1.00 17.21           C  
ATOM   3907  CB  THR   520      20.166  26.761  -9.636  1.00 15.44           C  
ATOM   3908  O   THR   520      17.754  27.794  -7.819  1.00 16.49           O  
ATOM   3909  CG2 THR   520      21.215  27.868  -9.664  1.00  7.57           C  
ATOM   3910  OG1 THR   520      20.724  25.574 -10.211  1.00 11.13           O  
ATOM   3911  N   GLU   521      17.429  25.623  -7.901  1.00 19.98           N  
ATOM   3912  CA  GLU   521      16.013  25.961  -8.020  1.00 19.28           C  
ATOM   3913  C   GLU   521      15.283  25.752  -6.697  1.00 19.45           C  
ATOM   3914  CB  GLU   521      15.353  25.129  -9.123  1.00 17.72           C  
ATOM   3915  O   GLU   521      14.212  26.321  -6.477  1.00 18.61           O  
ATOM   3916  CG  GLU   521      15.378  25.793 -10.492  1.00 15.13           C  
ATOM   3917  CD  GLU   521      14.744  24.943 -11.582  1.00  9.16           C  
ATOM   3918  OE1 GLU   521      14.330  23.797 -11.294  1.00 11.68           O  
ATOM   3919  OE2 GLU   521      14.663  25.426 -12.733  1.00 11.23           O  
ATOM   3920  N   MET   522      16.130  25.363  -5.583  1.00 19.39           N  
ATOM   3921  CA  MET   522      15.700  25.354  -4.187  1.00 19.90           C  
ATOM   3922  C   MET   522      16.317  26.519  -3.420  1.00 19.39           C  
ATOM   3923  CB  MET   522      16.072  24.030  -3.517  1.00 18.19           C  
ATOM   3924  O   MET   522      16.057  26.689  -2.228  1.00 18.23           O  
ATOM   3925  CG  MET   522      15.176  22.869  -3.914  1.00 18.41           C  
ATOM   3926  SD  MET   522      15.412  21.399  -2.841  1.00 17.27           S  
ATOM   3927  CE  MET   522      14.273  21.804  -1.488  1.00 18.60           C  
ATOM   3928  N   LEU   523      16.939  27.506  -4.022  1.00 19.77           N  
ATOM   3929  CA  LEU   523      17.486  28.753  -3.499  1.00 19.18           C  
ATOM   3930  C   LEU   523      16.472  29.885  -3.621  1.00 19.55           C  
ATOM   3931  CB  LEU   523      18.775  29.125  -4.237  1.00 17.93           C  
ATOM   3932  O   LEU   523      16.624  30.932  -2.988  1.00 18.36           O  
ATOM   3933  CG  LEU   523      20.022  28.317  -3.873  1.00 17.70           C  
ATOM   3934  CD1 LEU   523      21.120  28.543  -4.907  1.00 11.54           C  
ATOM   3935  CD2 LEU   523      20.510  28.688  -2.477  1.00 12.15           C  
ATOM   3936  N   SER   524      15.174  29.588  -3.967  1.00 19.13           N  
ATOM   3937  CA  SER   524      14.578  30.898  -4.205  1.00 19.20           C  
ATOM   3938  C   SER   524      13.321  31.094  -3.364  1.00 18.53           C  
ATOM   3939  CB  SER   524      14.243  31.073  -5.687  1.00 17.18           C  
ATOM   3940  O   SER   524      12.733  32.178  -3.361  1.00 17.90           O  
ATOM   3941  OG  SER   524      13.197  30.198  -6.073  1.00 10.15           O  
ATOM   3942  N   GLN   525      13.145  30.316  -2.266  1.00 18.15           N  
ATOM   3943  CA  GLN   525      12.101  30.986  -1.496  1.00 21.42           C  
ATOM   3944  C   GLN   525      12.407  30.942  -0.002  1.00 17.44           C  
ATOM   3945  CB  GLN   525      10.738  30.349  -1.772  1.00 16.65           C  
ATOM   3946  O   GLN   525      12.539  29.863   0.579  1.00 17.26           O  
ATOM   3947  CG  GLN   525      10.151  30.717  -3.128  1.00 12.35           C  
ATOM   3948  CD  GLN   525       8.658  30.458  -3.211  1.00  7.50           C  
ATOM   3949  NE2 GLN   525       8.059  30.803  -4.345  1.00  8.29           N  
ATOM   3950  OE1 GLN   525       8.049  29.951  -2.264  1.00 10.35           O  
ATOM   3951  N   GLY   526      13.305  31.643   0.626  1.00 20.35           N  
ATOM   3952  CA  GLY   526      13.338  32.634   1.689  1.00 18.93           C  
ATOM   3953  C   GLY   526      12.429  32.290   2.854  1.00 20.28           C  
ATOM   3954  O   GLY   526      11.440  32.982   3.102  1.00 19.37           O  
ATOM   3955  N   ALA   527      12.376  30.986   3.238  1.00 20.23           N  
ATOM   3956  CA  ALA   527      12.084  30.891   4.666  1.00 21.10           C  
ATOM   3957  C   ALA   527      13.219  30.197   5.413  1.00 19.66           C  
ATOM   3958  CB  ALA   527      10.769  30.149   4.892  1.00 18.30           C  
ATOM   3959  O   ALA   527      13.848  29.277   4.884  1.00 19.28           O  
ATOM   3960  N   GLU   528      14.262  30.872   5.961  1.00 16.84           N  
ATOM   3961  CA  GLU   528      15.144  30.875   7.125  1.00 20.57           C  
ATOM   3962  C   GLU   528      15.379  29.459   7.643  1.00 17.12           C  
ATOM   3963  CB  GLU   528      14.563  31.753   8.237  1.00 15.05           C  
ATOM   3964  O   GLU   528      14.571  28.931   8.409  1.00 17.16           O  
ATOM   3965  CG  GLU   528      15.272  33.090   8.399  1.00  8.51           C  
ATOM   3966  CD  GLU   528      14.741  33.914   9.561  1.00  7.20           C  
ATOM   3967  OE1 GLU   528      13.743  33.498  10.193  1.00  9.81           O  
ATOM   3968  OE2 GLU   528      15.326  34.984   9.840  1.00  9.54           O  
ATOM   3969  N   TYR   529      15.228  28.454   6.796  1.00 21.12           N  
ATOM   3970  CA  TYR   529      15.800  27.217   7.315  1.00 23.52           C  
ATOM   3971  C   TYR   529      17.244  27.049   6.856  1.00 20.80           C  
ATOM   3972  CB  TYR   529      14.967  26.011   6.870  1.00 19.88           C  
ATOM   3973  O   TYR   529      17.517  26.990   5.655  1.00 20.04           O  
ATOM   3974  CG  TYR   529      13.656  25.874   7.605  1.00 18.25           C  
ATOM   3975  CD1 TYR   529      13.593  25.241   8.845  1.00  7.75           C  
ATOM   3976  CD2 TYR   529      12.478  26.376   7.062  1.00  8.03           C  
ATOM   3977  CE1 TYR   529      12.387  25.111   9.525  1.00  7.60           C  
ATOM   3978  CE2 TYR   529      11.266  26.252   7.734  1.00  8.43           C  
ATOM   3979  OH  TYR   529      10.034  25.493   9.632  1.00  7.07           O  
ATOM   3980  CZ  TYR   529      11.231  25.619   8.963  1.00  7.30           C  
ATOM   3981  N   GLY   530      18.080  27.845   7.383  1.00 23.04           N  
ATOM   3982  CA  GLY   530      19.508  27.799   7.658  1.00 22.52           C  
ATOM   3983  C   GLY   530      20.166  26.517   7.185  1.00 22.90           C  
ATOM   3984  O   GLY   530      19.576  25.438   7.280  1.00 21.97           O  
ATOM   3985  N   ASP   531      20.473  26.491   5.803  1.00 22.72           N  
ATOM   3986  CA  ASP   531      21.441  25.585   5.193  1.00 23.29           C  
ATOM   3987  C   ASP   531      21.019  24.128   5.370  1.00 22.73           C  
ATOM   3988  CB  ASP   531      22.833  25.805   5.789  1.00 20.91           C  
ATOM   3989  O   ASP   531      21.244  23.535   6.427  1.00 21.87           O  
ATOM   3990  CG  ASP   531      23.880  26.145   4.743  1.00 20.53           C  
ATOM   3991  OD1 ASP   531      23.626  25.938   3.537  1.00 11.51           O  
ATOM   3992  OD2 ASP   531      24.969  26.622   5.129  1.00 12.22           O  
ATOM   3993  N   SER   532      19.712  23.776   5.458  1.00 24.37           N  
ATOM   3994  CA  SER   532      19.219  22.410   5.609  1.00 24.46           C  
ATOM   3995  C   SER   532      19.506  21.579   4.363  1.00 24.44           C  
ATOM   3996  CB  SER   532      17.717  22.410   5.897  1.00 22.60           C  
ATOM   3997  O   SER   532      18.700  21.550   3.431  1.00 23.72           O  
ATOM   3998  OG  SER   532      17.056  23.395   5.121  1.00 17.74           O  
ATOM   3999  N   ARG   533      20.786  21.727   3.800  1.00 24.68           N  
ATOM   4000  CA  ARG   533      21.601  20.953   2.869  1.00 23.97           C  
ATOM   4001  C   ARG   533      21.924  19.576   3.439  1.00 24.57           C  
ATOM   4002  CB  ARG   533      22.896  21.700   2.540  1.00 22.47           C  
ATOM   4003  O   ARG   533      22.336  19.457   4.594  1.00 23.10           O  
ATOM   4004  CG  ARG   533      22.678  23.022   1.821  1.00 22.02           C  
ATOM   4005  CD  ARG   533      23.996  23.721   1.515  1.00 23.19           C  
ATOM   4006  NE  ARG   533      23.873  25.172   1.619  1.00 18.62           N  
ATOM   4007  NH1 ARG   533      26.057  25.608   1.004  1.00 16.05           N  
ATOM   4008  NH2 ARG   533      24.633  27.336   1.499  1.00 14.31           N  
ATOM   4009  CZ  ARG   533      24.854  26.035   1.374  1.00 18.51           C  
ATOM   4010  N   PHE   534      21.336  18.462   3.144  1.00 29.14           N  
ATOM   4011  CA  PHE   534      22.141  17.254   3.006  1.00 31.31           C  
ATOM   4012  C   PHE   534      23.312  17.489   2.060  1.00 29.18           C  
ATOM   4013  CB  PHE   534      21.283  16.090   2.501  1.00 27.69           C  
ATOM   4014  O   PHE   534      23.114  17.786   0.880  1.00 28.44           O  
ATOM   4015  CG  PHE   534      20.401  15.482   3.558  1.00 26.28           C  
ATOM   4016  CD1 PHE   534      20.885  14.491   4.402  1.00 25.05           C  
ATOM   4017  CD2 PHE   534      19.086  15.904   3.708  1.00 27.25           C  
ATOM   4018  CE1 PHE   534      20.071  13.927   5.381  1.00 27.15           C  
ATOM   4019  CE2 PHE   534      18.266  15.345   4.684  1.00 28.73           C  
ATOM   4020  CZ  PHE   534      18.760  14.356   5.519  1.00 26.77           C  
ATOM   4021  N   ARG   535      24.115  18.491   2.407  1.00 24.55           N  
ATOM   4022  CA  ARG   535      25.459  18.416   1.844  1.00 24.87           C  
ATOM   4023  C   ARG   535      26.150  17.118   2.247  1.00 24.46           C  
ATOM   4024  CB  ARG   535      26.297  19.616   2.290  1.00 22.27           C  
ATOM   4025  O   ARG   535      26.165  16.756   3.425  1.00 22.94           O  
ATOM   4026  CG  ARG   535      26.335  20.751   1.279  1.00 21.80           C  
ATOM   4027  CD  ARG   535      27.267  21.870   1.723  1.00 22.49           C  
ATOM   4028  NE  ARG   535      27.291  22.966   0.758  1.00 12.96           N  
ATOM   4029  NH1 ARG   535      29.175  23.973   1.636  1.00 14.27           N  
ATOM   4030  NH2 ARG   535      28.124  24.888  -0.184  1.00 15.23           N  
ATOM   4031  CZ  ARG   535      28.197  23.940   0.739  1.00 16.49           C  
ATOM   4032  N   ILE   536      26.310  16.198   1.414  1.00 25.06           N  
ATOM   4033  CA  ILE   536      27.654  15.649   1.266  1.00 26.70           C  
ATOM   4034  C   ILE   536      28.645  16.776   0.989  1.00 25.04           C  
ATOM   4035  CB  ILE   536      27.712  14.595   0.138  1.00 23.36           C  
ATOM   4036  O   ILE   536      28.615  17.389  -0.081  1.00 23.93           O  
ATOM   4037  CG1 ILE   536      26.679  13.489   0.386  1.00 22.94           C  
ATOM   4038  CG2 ILE   536      29.122  14.010   0.017  1.00 23.01           C  
ATOM   4039  CD1 ILE   536      26.602  12.452  -0.726  1.00 21.99           C  
ATOM   4040  N   GLY   537      28.485  17.913   1.782  1.00 24.47           N  
ATOM   4041  CA  GLY   537      29.548  18.902   1.712  1.00 24.21           C  
ATOM   4042  C   GLY   537      30.792  18.496   2.479  1.00 24.52           C  
ATOM   4043  O   GLY   537      30.701  17.839   3.517  1.00 23.40           O  
ATOM   4044  N   GLY   538      31.947  18.207   1.735  1.00 24.86           N  
ATOM   4045  CA  GLY   538      33.352  18.551   1.885  1.00 24.47           C  
ATOM   4046  C   GLY   538      34.236  17.347   2.150  1.00 24.82           C  
ATOM   4047  O   GLY   538      33.763  16.319   2.641  1.00 23.63           O  
ATOM   4048  N   ASN   539      35.105  17.003   1.094  1.00 22.82           N  
ATOM   4049  CA  ASN   539      36.373  16.298   0.948  1.00 25.04           C  
ATOM   4050  C   ASN   539      36.410  15.029   1.795  1.00 23.08           C  
ATOM   4051  CB  ASN   539      37.543  17.214   1.314  1.00 21.01           C  
ATOM   4052  O   ASN   539      35.950  15.027   2.938  1.00 22.31           O  
ATOM   4053  CG  ASN   539      37.904  18.174   0.198  1.00 18.08           C  
ATOM   4054  ND2 ASN   539      38.686  19.196   0.525  1.00 11.13           N  
ATOM   4055  OD1 ASN   539      37.483  17.999  -0.949  1.00  9.86           O  
ATOM   4056  N   THR   540      36.049  13.811   1.222  1.00 23.21           N  
ATOM   4057  CA  THR   540      36.560  12.445   1.179  1.00 24.02           C  
ATOM   4058  C   THR   540      36.516  11.807   2.565  1.00 23.12           C  
ATOM   4059  CB  THR   540      38.001  12.404   0.639  1.00 20.68           C  
ATOM   4060  O   THR   540      36.379  10.589   2.689  1.00 21.75           O  
ATOM   4061  CG2 THR   540      38.022  12.063  -0.848  1.00 10.31           C  
ATOM   4062  OG1 THR   540      38.614  13.685   0.832  1.00 13.21           O  
ATOM   4063  N   ILE   541      36.169  12.322   3.692  1.00 24.95           N  
ATOM   4064  CA  ILE   541      36.348  11.646   4.973  1.00 26.72           C  
ATOM   4065  C   ILE   541      35.207  12.018   5.917  1.00 24.99           C  
ATOM   4066  CB  ILE   541      37.710  11.998   5.612  1.00 22.16           C  
ATOM   4067  O   ILE   541      34.796  11.210   6.752  1.00 23.38           O  
ATOM   4068  CG1 ILE   541      38.854  11.682   4.641  1.00 11.71           C  
ATOM   4069  CG2 ILE   541      37.894  11.252   6.937  1.00 11.57           C  
ATOM   4070  CD1 ILE   541      40.222  12.139   5.127  1.00 14.96           C  
ATOM   4071  N   ASN   542      34.377  13.058   5.677  1.00 27.64           N  
ATOM   4072  CA  ASN   542      33.442  13.553   6.682  1.00 29.01           C  
ATOM   4073  C   ASN   542      32.044  13.744   6.102  1.00 27.77           C  
ATOM   4074  CB  ASN   542      33.949  14.864   7.287  1.00 25.79           C  
ATOM   4075  O   ASN   542      31.635  14.870   5.814  1.00 26.57           O  
ATOM   4076  CG  ASN   542      35.134  14.662   8.210  1.00 24.94           C  
ATOM   4077  ND2 ASN   542      35.948  15.699   8.368  1.00 18.34           N  
ATOM   4078  OD1 ASN   542      35.318  13.581   8.777  1.00 24.25           O  
ATOM   4079  N   LYS   543      31.513  12.792   5.414  1.00 31.45           N  
ATOM   4080  CA  LYS   543      30.168  12.710   4.851  1.00 32.39           C  
ATOM   4081  C   LYS   543      29.115  12.624   5.952  1.00 31.45           C  
ATOM   4082  CB  LYS   543      30.049  11.505   3.917  1.00 29.46           C  
ATOM   4083  O   LYS   543      29.214  11.783   6.848  1.00 30.32           O  
ATOM   4084  CG  LYS   543      30.885  11.618   2.651  1.00 27.93           C  
ATOM   4085  CD  LYS   543      30.480  10.574   1.618  1.00 30.00           C  
ATOM   4086  CE  LYS   543      31.354  10.649   0.373  1.00 25.62           C  
ATOM   4087  NZ  LYS   543      30.921   9.669  -0.667  1.00 26.71           N  
ATOM   4088  N   LYS   544      28.641  13.759   6.529  1.00 33.44           N  
ATOM   4089  CA  LYS   544      27.645  14.020   7.564  1.00 34.64           C  
ATOM   4090  C   LYS   544      26.236  14.035   6.980  1.00 33.49           C  
ATOM   4091  CB  LYS   544      27.936  15.347   8.266  1.00 32.00           C  
ATOM   4092  O   LYS   544      25.986  14.689   5.965  1.00 32.34           O  
ATOM   4093  CG  LYS   544      29.224  15.350   9.076  1.00 30.22           C  
ATOM   4094  CD  LYS   544      29.398  16.653   9.845  1.00 32.77           C  
ATOM   4095  CE  LYS   544      30.723  16.689  10.594  1.00 28.38           C  
ATOM   4096  NZ  LYS   544      30.863  17.929  11.415  1.00 30.22           N  
ATOM   4097  N   LEU   545      25.463  12.984   7.061  1.00 39.53           N  
ATOM   4098  CA  LEU   545      24.007  13.050   7.013  1.00 40.14           C  
ATOM   4099  C   LEU   545      23.464  13.921   8.141  1.00 39.60           C  
ATOM   4100  CB  LEU   545      23.404  11.645   7.101  1.00 37.89           C  
ATOM   4101  O   LEU   545      23.696  13.635   9.318  1.00 38.36           O  
ATOM   4102  CG  LEU   545      22.349  11.293   6.051  1.00 36.04           C  
ATOM   4103  CD1 LEU   545      22.828  10.132   5.187  1.00 32.99           C  
ATOM   4104  CD2 LEU   545      21.020  10.956   6.720  1.00 34.53           C  
ATOM   4105  N   HIS   546      23.198  15.244   7.857  1.00 33.12           N  
ATOM   4106  CA  HIS   546      22.774  16.274   8.799  1.00 37.81           C  
ATOM   4107  C   HIS   546      21.331  16.694   8.541  1.00 33.30           C  
ATOM   4108  CB  HIS   546      23.698  17.490   8.716  1.00 31.53           C  
ATOM   4109  O   HIS   546      20.952  16.960   7.399  1.00 31.39           O  
ATOM   4110  CG  HIS   546      23.411  18.533   9.747  1.00 30.84           C  
ATOM   4111  CD2 HIS   546      23.358  18.457  11.098  1.00 29.30           C  
ATOM   4112  ND1 HIS   546      23.131  19.843   9.423  1.00 17.60           N  
ATOM   4113  CE1 HIS   546      22.918  20.530  10.533  1.00 28.61           C  
ATOM   4114  NE2 HIS   546      23.050  19.712  11.564  1.00 26.36           N  
ATOM   4115  N   GLN   547      20.452  16.581   9.527  1.00 40.21           N  
ATOM   4116  CA  GLN   547      19.126  17.186   9.600  1.00 42.45           C  
ATOM   4117  C   GLN   547      18.940  17.945  10.910  1.00 40.32           C  
ATOM   4118  CB  GLN   547      18.040  16.120   9.452  1.00 38.66           C  
ATOM   4119  O   GLN   547      19.299  17.447  11.979  1.00 38.88           O  
ATOM   4120  CG  GLN   547      16.647  16.689   9.222  1.00 36.85           C  
ATOM   4121  CD  GLN   547      15.713  15.702   8.547  1.00 42.05           C  
ATOM   4122  NE2 GLN   547      14.552  16.183   8.117  1.00 35.13           N  
ATOM   4123  OE1 GLN   547      16.033  14.517   8.412  1.00 42.21           O  
ATOM   4124  N   ILE   548      18.546  19.218  10.884  1.00 38.07           N  
ATOM   4125  CA  ILE   548      17.991  20.008  11.977  1.00 39.02           C  
ATOM   4126  C   ILE   548      16.479  19.808  12.042  1.00 38.13           C  
ATOM   4127  CB  ILE   548      18.327  21.508  11.817  1.00 35.67           C  
ATOM   4128  O   ILE   548      15.772  20.041  11.058  1.00 36.13           O  
ATOM   4129  CG1 ILE   548      19.844  21.710  11.734  1.00 30.27           C  
ATOM   4130  CG2 ILE   548      17.729  22.321  12.969  1.00 31.23           C  
ATOM   4131  CD1 ILE   548      20.263  23.145  11.447  1.00 30.04           C  
ATOM   4132  N   LEU   549      16.050  19.090  13.069  1.00 46.40           N  
ATOM   4133  CA  LEU   549      14.649  18.900  13.428  1.00 45.62           C  
ATOM   4134  C   LEU   549      14.242  19.850  14.550  1.00 46.55           C  
ATOM   4135  CB  LEU   549      14.396  17.452  13.854  1.00 44.38           C  
ATOM   4136  O   LEU   549      14.922  19.934  15.575  1.00 45.26           O  
ATOM   4137  CG  LEU   549      14.671  16.378  12.800  1.00 42.31           C  
ATOM   4138  CD1 LEU   549      14.666  14.994  13.440  1.00 38.16           C  
ATOM   4139  CD2 LEU   549      13.643  16.456  11.676  1.00 39.90           C  
ATOM   4140  N   SER   550      13.302  20.733  14.313  1.00 46.48           N  
ATOM   4141  CA  SER   550      12.608  21.486  15.353  1.00 47.31           C  
ATOM   4142  C   SER   550      11.566  20.625  16.058  1.00 46.46           C  
ATOM   4143  CB  SER   550      11.939  22.727  14.760  1.00 45.27           C  
ATOM   4144  O   SER   550      10.476  20.402  15.528  1.00 45.15           O  
ATOM   4145  OG  SER   550      11.767  23.727  15.750  1.00 39.66           O  
ATOM   4146  N   LEU   551      11.954  19.906  17.102  1.00 51.10           N  
ATOM   4147  CA  LEU   551      11.049  19.102  17.916  1.00 50.44           C  
ATOM   4148  C   LEU   551      10.556  19.893  19.123  1.00 51.22           C  
ATOM   4149  CB  LEU   551      11.743  17.819  18.380  1.00 49.65           C  
ATOM   4150  O   LEU   551      11.317  20.654  19.725  1.00 49.92           O  
ATOM   4151  CG  LEU   551      12.152  16.834  17.284  1.00 47.89           C  
ATOM   4152  CD1 LEU   551      12.927  15.665  17.883  1.00 45.28           C  
ATOM   4153  CD2 LEU   551      10.926  16.337  16.526  1.00 46.32           C  
ATOM   4154  N   PRO   552       9.229  19.906  19.372  1.00 53.04           N  
ATOM   4155  CA  PRO   552       8.747  20.491  20.625  1.00 53.27           C  
ATOM   4156  C   PRO   552       9.407  19.875  21.856  1.00 53.56           C  
ATOM   4157  CB  PRO   552       7.246  20.188  20.602  1.00 51.65           C  
ATOM   4158  O   PRO   552      10.039  18.819  21.760  1.00 53.01           O  
ATOM   4159  CG  PRO   552       7.007  19.545  19.274  1.00 50.41           C  
ATOM   4160  CD  PRO   552       8.337  19.229  18.650  1.00 52.23           C  
ATOM   4161  N   ALA   553       9.313  20.551  23.096  1.00 56.85           N  
ATOM   4162  CA  ALA   553       9.755  19.961  24.357  1.00 56.27           C  
ATOM   4163  C   ALA   553       9.135  18.582  24.564  1.00 57.30           C  
ATOM   4164  CB  ALA   553       9.405  20.880  25.525  1.00 55.10           C  
ATOM   4165  O   ALA   553       7.942  18.389  24.322  1.00 57.04           O  
ATOM   4166  N   GLY   554      10.057  17.637  25.002  1.00 60.11           N  
ATOM   4167  CA  GLY   554       9.625  16.276  25.276  1.00 59.78           C  
ATOM   4168  C   GLY   554      10.752  15.264  25.197  1.00 60.13           C  
ATOM   4169  O   GLY   554      11.922  15.638  25.085  1.00 59.23           O  
ATOM   4170  N   GLU   555      10.460  14.029  25.525  1.00 58.11           N  
ATOM   4171  CA  GLU   555      11.365  12.887  25.442  1.00 57.68           C  
ATOM   4172  C   GLU   555      11.166  12.118  24.139  1.00 58.19           C  
ATOM   4173  CB  GLU   555      11.164  11.954  26.639  1.00 55.89           C  
ATOM   4174  O   GLU   555      10.032  11.867  23.727  1.00 57.26           O  
ATOM   4175  CG  GLU   555      11.485  12.596  27.980  1.00 53.44           C  
ATOM   4176  CD  GLU   555      11.301  11.651  29.157  1.00 54.79           C  
ATOM   4177  OE1 GLU   555      10.529  10.673  29.036  1.00 58.21           O  
ATOM   4178  OE2 GLU   555      11.933  11.892  30.210  1.00 52.39           O  
ATOM   4179  N   TYR   556      12.310  11.831  23.453  1.00 60.62           N  
ATOM   4180  CA  TYR   556      12.277  11.195  22.140  1.00 59.74           C  
ATOM   4181  C   TYR   556      13.241  10.017  22.080  1.00 60.49           C  
ATOM   4182  CB  TYR   556      12.622  12.208  21.044  1.00 58.04           C  
ATOM   4183  O   TYR   556      14.251   9.996  22.789  1.00 59.07           O  
ATOM   4184  CG  TYR   556      11.678  13.385  20.986  1.00 55.61           C  
ATOM   4185  CD1 TYR   556      10.549  13.358  20.171  1.00 53.62           C  
ATOM   4186  CD2 TYR   556      11.914  14.526  21.745  1.00 54.32           C  
ATOM   4187  CE1 TYR   556       9.678  14.440  20.113  1.00 53.94           C  
ATOM   4188  CE2 TYR   556      11.050  15.614  21.695  1.00 53.60           C  
ATOM   4189  OH  TYR   556       9.077  16.637  20.824  1.00 55.30           O  
ATOM   4190  CZ  TYR   556       9.936  15.562  20.878  1.00 53.69           C  
ATOM   4191  N   VAL   557      12.804   8.987  21.328  1.00 55.01           N  
ATOM   4192  CA  VAL   557      13.665   7.855  21.000  1.00 54.28           C  
ATOM   4193  C   VAL   557      13.830   7.753  19.485  1.00 54.77           C  
ATOM   4194  CB  VAL   557      13.103   6.531  21.565  1.00 53.89           C  
ATOM   4195  O   VAL   557      12.906   7.342  18.780  1.00 53.92           O  
ATOM   4196  CG1 VAL   557      14.036   5.366  21.241  1.00 49.77           C  
ATOM   4197  CG2 VAL   557      12.888   6.644  23.073  1.00 51.65           C  
ATOM   4198  N   PRO   558      14.821   8.418  18.866  1.00 55.85           N  
ATOM   4199  CA  PRO   558      15.172   8.062  17.489  1.00 54.85           C  
ATOM   4200  C   PRO   558      15.644   6.616  17.356  1.00 55.95           C  
ATOM   4201  CB  PRO   558      16.301   9.038  17.149  1.00 54.56           C  
ATOM   4202  O   PRO   558      16.436   6.143  18.176  1.00 55.12           O  
ATOM   4203  CG  PRO   558      16.908   9.395  18.467  1.00 52.84           C  
ATOM   4204  CD  PRO   558      15.879   9.181  19.540  1.00 53.69           C  
ATOM   4205  N   PHE   559      14.961   6.012  16.424  1.00 53.35           N  
ATOM   4206  CA  PHE   559      15.357   4.700  15.927  1.00 52.49           C  
ATOM   4207  C   PHE   559      16.017   4.816  14.558  1.00 52.80           C  
ATOM   4208  CB  PHE   559      14.146   3.765  15.848  1.00 51.76           C  
ATOM   4209  O   PHE   559      15.408   5.316  13.610  1.00 51.50           O  
ATOM   4210  CG  PHE   559      13.462   3.545  17.170  1.00 49.80           C  
ATOM   4211  CD1 PHE   559      13.806   2.466  17.975  1.00 46.83           C  
ATOM   4212  CD2 PHE   559      12.473   4.417  17.608  1.00 47.60           C  
ATOM   4213  CE1 PHE   559      13.174   2.260  19.200  1.00 46.38           C  
ATOM   4214  CE2 PHE   559      11.838   4.218  18.830  1.00 46.41           C  
ATOM   4215  CZ  PHE   559      12.189   3.138  19.624  1.00 47.87           C  
ATOM   4216  N   PHE   560      17.331   4.474  14.507  1.00 53.68           N  
ATOM   4217  CA  PHE   560      18.056   4.310  13.253  1.00 53.91           C  
ATOM   4218  C   PHE   560      18.258   2.833  12.934  1.00 53.42           C  
ATOM   4219  CB  PHE   560      19.410   5.024  13.316  1.00 52.81           C  
ATOM   4220  O   PHE   560      18.784   2.081  13.757  1.00 52.15           O  
ATOM   4221  CG  PHE   560      19.316   6.518  13.168  1.00 52.10           C  
ATOM   4222  CD1 PHE   560      19.486   7.120  11.928  1.00 49.30           C  
ATOM   4223  CD2 PHE   560      19.056   7.322  14.271  1.00 49.63           C  
ATOM   4224  CE1 PHE   560      19.399   8.503  11.788  1.00 45.09           C  
ATOM   4225  CE2 PHE   560      18.968   8.705  14.139  1.00 46.77           C  
ATOM   4226  CZ  PHE   560      19.141   9.294  12.897  1.00 48.05           C  
ATOM   4227  N   THR   561      17.620   2.489  11.847  1.00 51.83           N  
ATOM   4228  CA  THR   561      17.935   1.187  11.271  1.00 51.34           C  
ATOM   4229  C   THR   561      18.765   1.343  10.000  1.00 51.43           C  
ATOM   4230  CB  THR   561      16.655   0.390  10.957  1.00 50.68           C  
ATOM   4231  O   THR   561      18.402   2.112   9.107  1.00 50.34           O  
ATOM   4232  CG2 THR   561      16.977  -1.067  10.642  1.00 47.38           C  
ATOM   4233  OG1 THR   561      15.779   0.440  12.090  1.00 46.46           O  
ATOM   4234  N   ILE   562      19.978   0.828  10.014  1.00 47.89           N  
ATOM   4235  CA  ILE   562      20.914   0.741   8.898  1.00 48.03           C  
ATOM   4236  C   ILE   562      21.070  -0.716   8.468  1.00 47.81           C  
ATOM   4237  CB  ILE   562      22.289   1.342   9.264  1.00 47.41           C  
ATOM   4238  O   ILE   562      21.282  -1.597   9.305  1.00 46.27           O  
ATOM   4239  CG1 ILE   562      22.127   2.784   9.758  1.00 42.96           C  
ATOM   4240  CG2 ILE   562      23.243   1.276   8.068  1.00 44.80           C  
ATOM   4241  CD1 ILE   562      23.408   3.399  10.303  1.00 43.52           C  
ATOM   4242  N   LYS   563      20.654  -1.002   7.194  1.00 45.86           N  
ATOM   4243  CA  LYS   563      21.044  -2.252   6.548  1.00 44.79           C  
ATOM   4244  C   LYS   563      22.326  -2.076   5.740  1.00 45.35           C  
ATOM   4245  CB  LYS   563      19.921  -2.763   5.645  1.00 43.49           C  
ATOM   4246  O   LYS   563      22.411  -1.192   4.885  1.00 43.49           O  
ATOM   4247  CG  LYS   563      20.141  -4.176   5.123  1.00 41.40           C  
ATOM   4248  CD  LYS   563      18.979  -4.636   4.252  1.00 43.34           C  
ATOM   4249  CE  LYS   563      19.226  -6.026   3.679  1.00 37.95           C  
ATOM   4250  NZ  LYS   563      18.113  -6.461   2.783  1.00 37.10           N  
ATOM   4251  N   GLY   564      23.387  -2.794   6.210  1.00 40.69           N  
ATOM   4252  CA  GLY   564      24.606  -2.882   5.422  1.00 41.05           C  
ATOM   4253  C   GLY   564      25.713  -3.650   6.118  1.00 40.71           C  
ATOM   4254  O   GLY   564      25.475  -4.311   7.131  1.00 39.17           O  
ATOM   4255  N   THR   565      26.699  -3.945   5.417  1.00 40.49           N  
ATOM   4256  CA  THR   565      27.992  -4.341   5.963  1.00 40.80           C  
ATOM   4257  C   THR   565      28.680  -3.158   6.637  1.00 40.32           C  
ATOM   4258  CB  THR   565      28.908  -4.916   4.868  1.00 38.18           C  
ATOM   4259  O   THR   565      28.931  -2.133   5.999  1.00 37.74           O  
ATOM   4260  CG2 THR   565      30.049  -5.727   5.474  1.00 35.03           C  
ATOM   4261  OG1 THR   565      28.139  -5.765   4.006  1.00 30.79           O  
ATOM   4262  N   VAL   566      28.541  -2.908   7.930  1.00 38.47           N  
ATOM   4263  CA  VAL   566      29.336  -1.980   8.728  1.00 38.87           C  
ATOM   4264  C   VAL   566      30.810  -2.371   8.659  1.00 38.63           C  
ATOM   4265  CB  VAL   566      28.862  -1.945  10.198  1.00 36.38           C  
ATOM   4266  O   VAL   566      31.178  -3.495   9.009  1.00 36.76           O  
ATOM   4267  CG1 VAL   566      29.535  -0.802  10.956  1.00 33.16           C  
ATOM   4268  CG2 VAL   566      27.341  -1.813  10.265  1.00 33.54           C  
ATOM   4269  N   VAL   567      31.608  -1.639   7.783  1.00 34.78           N  
ATOM   4270  CA  VAL   567      33.052  -1.848   7.754  1.00 36.45           C  
ATOM   4271  C   VAL   567      33.693  -1.199   8.979  1.00 34.78           C  
ATOM   4272  CB  VAL   567      33.681  -1.284   6.461  1.00 32.18           C  
ATOM   4273  O   VAL   567      34.684  -1.705   9.510  1.00 32.02           O  
ATOM   4274  CG1 VAL   567      34.939  -2.066   6.087  1.00 29.29           C  
ATOM   4275  CG2 VAL   567      32.669  -1.316   5.317  1.00 29.34           C  
ATOM   4276  N   ASN   568      33.128  -0.225   9.576  1.00 37.41           N  
ATOM   4277  CA  ASN   568      33.679   0.565  10.671  1.00 39.05           C  
ATOM   4278  C   ASN   568      32.594   1.360  11.391  1.00 37.39           C  
ATOM   4279  CB  ASN   568      34.773   1.505  10.158  1.00 35.94           C  
ATOM   4280  O   ASN   568      31.483   1.509  10.877  1.00 36.03           O  
ATOM   4281  CG  ASN   568      36.087   0.791   9.910  1.00 34.27           C  
ATOM   4282  ND2 ASN   568      36.897   1.334   9.009  1.00 25.93           N  
ATOM   4283  OD1 ASN   568      36.372  -0.241  10.524  1.00 32.16           O  
ATOM   4284  N   ALA   569      32.711   1.391  12.746  1.00 36.72           N  
ATOM   4285  CA  ALA   569      31.933   2.081  13.772  1.00 36.12           C  
ATOM   4286  C   ALA   569      31.282   3.342  13.212  1.00 36.66           C  
ATOM   4287  CB  ALA   569      32.818   2.428  14.967  1.00 34.10           C  
ATOM   4288  O   ALA   569      31.974   4.248  12.740  1.00 34.51           O  
ATOM   4289  N   CYS   570      30.178   3.282  12.405  1.00 33.72           N  
ATOM   4290  CA  CYS   570      29.305   4.437  12.226  1.00 38.98           C  
ATOM   4291  C   CYS   570      28.814   4.963  13.569  1.00 34.21           C  
ATOM   4292  CB  CYS   570      28.111   4.075  11.343  1.00 33.76           C  
ATOM   4293  O   CYS   570      28.546   4.183  14.486  1.00 32.27           O  
ATOM   4294  SG  CYS   570      28.475   4.116   9.574  1.00 21.35           S  
ATOM   4295  N   LYS   571      29.258   6.284  13.960  1.00 38.89           N  
ATOM   4296  CA  LYS   571      28.794   7.025  15.130  1.00 39.26           C  
ATOM   4297  C   LYS   571      27.635   7.950  14.770  1.00 38.89           C  
ATOM   4298  CB  LYS   571      29.939   7.833  15.742  1.00 37.33           C  
ATOM   4299  O   LYS   571      27.678   8.640  13.749  1.00 36.93           O  
ATOM   4300  CG  LYS   571      31.062   6.981  16.315  1.00 35.24           C  
ATOM   4301  CD  LYS   571      32.153   7.840  16.939  1.00 37.05           C  
ATOM   4302  CE  LYS   571      33.328   6.995  17.414  1.00 33.02           C  
ATOM   4303  NZ  LYS   571      34.409   7.835  18.012  1.00 35.07           N  
ATOM   4304  N   LEU   572      26.465   7.703  15.256  1.00 38.91           N  
ATOM   4305  CA  LEU   572      25.350   8.641  15.325  1.00 39.24           C  
ATOM   4306  C   LEU   572      25.580   9.680  16.417  1.00 39.03           C  
ATOM   4307  CB  LEU   572      24.038   7.895  15.582  1.00 37.44           C  
ATOM   4308  O   LEU   572      25.954   9.334  17.540  1.00 37.74           O  
ATOM   4309  CG  LEU   572      22.833   8.338  14.750  1.00 35.77           C  
ATOM   4310  CD1 LEU   572      22.411   7.227  13.795  1.00 32.69           C  
ATOM   4311  CD2 LEU   572      21.674   8.738  15.658  1.00 34.07           C  
ATOM   4312  N   GLN   573      25.662  10.939  16.021  1.00 34.67           N  
ATOM   4313  CA  GLN   573      25.630  12.113  16.888  1.00 36.51           C  
ATOM   4314  C   GLN   573      24.290  12.836  16.784  1.00 34.64           C  
ATOM   4315  CB  GLN   573      26.772  13.070  16.540  1.00 33.36           C  
ATOM   4316  O   GLN   573      23.731  12.966  15.693  1.00 32.86           O  
ATOM   4317  CG  GLN   573      28.117  12.659  17.122  1.00 31.91           C  
ATOM   4318  CD  GLN   573      29.220  13.654  16.811  1.00 35.39           C  
ATOM   4319  NE2 GLN   573      30.432  13.356  17.265  1.00 31.90           N  
ATOM   4320  OE1 GLN   573      28.983  14.682  16.168  1.00 38.25           O  
ATOM   4321  N   ALA   574      23.563  12.906  17.793  1.00 35.95           N  
ATOM   4322  CA  ALA   574      22.458  13.832  18.023  1.00 35.04           C  
ATOM   4323  C   ALA   574      22.837  14.895  19.050  1.00 35.94           C  
ATOM   4324  CB  ALA   574      21.214  13.074  18.481  1.00 33.44           C  
ATOM   4325  O   ALA   574      23.410  14.581  20.096  1.00 34.11           O  
ATOM   4326  N   ALA   575      23.169  16.040  18.549  1.00 32.30           N  
ATOM   4327  CA  ALA   575      23.342  17.207  19.409  1.00 31.95           C  
ATOM   4328  C   ALA   575      22.075  18.057  19.442  1.00 32.29           C  
ATOM   4329  CB  ALA   575      24.528  18.044  18.938  1.00 29.83           C  
ATOM   4330  O   ALA   575      21.497  18.362  18.396  1.00 30.44           O  
ATOM   4331  N   ALA   576      21.343  18.068  20.519  1.00 31.82           N  
ATOM   4332  CA  ALA   576      20.576  19.213  21.001  1.00 30.01           C  
ATOM   4333  C   ALA   576      21.475  20.429  21.207  1.00 31.77           C  
ATOM   4334  CB  ALA   576      19.856  18.862  22.301  1.00 29.05           C  
ATOM   4335  O   ALA   576      22.615  20.296  21.658  1.00 30.07           O  
ATOM   4336  N   TYR   577      21.593  21.333  20.320  1.00 29.82           N  
ATOM   4337  CA  TYR   577      22.336  22.587  20.353  1.00 32.77           C  
ATOM   4338  C   TYR   577      22.492  23.091  21.783  1.00 29.95           C  
ATOM   4339  CB  TYR   577      21.637  23.649  19.498  1.00 27.48           C  
ATOM   4340  O   TYR   577      23.317  23.967  22.053  1.00 28.16           O  
ATOM   4341  CG  TYR   577      22.580  24.442  18.626  1.00 26.74           C  
ATOM   4342  CD1 TYR   577      23.132  25.640  19.073  1.00 24.58           C  
ATOM   4343  CD2 TYR   577      22.918  23.997  17.353  1.00 26.83           C  
ATOM   4344  CE1 TYR   577      24.000  26.376  18.272  1.00 27.33           C  
ATOM   4345  CE2 TYR   577      23.784  24.724  16.543  1.00 29.89           C  
ATOM   4346  OH  TYR   577      25.178  26.634  16.214  1.00 15.76           O  
ATOM   4347  CZ  TYR   577      24.320  25.910  17.011  1.00 26.57           C  
ATOM   4348  N   ASN   578      22.390  22.351  22.986  1.00 28.01           N  
ATOM   4349  CA  ASN   578      22.979  22.836  24.230  1.00 31.36           C  
ATOM   4350  C   ASN   578      23.675  21.714  24.995  1.00 28.36           C  
ATOM   4351  CB  ASN   578      21.913  23.495  25.108  1.00 26.09           C  
ATOM   4352  O   ASN   578      23.118  20.626  25.153  1.00 27.28           O  
ATOM   4353  CG  ASN   578      22.460  24.650  25.924  1.00 25.32           C  
ATOM   4354  ND2 ASN   578      21.568  25.416  26.540  1.00 11.91           N  
ATOM   4355  OD1 ASN   578      23.675  24.852  25.999  1.00 11.23           O  
ATOM   4356  N   PRO   579      25.129  21.860  25.112  1.00 25.47           N  
ATOM   4357  CA  PRO   579      26.561  21.796  25.416  1.00 28.61           C  
ATOM   4358  C   PRO   579      27.063  20.365  25.593  1.00 26.02           C  
ATOM   4359  CB  PRO   579      26.679  22.582  26.724  1.00 23.15           C  
ATOM   4360  O   PRO   579      28.274  20.135  25.655  1.00 24.71           O  
ATOM   4361  CG  PRO   579      25.322  22.497  27.344  1.00 22.82           C  
ATOM   4362  CD  PRO   579      24.311  22.286  26.254  1.00 14.04           C  
ATOM   4363  N   THR   580      26.338  19.366  25.264  1.00 29.38           N  
ATOM   4364  CA  THR   580      27.115  18.133  25.321  1.00 31.66           C  
ATOM   4365  C   THR   580      26.533  17.083  24.379  1.00 29.80           C  
ATOM   4366  CB  THR   580      27.166  17.570  26.753  1.00 26.84           C  
ATOM   4367  O   THR   580      25.377  16.681  24.528  1.00 27.90           O  
ATOM   4368  CG2 THR   580      28.531  16.961  27.056  1.00 17.15           C  
ATOM   4369  OG1 THR   580      26.910  18.627  27.685  1.00 13.29           O  
ATOM   4370  N   PRO   581      26.863  17.258  23.020  1.00 32.03           N  
ATOM   4371  CA  PRO   581      26.607  16.052  22.228  1.00 31.87           C  
ATOM   4372  C   PRO   581      26.533  14.789  23.083  1.00 32.12           C  
ATOM   4373  CB  PRO   581      27.804  15.996  21.275  1.00 29.93           C  
ATOM   4374  O   PRO   581      27.366  14.590  23.970  1.00 30.64           O  
ATOM   4375  CG  PRO   581      28.771  17.000  21.816  1.00 28.60           C  
ATOM   4376  CD  PRO   581      28.076  17.810  22.872  1.00 33.01           C  
ATOM   4377  N   TYR   582      25.347  14.287  23.418  1.00 30.53           N  
ATOM   4378  CA  TYR   582      25.360  12.927  23.943  1.00 33.32           C  
ATOM   4379  C   TYR   582      25.997  11.964  22.948  1.00 30.58           C  
ATOM   4380  CB  TYR   582      23.938  12.466  24.278  1.00 28.25           C  
ATOM   4381  O   TYR   582      25.656  11.972  21.763  1.00 28.85           O  
ATOM   4382  CG  TYR   582      23.398  13.047  25.563  1.00 27.56           C  
ATOM   4383  CD1 TYR   582      23.634  12.424  26.786  1.00 25.81           C  
ATOM   4384  CD2 TYR   582      22.651  14.220  25.555  1.00 26.53           C  
ATOM   4385  CE1 TYR   582      23.137  12.955  27.971  1.00 23.49           C  
ATOM   4386  CE2 TYR   582      22.149  14.761  26.735  1.00 25.80           C  
ATOM   4387  OH  TYR   582      21.903  14.652  29.107  1.00 10.20           O  
ATOM   4388  CZ  TYR   582      22.398  14.122  27.936  1.00 24.98           C  
ATOM   4389  N   TRP   583      27.321  11.669  23.001  1.00 12.79           N  
ATOM   4390  CA  TRP   583      28.137  10.573  22.492  1.00 32.18           C  
ATOM   4391  C   TRP   583      27.434   9.234  22.687  1.00 21.70           C  
ATOM   4392  CB  TRP   583      29.503  10.552  23.183  1.00 18.19           C  
ATOM   4393  O   TRP   583      27.084   8.868  23.812  1.00 15.27           O  
ATOM   4394  CG  TRP   583      30.310  11.799  22.976  1.00 19.17           C  
ATOM   4395  CD1 TRP   583      30.335  12.907  23.776  1.00  7.35           C  
ATOM   4396  CD2 TRP   583      31.206  12.066  21.892  1.00  7.18           C  
ATOM   4397  CE2 TRP   583      31.741  13.357  22.101  1.00  7.26           C  
ATOM   4398  CE3 TRP   583      31.610  11.338  20.765  1.00 16.63           C  
ATOM   4399  NE1 TRP   583      31.193  13.848  23.255  1.00 17.15           N  
ATOM   4400  CH2 TRP   583      33.038  13.201  20.127  1.00 13.72           C  
ATOM   4401  CZ2 TRP   583      32.659  13.935  21.222  1.00 15.21           C  
ATOM   4402  CZ3 TRP   583      32.524  11.915  19.892  1.00 14.66           C  
ATOM   4403  N   VAL   584      26.623   8.763  21.834  1.00 32.78           N  
ATOM   4404  CA  VAL   584      26.484   7.316  21.950  1.00 34.45           C  
ATOM   4405  C   VAL   584      27.269   6.630  20.835  1.00 32.96           C  
ATOM   4406  CB  VAL   584      25.002   6.882  21.903  1.00 30.40           C  
ATOM   4407  O   VAL   584      27.142   6.994  19.663  1.00 31.75           O  
ATOM   4408  CG1 VAL   584      24.867   5.386  22.179  1.00 27.69           C  
ATOM   4409  CG2 VAL   584      24.178   7.690  22.905  1.00 28.37           C  
ATOM   4410  N   SER   585      28.369   6.148  21.186  1.00 30.67           N  
ATOM   4411  CA  SER   585      29.411   5.181  20.859  1.00 32.02           C  
ATOM   4412  C   SER   585      28.812   3.863  20.379  1.00 30.86           C  
ATOM   4413  CB  SER   585      30.309   4.930  22.071  1.00 27.51           C  
ATOM   4414  O   SER   585      27.858   3.356  20.973  1.00 29.32           O  
ATOM   4415  OG  SER   585      29.679   4.056  22.992  1.00 20.72           O  
ATOM   4416  N   GLY   586      28.703   3.642  18.878  1.00 32.41           N  
ATOM   4417  CA  GLY   586      29.279   2.568  18.084  1.00 31.94           C  
ATOM   4418  C   GLY   586      28.385   1.346  17.995  1.00 32.57           C  
ATOM   4419  O   GLY   586      27.762   0.952  18.984  1.00 31.03           O  
ATOM   4420  N   LEU   587      27.600   1.189  16.784  1.00 35.98           N  
ATOM   4421  CA  LEU   587      27.093  -0.051  16.208  1.00 36.17           C  
ATOM   4422  C   LEU   587      27.937  -1.242  16.651  1.00 36.18           C  
ATOM   4423  CB  LEU   587      27.076   0.036  14.679  1.00 34.24           C  
ATOM   4424  O   LEU   587      29.156  -1.246  16.470  1.00 35.09           O  
ATOM   4425  CG  LEU   587      26.057   0.998  14.066  1.00 32.71           C  
ATOM   4426  CD1 LEU   587      26.344   1.198  12.582  1.00 29.10           C  
ATOM   4427  CD2 LEU   587      24.638   0.481  14.277  1.00 31.96           C  
ATOM   4428  N   PRO   588      27.583  -1.872  17.784  1.00 31.36           N  
ATOM   4429  CA  PRO   588      28.167  -3.152  18.192  1.00 32.61           C  
ATOM   4430  C   PRO   588      28.057  -4.223  17.108  1.00 31.63           C  
ATOM   4431  CB  PRO   588      27.345  -3.537  19.425  1.00 28.53           C  
ATOM   4432  O   PRO   588      26.951  -4.568  16.686  1.00 30.38           O  
ATOM   4433  CG  PRO   588      26.186  -2.593  19.422  1.00 27.30           C  
ATOM   4434  CD  PRO   588      26.448  -1.521  18.403  1.00 31.63           C  
ATOM   4435  N   GLY   589      28.798  -4.077  16.086  1.00 30.55           N  
ATOM   4436  CA  GLY   589      29.063  -5.319  15.377  1.00 31.07           C  
ATOM   4437  C   GLY   589      30.255  -5.230  14.443  1.00 30.62           C  
ATOM   4438  O   GLY   589      30.601  -4.144  13.971  1.00 29.47           O  
ATOM   4439  N   SER   590      31.230  -6.125  14.798  1.00 29.54           N  
ATOM   4440  CA  SER   590      32.435  -6.548  14.091  1.00 30.00           C  
ATOM   4441  C   SER   590      32.304  -6.319  12.589  1.00 29.58           C  
ATOM   4442  CB  SER   590      32.728  -8.024  14.366  1.00 26.61           C  
ATOM   4443  O   SER   590      31.241  -6.553  12.010  1.00 28.04           O  
ATOM   4444  OG  SER   590      31.574  -8.683  14.858  1.00 20.81           O  
ATOM   4445  N   VAL   591      32.993  -5.233  12.041  1.00 33.88           N  
ATOM   4446  CA  VAL   591      33.508  -5.050  10.688  1.00 35.71           C  
ATOM   4447  C   VAL   591      33.297  -6.327   9.878  1.00 34.05           C  
ATOM   4448  CB  VAL   591      35.005  -4.667  10.698  1.00 31.55           C  
ATOM   4449  O   VAL   591      33.703  -7.412  10.300  1.00 32.41           O  
ATOM   4450  CG1 VAL   591      35.474  -4.287   9.295  1.00 28.83           C  
ATOM   4451  CG2 VAL   591      35.255  -3.521  11.677  1.00 28.99           C  
ATOM   4452  N   GLY   592      32.394  -6.291   8.848  1.00 33.77           N  
ATOM   4453  CA  GLY   592      32.233  -7.289   7.803  1.00 34.66           C  
ATOM   4454  C   GLY   592      30.884  -7.982   7.843  1.00 34.02           C  
ATOM   4455  O   GLY   592      30.576  -8.803   6.976  1.00 32.29           O  
ATOM   4456  N   GLN   593      29.955  -7.741   8.765  1.00 32.30           N  
ATOM   4457  CA  GLN   593      28.654  -8.389   8.890  1.00 34.05           C  
ATOM   4458  C   GLN   593      27.548  -7.523   8.292  1.00 32.59           C  
ATOM   4459  CB  GLN   593      28.345  -8.698  10.355  1.00 29.60           C  
ATOM   4460  O   GLN   593      27.445  -6.336   8.607  1.00 31.22           O  
ATOM   4461  CG  GLN   593      29.136  -9.872  10.917  1.00 29.02           C  
ATOM   4462  CD  GLN   593      28.428 -10.560  12.069  1.00 33.16           C  
ATOM   4463  NE2 GLN   593      28.816 -11.799  12.348  1.00 27.56           N  
ATOM   4464  OE1 GLN   593      27.540  -9.981  12.703  1.00 41.15           O  
ATOM   4465  N   THR   594      27.000  -7.931   7.091  1.00 42.31           N  
ATOM   4466  CA  THR   594      25.739  -7.430   6.553  1.00 43.41           C  
ATOM   4467  C   THR   594      24.586  -7.737   7.504  1.00 42.33           C  
ATOM   4468  CB  THR   594      25.442  -8.037   5.169  1.00 39.79           C  
ATOM   4469  O   THR   594      24.419  -8.878   7.939  1.00 40.78           O  
ATOM   4470  CG2 THR   594      24.843  -6.995   4.230  1.00 35.05           C  
ATOM   4471  OG1 THR   594      26.660  -8.533   4.600  1.00 32.92           O  
ATOM   4472  N   GLY   595      24.145  -6.774   8.233  1.00 40.93           N  
ATOM   4473  CA  GLY   595      22.972  -6.849   9.090  1.00 39.02           C  
ATOM   4474  C   GLY   595      22.198  -5.546   9.157  1.00 40.87           C  
ATOM   4475  O   GLY   595      22.493  -4.604   8.419  1.00 39.19           O  
ATOM   4476  N   TYR   596      21.088  -5.613   9.656  1.00 45.55           N  
ATOM   4477  CA  TYR   596      20.354  -4.458  10.161  1.00 45.35           C  
ATOM   4478  C   TYR   596      20.855  -4.056  11.543  1.00 45.58           C  
ATOM   4479  CB  TYR   596      18.853  -4.757  10.217  1.00 43.37           C  
ATOM   4480  O   TYR   596      20.987  -4.900  12.433  1.00 44.21           O  
ATOM   4481  CG  TYR   596      18.216  -4.917   8.858  1.00 41.37           C  
ATOM   4482  CD1 TYR   596      17.688  -3.820   8.180  1.00 37.59           C  
ATOM   4483  CD2 TYR   596      18.138  -6.165   8.249  1.00 39.01           C  
ATOM   4484  CE1 TYR   596      17.098  -3.963   6.929  1.00 38.42           C  
ATOM   4485  CE2 TYR   596      17.550  -6.320   6.998  1.00 41.03           C  
ATOM   4486  OH  TYR   596      16.451  -5.362   5.108  1.00 31.14           O  
ATOM   4487  CZ  TYR   596      17.034  -5.215   6.347  1.00 36.95           C  
ATOM   4488  N   TYR   597      21.369  -2.889  11.593  1.00 47.08           N  
ATOM   4489  CA  TYR   597      21.720  -2.269  12.866  1.00 47.47           C  
ATOM   4490  C   TYR   597      20.718  -1.183  13.239  1.00 47.16           C  
ATOM   4491  CB  TYR   597      23.132  -1.678  12.806  1.00 45.55           C  
ATOM   4492  O   TYR   597      20.347  -0.358  12.401  1.00 45.52           O  
ATOM   4493  CG  TYR   597      24.196  -2.684  12.438  1.00 43.94           C  
ATOM   4494  CD1 TYR   597      24.804  -3.472  13.412  1.00 39.95           C  
ATOM   4495  CD2 TYR   597      24.595  -2.848  11.116  1.00 40.78           C  
ATOM   4496  CE1 TYR   597      25.786  -4.399  13.078  1.00 40.03           C  
ATOM   4497  CE2 TYR   597      25.576  -3.772  10.770  1.00 42.22           C  
ATOM   4498  OH  TYR   597      27.136  -5.458  11.420  1.00 31.30           O  
ATOM   4499  CZ  TYR   597      26.164  -4.542  11.757  1.00 38.26           C  
ATOM   4500  N   THR   598      20.171  -1.406  14.342  1.00 48.06           N  
ATOM   4501  CA  THR   598      19.300  -0.427  14.983  1.00 47.03           C  
ATOM   4502  C   THR   598      20.050   0.331  16.075  1.00 48.18           C  
ATOM   4503  CB  THR   598      18.052  -1.098  15.584  1.00 46.06           C  
ATOM   4504  O   THR   598      20.706  -0.279  16.922  1.00 46.83           O  
ATOM   4505  CG2 THR   598      17.074  -0.059  16.123  1.00 41.26           C  
ATOM   4506  OG1 THR   598      17.398  -1.872  14.571  1.00 39.68           O  
ATOM   4507  N   LEU   599      20.209   1.573  15.898  1.00 45.66           N  
ATOM   4508  CA  LEU   599      20.601   2.521  16.935  1.00 46.88           C  
ATOM   4509  C   LEU   599      19.380   3.217  17.525  1.00 45.98           C  
ATOM   4510  CB  LEU   599      21.573   3.561  16.370  1.00 45.26           C  
ATOM   4511  O   LEU   599      18.528   3.717  16.787  1.00 44.79           O  
ATOM   4512  CG  LEU   599      23.062   3.235  16.494  1.00 44.72           C  
ATOM   4513  CD1 LEU   599      23.766   3.461  15.160  1.00 40.99           C  
ATOM   4514  CD2 LEU   599      23.704   4.076  17.593  1.00 41.79           C  
ATOM   4515  N   THR   600      19.263   2.993  18.813  1.00 47.65           N  
ATOM   4516  CA  THR   600      18.278   3.692  19.631  1.00 46.56           C  
ATOM   4517  C   THR   600      18.965   4.611  20.637  1.00 47.72           C  
ATOM   4518  CB  THR   600      17.366   2.700  20.376  1.00 45.53           C  
ATOM   4519  O   THR   600      19.969   4.234  21.245  1.00 46.13           O  
ATOM   4520  CG2 THR   600      16.052   3.360  20.782  1.00 40.87           C  
ATOM   4521  OG1 THR   600      17.084   1.585  19.523  1.00 38.18           O  
ATOM   4522  N   TYR   601      18.668   5.875  20.654  1.00 42.20           N  
ATOM   4523  CA  TYR   601      19.026   6.784  21.737  1.00 45.97           C  
ATOM   4524  C   TYR   601      17.812   7.573  22.211  1.00 42.64           C  
ATOM   4525  CB  TYR   601      20.131   7.746  21.289  1.00 43.06           C  
ATOM   4526  O   TYR   601      16.868   7.790  21.448  1.00 42.14           O  
ATOM   4527  CG  TYR   601      19.614   9.068  20.775  1.00 43.48           C  
ATOM   4528  CD1 TYR   601      19.332   9.250  19.423  1.00 40.55           C  
ATOM   4529  CD2 TYR   601      19.406  10.137  21.640  1.00 41.29           C  
ATOM   4530  CE1 TYR   601      18.857  10.467  18.945  1.00 36.84           C  
ATOM   4531  CE2 TYR   601      18.932  11.358  21.173  1.00 39.81           C  
ATOM   4532  OH  TYR   601      18.190  12.720  19.359  1.00 25.50           O  
ATOM   4533  CZ  TYR   601      18.660  11.513  19.826  1.00 38.18           C  
ATOM   4534  N   TYR   602      17.814   7.779  23.606  1.00 46.36           N  
ATOM   4535  CA  TYR   602      16.904   8.657  24.332  1.00 46.50           C  
ATOM   4536  C   TYR   602      17.363  10.108  24.249  1.00 46.30           C  
ATOM   4537  CB  TYR   602      16.796   8.227  25.799  1.00 42.73           C  
ATOM   4538  O   TYR   602      18.533  10.410  24.498  1.00 43.87           O  
ATOM   4539  CG  TYR   602      15.745   8.980  26.577  1.00 40.14           C  
ATOM   4540  CD1 TYR   602      16.078  10.106  27.327  1.00 33.56           C  
ATOM   4541  CD2 TYR   602      14.417   8.568  26.564  1.00 34.76           C  
ATOM   4542  CE1 TYR   602      15.113  10.802  28.047  1.00 33.29           C  
ATOM   4543  CE2 TYR   602      13.443   9.256  27.281  1.00 38.81           C  
ATOM   4544  OH  TYR   602      12.841  11.056  28.728  1.00 24.71           O  
ATOM   4545  CZ  TYR   602      13.800  10.371  28.017  1.00 30.08           C  
ATOM   4546  N   MET   603      16.574  10.935  23.705  1.00 52.39           N  
ATOM   4547  CA  MET   603      16.786  12.377  23.627  1.00 53.31           C  
ATOM   4548  C   MET   603      15.683  13.131  24.362  1.00 52.70           C  
ATOM   4549  CB  MET   603      16.848  12.833  22.168  1.00 50.87           C  
ATOM   4550  O   MET   603      14.514  12.745  24.299  1.00 51.59           O  
ATOM   4551  CG  MET   603      17.995  12.219  21.382  1.00 49.54           C  
ATOM   4552  SD  MET   603      18.125  12.896  19.682  1.00 48.16           S  
ATOM   4553  CE  MET   603      16.531  12.359  19.001  1.00 41.68           C  
ATOM   4554  N   ARG   604      16.028  14.083  25.138  1.00 57.78           N  
ATOM   4555  CA  ARG   604      15.146  15.062  25.765  1.00 55.72           C  
ATOM   4556  C   ARG   604      15.354  16.449  25.166  1.00 57.42           C  
ATOM   4557  CB  ARG   604      15.378  15.105  27.277  1.00 53.50           C  
ATOM   4558  O   ARG   604      16.490  16.912  25.038  1.00 54.69           O  
ATOM   4559  CG  ARG   604      14.404  16.001  28.024  1.00 49.42           C  
ATOM   4560  CD  ARG   604      14.588  15.901  29.532  1.00 50.55           C  
ATOM   4561  NE  ARG   604      13.765  16.876  30.242  1.00 38.97           N  
ATOM   4562  NH1 ARG   604      14.366  16.155  32.353  1.00 30.18           N  
ATOM   4563  NH2 ARG   604      12.899  17.899  32.107  1.00 25.91           N  
ATOM   4564  CZ  ARG   604      13.679  16.975  31.566  1.00 41.11           C  
ATOM   4565  N   ASN   605      14.222  16.984  24.630  1.00 57.42           N  
ATOM   4566  CA  ASN   605      14.091  18.382  24.232  1.00 57.91           C  
ATOM   4567  C   ASN   605      13.337  19.195  25.280  1.00 58.07           C  
ATOM   4568  CB  ASN   605      13.395  18.491  22.873  1.00 54.54           C  
ATOM   4569  O   ASN   605      12.172  18.916  25.569  1.00 56.42           O  
ATOM   4570  CG  ASN   605      13.416  19.901  22.318  1.00 52.02           C  
ATOM   4571  ND2 ASN   605      12.614  20.145  21.288  1.00 48.97           N  
ATOM   4572  OD1 ASN   605      14.148  20.764  22.810  1.00 53.65           O  
ATOM   4573  N   ASP   606      14.053  20.098  25.898  1.00 48.68           N  
ATOM   4574  CA  ASP   606      13.519  20.951  26.956  1.00 48.15           C  
ATOM   4575  C   ASP   606      12.832  22.184  26.373  1.00 48.73           C  
ATOM   4576  CB  ASP   606      14.631  21.374  27.917  1.00 46.14           C  
ATOM   4577  O   ASP   606      12.429  23.084  27.112  1.00 47.74           O  
ATOM   4578  CG  ASP   606      15.405  20.196  28.483  1.00 44.11           C  
ATOM   4579  OD1 ASP   606      14.847  19.081  28.565  1.00 47.58           O  
ATOM   4580  OD2 ASP   606      16.584  20.386  28.854  1.00 53.52           O  
ATOM   4581  N   GLY   607      12.364  22.079  24.954  1.00 47.24           N  
ATOM   4582  CA  GLY   607      11.432  23.025  24.363  1.00 45.81           C  
ATOM   4583  C   GLY   607      12.119  24.170  23.644  1.00 46.83           C  
ATOM   4584  O   GLY   607      11.484  24.904  22.884  1.00 43.66           O  
ATOM   4585  N   ASN   608      13.427  24.374  23.772  1.00 42.03           N  
ATOM   4586  CA  ASN   608      14.063  25.575  23.241  1.00 42.38           C  
ATOM   4587  C   ASN   608      15.127  25.234  22.202  1.00 41.93           C  
ATOM   4588  CB  ASN   608      14.673  26.405  24.373  1.00 37.79           C  
ATOM   4589  O   ASN   608      15.723  26.129  21.600  1.00 39.01           O  
ATOM   4590  CG  ASN   608      13.624  27.097  25.221  1.00 35.33           C  
ATOM   4591  ND2 ASN   608      14.004  27.491  26.430  1.00 32.20           N  
ATOM   4592  OD1 ASN   608      12.481  27.276  24.792  1.00 37.42           O  
ATOM   4593  N   ASN   609      15.165  23.982  21.787  1.00 43.24           N  
ATOM   4594  CA  ASN   609      16.360  23.686  21.003  1.00 43.83           C  
ATOM   4595  C   ASN   609      16.045  22.767  19.826  1.00 43.21           C  
ATOM   4596  CB  ASN   609      17.442  23.064  21.887  1.00 39.80           C  
ATOM   4597  O   ASN   609      15.231  21.851  19.949  1.00 41.10           O  
ATOM   4598  CG  ASN   609      17.960  24.025  22.940  1.00 37.24           C  
ATOM   4599  ND2 ASN   609      18.236  23.507  24.131  1.00 32.43           N  
ATOM   4600  OD1 ASN   609      18.109  25.223  22.685  1.00 37.85           O  
ATOM   4601  N   ASN   610      16.238  23.287  18.581  1.00 48.27           N  
ATOM   4602  CA  ASN   610      16.433  22.456  17.397  1.00 47.47           C  
ATOM   4603  C   ASN   610      17.338  21.263  17.693  1.00 48.01           C  
ATOM   4604  CB  ASN   610      17.008  23.286  16.247  1.00 45.85           C  
ATOM   4605  O   ASN   610      18.327  21.392  18.416  1.00 46.33           O  
ATOM   4606  CG  ASN   610      16.025  24.312  15.719  1.00 43.58           C  
ATOM   4607  ND2 ASN   610      16.542  25.354  15.079  1.00 38.48           N  
ATOM   4608  OD1 ASN   610      14.811  24.170  15.886  1.00 43.88           O  
ATOM   4609  N   ILE   611      16.751  20.099  17.584  1.00 49.44           N  
ATOM   4610  CA  ILE   611      17.553  18.881  17.572  1.00 48.66           C  
ATOM   4611  C   ILE   611      18.188  18.694  16.196  1.00 49.34           C  
ATOM   4612  CB  ILE   611      16.707  17.643  17.944  1.00 48.22           C  
ATOM   4613  O   ILE   611      17.501  18.765  15.174  1.00 47.55           O  
ATOM   4614  CG1 ILE   611      16.123  17.800  19.353  1.00 43.83           C  
ATOM   4615  CG2 ILE   611      17.544  16.365  17.837  1.00 45.59           C  
ATOM   4616  CD1 ILE   611      15.207  16.659  19.774  1.00 43.39           C  
ATOM   4617  N   SER   612      19.495  18.762  16.153  1.00 46.80           N  
ATOM   4618  CA  SER   612      20.313  18.354  15.015  1.00 47.23           C  
ATOM   4619  C   SER   612      20.741  16.896  15.136  1.00 46.80           C  
ATOM   4620  CB  SER   612      21.547  19.248  14.894  1.00 46.24           C  
ATOM   4621  O   SER   612      21.313  16.493  16.151  1.00 45.06           O  
ATOM   4622  OG  SER   612      21.234  20.448  14.207  1.00 41.69           O  
ATOM   4623  N   ILE   613      20.161  16.080  14.231  1.00 47.69           N  
ATOM   4624  CA  ILE   613      20.600  14.695  14.091  1.00 46.72           C  
ATOM   4625  C   ILE   613      21.548  14.572  12.901  1.00 47.58           C  
ATOM   4626  CB  ILE   613      19.400  13.737  13.922  1.00 46.36           C  
ATOM   4627  O   ILE   613      21.253  15.066  11.810  1.00 45.67           O  
ATOM   4628  CG1 ILE   613      18.432  13.879  15.103  1.00 41.77           C  
ATOM   4629  CG2 ILE   613      19.881  12.290  13.780  1.00 43.37           C  
ATOM   4630  CD1 ILE   613      17.202  12.987  15.006  1.00 41.07           C  
ATOM   4631  N   TRP   614      22.839  14.126  13.123  1.00 22.74           N  
ATOM   4632  CA  TRP   614      23.845  13.853  12.101  1.00 42.01           C  
ATOM   4633  C   TRP   614      24.417  12.448  12.262  1.00 26.02           C  
ATOM   4634  CB  TRP   614      24.973  14.887  12.166  1.00 31.14           C  
ATOM   4635  O   TRP   614      24.527  11.940  13.380  1.00 19.81           O  
ATOM   4636  CG  TRP   614      25.576  15.045  13.530  1.00 35.72           C  
ATOM   4637  CD1 TRP   614      26.490  14.222  14.127  1.00 38.41           C  
ATOM   4638  CD2 TRP   614      25.304  16.090  14.468  1.00 36.50           C  
ATOM   4639  CE2 TRP   614      26.089  15.837  15.615  1.00  9.79           C  
ATOM   4640  CE3 TRP   614      24.472  17.218  14.451  1.00 18.87           C  
ATOM   4641  NE1 TRP   614      26.802  14.693  15.381  1.00 19.05           N  
ATOM   4642  CH2 TRP   614      25.244  17.768  16.691  1.00 16.22           C  
ATOM   4643  CZ2 TRP   614      26.066  16.672  16.735  1.00 16.35           C  
ATOM   4644  CZ3 TRP   614      24.451  18.047  15.566  1.00 16.90           C  
ATOM   4645  N   LEU   615      24.518  11.721  11.215  1.00 44.46           N  
ATOM   4646  CA  LEU   615      25.452  10.618  11.019  1.00 44.51           C  
ATOM   4647  C   LEU   615      26.834  11.138  10.637  1.00 44.37           C  
ATOM   4648  CB  LEU   615      24.936   9.663   9.940  1.00 43.93           C  
ATOM   4649  O   LEU   615      26.986  11.822   9.623  1.00 42.79           O  
ATOM   4650  CG  LEU   615      24.872   8.183  10.319  1.00 42.55           C  
ATOM   4651  CD1 LEU   615      23.428   7.693  10.303  1.00 40.03           C  
ATOM   4652  CD2 LEU   615      25.734   7.351   9.375  1.00 40.98           C  
ATOM   4653  N   ASP   616      27.735  11.262  11.693  1.00 39.95           N  
ATOM   4654  CA  ASP   616      29.167  11.523  11.589  1.00 40.30           C  
ATOM   4655  C   ASP   616      29.936  10.244  11.264  1.00 39.79           C  
ATOM   4656  CB  ASP   616      29.696  12.140  12.886  1.00 38.31           C  
ATOM   4657  O   ASP   616      29.827   9.249  11.983  1.00 37.21           O  
ATOM   4658  CG  ASP   616      31.114  12.666  12.757  1.00 36.12           C  
ATOM   4659  OD1 ASP   616      31.749  12.458  11.700  1.00 34.88           O  
ATOM   4660  OD2 ASP   616      31.603  13.293  13.722  1.00 36.41           O  
ATOM   4661  N   SER   617      30.378  10.127   9.980  1.00 35.41           N  
ATOM   4662  CA  SER   617      31.411   9.186   9.559  1.00 35.63           C  
ATOM   4663  C   SER   617      32.806   9.753   9.801  1.00 35.40           C  
ATOM   4664  CB  SER   617      31.245   8.832   8.081  1.00 33.76           C  
ATOM   4665  O   SER   617      33.334  10.493   8.969  1.00 33.91           O  
ATOM   4666  OG  SER   617      31.630   9.920   7.257  1.00 27.93           O  
ATOM   4667  N   SER   618      33.021  10.559  10.838  1.00 32.17           N  
ATOM   4668  CA  SER   618      34.385  11.030  11.059  1.00 32.68           C  
ATOM   4669  C   SER   618      35.382   9.876  11.016  1.00 32.19           C  
ATOM   4670  CB  SER   618      34.491  11.756  12.401  1.00 29.33           C  
ATOM   4671  O   SER   618      36.593  10.097  10.963  1.00 29.84           O  
ATOM   4672  OG  SER   618      34.217  10.872  13.474  1.00 24.10           O  
ATOM   4673  N   MET   619      34.963   8.596  10.577  1.00 28.63           N  
ATOM   4674  CA  MET   619      35.997   7.565  10.578  1.00 30.57           C  
ATOM   4675  C   MET   619      36.479   7.277   9.160  1.00 28.74           C  
ATOM   4676  CB  MET   619      35.475   6.280  11.224  1.00 26.39           C  
ATOM   4677  O   MET   619      35.671   7.161   8.237  1.00 27.18           O  
ATOM   4678  CG  MET   619      35.262   6.392  12.725  1.00 25.44           C  
ATOM   4679  SD  MET   619      35.455   4.782  13.584  1.00 13.68           S  
ATOM   4680  CE  MET   619      34.225   3.792  12.689  1.00  9.50           C  
ATOM   4681  N   SER   620      37.526   8.052   8.667  1.00 27.94           N  
ATOM   4682  CA  SER   620      38.556   8.135   7.636  1.00 28.52           C  
ATOM   4683  C   SER   620      38.347   7.076   6.559  1.00 27.96           C  
ATOM   4684  CB  SER   620      39.947   7.978   8.254  1.00 24.97           C  
ATOM   4685  O   SER   620      38.830   7.224   5.434  1.00 25.95           O  
ATOM   4686  OG  SER   620      39.988   6.860   9.124  1.00 13.80           O  
ATOM   4687  N   ASN   621      37.370   6.120   6.704  1.00 27.55           N  
ATOM   4688  CA  ASN   621      37.355   5.032   5.732  1.00 29.23           C  
ATOM   4689  C   ASN   621      35.931   4.645   5.346  1.00 27.62           C  
ATOM   4690  CB  ASN   621      38.107   3.815   6.276  1.00 24.99           C  
ATOM   4691  O   ASN   621      35.335   3.759   5.962  1.00 26.05           O  
ATOM   4692  CG  ASN   621      39.598   4.060   6.406  1.00 24.18           C  
ATOM   4693  ND2 ASN   621      40.261   3.258   7.230  1.00 13.05           N  
ATOM   4694  OD1 ASN   621      40.148   4.964   5.771  1.00 12.74           O  
ATOM   4695  N   ILE   622      34.945   5.544   4.926  1.00 27.26           N  
ATOM   4696  CA  ILE   622      33.541   5.589   4.531  1.00 28.88           C  
ATOM   4697  C   ILE   622      33.291   4.593   3.400  1.00 27.36           C  
ATOM   4698  CB  ILE   622      33.122   7.011   4.095  1.00 25.76           C  
ATOM   4699  O   ILE   622      32.152   4.185   3.165  1.00 25.93           O  
ATOM   4700  CG1 ILE   622      33.181   7.974   5.286  1.00 24.36           C  
ATOM   4701  CG2 ILE   622      31.722   6.994   3.473  1.00 24.40           C  
ATOM   4702  CD1 ILE   622      32.877   9.422   4.927  1.00 22.24           C  
ATOM   4703  N   ILE   623      34.429   4.207   2.633  1.00 26.16           N  
ATOM   4704  CA  ILE   623      34.238   3.312   1.498  1.00 27.41           C  
ATOM   4705  C   ILE   623      33.185   2.260   1.842  1.00 26.16           C  
ATOM   4706  CB  ILE   623      35.562   2.630   1.086  1.00 23.31           C  
ATOM   4707  O   ILE   623      32.369   1.890   0.995  1.00 24.44           O  
ATOM   4708  CG1 ILE   623      36.621   3.684   0.744  1.00 11.88           C  
ATOM   4709  CG2 ILE   623      35.336   1.678  -0.091  1.00 12.75           C  
ATOM   4710  CD1 ILE   623      37.999   3.105   0.454  1.00 15.99           C  
ATOM   4711  N   GLY   624      32.983   2.054   3.215  1.00 28.01           N  
ATOM   4712  CA  GLY   624      32.125   0.953   3.624  1.00 27.74           C  
ATOM   4713  C   GLY   624      30.687   1.374   3.862  1.00 28.11           C  
ATOM   4714  O   GLY   624      29.782   0.537   3.858  1.00 26.69           O  
ATOM   4715  N   MET   625      30.285   2.720   3.850  1.00 26.54           N  
ATOM   4716  CA  MET   625      28.881   3.121   3.887  1.00 27.94           C  
ATOM   4717  C   MET   625      28.277   3.115   2.487  1.00 26.71           C  
ATOM   4718  CB  MET   625      28.733   4.507   4.515  1.00 25.14           C  
ATOM   4719  O   MET   625      27.054   3.108   2.335  1.00 25.61           O  
ATOM   4720  CG  MET   625      28.776   4.500   6.035  1.00 24.44           C  
ATOM   4721  SD  MET   625      28.430   6.152   6.756  1.00 21.43           S  
ATOM   4722  CE  MET   625      26.631   6.228   6.532  1.00 22.79           C  
ATOM   4723  N   LYS   626      29.166   3.256   1.358  1.00 28.67           N  
ATOM   4724  CA  LYS   626      28.661   2.873   0.043  1.00 28.67           C  
ATOM   4725  C   LYS   626      27.652   1.733   0.153  1.00 28.62           C  
ATOM   4726  CB  LYS   626      29.812   2.467  -0.878  1.00 26.40           C  
ATOM   4727  O   LYS   626      26.600   1.764  -0.489  1.00 27.20           O  
ATOM   4728  CG  LYS   626      30.501   3.639  -1.561  1.00 25.36           C  
ATOM   4729  CD  LYS   626      31.537   3.167  -2.573  1.00 27.26           C  
ATOM   4730  CE  LYS   626      32.218   4.339  -3.266  1.00 21.38           C  
ATOM   4731  NZ  LYS   626      33.206   3.880  -4.288  1.00 22.29           N  
ATOM   4732  N   ALA   627      27.801   0.818   1.122  1.00 26.85           N  
ATOM   4733  CA  ALA   627      27.028  -0.404   1.330  1.00 27.02           C  
ATOM   4734  C   ALA   627      25.896  -0.174   2.327  1.00 26.92           C  
ATOM   4735  CB  ALA   627      27.936  -1.533   1.812  1.00 24.18           C  
ATOM   4736  O   ALA   627      24.948  -0.960   2.391  1.00 25.36           O  
ATOM   4737  N   CYS   628      25.792   0.967   3.102  1.00 24.40           N  
ATOM   4738  CA  CYS   628      24.860   1.052   4.221  1.00 28.96           C  
ATOM   4739  C   CYS   628      23.713   2.005   3.904  1.00 24.74           C  
ATOM   4740  CB  CYS   628      25.581   1.511   5.487  1.00 23.23           C  
ATOM   4741  O   CYS   628      22.673   1.972   4.563  1.00 23.62           O  
ATOM   4742  SG  CYS   628      26.783   0.317   6.114  1.00 19.50           S  
ATOM   4743  N   LEU   629      23.793   2.952   2.858  1.00 30.51           N  
ATOM   4744  CA  LEU   629      22.855   4.069   2.843  1.00 31.79           C  
ATOM   4745  C   LEU   629      21.548   3.672   2.165  1.00 30.60           C  
ATOM   4746  CB  LEU   629      23.469   5.275   2.126  1.00 28.61           C  
ATOM   4747  O   LEU   629      20.483   4.193   2.507  1.00 29.29           O  
ATOM   4748  CG  LEU   629      24.597   5.999   2.863  1.00 26.92           C  
ATOM   4749  CD1 LEU   629      25.243   7.039   1.953  1.00 22.96           C  
ATOM   4750  CD2 LEU   629      24.071   6.650   4.138  1.00 25.43           C  
ATOM   4751  N   PRO   630      21.555   2.764   1.097  1.00 33.33           N  
ATOM   4752  CA  PRO   630      20.258   2.566   0.446  1.00 33.50           C  
ATOM   4753  C   PRO   630      19.203   1.996   1.392  1.00 33.40           C  
ATOM   4754  CB  PRO   630      20.575   1.576  -0.678  1.00 30.71           C  
ATOM   4755  O   PRO   630      18.003   2.130   1.137  1.00 31.82           O  
ATOM   4756  CG  PRO   630      21.955   1.087  -0.378  1.00 29.19           C  
ATOM   4757  CD  PRO   630      22.555   1.970   0.678  1.00 31.59           C  
ATOM   4758  N   ASN   631      19.518   1.761   2.668  1.00 38.41           N  
ATOM   4759  CA  ASN   631      18.636   1.131   3.644  1.00 39.55           C  
ATOM   4760  C   ASN   631      18.831   1.719   5.039  1.00 38.65           C  
ATOM   4761  CB  ASN   631      18.857  -0.383   3.670  1.00 37.23           C  
ATOM   4762  O   ASN   631      19.178   0.999   5.977  1.00 37.31           O  
ATOM   4763  CG  ASN   631      18.458  -1.054   2.371  1.00 35.73           C  
ATOM   4764  ND2 ASN   631      19.255  -2.023   1.934  1.00 30.73           N  
ATOM   4765  OD1 ASN   631      17.443  -0.704   1.764  1.00 35.77           O  
ATOM   4766  N   ILE   632      18.964   3.134   5.168  1.00 46.81           N  
ATOM   4767  CA  ILE   632      18.861   3.858   6.430  1.00 47.22           C  
ATOM   4768  C   ILE   632      17.417   4.300   6.655  1.00 47.02           C  
ATOM   4769  CB  ILE   632      19.806   5.080   6.459  1.00 46.35           C  
ATOM   4770  O   ILE   632      16.810   4.927   5.783  1.00 45.38           O  
ATOM   4771  CG1 ILE   632      21.263   4.632   6.291  1.00 41.78           C  
ATOM   4772  CG2 ILE   632      19.623   5.874   7.756  1.00 43.63           C  
ATOM   4773  CD1 ILE   632      22.258   5.782   6.207  1.00 42.61           C  
ATOM   4774  N   LYS   633      16.898   3.810   7.764  1.00 49.02           N  
ATOM   4775  CA  LYS   633      15.626   4.256   8.324  1.00 49.32           C  
ATOM   4776  C   LYS   633      15.833   4.988   9.647  1.00 49.31           C  
ATOM   4777  CB  LYS   633      14.682   3.069   8.525  1.00 48.88           C  
ATOM   4778  O   LYS   633      16.509   4.480  10.544  1.00 48.74           O  
ATOM   4779  CG  LYS   633      13.225   3.462   8.717  1.00 48.27           C  
ATOM   4780  CD  LYS   633      12.307   2.248   8.664  1.00 51.18           C  
ATOM   4781  CE  LYS   633      10.844   2.645   8.815  1.00 44.33           C  
ATOM   4782  NZ  LYS   633       9.930   1.481   8.610  1.00 40.87           N  
ATOM   4783  N   LEU   634      15.481   6.219   9.742  1.00 55.10           N  
ATOM   4784  CA  LEU   634      15.315   6.988  10.970  1.00 54.63           C  
ATOM   4785  C   LEU   634      13.842   7.095  11.350  1.00 55.27           C  
ATOM   4786  CB  LEU   634      15.917   8.387  10.813  1.00 53.44           C  
ATOM   4787  O   LEU   634      13.021   7.542  10.546  1.00 53.72           O  
ATOM   4788  CG  LEU   634      15.752   9.333  12.003  1.00 51.71           C  
ATOM   4789  CD1 LEU   634      16.566   8.836  13.193  1.00 49.84           C  
ATOM   4790  CD2 LEU   634      16.166  10.750  11.621  1.00 50.12           C  
ATOM   4791  N   ILE   635      13.544   6.538  12.470  1.00 52.50           N  
ATOM   4792  CA  ILE   635      12.265   6.734  13.143  1.00 51.77           C  
ATOM   4793  C   ILE   635      12.481   7.492  14.451  1.00 52.72           C  
ATOM   4794  CB  ILE   635      11.557   5.387  13.414  1.00 51.22           C  
ATOM   4795  O   ILE   635      13.343   7.125  15.253  1.00 52.15           O  
ATOM   4796  CG1 ILE   635      11.362   4.613  12.105  1.00 46.07           C  
ATOM   4797  CG2 ILE   635      10.217   5.614  14.121  1.00 48.22           C  
ATOM   4798  CD1 ILE   635      10.828   3.201  12.295  1.00 46.54           C  
ATOM   4799  N   ILE   636      11.866   8.577  14.600  1.00 56.75           N  
ATOM   4800  CA  ILE   636      11.854   9.296  15.869  1.00 56.05           C  
ATOM   4801  C   ILE   636      10.474   9.184  16.513  1.00 56.76           C  
ATOM   4802  CB  ILE   636      12.240  10.781  15.682  1.00 55.03           C  
ATOM   4803  O   ILE   636       9.468   9.566  15.910  1.00 55.33           O  
ATOM   4804  CG1 ILE   636      13.590  10.896  14.966  1.00 51.16           C  
ATOM   4805  CG2 ILE   636      12.272  11.505  17.031  1.00 53.01           C  
ATOM   4806  CD1 ILE   636      14.049  12.329  14.736  1.00 51.28           C  
ATOM   4807  N   GLN   637      10.496   8.543  17.768  1.00 52.61           N  
ATOM   4808  CA  GLN   637       9.320   8.388  18.618  1.00 52.70           C  
ATOM   4809  C   GLN   637       9.377   9.334  19.815  1.00 52.99           C  
ATOM   4810  CB  GLN   637       9.190   6.942  19.098  1.00 51.65           C  
ATOM   4811  O   GLN   637      10.408   9.435  20.484  1.00 52.94           O  
ATOM   4812  CG  GLN   637       7.895   6.655  19.844  1.00 50.50           C  
ATOM   4813  CD  GLN   637       7.726   5.186  20.185  1.00 53.57           C  
ATOM   4814  NE2 GLN   637       6.557   4.828  20.705  1.00 43.26           N  
ATOM   4815  OE1 GLN   637       8.639   4.379  19.981  1.00 54.14           O  
ATOM   4816  N   ARG   638       8.282   9.934  20.086  1.00 55.86           N  
ATOM   4817  CA  ARG   638       8.075  10.662  21.333  1.00 56.27           C  
ATOM   4818  C   ARG   638       7.631   9.723  22.449  1.00 56.04           C  
ATOM   4819  CB  ARG   638       7.040  11.773  21.141  1.00 54.69           C  
ATOM   4820  O   ARG   638       6.745   8.889  22.251  1.00 55.39           O  
ATOM   4821  CG  ARG   638       6.974  12.760  22.296  1.00 53.52           C  
ATOM   4822  CD  ARG   638       6.033  13.918  21.995  1.00 54.45           C  
ATOM   4823  NE  ARG   638       6.045  14.914  23.063  1.00 48.45           N  
ATOM   4824  NH1 ARG   638       4.637  16.392  21.982  1.00 39.43           N  
ATOM   4825  NH2 ARG   638       5.463  16.899  24.060  1.00 35.43           N  
ATOM   4826  CZ  ARG   638       5.382  16.066  23.033  1.00 51.10           C  
ATOM   4827  N   LEU   639       8.213   9.712  23.633  1.00 43.99           N  
ATOM   4828  CA  LEU   639       7.889   8.897  24.799  1.00 43.17           C  
ATOM   4829  C   LEU   639       6.948   9.643  25.739  1.00 42.40           C  
ATOM   4830  CB  LEU   639       9.165   8.498  25.546  1.00 42.03           C  
ATOM   4831  O   LEU   639       6.148   9.024  26.443  1.00 41.40           O  
ATOM   4832  CG  LEU   639      10.152   7.617  24.779  1.00 40.18           C  
ATOM   4833  CD1 LEU   639      11.388   7.342  25.629  1.00 36.78           C  
ATOM   4834  CD2 LEU   639       9.486   6.311  24.357  1.00 40.45           C  
ATOM   4835  N   THR   640       7.063  10.892  25.934  1.00 37.66           N  
ATOM   4836  CA  THR   640       6.248  11.702  26.833  1.00 38.60           C  
ATOM   4837  C   THR   640       5.500  12.783  26.058  1.00 37.03           C  
ATOM   4838  CB  THR   640       7.108  12.356  27.930  1.00 36.72           C  
ATOM   4839  O   THR   640       5.964  13.238  25.010  1.00 36.73           O  
ATOM   4840  CG2 THR   640       7.789  11.301  28.796  1.00 32.69           C  
ATOM   4841  OG1 THR   640       8.112  13.175  27.318  1.00 32.66           O  
TER    4842      THR   640
END
