# Supplementary material for: The transformative power of transformers in protein structure prediction
Source: Proc Natl Acad Sci U S A. 2023 Jul 31;120(32):e2303499120. doi: 10.1073/pnas.2303499120 (PMC10410766; doi:10.1073/pnas.2303499120)
Supplement: Supplementary file 2 — Dataset S01 (GZ) [file pnas.2303499120.sd01.gz › SI_Data/predicted_structures/ESMFold/T1114s2.pdb]

PARENT N/A
ATOM      1  N   MET     1      14.318 -20.375  14.302  1.00 42.20           N  
ATOM      2  CA  MET     1      14.379 -19.020  13.759  1.00 48.93           C  
ATOM      3  C   MET     1      14.926 -19.029  12.336  1.00 43.96           C  
ATOM      4  CB  MET     1      15.243 -18.123  14.647  1.00 38.95           C  
ATOM      5  O   MET     1      16.105 -19.314  12.121  1.00 41.82           O  
ATOM      6  CG  MET     1      14.666 -17.895  16.034  1.00 39.63           C  
ATOM      7  SD  MET     1      15.760 -16.866  17.090  1.00 51.33           S  
ATOM      8  CE  MET     1      15.175 -17.361  18.734  1.00 39.96           C  
ATOM      9  N   SER     2      14.260 -19.407  11.256  1.00 43.84           N  
ATOM     10  CA  SER     2      14.804 -19.342   9.903  1.00 46.97           C  
ATOM     11  C   SER     2      15.297 -17.938   9.571  1.00 44.22           C  
ATOM     12  CB  SER     2      13.754 -19.778   8.881  1.00 39.80           C  
ATOM     13  O   SER     2      14.556 -16.963   9.720  1.00 41.81           O  
ATOM     14  OG  SER     2      12.594 -18.968   8.976  1.00 43.75           O  
ATOM     15  N   ALA     3      16.647 -17.622   9.709  1.00 49.76           N  
ATOM     16  CA  ALA     3      17.240 -16.450   9.071  1.00 49.23           C  
ATOM     17  C   ALA     3      16.835 -16.361   7.602  1.00 49.07           C  
ATOM     18  CB  ALA     3      18.761 -16.486   9.199  1.00 44.60           C  
ATOM     19  O   ALA     3      17.202 -17.221   6.798  1.00 46.62           O  
ATOM     20  N   TRP     4      15.749 -15.722   7.166  1.00 21.03           N  
ATOM     21  CA  TRP     4      15.816 -15.152   5.824  1.00 41.89           C  
ATOM     22  C   TRP     4      17.130 -14.405   5.615  1.00 22.22           C  
ATOM     23  CB  TRP     4      14.634 -14.210   5.579  1.00 26.77           C  
ATOM     24  O   TRP     4      17.349 -13.345   6.206  1.00 24.93           O  
ATOM     25  CG  TRP     4      13.339 -14.915   5.311  1.00 31.11           C  
ATOM     26  CD1 TRP     4      12.482 -15.444   6.235  1.00 30.00           C  
ATOM     27  CD2 TRP     4      12.757 -15.173   4.029  1.00 27.71           C  
ATOM     28  CE2 TRP     4      11.544 -15.862   4.253  1.00 16.77           C  
ATOM     29  CE3 TRP     4      13.142 -14.888   2.713  1.00 26.06           C  
ATOM     30  NE1 TRP     4      11.400 -16.015   5.605  1.00 24.07           N  
ATOM     31  CH2 TRP     4      11.114 -15.978   1.928  1.00 23.10           C  
ATOM     32  CZ2 TRP     4      10.713 -16.270   3.206  1.00 22.65           C  
ATOM     33  CZ3 TRP     4      12.314 -15.294   1.673  1.00 24.44           C  
ATOM     34  N   SER     5      18.227 -15.075   5.299  1.00 45.78           N  
ATOM     35  CA  SER     5      19.265 -14.432   4.499  1.00 44.94           C  
ATOM     36  C   SER     5      18.661 -13.491   3.462  1.00 45.26           C  
ATOM     37  CB  SER     5      20.133 -15.481   3.803  1.00 42.36           C  
ATOM     38  O   SER     5      17.835 -13.906   2.646  1.00 43.08           O  
ATOM     39  OG  SER     5      19.329 -16.412   3.099  1.00 43.91           O  
ATOM     40  N   HIS     6      18.468 -12.213   3.834  1.00 47.89           N  
ATOM     41  CA  HIS     6      18.335 -11.297   2.707  1.00 50.72           C  
ATOM     42  C   HIS     6      18.787 -11.954   1.407  1.00 48.35           C  
ATOM     43  CB  HIS     6      19.139 -10.020   2.957  1.00 46.54           C  
ATOM     44  O   HIS     6      19.827 -12.615   1.369  1.00 47.86           O  
ATOM     45  CG  HIS     6      18.460  -9.053   3.873  1.00 46.04           C  
ATOM     46  CD2 HIS     6      18.965  -8.132   4.728  1.00 44.85           C  
ATOM     47  ND1 HIS     6      17.088  -8.967   3.980  1.00 48.24           N  
ATOM     48  CE1 HIS     6      16.779  -8.031   4.862  1.00 41.03           C  
ATOM     49  NE2 HIS     6      17.900  -7.510   5.331  1.00 41.96           N  
ATOM     50  N   PRO     7      17.954 -12.456   0.456  1.00 45.03           N  
ATOM     51  CA  PRO     7      18.746 -12.645  -0.762  1.00 44.08           C  
ATOM     52  C   PRO     7      19.950 -11.709  -0.834  1.00 45.69           C  
ATOM     53  CB  PRO     7      17.749 -12.340  -1.882  1.00 42.18           C  
ATOM     54  O   PRO     7      19.787 -10.486  -0.827  1.00 44.44           O  
ATOM     55  CG  PRO     7      16.676 -11.529  -1.229  1.00 40.53           C  
ATOM     56  CD  PRO     7      16.715 -11.791   0.249  1.00 44.27           C  
ATOM     57  N   GLN     8      21.161 -12.189  -0.254  1.00 50.23           N  
ATOM     58  CA  GLN     8      22.320 -11.488  -0.797  1.00 49.56           C  
ATOM     59  C   GLN     8      22.226 -11.361  -2.314  1.00 50.16           C  
ATOM     60  CB  GLN     8      23.613 -12.208  -0.410  1.00 47.25           C  
ATOM     61  O   GLN     8      22.365 -12.351  -3.035  1.00 48.26           O  
ATOM     62  CG  GLN     8      23.971 -12.078   1.065  1.00 45.36           C  
ATOM     63  CD  GLN     8      25.441 -12.336   1.337  1.00 46.38           C  
ATOM     64  NE2 GLN     8      25.948 -11.782   2.432  1.00 41.71           N  
ATOM     65  OE1 GLN     8      26.116 -13.029   0.568  1.00 53.58           O  
ATOM     66  N   PHE     9      21.502 -10.395  -2.839  1.00 45.48           N  
ATOM     67  CA  PHE     9      21.978  -9.946  -4.142  1.00 46.64           C  
ATOM     68  C   PHE     9      23.483  -9.709  -4.117  1.00 45.69           C  
ATOM     69  CB  PHE     9      21.252  -8.666  -4.569  1.00 42.99           C  
ATOM     70  O   PHE     9      23.955  -8.741  -3.517  1.00 44.20           O  
ATOM     71  CG  PHE     9      19.864  -8.903  -5.098  1.00 41.89           C  
ATOM     72  CD1 PHE     9      19.663  -9.279  -6.421  1.00 40.39           C  
ATOM     73  CD2 PHE     9      18.758  -8.750  -4.272  1.00 42.09           C  
ATOM     74  CE1 PHE     9      18.379  -9.499  -6.913  1.00 41.45           C  
ATOM     75  CE2 PHE     9      17.471  -8.968  -4.757  1.00 43.50           C  
ATOM     76  CZ  PHE     9      17.284  -9.342  -6.078  1.00 38.61           C  
ATOM     77  N   GLU    10      24.244 -10.763  -4.121  1.00 53.89           N  
ATOM     78  CA  GLU    10      25.605 -10.460  -4.554  1.00 52.92           C  
ATOM     79  C   GLU    10      25.622  -9.306  -5.552  1.00 53.39           C  
ATOM     80  CB  GLU    10      26.261 -11.698  -5.170  1.00 50.39           C  
ATOM     81  O   GLU    10      25.071  -9.417  -6.649  1.00 51.36           O  
ATOM     82  CG  GLU    10      26.632 -12.768  -4.154  1.00 48.32           C  
ATOM     83  CD  GLU    10      27.341 -13.963  -4.772  1.00 48.48           C  
ATOM     84  OE1 GLU    10      27.155 -14.219  -5.983  1.00 58.45           O  
ATOM     85  OE2 GLU    10      28.088 -14.648  -4.038  1.00 54.89           O  
ATOM     86  N   LYS    11      25.674  -8.054  -5.113  1.00 57.15           N  
ATOM     87  CA  LYS    11      26.256  -7.187  -6.132  1.00 56.09           C  
ATOM     88  C   LYS    11      27.373  -7.901  -6.889  1.00 56.85           C  
ATOM     89  CB  LYS    11      26.790  -5.900  -5.502  1.00 54.66           C  
ATOM     90  O   LYS    11      28.453  -8.131  -6.340  1.00 55.52           O  
ATOM     91  CG  LYS    11      25.706  -4.906  -5.110  1.00 53.89           C  
ATOM     92  CD  LYS    11      26.301  -3.622  -4.547  1.00 53.98           C  
ATOM     93  CE  LYS    11      25.217  -2.632  -4.144  1.00 54.30           C  
ATOM     94  NZ  LYS    11      25.795  -1.385  -3.559  1.00 48.73           N  
ATOM     95  N   GLY    12      27.101  -8.783  -7.770  1.00 51.98           N  
ATOM     96  CA  GLY    12      28.229  -9.020  -8.657  1.00 51.74           C  
ATOM     97  C   GLY    12      29.235  -7.884  -8.658  1.00 52.06           C  
ATOM     98  O   GLY    12      28.983  -6.825  -9.237  1.00 51.18           O  
ATOM     99  N   GLY    13      30.059  -7.754  -7.636  1.00 54.30           N  
ATOM    100  CA  GLY    13      31.308  -7.016  -7.734  1.00 53.95           C  
ATOM    101  C   GLY    13      32.091  -7.332  -8.994  1.00 54.08           C  
ATOM    102  O   GLY    13      33.025  -8.136  -8.965  1.00 52.79           O  
ATOM    103  N   GLY    14      31.530  -7.095 -10.130  1.00 53.17           N  
ATOM    104  CA  GLY    14      32.446  -6.781 -11.215  1.00 54.42           C  
ATOM    105  C   GLY    14      33.210  -5.489 -10.996  1.00 53.57           C  
ATOM    106  O   GLY    14      32.643  -4.399 -11.109  1.00 53.37           O  
ATOM    107  N   SER    15      34.299  -5.494 -10.212  1.00 55.85           N  
ATOM    108  CA  SER    15      35.398  -4.552 -10.395  1.00 56.47           C  
ATOM    109  C   SER    15      35.975  -4.643 -11.804  1.00 55.04           C  
ATOM    110  CB  SER    15      36.501  -4.809  -9.367  1.00 53.18           C  
ATOM    111  O   SER    15      36.927  -5.388 -12.045  1.00 53.36           O  
ATOM    112  OG  SER    15      36.975  -6.141  -9.460  1.00 55.76           O  
ATOM    113  N   GLY    16      35.172  -4.521 -12.783  1.00 51.53           N  
ATOM    114  CA  GLY    16      35.654  -4.017 -14.059  1.00 53.11           C  
ATOM    115  C   GLY    16      35.611  -2.504 -14.157  1.00 51.57           C  
ATOM    116  O   GLY    16      34.531  -1.908 -14.177  1.00 50.68           O  
ATOM    117  N   GLY    17      36.657  -1.784 -13.595  1.00 54.79           N  
ATOM    118  CA  GLY    17      37.111  -0.447 -13.943  1.00 55.38           C  
ATOM    119  C   GLY    17      36.833  -0.080 -15.388  1.00 54.23           C  
ATOM    120  O   GLY    17      37.726   0.386 -16.099  1.00 52.70           O  
ATOM    121  N   GLY    18      35.683  -0.613 -15.910  1.00 50.81           N  
ATOM    122  CA  GLY    18      35.090   0.044 -17.064  1.00 52.11           C  
ATOM    123  C   GLY    18      34.209   1.222 -16.692  1.00 50.82           C  
ATOM    124  O   GLY    18      33.261   1.075 -15.918  1.00 50.04           O  
ATOM    125  N   SER    19      34.690   2.477 -16.565  1.00 49.17           N  
ATOM    126  CA  SER    19      33.744   3.513 -16.967  1.00 50.60           C  
ATOM    127  C   SER    19      32.771   2.993 -18.020  1.00 48.61           C  
ATOM    128  CB  SER    19      34.486   4.736 -17.507  1.00 47.78           C  
ATOM    129  O   SER    19      33.012   3.135 -19.221  1.00 47.49           O  
ATOM    130  OG  SER    19      35.322   4.379 -18.594  1.00 50.47           O  
ATOM    131  N   GLY    20      32.364   1.661 -17.969  1.00 45.35           N  
ATOM    132  CA  GLY    20      31.087   1.397 -18.613  1.00 45.86           C  
ATOM    133  C   GLY    20      29.919   2.076 -17.923  1.00 45.52           C  
ATOM    134  O   GLY    20      29.558   1.714 -16.801  1.00 44.47           O  
ATOM    135  N   GLY    21      29.932   3.546 -17.964  1.00 47.18           N  
ATOM    136  CA  GLY    21      28.534   3.944 -17.915  1.00 47.31           C  
ATOM    137  C   GLY    21      27.578   2.765 -17.919  1.00 46.96           C  
ATOM    138  O   GLY    21      27.561   1.976 -18.866  1.00 45.61           O  
ATOM    139  N   SER    22      27.361   1.936 -16.849  1.00 41.28           N  
ATOM    140  CA  SER    22      26.101   1.221 -17.024  1.00 43.60           C  
ATOM    141  C   SER    22      25.152   1.988 -17.940  1.00 41.98           C  
ATOM    142  CB  SER    22      25.430   0.977 -15.672  1.00 39.83           C  
ATOM    143  O   SER    22      24.630   3.039 -17.561  1.00 41.18           O  
ATOM    144  OG  SER    22      24.487   1.995 -15.387  1.00 39.31           O  
ATOM    145  N   ALA    23      25.577   2.223 -19.261  1.00 41.89           N  
ATOM    146  CA  ALA    23      24.358   2.439 -20.038  1.00 41.82           C  
ATOM    147  C   ALA    23      23.180   1.682 -19.432  1.00 41.94           C  
ATOM    148  CB  ALA    23      24.570   2.015 -21.489  1.00 40.08           C  
ATOM    149  O   ALA    23      23.103   0.455 -19.534  1.00 40.61           O  
ATOM    150  N   TRP    24      22.611   2.041 -18.411  1.00 23.39           N  
ATOM    151  CA  TRP    24      21.180   1.765 -18.475  1.00 39.69           C  
ATOM    152  C   TRP    24      20.683   1.802 -19.916  1.00 24.86           C  
ATOM    153  CB  TRP    24      20.399   2.773 -17.627  1.00 27.70           C  
ATOM    154  O   TRP    24      20.497   2.878 -20.488  1.00 25.30           O  
ATOM    155  CG  TRP    24      20.602   2.612 -16.150  1.00 31.36           C  
ATOM    156  CD1 TRP    24      21.542   3.233 -15.375  1.00 29.69           C  
ATOM    157  CD2 TRP    24      19.849   1.772 -15.271  1.00 27.11           C  
ATOM    158  CE2 TRP    24      20.387   1.933 -13.975  1.00 14.74           C  
ATOM    159  CE3 TRP    24      18.769   0.897 -15.453  1.00 23.64           C  
ATOM    160  NE1 TRP    24      21.418   2.829 -14.066  1.00 22.74           N  
ATOM    161  CH2 TRP    24      18.825   0.401 -13.072  1.00 22.42           C  
ATOM    162  CZ2 TRP    24      19.881   1.250 -12.866  1.00 21.70           C  
ATOM    163  CZ3 TRP    24      18.267   0.219 -14.348  1.00 23.07           C  
ATOM    164  N   SER    25      21.170   0.928 -20.866  1.00 42.42           N  
ATOM    165  CA  SER    25      20.151   0.866 -21.909  1.00 41.80           C  
ATOM    166  C   SER    25      18.750   1.000 -21.320  1.00 42.76           C  
ATOM    167  CB  SER    25      20.261  -0.444 -22.690  1.00 40.42           C  
ATOM    168  O   SER    25      18.274   0.101 -20.625  1.00 41.16           O  
ATOM    169  OG  SER    25      20.224  -1.557 -21.814  1.00 40.84           O  
ATOM    170  N   HIS    26      18.375   2.204 -20.989  1.00 40.47           N  
ATOM    171  CA  HIS    26      16.920   2.297 -20.946  1.00 42.65           C  
ATOM    172  C   HIS    26      16.273   1.185 -21.765  1.00 40.84           C  
ATOM    173  CB  HIS    26      16.455   3.662 -21.455  1.00 39.74           C  
ATOM    174  O   HIS    26      16.737   0.865 -22.862  1.00 39.89           O  
ATOM    175  CG  HIS    26      16.668   4.772 -20.475  1.00 39.45           C  
ATOM    176  CD2 HIS    26      17.246   5.987 -20.620  1.00 37.40           C  
ATOM    177  ND1 HIS    26      16.264   4.691 -19.160  1.00 34.13           N  
ATOM    178  CE1 HIS    26      16.584   5.813 -18.537  1.00 34.49           C  
ATOM    179  NE2 HIS    26      17.182   6.616 -19.401  1.00 36.55           N  
ATOM    180  N   PRO    27      15.779   0.083 -21.178  1.00 44.82           N  
ATOM    181  CA  PRO    27      14.993  -0.621 -22.193  1.00 45.07           C  
ATOM    182  C   PRO    27      14.712   0.239 -23.423  1.00 45.81           C  
ATOM    183  CB  PRO    27      13.695  -0.964 -21.459  1.00 43.16           C  
ATOM    184  O   PRO    27      14.177   1.344 -23.300  1.00 45.14           O  
ATOM    185  CG  PRO    27      13.693  -0.080 -20.254  1.00 42.29           C  
ATOM    186  CD  PRO    27      15.091   0.419 -20.026  1.00 46.98           C  
ATOM    187  N   GLN    28      15.613   0.172 -24.461  1.00 47.48           N  
ATOM    188  CA  GLN    28      15.108   0.768 -25.694  1.00 47.11           C  
ATOM    189  C   GLN    28      13.612   0.514 -25.854  1.00 47.83           C  
ATOM    190  CB  GLN    28      15.866   0.221 -26.905  1.00 44.21           C  
ATOM    191  O   GLN    28      13.191  -0.620 -26.094  1.00 45.60           O  
ATOM    192  CG  GLN    28      17.297   0.731 -27.016  1.00 42.22           C  
ATOM    193  CD  GLN    28      17.877   0.552 -28.406  1.00 44.20           C  
ATOM    194  NE2 GLN    28      18.925   1.310 -28.713  1.00 37.68           N  
ATOM    195  OE1 GLN    28      17.389  -0.261 -29.197  1.00 49.89           O  
ATOM    196  N   PHE    29      12.789   1.401 -25.331  1.00 48.31           N  
ATOM    197  CA  PHE    29      11.486   1.533 -25.971  1.00 50.19           C  
ATOM    198  C   PHE    29      11.626   1.534 -27.489  1.00 49.05           C  
ATOM    199  CB  PHE    29      10.784   2.813 -25.507  1.00 46.53           C  
ATOM    200  O   PHE    29      11.862   2.582 -28.094  1.00 47.49           O  
ATOM    201  CG  PHE    29      10.348   2.778 -24.067  1.00 45.47           C  
ATOM    202  CD1 PHE    29       9.178   2.128 -23.696  1.00 42.80           C  
ATOM    203  CD2 PHE    29      11.109   3.397 -23.084  1.00 43.98           C  
ATOM    204  CE1 PHE    29       8.772   2.094 -22.364  1.00 41.72           C  
ATOM    205  CE2 PHE    29      10.710   3.368 -21.751  1.00 45.19           C  
ATOM    206  CZ  PHE    29       9.540   2.717 -21.393  1.00 39.46           C  
ATOM    207  N   GLU    30      12.190   0.492 -28.073  1.00 55.46           N  
ATOM    208  CA  GLU    30      11.960   0.527 -29.514  1.00 55.25           C  
ATOM    209  C   GLU    30      10.573   1.077 -29.838  1.00 55.52           C  
ATOM    210  CB  GLU    30      12.127  -0.869 -30.120  1.00 52.12           C  
ATOM    211  O   GLU    30       9.561   0.486 -29.456  1.00 53.49           O  
ATOM    212  CG  GLU    30      13.573  -1.335 -30.200  1.00 50.29           C  
ATOM    213  CD  GLU    30      13.734  -2.670 -30.910  1.00 51.54           C  
ATOM    214  OE1 GLU    30      12.743  -3.428 -31.010  1.00 56.62           O  
ATOM    215  OE2 GLU    30      14.861  -2.961 -31.369  1.00 51.05           O  
ATOM    216  N   LYS    31      10.473   2.360 -30.141  1.00 56.63           N  
ATOM    217  CA  LYS    31       9.296   2.737 -30.919  1.00 56.01           C  
ATOM    218  C   LYS    31       9.088   1.787 -32.095  1.00 56.87           C  
ATOM    219  CB  LYS    31       9.424   4.175 -31.424  1.00 54.33           C  
ATOM    220  O   LYS    31       9.648   1.994 -33.174  1.00 55.22           O  
ATOM    221  CG  LYS    31       9.196   5.230 -30.351  1.00 52.67           C  
ATOM    222  CD  LYS    31       9.272   6.638 -30.926  1.00 53.32           C  
ATOM    223  CE  LYS    31       9.049   7.694 -29.853  1.00 50.09           C  
ATOM    224  NZ  LYS    31       9.147   9.078 -30.408  1.00 44.89           N  
ATOM    225  N   SER    32       8.746   0.574 -31.894  1.00 52.11           N  
ATOM    226  CA  SER    32       8.208  -0.132 -33.053  1.00 52.48           C  
ATOM    227  C   SER    32       7.368   0.796 -33.924  1.00 52.64           C  
ATOM    228  CB  SER    32       7.366  -1.329 -32.609  1.00 49.44           C  
ATOM    229  O   SER    32       6.333   1.301 -33.483  1.00 50.98           O  
ATOM    230  OG  SER    32       6.300  -0.911 -31.773  1.00 49.46           O  
ATOM    231  N   GLY    33       8.029   1.605 -34.759  1.00 54.94           N  
ATOM    232  CA  GLY    33       7.630   2.525 -35.812  1.00 54.44           C  
ATOM    233  C   GLY    33       6.555   1.961 -36.722  1.00 54.95           C  
ATOM    234  O   GLY    33       6.489   2.308 -37.903  1.00 52.49           O  
ATOM    235  N   GLY    34       5.625   1.143 -36.179  1.00 52.78           N  
ATOM    236  CA  GLY    34       4.502   0.623 -36.943  1.00 53.57           C  
ATOM    237  C   GLY    34       3.162   1.152 -36.468  1.00 52.84           C  
ATOM    238  O   GLY    34       2.781   0.948 -35.313  1.00 50.25           O  
ATOM    239  N   GLY    35       2.642   2.237 -37.051  1.00 53.01           N  
ATOM    240  CA  GLY    35       1.359   2.907 -37.193  1.00 53.21           C  
ATOM    241  C   GLY    35       0.209   2.128 -36.582  1.00 52.35           C  
ATOM    242  O   GLY    35      -0.956   2.381 -36.898  1.00 49.58           O  
ATOM    243  N   GLY    36       0.524   1.304 -35.521  1.00 50.75           N  
ATOM    244  CA  GLY    36      -0.327   0.646 -34.543  1.00 50.84           C  
ATOM    245  C   GLY    36       0.069   0.946 -33.109  1.00 50.27           C  
ATOM    246  O   GLY    36       1.224   0.750 -32.725  1.00 47.86           O  
ATOM    247  N   GLY    37      -0.306   2.149 -32.535  1.00 49.43           N  
ATOM    248  CA  GLY    37      -0.093   2.394 -31.118  1.00 50.46           C  
ATOM    249  C   GLY    37       0.291   1.145 -30.347  1.00 50.15           C  
ATOM    250  O   GLY    37      -0.577   0.413 -29.868  1.00 48.72           O  
ATOM    251  N   GLU    38       1.383   0.447 -30.726  1.00 49.40           N  
ATOM    252  CA  GLU    38       1.906  -0.569 -29.816  1.00 50.57           C  
ATOM    253  C   GLU    38       1.899  -0.073 -28.373  1.00 49.38           C  
ATOM    254  CB  GLU    38       3.323  -0.979 -30.225  1.00 45.90           C  
ATOM    255  O   GLU    38       2.560   0.916 -28.048  1.00 47.38           O  
ATOM    256  CG  GLU    38       3.376  -1.836 -31.482  1.00 44.37           C  
ATOM    257  CD  GLU    38       4.784  -2.281 -31.845  1.00 47.79           C  
ATOM    258  OE1 GLU    38       5.758  -1.615 -31.426  1.00 50.50           O  
ATOM    259  OE2 GLU    38       4.914  -3.303 -32.554  1.00 45.08           O  
ATOM    260  N   ASN    39       0.803  -0.320 -27.714  1.00 55.69           N  
ATOM    261  CA  ASN    39       0.547  -0.203 -26.282  1.00 56.49           C  
ATOM    262  C   ASN    39       1.810  -0.457 -25.464  1.00 55.91           C  
ATOM    263  CB  ASN    39      -0.564  -1.165 -25.855  1.00 51.77           C  
ATOM    264  O   ASN    39       2.327  -1.575 -25.443  1.00 53.34           O  
ATOM    265  CG  ASN    39      -1.949  -0.616 -26.131  1.00 49.67           C  
ATOM    266  ND2 ASN    39      -2.906  -1.507 -26.360  1.00 47.12           N  
ATOM    267  OD1 ASN    39      -2.158   0.600 -26.139  1.00 49.42           O  
ATOM    268  N   LEU    40       2.640   0.551 -25.122  1.00 51.79           N  
ATOM    269  CA  LEU    40       3.761   0.546 -24.188  1.00 52.05           C  
ATOM    270  C   LEU    40       3.431  -0.279 -22.948  1.00 52.50           C  
ATOM    271  CB  LEU    40       4.127   1.976 -23.782  1.00 47.06           C  
ATOM    272  O   LEU    40       3.486   0.230 -21.826  1.00 50.23           O  
ATOM    273  CG  LEU    40       4.983   2.764 -24.774  1.00 44.28           C  
ATOM    274  CD1 LEU    40       4.870   4.260 -24.500  1.00 39.18           C  
ATOM    275  CD2 LEU    40       6.437   2.310 -24.704  1.00 41.52           C  
ATOM    276  N   TYR    41       2.844  -1.492 -23.122  1.00 57.82           N  
ATOM    277  CA  TYR    41       2.789  -2.420 -21.998  1.00 58.90           C  
ATOM    278  C   TYR    41       4.181  -2.922 -21.635  1.00 58.40           C  
ATOM    279  CB  TYR    41       1.875  -3.605 -22.322  1.00 53.17           C  
ATOM    280  O   TYR    41       4.921  -3.397 -22.500  1.00 55.68           O  
ATOM    281  CG  TYR    41       0.428  -3.220 -22.517  1.00 50.11           C  
ATOM    282  CD1 TYR    41      -0.413  -3.021 -21.424  1.00 45.81           C  
ATOM    283  CD2 TYR    41      -0.101  -3.057 -23.793  1.00 47.38           C  
ATOM    284  CE1 TYR    41      -1.747  -2.668 -21.599  1.00 43.50           C  
ATOM    285  CE2 TYR    41      -1.434  -2.705 -23.979  1.00 46.51           C  
ATOM    286  OH  TYR    41      -3.567  -2.164 -23.056  1.00 35.69           O  
ATOM    287  CZ  TYR    41      -2.247  -2.513 -22.878  1.00 42.77           C  
ATOM    288  N   PHE    42       4.617  -2.705 -20.426  1.00 57.12           N  
ATOM    289  CA  PHE    42       5.696  -3.517 -19.875  1.00 58.14           C  
ATOM    290  C   PHE    42       5.342  -4.998 -19.930  1.00 58.64           C  
ATOM    291  CB  PHE    42       5.999  -3.102 -18.432  1.00 52.49           C  
ATOM    292  O   PHE    42       4.872  -5.566 -18.942  1.00 56.12           O  
ATOM    293  CG  PHE    42       6.479  -1.682 -18.296  1.00 49.41           C  
ATOM    294  CD1 PHE    42       7.798  -1.350 -18.581  1.00 45.48           C  
ATOM    295  CD2 PHE    42       5.611  -0.680 -17.883  1.00 48.81           C  
ATOM    296  CE1 PHE    42       8.245  -0.036 -18.457  1.00 46.66           C  
ATOM    297  CE2 PHE    42       6.051   0.635 -17.756  1.00 48.81           C  
ATOM    298  CZ  PHE    42       7.368   0.954 -18.042  1.00 45.38           C  
ATOM    299  N   GLN    43       5.018  -5.598 -21.052  1.00 59.28           N  
ATOM    300  CA  GLN    43       4.885  -7.050 -21.084  1.00 59.30           C  
ATOM    301  C   GLN    43       6.171  -7.731 -20.625  1.00 60.28           C  
ATOM    302  CB  GLN    43       4.513  -7.525 -22.490  1.00 56.34           C  
ATOM    303  O   GLN    43       7.111  -7.886 -21.408  1.00 59.15           O  
ATOM    304  CG  GLN    43       3.077  -7.208 -22.886  1.00 54.22           C  
ATOM    305  CD  GLN    43       2.671  -7.861 -24.193  1.00 55.35           C  
ATOM    306  NE2 GLN    43       1.374  -7.855 -24.481  1.00 47.00           N  
ATOM    307  OE1 GLN    43       3.516  -8.366 -24.939  1.00 57.75           O  
ATOM    308  N   GLY    44       6.226  -8.009 -19.335  1.00 60.77           N  
ATOM    309  CA  GLY    44       7.186  -8.996 -18.868  1.00 61.05           C  
ATOM    310  C   GLY    44       7.017 -10.352 -19.527  1.00 62.95           C  
ATOM    311  O   GLY    44       5.929 -10.685 -20.003  1.00 61.89           O  
ATOM    312  N   SER    45       8.061 -11.085 -19.770  1.00 61.76           N  
ATOM    313  CA  SER    45       8.188 -12.371 -20.449  1.00 61.87           C  
ATOM    314  C   SER    45       7.493 -13.479 -19.665  1.00 62.80           C  
ATOM    315  CB  SER    45       9.661 -12.726 -20.654  1.00 54.77           C  
ATOM    316  O   SER    45       7.992 -14.605 -19.597  1.00 58.66           O  
ATOM    317  OG  SER    45      10.364 -12.688 -19.424  1.00 50.96           O  
ATOM    318  N   GLY    46       6.293 -13.273 -18.957  1.00 76.48           N  
ATOM    319  CA  GLY    46       5.552 -14.346 -18.312  1.00 77.81           C  
ATOM    320  C   GLY    46       5.582 -14.265 -16.798  1.00 78.47           C  
ATOM    321  O   GLY    46       5.407 -15.276 -16.114  1.00 74.97           O  
ATOM    322  N   GLY    47       5.737 -13.126 -16.261  1.00 85.13           N  
ATOM    323  CA  GLY    47       5.790 -12.884 -14.828  1.00 85.65           C  
ATOM    324  C   GLY    47       4.427 -12.619 -14.216  1.00 86.58           C  
ATOM    325  O   GLY    47       3.404 -12.723 -14.897  1.00 84.75           O  
ATOM    326  N   ALA    48       4.395 -12.247 -12.923  1.00 91.81           N  
ATOM    327  CA  ALA    48       3.164 -11.965 -12.189  1.00 92.49           C  
ATOM    328  C   ALA    48       2.548 -10.643 -12.638  1.00 92.82           C  
ATOM    329  CB  ALA    48       3.433 -11.940 -10.687  1.00 91.40           C  
ATOM    330  O   ALA    48       3.204  -9.599 -12.597  1.00 92.42           O  
ATOM    331  N   SER    49       1.322 -10.693 -13.072  1.00 93.24           N  
ATOM    332  CA  SER    49       0.536  -9.528 -13.466  1.00 93.79           C  
ATOM    333  C   SER    49       0.083  -8.730 -12.248  1.00 94.51           C  
ATOM    334  CB  SER    49      -0.681  -9.955 -14.287  1.00 92.43           C  
ATOM    335  O   SER    49      -0.558  -9.274 -11.346  1.00 94.40           O  
ATOM    336  OG  SER    49      -1.506 -10.835 -13.544  1.00 81.17           O  
ATOM    337  N   VAL    50       0.390  -7.443 -12.240  1.00 94.75           N  
ATOM    338  CA  VAL    50       0.100  -6.543 -11.129  1.00 95.11           C  
ATOM    339  C   VAL    50      -0.745  -5.370 -11.621  1.00 95.21           C  
ATOM    340  CB  VAL    50       1.395  -6.025 -10.464  1.00 94.58           C  
ATOM    341  O   VAL    50      -0.324  -4.623 -12.507  1.00 94.84           O  
ATOM    342  CG1 VAL    50       1.068  -5.123  -9.275  1.00 92.22           C  
ATOM    343  CG2 VAL    50       2.273  -7.196 -10.025  1.00 91.97           C  
ATOM    344  N   LEU    51      -1.878  -5.172 -11.062  1.00 95.68           N  
ATOM    345  CA  LEU    51      -2.693  -3.976 -11.243  1.00 95.86           C  
ATOM    346  C   LEU    51      -2.693  -3.122  -9.979  1.00 95.95           C  
ATOM    347  CB  LEU    51      -4.129  -4.357 -11.615  1.00 95.39           C  
ATOM    348  O   LEU    51      -3.232  -3.532  -8.948  1.00 95.61           O  
ATOM    349  CG  LEU    51      -5.069  -3.201 -11.960  1.00 93.44           C  
ATOM    350  CD1 LEU    51      -4.740  -2.644 -13.341  1.00 90.01           C  
ATOM    351  CD2 LEU    51      -6.523  -3.657 -11.894  1.00 89.72           C  
ATOM    352  N   TRP    52      -2.103  -1.980 -10.073  1.00 96.01           N  
ATOM    353  CA  TRP    52      -2.018  -1.012  -8.984  1.00 96.21           C  
ATOM    354  C   TRP    52      -3.125   0.031  -9.096  1.00 95.49           C  
ATOM    355  CB  TRP    52      -0.650  -0.325  -8.980  1.00 95.37           C  
ATOM    356  O   TRP    52      -3.140   0.831 -10.035  1.00 93.78           O  
ATOM    357  CG  TRP    52      -0.406   0.539  -7.780  1.00 90.63           C  
ATOM    358  CD1 TRP    52      -1.103   1.656  -7.413  1.00 82.71           C  
ATOM    359  CD2 TRP    52       0.611   0.357  -6.789  1.00 83.72           C  
ATOM    360  CE2 TRP    52       0.471   1.403  -5.850  1.00 85.74           C  
ATOM    361  CE3 TRP    52       1.627  -0.589  -6.604  1.00 84.23           C  
ATOM    362  NE1 TRP    52      -0.581   2.181  -6.254  1.00 89.97           N  
ATOM    363  CH2 TRP    52       2.297   0.589  -4.584  1.00 86.22           C  
ATOM    364  CZ2 TRP    52       1.311   1.528  -4.741  1.00 88.09           C  
ATOM    365  CZ3 TRP    52       2.462  -0.463  -5.500  1.00 86.81           C  
ATOM    366  N   PHE    53      -3.979   0.080  -8.159  1.00 96.14           N  
ATOM    367  CA  PHE    53      -5.131   0.975  -8.166  1.00 96.14           C  
ATOM    368  C   PHE    53      -5.082   1.928  -6.978  1.00 95.79           C  
ATOM    369  CB  PHE    53      -6.436   0.174  -8.144  1.00 95.50           C  
ATOM    370  O   PHE    53      -4.817   1.508  -5.850  1.00 94.91           O  
ATOM    371  CG  PHE    53      -7.660   1.000  -8.433  1.00 92.50           C  
ATOM    372  CD1 PHE    53      -7.622   2.018  -9.377  1.00 87.57           C  
ATOM    373  CD2 PHE    53      -8.850   0.758  -7.759  1.00 87.46           C  
ATOM    374  CE1 PHE    53      -8.753   2.785  -9.646  1.00 87.43           C  
ATOM    375  CE2 PHE    53      -9.985   1.520  -8.023  1.00 86.91           C  
ATOM    376  CZ  PHE    53      -9.934   2.533  -8.966  1.00 86.75           C  
ATOM    377  N   GLN    54      -5.392   3.152  -7.167  1.00 95.24           N  
ATOM    378  CA  GLN    54      -5.373   4.225  -6.178  1.00 94.98           C  
ATOM    379  C   GLN    54      -6.785   4.716  -5.873  1.00 94.04           C  
ATOM    380  CB  GLN    54      -4.506   5.388  -6.664  1.00 93.25           C  
ATOM    381  O   GLN    54      -7.452   5.284  -6.740  1.00 92.16           O  
ATOM    382  CG  GLN    54      -4.362   6.513  -5.648  1.00 85.65           C  
ATOM    383  CD  GLN    54      -3.472   7.639  -6.142  1.00 81.48           C  
ATOM    384  NE2 GLN    54      -2.600   8.132  -5.269  1.00 78.49           N  
ATOM    385  OE1 GLN    54      -3.568   8.062  -7.298  1.00 81.16           O  
ATOM    386  N   GLY    55      -7.206   4.571  -4.667  1.00 94.00           N  
ATOM    387  CA  GLY    55      -8.445   5.118  -4.137  1.00 93.33           C  
ATOM    388  C   GLY    55      -8.294   6.529  -3.603  1.00 91.92           C  
ATOM    389  O   GLY    55      -7.461   7.297  -4.091  1.00 88.56           O  
ATOM    390  N   GLY    56      -9.061   6.960  -2.531  1.00 90.93           N  
ATOM    391  CA  GLY    56      -8.912   8.246  -1.869  1.00 90.37           C  
ATOM    392  C   GLY    56      -7.531   8.457  -1.280  1.00 88.79           C  
ATOM    393  O   GLY    56      -7.349   8.369  -0.064  1.00 85.20           O  
ATOM    394  N   ALA    57      -6.496   8.792  -2.114  1.00 87.32           N  
ATOM    395  CA  ALA    57      -5.093   8.759  -1.711  1.00 87.43           C  
ATOM    396  C   ALA    57      -4.373  10.039  -2.125  1.00 85.58           C  
ATOM    397  CB  ALA    57      -4.395   7.542  -2.312  1.00 84.78           C  
ATOM    398  O   ALA    57      -4.806  10.731  -3.050  1.00 80.84           O  
ATOM    399  N   CYS    58      -3.150  10.440  -1.565  1.00 86.61           N  
ATOM    400  CA  CYS    58      -2.276  11.584  -1.798  1.00 86.64           C  
ATOM    401  C   CYS    58      -1.153  11.225  -2.763  1.00 84.49           C  
ATOM    402  CB  CYS    58      -1.687  12.086  -0.480  1.00 83.13           C  
ATOM    403  O   CYS    58      -0.181  11.970  -2.897  1.00 79.77           O  
ATOM    404  SG  CYS    58      -0.533  10.929   0.289  1.00 87.33           S  
ATOM    405  N   SER    59      -1.069  10.190  -3.316  1.00 90.22           N  
ATOM    406  CA  SER    59      -0.054   9.635  -4.205  1.00 91.17           C  
ATOM    407  C   SER    59       1.237   9.334  -3.452  1.00 91.48           C  
ATOM    408  CB  SER    59       0.231  10.597  -5.360  1.00 88.38           C  
ATOM    409  O   SER    59       2.271   9.064  -4.066  1.00 90.18           O  
ATOM    410  OG  SER    59      -0.964  10.930  -6.044  1.00 79.28           O  
ATOM    411  N   GLY    60       1.371   9.459  -2.160  1.00 91.10           N  
ATOM    412  CA  GLY    60       2.562   9.212  -1.363  1.00 91.65           C  
ATOM    413  C   GLY    60       3.104   7.804  -1.521  1.00 92.46           C  
ATOM    414  O   GLY    60       4.312   7.611  -1.671  1.00 92.22           O  
ATOM    415  N   ASN    61       2.289   6.722  -1.576  1.00 93.75           N  
ATOM    416  CA  ASN    61       2.731   5.344  -1.760  1.00 94.20           C  
ATOM    417  C   ASN    61       3.155   5.079  -3.202  1.00 94.06           C  
ATOM    418  CB  ASN    61       1.630   4.367  -1.343  1.00 93.78           C  
ATOM    419  O   ASN    61       4.157   4.404  -3.445  1.00 93.56           O  
ATOM    420  CG  ASN    61       1.307   4.448   0.136  1.00 92.64           C  
ATOM    421  ND2 ASN    61       0.102   4.903   0.456  1.00 91.74           N  
ATOM    422  OD1 ASN    61       2.135   4.104   0.984  1.00 90.72           O  
ATOM    423  N   THR    62       2.484   5.672  -4.134  1.00 93.83           N  
ATOM    424  CA  THR    62       2.882   5.690  -5.537  1.00 93.75           C  
ATOM    425  C   THR    62       4.302   6.230  -5.689  1.00 93.15           C  
ATOM    426  CB  THR    62       1.914   6.538  -6.382  1.00 92.32           C  
ATOM    427  O   THR    62       5.150   5.591  -6.315  1.00 91.95           O  
ATOM    428  CG2 THR    62       2.426   6.699  -7.809  1.00 82.33           C  
ATOM    429  OG1 THR    62       0.632   5.899  -6.415  1.00 85.38           O  
ATOM    430  N   MET    63       4.565   7.384  -5.051  1.00 91.10           N  
ATOM    431  CA  MET    63       5.882   8.013  -5.097  1.00 91.22           C  
ATOM    432  C   MET    63       6.895   7.215  -4.283  1.00 90.93           C  
ATOM    433  CB  MET    63       5.810   9.450  -4.578  1.00 89.42           C  
ATOM    434  O   MET    63       8.072   7.148  -4.642  1.00 89.84           O  
ATOM    435  CG  MET    63       5.026  10.389  -5.480  1.00 82.57           C  
ATOM    436  SD  MET    63       5.612  10.348  -7.218  1.00 79.92           S  
ATOM    437  CE  MET    63       7.356  10.787  -6.978  1.00 73.14           C  
ATOM    438  N   SER    64       6.493   6.626  -3.206  1.00 91.19           N  
ATOM    439  CA  SER    64       7.347   5.747  -2.415  1.00 91.42           C  
ATOM    440  C   SER    64       7.793   4.534  -3.225  1.00 91.71           C  
ATOM    441  CB  SER    64       6.620   5.287  -1.151  1.00 90.72           C  
ATOM    442  O   SER    64       8.990   4.264  -3.342  1.00 91.25           O  
ATOM    443  OG  SER    64       7.465   4.479  -0.350  1.00 87.64           O  
ATOM    444  N   PHE    65       6.938   3.874  -3.943  1.00 92.69           N  
ATOM    445  CA  PHE    65       7.222   2.738  -4.812  1.00 93.09           C  
ATOM    446  C   PHE    65       8.269   3.104  -5.857  1.00 92.39           C  
ATOM    447  CB  PHE    65       5.942   2.252  -5.500  1.00 92.95           C  
ATOM    448  O   PHE    65       9.264   2.394  -6.021  1.00 91.43           O  
ATOM    449  CG  PHE    65       6.182   1.227  -6.575  1.00 93.24           C  
ATOM    450  CD1 PHE    65       6.602  -0.057  -6.249  1.00 92.38           C  
ATOM    451  CD2 PHE    65       5.986   1.547  -7.912  1.00 92.14           C  
ATOM    452  CE1 PHE    65       6.825  -1.008  -7.242  1.00 92.09           C  
ATOM    453  CE2 PHE    65       6.207   0.602  -8.910  1.00 92.17           C  
ATOM    454  CZ  PHE    65       6.627  -0.675  -8.573  1.00 92.29           C  
ATOM    455  N   LEU    66       8.208   4.294  -6.441  1.00 90.66           N  
ATOM    456  CA  LEU    66       9.104   4.744  -7.500  1.00 90.18           C  
ATOM    457  C   LEU    66      10.471   5.115  -6.935  1.00 88.73           C  
ATOM    458  CB  LEU    66       8.502   5.942  -8.239  1.00 89.43           C  
ATOM    459  O   LEU    66      11.421   5.334  -7.689  1.00 86.59           O  
ATOM    460  CG  LEU    66       7.230   5.672  -9.045  1.00 88.50           C  
ATOM    461  CD1 LEU    66       6.742   6.955  -9.710  1.00 86.16           C  
ATOM    462  CD2 LEU    66       7.476   4.585 -10.085  1.00 86.01           C  
ATOM    463  N   ASN    67      10.543   5.143  -5.605  1.00 87.80           N  
ATOM    464  CA  ASN    67      11.775   5.490  -4.904  1.00 87.26           C  
ATOM    465  C   ASN    67      12.337   4.297  -4.137  1.00 87.03           C  
ATOM    466  CB  ASN    67      11.540   6.668  -3.956  1.00 85.58           C  
ATOM    467  O   ASN    67      13.095   4.469  -3.181  1.00 85.28           O  
ATOM    468  CG  ASN    67      11.415   7.990  -4.688  1.00 80.13           C  
ATOM    469  ND2 ASN    67      10.183   8.395  -4.973  1.00 75.76           N  
ATOM    470  OD1 ASN    67      12.417   8.641  -4.995  1.00 76.10           O  
ATOM    471  N   ALA    68      11.927   3.105  -4.501  1.00 88.58           N  
ATOM    472  CA  ALA    68      12.531   1.889  -3.963  1.00 88.46           C  
ATOM    473  C   ALA    68      13.947   1.696  -4.497  1.00 87.84           C  
ATOM    474  CB  ALA    68      11.669   0.674  -4.298  1.00 87.81           C  
ATOM    475  O   ALA    68      14.247   2.078  -5.630  1.00 86.60           O  
ATOM    476  N   ASP    69      14.751   0.971  -3.675  1.00 83.13           N  
ATOM    477  CA  ASP    69      16.154   0.736  -4.000  1.00 82.71           C  
ATOM    478  C   ASP    69      16.456  -0.759  -4.083  1.00 82.59           C  
ATOM    479  CB  ASP    69      17.064   1.399  -2.964  1.00 80.34           C  
ATOM    480  O   ASP    69      17.263  -1.190  -4.909  1.00 80.70           O  
ATOM    481  CG  ASP    69      17.486   2.804  -3.358  1.00 73.06           C  
ATOM    482  OD1 ASP    69      17.261   3.204  -4.521  1.00 68.19           O  
ATOM    483  OD2 ASP    69      18.051   3.515  -2.500  1.00 71.19           O  
ATOM    484  N   GLU    70      15.696  -1.602  -3.327  1.00 84.01           N  
ATOM    485  CA  GLU    70      16.052  -3.006  -3.146  1.00 83.70           C  
ATOM    486  C   GLU    70      14.811  -3.893  -3.134  1.00 84.00           C  
ATOM    487  CB  GLU    70      16.847  -3.196  -1.851  1.00 81.44           C  
ATOM    488  O   GLU    70      14.328  -4.280  -2.067  1.00 82.06           O  
ATOM    489  CG  GLU    70      18.237  -2.577  -1.887  1.00 75.84           C  
ATOM    490  CD  GLU    70      19.054  -2.865  -0.638  1.00 72.53           C  
ATOM    491  OE1 GLU    70      18.624  -3.700   0.190  1.00 71.29           O  
ATOM    492  OE2 GLU    70      20.133  -2.250  -0.485  1.00 68.19           O  
ATOM    493  N   PRO    71      14.495  -4.389  -4.280  1.00 84.59           N  
ATOM    494  CA  PRO    71      14.915  -3.952  -5.614  1.00 85.25           C  
ATOM    495  C   PRO    71      14.268  -2.634  -6.034  1.00 85.59           C  
ATOM    496  CB  PRO    71      14.459  -5.097  -6.521  1.00 84.12           C  
ATOM    497  O   PRO    71      13.197  -2.280  -5.534  1.00 84.83           O  
ATOM    498  CG  PRO    71      13.202  -5.606  -5.891  1.00 83.40           C  
ATOM    499  CD  PRO    71      13.345  -5.514  -4.399  1.00 83.86           C  
ATOM    500  N   ASN    72      14.842  -1.875  -6.960  1.00 86.01           N  
ATOM    501  CA  ASN    72      14.183  -0.730  -7.581  1.00 86.69           C  
ATOM    502  C   ASN    72      13.120  -1.171  -8.583  1.00 87.71           C  
ATOM    503  CB  ASN    72      15.211   0.176  -8.261  1.00 85.34           C  
ATOM    504  O   ASN    72      13.013  -2.357  -8.900  1.00 87.60           O  
ATOM    505  CG  ASN    72      15.827  -0.460  -9.492  1.00 82.37           C  
ATOM    506  ND2 ASN    72      17.113  -0.781  -9.413  1.00 83.57           N  
ATOM    507  OD1 ASN    72      15.153  -0.660 -10.506  1.00 82.80           O  
ATOM    508  N   VAL    73      12.295  -0.328  -9.087  1.00 88.82           N  
ATOM    509  CA  VAL    73      11.126  -0.616  -9.910  1.00 89.14           C  
ATOM    510  C   VAL    73      11.569  -1.189 -11.255  1.00 89.16           C  
ATOM    511  CB  VAL    73      10.259   0.644 -10.127  1.00 87.79           C  
ATOM    512  O   VAL    73      10.869  -2.014 -11.846  1.00 88.38           O  
ATOM    513  CG1 VAL    73       9.107   0.349 -11.086  1.00 83.57           C  
ATOM    514  CG2 VAL    73       9.727   1.162  -8.791  1.00 83.12           C  
ATOM    515  N   VAL    74      12.695  -0.816 -11.734  1.00 84.36           N  
ATOM    516  CA  VAL    74      13.233  -1.349 -12.982  1.00 84.75           C  
ATOM    517  C   VAL    74      13.671  -2.798 -12.778  1.00 85.52           C  
ATOM    518  CB  VAL    74      14.417  -0.501 -13.498  1.00 83.20           C  
ATOM    519  O   VAL    74      13.309  -3.678 -13.562  1.00 85.41           O  
ATOM    520  CG1 VAL    74      14.976  -1.087 -14.793  1.00 80.31           C  
ATOM    521  CG2 VAL    74      13.983   0.948 -13.707  1.00 79.66           C  
ATOM    522  N   ASP    75      14.403  -3.084 -11.699  1.00 83.94           N  
ATOM    523  CA  ASP    75      14.781  -4.449 -11.343  1.00 84.33           C  
ATOM    524  C   ASP    75      13.547  -5.331 -11.164  1.00 84.77           C  
ATOM    525  CB  ASP    75      15.623  -4.457 -10.066  1.00 83.25           C  
ATOM    526  O   ASP    75      13.519  -6.470 -11.634  1.00 84.54           O  
ATOM    527  CG  ASP    75      16.859  -3.580 -10.165  1.00 81.36           C  
ATOM    528  OD1 ASP    75      17.377  -3.380 -11.285  1.00 82.33           O  
ATOM    529  OD2 ASP    75      17.320  -3.086  -9.113  1.00 81.34           O  
ATOM    530  N   LEU    76      12.478  -4.811 -10.571  1.00 88.47           N  
ATOM    531  CA  LEU    76      11.219  -5.521 -10.374  1.00 88.56           C  
ATOM    532  C   LEU    76      10.629  -5.961 -11.710  1.00 88.58           C  
ATOM    533  CB  LEU    76      10.217  -4.638  -9.626  1.00 86.88           C  
ATOM    534  O   LEU    76      10.154  -7.091 -11.841  1.00 87.73           O  
ATOM    535  CG  LEU    76      10.427  -4.503  -8.117  1.00 80.94           C  
ATOM    536  CD1 LEU    76       9.459  -3.477  -7.537  1.00 76.04           C  
ATOM    537  CD2 LEU    76      10.257  -5.854  -7.430  1.00 76.16           C  
ATOM    538  N   ILE    77      10.666  -5.124 -12.691  1.00 86.98           N  
ATOM    539  CA  ILE    77      10.084  -5.397 -14.001  1.00 86.67           C  
ATOM    540  C   ILE    77      11.030  -6.280 -14.811  1.00 86.29           C  
ATOM    541  CB  ILE    77       9.782  -4.090 -14.768  1.00 85.74           C  
ATOM    542  O   ILE    77      10.602  -7.262 -15.422  1.00 85.28           O  
ATOM    543  CG1 ILE    77       8.655  -3.314 -14.077  1.00 84.70           C  
ATOM    544  CG2 ILE    77       9.426  -4.391 -16.227  1.00 84.26           C  
ATOM    545  CD1 ILE    77       8.529  -1.867 -14.535  1.00 82.86           C  
ATOM    546  N   VAL    78      12.313  -6.006 -14.829  1.00 81.68           N  
ATOM    547  CA  VAL    78      13.275  -6.631 -15.731  1.00 81.40           C  
ATOM    548  C   VAL    78      13.766  -7.947 -15.132  1.00 81.50           C  
ATOM    549  CB  VAL    78      14.472  -5.697 -16.020  1.00 80.02           C  
ATOM    550  O   VAL    78      13.751  -8.984 -15.801  1.00 80.70           O  
ATOM    551  CG1 VAL    78      15.521  -6.411 -16.870  1.00 78.03           C  
ATOM    552  CG2 VAL    78      13.998  -4.421 -16.711  1.00 77.32           C  
ATOM    553  N   ASP    79      14.182  -7.922 -13.845  1.00 80.45           N  
ATOM    554  CA  ASP    79      14.874  -9.062 -13.250  1.00 80.47           C  
ATOM    555  C   ASP    79      13.885 -10.023 -12.593  1.00 80.62           C  
ATOM    556  CB  ASP    79      15.907  -8.589 -12.226  1.00 79.50           C  
ATOM    557  O   ASP    79      14.109 -11.235 -12.574  1.00 79.98           O  
ATOM    558  CG  ASP    79      16.990  -7.716 -12.837  1.00 78.84           C  
ATOM    559  OD1 ASP    79      17.336  -7.912 -14.021  1.00 80.75           O  
ATOM    560  OD2 ASP    79      17.504  -6.825 -12.125  1.00 77.90           O  
ATOM    561  N   PHE    80      12.717  -9.550 -12.180  1.00 84.58           N  
ATOM    562  CA  PHE    80      11.760 -10.386 -11.464  1.00 84.79           C  
ATOM    563  C   PHE    80      10.518 -10.633 -12.312  1.00 83.75           C  
ATOM    564  CB  PHE    80      11.366  -9.736 -10.134  1.00 84.34           C  
ATOM    565  O   PHE    80       9.588 -11.316 -11.876  1.00 81.77           O  
ATOM    566  CG  PHE    80      12.499  -9.640  -9.147  1.00 86.96           C  
ATOM    567  CD1 PHE    80      12.913 -10.757  -8.433  1.00 85.81           C  
ATOM    568  CD2 PHE    80      13.149  -8.432  -8.934  1.00 86.07           C  
ATOM    569  CE1 PHE    80      13.961 -10.671  -7.519  1.00 86.09           C  
ATOM    570  CE2 PHE    80      14.197  -8.338  -8.023  1.00 85.92           C  
ATOM    571  CZ  PHE    80      14.601  -9.458  -7.315  1.00 84.89           C  
ATOM    572  N   GLY    81      10.470 -10.096 -13.508  1.00 85.93           N  
ATOM    573  CA  GLY    81       9.426 -10.359 -14.486  1.00 85.46           C  
ATOM    574  C   GLY    81       8.063  -9.854 -14.054  1.00 85.19           C  
ATOM    575  O   GLY    81       7.039 -10.458 -14.381  1.00 83.29           O  
ATOM    576  N   LEU    82       7.938  -8.799 -13.322  1.00 89.70           N  
ATOM    577  CA  LEU    82       6.663  -8.216 -12.918  1.00 89.62           C  
ATOM    578  C   LEU    82       5.990  -7.514 -14.092  1.00 89.31           C  
ATOM    579  CB  LEU    82       6.865  -7.229 -11.766  1.00 88.26           C  
ATOM    580  O   LEU    82       6.528  -6.544 -14.632  1.00 87.98           O  
ATOM    581  CG  LEU    82       5.600  -6.762 -11.043  1.00 83.96           C  
ATOM    582  CD1 LEU    82       5.872  -6.599  -9.551  1.00 78.80           C  
ATOM    583  CD2 LEU    82       5.092  -5.457 -11.645  1.00 78.84           C  
ATOM    584  N   ASP    83       4.869  -7.992 -14.452  1.00 89.33           N  
ATOM    585  CA  ASP    83       4.025  -7.359 -15.461  1.00 89.53           C  
ATOM    586  C   ASP    83       3.083  -6.338 -14.827  1.00 89.81           C  
ATOM    587  CB  ASP    83       3.221  -8.413 -16.226  1.00 88.39           C  
ATOM    588  O   ASP    83       2.007  -6.696 -14.343  1.00 89.05           O  
ATOM    589  CG  ASP    83       2.398  -7.823 -17.358  1.00 85.58           C  
ATOM    590  OD1 ASP    83       2.667  -6.676 -17.775  1.00 84.68           O  
ATOM    591  OD2 ASP    83       1.471  -8.512 -17.837  1.00 85.19           O  
ATOM    592  N   LEU    84       3.529  -5.075 -14.772  1.00 90.64           N  
ATOM    593  CA  LEU    84       2.763  -3.972 -14.201  1.00 90.89           C  
ATOM    594  C   LEU    84       1.710  -3.475 -15.186  1.00 90.66           C  
ATOM    595  CB  LEU    84       3.693  -2.822 -13.806  1.00 89.70           C  
ATOM    596  O   LEU    84       1.994  -2.616 -16.024  1.00 89.53           O  
ATOM    597  CG  LEU    84       3.055  -1.673 -13.023  1.00 87.21           C  
ATOM    598  CD1 LEU    84       2.499  -2.180 -11.696  1.00 83.55           C  
ATOM    599  CD2 LEU    84       4.066  -0.555 -12.793  1.00 83.74           C  
ATOM    600  N   LEU    85       0.447  -3.977 -15.104  1.00 90.81           N  
ATOM    601  CA  LEU    85      -0.668  -3.745 -16.015  1.00 90.91           C  
ATOM    602  C   LEU    85      -1.091  -2.280 -15.994  1.00 90.41           C  
ATOM    603  CB  LEU    85      -1.856  -4.637 -15.647  1.00 90.87           C  
ATOM    604  O   LEU    85      -1.465  -1.723 -17.029  1.00 89.51           O  
ATOM    605  CG  LEU    85      -1.614  -6.146 -15.704  1.00 91.02           C  
ATOM    606  CD1 LEU    85      -2.904  -6.902 -15.399  1.00 90.18           C  
ATOM    607  CD2 LEU    85      -1.062  -6.549 -17.068  1.00 89.98           C  
ATOM    608  N   TRP    86      -1.067  -1.679 -14.814  1.00 90.65           N  
ATOM    609  CA  TRP    86      -1.325  -0.255 -14.627  1.00 91.83           C  
ATOM    610  C   TRP    86      -0.760   0.229 -13.295  1.00 91.80           C  
ATOM    611  CB  TRP    86      -2.827   0.033 -14.694  1.00 90.74           C  
ATOM    612  O   TRP    86      -0.823  -0.484 -12.291  1.00 91.18           O  
ATOM    613  CG  TRP    86      -3.170   1.491 -14.626  1.00 86.55           C  
ATOM    614  CD1 TRP    86      -3.246   2.370 -15.671  1.00 82.23           C  
ATOM    615  CD2 TRP    86      -3.480   2.241 -13.448  1.00 83.95           C  
ATOM    616  CE2 TRP    86      -3.735   3.570 -13.853  1.00 85.82           C  
ATOM    617  CE3 TRP    86      -3.568   1.918 -12.087  1.00 87.16           C  
ATOM    618  NE1 TRP    86      -3.585   3.622 -15.213  1.00 87.15           N  
ATOM    619  CH2 TRP    86      -4.151   4.233 -11.620  1.00 85.10           C  
ATOM    620  CZ2 TRP    86      -4.072   4.576 -12.944  1.00 85.93           C  
ATOM    621  CZ3 TRP    86      -3.904   2.921 -11.184  1.00 85.97           C  
ATOM    622  N   HIS    87      -0.312   1.443 -13.324  1.00 92.52           N  
ATOM    623  CA  HIS    87       0.162   2.197 -12.169  1.00 92.92           C  
ATOM    624  C   HIS    87      -0.152   3.682 -12.313  1.00 92.15           C  
ATOM    625  CB  HIS    87       1.666   1.995 -11.978  1.00 92.48           C  
ATOM    626  O   HIS    87       0.083   4.271 -13.371  1.00 91.03           O  
ATOM    627  CG  HIS    87       2.231   2.752 -10.818  1.00 92.33           C  
ATOM    628  CD2 HIS    87       2.362   2.413  -9.514  1.00 90.86           C  
ATOM    629  ND1 HIS    87       2.742   4.026 -10.939  1.00 90.89           N  
ATOM    630  CE1 HIS    87       3.164   4.438  -9.755  1.00 90.44           C  
ATOM    631  NE2 HIS    87       2.945   3.478  -8.873  1.00 91.05           N  
ATOM    632  N   PRO    88      -0.587   4.429 -11.255  1.00 91.75           N  
ATOM    633  CA  PRO    88      -1.150   5.776 -11.374  1.00 91.22           C  
ATOM    634  C   PRO    88      -0.163   6.778 -11.967  1.00 89.49           C  
ATOM    635  CB  PRO    88      -1.498   6.141  -9.928  1.00 90.25           C  
ATOM    636  O   PRO    88      -0.570   7.723 -12.647  1.00 86.76           O  
ATOM    637  CG  PRO    88      -1.828   4.839  -9.274  1.00 88.93           C  
ATOM    638  CD  PRO    88      -0.932   3.777  -9.845  1.00 88.11           C  
ATOM    639  N   SER    89       1.175   6.600 -11.763  1.00 89.45           N  
ATOM    640  CA  SER    89       2.194   7.514 -12.268  1.00 88.96           C  
ATOM    641  C   SER    89       2.832   6.980 -13.546  1.00 87.64           C  
ATOM    642  CB  SER    89       3.273   7.751 -11.211  1.00 87.35           C  
ATOM    643  O   SER    89       3.084   7.739 -14.484  1.00 85.42           O  
ATOM    644  OG  SER    89       2.711   8.308 -10.035  1.00 79.45           O  
ATOM    645  N   LEU    90       3.056   5.661 -13.722  1.00 86.06           N  
ATOM    646  CA  LEU    90       3.726   5.034 -14.856  1.00 86.00           C  
ATOM    647  C   LEU    90       2.739   4.755 -15.985  1.00 84.74           C  
ATOM    648  CB  LEU    90       4.406   3.732 -14.424  1.00 85.28           C  
ATOM    649  O   LEU    90       3.124   4.718 -17.156  1.00 82.66           O  
ATOM    650  CG  LEU    90       5.542   3.865 -13.409  1.00 84.81           C  
ATOM    651  CD1 LEU    90       6.061   2.487 -13.011  1.00 82.73           C  
ATOM    652  CD2 LEU    90       6.668   4.723 -13.975  1.00 82.91           C  
ATOM    653  N   GLY    91       1.482   4.577 -15.713  1.00 84.78           N  
ATOM    654  CA  GLY    91       0.431   4.270 -16.670  1.00 84.99           C  
ATOM    655  C   GLY    91      -0.302   5.502 -17.166  1.00 84.88           C  
ATOM    656  O   GLY    91      -1.349   5.391 -17.808  1.00 82.52           O  
ATOM    657  N   LEU    92       0.179   6.779 -16.859  1.00 79.22           N  
ATOM    658  CA  LEU    92      -0.503   8.019 -17.214  1.00 79.90           C  
ATOM    659  C   LEU    92      -0.655   8.141 -18.727  1.00 79.18           C  
ATOM    660  CB  LEU    92       0.263   9.227 -16.668  1.00 76.12           C  
ATOM    661  O   LEU    92      -1.671   8.643 -19.214  1.00 77.61           O  
ATOM    662  CG  LEU    92       0.113   9.505 -15.171  1.00 70.31           C  
ATOM    663  CD1 LEU    92       1.049  10.630 -14.744  1.00 65.50           C  
ATOM    664  CD2 LEU    92      -1.334   9.849 -14.834  1.00 66.35           C  
ATOM    665  N   GLU    93       0.252   7.644 -19.439  1.00 73.89           N  
ATOM    666  CA  GLU    93       0.274   7.738 -20.896  1.00 74.65           C  
ATOM    667  C   GLU    93      -0.813   6.869 -21.521  1.00 74.31           C  
ATOM    668  CB  GLU    93       1.647   7.336 -21.441  1.00 71.01           C  
ATOM    669  O   GLU    93      -1.231   7.109 -22.656  1.00 73.00           O  
ATOM    670  CG  GLU    93       1.955   5.853 -21.297  1.00 65.64           C  
ATOM    671  CD  GLU    93       3.084   5.566 -20.321  1.00 64.48           C  
ATOM    672  OE1 GLU    93       3.625   6.523 -19.720  1.00 62.69           O  
ATOM    673  OE2 GLU    93       3.433   4.376 -20.156  1.00 58.59           O  
ATOM    674  N   LEU    94      -1.293   5.836 -20.785  1.00 77.65           N  
ATOM    675  CA  LEU    94      -2.351   4.975 -21.301  1.00 77.71           C  
ATOM    676  C   LEU    94      -3.655   5.750 -21.458  1.00 78.07           C  
ATOM    677  CB  LEU    94      -2.566   3.776 -20.373  1.00 75.54           C  
ATOM    678  O   LEU    94      -4.502   5.388 -22.278  1.00 76.36           O  
ATOM    679  CG  LEU    94      -1.412   2.776 -20.279  1.00 72.99           C  
ATOM    680  CD1 LEU    94      -1.775   1.636 -19.333  1.00 70.13           C  
ATOM    681  CD2 LEU    94      -1.055   2.239 -21.661  1.00 70.56           C  
ATOM    682  N   GLY    95      -3.841   6.783 -20.759  1.00 77.69           N  
ATOM    683  CA  GLY    95      -5.067   7.563 -20.815  1.00 77.99           C  
ATOM    684  C   GLY    95      -6.319   6.717 -20.672  1.00 78.11           C  
ATOM    685  O   GLY    95      -6.416   5.892 -19.762  1.00 75.09           O  
ATOM    686  N   ASN    96      -7.225   6.838 -21.583  1.00 78.48           N  
ATOM    687  CA  ASN    96      -8.507   6.142 -21.570  1.00 78.70           C  
ATOM    688  C   ASN    96      -8.334   4.643 -21.798  1.00 79.79           C  
ATOM    689  CB  ASN    96      -9.450   6.734 -22.619  1.00 75.99           C  
ATOM    690  O   ASN    96      -9.204   3.851 -21.434  1.00 78.52           O  
ATOM    691  CG  ASN    96      -9.960   8.110 -22.237  1.00 72.02           C  
ATOM    692  ND2 ASN    96     -10.383   8.882 -23.230  1.00 69.95           N  
ATOM    693  OD1 ASN    96      -9.972   8.475 -21.059  1.00 70.70           O  
ATOM    694  N   ASN    97      -7.213   4.244 -22.320  1.00 80.04           N  
ATOM    695  CA  ASN    97      -6.955   2.829 -22.569  1.00 79.80           C  
ATOM    696  C   ASN    97      -6.751   2.059 -21.268  1.00 80.68           C  
ATOM    697  CB  ASN    97      -5.740   2.658 -23.483  1.00 77.72           C  
ATOM    698  O   ASN    97      -6.960   0.845 -21.221  1.00 79.18           O  
ATOM    699  CG  ASN    97      -5.978   3.198 -24.880  1.00 73.91           C  
ATOM    700  ND2 ASN    97      -4.933   3.741 -25.492  1.00 70.89           N  
ATOM    701  OD1 ASN    97      -7.093   3.129 -25.403  1.00 71.96           O  
ATOM    702  N   ALA    98      -6.367   2.793 -20.211  1.00 84.40           N  
ATOM    703  CA  ALA    98      -6.264   2.188 -18.886  1.00 84.73           C  
ATOM    704  C   ALA    98      -7.575   1.519 -18.484  1.00 85.83           C  
ATOM    705  CB  ALA    98      -5.866   3.238 -17.851  1.00 82.94           C  
ATOM    706  O   ALA    98      -7.572   0.444 -17.880  1.00 85.40           O  
ATOM    707  N   GLN    99      -8.730   2.073 -18.956  1.00 88.75           N  
ATOM    708  CA  GLN    99     -10.048   1.534 -18.637  1.00 89.36           C  
ATOM    709  C   GLN    99     -10.192   0.101 -19.142  1.00 90.41           C  
ATOM    710  CB  GLN    99     -11.147   2.414 -19.233  1.00 86.77           C  
ATOM    711  O   GLN    99     -10.743  -0.755 -18.446  1.00 90.13           O  
ATOM    712  CG  GLN    99     -11.193   3.820 -18.650  1.00 79.62           C  
ATOM    713  CD  GLN    99     -12.329   4.653 -19.214  1.00 77.49           C  
ATOM    714  NE2 GLN    99     -12.118   5.962 -19.302  1.00 73.54           N  
ATOM    715  OE1 GLN    99     -13.387   4.124 -19.568  1.00 76.75           O  
ATOM    716  N   LYS   100      -9.716  -0.195 -20.317  1.00 88.36           N  
ATOM    717  CA  LYS   100      -9.803  -1.546 -20.864  1.00 89.04           C  
ATOM    718  C   LYS   100      -9.067  -2.547 -19.976  1.00 90.00           C  
ATOM    719  CB  LYS   100      -9.234  -1.589 -22.283  1.00 87.65           C  
ATOM    720  O   LYS   100      -9.588  -3.625 -19.684  1.00 89.99           O  
ATOM    721  CG  LYS   100      -9.440  -2.919 -22.993  1.00 84.69           C  
ATOM    722  CD  LYS   100      -8.789  -2.924 -24.370  1.00 84.32           C  
ATOM    723  CE  LYS   100      -9.067  -4.222 -25.116  1.00 81.84           C  
ATOM    724  NZ  LYS   100      -8.726  -5.419 -24.291  1.00 82.04           N  
ATOM    725  N   VAL   101      -7.918  -2.232 -19.444  1.00 90.29           N  
ATOM    726  CA  VAL   101      -7.135  -3.094 -18.564  1.00 90.94           C  
ATOM    727  C   VAL   101      -7.945  -3.431 -17.315  1.00 92.20           C  
ATOM    728  CB  VAL   101      -5.795  -2.434 -18.168  1.00 89.65           C  
ATOM    729  O   VAL   101      -8.024  -4.595 -16.914  1.00 92.34           O  
ATOM    730  CG1 VAL   101      -5.032  -3.312 -17.178  1.00 86.55           C  
ATOM    731  CG2 VAL   101      -4.947  -2.163 -19.410  1.00 86.51           C  
ATOM    732  N   PHE   102      -8.605  -2.512 -16.760  1.00 93.43           N  
ATOM    733  CA  PHE   102      -9.440  -2.696 -15.578  1.00 94.12           C  
ATOM    734  C   PHE   102     -10.625  -3.602 -15.889  1.00 94.13           C  
ATOM    735  CB  PHE   102      -9.936  -1.346 -15.052  1.00 93.32           C  
ATOM    736  O   PHE   102     -10.902  -4.548 -15.148  1.00 93.74           O  
ATOM    737  CG  PHE   102      -8.932  -0.623 -14.195  1.00 91.63           C  
ATOM    738  CD1 PHE   102      -9.110  -0.530 -12.820  1.00 88.91           C  
ATOM    739  CD2 PHE   102      -7.810  -0.036 -14.765  1.00 88.86           C  
ATOM    740  CE1 PHE   102      -8.182   0.138 -12.024  1.00 88.93           C  
ATOM    741  CE2 PHE   102      -6.878   0.634 -13.976  1.00 88.60           C  
ATOM    742  CZ  PHE   102      -7.067   0.720 -12.606  1.00 87.82           C  
ATOM    743  N   TRP   103     -11.297  -3.347 -17.034  1.00 93.86           N  
ATOM    744  CA  TRP   103     -12.437  -4.150 -17.462  1.00 94.77           C  
ATOM    745  C   TRP   103     -12.013  -5.585 -17.757  1.00 94.42           C  
ATOM    746  CB  TRP   103     -13.096  -3.535 -18.699  1.00 92.97           C  
ATOM    747  O   TRP   103     -12.664  -6.535 -17.317  1.00 93.23           O  
ATOM    748  CG  TRP   103     -13.987  -2.367 -18.398  1.00 83.71           C  
ATOM    749  CD1 TRP   103     -13.859  -1.090 -18.867  1.00 76.44           C  
ATOM    750  CD2 TRP   103     -15.142  -2.371 -17.554  1.00 77.93           C  
ATOM    751  CE2 TRP   103     -15.667  -1.059 -17.558  1.00 77.15           C  
ATOM    752  CE3 TRP   103     -15.786  -3.356 -16.794  1.00 73.73           C  
ATOM    753  NE1 TRP   103     -14.866  -0.298 -18.366  1.00 80.41           N  
ATOM    754  CH2 TRP   103     -17.417  -1.692 -16.096  1.00 79.43           C  
ATOM    755  CZ2 TRP   103     -16.807  -0.708 -16.831  1.00 80.47           C  
ATOM    756  CZ3 TRP   103     -16.921  -3.005 -16.071  1.00 79.20           C  
ATOM    757  N   ASP   104     -10.929  -5.839 -18.478  1.00 92.38           N  
ATOM    758  CA  ASP   104     -10.401  -7.159 -18.809  1.00 93.24           C  
ATOM    759  C   ASP   104     -10.039  -7.938 -17.547  1.00 94.04           C  
ATOM    760  CB  ASP   104      -9.178  -7.036 -19.720  1.00 92.41           C  
ATOM    761  O   ASP   104     -10.382  -9.115 -17.417  1.00 94.20           O  
ATOM    762  CG  ASP   104      -9.514  -6.473 -21.090  1.00 90.10           C  
ATOM    763  OD1 ASP   104     -10.712  -6.309 -21.405  1.00 90.09           O  
ATOM    764  OD2 ASP   104      -8.571  -6.193 -21.862  1.00 89.79           O  
ATOM    765  N   CYS   105      -9.415  -7.307 -16.505  1.00 95.19           N  
ATOM    766  CA  CYS   105      -9.074  -7.924 -15.228  1.00 95.62           C  
ATOM    767  C   CYS   105     -10.329  -8.248 -14.427  1.00 95.78           C  
ATOM    768  CB  CYS   105      -8.162  -7.006 -14.416  1.00 95.10           C  
ATOM    769  O   CYS   105     -10.483  -9.366 -13.930  1.00 95.39           O  
ATOM    770  SG  CYS   105      -6.492  -6.858 -15.088  1.00 95.86           S  
ATOM    771  N   ALA   106     -11.289  -7.337 -14.359  1.00 96.63           N  
ATOM    772  CA  ALA   106     -12.508  -7.485 -13.568  1.00 96.59           C  
ATOM    773  C   ALA   106     -13.397  -8.589 -14.132  1.00 95.88           C  
ATOM    774  CB  ALA   106     -13.273  -6.164 -13.517  1.00 96.05           C  
ATOM    775  O   ALA   106     -14.046  -9.318 -13.378  1.00 94.95           O  
ATOM    776  N   LYS   107     -13.346  -8.858 -15.416  1.00 95.93           N  
ATOM    777  CA  LYS   107     -14.135  -9.877 -16.102  1.00 95.87           C  
ATOM    778  C   LYS   107     -13.398 -11.214 -16.134  1.00 95.62           C  
ATOM    779  CB  LYS   107     -14.469  -9.429 -17.526  1.00 94.81           C  
ATOM    780  O   LYS   107     -13.966 -12.232 -16.534  1.00 94.94           O  
ATOM    781  CG  LYS   107     -15.501  -8.314 -17.598  1.00 90.24           C  
ATOM    782  CD  LYS   107     -15.678  -7.807 -19.023  1.00 86.42           C  
ATOM    783  CE  LYS   107     -16.635  -6.624 -19.082  1.00 83.72           C  
ATOM    784  NZ  LYS   107     -16.705  -6.036 -20.453  1.00 85.12           N  
ATOM    785  N   GLY   108     -12.167 -11.213 -15.808  1.00 95.28           N  
ATOM    786  CA  GLY   108     -11.318 -12.390 -15.899  1.00 95.34           C  
ATOM    787  C   GLY   108     -10.861 -12.689 -17.314  1.00 94.75           C  
ATOM    788  O   GLY   108     -10.406 -13.797 -17.605  1.00 93.55           O  
ATOM    789  N   GLU   109     -10.982 -11.808 -18.232  1.00 92.93           N  
ATOM    790  CA  GLU   109     -10.478 -11.897 -19.599  1.00 92.96           C  
ATOM    791  C   GLU   109      -8.965 -11.703 -19.644  1.00 91.38           C  
ATOM    792  CB  GLU   109     -11.168 -10.864 -20.494  1.00 92.56           C  
ATOM    793  O   GLU   109      -8.299 -12.190 -20.559  1.00 89.60           O  
ATOM    794  CG  GLU   109     -12.652 -11.125 -20.704  1.00 91.40           C  
ATOM    795  CD  GLU   109     -13.355 -10.012 -21.465  1.00 88.65           C  
ATOM    796  OE1 GLU   109     -12.686  -9.030 -21.860  1.00 89.33           O  
ATOM    797  OE2 GLU   109     -14.585 -10.122 -21.666  1.00 90.06           O  
ATOM    798  N   ARG   110      -8.366 -11.028 -18.647  1.00 92.35           N  
ATOM    799  CA  ARG   110      -6.940 -10.915 -18.355  1.00 92.36           C  
ATOM    800  C   ARG   110      -6.623 -11.446 -16.961  1.00 92.88           C  
ATOM    801  CB  ARG   110      -6.479  -9.462 -18.480  1.00 90.90           C  
ATOM    802  O   ARG   110      -7.254 -11.046 -15.981  1.00 92.33           O  
ATOM    803  CG  ARG   110      -4.981  -9.273 -18.300  1.00 85.73           C  
ATOM    804  CD  ARG   110      -4.538  -7.870 -18.691  1.00 83.32           C  
ATOM    805  NE  ARG   110      -3.091  -7.793 -18.873  1.00 80.63           N  
ATOM    806  NH1 ARG   110      -3.157  -5.945 -20.259  1.00 76.41           N  
ATOM    807  NH2 ARG   110      -1.147  -6.902 -19.711  1.00 73.69           N  
ATOM    808  CZ  ARG   110      -2.468  -6.880 -19.614  1.00 78.09           C  
ATOM    809  N   PRO   111      -5.645 -12.362 -16.814  1.00 92.24           N  
ATOM    810  CA  PRO   111      -5.205 -12.795 -15.486  1.00 92.88           C  
ATOM    811  C   PRO   111      -4.701 -11.639 -14.625  1.00 93.83           C  
ATOM    812  CB  PRO   111      -4.074 -13.780 -15.794  1.00 91.41           C  
ATOM    813  O   PRO   111      -4.043 -10.727 -15.133  1.00 93.85           O  
ATOM    814  CG  PRO   111      -4.351 -14.258 -17.182  1.00 88.02           C  
ATOM    815  CD  PRO   111      -4.944 -13.123 -17.968  1.00 88.50           C  
ATOM    816  N   LEU   112      -5.145 -11.646 -13.376  1.00 95.96           N  
ATOM    817  CA  LEU   112      -4.693 -10.714 -12.349  1.00 96.43           C  
ATOM    818  C   LEU   112      -4.092 -11.461 -11.163  1.00 96.36           C  
ATOM    819  CB  LEU   112      -5.852  -9.831 -11.878  1.00 96.22           C  
ATOM    820  O   LEU   112      -4.823 -11.997 -10.327  1.00 95.77           O  
ATOM    821  CG  LEU   112      -5.517  -8.783 -10.816  1.00 95.59           C  
ATOM    822  CD1 LEU   112      -4.379  -7.888 -11.295  1.00 93.86           C  
ATOM    823  CD2 LEU   112      -6.751  -7.952 -10.477  1.00 93.71           C  
ATOM    824  N   ASP   113      -2.768 -11.555 -11.126  1.00 96.38           N  
ATOM    825  CA  ASP   113      -2.075 -12.262 -10.054  1.00 96.69           C  
ATOM    826  C   ASP   113      -2.096 -11.454  -8.759  1.00 97.08           C  
ATOM    827  CB  ASP   113      -0.631 -12.568 -10.459  1.00 96.14           C  
ATOM    828  O   ASP   113      -2.450 -11.977  -7.700  1.00 96.92           O  
ATOM    829  CG  ASP   113      -0.536 -13.490 -11.662  1.00 93.79           C  
ATOM    830  OD1 ASP   113      -1.071 -14.618 -11.610  1.00 92.04           O  
ATOM    831  OD2 ASP   113       0.083 -13.086 -12.670  1.00 92.54           O  
ATOM    832  N   ILE   114      -1.798 -10.173  -8.831  1.00 97.32           N  
ATOM    833  CA  ILE   114      -1.694  -9.315  -7.655  1.00 97.54           C  
ATOM    834  C   ILE   114      -2.489  -8.031  -7.882  1.00 97.68           C  
ATOM    835  CB  ILE   114      -0.222  -8.983  -7.327  1.00 97.31           C  
ATOM    836  O   ILE   114      -2.148  -7.228  -8.753  1.00 97.46           O  
ATOM    837  CG1 ILE   114       0.613 -10.267  -7.256  1.00 96.20           C  
ATOM    838  CG2 ILE   114      -0.125  -8.195  -6.017  1.00 96.31           C  
ATOM    839  CD1 ILE   114       2.116 -10.027  -7.218  1.00 95.04           C  
ATOM    840  N   PHE   115      -3.485  -7.790  -7.097  1.00 98.15           N  
ATOM    841  CA  PHE   115      -4.163  -6.503  -6.991  1.00 98.22           C  
ATOM    842  C   PHE   115      -3.579  -5.675  -5.853  1.00 98.22           C  
ATOM    843  CB  PHE   115      -5.667  -6.703  -6.776  1.00 98.19           C  
ATOM    844  O   PHE   115      -3.732  -6.024  -4.681  1.00 98.01           O  
ATOM    845  CG  PHE   115      -6.427  -5.420  -6.576  1.00 97.98           C  
ATOM    846  CD1 PHE   115      -6.332  -4.388  -7.502  1.00 97.48           C  
ATOM    847  CD2 PHE   115      -7.238  -5.246  -5.462  1.00 97.46           C  
ATOM    848  CE1 PHE   115      -7.035  -3.199  -7.319  1.00 96.78           C  
ATOM    849  CE2 PHE   115      -7.943  -4.060  -5.273  1.00 96.70           C  
ATOM    850  CZ  PHE   115      -7.839  -3.038  -6.202  1.00 96.50           C  
ATOM    851  N   VAL   116      -2.899  -4.615  -6.195  1.00 98.33           N  
ATOM    852  CA  VAL   116      -2.361  -3.645  -5.248  1.00 98.31           C  
ATOM    853  C   VAL   116      -3.324  -2.468  -5.110  1.00 98.30           C  
ATOM    854  CB  VAL   116      -0.965  -3.143  -5.681  1.00 98.17           C  
ATOM    855  O   VAL   116      -3.663  -1.816  -6.101  1.00 98.08           O  
ATOM    856  CG1 VAL   116      -0.422  -2.126  -4.678  1.00 97.28           C  
ATOM    857  CG2 VAL   116       0.000  -4.317  -5.832  1.00 97.37           C  
ATOM    858  N   PHE   117      -3.706  -2.152  -3.949  1.00 98.10           N  
ATOM    859  CA  PHE   117      -4.572  -1.016  -3.652  1.00 98.06           C  
ATOM    860  C   PHE   117      -3.881  -0.043  -2.704  1.00 97.95           C  
ATOM    861  CB  PHE   117      -5.895  -1.492  -3.043  1.00 97.91           C  
ATOM    862  O   PHE   117      -3.385  -0.442  -1.649  1.00 97.56           O  
ATOM    863  CG  PHE   117      -6.902  -0.392  -2.844  1.00 96.98           C  
ATOM    864  CD1 PHE   117      -7.629   0.106  -3.918  1.00 94.79           C  
ATOM    865  CD2 PHE   117      -7.121   0.144  -1.581  1.00 94.50           C  
ATOM    866  CE1 PHE   117      -8.562   1.125  -3.736  1.00 93.42           C  
ATOM    867  CE2 PHE   117      -8.052   1.162  -1.392  1.00 92.58           C  
ATOM    868  CZ  PHE   117      -8.770   1.651  -2.471  1.00 92.77           C  
ATOM    869  N   GLU   118      -3.858   1.269  -3.045  1.00 97.16           N  
ATOM    870  CA  GLU   118      -3.396   2.342  -2.169  1.00 96.96           C  
ATOM    871  C   GLU   118      -4.480   3.397  -1.968  1.00 96.54           C  
ATOM    872  CB  GLU   118      -2.130   2.990  -2.736  1.00 95.85           C  
ATOM    873  O   GLU   118      -5.232   3.707  -2.895  1.00 95.46           O  
ATOM    874  CG  GLU   118      -2.371   3.814  -3.992  1.00 85.71           C  
ATOM    875  CD  GLU   118      -1.145   4.593  -4.443  1.00 79.81           C  
ATOM    876  OE1 GLU   118      -0.218   4.792  -3.625  1.00 78.22           O  
ATOM    877  OE2 GLU   118      -1.112   5.008  -5.623  1.00 77.77           O  
ATOM    878  N   GLY   119      -4.599   3.955  -0.809  1.00 96.08           N  
ATOM    879  CA  GLY   119      -5.628   4.919  -0.453  1.00 95.98           C  
ATOM    880  C   GLY   119      -6.796   4.297   0.289  1.00 95.80           C  
ATOM    881  O   GLY   119      -6.754   3.118   0.648  1.00 95.04           O  
ATOM    882  N   THR   120      -7.816   5.054   0.556  1.00 94.84           N  
ATOM    883  CA  THR   120      -9.027   4.562   1.202  1.00 94.84           C  
ATOM    884  C   THR   120     -10.103   4.247   0.167  1.00 94.89           C  
ATOM    885  CB  THR   120      -9.573   5.583   2.218  1.00 93.29           C  
ATOM    886  O   THR   120     -10.158   4.879  -0.891  1.00 94.31           O  
ATOM    887  CG2 THR   120     -10.117   6.822   1.515  1.00 77.59           C  
ATOM    888  OG1 THR   120     -10.626   4.977   2.977  1.00 79.68           O  
ATOM    889  N   VAL   121     -10.965   3.341   0.506  1.00 95.59           N  
ATOM    890  CA  VAL   121     -12.251   3.244  -0.175  1.00 95.51           C  
ATOM    891  C   VAL   121     -13.215   4.285   0.390  1.00 94.79           C  
ATOM    892  CB  VAL   121     -12.858   1.829  -0.043  1.00 95.14           C  
ATOM    893  O   VAL   121     -13.493   4.295   1.591  1.00 93.62           O  
ATOM    894  CG1 VAL   121     -14.129   1.706  -0.881  1.00 94.09           C  
ATOM    895  CG2 VAL   121     -11.837   0.770  -0.456  1.00 93.99           C  
ATOM    896  N   ILE   122     -13.616   5.203  -0.453  1.00 93.31           N  
ATOM    897  CA  ILE   122     -14.586   6.231  -0.092  1.00 93.19           C  
ATOM    898  C   ILE   122     -15.997   5.746  -0.416  1.00 92.12           C  
ATOM    899  CB  ILE   122     -14.296   7.562  -0.822  1.00 92.08           C  
ATOM    900  O   ILE   122     -16.364   5.621  -1.587  1.00 90.43           O  
ATOM    901  CG1 ILE   122     -12.869   8.036  -0.522  1.00 88.54           C  
ATOM    902  CG2 ILE   122     -15.321   8.629  -0.427  1.00 88.15           C  
ATOM    903  CD1 ILE   122     -12.473   9.311  -1.252  1.00 85.85           C  
ATOM    904  N   GLU   123     -16.858   5.528   0.617  1.00 89.34           N  
ATOM    905  CA  GLU   123     -18.198   4.963   0.482  1.00 87.46           C  
ATOM    906  C   GLU   123     -19.247   6.060   0.327  1.00 85.08           C  
ATOM    907  CB  GLU   123     -18.533   4.081   1.688  1.00 85.11           C  
ATOM    908  O   GLU   123     -20.335   5.815  -0.198  1.00 80.47           O  
ATOM    909  CG  GLU   123     -17.692   2.815   1.777  1.00 80.93           C  
ATOM    910  CD  GLU   123     -18.242   1.798   2.764  1.00 79.04           C  
ATOM    911  OE1 GLU   123     -17.884   1.860   3.962  1.00 76.53           O  
ATOM    912  OE2 GLU   123     -19.037   0.932   2.336  1.00 77.41           O  
ATOM    913  N   ALA   124     -18.899   7.320   0.539  1.00 83.23           N  
ATOM    914  CA  ALA   124     -19.804   8.465   0.596  1.00 83.31           C  
ATOM    915  C   ALA   124     -20.738   8.366   1.799  1.00 83.86           C  
ATOM    916  CB  ALA   124     -20.613   8.568  -0.694  1.00 80.17           C  
ATOM    917  O   ALA   124     -20.955   7.278   2.337  1.00 80.68           O  
ATOM    918  N   PRO   125     -21.489   9.425   2.145  1.00 73.66           N  
ATOM    919  CA  PRO   125     -22.386   9.391   3.302  1.00 72.91           C  
ATOM    920  C   PRO   125     -23.517   8.378   3.143  1.00 73.18           C  
ATOM    921  CB  PRO   125     -22.937  10.818   3.364  1.00 69.46           C  
ATOM    922  O   PRO   125     -24.037   7.865   4.137  1.00 69.81           O  
ATOM    923  CG  PRO   125     -21.875  11.664   2.739  1.00 67.29           C  
ATOM    924  CD  PRO   125     -21.179  10.854   1.683  1.00 66.69           C  
ATOM    925  N   ASN   126     -23.935   8.002   2.022  1.00 79.35           N  
ATOM    926  CA  ASN   126     -25.069   7.126   1.751  1.00 80.05           C  
ATOM    927  C   ASN   126     -24.617   5.776   1.202  1.00 80.20           C  
ATOM    928  CB  ASN   126     -26.045   7.794   0.781  1.00 74.95           C  
ATOM    929  O   ASN   126     -25.433   4.997   0.706  1.00 78.10           O  
ATOM    930  CG  ASN   126     -25.409   8.114  -0.558  1.00 67.58           C  
ATOM    931  ND2 ASN   126     -26.177   8.735  -1.446  1.00 61.62           N  
ATOM    932  OD1 ASN   126     -24.238   7.805  -0.793  1.00 62.46           O  
ATOM    933  N   GLY   127     -23.284   5.552   1.209  1.00 81.77           N  
ATOM    934  CA  GLY   127     -22.764   4.273   0.752  1.00 83.35           C  
ATOM    935  C   GLY   127     -22.802   4.118  -0.756  1.00 83.20           C  
ATOM    936  O   GLY   127     -22.608   3.018  -1.277  1.00 81.83           O  
ATOM    937  N   THR   128     -23.078   5.134  -1.567  1.00 84.30           N  
ATOM    938  CA  THR   128     -23.261   5.074  -3.013  1.00 85.23           C  
ATOM    939  C   THR   128     -21.919   4.910  -3.722  1.00 83.96           C  
ATOM    940  CB  THR   128     -23.972   6.335  -3.539  1.00 82.81           C  
ATOM    941  O   THR   128     -21.866   4.434  -4.858  1.00 82.02           O  
ATOM    942  CG2 THR   128     -25.389   6.437  -2.987  1.00 78.23           C  
ATOM    943  OG1 THR   128     -23.230   7.495  -3.141  1.00 81.18           O  
ATOM    944  N   GLY   129     -20.809   5.345  -3.025  1.00 82.76           N  
ATOM    945  CA  GLY   129     -19.483   5.357  -3.622  1.00 84.99           C  
ATOM    946  C   GLY   129     -19.306   6.449  -4.660  1.00 82.19           C  
ATOM    947  O   GLY   129     -18.299   6.479  -5.370  1.00 78.55           O  
ATOM    948  N   GLN   130     -20.234   7.403  -4.889  1.00 79.83           N  
ATOM    949  CA  GLN   130     -20.255   8.378  -5.974  1.00 81.82           C  
ATOM    950  C   GLN   130     -19.243   9.494  -5.731  1.00 78.20           C  
ATOM    951  CB  GLN   130     -21.657   8.968  -6.139  1.00 75.41           C  
ATOM    952  O   GLN   130     -19.030  10.345  -6.597  1.00 74.09           O  
ATOM    953  CG  GLN   130     -22.662   8.002  -6.753  1.00 68.94           C  
ATOM    954  CD  GLN   130     -24.030   8.627  -6.952  1.00 65.58           C  
ATOM    955  NE2 GLN   130     -24.841   8.017  -7.809  1.00 64.62           N  
ATOM    956  OE1 GLN   130     -24.356   9.649  -6.339  1.00 73.14           O  
ATOM    957  N   MET   131     -18.584   9.642  -4.674  1.00 84.25           N  
ATOM    958  CA  MET   131     -17.617  10.684  -4.341  1.00 85.22           C  
ATOM    959  C   MET   131     -16.250  10.368  -4.939  1.00 84.02           C  
ATOM    960  CB  MET   131     -17.499  10.845  -2.824  1.00 80.60           C  
ATOM    961  O   MET   131     -15.411  11.259  -5.086  1.00 81.50           O  
ATOM    962  CG  MET   131     -18.660  11.600  -2.196  1.00 70.48           C  
ATOM    963  SD  MET   131     -18.334  12.064  -0.451  1.00 68.11           S  
ATOM    964  CE  MET   131     -19.908  12.864  -0.033  1.00 61.13           C  
ATOM    965  N   ASP   132     -16.091   9.142  -5.234  1.00 87.90           N  
ATOM    966  CA  ASP   132     -14.850   8.671  -5.840  1.00 88.74           C  
ATOM    967  C   ASP   132     -15.131   7.759  -7.031  1.00 88.48           C  
ATOM    968  CB  ASP   132     -13.992   7.937  -4.806  1.00 86.76           C  
ATOM    969  O   ASP   132     -15.559   6.616  -6.857  1.00 86.87           O  
ATOM    970  CG  ASP   132     -12.575   7.679  -5.287  1.00 82.38           C  
ATOM    971  OD1 ASP   132     -12.154   8.284  -6.297  1.00 81.17           O  
ATOM    972  OD2 ASP   132     -11.874   6.862  -4.653  1.00 81.89           O  
ATOM    973  N   MET   133     -15.010   8.396  -8.190  1.00 88.49           N  
ATOM    974  CA  MET   133     -15.384   7.776  -9.459  1.00 89.27           C  
ATOM    975  C   MET   133     -14.159   7.564 -10.342  1.00 88.07           C  
ATOM    976  CB  MET   133     -16.416   8.634 -10.193  1.00 87.34           C  
ATOM    977  O   MET   133     -13.350   8.477 -10.519  1.00 86.28           O  
ATOM    978  CG  MET   133     -17.692   8.869  -9.402  1.00 83.50           C  
ATOM    979  SD  MET   133     -18.689   7.341  -9.204  1.00 87.81           S  
ATOM    980  CE  MET   133     -19.195   7.064 -10.924  1.00 79.68           C  
ATOM    981  N   PHE   134     -14.055   6.407 -10.958  1.00 89.40           N  
ATOM    982  CA  PHE   134     -13.077   6.097 -11.994  1.00 90.05           C  
ATOM    983  C   PHE   134     -13.757   5.494 -13.217  1.00 89.82           C  
ATOM    984  CB  PHE   134     -12.012   5.135 -11.459  1.00 89.52           C  
ATOM    985  O   PHE   134     -14.530   4.540 -13.098  1.00 88.94           O  
ATOM    986  CG  PHE   134     -10.985   4.734 -12.484  1.00 88.68           C  
ATOM    987  CD1 PHE   134      -9.934   5.584 -12.805  1.00 86.76           C  
ATOM    988  CD2 PHE   134     -11.072   3.506 -13.127  1.00 86.92           C  
ATOM    989  CE1 PHE   134      -8.983   5.216 -13.753  1.00 87.12           C  
ATOM    990  CE2 PHE   134     -10.125   3.131 -14.076  1.00 87.11           C  
ATOM    991  CZ  PHE   134      -9.082   3.988 -14.389  1.00 85.94           C  
ATOM    992  N   ALA   135     -13.582   6.098 -14.335  1.00 87.29           N  
ATOM    993  CA  ALA   135     -14.109   5.681 -15.632  1.00 87.51           C  
ATOM    994  C   ALA   135     -15.629   5.548 -15.589  1.00 87.47           C  
ATOM    995  CB  ALA   135     -13.475   4.362 -16.066  1.00 85.59           C  
ATOM    996  O   ALA   135     -16.192   4.605 -16.150  1.00 85.52           O  
ATOM    997  N   GLY   136     -16.359   6.444 -14.882  1.00 87.29           N  
ATOM    998  CA  GLY   136     -17.807   6.510 -14.774  1.00 87.90           C  
ATOM    999  C   GLY   136     -18.382   5.474 -13.827  1.00 88.12           C  
ATOM   1000  O   GLY   136     -19.597   5.266 -13.790  1.00 87.04           O  
ATOM   1001  N   ARG   137     -17.553   4.823 -13.041  1.00 91.70           N  
ATOM   1002  CA  ARG   137     -17.943   3.795 -12.082  1.00 92.49           C  
ATOM   1003  C   ARG   137     -17.391   4.104 -10.694  1.00 92.50           C  
ATOM   1004  CB  ARG   137     -17.460   2.418 -12.543  1.00 92.10           C  
ATOM   1005  O   ARG   137     -16.252   4.557 -10.559  1.00 92.17           O  
ATOM   1006  CG  ARG   137     -17.892   1.278 -11.636  1.00 91.69           C  
ATOM   1007  CD  ARG   137     -17.452  -0.074 -12.180  1.00 91.41           C  
ATOM   1008  NE  ARG   137     -17.752  -1.155 -11.245  1.00 90.48           N  
ATOM   1009  NH1 ARG   137     -16.482  -2.739 -12.347  1.00 87.22           N  
ATOM   1010  NH2 ARG   137     -17.621  -3.301 -10.439  1.00 86.55           N  
ATOM   1011  CZ  ARG   137     -17.284  -2.396 -11.346  1.00 90.01           C  
ATOM   1012  N   PRO   138     -18.208   3.905  -9.644  1.00 91.70           N  
ATOM   1013  CA  PRO   138     -17.692   4.077  -8.284  1.00 92.66           C  
ATOM   1014  C   PRO   138     -16.446   3.237  -8.015  1.00 93.30           C  
ATOM   1015  CB  PRO   138     -18.859   3.621  -7.404  1.00 91.69           C  
ATOM   1016  O   PRO   138     -16.416   2.048  -8.342  1.00 93.24           O  
ATOM   1017  CG  PRO   138     -20.081   3.888  -8.221  1.00 89.50           C  
ATOM   1018  CD  PRO   138     -19.769   3.585  -9.659  1.00 88.80           C  
ATOM   1019  N   MET   139     -15.454   3.775  -7.372  1.00 94.09           N  
ATOM   1020  CA  MET   139     -14.174   3.128  -7.097  1.00 94.50           C  
ATOM   1021  C   MET   139     -14.367   1.888  -6.230  1.00 95.51           C  
ATOM   1022  CB  MET   139     -13.214   4.101  -6.412  1.00 91.13           C  
ATOM   1023  O   MET   139     -13.713   0.866  -6.446  1.00 95.21           O  
ATOM   1024  CG  MET   139     -11.798   3.569  -6.272  1.00 74.84           C  
ATOM   1025  SD  MET   139     -10.596   4.879  -5.819  1.00 66.16           S  
ATOM   1026  CE  MET   139     -10.068   5.414  -7.470  1.00 62.80           C  
ATOM   1027  N   LYS   140     -15.262   1.892  -5.337  1.00 94.98           N  
ATOM   1028  CA  LYS   140     -15.555   0.755  -4.468  1.00 95.37           C  
ATOM   1029  C   LYS   140     -15.997  -0.458  -5.281  1.00 95.74           C  
ATOM   1030  CB  LYS   140     -16.633   1.124  -3.448  1.00 94.09           C  
ATOM   1031  O   LYS   140     -15.661  -1.595  -4.942  1.00 95.50           O  
ATOM   1032  CG  LYS   140     -18.010   1.347  -4.055  1.00 88.78           C  
ATOM   1033  CD  LYS   140     -19.082   1.471  -2.980  1.00 86.49           C  
ATOM   1034  CE  LYS   140     -20.481   1.475  -3.582  1.00 83.50           C  
ATOM   1035  NZ  LYS   140     -21.535   1.323  -2.535  1.00 80.72           N  
ATOM   1036  N   ASP   141     -16.744  -0.210  -6.383  1.00 95.26           N  
ATOM   1037  CA  ASP   141     -17.171  -1.300  -7.255  1.00 95.72           C  
ATOM   1038  C   ASP   141     -15.985  -1.893  -8.013  1.00 96.11           C  
ATOM   1039  CB  ASP   141     -18.235  -0.812  -8.241  1.00 95.06           C  
ATOM   1040  O   ASP   141     -15.871  -3.114  -8.139  1.00 96.05           O  
ATOM   1041  CG  ASP   141     -19.496  -0.318  -7.556  1.00 93.10           C  
ATOM   1042  OD1 ASP   141     -19.680  -0.586  -6.349  1.00 91.99           O  
ATOM   1043  OD2 ASP   141     -20.316   0.343  -8.229  1.00 91.89           O  
ATOM   1044  N   TRP   142     -14.994  -1.044  -8.446  1.00 95.77           N  
ATOM   1045  CA  TRP   142     -13.728  -1.499  -9.011  1.00 96.30           C  
ATOM   1046  C   TRP   142     -12.947  -2.329  -7.998  1.00 96.53           C  
ATOM   1047  CB  TRP   142     -12.885  -0.306  -9.472  1.00 95.87           C  
ATOM   1048  O   TRP   142     -12.495  -3.433  -8.308  1.00 96.15           O  
ATOM   1049  CG  TRP   142     -13.325   0.281 -10.779  1.00 93.37           C  
ATOM   1050  CD1 TRP   142     -13.822   1.536 -10.993  1.00 89.33           C  
ATOM   1051  CD2 TRP   142     -13.310  -0.367 -12.055  1.00 89.83           C  
ATOM   1052  CE2 TRP   142     -13.812   0.556 -12.998  1.00 90.55           C  
ATOM   1053  CE3 TRP   142     -12.919  -1.640 -12.491  1.00 88.47           C  
ATOM   1054  NE1 TRP   142     -14.117   1.708 -12.326  1.00 89.24           N  
ATOM   1055  CH2 TRP   142     -13.545  -1.007 -14.756  1.00 88.68           C  
ATOM   1056  CZ2 TRP   142     -13.934   0.245 -14.355  1.00 88.94           C  
ATOM   1057  CZ3 TRP   142     -13.041  -1.948 -13.842  1.00 88.65           C  
ATOM   1058  N   VAL   143     -12.882  -1.889  -6.770  1.00 97.54           N  
ATOM   1059  CA  VAL   143     -12.153  -2.576  -5.709  1.00 97.64           C  
ATOM   1060  C   VAL   143     -12.785  -3.941  -5.446  1.00 97.80           C  
ATOM   1061  CB  VAL   143     -12.126  -1.742  -4.408  1.00 97.38           C  
ATOM   1062  O   VAL   143     -12.081  -4.948  -5.342  1.00 97.65           O  
ATOM   1063  CG1 VAL   143     -11.525  -2.552  -3.260  1.00 95.78           C  
ATOM   1064  CG2 VAL   143     -11.342  -0.448  -4.620  1.00 95.93           C  
ATOM   1065  N   THR   144     -14.110  -4.064  -5.429  1.00 97.37           N  
ATOM   1066  CA  THR   144     -14.829  -5.317  -5.224  1.00 97.41           C  
ATOM   1067  C   THR   144     -14.508  -6.312  -6.336  1.00 97.57           C  
ATOM   1068  CB  THR   144     -16.350  -5.085  -5.162  1.00 96.99           C  
ATOM   1069  O   THR   144     -14.086  -7.438  -6.065  1.00 97.40           O  
ATOM   1070  CG2 THR   144     -17.096  -6.391  -4.911  1.00 95.17           C  
ATOM   1071  OG1 THR   144     -16.645  -4.168  -4.101  1.00 95.32           O  
ATOM   1072  N   ASP   145     -14.594  -5.933  -7.561  1.00 97.68           N  
ATOM   1073  CA  ASP   145     -14.431  -6.826  -8.703  1.00 97.85           C  
ATOM   1074  C   ASP   145     -12.968  -7.226  -8.884  1.00 98.02           C  
ATOM   1075  CB  ASP   145     -14.957  -6.167  -9.980  1.00 97.39           C  
ATOM   1076  O   ASP   145     -12.660  -8.403  -9.080  1.00 97.93           O  
ATOM   1077  CG  ASP   145     -16.470  -6.031  -9.997  1.00 94.08           C  
ATOM   1078  OD1 ASP   145     -17.144  -6.605  -9.114  1.00 91.89           O  
ATOM   1079  OD2 ASP   145     -16.993  -5.347 -10.903  1.00 92.32           O  
ATOM   1080  N   LEU   146     -12.045  -6.255  -8.757  1.00 97.89           N  
ATOM   1081  CA  LEU   146     -10.622  -6.514  -8.951  1.00 98.00           C  
ATOM   1082  C   LEU   146     -10.061  -7.351  -7.806  1.00 98.09           C  
ATOM   1083  CB  LEU   146      -9.849  -5.198  -9.064  1.00 97.93           C  
ATOM   1084  O   LEU   146      -9.304  -8.296  -8.036  1.00 97.95           O  
ATOM   1085  CG  LEU   146     -10.111  -4.363 -10.318  1.00 97.31           C  
ATOM   1086  CD1 LEU   146      -9.474  -2.984 -10.180  1.00 96.06           C  
ATOM   1087  CD2 LEU   146      -9.584  -5.079 -11.558  1.00 95.98           C  
ATOM   1088  N   ALA   147     -10.550  -7.104  -6.556  1.00 98.33           N  
ATOM   1089  CA  ALA   147     -10.167  -7.936  -5.418  1.00 98.32           C  
ATOM   1090  C   ALA   147     -10.727  -9.349  -5.559  1.00 98.23           C  
ATOM   1091  CB  ALA   147     -10.646  -7.306  -4.113  1.00 98.20           C  
ATOM   1092  O   ALA   147     -10.050 -10.327  -5.232  1.00 97.95           O  
ATOM   1093  N   GLY   148     -11.912  -9.505  -6.125  1.00 98.19           N  
ATOM   1094  CA  GLY   148     -12.526 -10.792  -6.412  1.00 98.15           C  
ATOM   1095  C   GLY   148     -11.864 -11.526  -7.563  1.00 98.07           C  
ATOM   1096  O   GLY   148     -11.872 -12.758  -7.607  1.00 97.75           O  
ATOM   1097  N   ALA   149     -11.194 -10.871  -8.463  1.00 98.04           N  
ATOM   1098  CA  ALA   149     -10.539 -11.427  -9.644  1.00 98.07           C  
ATOM   1099  C   ALA   149      -9.095 -11.813  -9.339  1.00 97.99           C  
ATOM   1100  CB  ALA   149     -10.587 -10.428 -10.798  1.00 97.64           C  
ATOM   1101  O   ALA   149      -8.562 -12.760  -9.924  1.00 97.62           O  
ATOM   1102  N   ALA   150      -8.470 -11.210  -8.398  1.00 98.26           N  
ATOM   1103  CA  ALA   150      -7.034 -11.318  -8.149  1.00 98.29           C  
ATOM   1104  C   ALA   150      -6.703 -12.602  -7.393  1.00 98.25           C  
ATOM   1105  CB  ALA   150      -6.537 -10.102  -7.371  1.00 98.12           C  
ATOM   1106  O   ALA   150      -7.468 -13.035  -6.528  1.00 97.98           O  
ATOM   1107  N   GLN   151      -5.522 -13.172  -7.625  1.00 98.03           N  
ATOM   1108  CA  GLN   151      -5.006 -14.289  -6.840  1.00 98.06           C  
ATOM   1109  C   GLN   151      -4.597 -13.836  -5.442  1.00 98.14           C  
ATOM   1110  CB  GLN   151      -3.819 -14.941  -7.550  1.00 97.44           C  
ATOM   1111  O   GLN   151      -4.880 -14.518  -4.455  1.00 97.89           O  
ATOM   1112  CG  GLN   151      -4.152 -15.487  -8.932  1.00 92.33           C  
ATOM   1113  CD  GLN   151      -5.288 -16.492  -8.908  1.00 87.70           C  
ATOM   1114  NE2 GLN   151      -6.216 -16.361  -9.849  1.00 87.60           N  
ATOM   1115  OE1 GLN   151      -5.331 -17.380  -8.050  1.00 88.88           O  
ATOM   1116  N   ILE   152      -4.066 -12.626  -5.324  1.00 98.09           N  
ATOM   1117  CA  ILE   152      -3.611 -12.018  -4.078  1.00 98.22           C  
ATOM   1118  C   ILE   152      -3.979 -10.536  -4.062  1.00 98.33           C  
ATOM   1119  CB  ILE   152      -2.088 -12.194  -3.887  1.00 97.78           C  
ATOM   1120  O   ILE   152      -3.905  -9.861  -5.091  1.00 98.21           O  
ATOM   1121  CG1 ILE   152      -1.712 -13.679  -3.937  1.00 91.85           C  
ATOM   1122  CG2 ILE   152      -1.632 -11.557  -2.571  1.00 92.04           C  
ATOM   1123  CD1 ILE   152      -0.211 -13.937  -3.975  1.00 87.77           C  
ATOM   1124  N   VAL   153      -4.312 -10.001  -2.927  1.00 98.52           N  
ATOM   1125  CA  VAL   153      -4.626  -8.591  -2.718  1.00 98.54           C  
ATOM   1126  C   VAL   153      -3.655  -7.989  -1.705  1.00 98.54           C  
ATOM   1127  CB  VAL   153      -6.083  -8.400  -2.239  1.00 98.44           C  
ATOM   1128  O   VAL   153      -3.470  -8.534  -0.614  1.00 98.40           O  
ATOM   1129  CG1 VAL   153      -6.408  -6.916  -2.078  1.00 97.81           C  
ATOM   1130  CG2 VAL   153      -7.056  -9.061  -3.213  1.00 97.83           C  
ATOM   1131  N   VAL   154      -3.078  -6.835  -2.058  1.00 98.48           N  
ATOM   1132  CA  VAL   154      -2.119  -6.124  -1.219  1.00 98.48           C  
ATOM   1133  C   VAL   154      -2.598  -4.694  -0.985  1.00 98.49           C  
ATOM   1134  CB  VAL   154      -0.708  -6.118  -1.849  1.00 98.33           C  
ATOM   1135  O   VAL   154      -2.844  -3.951  -1.938  1.00 98.32           O  
ATOM   1136  CG1 VAL   154       0.320  -5.562  -0.866  1.00 96.98           C  
ATOM   1137  CG2 VAL   154      -0.318  -7.525  -2.297  1.00 97.04           C  
ATOM   1138  N   ALA   155      -2.713  -4.278   0.236  1.00 98.10           N  
ATOM   1139  CA  ALA   155      -2.979  -2.906   0.663  1.00 98.06           C  
ATOM   1140  C   ALA   155      -1.681  -2.168   0.979  1.00 97.98           C  
ATOM   1141  CB  ALA   155      -3.901  -2.898   1.880  1.00 97.86           C  
ATOM   1142  O   ALA   155      -0.934  -2.569   1.874  1.00 97.68           O  
ATOM   1143  N   ILE   156      -1.437  -1.029   0.270  1.00 97.44           N  
ATOM   1144  CA  ILE   156      -0.221  -0.242   0.443  1.00 97.33           C  
ATOM   1145  C   ILE   156      -0.569   1.121   1.036  1.00 97.10           C  
ATOM   1146  CB  ILE   156       0.535  -0.068  -0.893  1.00 96.99           C  
ATOM   1147  O   ILE   156      -1.307   1.900   0.428  1.00 96.50           O  
ATOM   1148  CG1 ILE   156       0.889  -1.436  -1.488  1.00 94.48           C  
ATOM   1149  CG2 ILE   156       1.792   0.785  -0.695  1.00 94.57           C  
ATOM   1150  CD1 ILE   156       1.750  -2.302  -0.580  1.00 90.71           C  
ATOM   1151  N   GLY   157       0.037   1.397   2.202  1.00 95.37           N  
ATOM   1152  CA  GLY   157      -0.175   2.623   2.955  1.00 95.39           C  
ATOM   1153  C   GLY   157      -1.230   2.483   4.037  1.00 95.30           C  
ATOM   1154  O   GLY   157      -2.165   1.693   3.900  1.00 94.82           O  
ATOM   1155  N   ASP   158      -1.125   3.295   5.023  1.00 93.50           N  
ATOM   1156  CA  ASP   158      -2.000   3.236   6.190  1.00 93.60           C  
ATOM   1157  C   ASP   158      -3.452   3.506   5.801  1.00 93.67           C  
ATOM   1158  CB  ASP   158      -1.546   4.239   7.253  1.00 92.52           C  
ATOM   1159  O   ASP   158      -4.369   2.875   6.332  1.00 93.12           O  
ATOM   1160  CG  ASP   158      -2.419   4.223   8.495  1.00 88.22           C  
ATOM   1161  OD1 ASP   158      -3.263   5.130   8.659  1.00 84.13           O  
ATOM   1162  OD2 ASP   158      -2.259   3.296   9.319  1.00 85.84           O  
ATOM   1163  N   CYS   159      -3.707   4.331   4.810  1.00 93.72           N  
ATOM   1164  CA  CYS   159      -5.048   4.622   4.316  1.00 94.11           C  
ATOM   1165  C   CYS   159      -5.707   3.367   3.757  1.00 94.41           C  
ATOM   1166  CB  CYS   159      -4.999   5.706   3.239  1.00 93.19           C  
ATOM   1167  O   CYS   159      -6.866   3.081   4.063  1.00 94.17           O  
ATOM   1168  SG  CYS   159      -4.274   7.261   3.804  1.00 92.63           S  
ATOM   1169  N   ALA   160      -4.993   2.520   2.953  1.00 96.46           N  
ATOM   1170  CA  ALA   160      -5.512   1.274   2.396  1.00 96.60           C  
ATOM   1171  C   ALA   160      -5.622   0.196   3.470  1.00 96.67           C  
ATOM   1172  CB  ALA   160      -4.624   0.792   1.252  1.00 96.34           C  
ATOM   1173  O   ALA   160      -6.577  -0.584   3.481  1.00 96.47           O  
ATOM   1174  N   CYS   161      -4.673   0.150   4.390  1.00 96.16           N  
ATOM   1175  CA  CYS   161      -4.612  -0.880   5.422  1.00 96.13           C  
ATOM   1176  C   CYS   161      -5.674  -0.647   6.489  1.00 95.77           C  
ATOM   1177  CB  CYS   161      -3.226  -0.910   6.067  1.00 95.80           C  
ATOM   1178  O   CYS   161      -6.493  -1.527   6.759  1.00 94.96           O  
ATOM   1179  SG  CYS   161      -1.916  -1.456   4.951  1.00 96.04           S  
ATOM   1180  N   PHE   162      -5.718   0.601   7.057  1.00 93.95           N  
ATOM   1181  CA  PHE   162      -6.471   0.827   8.285  1.00 93.96           C  
ATOM   1182  C   PHE   162      -7.379   2.043   8.146  1.00 93.27           C  
ATOM   1183  CB  PHE   162      -5.522   1.013   9.473  1.00 93.37           C  
ATOM   1184  O   PHE   162      -7.987   2.485   9.123  1.00 91.88           O  
ATOM   1185  CG  PHE   162      -4.482  -0.068   9.593  1.00 92.37           C  
ATOM   1186  CD1 PHE   162      -4.853  -1.404   9.676  1.00 89.58           C  
ATOM   1187  CD2 PHE   162      -3.131   0.254   9.624  1.00 89.46           C  
ATOM   1188  CE1 PHE   162      -3.892  -2.406   9.787  1.00 89.10           C  
ATOM   1189  CE2 PHE   162      -2.165  -0.742   9.735  1.00 89.61           C  
ATOM   1190  CZ  PHE   162      -2.548  -2.071   9.818  1.00 88.87           C  
ATOM   1191  N   GLY   163      -7.493   2.674   6.968  1.00 92.92           N  
ATOM   1192  CA  GLY   163      -8.291   3.853   6.670  1.00 92.73           C  
ATOM   1193  C   GLY   163      -7.535   5.152   6.876  1.00 92.30           C  
ATOM   1194  O   GLY   163      -7.895   6.183   6.305  1.00 91.13           O  
ATOM   1195  N   GLY   164      -6.472   5.099   7.703  1.00 89.12           N  
ATOM   1196  CA  GLY   164      -5.550   6.211   7.870  1.00 88.82           C  
ATOM   1197  C   GLY   164      -6.242   7.509   8.243  1.00 88.40           C  
ATOM   1198  O   GLY   164      -7.244   7.500   8.961  1.00 86.73           O  
ATOM   1199  N   ILE   165      -5.630   8.688   7.670  1.00 85.68           N  
ATOM   1200  CA  ILE   165      -6.051  10.055   7.960  1.00 85.60           C  
ATOM   1201  C   ILE   165      -7.462  10.285   7.424  1.00 85.81           C  
ATOM   1202  CB  ILE   165      -5.073  11.088   7.356  1.00 84.31           C  
ATOM   1203  O   ILE   165      -8.322  10.816   8.129  1.00 84.95           O  
ATOM   1204  CG1 ILE   165      -3.714  11.013   8.062  1.00 80.43           C  
ATOM   1205  CG2 ILE   165      -5.658  12.500   7.442  1.00 80.10           C  
ATOM   1206  CD1 ILE   165      -2.613  11.807   7.372  1.00 78.08           C  
ATOM   1207  N   PRO   166      -7.899   9.831   6.271  1.00 86.21           N  
ATOM   1208  CA  PRO   166      -9.225  10.115   5.718  1.00 86.21           C  
ATOM   1209  C   PRO   166     -10.350   9.463   6.518  1.00 86.00           C  
ATOM   1210  CB  PRO   166      -9.150   9.531   4.305  1.00 85.56           C  
ATOM   1211  O   PRO   166     -11.498   9.909   6.452  1.00 84.95           O  
ATOM   1212  CG  PRO   166      -7.697   9.565   3.955  1.00 85.06           C  
ATOM   1213  CD  PRO   166      -6.901   9.252   5.189  1.00 85.05           C  
ATOM   1214  N   ALA   167     -10.029   8.341   7.260  1.00 87.45           N  
ATOM   1215  CA  ALA   167     -11.018   7.606   8.046  1.00 86.82           C  
ATOM   1216  C   ALA   167     -11.088   8.137   9.475  1.00 85.64           C  
ATOM   1217  CB  ALA   167     -10.692   6.115   8.051  1.00 86.06           C  
ATOM   1218  O   ALA   167     -11.617   7.470  10.367  1.00 83.19           O  
ATOM   1219  N   MET   168     -10.553   9.307   9.693  1.00 80.89           N  
ATOM   1220  CA  MET   168     -10.652   9.952  10.999  1.00 80.65           C  
ATOM   1221  C   MET   168     -12.059  10.490  11.234  1.00 80.85           C  
ATOM   1222  CB  MET   168      -9.632  11.086  11.118  1.00 78.50           C  
ATOM   1223  O   MET   168     -12.735  10.906  10.292  1.00 79.44           O  
ATOM   1224  CG  MET   168      -8.192  10.607  11.212  1.00 72.88           C  
ATOM   1225  SD  MET   168      -7.022  11.970  11.588  1.00 69.44           S  
ATOM   1226  CE  MET   168      -7.395  13.099  10.217  1.00 62.24           C  
ATOM   1227  N   GLU   169     -12.453  10.435  12.505  1.00 77.98           N  
ATOM   1228  CA  GLU   169     -13.721  11.029  12.920  1.00 77.99           C  
ATOM   1229  C   GLU   169     -13.768  12.518  12.589  1.00 79.03           C  
ATOM   1230  CB  GLU   169     -13.949  10.816  14.419  1.00 75.54           C  
ATOM   1231  O   GLU   169     -12.779  13.232  12.772  1.00 77.62           O  
ATOM   1232  CG  GLU   169     -14.150   9.359  14.809  1.00 70.32           C  
ATOM   1233  CD  GLU   169     -15.396   8.740  14.196  1.00 67.39           C  
ATOM   1234  OE1 GLU   169     -16.275   9.492  13.718  1.00 64.92           O  
ATOM   1235  OE2 GLU   169     -15.494   7.493  14.194  1.00 59.78           O  
ATOM   1236  N   PRO   170     -14.755  13.054  11.987  1.00 75.56           N  
ATOM   1237  CA  PRO   170     -16.084  12.442  11.933  1.00 76.02           C  
ATOM   1238  C   PRO   170     -16.285  11.576  10.691  1.00 77.14           C  
ATOM   1239  CB  PRO   170     -17.028  13.647  11.917  1.00 72.62           C  
ATOM   1240  O   PRO   170     -17.392  11.090  10.445  1.00 74.36           O  
ATOM   1241  CG  PRO   170     -16.271  14.714  11.194  1.00 71.34           C  
ATOM   1242  CD  PRO   170     -14.819  14.600  11.559  1.00 70.79           C  
ATOM   1243  N   ASN   171     -15.409  11.256   9.921  1.00 81.72           N  
ATOM   1244  CA  ASN   171     -15.314  10.466   8.698  1.00 82.59           C  
ATOM   1245  C   ASN   171     -16.543  10.653   7.813  1.00 82.48           C  
ATOM   1246  CB  ASN   171     -15.119   8.985   9.029  1.00 81.08           C  
ATOM   1247  O   ASN   171     -17.225   9.684   7.477  1.00 80.96           O  
ATOM   1248  CG  ASN   171     -14.837   8.144   7.800  1.00 82.54           C  
ATOM   1249  ND2 ASN   171     -14.884   6.827   7.959  1.00 85.15           N  
ATOM   1250  OD1 ASN   171     -14.578   8.674   6.716  1.00 83.90           O  
ATOM   1251  N   PRO   172     -16.904  11.942   7.396  1.00 81.96           N  
ATOM   1252  CA  PRO   172     -18.106  12.222   6.606  1.00 82.69           C  
ATOM   1253  C   PRO   172     -18.071  11.566   5.227  1.00 82.18           C  
ATOM   1254  CB  PRO   172     -18.101  13.748   6.485  1.00 80.59           C  
ATOM   1255  O   PRO   172     -19.111  11.432   4.577  1.00 80.61           O  
ATOM   1256  CG  PRO   172     -16.660  14.133   6.573  1.00 79.27           C  
ATOM   1257  CD  PRO   172     -15.974  13.203   7.532  1.00 79.30           C  
ATOM   1258  N   SER   173     -16.941  11.108   4.711  1.00 86.69           N  
ATOM   1259  CA  SER   173     -16.771  10.475   3.407  1.00 86.87           C  
ATOM   1260  C   SER   173     -17.007   8.970   3.489  1.00 87.41           C  
ATOM   1261  CB  SER   173     -15.372  10.750   2.855  1.00 85.24           C  
ATOM   1262  O   SER   173     -17.025   8.283   2.465  1.00 86.68           O  
ATOM   1263  OG  SER   173     -14.377  10.267   3.742  1.00 81.05           O  
ATOM   1264  N   GLY   174     -17.238   8.455   4.717  1.00 87.54           N  
ATOM   1265  CA  GLY   174     -17.316   7.013   4.888  1.00 87.87           C  
ATOM   1266  C   GLY   174     -16.044   6.294   4.481  1.00 88.04           C  
ATOM   1267  O   GLY   174     -16.095   5.179   3.957  1.00 86.61           O  
ATOM   1268  N   SER   175     -14.850   6.921   4.559  1.00 90.81           N  
ATOM   1269  CA  SER   175     -13.558   6.354   4.185  1.00 91.18           C  
ATOM   1270  C   SER   175     -13.184   5.186   5.091  1.00 91.29           C  
ATOM   1271  CB  SER   175     -12.467   7.424   4.240  1.00 89.73           C  
ATOM   1272  O   SER   175     -13.283   5.287   6.315  1.00 90.66           O  
ATOM   1273  OG  SER   175     -12.680   8.412   3.247  1.00 83.16           O  
ATOM   1274  N   THR   176     -12.703   4.120   4.535  1.00 93.00           N  
ATOM   1275  CA  THR   176     -12.308   2.931   5.282  1.00 93.35           C  
ATOM   1276  C   THR   176     -11.137   2.228   4.601  1.00 93.69           C  
ATOM   1277  CB  THR   176     -13.485   1.949   5.430  1.00 92.40           C  
ATOM   1278  O   THR   176     -10.862   2.469   3.424  1.00 93.37           O  
ATOM   1279  CG2 THR   176     -13.868   1.343   4.084  1.00 86.62           C  
ATOM   1280  OG1 THR   176     -13.110   0.895   6.326  1.00 88.47           O  
ATOM   1281  N   GLY   177     -10.343   1.435   5.299  1.00 94.64           N  
ATOM   1282  CA  GLY   177      -9.357   0.530   4.729  1.00 95.17           C  
ATOM   1283  C   GLY   177      -9.977  -0.674   4.047  1.00 95.38           C  
ATOM   1284  O   GLY   177     -11.197  -0.846   4.067  1.00 95.21           O  
ATOM   1285  N   LEU   178      -9.219  -1.555   3.438  1.00 96.59           N  
ATOM   1286  CA  LEU   178      -9.725  -2.664   2.637  1.00 96.54           C  
ATOM   1287  C   LEU   178     -10.317  -3.752   3.528  1.00 96.20           C  
ATOM   1288  CB  LEU   178      -8.610  -3.251   1.768  1.00 96.09           C  
ATOM   1289  O   LEU   178     -11.470  -4.150   3.347  1.00 95.36           O  
ATOM   1290  CG  LEU   178      -8.235  -2.454   0.517  1.00 94.14           C  
ATOM   1291  CD1 LEU   178      -7.211  -3.221  -0.313  1.00 89.83           C  
ATOM   1292  CD2 LEU   178      -9.477  -2.142  -0.311  1.00 89.23           C  
ATOM   1293  N   GLN   179      -9.585  -4.234   4.543  1.00 96.07           N  
ATOM   1294  CA  GLN   179     -10.094  -5.310   5.386  1.00 95.82           C  
ATOM   1295  C   GLN   179     -10.138  -4.887   6.852  1.00 94.12           C  
ATOM   1296  CB  GLN   179      -9.238  -6.568   5.229  1.00 95.00           C  
ATOM   1297  O   GLN   179     -10.704  -5.591   7.691  1.00 90.63           O  
ATOM   1298  CG  GLN   179      -9.907  -7.836   5.742  1.00 92.99           C  
ATOM   1299  CD  GLN   179      -9.195  -9.098   5.292  1.00 89.45           C  
ATOM   1300  NE2 GLN   179      -9.858 -10.239   5.445  1.00 89.25           N  
ATOM   1301  OE1 GLN   179      -8.059  -9.048   4.810  1.00 87.89           O  
ATOM   1302  N   PHE   180      -9.486  -3.812   7.186  1.00 92.93           N  
ATOM   1303  CA  PHE   180      -9.536  -3.258   8.534  1.00 93.00           C  
ATOM   1304  C   PHE   180     -10.060  -1.827   8.511  1.00 89.74           C  
ATOM   1305  CB  PHE   180      -8.151  -3.299   9.185  1.00 92.18           C  
ATOM   1306  O   PHE   180      -9.796  -1.078   7.568  1.00 85.70           O  
ATOM   1307  CG  PHE   180      -7.676  -4.689   9.514  1.00 91.80           C  
ATOM   1308  CD1 PHE   180      -7.894  -5.233  10.773  1.00 89.26           C  
ATOM   1309  CD2 PHE   180      -7.011  -5.451   8.562  1.00 89.17           C  
ATOM   1310  CE1 PHE   180      -7.455  -6.520  11.080  1.00 90.38           C  
ATOM   1311  CE2 PHE   180      -6.570  -6.737   8.861  1.00 89.08           C  
ATOM   1312  CZ  PHE   180      -6.792  -7.269  10.121  1.00 88.81           C  
ATOM   1313  N   HIS   181     -10.814  -1.459   9.473  1.00 90.15           N  
ATOM   1314  CA  HIS   181     -11.074  -0.088   9.898  1.00 90.05           C  
ATOM   1315  C   HIS   181     -10.470   0.187  11.272  1.00 87.84           C  
ATOM   1316  CB  HIS   181     -12.578   0.191   9.921  1.00 88.54           C  
ATOM   1317  O   HIS   181     -10.958  -0.324  12.282  1.00 84.12           O  
ATOM   1318  CG  HIS   181     -12.919   1.620  10.199  1.00 85.09           C  
ATOM   1319  CD2 HIS   181     -13.289   2.239  11.344  1.00 80.58           C  
ATOM   1320  ND1 HIS   181     -12.902   2.592   9.222  1.00 79.78           N  
ATOM   1321  CE1 HIS   181     -13.247   3.752   9.758  1.00 81.18           C  
ATOM   1322  NE2 HIS   181     -13.488   3.564  11.044  1.00 82.74           N  
ATOM   1323  N   LYS   182      -9.392   0.899  11.217  1.00 84.55           N  
ATOM   1324  CA  LYS   182      -8.547   1.005  12.402  1.00 84.74           C  
ATOM   1325  C   LYS   182      -8.153  -0.375  12.922  1.00 84.71           C  
ATOM   1326  CB  LYS   182      -9.259   1.794  13.501  1.00 82.74           C  
ATOM   1327  O   LYS   182      -7.709  -1.230  12.153  1.00 81.38           O  
ATOM   1328  CG  LYS   182      -9.715   3.181  13.071  1.00 79.08           C  
ATOM   1329  CD  LYS   182      -8.540   4.040  12.619  1.00 75.93           C  
ATOM   1330  CE  LYS   182      -8.982   5.455  12.273  1.00 71.68           C  
ATOM   1331  NZ  LYS   182      -7.861   6.262  11.705  1.00 65.81           N  
ATOM   1332  N   ARG   183      -8.357  -0.777  14.201  1.00 76.29           N  
ATOM   1333  CA  ARG   183      -8.029  -2.086  14.757  1.00 77.68           C  
ATOM   1334  C   ARG   183      -9.177  -3.069  14.555  1.00 77.65           C  
ATOM   1335  CB  ARG   183      -7.694  -1.969  16.245  1.00 73.48           C  
ATOM   1336  O   ARG   183      -9.033  -4.263  14.827  1.00 76.01           O  
ATOM   1337  CG  ARG   183      -6.315  -1.393  16.523  1.00 67.33           C  
ATOM   1338  CD  ARG   183      -5.932  -1.528  17.990  1.00 65.68           C  
ATOM   1339  NE  ARG   183      -4.593  -1.004  18.248  1.00 58.04           N  
ATOM   1340  NH1 ARG   183      -4.343  -2.071  20.282  1.00 45.45           N  
ATOM   1341  NH2 ARG   183      -2.663  -0.744  19.464  1.00 41.15           N  
ATOM   1342  CZ  ARG   183      -3.869  -1.275  19.331  1.00 60.75           C  
ATOM   1343  N   GLU   184     -10.265  -2.584  14.118  1.00 82.71           N  
ATOM   1344  CA  GLU   184     -11.419  -3.465  13.967  1.00 84.17           C  
ATOM   1345  C   GLU   184     -11.407  -4.163  12.610  1.00 84.89           C  
ATOM   1346  CB  GLU   184     -12.722  -2.680  14.142  1.00 80.54           C  
ATOM   1347  O   GLU   184     -11.177  -3.526  11.580  1.00 83.50           O  
ATOM   1348  CG  GLU   184     -12.865  -2.024  15.508  1.00 72.44           C  
ATOM   1349  CD  GLU   184     -14.163  -1.249  15.668  1.00 70.45           C  
ATOM   1350  OE1 GLU   184     -14.931  -1.141  14.685  1.00 71.64           O  
ATOM   1351  OE2 GLU   184     -14.415  -0.745  16.786  1.00 69.30           O  
ATOM   1352  N   LYS   185     -11.595  -5.454  12.666  1.00 78.24           N  
ATOM   1353  CA  LYS   185     -11.887  -6.168  11.426  1.00 78.22           C  
ATOM   1354  C   LYS   185     -13.233  -5.739  10.849  1.00 73.52           C  
ATOM   1355  CB  LYS   185     -11.874  -7.679  11.661  1.00 72.11           C  
ATOM   1356  O   LYS   185     -14.216  -5.612  11.581  1.00 67.35           O  
ATOM   1357  CG  LYS   185     -10.500  -8.243  11.989  1.00 68.40           C  
ATOM   1358  CD  LYS   185     -10.518  -9.766  12.039  1.00 67.97           C  
ATOM   1359  CE  LYS   185      -9.137 -10.333  12.336  1.00 68.21           C  
ATOM   1360  NZ  LYS   185      -9.129 -11.826  12.293  1.00 62.21           N  
ATOM   1361  N   GLY   186     -13.226  -5.240   9.711  1.00 85.77           N  
ATOM   1362  CA  GLY   186     -14.506  -4.855   9.137  1.00 85.58           C  
ATOM   1363  C   GLY   186     -14.385  -3.774   8.080  1.00 83.21           C  
ATOM   1364  O   GLY   186     -15.352  -3.064   7.797  1.00 76.35           O  
ATOM   1365  N   GLY   187     -13.274  -3.500   7.480  1.00 92.06           N  
ATOM   1366  CA  GLY   187     -13.011  -2.650   6.329  1.00 92.39           C  
ATOM   1367  C   GLY   187     -13.967  -2.894   5.177  1.00 92.47           C  
ATOM   1368  O   GLY   187     -15.038  -3.475   5.364  1.00 91.19           O  
ATOM   1369  N   PHE   188     -13.662  -2.452   4.055  1.00 94.86           N  
ATOM   1370  CA  PHE   188     -14.536  -2.414   2.889  1.00 95.30           C  
ATOM   1371  C   PHE   188     -14.837  -3.822   2.391  1.00 95.20           C  
ATOM   1372  CB  PHE   188     -13.903  -1.585   1.767  1.00 95.14           C  
ATOM   1373  O   PHE   188     -15.988  -4.148   2.091  1.00 94.68           O  
ATOM   1374  CG  PHE   188     -14.680  -1.612   0.479  1.00 94.34           C  
ATOM   1375  CD1 PHE   188     -15.883  -0.925   0.362  1.00 92.33           C  
ATOM   1376  CD2 PHE   188     -14.208  -2.324  -0.616  1.00 92.27           C  
ATOM   1377  CE1 PHE   188     -16.605  -0.949  -0.829  1.00 92.30           C  
ATOM   1378  CE2 PHE   188     -14.924  -2.352  -1.809  1.00 92.47           C  
ATOM   1379  CZ  PHE   188     -16.122  -1.665  -1.913  1.00 92.26           C  
ATOM   1380  N   LEU   189     -13.882  -4.752   2.449  1.00 96.76           N  
ATOM   1381  CA  LEU   189     -14.023  -6.107   1.928  1.00 96.68           C  
ATOM   1382  C   LEU   189     -14.551  -7.051   3.003  1.00 95.95           C  
ATOM   1383  CB  LEU   189     -12.682  -6.619   1.395  1.00 96.65           C  
ATOM   1384  O   LEU   189     -14.897  -8.199   2.712  1.00 94.64           O  
ATOM   1385  CG  LEU   189     -12.135  -5.919   0.151  1.00 96.38           C  
ATOM   1386  CD1 LEU   189     -10.775  -6.496  -0.227  1.00 95.42           C  
ATOM   1387  CD2 LEU   189     -13.116  -6.046  -1.010  1.00 95.12           C  
ATOM   1388  N   GLY   190     -14.690  -6.616   4.292  1.00 94.74           N  
ATOM   1389  CA  GLY   190     -15.208  -7.385   5.412  1.00 94.99           C  
ATOM   1390  C   GLY   190     -14.171  -8.296   6.041  1.00 95.19           C  
ATOM   1391  O   GLY   190     -13.100  -8.514   5.470  1.00 94.74           O  
ATOM   1392  N   PRO   191     -14.424  -8.856   7.244  1.00 93.63           N  
ATOM   1393  CA  PRO   191     -13.456  -9.633   8.022  1.00 94.22           C  
ATOM   1394  C   PRO   191     -13.147 -10.990   7.394  1.00 94.30           C  
ATOM   1395  CB  PRO   191     -14.147  -9.802   9.377  1.00 92.85           C  
ATOM   1396  O   PRO   191     -12.052 -11.527   7.582  1.00 93.84           O  
ATOM   1397  CG  PRO   191     -15.607  -9.693   9.077  1.00 89.93           C  
ATOM   1398  CD  PRO   191     -15.792  -8.707   7.959  1.00 89.23           C  
ATOM   1399  N   ASP   192     -13.984 -11.556   6.573  1.00 95.06           N  
ATOM   1400  CA  ASP   192     -13.905 -12.917   6.052  1.00 95.67           C  
ATOM   1401  C   ASP   192     -13.327 -12.932   4.639  1.00 96.03           C  
ATOM   1402  CB  ASP   192     -15.286 -13.577   6.062  1.00 94.67           C  
ATOM   1403  O   ASP   192     -13.187 -13.995   4.030  1.00 95.77           O  
ATOM   1404  CG  ASP   192     -15.864 -13.720   7.459  1.00 91.56           C  
ATOM   1405  OD1 ASP   192     -15.144 -14.176   8.373  1.00 89.88           O  
ATOM   1406  OD2 ASP   192     -17.051 -13.376   7.646  1.00 91.23           O  
ATOM   1407  N   PHE   193     -12.988 -11.729   4.107  1.00 96.98           N  
ATOM   1408  CA  PHE   193     -12.416 -11.688   2.766  1.00 97.30           C  
ATOM   1409  C   PHE   193     -11.163 -12.552   2.685  1.00 97.34           C  
ATOM   1410  CB  PHE   193     -12.086 -10.246   2.366  1.00 97.33           C  
ATOM   1411  O   PHE   193     -10.297 -12.483   3.560  1.00 97.14           O  
ATOM   1412  CG  PHE   193     -11.443 -10.125   1.011  1.00 97.13           C  
ATOM   1413  CD1 PHE   193     -12.220 -10.036  -0.138  1.00 96.46           C  
ATOM   1414  CD2 PHE   193     -10.060 -10.099   0.885  1.00 96.36           C  
ATOM   1415  CE1 PHE   193     -11.628  -9.924  -1.393  1.00 95.67           C  
ATOM   1416  CE2 PHE   193      -9.461  -9.987  -0.366  1.00 95.48           C  
ATOM   1417  CZ  PHE   193     -10.246  -9.901  -1.504  1.00 95.31           C  
ATOM   1418  N   ARG   194     -11.105 -13.353   1.680  1.00 97.69           N  
ATOM   1419  CA  ARG   194      -9.942 -14.102   1.215  1.00 97.79           C  
ATOM   1420  C   ARG   194      -9.767 -13.963  -0.294  1.00 97.53           C  
ATOM   1421  CB  ARG   194     -10.067 -15.579   1.594  1.00 97.35           C  
ATOM   1422  O   ARG   194     -10.741 -14.040  -1.046  1.00 97.10           O  
ATOM   1423  CG  ARG   194     -10.127 -15.828   3.092  1.00 95.63           C  
ATOM   1424  CD  ARG   194      -8.812 -15.480   3.776  1.00 93.39           C  
ATOM   1425  NE  ARG   194      -8.867 -15.737   5.212  1.00 92.71           N  
ATOM   1426  NH1 ARG   194      -9.718 -13.660   5.760  1.00 88.07           N  
ATOM   1427  NH2 ARG   194      -9.303 -15.204   7.403  1.00 87.08           N  
ATOM   1428  CZ  ARG   194      -9.296 -14.866   6.122  1.00 89.20           C  
ATOM   1429  N   SER   195      -8.552 -13.779  -0.783  1.00 98.03           N  
ATOM   1430  CA  SER   195      -8.199 -13.817  -2.199  1.00 98.09           C  
ATOM   1431  C   SER   195      -8.404 -15.211  -2.782  1.00 97.86           C  
ATOM   1432  CB  SER   195      -6.748 -13.379  -2.402  1.00 97.93           C  
ATOM   1433  O   SER   195      -8.689 -16.161  -2.050  1.00 97.42           O  
ATOM   1434  OG  SER   195      -5.854 -14.312  -1.819  1.00 96.31           O  
ATOM   1435  N   LYS   196      -8.205 -15.426  -4.016  1.00 97.66           N  
ATOM   1436  CA  LYS   196      -8.367 -16.717  -4.679  1.00 97.76           C  
ATOM   1437  C   LYS   196      -7.337 -17.725  -4.176  1.00 97.13           C  
ATOM   1438  CB  LYS   196      -8.249 -16.560  -6.195  1.00 97.49           C  
ATOM   1439  O   LYS   196      -7.594 -18.931  -4.169  1.00 96.43           O  
ATOM   1440  CG  LYS   196      -9.451 -15.888  -6.843  1.00 96.10           C  
ATOM   1441  CD  LYS   196      -9.297 -15.806  -8.356  1.00 93.68           C  
ATOM   1442  CE  LYS   196     -10.485 -15.105  -9.003  1.00 92.87           C  
ATOM   1443  NZ  LYS   196     -10.235 -14.808 -10.445  1.00 91.89           N  
ATOM   1444  N   MET   197      -6.245 -17.239  -3.654  1.00 97.56           N  
ATOM   1445  CA  MET   197      -5.215 -18.095  -3.072  1.00 97.32           C  
ATOM   1446  C   MET   197      -5.511 -18.380  -1.604  1.00 96.95           C  
ATOM   1447  CB  MET   197      -3.836 -17.449  -3.213  1.00 96.15           C  
ATOM   1448  O   MET   197      -4.712 -19.021  -0.919  1.00 95.60           O  
ATOM   1449  CG  MET   197      -3.276 -17.500  -4.625  1.00 85.65           C  
ATOM   1450  SD  MET   197      -1.529 -16.944  -4.710  1.00 79.88           S  
ATOM   1451  CE  MET   197      -0.737 -18.229  -3.703  1.00 71.21           C  
ATOM   1452  N   GLY   198      -6.638 -17.877  -1.032  1.00 97.74           N  
ATOM   1453  CA  GLY   198      -7.061 -18.133   0.336  1.00 97.76           C  
ATOM   1454  C   GLY   198      -6.379 -17.235   1.349  1.00 97.51           C  
ATOM   1455  O   GLY   198      -6.548 -17.412   2.557  1.00 96.92           O  
ATOM   1456  N   LEU   199      -5.616 -16.218   0.953  1.00 97.34           N  
ATOM   1457  CA  LEU   199      -4.941 -15.265   1.827  1.00 97.58           C  
ATOM   1458  C   LEU   199      -5.861 -14.097   2.169  1.00 97.68           C  
ATOM   1459  CB  LEU   199      -3.661 -14.745   1.167  1.00 97.35           C  
ATOM   1460  O   LEU   199      -6.697 -13.700   1.355  1.00 97.46           O  
ATOM   1461  CG  LEU   199      -2.567 -15.780   0.903  1.00 95.73           C  
ATOM   1462  CD1 LEU   199      -1.425 -15.154   0.110  1.00 93.25           C  
ATOM   1463  CD2 LEU   199      -2.056 -16.365   2.215  1.00 93.28           C  
ATOM   1464  N   PRO   200      -5.845 -13.518   3.347  1.00 97.13           N  
ATOM   1465  CA  PRO   200      -6.436 -12.199   3.586  1.00 97.38           C  
ATOM   1466  C   PRO   200      -5.768 -11.096   2.768  1.00 97.52           C  
ATOM   1467  CB  PRO   200      -6.213 -11.979   5.084  1.00 97.08           C  
ATOM   1468  O   PRO   200      -4.802 -11.357   2.046  1.00 97.32           O  
ATOM   1469  CG  PRO   200      -4.899 -12.629   5.375  1.00 96.46           C  
ATOM   1470  CD  PRO   200      -4.774 -13.856   4.518  1.00 95.57           C  
ATOM   1471  N   VAL   201      -6.194  -9.890   2.802  1.00 97.79           N  
ATOM   1472  CA  VAL   201      -5.471  -8.743   2.265  1.00 97.86           C  
ATOM   1473  C   VAL   201      -4.137  -8.586   2.992  1.00 97.86           C  
ATOM   1474  CB  VAL   201      -6.298  -7.443   2.385  1.00 97.75           C  
ATOM   1475  O   VAL   201      -4.103  -8.447   4.217  1.00 97.60           O  
ATOM   1476  CG1 VAL   201      -5.547  -6.266   1.767  1.00 97.04           C  
ATOM   1477  CG2 VAL   201      -7.663  -7.618   1.722  1.00 97.10           C  
ATOM   1478  N   ILE   202      -3.015  -8.641   2.278  1.00 97.74           N  
ATOM   1479  CA  ILE   202      -1.695  -8.401   2.850  1.00 97.78           C  
ATOM   1480  C   ILE   202      -1.481  -6.901   3.041  1.00 97.73           C  
ATOM   1481  CB  ILE   202      -0.578  -8.993   1.962  1.00 97.58           C  
ATOM   1482  O   ILE   202      -1.513  -6.135   2.075  1.00 97.38           O  
ATOM   1483  CG1 ILE   202      -0.787 -10.500   1.775  1.00 96.58           C  
ATOM   1484  CG2 ILE   202       0.801  -8.701   2.562  1.00 96.63           C  
ATOM   1485  CD1 ILE   202       0.216 -11.152   0.833  1.00 95.11           C  
ATOM   1486  N   ASN   203      -1.214  -6.466   4.257  1.00 97.03           N  
ATOM   1487  CA  ASN   203      -1.129  -5.059   4.632  1.00 96.99           C  
ATOM   1488  C   ASN   203       0.321  -4.597   4.748  1.00 96.76           C  
ATOM   1489  CB  ASN   203      -1.873  -4.807   5.945  1.00 96.59           C  
ATOM   1490  O   ASN   203       1.078  -5.114   5.572  1.00 96.14           O  
ATOM   1491  CG  ASN   203      -3.375  -4.963   5.804  1.00 94.58           C  
ATOM   1492  ND2 ASN   203      -4.000  -5.592   6.792  1.00 91.70           N  
ATOM   1493  OD1 ASN   203      -3.967  -4.523   4.815  1.00 90.49           O  
ATOM   1494  N   VAL   204       0.709  -3.586   4.023  1.00 95.82           N  
ATOM   1495  CA  VAL   204       1.988  -2.896   4.148  1.00 95.78           C  
ATOM   1496  C   VAL   204       1.753  -1.438   4.537  1.00 95.45           C  
ATOM   1497  CB  VAL   204       2.805  -2.973   2.839  1.00 95.39           C  
ATOM   1498  O   VAL   204       1.750  -0.553   3.678  1.00 94.60           O  
ATOM   1499  CG1 VAL   204       4.205  -2.395   3.041  1.00 94.09           C  
ATOM   1500  CG2 VAL   204       2.885  -4.417   2.345  1.00 93.96           C  
ATOM   1501  N   PRO   205       1.464  -1.197   5.865  1.00 94.12           N  
ATOM   1502  CA  PRO   205       1.093   0.137   6.342  1.00 94.10           C  
ATOM   1503  C   PRO   205       2.273   1.107   6.360  1.00 93.56           C  
ATOM   1504  CB  PRO   205       0.581  -0.126   7.761  1.00 93.70           C  
ATOM   1505  O   PRO   205       3.429   0.679   6.313  1.00 92.64           O  
ATOM   1506  CG  PRO   205       1.341  -1.327   8.224  1.00 93.31           C  
ATOM   1507  CD  PRO   205       1.576  -2.227   7.045  1.00 92.54           C  
ATOM   1508  N   GLY   206       1.967   2.306   6.491  1.00 91.32           N  
ATOM   1509  CA  GLY   206       2.857   3.456   6.496  1.00 91.22           C  
ATOM   1510  C   GLY   206       2.260   4.675   5.820  1.00 90.83           C  
ATOM   1511  O   GLY   206       1.315   4.557   5.038  1.00 89.85           O  
ATOM   1512  N   CYS   207       2.681   5.926   6.057  1.00 89.29           N  
ATOM   1513  CA  CYS   207       2.215   7.157   5.429  1.00 88.94           C  
ATOM   1514  C   CYS   207       3.390   8.016   4.976  1.00 87.65           C  
ATOM   1515  CB  CYS   207       1.334   7.951   6.393  1.00 87.12           C  
ATOM   1516  O   CYS   207       3.847   8.890   5.714  1.00 85.22           O  
ATOM   1517  SG  CYS   207       0.548   9.393   5.642  1.00 83.23           S  
ATOM   1518  N   PRO   208       3.957   7.780   3.754  1.00 89.41           N  
ATOM   1519  CA  PRO   208       3.699   6.578   2.956  1.00 90.29           C  
ATOM   1520  C   PRO   208       4.365   5.332   3.534  1.00 90.67           C  
ATOM   1521  CB  PRO   208       4.292   6.929   1.589  1.00 89.25           C  
ATOM   1522  O   PRO   208       5.069   5.416   4.544  1.00 90.30           O  
ATOM   1523  CG  PRO   208       5.419   7.864   1.890  1.00 87.47           C  
ATOM   1524  CD  PRO   208       5.038   8.705   3.074  1.00 86.51           C  
ATOM   1525  N   ALA   209       4.060   4.070   2.928  1.00 92.32           N  
ATOM   1526  CA  ALA   209       4.774   2.830   3.221  1.00 92.40           C  
ATOM   1527  C   ALA   209       6.232   2.919   2.779  1.00 92.07           C  
ATOM   1528  CB  ALA   209       4.087   1.647   2.543  1.00 91.93           C  
ATOM   1529  O   ALA   209       6.566   3.682   1.870  1.00 91.29           O  
ATOM   1530  N   HIS   210       7.100   2.179   3.420  1.00 89.30           N  
ATOM   1531  CA  HIS   210       8.507   2.140   3.041  1.00 89.54           C  
ATOM   1532  C   HIS   210       8.684   1.570   1.638  1.00 90.16           C  
ATOM   1533  CB  HIS   210       9.310   1.314   4.048  1.00 88.70           C  
ATOM   1534  O   HIS   210       8.178   0.487   1.335  1.00 89.84           O  
ATOM   1535  CG  HIS   210      10.792   1.445   3.886  1.00 86.34           C  
ATOM   1536  CD2 HIS   210      11.710   2.118   4.618  1.00 84.13           C  
ATOM   1537  ND1 HIS   210      11.484   0.836   2.862  1.00 84.63           N  
ATOM   1538  CE1 HIS   210      12.769   1.129   2.972  1.00 82.92           C  
ATOM   1539  NE2 HIS   210      12.933   1.906   4.029  1.00 82.18           N  
ATOM   1540  N   PRO   211       9.416   2.266   0.731  1.00 89.67           N  
ATOM   1541  CA  PRO   211       9.503   1.881  -0.680  1.00 90.15           C  
ATOM   1542  C   PRO   211       9.993   0.448  -0.871  1.00 90.64           C  
ATOM   1543  CB  PRO   211      10.507   2.883  -1.256  1.00 88.86           C  
ATOM   1544  O   PRO   211       9.346  -0.342  -1.563  1.00 90.28           O  
ATOM   1545  CG  PRO   211      11.179   3.481  -0.063  1.00 86.37           C  
ATOM   1546  CD  PRO   211      10.215   3.457   1.089  1.00 85.74           C  
ATOM   1547  N   ASP   212      11.067   0.003  -0.127  1.00 87.47           N  
ATOM   1548  CA  ASP   212      11.645  -1.327  -0.297  1.00 87.77           C  
ATOM   1549  C   ASP   212      10.701  -2.408   0.224  1.00 88.21           C  
ATOM   1550  CB  ASP   212      12.996  -1.419   0.416  1.00 86.68           C  
ATOM   1551  O   ASP   212      10.617  -3.495  -0.350  1.00 87.68           O  
ATOM   1552  CG  ASP   212      14.013  -0.421  -0.109  1.00 84.04           C  
ATOM   1553  OD1 ASP   212      13.802   0.148  -1.201  1.00 83.42           O  
ATOM   1554  OD2 ASP   212      15.037  -0.204   0.576  1.00 82.55           O  
ATOM   1555  N   TRP   213       9.854  -2.144   1.201  1.00 89.30           N  
ATOM   1556  CA  TRP   213       8.855  -3.103   1.663  1.00 90.55           C  
ATOM   1557  C   TRP   213       7.811  -3.364   0.584  1.00 91.09           C  
ATOM   1558  CB  TRP   213       8.175  -2.597   2.938  1.00 89.04           C  
ATOM   1559  O   TRP   213       7.352  -4.497   0.416  1.00 90.79           O  
ATOM   1560  CG  TRP   213       9.109  -2.415   4.096  1.00 83.34           C  
ATOM   1561  CD1 TRP   213      10.399  -2.858   4.192  1.00 77.52           C  
ATOM   1562  CD2 TRP   213       8.823  -1.744   5.327  1.00 78.97           C  
ATOM   1563  CE2 TRP   213       9.987  -1.818   6.124  1.00 81.02           C  
ATOM   1564  CE3 TRP   213       7.695  -1.085   5.834  1.00 84.39           C  
ATOM   1565  NE1 TRP   213      10.933  -2.502   5.409  1.00 84.83           N  
ATOM   1566  CH2 TRP   213       8.936  -0.619   7.873  1.00 80.96           C  
ATOM   1567  CZ2 TRP   213      10.054  -1.257   7.402  1.00 82.75           C  
ATOM   1568  CZ3 TRP   213       7.764  -0.528   7.106  1.00 82.22           C  
ATOM   1569  N   ILE   214       7.522  -2.313  -0.152  1.00 94.01           N  
ATOM   1570  CA  ILE   214       6.588  -2.445  -1.265  1.00 94.45           C  
ATOM   1571  C   ILE   214       7.185  -3.359  -2.334  1.00 94.52           C  
ATOM   1572  CB  ILE   214       6.235  -1.069  -1.873  1.00 94.15           C  
ATOM   1573  O   ILE   214       6.556  -4.337  -2.744  1.00 94.23           O  
ATOM   1574  CG1 ILE   214       5.624  -0.155  -0.805  1.00 93.74           C  
ATOM   1575  CG2 ILE   214       5.286  -1.232  -3.064  1.00 93.73           C  
ATOM   1576  CD1 ILE   214       5.374   1.270  -1.280  1.00 92.97           C  
ATOM   1577  N   THR   215       8.410  -3.161  -2.745  1.00 92.92           N  
ATOM   1578  CA  THR   215       9.024  -3.930  -3.821  1.00 93.12           C  
ATOM   1579  C   THR   215       9.398  -5.329  -3.341  1.00 93.01           C  
ATOM   1580  CB  THR   215      10.277  -3.221  -4.369  1.00 91.93           C  
ATOM   1581  O   THR   215       9.166  -6.315  -4.045  1.00 92.24           O  
ATOM   1582  CG2 THR   215       9.899  -1.978  -5.170  1.00 86.88           C  
ATOM   1583  OG1 THR   215      11.117  -2.834  -3.275  1.00 88.62           O  
ATOM   1584  N   GLN   216       9.860  -5.483  -2.099  1.00 90.38           N  
ATOM   1585  CA  GLN   216      10.226  -6.777  -1.532  1.00 91.06           C  
ATOM   1586  C   GLN   216       9.003  -7.676  -1.379  1.00 91.25           C  
ATOM   1587  CB  GLN   216      10.917  -6.594  -0.180  1.00 89.73           C  
ATOM   1588  O   GLN   216       9.069  -8.875  -1.658  1.00 90.79           O  
ATOM   1589  CG  GLN   216      12.345  -6.078  -0.283  1.00 86.01           C  
ATOM   1590  CD  GLN   216      12.940  -5.723   1.067  1.00 83.85           C  
ATOM   1591  NE2 GLN   216      14.172  -5.226   1.059  1.00 83.60           N  
ATOM   1592  OE1 GLN   216      12.298  -5.894   2.107  1.00 84.61           O  
ATOM   1593  N   ILE   217       7.809  -7.157  -1.042  1.00 93.99           N  
ATOM   1594  CA  ILE   217       6.596  -7.965  -0.977  1.00 94.29           C  
ATOM   1595  C   ILE   217       6.153  -8.345  -2.387  1.00 94.85           C  
ATOM   1596  CB  ILE   217       5.461  -7.220  -0.240  1.00 92.49           C  
ATOM   1597  O   ILE   217       5.781  -9.493  -2.640  1.00 94.40           O  
ATOM   1598  CG1 ILE   217       4.296  -8.174   0.048  1.00 82.50           C  
ATOM   1599  CG2 ILE   217       4.990  -6.011  -1.054  1.00 82.36           C  
ATOM   1600  CD1 ILE   217       4.675  -9.372   0.908  1.00 78.77           C  
ATOM   1601  N   LEU   218       6.280  -7.463  -3.345  1.00 95.22           N  
ATOM   1602  CA  LEU   218       5.916  -7.756  -4.726  1.00 95.28           C  
ATOM   1603  C   LEU   218       6.850  -8.802  -5.325  1.00 94.43           C  
ATOM   1604  CB  LEU   218       5.950  -6.480  -5.572  1.00 95.11           C  
ATOM   1605  O   LEU   218       6.397  -9.735  -5.992  1.00 93.31           O  
ATOM   1606  CG  LEU   218       4.850  -5.454  -5.297  1.00 94.96           C  
ATOM   1607  CD1 LEU   218       5.054  -4.213  -6.160  1.00 93.65           C  
ATOM   1608  CD2 LEU   218       3.475  -6.065  -5.546  1.00 93.20           C  
ATOM   1609  N   VAL   219       8.137  -8.842  -4.996  1.00 91.19           N  
ATOM   1610  CA  VAL   219       9.083  -9.877  -5.399  1.00 91.12           C  
ATOM   1611  C   VAL   219       8.685 -11.213  -4.775  1.00 90.63           C  
ATOM   1612  CB  VAL   219      10.529  -9.511  -4.997  1.00 89.83           C  
ATOM   1613  O   VAL   219       8.609 -12.230  -5.468  1.00 89.80           O  
ATOM   1614  CG1 VAL   219      11.458 -10.712  -5.169  1.00 85.95           C  
ATOM   1615  CG2 VAL   219      11.027  -8.324  -5.820  1.00 85.78           C  
ATOM   1616  N   ALA   220       8.398 -11.210  -3.471  1.00 89.94           N  
ATOM   1617  CA  ALA   220       8.010 -12.439  -2.782  1.00 90.35           C  
ATOM   1618  C   ALA   220       6.755 -13.044  -3.404  1.00 90.78           C  
ATOM   1619  CB  ALA   220       7.787 -12.168  -1.296  1.00 88.62           C  
ATOM   1620  O   ALA   220       6.684 -14.256  -3.620  1.00 90.69           O  
ATOM   1621  N   LEU   221       5.815 -12.263  -3.803  1.00 93.46           N  
ATOM   1622  CA  LEU   221       4.555 -12.696  -4.397  1.00 93.53           C  
ATOM   1623  C   LEU   221       4.754 -13.117  -5.849  1.00 91.99           C  
ATOM   1624  CB  LEU   221       3.512 -11.578  -4.316  1.00 94.07           C  
ATOM   1625  O   LEU   221       4.318 -14.197  -6.252  1.00 90.43           O  
ATOM   1626  CG  LEU   221       3.075 -11.159  -2.912  1.00 95.03           C  
ATOM   1627  CD1 LEU   221       2.099  -9.989  -2.988  1.00 94.01           C  
ATOM   1628  CD2 LEU   221       2.449 -12.337  -2.172  1.00 93.77           C  
ATOM   1629  N   ALA   222       5.512 -12.341  -6.592  1.00 92.25           N  
ATOM   1630  CA  ALA   222       5.769 -12.593  -8.008  1.00 91.53           C  
ATOM   1631  C   ALA   222       6.592 -13.864  -8.198  1.00 89.75           C  
ATOM   1632  CB  ALA   222       6.484 -11.401  -8.639  1.00 90.49           C  
ATOM   1633  O   ALA   222       6.427 -14.575  -9.192  1.00 87.50           O  
ATOM   1634  N   THR   223       7.377 -14.308  -7.236  1.00 87.84           N  
ATOM   1635  CA  THR   223       8.238 -15.484  -7.301  1.00 87.07           C  
ATOM   1636  C   THR   223       7.553 -16.691  -6.667  1.00 86.09           C  
ATOM   1637  CB  THR   223       9.586 -15.229  -6.601  1.00 84.82           C  
ATOM   1638  O   THR   223       8.203 -17.697  -6.373  1.00 84.12           O  
ATOM   1639  CG2 THR   223      10.409 -14.190  -7.355  1.00 79.06           C  
ATOM   1640  OG1 THR   223       9.345 -14.757  -5.270  1.00 81.19           O  
ATOM   1641  N   GLY   224       6.266 -16.602  -6.359  1.00 86.53           N  
ATOM   1642  CA  GLY   224       5.441 -17.697  -5.874  1.00 87.55           C  
ATOM   1643  C   GLY   224       5.667 -18.009  -4.407  1.00 87.76           C  
ATOM   1644  O   GLY   224       5.288 -19.081  -3.930  1.00 86.72           O  
ATOM   1645  N   ARG   225       6.221 -17.153  -3.636  1.00 83.98           N  
ATOM   1646  CA  ARG   225       6.579 -17.384  -2.240  1.00 85.03           C  
ATOM   1647  C   ARG   225       5.528 -16.801  -1.301  1.00 85.55           C  
ATOM   1648  CB  ARG   225       7.951 -16.782  -1.929  1.00 80.66           C  
ATOM   1649  O   ARG   225       5.825 -16.486  -0.147  1.00 84.24           O  
ATOM   1650  CG  ARG   225       9.092 -17.413  -2.710  1.00 76.56           C  
ATOM   1651  CD  ARG   225      10.441 -16.836  -2.302  1.00 75.01           C  
ATOM   1652  NE  ARG   225      10.734 -17.094  -0.895  1.00 71.44           N  
ATOM   1653  NH1 ARG   225      12.717 -15.909  -0.878  1.00 71.72           N  
ATOM   1654  NH2 ARG   225      11.977 -16.942   1.030  1.00 65.99           N  
ATOM   1655  CZ  ARG   225      11.809 -16.648  -0.251  1.00 70.19           C  
ATOM   1656  N   ALA   226       4.330 -16.608  -1.774  1.00 90.96           N  
ATOM   1657  CA  ALA   226       3.216 -16.061  -1.004  1.00 91.62           C  
ATOM   1658  C   ALA   226       2.944 -16.903   0.240  1.00 90.37           C  
ATOM   1659  CB  ALA   226       1.961 -15.976  -1.870  1.00 90.26           C  
ATOM   1660  O   ALA   226       2.606 -16.366   1.298  1.00 89.44           O  
ATOM   1661  N   GLY   227       3.100 -18.253   0.168  1.00 89.51           N  
ATOM   1662  CA  GLY   227       2.899 -19.193   1.259  1.00 89.32           C  
ATOM   1663  C   GLY   227       3.983 -19.118   2.318  1.00 88.71           C  
ATOM   1664  O   GLY   227       3.792 -19.586   3.443  1.00 87.72           O  
ATOM   1665  N   ASP   228       5.118 -18.535   2.024  1.00 86.19           N  
ATOM   1666  CA  ASP   228       6.243 -18.397   2.943  1.00 86.68           C  
ATOM   1667  C   ASP   228       6.106 -17.136   3.794  1.00 85.63           C  
ATOM   1668  CB  ASP   228       7.566 -18.370   2.174  1.00 85.09           C  
ATOM   1669  O   ASP   228       6.870 -16.932   4.739  1.00 84.29           O  
ATOM   1670  CG  ASP   228       7.825 -19.648   1.396  1.00 83.12           C  
ATOM   1671  OD1 ASP   228       7.271 -20.708   1.762  1.00 84.45           O  
ATOM   1672  OD2 ASP   228       8.591 -19.596   0.410  1.00 84.95           O  
ATOM   1673  N   ILE   229       5.165 -16.231   3.398  1.00 91.57           N  
ATOM   1674  CA  ILE   229       4.953 -14.977   4.113  1.00 91.73           C  
ATOM   1675  C   ILE   229       4.136 -15.236   5.376  1.00 91.02           C  
ATOM   1676  CB  ILE   229       4.246 -13.931   3.222  1.00 91.33           C  
ATOM   1677  O   ILE   229       2.924 -15.456   5.305  1.00 89.54           O  
ATOM   1678  CG1 ILE   229       5.063 -13.673   1.950  1.00 91.29           C  
ATOM   1679  CG2 ILE   229       4.014 -12.630   3.997  1.00 91.19           C  
ATOM   1680  CD1 ILE   229       4.327 -12.855   0.898  1.00 89.25           C  
ATOM   1681  N   THR   230       4.753 -15.181   6.511  1.00 91.83           N  
ATOM   1682  CA  THR   230       4.054 -15.166   7.792  1.00 92.25           C  
ATOM   1683  C   THR   230       3.447 -13.792   8.060  1.00 92.57           C  
ATOM   1684  CB  THR   230       4.998 -15.547   8.948  1.00 90.00           C  
ATOM   1685  O   THR   230       4.141 -12.776   7.988  1.00 92.04           O  
ATOM   1686  CG2 THR   230       4.224 -15.742  10.247  1.00 81.60           C  
ATOM   1687  OG1 THR   230       5.676 -16.766   8.621  1.00 83.24           O  
ATOM   1688  N   LEU   231       2.150 -13.782   8.394  1.00 94.31           N  
ATOM   1689  CA  LEU   231       1.395 -12.570   8.691  1.00 94.50           C  
ATOM   1690  C   LEU   231       1.064 -12.485  10.177  1.00 92.98           C  
ATOM   1691  CB  LEU   231       0.105 -12.527   7.866  1.00 94.58           C  
ATOM   1692  O   LEU   231       0.748 -13.498  10.806  1.00 91.16           O  
ATOM   1693  CG  LEU   231       0.271 -12.583   6.346  1.00 95.19           C  
ATOM   1694  CD1 LEU   231      -1.092 -12.531   5.663  1.00 94.66           C  
ATOM   1695  CD2 LEU   231       1.161 -11.443   5.863  1.00 94.26           C  
ATOM   1696  N   ASP   232       1.033 -11.287  10.733  1.00 92.36           N  
ATOM   1697  CA  ASP   232       0.593 -11.048  12.104  1.00 92.58           C  
ATOM   1698  C   ASP   232      -0.923 -10.886  12.175  1.00 92.52           C  
ATOM   1699  CB  ASP   232       1.282  -9.810  12.680  1.00 92.03           C  
ATOM   1700  O   ASP   232      -1.616 -11.029  11.165  1.00 91.74           O  
ATOM   1701  CG  ASP   232       0.823  -8.518  12.027  1.00 90.98           C  
ATOM   1702  OD1 ASP   232      -0.168  -8.538  11.266  1.00 89.73           O  
ATOM   1703  OD2 ASP   232       1.459  -7.471  12.274  1.00 89.04           O  
ATOM   1704  N   ASP   233      -1.544 -10.524  13.273  1.00 91.91           N  
ATOM   1705  CA  ASP   233      -2.972 -10.411  13.553  1.00 92.24           C  
ATOM   1706  C   ASP   233      -3.596  -9.262  12.765  1.00 92.55           C  
ATOM   1707  CB  ASP   233      -3.212 -10.214  15.051  1.00 90.62           C  
ATOM   1708  O   ASP   233      -4.818  -9.196  12.615  1.00 91.85           O  
ATOM   1709  CG  ASP   233      -2.607  -8.926  15.584  1.00 83.84           C  
ATOM   1710  OD1 ASP   233      -1.506  -8.539  15.137  1.00 78.93           O  
ATOM   1711  OD2 ASP   233      -3.237  -8.295  16.460  1.00 83.78           O  
ATOM   1712  N   LEU   234      -2.787  -8.364  12.186  1.00 93.14           N  
ATOM   1713  CA  LEU   234      -3.203  -7.230  11.368  1.00 93.73           C  
ATOM   1714  C   LEU   234      -2.897  -7.481   9.895  1.00 94.04           C  
ATOM   1715  CB  LEU   234      -2.508  -5.948  11.834  1.00 92.95           C  
ATOM   1716  O   LEU   234      -2.923  -6.552   9.084  1.00 93.59           O  
ATOM   1717  CG  LEU   234      -2.827  -5.483  13.256  1.00 90.95           C  
ATOM   1718  CD1 LEU   234      -1.970  -4.276  13.623  1.00 87.30           C  
ATOM   1719  CD2 LEU   234      -4.310  -5.154  13.391  1.00 87.58           C  
ATOM   1720  N   HIS   235      -2.520  -8.738   9.538  1.00 95.14           N  
ATOM   1721  CA  HIS   235      -2.210  -9.245   8.206  1.00 95.64           C  
ATOM   1722  C   HIS   235      -1.011  -8.518   7.605  1.00 95.76           C  
ATOM   1723  CB  HIS   235      -3.423  -9.107   7.284  1.00 95.11           C  
ATOM   1724  O   HIS   235      -0.973  -8.267   6.398  1.00 95.22           O  
ATOM   1725  CG  HIS   235      -4.627  -9.856   7.761  1.00 93.97           C  
ATOM   1726  CD2 HIS   235      -4.784 -10.725   8.786  1.00 91.29           C  
ATOM   1727  ND1 HIS   235      -5.859  -9.748   7.153  1.00 90.80           N  
ATOM   1728  CE1 HIS   235      -6.725 -10.521   7.786  1.00 90.97           C  
ATOM   1729  NE2 HIS   235      -6.098 -11.125   8.781  1.00 91.61           N  
ATOM   1730  N   ARG   236      -0.083  -8.107   8.410  1.00 94.60           N  
ATOM   1731  CA  ARG   236       1.180  -7.519   7.973  1.00 94.93           C  
ATOM   1732  C   ARG   236       2.274  -8.577   7.882  1.00 94.69           C  
ATOM   1733  CB  ARG   236       1.610  -6.401   8.926  1.00 94.40           C  
ATOM   1734  O   ARG   236       2.379  -9.445   8.751  1.00 94.16           O  
ATOM   1735  CG  ARG   236       0.545  -5.340   9.151  1.00 93.32           C  
ATOM   1736  CD  ARG   236       0.997  -4.293  10.160  1.00 91.84           C  
ATOM   1737  NE  ARG   236       1.232  -4.880  11.477  1.00 91.25           N  
ATOM   1738  NH1 ARG   236       1.683  -2.869  12.521  1.00 85.80           N  
ATOM   1739  NH2 ARG   236       1.745  -4.825  13.715  1.00 85.40           N  
ATOM   1740  CZ  ARG   236       1.553  -4.190  12.568  1.00 90.40           C  
ATOM   1741  N   PRO   237       3.185  -8.544   6.903  1.00 92.43           N  
ATOM   1742  CA  PRO   237       4.338  -9.447   6.888  1.00 92.44           C  
ATOM   1743  C   PRO   237       5.230  -9.287   8.118  1.00 91.06           C  
ATOM   1744  CB  PRO   237       5.086  -9.043   5.615  1.00 92.01           C  
ATOM   1745  O   PRO   237       5.841  -8.232   8.308  1.00 89.33           O  
ATOM   1746  CG  PRO   237       4.049  -8.404   4.749  1.00 91.97           C  
ATOM   1747  CD  PRO   237       3.106  -7.631   5.626  1.00 91.44           C  
ATOM   1748  N   GLU   238       5.418 -10.361   8.892  1.00 90.33           N  
ATOM   1749  CA  GLU   238       6.170 -10.323  10.142  1.00 89.82           C  
ATOM   1750  C   GLU   238       7.632  -9.962   9.896  1.00 88.55           C  
ATOM   1751  CB  GLU   238       6.075 -11.667  10.869  1.00 89.08           C  
ATOM   1752  O   GLU   238       8.274  -9.337  10.743  1.00 86.69           O  
ATOM   1753  CG  GLU   238       4.695 -11.962  11.438  1.00 87.76           C  
ATOM   1754  CD  GLU   238       4.679 -13.149  12.388  1.00 87.19           C  
ATOM   1755  OE1 GLU   238       5.615 -13.979  12.337  1.00 85.80           O  
ATOM   1756  OE2 GLU   238       3.722 -13.251  13.188  1.00 86.68           O  
ATOM   1757  N   THR   239       8.082 -10.299   8.753  1.00 86.39           N  
ATOM   1758  CA  THR   239       9.452  -9.999   8.354  1.00 85.32           C  
ATOM   1759  C   THR   239       9.745  -8.509   8.498  1.00 83.83           C  
ATOM   1760  CB  THR   239       9.720 -10.440   6.902  1.00 84.45           C  
ATOM   1761  O   THR   239      10.846  -8.122   8.895  1.00 81.22           O  
ATOM   1762  CG2 THR   239      11.168 -10.174   6.505  1.00 79.82           C  
ATOM   1763  OG1 THR   239       9.451 -11.842   6.777  1.00 81.75           O  
ATOM   1764  N   PHE   240       8.719  -7.664   8.274  1.00 86.58           N  
ATOM   1765  CA  PHE   240       8.866  -6.215   8.338  1.00 86.56           C  
ATOM   1766  C   PHE   240       8.387  -5.681   9.682  1.00 85.24           C  
ATOM   1767  CB  PHE   240       8.091  -5.544   7.200  1.00 85.82           C  
ATOM   1768  O   PHE   240       8.981  -4.752  10.234  1.00 83.06           O  
ATOM   1769  CG  PHE   240       8.430  -6.080   5.835  1.00 85.22           C  
ATOM   1770  CD1 PHE   240       9.739  -6.413   5.509  1.00 83.15           C  
ATOM   1771  CD2 PHE   240       7.438  -6.252   4.878  1.00 83.37           C  
ATOM   1772  CE1 PHE   240      10.055  -6.910   4.247  1.00 83.63           C  
ATOM   1773  CE2 PHE   240       7.747  -6.748   3.614  1.00 84.37           C  
ATOM   1774  CZ  PHE   240       9.056  -7.075   3.301  1.00 81.83           C  
ATOM   1775  N   PHE   241       7.354  -6.278  10.263  1.00 88.05           N  
ATOM   1776  CA  PHE   241       6.579  -5.605  11.298  1.00 87.72           C  
ATOM   1777  C   PHE   241       6.661  -6.365  12.617  1.00 85.99           C  
ATOM   1778  CB  PHE   241       5.116  -5.458  10.867  1.00 87.41           C  
ATOM   1779  O   PHE   241       5.890  -6.100  13.541  1.00 82.17           O  
ATOM   1780  CG  PHE   241       4.910  -4.484   9.739  1.00 88.89           C  
ATOM   1781  CD1 PHE   241       4.801  -3.122   9.990  1.00 87.50           C  
ATOM   1782  CD2 PHE   241       4.827  -4.930   8.427  1.00 87.62           C  
ATOM   1783  CE1 PHE   241       4.611  -2.217   8.948  1.00 87.45           C  
ATOM   1784  CE2 PHE   241       4.637  -4.033   7.380  1.00 87.64           C  
ATOM   1785  CZ  PHE   241       4.528  -2.677   7.643  1.00 86.96           C  
ATOM   1786  N   LYS   242       7.577  -7.322  12.779  1.00 81.33           N  
ATOM   1787  CA  LYS   242       7.764  -8.097  14.002  1.00 79.91           C  
ATOM   1788  C   LYS   242       8.572  -7.312  15.032  1.00 78.17           C  
ATOM   1789  CB  LYS   242       8.455  -9.426  13.696  1.00 77.51           C  
ATOM   1790  O   LYS   242       8.617  -7.682  16.207  1.00 73.24           O  
ATOM   1791  CG  LYS   242       8.497 -10.388  14.875  1.00 72.66           C  
ATOM   1792  CD  LYS   242       9.038 -11.751  14.465  1.00 70.13           C  
ATOM   1793  CE  LYS   242       9.106 -12.706  15.649  1.00 62.78           C  
ATOM   1794  NZ  LYS   242       9.576 -14.063  15.240  1.00 57.48           N  
ATOM   1795  N   THR   243       9.183  -6.316  14.676  1.00 74.88           N  
ATOM   1796  CA  THR   243      10.115  -5.692  15.609  1.00 74.19           C  
ATOM   1797  C   THR   243       9.688  -4.261  15.923  1.00 74.56           C  
ATOM   1798  CB  THR   243      11.549  -5.691  15.048  1.00 71.91           C  
ATOM   1799  O   THR   243       9.237  -3.533  15.037  1.00 71.66           O  
ATOM   1800  CG2 THR   243      12.071  -7.113  14.870  1.00 65.13           C  
ATOM   1801  OG1 THR   243      11.559  -5.028  13.778  1.00 67.17           O  
ATOM   1802  N   PHE   244       9.830  -3.839  17.209  1.00 69.01           N  
ATOM   1803  CA  PHE   244       9.708  -2.485  17.736  1.00 67.57           C  
ATOM   1804  C   PHE   244      11.050  -1.764  17.692  1.00 67.95           C  
ATOM   1805  CB  PHE   244       9.174  -2.513  19.172  1.00 64.79           C  
ATOM   1806  O   PHE   244      12.094  -2.394  17.507  1.00 63.42           O  
ATOM   1807  CG  PHE   244       7.744  -2.969  19.278  1.00 60.91           C  
ATOM   1808  CD1 PHE   244       6.698  -2.067  19.119  1.00 59.11           C  
ATOM   1809  CD2 PHE   244       7.445  -4.300  19.538  1.00 60.62           C  
ATOM   1810  CE1 PHE   244       5.374  -2.487  19.217  1.00 57.28           C  
ATOM   1811  CE2 PHE   244       6.123  -4.726  19.638  1.00 57.56           C  
ATOM   1812  CZ  PHE   244       5.089  -3.818  19.478  1.00 55.83           C  
ATOM   1813  N   THR   245      11.087  -0.429  17.609  1.00 60.44           N  
ATOM   1814  CA  THR   245      12.182   0.530  17.502  1.00 59.31           C  
ATOM   1815  C   THR   245      13.203   0.312  18.615  1.00 60.82           C  
ATOM   1816  CB  THR   245      11.663   1.979  17.554  1.00 53.63           C  
ATOM   1817  O   THR   245      14.230   0.992  18.664  1.00 57.50           O  
ATOM   1818  CG2 THR   245      12.733   2.963  17.095  1.00 46.02           C  
ATOM   1819  OG1 THR   245      10.519   2.101  16.699  1.00 45.45           O  
ATOM   1820  N   GLN   246      13.204  -0.667  19.429  1.00 51.29           N  
ATOM   1821  CA  GLN   246      14.252  -0.677  20.444  1.00 51.00           C  
ATOM   1822  C   GLN   246      15.609  -0.333  19.837  1.00 51.40           C  
ATOM   1823  CB  GLN   246      14.316  -2.040  21.136  1.00 46.47           C  
ATOM   1824  O   GLN   246      16.446   0.294  20.490  1.00 48.84           O  
ATOM   1825  CG  GLN   246      13.110  -2.341  22.014  1.00 43.81           C  
ATOM   1826  CD  GLN   246      13.050  -3.793  22.452  1.00 46.52           C  
ATOM   1827  NE2 GLN   246      12.236  -4.074  23.464  1.00 35.23           N  
ATOM   1828  OE1 GLN   246      13.730  -4.654  21.886  1.00 44.87           O  
ATOM   1829  N   THR   247      15.868  -0.408  18.571  1.00 48.60           N  
ATOM   1830  CA  THR   247      17.164  -0.410  17.901  1.00 48.37           C  
ATOM   1831  C   THR   247      17.204   0.647  16.800  1.00 48.68           C  
ATOM   1832  CB  THR   247      17.481  -1.792  17.301  1.00 43.71           C  
ATOM   1833  O   THR   247      18.261   0.910  16.224  1.00 45.87           O  
ATOM   1834  CG2 THR   247      17.706  -2.829  18.396  1.00 37.88           C  
ATOM   1835  OG1 THR   247      16.385  -2.212  16.478  1.00 34.42           O  
ATOM   1836  N   GLY   248      16.105   1.429  16.484  1.00 51.70           N  
ATOM   1837  CA  GLY   248      16.120   2.203  15.253  1.00 50.11           C  
ATOM   1838  C   GLY   248      16.089   3.701  15.489  1.00 51.79           C  
ATOM   1839  O   GLY   248      16.251   4.486  14.552  1.00 49.27           O  
ATOM   1840  N   CYS   249      15.790   4.298  16.614  1.00 62.19           N  
ATOM   1841  CA  CYS   249      15.859   5.750  16.738  1.00 61.67           C  
ATOM   1842  C   CYS   249      17.300   6.214  16.915  1.00 62.24           C  
ATOM   1843  CB  CYS   249      15.012   6.228  17.916  1.00 59.47           C  
ATOM   1844  O   CYS   249      17.956   5.858  17.896  1.00 59.99           O  
ATOM   1845  SG  CYS   249      15.031   8.019  18.147  1.00 60.47           S  
ATOM   1846  N   THR   250      17.933   6.842  15.851  1.00 58.13           N  
ATOM   1847  CA  THR   250      19.289   7.371  15.944  1.00 57.64           C  
ATOM   1848  C   THR   250      19.475   8.158  17.238  1.00 58.38           C  
ATOM   1849  CB  THR   250      19.622   8.272  14.740  1.00 55.90           C  
ATOM   1850  O   THR   250      20.604   8.376  17.682  1.00 56.88           O  
ATOM   1851  CG2 THR   250      19.708   7.459  13.453  1.00 52.69           C  
ATOM   1852  OG1 THR   250      18.601   9.266  14.598  1.00 53.56           O  
ATOM   1853  N   ARG   251      18.433   8.491  17.809  1.00 62.32           N  
ATOM   1854  CA  ARG   251      18.565   9.315  19.006  1.00 61.44           C  
ATOM   1855  C   ARG   251      18.560   8.456  20.265  1.00 62.26           C  
ATOM   1856  CB  ARG   251      17.440  10.350  19.073  1.00 59.84           C  
ATOM   1857  O   ARG   251      18.851   8.946  21.359  1.00 60.31           O  
ATOM   1858  CG  ARG   251      17.492  11.390  17.965  1.00 57.73           C  
ATOM   1859  CD  ARG   251      16.429  12.463  18.148  1.00 57.20           C  
ATOM   1860  NE  ARG   251      16.713  13.647  17.342  1.00 50.17           N  
ATOM   1861  NH1 ARG   251      14.524  14.380  17.272  1.00 45.75           N  
ATOM   1862  NH2 ARG   251      16.171  15.572  16.214  1.00 41.59           N  
ATOM   1863  CZ  ARG   251      15.802  14.531  16.945  1.00 56.92           C  
ATOM   1864  N   VAL   252      18.271   7.209  20.035  1.00 57.10           N  
ATOM   1865  CA  VAL   252      18.189   6.216  21.101  1.00 57.32           C  
ATOM   1866  C   VAL   252      19.553   6.058  21.767  1.00 57.21           C  
ATOM   1867  CB  VAL   252      17.695   4.852  20.568  1.00 54.32           C  
ATOM   1868  O   VAL   252      19.639   5.687  22.940  1.00 55.49           O  
ATOM   1869  CG1 VAL   252      17.761   3.789  21.663  1.00 50.01           C  
ATOM   1870  CG2 VAL   252      16.273   4.975  20.024  1.00 50.82           C  
ATOM   1871  N   GLN   253      20.641   6.283  21.100  1.00 54.09           N  
ATOM   1872  CA  GLN   253      21.986   6.204  21.660  1.00 53.59           C  
ATOM   1873  C   GLN   253      22.159   7.185  22.816  1.00 54.42           C  
ATOM   1874  CB  GLN   253      23.034   6.476  20.580  1.00 50.22           C  
ATOM   1875  O   GLN   253      23.081   7.045  23.623  1.00 52.52           O  
ATOM   1876  CG  GLN   253      22.666   5.919  19.211  1.00 47.61           C  
ATOM   1877  CD  GLN   253      23.799   6.030  18.208  1.00 50.35           C  
ATOM   1878  NE2 GLN   253      23.706   5.271  17.122  1.00 36.86           N  
ATOM   1879  OE1 GLN   253      24.750   6.792  18.408  1.00 48.36           O  
ATOM   1880  N   PHE   254      21.207   8.028  23.005  1.00 54.09           N  
ATOM   1881  CA  PHE   254      21.450   9.088  23.977  1.00 52.88           C  
ATOM   1882  C   PHE   254      20.532   8.936  25.184  1.00 54.06           C  
ATOM   1883  CB  PHE   254      21.251  10.464  23.335  1.00 48.69           C  
ATOM   1884  O   PHE   254      20.781   9.525  26.238  1.00 51.43           O  
ATOM   1885  CG  PHE   254      22.170  10.731  22.174  1.00 44.94           C  
ATOM   1886  CD1 PHE   254      23.523  10.970  22.381  1.00 39.36           C  
ATOM   1887  CD2 PHE   254      21.681  10.743  20.874  1.00 42.17           C  
ATOM   1888  CE1 PHE   254      24.376  11.218  21.308  1.00 41.95           C  
ATOM   1889  CE2 PHE   254      22.527  10.989  19.797  1.00 46.09           C  
ATOM   1890  CZ  PHE   254      23.874  11.228  20.016  1.00 37.43           C  
ATOM   1891  N   PHE   255      19.428   8.078  25.200  1.00 56.39           N  
ATOM   1892  CA  PHE   255      18.440   8.101  26.272  1.00 55.42           C  
ATOM   1893  C   PHE   255      17.873   6.708  26.516  1.00 56.35           C  
ATOM   1894  CB  PHE   255      17.308   9.078  25.940  1.00 50.98           C  
ATOM   1895  O   PHE   255      17.684   5.935  25.575  1.00 53.29           O  
ATOM   1896  CG  PHE   255      17.778  10.479  25.658  1.00 47.88           C  
ATOM   1897  CD1 PHE   255      18.138  11.329  26.697  1.00 44.36           C  
ATOM   1898  CD2 PHE   255      17.860  10.947  24.353  1.00 46.52           C  
ATOM   1899  CE1 PHE   255      18.573  12.626  26.439  1.00 45.50           C  
ATOM   1900  CE2 PHE   255      18.295  12.243  24.087  1.00 47.27           C  
ATOM   1901  CZ  PHE   255      18.650  13.081  25.131  1.00 44.38           C  
ATOM   1902  N   GLU   256      17.798   6.160  27.868  1.00 55.84           N  
ATOM   1903  CA  GLU   256      16.987   5.007  28.248  1.00 54.43           C  
ATOM   1904  C   GLU   256      15.532   5.193  27.828  1.00 55.33           C  
ATOM   1905  CB  GLU   256      17.072   4.763  29.757  1.00 49.98           C  
ATOM   1906  O   GLU   256      14.867   6.131  28.273  1.00 52.16           O  
ATOM   1907  CG  GLU   256      18.162   3.782  30.162  1.00 46.65           C  
ATOM   1908  CD  GLU   256      18.206   3.516  31.658  1.00 48.20           C  
ATOM   1909  OE1 GLU   256      17.405   4.122  32.406  1.00 49.83           O  
ATOM   1910  OE2 GLU   256      19.048   2.696  32.086  1.00 42.48           O  
ATOM   1911  N   TYR   257      15.070   4.570  26.672  1.00 51.87           N  
ATOM   1912  CA  TYR   257      13.949   4.963  25.825  1.00 52.53           C  
ATOM   1913  C   TYR   257      12.620   4.594  26.474  1.00 51.94           C  
ATOM   1914  CB  TYR   257      14.059   4.303  24.447  1.00 46.31           C  
ATOM   1915  O   TYR   257      11.675   5.387  26.463  1.00 49.79           O  
ATOM   1916  CG  TYR   257      13.593   5.184  23.314  1.00 44.30           C  
ATOM   1917  CD1 TYR   257      12.300   5.076  22.807  1.00 41.43           C  
ATOM   1918  CD2 TYR   257      14.445   6.126  22.747  1.00 43.43           C  
ATOM   1919  CE1 TYR   257      11.867   5.884  21.761  1.00 40.17           C  
ATOM   1920  CE2 TYR   257      14.023   6.940  21.700  1.00 40.72           C  
ATOM   1921  OH  TYR   257      12.311   7.615  20.180  1.00 31.43           O  
ATOM   1922  CZ  TYR   257      12.734   6.812  21.215  1.00 39.57           C  
ATOM   1923  N   LYS   258      12.457   3.313  27.007  1.00 54.62           N  
ATOM   1924  CA  LYS   258      11.179   2.766  27.450  1.00 54.13           C  
ATOM   1925  C   LYS   258      11.294   2.159  28.845  1.00 55.89           C  
ATOM   1926  CB  LYS   258      10.674   1.714  26.461  1.00 51.26           C  
ATOM   1927  O   LYS   258      12.321   1.568  29.188  1.00 55.17           O  
ATOM   1928  CG  LYS   258      10.028   2.297  25.213  1.00 49.36           C  
ATOM   1929  CD  LYS   258       9.397   1.211  24.350  1.00 52.83           C  
ATOM   1930  CE  LYS   258       8.738   1.796  23.108  1.00 40.42           C  
ATOM   1931  NZ  LYS   258       8.096   0.737  22.272  1.00 37.21           N  
ATOM   1932  N   GLN   259      10.248   2.348  29.581  1.00 57.12           N  
ATOM   1933  CA  GLN   259       9.924   1.573  30.774  1.00 56.89           C  
ATOM   1934  C   GLN   259       9.121   0.325  30.419  1.00 57.31           C  
ATOM   1935  CB  GLN   259       9.148   2.429  31.776  1.00 52.85           C  
ATOM   1936  O   GLN   259       9.207  -0.692  31.110  1.00 55.72           O  
ATOM   1937  CG  GLN   259      10.013   3.019  32.881  1.00 49.30           C  
ATOM   1938  CD  GLN   259       9.214   3.841  33.876  1.00 52.77           C  
ATOM   1939  NE2 GLN   259       9.876   4.300  34.933  1.00 39.33           N  
ATOM   1940  OE1 GLN   259       8.013   4.064  33.695  1.00 54.56           O  
ATOM   1941  N   SER   260       8.262   0.395  29.360  1.00 53.56           N  
ATOM   1942  CA  SER   260       7.456  -0.738  28.917  1.00 52.19           C  
ATOM   1943  C   SER   260       7.250  -0.713  27.407  1.00 53.16           C  
ATOM   1944  CB  SER   260       6.101  -0.740  29.625  1.00 48.71           C  
ATOM   1945  O   SER   260       7.798   0.147  26.714  1.00 50.55           O  
ATOM   1946  OG  SER   260       5.247   0.251  29.080  1.00 46.99           O  
ATOM   1947  N   THR   261       6.657  -1.744  26.737  1.00 51.20           N  
ATOM   1948  CA  THR   261       6.245  -1.780  25.338  1.00 50.38           C  
ATOM   1949  C   THR   261       5.389  -0.564  24.995  1.00 51.05           C  
ATOM   1950  CB  THR   261       5.464  -3.068  25.019  1.00 48.63           C  
ATOM   1951  O   THR   261       5.313  -0.160  23.832  1.00 49.82           O  
ATOM   1952  CG2 THR   261       6.395  -4.274  24.951  1.00 43.69           C  
ATOM   1953  OG1 THR   261       4.485  -3.291  26.041  1.00 41.84           O  
ATOM   1954  N   LEU   262       4.853   0.142  26.112  1.00 53.32           N  
ATOM   1955  CA  LEU   262       3.851   1.177  25.882  1.00 51.72           C  
ATOM   1956  C   LEU   262       4.309   2.514  26.456  1.00 53.36           C  
ATOM   1957  CB  LEU   262       2.511   0.773  26.502  1.00 49.75           C  
ATOM   1958  O   LEU   262       3.642   3.535  26.270  1.00 51.61           O  
ATOM   1959  CG  LEU   262       1.876  -0.512  25.968  1.00 46.70           C  
ATOM   1960  CD1 LEU   262       0.578  -0.810  26.711  1.00 42.87           C  
ATOM   1961  CD2 LEU   262       1.627  -0.402  24.468  1.00 44.45           C  
ATOM   1962  N   SER   263       5.429   2.527  27.182  1.00 61.04           N  
ATOM   1963  CA  SER   263       5.703   3.763  27.908  1.00 60.63           C  
ATOM   1964  C   SER   263       7.148   4.211  27.712  1.00 61.37           C  
ATOM   1965  CB  SER   263       5.414   3.584  29.399  1.00 57.92           C  
ATOM   1966  O   SER   263       8.064   3.386  27.711  1.00 59.46           O  
ATOM   1967  OG  SER   263       6.079   2.440  29.907  1.00 56.07           O  
ATOM   1968  N   PHE   264       7.344   5.539  27.511  1.00 67.15           N  
ATOM   1969  CA  PHE   264       8.665   6.156  27.492  1.00 66.62           C  
ATOM   1970  C   PHE   264       9.332   6.050  28.858  1.00 67.65           C  
ATOM   1971  CB  PHE   264       8.569   7.625  27.067  1.00 64.57           C  
ATOM   1972  O   PHE   264       8.666   6.159  29.890  1.00 66.16           O  
ATOM   1973  CG  PHE   264       8.289   7.816  25.601  1.00 61.71           C  
ATOM   1974  CD1 PHE   264       9.332   7.957  24.694  1.00 59.47           C  
ATOM   1975  CD2 PHE   264       6.984   7.854  25.130  1.00 60.15           C  
ATOM   1976  CE1 PHE   264       9.077   8.134  23.336  1.00 57.12           C  
ATOM   1977  CE2 PHE   264       6.721   8.030  23.774  1.00 57.06           C  
ATOM   1978  CZ  PHE   264       7.768   8.171  22.879  1.00 57.67           C  
ATOM   1979  N   GLY   265      10.588   5.760  28.761  1.00 66.98           N  
ATOM   1980  CA  GLY   265      11.401   5.934  29.954  1.00 66.45           C  
ATOM   1981  C   GLY   265      11.601   7.389  30.333  1.00 67.74           C  
ATOM   1982  O   GLY   265      11.405   8.284  29.508  1.00 66.44           O  
ATOM   1983  N   GLU   266      11.937   7.765  31.630  1.00 67.81           N  
ATOM   1984  CA  GLU   266      12.116   9.113  32.161  1.00 67.37           C  
ATOM   1985  C   GLU   266      13.166   9.884  31.366  1.00 68.31           C  
ATOM   1986  CB  GLU   266      12.510   9.061  33.640  1.00 65.14           C  
ATOM   1987  O   GLU   266      12.935  11.027  30.967  1.00 67.07           O  
ATOM   1988  CG  GLU   266      12.574  10.427  34.307  1.00 61.97           C  
ATOM   1989  CD  GLU   266      11.261  11.190  34.242  1.00 61.66           C  
ATOM   1990  OE1 GLU   266      10.199  10.555  34.046  1.00 62.78           O  
ATOM   1991  OE2 GLU   266      11.293  12.432  34.387  1.00 56.62           O  
ATOM   1992  N   GLY   267      14.261   9.231  30.951  1.00 68.37           N  
ATOM   1993  CA  GLY   267      15.306   9.857  30.156  1.00 67.73           C  
ATOM   1994  C   GLY   267      14.811  10.363  28.814  1.00 68.13           C  
ATOM   1995  O   GLY   267      15.168  11.464  28.390  1.00 66.29           O  
ATOM   1996  N   THR   268      13.892   9.724  28.129  1.00 67.48           N  
ATOM   1997  CA  THR   268      13.278  10.143  26.875  1.00 66.73           C  
ATOM   1998  C   THR   268      12.270  11.264  27.114  1.00 67.39           C  
ATOM   1999  CB  THR   268      12.581   8.964  26.172  1.00 64.87           C  
ATOM   2000  O   THR   268      12.212  12.228  26.348  1.00 65.32           O  
ATOM   2001  CG2 THR   268      12.020   9.385  24.817  1.00 60.42           C  
ATOM   2002  OG1 THR   268      13.527   7.905  25.976  1.00 63.41           O  
ATOM   2003  N   ARG   269      11.544  11.085  28.274  1.00 67.30           N  
ATOM   2004  CA  ARG   269      10.566  12.118  28.600  1.00 66.58           C  
ATOM   2005  C   ARG   269      11.249  13.456  28.861  1.00 67.39           C  
ATOM   2006  CB  ARG   269       9.735  11.707  29.817  1.00 65.41           C  
ATOM   2007  O   ARG   269      10.766  14.502  28.421  1.00 66.49           O  
ATOM   2008  CG  ARG   269       8.849  10.495  29.578  1.00 63.05           C  
ATOM   2009  CD  ARG   269       8.017  10.153  30.806  1.00 61.88           C  
ATOM   2010  NE  ARG   269       7.208   8.956  30.593  1.00 55.23           N  
ATOM   2011  NH1 ARG   269       6.052   9.131  32.586  1.00 52.08           N  
ATOM   2012  NH2 ARG   269       5.614   7.399  31.150  1.00 47.89           N  
ATOM   2013  CZ  ARG   269       6.293   8.498  31.443  1.00 60.37           C  
ATOM   2014  N   THR   270      12.432  13.371  29.437  1.00 67.54           N  
ATOM   2015  CA  THR   270      13.097  14.590  29.884  1.00 66.33           C  
ATOM   2016  C   THR   270      14.154  15.030  28.875  1.00 66.89           C  
ATOM   2017  CB  THR   270      13.751  14.395  31.265  1.00 64.57           C  
ATOM   2018  O   THR   270      14.492  16.213  28.799  1.00 64.82           O  
ATOM   2019  CG2 THR   270      12.697  14.187  32.348  1.00 63.31           C  
ATOM   2020  OG1 THR   270      14.610  13.249  31.223  1.00 64.34           O  
ATOM   2021  N   GLY   271      14.529  14.033  27.963  1.00 67.89           N  
ATOM   2022  CA  GLY   271      15.714  14.324  27.171  1.00 66.82           C  
ATOM   2023  C   GLY   271      15.449  14.316  25.678  1.00 67.55           C  
ATOM   2024  O   GLY   271      16.228  14.872  24.901  1.00 65.31           O  
ATOM   2025  N   CYS   272      14.376  13.695  25.176  1.00 69.18           N  
ATOM   2026  CA  CYS   272      14.153  13.593  23.738  1.00 68.88           C  
ATOM   2027  C   CYS   272      13.300  14.751  23.235  1.00 69.23           C  
ATOM   2028  CB  CYS   272      13.479  12.265  23.393  1.00 66.70           C  
ATOM   2029  O   CYS   272      12.107  14.826  23.536  1.00 66.80           O  
ATOM   2030  SG  CYS   272      13.226  12.015  21.622  1.00 66.34           S  
ATOM   2031  N   LEU   273      13.851  15.570  22.371  1.00 65.67           N  
ATOM   2032  CA  LEU   273      13.184  16.756  21.843  1.00 65.26           C  
ATOM   2033  C   LEU   273      11.900  16.378  21.112  1.00 65.99           C  
ATOM   2034  CB  LEU   273      14.116  17.520  20.900  1.00 63.32           C  
ATOM   2035  O   LEU   273      10.992  17.201  20.976  1.00 64.76           O  
ATOM   2036  CG  LEU   273      15.367  18.132  21.532  1.00 61.04           C  
ATOM   2037  CD1 LEU   273      16.242  18.775  20.461  1.00 57.92           C  
ATOM   2038  CD2 LEU   273      14.984  19.152  22.599  1.00 58.11           C  
ATOM   2039  N   PHE   274      11.750  15.125  20.675  1.00 71.70           N  
ATOM   2040  CA  PHE   274      10.604  14.737  19.862  1.00 71.17           C  
ATOM   2041  C   PHE   274       9.511  14.120  20.726  1.00 71.83           C  
ATOM   2042  CB  PHE   274      11.027  13.751  18.769  1.00 69.72           C  
ATOM   2043  O   PHE   274       8.409  13.849  20.244  1.00 70.32           O  
ATOM   2044  CG  PHE   274      11.889  14.364  17.699  1.00 67.67           C  
ATOM   2045  CD1 PHE   274      11.724  15.694  17.331  1.00 66.41           C  
ATOM   2046  CD2 PHE   274      12.865  13.610  17.060  1.00 66.73           C  
ATOM   2047  CE1 PHE   274      12.521  16.264  16.341  1.00 64.13           C  
ATOM   2048  CE2 PHE   274      13.665  14.173  16.069  1.00 63.04           C  
ATOM   2049  CZ  PHE   274      13.491  15.500  15.711  1.00 63.68           C  
ATOM   2050  N   TYR   275       9.937  13.790  21.986  1.00 70.25           N  
ATOM   2051  CA  TYR   275       8.907  13.270  22.879  1.00 69.43           C  
ATOM   2052  C   TYR   275       7.754  14.257  23.015  1.00 70.19           C  
ATOM   2053  CB  TYR   275       9.498  12.964  24.259  1.00 67.95           C  
ATOM   2054  O   TYR   275       6.595  13.902  22.788  1.00 68.45           O  
ATOM   2055  CG  TYR   275       8.467  12.555  25.283  1.00 65.39           C  
ATOM   2056  CD1 TYR   275       7.995  11.246  25.342  1.00 64.22           C  
ATOM   2057  CD2 TYR   275       7.961  13.478  26.193  1.00 64.77           C  
ATOM   2058  CE1 TYR   275       7.043  10.866  26.283  1.00 62.40           C  
ATOM   2059  CE2 TYR   275       7.010  13.109  27.138  1.00 61.36           C  
ATOM   2060  OH  TYR   275       5.616  11.432  28.109  1.00 62.47           O  
ATOM   2061  CZ  TYR   275       6.558  11.802  27.175  1.00 62.50           C  
ATOM   2062  N   GLU   276       8.141  15.520  23.183  1.00 63.84           N  
ATOM   2063  CA  GLU   276       7.169  16.595  23.356  1.00 63.31           C  
ATOM   2064  C   GLU   276       6.428  16.884  22.054  1.00 63.56           C  
ATOM   2065  CB  GLU   276       7.856  17.865  23.863  1.00 61.74           C  
ATOM   2066  O   GLU   276       5.330  17.444  22.070  1.00 62.26           O  
ATOM   2067  CG  GLU   276       8.446  17.730  25.260  1.00 60.30           C  
ATOM   2068  CD  GLU   276       8.869  19.059  25.864  1.00 59.25           C  
ATOM   2069  OE1 GLU   276       8.965  20.061  25.119  1.00 57.50           O  
ATOM   2070  OE2 GLU   276       9.107  19.099  27.092  1.00 55.03           O  
ATOM   2071  N   PHE   277       6.938  16.410  20.927  1.00 68.24           N  
ATOM   2072  CA  PHE   277       6.298  16.605  19.632  1.00 67.46           C  
ATOM   2073  C   PHE   277       5.418  15.412  19.278  1.00 67.88           C  
ATOM   2074  CB  PHE   277       7.349  16.824  18.539  1.00 65.94           C  
ATOM   2075  O   PHE   277       4.987  15.270  18.132  1.00 65.75           O  
ATOM   2076  CG  PHE   277       8.084  18.132  18.657  1.00 63.84           C  
ATOM   2077  CD1 PHE   277       7.439  19.334  18.393  1.00 62.20           C  
ATOM   2078  CD2 PHE   277       9.421  18.159  19.033  1.00 62.13           C  
ATOM   2079  CE1 PHE   277       8.117  20.546  18.502  1.00 59.09           C  
ATOM   2080  CE2 PHE   277      10.105  19.366  19.144  1.00 57.69           C  
ATOM   2081  CZ  PHE   277       9.452  20.558  18.877  1.00 61.12           C  
ATOM   2082  N   GLY   278       5.247  14.517  20.284  1.00 69.19           N  
ATOM   2083  CA  GLY   278       4.325  13.408  20.096  1.00 68.37           C  
ATOM   2084  C   GLY   278       4.959  12.216  19.406  1.00 69.42           C  
ATOM   2085  O   GLY   278       4.287  11.483  18.677  1.00 67.66           O  
ATOM   2086  N   CYS   279       6.278  12.008  19.575  1.00 73.56           N  
ATOM   2087  CA  CYS   279       6.957  10.874  18.959  1.00 73.29           C  
ATOM   2088  C   CYS   279       6.315   9.558  19.383  1.00 73.59           C  
ATOM   2089  CB  CYS   279       8.440  10.871  19.329  1.00 71.59           C  
ATOM   2090  O   CYS   279       6.095   9.325  20.573  1.00 71.54           O  
ATOM   2091  SG  CYS   279       9.376   9.524  18.575  1.00 71.17           S  
ATOM   2092  N   ARG   280       6.230   8.624  18.406  1.00 76.27           N  
ATOM   2093  CA  ARG   280       5.657   7.304  18.648  1.00 75.93           C  
ATOM   2094  C   ARG   280       6.669   6.204  18.349  1.00 76.42           C  
ATOM   2095  CB  ARG   280       4.397   7.102  17.803  1.00 74.72           C  
ATOM   2096  O   ARG   280       6.386   5.021  18.551  1.00 75.01           O  
ATOM   2097  CG  ARG   280       3.287   8.095  18.104  1.00 72.99           C  
ATOM   2098  CD  ARG   280       2.799   7.977  19.541  1.00 71.16           C  
ATOM   2099  NE  ARG   280       1.693   8.892  19.812  1.00 63.34           N  
ATOM   2100  NH1 ARG   280       1.486   8.310  22.038  1.00 66.27           N  
ATOM   2101  NH2 ARG   280       0.098   9.891  21.127  1.00 62.84           N  
ATOM   2102  CZ  ARG   280       1.095   9.029  20.992  1.00 66.10           C  
ATOM   2103  N   GLY   281       7.698   6.650  17.921  1.00 76.01           N  
ATOM   2104  CA  GLY   281       8.713   5.746  17.405  1.00 75.57           C  
ATOM   2105  C   GLY   281       8.897   4.505  18.259  1.00 76.12           C  
ATOM   2106  O   GLY   281       8.861   3.384  17.749  1.00 74.57           O  
ATOM   2107  N   PRO   282       8.964   4.583  19.578  1.00 68.98           N  
ATOM   2108  CA  PRO   282       9.237   3.433  20.443  1.00 68.21           C  
ATOM   2109  C   PRO   282       8.081   2.436  20.483  1.00 68.95           C  
ATOM   2110  CB  PRO   282       9.456   4.070  21.818  1.00 66.59           C  
ATOM   2111  O   PRO   282       8.264   1.290  20.900  1.00 67.45           O  
ATOM   2112  CG  PRO   282       9.957   5.448  21.525  1.00 64.77           C  
ATOM   2113  CD  PRO   282       9.248   5.964  20.306  1.00 63.73           C  
ATOM   2114  N   MET   283       7.032   2.850  20.115  1.00 72.48           N  
ATOM   2115  CA  MET   283       5.817   2.044  20.194  1.00 72.42           C  
ATOM   2116  C   MET   283       5.350   1.626  18.804  1.00 72.73           C  
ATOM   2117  CB  MET   283       4.706   2.815  20.909  1.00 70.53           C  
ATOM   2118  O   MET   283       4.299   0.998  18.660  1.00 70.75           O  
ATOM   2119  CG  MET   283       5.100   3.322  22.287  1.00 66.43           C  
ATOM   2120  SD  MET   283       5.340   1.962  23.495  1.00 57.76           S  
ATOM   2121  CE  MET   283       3.630   1.379  23.664  1.00 55.10           C  
ATOM   2122  N   THR   284       6.020   2.030  17.832  1.00 80.01           N  
ATOM   2123  CA  THR   284       5.639   1.817  16.440  1.00 80.13           C  
ATOM   2124  C   THR   284       6.364   0.605  15.860  1.00 80.36           C  
ATOM   2125  CB  THR   284       5.941   3.059  15.581  1.00 78.97           C  
ATOM   2126  O   THR   284       7.590   0.512  15.943  1.00 79.58           O  
ATOM   2127  CG2 THR   284       5.514   2.842  14.133  1.00 77.98           C  
ATOM   2128  OG1 THR   284       5.232   4.184  16.113  1.00 79.03           O  
ATOM   2129  N   HIS   285       5.606  -0.322  15.307  1.00 81.93           N  
ATOM   2130  CA  HIS   285       6.188  -1.391  14.502  1.00 82.16           C  
ATOM   2131  C   HIS   285       6.840  -0.838  13.240  1.00 82.21           C  
ATOM   2132  CB  HIS   285       5.122  -2.425  14.133  1.00 81.12           C  
ATOM   2133  O   HIS   285       6.266   0.020  12.565  1.00 80.75           O  
ATOM   2134  CG  HIS   285       4.563  -3.157  15.311  1.00 79.90           C  
ATOM   2135  CD2 HIS   285       4.872  -4.366  15.836  1.00 78.27           C  
ATOM   2136  ND1 HIS   285       3.552  -2.643  16.095  1.00 78.50           N  
ATOM   2137  CE1 HIS   285       3.265  -3.507  17.054  1.00 77.34           C  
ATOM   2138  NE2 HIS   285       4.052  -4.561  16.919  1.00 77.26           N  
ATOM   2139  N   SER   286       8.209  -1.219  13.072  1.00 81.99           N  
ATOM   2140  CA  SER   286       9.025  -0.941  11.895  1.00 81.70           C  
ATOM   2141  C   SER   286       9.030   0.548  11.566  1.00 81.51           C  
ATOM   2142  CB  SER   286       8.518  -1.735  10.691  1.00 80.46           C  
ATOM   2143  O   SER   286       8.759   0.939  10.429  1.00 78.61           O  
ATOM   2144  OG  SER   286       8.614  -3.129  10.931  1.00 79.68           O  
ATOM   2145  N   PRO   287       9.252   1.488  12.426  1.00 79.29           N  
ATOM   2146  CA  PRO   287       9.340   2.922  12.143  1.00 78.98           C  
ATOM   2147  C   PRO   287      10.432   3.257  11.128  1.00 79.15           C  
ATOM   2148  CB  PRO   287       9.660   3.532  13.510  1.00 77.88           C  
ATOM   2149  O   PRO   287      11.493   2.628  11.128  1.00 77.03           O  
ATOM   2150  CG  PRO   287      10.437   2.477  14.227  1.00 76.48           C  
ATOM   2151  CD  PRO   287       9.915   1.132  13.809  1.00 75.66           C  
ATOM   2152  N   CYS   288      10.247   4.243  10.329  1.00 75.34           N  
ATOM   2153  CA  CYS   288      11.115   4.649   9.229  1.00 74.71           C  
ATOM   2154  C   CYS   288      12.497   5.037   9.740  1.00 74.13           C  
ATOM   2155  CB  CYS   288      10.498   5.818   8.462  1.00 71.96           C  
ATOM   2156  O   CYS   288      13.433   5.193   8.953  1.00 69.85           O  
ATOM   2157  SG  CYS   288      10.118   7.248   9.498  1.00 72.60           S  
ATOM   2158  N   ASN   289      12.738   5.207  10.934  1.00 69.96           N  
ATOM   2159  CA  ASN   289      14.060   5.494  11.479  1.00 69.82           C  
ATOM   2160  C   ASN   289      14.887   4.222  11.645  1.00 69.54           C  
ATOM   2161  CB  ASN   289      13.942   6.229  12.816  1.00 67.40           C  
ATOM   2162  O   ASN   289      16.098   4.288  11.864  1.00 66.81           O  
ATOM   2163  CG  ASN   289      13.212   5.415  13.867  1.00 63.86           C  
ATOM   2164  ND2 ASN   289      13.605   5.583  15.124  1.00 58.84           N  
ATOM   2165  OD1 ASN   289      12.304   4.642  13.551  1.00 60.07           O  
ATOM   2166  N   ARG   290      14.450   3.029  11.592  1.00 70.03           N  
ATOM   2167  CA  ARG   290      15.158   1.753  11.567  1.00 69.52           C  
ATOM   2168  C   ARG   290      15.649   1.426  10.160  1.00 69.63           C  
ATOM   2169  CB  ARG   290      14.258   0.628  12.082  1.00 67.65           C  
ATOM   2170  O   ARG   290      16.716   0.833   9.992  1.00 67.27           O  
ATOM   2171  CG  ARG   290      14.985  -0.689  12.307  1.00 64.10           C  
ATOM   2172  CD  ARG   290      14.052  -1.762  12.849  1.00 62.52           C  
ATOM   2173  NE  ARG   290      14.639  -3.094  12.735  1.00 54.10           N  
ATOM   2174  NH1 ARG   290      12.823  -4.199  13.641  1.00 43.78           N  
ATOM   2175  NH2 ARG   290      14.668  -5.379  12.964  1.00 38.88           N  
ATOM   2176  CZ  ARG   290      14.042  -4.221  13.113  1.00 57.15           C  
ATOM   2177  N   ILE   291      14.925   1.795   9.221  1.00 69.72           N  
ATOM   2178  CA  ILE   291      15.231   1.557   7.815  1.00 69.38           C  
ATOM   2179  C   ILE   291      15.032   2.844   7.018  1.00 69.59           C  
ATOM   2180  CB  ILE   291      14.357   0.424   7.230  1.00 66.55           C  
ATOM   2181  O   ILE   291      13.915   3.359   6.927  1.00 65.86           O  
ATOM   2182  CG1 ILE   291      14.450  -0.829   8.108  1.00 60.57           C  
ATOM   2183  CG2 ILE   291      14.769   0.114   5.788  1.00 60.63           C  
ATOM   2184  CD1 ILE   291      13.538  -1.965   7.664  1.00 58.81           C  
ATOM   2185  N   LEU   292      16.131   3.417   6.674  1.00 71.91           N  
ATOM   2186  CA  LEU   292      16.145   4.684   5.950  1.00 71.55           C  
ATOM   2187  C   LEU   292      15.520   4.527   4.568  1.00 72.75           C  
ATOM   2188  CB  LEU   292      17.576   5.212   5.820  1.00 69.50           C  
ATOM   2189  O   LEU   292      15.724   3.509   3.902  1.00 71.51           O  
ATOM   2190  CG  LEU   292      18.317   5.491   7.128  1.00 66.82           C  
ATOM   2191  CD1 LEU   292      19.721   6.014   6.841  1.00 63.77           C  
ATOM   2192  CD2 LEU   292      17.537   6.483   7.984  1.00 64.41           C  
ATOM   2193  N   TRP   293      14.775   5.527   4.243  1.00 67.63           N  
ATOM   2194  CA  TRP   293      14.328   5.670   2.862  1.00 72.89           C  
ATOM   2195  C   TRP   293      15.510   5.919   1.930  1.00 68.28           C  
ATOM   2196  CB  TRP   293      13.316   6.812   2.739  1.00 65.42           C  
ATOM   2197  O   TRP   293      16.300   6.839   2.152  1.00 64.67           O  
ATOM   2198  CG  TRP   293      12.063   6.604   3.536  1.00 59.22           C  
ATOM   2199  CD1 TRP   293      11.969   6.383   4.881  1.00 52.19           C  
ATOM   2200  CD2 TRP   293      10.723   6.592   3.033  1.00 54.63           C  
ATOM   2201  CE2 TRP   293       9.867   6.359   4.131  1.00 50.75           C  
ATOM   2202  CE3 TRP   293      10.164   6.758   1.759  1.00 60.24           C  
ATOM   2203  NE1 TRP   293      10.651   6.235   5.246  1.00 59.94           N  
ATOM   2204  CH2 TRP   293       7.957   6.452   2.736  1.00 55.88           C  
ATOM   2205  CZ2 TRP   293       8.478   6.287   3.994  1.00 62.93           C  
ATOM   2206  CZ3 TRP   293       8.782   6.686   1.624  1.00 49.77           C  
ATOM   2207  N   ASN   294      15.735   4.906   0.926  1.00 64.13           N  
ATOM   2208  CA  ASN   294      16.862   4.973   0.002  1.00 64.55           C  
ATOM   2209  C   ASN   294      18.194   5.027   0.745  1.00 64.43           C  
ATOM   2210  CB  ASN   294      16.723   6.180  -0.928  1.00 61.06           C  
ATOM   2211  O   ASN   294      19.108   5.745   0.337  1.00 63.14           O  
ATOM   2212  CG  ASN   294      15.489   6.102  -1.805  1.00 58.73           C  
ATOM   2213  ND2 ASN   294      15.169   7.202  -2.476  1.00 55.45           N  
ATOM   2214  OD1 ASN   294      14.828   5.063  -1.877  1.00 57.58           O  
ATOM   2215  N   ARG   295      18.202   4.564   1.992  1.00 64.62           N  
ATOM   2216  CA  ARG   295      19.374   4.510   2.861  1.00 64.10           C  
ATOM   2217  C   ARG   295      19.819   5.911   3.267  1.00 64.17           C  
ATOM   2218  CB  ARG   295      20.523   3.775   2.169  1.00 61.58           C  
ATOM   2219  O   ARG   295      20.899   6.084   3.837  1.00 62.82           O  
ATOM   2220  CG  ARG   295      20.175   2.361   1.731  1.00 59.70           C  
ATOM   2221  CD  ARG   295      21.355   1.672   1.060  1.00 59.99           C  
ATOM   2222  NE  ARG   295      21.018   0.315   0.639  1.00 50.84           N  
ATOM   2223  NH1 ARG   295      23.001  -0.049  -0.490  1.00 46.07           N  
ATOM   2224  NH2 ARG   295      21.401  -1.689  -0.416  1.00 42.27           N  
ATOM   2225  CZ  ARG   295      21.808  -0.471  -0.088  1.00 55.14           C  
ATOM   2226  N   GLN   296      19.049   6.812   2.859  1.00 68.83           N  
ATOM   2227  CA  GLN   296      19.485   8.198   2.999  1.00 68.37           C  
ATOM   2228  C   GLN   296      18.769   8.885   4.158  1.00 67.37           C  
ATOM   2229  CB  GLN   296      19.243   8.970   1.701  1.00 65.21           C  
ATOM   2230  O   GLN   296      19.405   9.543   4.984  1.00 64.70           O  
ATOM   2231  CG  GLN   296      20.079   8.478   0.527  1.00 61.55           C  
ATOM   2232  CD  GLN   296      19.896   9.322  -0.720  1.00 61.28           C  
ATOM   2233  NE2 GLN   296      20.558   8.931  -1.803  1.00 52.03           N  
ATOM   2234  OE1 GLN   296      19.164  10.317  -0.710  1.00 61.15           O  
ATOM   2235  N   SER   297      17.435   8.738   4.256  1.00 73.12           N  
ATOM   2236  CA  SER   297      16.722   9.622   5.172  1.00 73.02           C  
ATOM   2237  C   SER   297      15.569   8.894   5.856  1.00 73.19           C  
ATOM   2238  CB  SER   297      16.193  10.850   4.431  1.00 69.86           C  
ATOM   2239  O   SER   297      15.291   7.733   5.549  1.00 70.64           O  
ATOM   2240  OG  SER   297      15.767  11.845   5.346  1.00 65.47           O  
ATOM   2241  N   SER   298      15.082   9.453   6.872  1.00 74.04           N  
ATOM   2242  CA  SER   298      13.821   9.144   7.538  1.00 73.77           C  
ATOM   2243  C   SER   298      13.120  10.413   8.011  1.00 74.27           C  
ATOM   2244  CB  SER   298      14.056   8.208   8.724  1.00 72.04           C  
ATOM   2245  O   SER   298      13.730  11.483   8.063  1.00 72.40           O  
ATOM   2246  OG  SER   298      14.733   8.883   9.771  1.00 69.93           O  
ATOM   2247  N   LYS   299      11.843  10.358   8.295  1.00 72.53           N  
ATOM   2248  CA  LYS   299      11.129  11.487   8.884  1.00 72.17           C  
ATOM   2249  C   LYS   299      11.870  12.029  10.103  1.00 72.80           C  
ATOM   2250  CB  LYS   299       9.707  11.080   9.273  1.00 70.44           C  
ATOM   2251  O   LYS   299      12.054  13.241  10.236  1.00 71.10           O  
ATOM   2252  CG  LYS   299       8.820  10.722   8.090  1.00 67.66           C  
ATOM   2253  CD  LYS   299       7.454  10.225   8.546  1.00 66.05           C  
ATOM   2254  CE  LYS   299       6.648   9.660   7.384  1.00 60.32           C  
ATOM   2255  NZ  LYS   299       5.440   8.919   7.856  1.00 55.82           N  
ATOM   2256  N   THR   300      12.365  11.152  10.938  1.00 70.04           N  
ATOM   2257  CA  THR   300      13.026  11.564  12.171  1.00 70.32           C  
ATOM   2258  C   THR   300      14.392  12.175  11.874  1.00 70.09           C  
ATOM   2259  CB  THR   300      13.192  10.378  13.140  1.00 67.59           C  
ATOM   2260  O   THR   300      14.831  13.095  12.568  1.00 67.80           O  
ATOM   2261  CG2 THR   300      11.864  10.014  13.796  1.00 60.30           C  
ATOM   2262  OG1 THR   300      13.682   9.242  12.415  1.00 66.53           O  
ATOM   2263  N   ARG   301      15.071  11.787  10.858  1.00 67.95           N  
ATOM   2264  CA  ARG   301      16.345  12.379  10.461  1.00 67.72           C  
ATOM   2265  C   ARG   301      16.134  13.730   9.787  1.00 67.82           C  
ATOM   2266  CB  ARG   301      17.106  11.439   9.523  1.00 65.70           C  
ATOM   2267  O   ARG   301      16.992  14.611   9.869  1.00 66.46           O  
ATOM   2268  CG  ARG   301      17.776  10.272  10.231  1.00 62.99           C  
ATOM   2269  CD  ARG   301      18.694   9.497   9.296  1.00 62.36           C  
ATOM   2270  NE  ARG   301      19.423   8.448  10.003  1.00 52.59           N  
ATOM   2271  NH1 ARG   301      20.972   8.106   8.324  1.00 46.35           N  
ATOM   2272  NH2 ARG   301      21.075   6.873  10.253  1.00 42.43           N  
ATOM   2273  CZ  ARG   301      20.488   7.811   9.525  1.00 56.46           C  
ATOM   2274  N   ALA   302      14.938  13.835   9.197  1.00 68.68           N  
ATOM   2275  CA  ALA   302      14.536  15.113   8.615  1.00 68.04           C  
ATOM   2276  C   ALA   302      14.019  16.066   9.689  1.00 68.46           C  
ATOM   2277  CB  ALA   302      13.473  14.898   7.541  1.00 65.99           C  
ATOM   2278  O   ALA   302      13.551  17.164   9.379  1.00 67.07           O  
ATOM   2279  N   GLY   303      14.114  15.675  10.934  1.00 65.67           N  
ATOM   2280  CA  GLY   303      13.763  16.544  12.047  1.00 64.85           C  
ATOM   2281  C   GLY   303      12.310  16.420  12.465  1.00 65.58           C  
ATOM   2282  O   GLY   303      11.829  17.194  13.295  1.00 64.16           O  
ATOM   2283  N   MET   304      11.577  15.491  12.039  1.00 71.37           N  
ATOM   2284  CA  MET   304      10.181  15.259  12.398  1.00 71.22           C  
ATOM   2285  C   MET   304      10.047  14.033  13.295  1.00 71.54           C  
ATOM   2286  CB  MET   304       9.324  15.084  11.143  1.00 69.37           C  
ATOM   2287  O   MET   304      10.759  13.044  13.113  1.00 69.73           O  
ATOM   2288  CG  MET   304       9.281  16.316  10.254  1.00 65.98           C  
ATOM   2289  SD  MET   304       8.357  17.704  11.019  1.00 59.91           S  
ATOM   2290  CE  MET   304       6.666  17.052  10.924  1.00 56.20           C  
ATOM   2291  N   PRO   305       9.186  14.076  14.346  1.00 74.42           N  
ATOM   2292  CA  PRO   305       8.949  12.872  15.147  1.00 74.09           C  
ATOM   2293  C   PRO   305       8.331  11.736  14.335  1.00 74.78           C  
ATOM   2294  CB  PRO   305       7.985  13.356  16.233  1.00 72.79           C  
ATOM   2295  O   PRO   305       7.645  11.985  13.341  1.00 73.45           O  
ATOM   2296  CG  PRO   305       7.199  14.450  15.586  1.00 70.98           C  
ATOM   2297  CD  PRO   305       8.096  15.180  14.628  1.00 69.93           C  
ATOM   2298  N   CYS   306       8.645  10.470  14.739  1.00 77.87           N  
ATOM   2299  CA  CYS   306       7.860   9.359  14.213  1.00 77.79           C  
ATOM   2300  C   CYS   306       6.392   9.499  14.596  1.00 78.14           C  
ATOM   2301  CB  CYS   306       8.405   8.027  14.728  1.00 76.49           C  
ATOM   2302  O   CYS   306       6.065   9.652  15.774  1.00 76.86           O  
ATOM   2303  SG  CYS   306       7.505   6.586  14.115  1.00 79.72           S  
ATOM   2304  N   LEU   307       5.468   9.381  13.585  1.00 78.53           N  
ATOM   2305  CA  LEU   307       4.041   9.611  13.780  1.00 78.47           C  
ATOM   2306  C   LEU   307       3.309   8.299  14.041  1.00 79.00           C  
ATOM   2307  CB  LEU   307       3.439  10.310  12.558  1.00 77.15           C  
ATOM   2308  O   LEU   307       2.102   8.297  14.293  1.00 78.03           O  
ATOM   2309  CG  LEU   307       4.025  11.678  12.202  1.00 74.77           C  
ATOM   2310  CD1 LEU   307       3.314  12.258  10.984  1.00 72.60           C  
ATOM   2311  CD2 LEU   307       3.924  12.628  13.390  1.00 72.74           C  
ATOM   2312  N   GLY   308       4.005   7.126  13.929  1.00 81.76           N  
ATOM   2313  CA  GLY   308       3.381   5.836  14.174  1.00 81.98           C  
ATOM   2314  C   GLY   308       2.574   5.330  12.993  1.00 82.61           C  
ATOM   2315  O   GLY   308       1.602   4.593  13.169  1.00 81.87           O  
ATOM   2316  N   CYS   309       2.920   5.759  11.854  1.00 84.80           N  
ATOM   2317  CA  CYS   309       2.044   5.638  10.694  1.00 85.23           C  
ATOM   2318  C   CYS   309       1.940   4.188  10.238  1.00 85.84           C  
ATOM   2319  CB  CYS   309       2.552   6.509   9.546  1.00 84.01           C  
ATOM   2320  O   CYS   309       1.189   3.876   9.312  1.00 85.27           O  
ATOM   2321  SG  CYS   309       4.204   6.060   8.968  1.00 87.36           S  
ATOM   2322  N   THR   310       2.623   3.292  10.843  1.00 88.49           N  
ATOM   2323  CA  THR   310       2.498   1.873  10.532  1.00 88.60           C  
ATOM   2324  C   THR   310       1.545   1.187  11.508  1.00 88.57           C  
ATOM   2325  CB  THR   310       3.868   1.170  10.569  1.00 87.79           C  
ATOM   2326  O   THR   310       1.249  -0.001  11.363  1.00 87.74           O  
ATOM   2327  CG2 THR   310       4.780   1.686   9.461  1.00 85.90           C  
ATOM   2328  OG1 THR   310       4.489   1.414  11.837  1.00 86.82           O  
ATOM   2329  N   GLU   311       1.055   1.872  12.512  1.00 86.72           N  
ATOM   2330  CA  GLU   311       0.123   1.348  13.506  1.00 86.67           C  
ATOM   2331  C   GLU   311      -1.321   1.670  13.133  1.00 87.00           C  
ATOM   2332  CB  GLU   311       0.446   1.908  14.894  1.00 85.87           C  
ATOM   2333  O   GLU   311      -1.605   2.743  12.597  1.00 86.39           O  
ATOM   2334  CG  GLU   311       1.844   1.566  15.386  1.00 84.37           C  
ATOM   2335  CD  GLU   311       2.105   0.070  15.458  1.00 83.51           C  
ATOM   2336  OE1 GLU   311       1.148  -0.703  15.693  1.00 80.96           O  
ATOM   2337  OE2 GLU   311       3.276  -0.333  15.279  1.00 79.17           O  
ATOM   2338  N   PRO   312      -2.270   0.791  13.462  1.00 87.51           N  
ATOM   2339  CA  PRO   312      -3.677   0.969  13.094  1.00 87.16           C  
ATOM   2340  C   PRO   312      -4.303   2.204  13.738  1.00 86.18           C  
ATOM   2341  CB  PRO   312      -4.340  -0.311  13.609  1.00 86.04           C  
ATOM   2342  O   PRO   312      -5.301   2.727  13.235  1.00 84.19           O  
ATOM   2343  CG  PRO   312      -3.408  -0.830  14.655  1.00 84.57           C  
ATOM   2344  CD  PRO   312      -2.007  -0.438  14.283  1.00 83.87           C  
ATOM   2345  N   GLU   313      -3.690   2.774  14.845  1.00 82.82           N  
ATOM   2346  CA  GLU   313      -4.211   3.903  15.609  1.00 82.21           C  
ATOM   2347  C   GLU   313      -3.826   5.231  14.963  1.00 82.23           C  
ATOM   2348  CB  GLU   313      -3.705   3.856  17.053  1.00 80.60           C  
ATOM   2349  O   GLU   313      -4.322   6.288  15.359  1.00 80.09           O  
ATOM   2350  CG  GLU   313      -4.224   2.666  17.847  1.00 75.42           C  
ATOM   2351  CD  GLU   313      -3.559   1.353  17.465  1.00 72.02           C  
ATOM   2352  OE1 GLU   313      -2.496   1.381  16.804  1.00 68.06           O  
ATOM   2353  OE2 GLU   313      -4.106   0.288  17.828  1.00 65.28           O  
ATOM   2354  N   PHE   314      -2.950   5.142  13.954  1.00 83.89           N  
ATOM   2355  CA  PHE   314      -2.602   6.346  13.209  1.00 84.07           C  
ATOM   2356  C   PHE   314      -3.792   6.844  12.398  1.00 84.01           C  
ATOM   2357  CB  PHE   314      -1.411   6.081  12.283  1.00 83.28           C  
ATOM   2358  O   PHE   314      -4.458   6.061  11.717  1.00 82.88           O  
ATOM   2359  CG  PHE   314      -1.062   7.244  11.394  1.00 83.30           C  
ATOM   2360  CD1 PHE   314      -0.291   8.296  11.873  1.00 81.76           C  
ATOM   2361  CD2 PHE   314      -1.505   7.285  10.079  1.00 82.18           C  
ATOM   2362  CE1 PHE   314       0.034   9.374  11.052  1.00 80.63           C  
ATOM   2363  CE2 PHE   314      -1.185   8.358   9.253  1.00 80.55           C  
ATOM   2364  CZ  PHE   314      -0.416   9.402   9.742  1.00 78.73           C  
ATOM   2365  N   PRO   315      -4.055   8.153  12.491  1.00 77.99           N  
ATOM   2366  CA  PRO   315      -3.301   9.173  13.225  1.00 77.62           C  
ATOM   2367  C   PRO   315      -3.806   9.367  14.653  1.00 77.17           C  
ATOM   2368  CB  PRO   315      -3.518  10.439  12.392  1.00 75.73           C  
ATOM   2369  O   PRO   315      -3.423  10.331  15.321  1.00 73.49           O  
ATOM   2370  CG  PRO   315      -4.918  10.325  11.881  1.00 74.54           C  
ATOM   2371  CD  PRO   315      -5.206   8.879  11.598  1.00 73.43           C  
ATOM   2372  N   HIS   316      -4.805   8.484  15.067  1.00 63.40           N  
ATOM   2373  CA  HIS   316      -5.546   8.626  16.315  1.00 61.53           C  
ATOM   2374  C   HIS   316      -4.821   7.939  17.468  1.00 62.60           C  
ATOM   2375  CB  HIS   316      -6.958   8.056  16.169  1.00 54.90           C  
ATOM   2376  O   HIS   316      -4.918   6.721  17.630  1.00 56.85           O  
ATOM   2377  CG  HIS   316      -7.818   8.823  15.216  1.00 49.67           C  
ATOM   2378  CD2 HIS   316      -8.312   8.492  14.000  1.00 44.93           C  
ATOM   2379  ND1 HIS   316      -8.264  10.101  15.480  1.00 45.79           N  
ATOM   2380  CE1 HIS   316      -8.998  10.522  14.464  1.00 42.45           C  
ATOM   2381  NE2 HIS   316      -9.043   9.566  13.553  1.00 36.15           N  
ATOM   2382  N   PHE   317      -3.695   8.252  17.806  1.00 54.52           N  
ATOM   2383  CA  PHE   317      -3.108   7.853  19.080  1.00 52.85           C  
ATOM   2384  C   PHE   317      -3.706   8.659  20.227  1.00 54.68           C  
ATOM   2385  CB  PHE   317      -1.587   8.030  19.051  1.00 48.45           C  
ATOM   2386  O   PHE   317      -3.940   9.862  20.092  1.00 51.67           O  
ATOM   2387  CG  PHE   317      -0.905   7.248  17.962  1.00 44.21           C  
ATOM   2388  CD1 PHE   317      -0.745   5.872  18.071  1.00 40.19           C  
ATOM   2389  CD2 PHE   317      -0.424   7.888  16.828  1.00 42.28           C  
ATOM   2390  CE1 PHE   317      -0.115   5.145  17.064  1.00 43.07           C  
ATOM   2391  CE2 PHE   317       0.208   7.169  15.817  1.00 43.02           C  
ATOM   2392  CZ  PHE   317       0.362   5.797  15.938  1.00 41.51           C  
ATOM   2393  N   ASP   318      -4.669   7.956  21.071  1.00 43.50           N  
ATOM   2394  CA  ASP   318      -4.874   8.615  22.358  1.00 43.60           C  
ATOM   2395  C   ASP   318      -3.704   9.537  22.695  1.00 43.47           C  
ATOM   2396  CB  ASP   318      -5.065   7.579  23.467  1.00 39.20           C  
ATOM   2397  O   ASP   318      -2.627   9.069  23.070  1.00 41.06           O  
ATOM   2398  CG  ASP   318      -6.525   7.255  23.732  1.00 35.92           C  
ATOM   2399  OD1 ASP   318      -7.402   8.081  23.399  1.00 36.58           O  
ATOM   2400  OD2 ASP   318      -6.800   6.167  24.281  1.00 33.59           O  
ATOM   2401  N   LEU   319      -3.315  10.340  21.829  1.00 37.16           N  
ATOM   2402  CA  LEU   319      -2.608  11.549  22.238  1.00 35.95           C  
ATOM   2403  C   LEU   319      -3.443  12.359  23.224  1.00 37.35           C  
ATOM   2404  CB  LEU   319      -2.263  12.408  21.018  1.00 34.56           C  
ATOM   2405  O   LEU   319      -4.608  12.662  22.956  1.00 35.51           O  
ATOM   2406  CG  LEU   319      -1.309  11.784  19.998  1.00 32.08           C  
ATOM   2407  CD1 LEU   319      -1.181  12.684  18.774  1.00 28.93           C  
ATOM   2408  CD2 LEU   319       0.056  11.532  20.628  1.00 31.75           C  
ATOM   2409  N   ALA   320      -3.740  11.864  24.530  1.00 36.73           N  
ATOM   2410  CA  ALA   320      -4.462  12.761  25.429  1.00 35.50           C  
ATOM   2411  C   ALA   320      -5.100  13.913  24.657  1.00 36.77           C  
ATOM   2412  CB  ALA   320      -3.525  13.301  26.506  1.00 33.43           C  
ATOM   2413  O   ALA   320      -4.556  14.370  23.650  1.00 34.45           O  
ATOM   2414  N   PRO   321      -6.484  14.071  24.575  1.00 35.57           N  
ATOM   2415  CA  PRO   321      -6.978  15.396  24.194  1.00 35.45           C  
ATOM   2416  C   PRO   321      -5.930  16.492  24.378  1.00 35.49           C  
ATOM   2417  CB  PRO   321      -8.166  15.613  25.134  1.00 32.60           C  
ATOM   2418  O   PRO   321      -5.292  16.570  25.432  1.00 33.19           O  
ATOM   2419  CG  PRO   321      -8.545  14.242  25.594  1.00 30.60           C  
ATOM   2420  CD  PRO   321      -7.321  13.373  25.560  1.00 33.35           C  
ATOM   2421  N   GLY   322      -5.390  17.068  23.211  1.00 32.69           N  
ATOM   2422  CA  GLY   322      -4.336  18.065  23.123  1.00 32.36           C  
ATOM   2423  C   GLY   322      -3.081  17.549  22.444  1.00 32.62           C  
ATOM   2424  O   GLY   322      -2.161  18.318  22.160  1.00 30.45           O  
ATOM   2425  N   THR   323      -2.865  16.395  22.064  1.00 35.26           N  
ATOM   2426  CA  THR   323      -1.641  15.869  21.469  1.00 36.71           C  
ATOM   2427  C   THR   323      -1.905  15.351  20.058  1.00 35.32           C  
ATOM   2428  CB  THR   323      -1.041  14.742  22.329  1.00 33.15           C  
ATOM   2429  O   THR   323      -2.487  14.278  19.884  1.00 33.72           O  
ATOM   2430  CG2 THR   323       0.376  15.085  22.776  1.00 30.00           C  
ATOM   2431  OG1 THR   323      -1.861  14.545  23.488  1.00 29.56           O  
ATOM   2432  N   VAL   324      -2.408  16.147  19.103  1.00 36.16           N  
ATOM   2433  CA  VAL   324      -2.085  16.367  17.697  1.00 37.02           C  
ATOM   2434  C   VAL   324      -0.942  17.373  17.580  1.00 35.80           C  
ATOM   2435  CB  VAL   324      -3.314  16.862  16.903  1.00 33.61           C  
ATOM   2436  O   VAL   324      -0.798  18.259  18.425  1.00 34.50           O  
ATOM   2437  CG1 VAL   324      -3.013  16.893  15.405  1.00 31.51           C  
ATOM   2438  CG2 VAL   324      -4.526  15.977  17.189  1.00 31.19           C  
ATOM   2439  N   PHE   325       0.389  16.991  17.220  1.00 39.59           N  
ATOM   2440  CA  PHE   325       1.327  18.108  17.234  1.00 39.71           C  
ATOM   2441  C   PHE   325       1.087  19.001  18.445  1.00 39.65           C  
ATOM   2442  CB  PHE   325       1.207  18.927  15.945  1.00 37.62           C  
ATOM   2443  O   PHE   325       0.097  19.734  18.496  1.00 37.39           O  
ATOM   2444  CG  PHE   325       1.554  18.155  14.701  1.00 34.88           C  
ATOM   2445  CD1 PHE   325       2.879  17.888  14.378  1.00 32.60           C  
ATOM   2446  CD2 PHE   325       0.554  17.697  13.853  1.00 34.02           C  
ATOM   2447  CE1 PHE   325       3.203  17.174  13.227  1.00 34.75           C  
ATOM   2448  CE2 PHE   325       0.870  16.982  12.700  1.00 35.98           C  
ATOM   2449  CZ  PHE   325       2.195  16.723  12.389  1.00 32.86           C  
ATOM   2450  N   LYS   326       0.727  18.551  19.650  1.00 36.20           N  
ATOM   2451  CA  LYS   326       1.039  19.788  20.361  1.00 35.29           C  
ATOM   2452  C   LYS   326       2.112  20.588  19.628  1.00 36.13           C  
ATOM   2453  CB  LYS   326       1.495  19.485  21.789  1.00 33.59           C  
ATOM   2454  O   LYS   326       3.282  20.200  19.613  1.00 33.75           O  
ATOM   2455  CG  LYS   326       0.363  19.111  22.735  1.00 30.78           C  
ATOM   2456  CD  LYS   326       0.862  18.934  24.163  1.00 33.36           C  
ATOM   2457  CE  LYS   326      -0.265  18.532  25.104  1.00 28.64           C  
ATOM   2458  NZ  LYS   326       0.231  18.296  26.493  1.00 30.11           N  
ATOM   2459  N   THR   327       2.132  20.754  18.354  1.00 33.74           N  
ATOM   2460  CA  THR   327       2.884  22.003  18.360  1.00 33.43           C  
ATOM   2461  C   THR   327       2.913  22.611  19.760  1.00 33.74           C  
ATOM   2462  CB  THR   327       2.287  23.019  17.369  1.00 31.35           C  
ATOM   2463  O   THR   327       1.871  22.993  20.298  1.00 31.38           O  
ATOM   2464  CG2 THR   327       2.728  22.718  15.940  1.00 30.00           C  
ATOM   2465  OG1 THR   327       0.857  22.962  17.438  1.00 26.21           O  
ATOM   2466  N   GLN   328       3.019  21.849  20.915  1.00 34.49           N  
ATOM   2467  CA  GLN   328       3.365  22.864  21.905  1.00 33.87           C  
ATOM   2468  C   GLN   328       3.529  24.234  21.254  1.00 34.34           C  
ATOM   2469  CB  GLN   328       4.646  22.478  22.645  1.00 31.89           C  
ATOM   2470  O   GLN   328       3.998  24.336  20.118  1.00 32.11           O  
ATOM   2471  CG  GLN   328       4.436  21.438  23.738  1.00 29.91           C  
ATOM   2472  CD  GLN   328       5.678  21.211  24.579  1.00 33.25           C  
ATOM   2473  NE2 GLN   328       5.535  20.439  25.651  1.00 26.10           N  
ATOM   2474  OE1 GLN   328       6.757  21.725  24.268  1.00 33.33           O  
ATOM   2475  N   LYS   329       2.515  25.022  21.063  1.00 34.97           N  
ATOM   2476  CA  LYS   329       2.973  26.388  20.831  1.00 34.36           C  
ATOM   2477  C   LYS   329       4.428  26.409  20.371  1.00 34.81           C  
ATOM   2478  CB  LYS   329       2.811  27.232  22.096  1.00 31.77           C  
ATOM   2479  O   LYS   329       5.327  26.022  21.121  1.00 31.93           O  
ATOM   2480  CG  LYS   329       1.371  27.613  22.405  1.00 28.89           C  
ATOM   2481  CD  LYS   329       1.284  28.533  23.617  1.00 31.43           C  
ATOM   2482  CE  LYS   329      -0.158  28.904  23.936  1.00 28.80           C  
ATOM   2483  NZ  LYS   329      -0.247  29.812  25.119  1.00 30.39           N  
ATOM   2484  N   VAL   330       5.039  25.598  19.508  1.00 33.31           N  
ATOM   2485  CA  VAL   330       6.210  26.333  19.040  1.00 33.87           C  
ATOM   2486  C   VAL   330       6.107  27.795  19.467  1.00 33.37           C  
ATOM   2487  CB  VAL   330       6.367  26.234  17.506  1.00 31.07           C  
ATOM   2488  O   VAL   330       5.501  28.611  18.768  1.00 30.75           O  
ATOM   2489  CG1 VAL   330       7.753  26.709  17.074  1.00 30.98           C  
ATOM   2490  CG2 VAL   330       6.118  24.803  17.036  1.00 30.69           C  
ATOM   2491  N   SER   331       5.400  28.155  20.430  1.00 27.55           N  
ATOM   2492  CA  SER   331       5.408  29.508  20.977  1.00 30.68           C  
ATOM   2493  C   SER   331       6.770  29.859  21.565  1.00 27.60           C  
ATOM   2494  CB  SER   331       4.326  29.660  22.047  1.00 24.85           C  
ATOM   2495  O   SER   331       7.101  31.037  21.718  1.00 24.94           O  
ATOM   2496  OG  SER   331       4.563  28.777  23.130  1.00 11.93           O  
ATOM   2497  N   GLY   332       7.790  29.040  21.514  1.00 35.92           N  
ATOM   2498  CA  GLY   332       9.101  29.621  21.755  1.00 35.29           C  
ATOM   2499  C   GLY   332       9.997  29.602  20.531  1.00 35.84           C  
ATOM   2500  O   GLY   332      10.969  30.356  20.455  1.00 32.86           O  
ATOM   2501  N   MET   333       9.739  28.988  19.446  1.00 33.80           N  
ATOM   2502  CA  MET   333      10.323  29.309  18.147  1.00 35.58           C  
ATOM   2503  C   MET   333       9.296  29.978  17.240  1.00 33.97           C  
ATOM   2504  CB  MET   333      10.870  28.047  17.477  1.00 30.92           C  
ATOM   2505  O   MET   333       9.658  30.595  16.236  1.00 31.26           O  
ATOM   2506  CG  MET   333      12.175  27.551  18.077  1.00 30.10           C  
ATOM   2507  SD  MET   333      12.879  26.130  17.154  1.00 19.48           S  
ATOM   2508  CE  MET   333      14.424  26.871  16.556  1.00 29.87           C  
ATOM   2509  N   ILE   334       8.031  30.029  17.577  1.00 36.30           N  
ATOM   2510  CA  ILE   334       6.956  30.819  16.987  1.00 37.86           C  
ATOM   2511  C   ILE   334       6.527  31.915  17.960  1.00 36.42           C  
ATOM   2512  CB  ILE   334       5.747  29.935  16.607  1.00 34.72           C  
ATOM   2513  O   ILE   334       6.061  31.626  19.064  1.00 34.52           O  
ATOM   2514  CG1 ILE   334       6.192  28.781  15.703  1.00 33.52           C  
ATOM   2515  CG2 ILE   334       4.657  30.772  15.931  1.00 32.85           C  
ATOM   2516  CD1 ILE   334       5.075  27.813  15.339  1.00 32.84           C  
ATOM   2517  N   PRO   335       7.077  33.121  17.908  1.00 37.41           N  
ATOM   2518  CA  PRO   335       6.471  34.232  18.646  1.00 38.44           C  
ATOM   2519  C   PRO   335       4.945  34.188  18.631  1.00 37.49           C  
ATOM   2520  CB  PRO   335       6.988  35.469  17.907  1.00 35.38           C  
ATOM   2521  O   PRO   335       4.344  33.797  17.626  1.00 36.01           O  
ATOM   2522  CG  PRO   335       7.991  34.941  16.933  1.00 34.41           C  
ATOM   2523  CD  PRO   335       7.808  33.455  16.818  1.00 37.77           C  
ATOM   2524  N   LYS   336       4.273  33.951  19.691  1.00 42.91           N  
ATOM   2525  CA  LYS   336       2.844  34.131  19.935  1.00 43.19           C  
ATOM   2526  C   LYS   336       2.211  35.013  18.862  1.00 42.77           C  
ATOM   2527  CB  LYS   336       2.608  34.737  21.319  1.00 40.35           C  
ATOM   2528  O   LYS   336       1.014  34.903  18.589  1.00 39.84           O  
ATOM   2529  CG  LYS   336       2.446  33.706  22.426  1.00 38.49           C  
ATOM   2530  CD  LYS   336       2.084  34.362  23.752  1.00 39.93           C  
ATOM   2531  CE  LYS   336       1.885  33.329  24.853  1.00 37.62           C  
ATOM   2532  NZ  LYS   336       1.491  33.965  26.145  1.00 39.69           N  
ATOM   2533  N   GLU   337       2.948  35.829  18.191  1.00 45.27           N  
ATOM   2534  CA  GLU   337       2.539  36.807  17.188  1.00 45.63           C  
ATOM   2535  C   GLU   337       3.043  36.420  15.801  1.00 45.02           C  
ATOM   2536  CB  GLU   337       3.045  38.203  17.561  1.00 42.21           C  
ATOM   2537  O   GLU   337       4.252  36.368  15.566  1.00 42.27           O  
ATOM   2538  CG  GLU   337       2.412  38.769  18.824  1.00 39.71           C  
ATOM   2539  CD  GLU   337       3.021  40.093  19.259  1.00 40.67           C  
ATOM   2540  OE1 GLU   337       3.905  40.618  18.544  1.00 45.21           O  
ATOM   2541  OE2 GLU   337       2.612  40.608  20.323  1.00 43.39           O  
ATOM   2542  N   VAL   338       2.409  35.474  15.094  1.00 45.50           N  
ATOM   2543  CA  VAL   338       2.532  35.748  13.666  1.00 47.04           C  
ATOM   2544  C   VAL   338       2.262  37.226  13.398  1.00 45.91           C  
ATOM   2545  CB  VAL   338       1.569  34.870  12.835  1.00 44.57           C  
ATOM   2546  O   VAL   338       1.229  37.760  13.809  1.00 44.79           O  
ATOM   2547  CG1 VAL   338       1.835  35.043  11.340  1.00 42.50           C  
ATOM   2548  CG2 VAL   338       1.703  33.403  13.238  1.00 43.51           C  
ATOM   2549  N   PRO   339       3.378  38.032  13.191  1.00 50.21           N  
ATOM   2550  CA  PRO   339       2.964  39.372  12.770  1.00 50.14           C  
ATOM   2551  C   PRO   339       1.665  39.363  11.967  1.00 50.84           C  
ATOM   2552  CB  PRO   339       4.135  39.849  11.907  1.00 48.26           C  
ATOM   2553  O   PRO   339       1.488  38.522  11.081  1.00 49.98           O  
ATOM   2554  CG  PRO   339       5.285  38.983  12.312  1.00 47.39           C  
ATOM   2555  CD  PRO   339       4.745  37.662  12.781  1.00 48.40           C  
ATOM   2556  N   GLU   340       0.572  39.911  12.466  1.00 53.70           N  
ATOM   2557  CA  GLU   340      -0.504  40.366  11.591  1.00 53.12           C  
ATOM   2558  C   GLU   340       0.016  40.671  10.189  1.00 53.84           C  
ATOM   2559  CB  GLU   340      -1.188  41.603  12.178  1.00 49.99           C  
ATOM   2560  O   GLU   340       1.021  41.367  10.032  1.00 52.00           O  
ATOM   2561  CG  GLU   340      -2.571  41.328  12.751  1.00 48.57           C  
ATOM   2562  CD  GLU   340      -3.238  42.565  13.331  1.00 51.40           C  
ATOM   2563  OE1 GLU   340      -2.610  43.648  13.335  1.00 57.55           O  
ATOM   2564  OE2 GLU   340      -4.397  42.450  13.788  1.00 48.74           O  
ATOM   2565  N   GLY   341      -0.448  39.800   9.158  1.00 49.06           N  
ATOM   2566  CA  GLY   341      -0.095  39.960   7.757  1.00 48.29           C  
ATOM   2567  C   GLY   341       0.872  38.901   7.260  1.00 48.14           C  
ATOM   2568  O   GLY   341       1.279  38.921   6.097  1.00 45.81           O  
ATOM   2569  N   THR   342       1.417  38.012   8.058  1.00 49.92           N  
ATOM   2570  CA  THR   342       2.230  36.927   7.521  1.00 50.94           C  
ATOM   2571  C   THR   342       1.350  35.769   7.059  1.00 49.51           C  
ATOM   2572  CB  THR   342       3.245  36.420   8.563  1.00 46.35           C  
ATOM   2573  O   THR   342       0.645  35.158   7.866  1.00 47.49           O  
ATOM   2574  CG2 THR   342       4.658  36.398   7.989  1.00 43.91           C  
ATOM   2575  OG1 THR   342       3.219  37.283   9.706  1.00 42.57           O  
ATOM   2576  N   ASP   343       0.874  35.715   5.706  1.00 48.10           N  
ATOM   2577  CA  ASP   343       0.195  34.691   4.919  1.00 48.39           C  
ATOM   2578  C   ASP   343       0.727  33.299   5.252  1.00 47.63           C  
ATOM   2579  CB  ASP   343       0.354  34.971   3.423  1.00 44.37           C  
ATOM   2580  O   ASP   343       1.932  33.118   5.438  1.00 45.91           O  
ATOM   2581  CG  ASP   343      -0.125  33.824   2.550  1.00 42.93           C  
ATOM   2582  OD1 ASP   343      -0.547  32.780   3.093  1.00 46.00           O  
ATOM   2583  OD2 ASP   343      -0.076  33.964   1.309  1.00 51.25           O  
ATOM   2584  N   HIS   344      -0.046  32.350   5.878  1.00 42.96           N  
ATOM   2585  CA  HIS   344       0.127  30.954   6.264  1.00 47.42           C  
ATOM   2586  C   HIS   344       1.055  30.226   5.298  1.00 43.08           C  
ATOM   2587  CB  HIS   344      -1.227  30.244   6.328  1.00 41.64           C  
ATOM   2588  O   HIS   344       1.761  29.295   5.691  1.00 42.52           O  
ATOM   2589  CG  HIS   344      -1.885  30.328   7.668  1.00 41.58           C  
ATOM   2590  CD2 HIS   344      -3.035  30.928   8.058  1.00 41.08           C  
ATOM   2591  ND1 HIS   344      -1.350  29.749   8.798  1.00 44.79           N  
ATOM   2592  CE1 HIS   344      -2.146  29.988   9.827  1.00 39.30           C  
ATOM   2593  NE2 HIS   344      -3.175  30.702   9.405  1.00 40.45           N  
ATOM   2594  N   LEU   345       1.130  30.694   3.951  1.00 41.43           N  
ATOM   2595  CA  LEU   345       1.988  30.129   2.915  1.00 41.17           C  
ATOM   2596  C   LEU   345       3.449  30.487   3.164  1.00 41.11           C  
ATOM   2597  CB  LEU   345       1.557  30.625   1.532  1.00 37.02           C  
ATOM   2598  O   LEU   345       4.340  29.664   2.942  1.00 38.62           O  
ATOM   2599  CG  LEU   345       0.276  30.016   0.962  1.00 34.99           C  
ATOM   2600  CD1 LEU   345      -0.156  30.768  -0.293  1.00 30.30           C  
ATOM   2601  CD2 LEU   345       0.475  28.534   0.662  1.00 33.86           C  
ATOM   2602  N   THR   346       3.674  31.840   3.610  1.00 44.04           N  
ATOM   2603  CA  THR   346       4.999  32.288   4.027  1.00 43.15           C  
ATOM   2604  C   THR   346       5.530  31.419   5.164  1.00 43.67           C  
ATOM   2605  CB  THR   346       4.975  33.762   4.472  1.00 39.68           C  
ATOM   2606  O   THR   346       6.698  31.023   5.155  1.00 41.08           O  
ATOM   2607  CG2 THR   346       6.384  34.344   4.520  1.00 37.38           C  
ATOM   2608  OG1 THR   346       4.188  34.521   3.546  1.00 37.81           O  
ATOM   2609  N   TYR   347       4.627  30.768   5.852  1.00 39.10           N  
ATOM   2610  CA  TYR   347       5.005  30.012   7.041  1.00 42.07           C  
ATOM   2611  C   TYR   347       5.391  28.584   6.678  1.00 38.90           C  
ATOM   2612  CB  TYR   347       3.859  30.001   8.057  1.00 37.06           C  
ATOM   2613  O   TYR   347       6.426  28.082   7.124  1.00 37.52           O  
ATOM   2614  CG  TYR   347       4.294  29.646   9.458  1.00 36.76           C  
ATOM   2615  CD1 TYR   347       4.285  28.325   9.898  1.00 34.84           C  
ATOM   2616  CD2 TYR   347       4.715  30.632  10.345  1.00 37.94           C  
ATOM   2617  CE1 TYR   347       4.683  27.993  11.189  1.00 38.60           C  
ATOM   2618  CE2 TYR   347       5.116  30.311  11.638  1.00 40.32           C  
ATOM   2619  OH  TYR   347       5.492  28.669  13.329  1.00 29.94           O  
ATOM   2620  CZ  TYR   347       5.097  28.992  12.050  1.00 34.25           C  
ATOM   2621  N   MET   348       4.613  27.893   5.831  1.00 39.96           N  
ATOM   2622  CA  MET   348       5.074  26.653   5.214  1.00 41.18           C  
ATOM   2623  C   MET   348       6.408  26.861   4.506  1.00 39.92           C  
ATOM   2624  CB  MET   348       4.033  26.125   4.225  1.00 38.19           C  
ATOM   2625  O   MET   348       7.285  25.997   4.559  1.00 38.71           O  
ATOM   2626  CG  MET   348       2.797  25.540   4.889  1.00 37.76           C  
ATOM   2627  SD  MET   348       1.880  24.397   3.784  1.00 49.35           S  
ATOM   2628  CE  MET   348       3.260  23.681   2.849  1.00 36.12           C  
ATOM   2629  N   GLY   349       6.570  28.079   4.018  1.00 39.50           N  
ATOM   2630  CA  GLY   349       7.803  28.520   3.386  1.00 37.53           C  
ATOM   2631  C   GLY   349       8.932  28.745   4.373  1.00 39.22           C  
ATOM   2632  O   GLY   349      10.052  28.275   4.161  1.00 37.02           O  
ATOM   2633  N   LEU   350       8.643  29.382   5.597  1.00 40.05           N  
ATOM   2634  CA  LEU   350       9.649  29.637   6.623  1.00 39.53           C  
ATOM   2635  C   LEU   350       9.998  28.355   7.372  1.00 39.65           C  
ATOM   2636  CB  LEU   350       9.152  30.698   7.608  1.00 37.04           C  
ATOM   2637  O   LEU   350      11.175  28.060   7.590  1.00 37.46           O  
ATOM   2638  CG  LEU   350       9.347  32.156   7.189  1.00 35.72           C  
ATOM   2639  CD1 LEU   350       8.384  33.060   7.953  1.00 32.53           C  
ATOM   2640  CD2 LEU   350      10.791  32.590   7.418  1.00 35.54           C  
ATOM   2641  N   ALA   351       9.045  27.414   7.690  1.00 40.57           N  
ATOM   2642  CA  ALA   351       9.329  26.073   8.192  1.00 40.48           C  
ATOM   2643  C   ALA   351      10.030  25.227   7.132  1.00 40.44           C  
ATOM   2644  CB  ALA   351       8.041  25.390   8.646  1.00 39.41           C  
ATOM   2645  O   ALA   351      10.925  24.441   7.449  1.00 39.16           O  
ATOM   2646  N   ALA   352       9.644  25.434   5.888  1.00 37.54           N  
ATOM   2647  CA  ALA   352      10.404  24.877   4.772  1.00 37.14           C  
ATOM   2648  C   ALA   352      11.774  25.539   4.657  1.00 37.47           C  
ATOM   2649  CB  ALA   352       9.628  25.036   3.467  1.00 35.14           C  
ATOM   2650  O   ALA   352      12.792  24.855   4.528  1.00 35.90           O  
ATOM   2651  N   ALA   353      11.818  26.896   4.762  1.00 35.99           N  
ATOM   2652  CA  ALA   353      13.041  27.692   4.687  1.00 34.79           C  
ATOM   2653  C   ALA   353      13.929  27.448   5.904  1.00 35.66           C  
ATOM   2654  CB  ALA   353      12.704  29.176   4.567  1.00 33.09           C  
ATOM   2655  O   ALA   353      15.143  27.277   5.771  1.00 33.42           O  
ATOM   2656  N   ALA   354      13.370  27.418   7.172  1.00 38.95           N  
ATOM   2657  CA  ALA   354      14.171  27.036   8.332  1.00 38.30           C  
ATOM   2658  C   ALA   354      14.736  25.627   8.168  1.00 38.60           C  
ATOM   2659  CB  ALA   354      13.338  27.126   9.608  1.00 36.62           C  
ATOM   2660  O   ALA   354      15.825  25.327   8.664  1.00 36.87           O  
ATOM   2661  N   ARG   355      14.062  24.777   7.340  1.00 39.46           N  
ATOM   2662  CA  ARG   355      14.578  23.490   6.886  1.00 39.42           C  
ATOM   2663  C   ARG   355      15.702  23.677   5.873  1.00 39.26           C  
ATOM   2664  CB  ARG   355      13.457  22.646   6.275  1.00 36.13           C  
ATOM   2665  O   ARG   355      16.642  22.880   5.826  1.00 37.10           O  
ATOM   2666  CG  ARG   355      12.602  21.921   7.302  1.00 34.61           C  
ATOM   2667  CD  ARG   355      11.549  21.044   6.641  1.00 39.74           C  
ATOM   2668  NE  ARG   355      10.692  20.393   7.628  1.00 35.51           N  
ATOM   2669  NH1 ARG   355       9.489  19.168   6.082  1.00 28.02           N  
ATOM   2670  NH2 ARG   355       9.013  18.986   8.317  1.00 23.93           N  
ATOM   2671  CZ  ARG   355       9.733  19.517   7.340  1.00 32.39           C  
ATOM   2672  N   ILE   356      15.535  24.678   5.019  1.00 35.38           N  
ATOM   2673  CA  ILE   356      16.618  25.048   4.114  1.00 35.31           C  
ATOM   2674  C   ILE   356      17.779  25.638   4.912  1.00 35.31           C  
ATOM   2675  CB  ILE   356      16.139  26.052   3.042  1.00 32.33           C  
ATOM   2676  O   ILE   356      18.944  25.456   4.551  1.00 32.93           O  
ATOM   2677  CG1 ILE   356      15.069  25.412   2.150  1.00 30.75           C  
ATOM   2678  CG2 ILE   356      17.321  26.553   2.206  1.00 30.31           C  
ATOM   2679  CD1 ILE   356      14.367  26.394   1.223  1.00 27.82           C  
ATOM   2680  N   ALA   357      17.448  26.101   6.172  1.00 38.70           N  
ATOM   2681  CA  ALA   357      18.580  26.515   6.996  1.00 38.74           C  
ATOM   2682  C   ALA   357      19.090  25.358   7.850  1.00 38.74           C  
ATOM   2683  CB  ALA   357      18.189  27.695   7.883  1.00 35.19           C  
ATOM   2684  O   ALA   357      19.627  25.571   8.939  1.00 36.70           O  
ATOM   2685  N   ALA   358      18.623  24.010   7.623  1.00 38.84           N  
ATOM   2686  CA  ALA   358      19.467  22.907   8.076  1.00 40.06           C  
ATOM   2687  C   ALA   358      20.927  23.144   7.701  1.00 39.29           C  
ATOM   2688  CB  ALA   358      18.978  21.586   7.486  1.00 37.23           C  
ATOM   2689  O   ALA   358      21.221  23.675   6.627  1.00 38.70           O  
ATOM   2690  N   PRO   359      21.799  23.326   8.728  1.00 40.99           N  
ATOM   2691  CA  PRO   359      23.200  23.417   8.310  1.00 42.00           C  
ATOM   2692  C   PRO   359      23.463  22.732   6.971  1.00 41.18           C  
ATOM   2693  CB  PRO   359      23.952  22.711   9.442  1.00 39.06           C  
ATOM   2694  O   PRO   359      22.919  21.657   6.706  1.00 40.20           O  
ATOM   2695  CG  PRO   359      22.883  22.235  10.372  1.00 38.90           C  
ATOM   2696  CD  PRO   359      21.548  22.625   9.804  1.00 43.28           C  
ATOM   2697  N   GLN   360      23.644  23.504   5.783  1.00 42.41           N  
ATOM   2698  CA  GLN   360      24.439  22.982   4.675  1.00 44.13           C  
ATOM   2699  C   GLN   360      25.336  21.836   5.134  1.00 42.50           C  
ATOM   2700  CB  GLN   360      25.284  24.093   4.051  1.00 40.20           C  
ATOM   2701  O   GLN   360      26.307  22.053   5.861  1.00 40.92           O  
ATOM   2702  CG  GLN   360      24.470  25.135   3.295  1.00 39.34           C  
ATOM   2703  CD  GLN   360      25.291  25.885   2.263  1.00 43.50           C  
ATOM   2704  NE2 GLN   360      24.612  26.514   1.310  1.00 37.18           N  
ATOM   2705  OE1 GLN   360      26.524  25.901   2.323  1.00 48.81           O  
ATOM   2706  N   TRP   361      24.840  20.601   5.468  1.00 30.46           N  
ATOM   2707  CA  TRP   361      25.814  19.514   5.428  1.00 47.55           C  
ATOM   2708  C   TRP   361      26.717  19.637   4.206  1.00 32.11           C  
ATOM   2709  CB  TRP   361      25.105  18.157   5.421  1.00 34.47           C  
ATOM   2710  O   TRP   361      26.233  19.781   3.081  1.00 32.73           O  
ATOM   2711  CG  TRP   361      24.242  17.914   6.623  1.00 39.36           C  
ATOM   2712  CD1 TRP   361      23.094  18.576   6.960  1.00 37.69           C  
ATOM   2713  CD2 TRP   361      24.462  16.943   7.650  1.00 37.66           C  
ATOM   2714  CE2 TRP   361      23.406  17.070   8.579  1.00 37.18           C  
ATOM   2715  CE3 TRP   361      25.450  15.974   7.874  1.00 39.80           C  
ATOM   2716  NE1 TRP   361      22.586  18.073   8.136  1.00 35.45           N  
ATOM   2717  CH2 TRP   361      24.291  15.326   9.912  1.00 26.33           C  
ATOM   2718  CZ2 TRP   361      23.311  16.265   9.717  1.00 27.44           C  
ATOM   2719  CZ3 TRP   361      25.353  15.174   9.007  1.00 29.77           C  
ATOM   2720  N   SER   362      27.916  20.254   4.289  1.00 47.13           N  
ATOM   2721  CA  SER   362      28.908  20.080   3.233  1.00 48.25           C  
ATOM   2722  C   SER   362      28.908  18.648   2.707  1.00 47.32           C  
ATOM   2723  CB  SER   362      30.303  20.445   3.742  1.00 45.22           C  
ATOM   2724  O   SER   362      28.490  17.724   3.406  1.00 46.67           O  
ATOM   2725  OG  SER   362      30.819  19.421   4.574  1.00 48.99           O  
ATOM   2726  N   LYS   363      28.899  18.405   1.369  1.00 54.81           N  
ATOM   2727  CA  LYS   363      29.163  17.130   0.708  1.00 55.08           C  
ATOM   2728  C   LYS   363      30.089  16.256   1.549  1.00 54.97           C  
ATOM   2729  CB  LYS   363      29.772  17.358  -0.676  1.00 51.06           C  
ATOM   2730  O   LYS   363      30.038  15.028   1.465  1.00 54.01           O  
ATOM   2731  CG  LYS   363      28.757  17.744  -1.743  1.00 49.29           C  
ATOM   2732  CD  LYS   363      29.400  17.825  -3.121  1.00 50.73           C  
ATOM   2733  CE  LYS   363      28.371  18.136  -4.201  1.00 44.78           C  
ATOM   2734  NZ  LYS   363      28.990  18.178  -5.560  1.00 41.82           N  
ATOM   2735  N   GLU   364      30.908  16.846   2.372  1.00 52.33           N  
ATOM   2736  CA  GLU   364      31.918  16.233   3.229  1.00 52.14           C  
ATOM   2737  C   GLU   364      31.291  15.655   4.494  1.00 51.31           C  
ATOM   2738  CB  GLU   364      33.001  17.250   3.596  1.00 46.86           C  
ATOM   2739  O   GLU   364      31.718  14.606   4.981  1.00 48.77           O  
ATOM   2740  CG  GLU   364      33.832  17.719   2.410  1.00 43.81           C  
ATOM   2741  CD  GLU   364      33.735  19.216   2.163  1.00 45.87           C  
ATOM   2742  OE1 GLU   364      33.165  19.936   3.015  1.00 55.79           O  
ATOM   2743  OE2 GLU   364      34.231  19.673   1.110  1.00 48.08           O  
ATOM   2744  N   ASP   365      30.197  16.124   4.948  1.00 47.54           N  
ATOM   2745  CA  ASP   365      29.549  15.646   6.165  1.00 48.33           C  
ATOM   2746  C   ASP   365      28.553  14.531   5.855  1.00 46.63           C  
ATOM   2747  CB  ASP   365      28.842  16.797   6.885  1.00 42.81           C  
ATOM   2748  O   ASP   365      28.057  13.864   6.766  1.00 44.86           O  
ATOM   2749  CG  ASP   365      29.797  17.886   7.342  1.00 41.14           C  
ATOM   2750  OD1 ASP   365      30.887  17.562   7.863  1.00 45.86           O  
ATOM   2751  OD2 ASP   365      29.456  19.078   7.184  1.00 56.20           O  
ATOM   2752  N   MET   366      28.253  14.309   4.485  1.00 45.38           N  
ATOM   2753  CA  MET   366      27.272  13.273   4.178  1.00 46.99           C  
ATOM   2754  C   MET   366      27.921  11.893   4.177  1.00 45.18           C  
ATOM   2755  CB  MET   366      26.612  13.541   2.824  1.00 41.66           C  
ATOM   2756  O   MET   366      27.226  10.876   4.136  1.00 43.80           O  
ATOM   2757  CG  MET   366      25.484  14.559   2.883  1.00 40.85           C  
ATOM   2758  SD  MET   366      24.472  14.576   1.353  1.00 52.04           S  
ATOM   2759  CE  MET   366      25.731  14.109   0.132  1.00 37.78           C  
ATOM   2760  N   PHE   367      29.268  11.759   4.324  1.00 47.54           N  
ATOM   2761  CA  PHE   367      29.958  10.480   4.203  1.00 49.85           C  
ATOM   2762  C   PHE   367      30.740  10.165   5.472  1.00 47.32           C  
ATOM   2763  CB  PHE   367      30.899  10.488   2.994  1.00 43.26           C  
ATOM   2764  O   PHE   367      31.611   9.293   5.470  1.00 45.52           O  
ATOM   2765  CG  PHE   367      30.187  10.579   1.672  1.00 42.29           C  
ATOM   2766  CD1 PHE   367      29.524   9.477   1.146  1.00 37.61           C  
ATOM   2767  CD2 PHE   367      30.182  11.767   0.953  1.00 41.78           C  
ATOM   2768  CE1 PHE   367      28.864   9.558  -0.078  1.00 43.99           C  
ATOM   2769  CE2 PHE   367      29.525  11.856  -0.271  1.00 45.32           C  
ATOM   2770  CZ  PHE   367      28.868  10.750  -0.785  1.00 37.85           C  
ATOM   2771  N   VAL   368      30.468  10.910   6.570  1.00 39.00           N  
ATOM   2772  CA  VAL   368      31.069  10.524   7.843  1.00 41.26           C  
ATOM   2773  C   VAL   368      29.998   9.947   8.766  1.00 38.62           C  
ATOM   2774  CB  VAL   368      31.772  11.719   8.524  1.00 37.54           C  
ATOM   2775  O   VAL   368      29.297  10.692   9.455  1.00 37.99           O  
ATOM   2776  CG1 VAL   368      32.578  11.252   9.735  1.00 35.86           C  
ATOM   2777  CG2 VAL   368      32.673  12.446   7.527  1.00 35.96           C  
ATOM   2778  N   VAL   369      29.355   8.846   8.337  1.00 33.46           N  
ATOM   2779  CA  VAL   369      28.985   7.795   9.279  1.00 40.65           C  
ATOM   2780  C   VAL   369      29.576   6.463   8.825  1.00 33.72           C  
ATOM   2781  CB  VAL   369      27.452   7.677   9.425  1.00 34.80           C  
ATOM   2782  O   VAL   369      29.603   6.164   7.629  1.00 33.46           O  
ATOM   2783  CG1 VAL   369      27.089   6.708  10.549  1.00 33.00           C  
ATOM   2784  CG2 VAL   369      26.832   9.050   9.677  1.00 31.00           C  
TER    2785      VAL   369
END
