# Supplementary material for: The transformative power of transformers in protein structure prediction
Source: Proc Natl Acad Sci U S A. 2023 Jul 31;120(32):e2303499120. doi: 10.1073/pnas.2303499120 (PMC10410766; doi:10.1073/pnas.2303499120)
Supplement: Supplementary file 2 — Dataset S01 (GZ) [file pnas.2303499120.sd01.gz › SI_Data/predicted_structures/ESMFold/T1151s2.pdb]

PARENT N/A
ATOM      1  N   MET     1     -10.466  -4.959 -14.778  1.00 22.74           N  
ATOM      2  CA  MET     1      -9.338  -5.394 -13.959  1.00 30.99           C  
ATOM      3  C   MET     1      -9.728  -5.457 -12.486  1.00 24.74           C  
ATOM      4  CB  MET     1      -8.145  -4.456 -14.145  1.00 25.17           C  
ATOM      5  O   MET     1     -10.163  -4.458 -11.911  1.00 25.54           O  
ATOM      6  CG  MET     1      -6.804  -5.171 -14.191  1.00 23.83           C  
ATOM      7  SD  MET     1      -5.397  -4.014 -14.405  1.00 16.69           S  
ATOM      8  CE  MET     1      -5.104  -4.193 -16.187  1.00 10.89           C  
ATOM      9  N   ARG     2     -10.551  -6.442 -12.007  1.00 37.33           N  
ATOM     10  CA  ARG     2     -11.238  -6.745 -10.755  1.00 37.48           C  
ATOM     11  C   ARG     2     -10.269  -6.713  -9.578  1.00 37.45           C  
ATOM     12  CB  ARG     2     -11.922  -8.112 -10.834  1.00 34.09           C  
ATOM     13  O   ARG     2      -9.168  -7.262  -9.657  1.00 35.76           O  
ATOM     14  CG  ARG     2     -13.334  -8.062 -11.395  1.00 32.94           C  
ATOM     15  CD  ARG     2     -13.982  -9.439 -11.413  1.00 37.02           C  
ATOM     16  NE  ARG     2     -15.329  -9.394 -11.975  1.00 30.80           N  
ATOM     17  NH1 ARG     2     -15.714 -11.662 -11.772  1.00 25.45           N  
ATOM     18  NH2 ARG     2     -17.328 -10.296 -12.656  1.00 21.09           N  
ATOM     19  CZ  ARG     2     -16.121 -10.451 -12.133  1.00 27.06           C  
ATOM     20  N   TYR     3     -10.008  -5.454  -8.870  1.00 41.94           N  
ATOM     21  CA  TYR     3      -9.362  -4.999  -7.644  1.00 40.81           C  
ATOM     22  C   TYR     3      -9.110  -6.165  -6.696  1.00 42.06           C  
ATOM     23  CB  TYR     3     -10.218  -3.936  -6.948  1.00 38.31           C  
ATOM     24  O   TYR     3     -10.004  -6.979  -6.450  1.00 40.07           O  
ATOM     25  CG  TYR     3     -10.476  -2.714  -7.796  1.00 35.87           C  
ATOM     26  CD1 TYR     3      -9.497  -1.738  -7.961  1.00 33.31           C  
ATOM     27  CD2 TYR     3     -11.700  -2.534  -8.432  1.00 34.79           C  
ATOM     28  CE1 TYR     3      -9.731  -0.609  -8.740  1.00 32.64           C  
ATOM     29  CE2 TYR     3     -11.945  -1.409  -9.213  1.00 36.80           C  
ATOM     30  OH  TYR     3     -11.193   0.661 -10.133  1.00 30.25           O  
ATOM     31  CZ  TYR     3     -10.956  -0.454  -9.361  1.00 29.98           C  
ATOM     32  N   ALA     4      -8.257  -7.084  -6.994  1.00 36.70           N  
ATOM     33  CA  ALA     4      -7.894  -8.218  -6.147  1.00 35.77           C  
ATOM     34  C   ALA     4      -8.261  -7.953  -4.690  1.00 36.76           C  
ATOM     35  CB  ALA     4      -6.402  -8.518  -6.271  1.00 33.82           C  
ATOM     36  O   ALA     4      -7.882  -6.925  -4.125  1.00 34.73           O  
ATOM     37  N   PHE     5      -9.606  -7.758  -4.385  1.00 34.02           N  
ATOM     38  CA  PHE     5      -9.897  -8.313  -3.069  1.00 33.42           C  
ATOM     39  C   PHE     5      -8.854  -9.352  -2.676  1.00 34.07           C  
ATOM     40  CB  PHE     5     -11.296  -8.937  -3.044  1.00 31.30           C  
ATOM     41  O   PHE     5      -8.642 -10.329  -3.398  1.00 31.91           O  
ATOM     42  CG  PHE     5     -12.405  -7.937  -2.861  1.00 29.34           C  
ATOM     43  CD1 PHE     5     -12.765  -7.502  -1.591  1.00 27.60           C  
ATOM     44  CD2 PHE     5     -13.087  -7.430  -3.959  1.00 28.99           C  
ATOM     45  CE1 PHE     5     -13.791  -6.576  -1.418  1.00 26.71           C  
ATOM     46  CE2 PHE     5     -14.113  -6.504  -3.794  1.00 28.85           C  
ATOM     47  CZ  PHE     5     -14.464  -6.079  -2.523  1.00 25.51           C  
ATOM     48  N   ALA     6      -7.661  -9.039  -2.542  1.00 34.01           N  
ATOM     49  CA  ALA     6      -7.158 -10.121  -1.700  1.00 32.70           C  
ATOM     50  C   ALA     6      -8.289 -10.775  -0.913  1.00 34.10           C  
ATOM     51  CB  ALA     6      -6.084  -9.599  -0.749  1.00 31.67           C  
ATOM     52  O   ALA     6      -8.962 -10.116  -0.117  1.00 32.11           O  
ATOM     53  N   ALA     7      -9.476 -10.936  -1.296  1.00 31.39           N  
ATOM     54  CA  ALA     7     -10.461 -11.878  -0.771  1.00 30.57           C  
ATOM     55  C   ALA     7      -9.804 -12.899   0.154  1.00 31.30           C  
ATOM     56  CB  ALA     7     -11.181 -12.588  -1.915  1.00 27.91           C  
ATOM     57  O   ALA     7     -10.453 -13.438   1.053  1.00 28.48           O  
ATOM     58  N   GLU     8      -8.509 -12.538   0.480  1.00 31.18           N  
ATOM     59  CA  GLU     8      -7.961 -13.008   1.749  1.00 30.82           C  
ATOM     60  C   GLU     8      -7.569 -11.838   2.647  1.00 31.04           C  
ATOM     61  CB  GLU     8      -6.751 -13.914   1.509  1.00 28.05           C  
ATOM     62  O   GLU     8      -6.698 -11.041   2.294  1.00 28.61           O  
ATOM     63  CG  GLU     8      -7.116 -15.324   1.068  1.00 25.86           C  
ATOM     64  CD  GLU     8      -5.911 -16.241   0.927  1.00 28.51           C  
ATOM     65  OE1 GLU     8      -4.764 -15.761   1.071  1.00 25.17           O  
ATOM     66  OE2 GLU     8      -6.116 -17.448   0.669  1.00 15.87           O  
ATOM     67  N   ALA     9      -8.342 -10.614   2.704  1.00 32.71           N  
ATOM     68  CA  ALA     9      -8.297  -9.899   3.977  1.00 31.43           C  
ATOM     69  C   ALA     9      -7.248 -10.501   4.907  1.00 32.62           C  
ATOM     70  CB  ALA     9      -9.669  -9.917   4.647  1.00 29.71           C  
ATOM     71  O   ALA     9      -7.147 -10.114   6.074  1.00 30.31           O  
ATOM     72  N   THR    10      -6.340 -11.253   4.486  1.00 29.44           N  
ATOM     73  CA  THR    10      -5.173 -11.712   5.232  1.00 29.65           C  
ATOM     74  C   THR    10      -4.034 -10.701   5.130  1.00 29.46           C  
ATOM     75  CB  THR    10      -4.691 -13.084   4.726  1.00 26.38           C  
ATOM     76  O   THR    10      -3.254 -10.540   6.071  1.00 27.19           O  
ATOM     77  CG2 THR    10      -5.090 -14.196   5.690  1.00 20.80           C  
ATOM     78  OG1 THR    10      -5.274 -13.346   3.444  1.00 14.50           O  
ATOM     79  N   THR    11      -4.156  -9.704   4.281  1.00 32.76           N  
ATOM     80  CA  THR    11      -2.999  -8.826   4.419  1.00 32.11           C  
ATOM     81  C   THR    11      -3.409  -7.478   5.005  1.00 32.70           C  
ATOM     82  CB  THR    11      -2.298  -8.609   3.065  1.00 29.68           C  
ATOM     83  O   THR    11      -2.648  -6.865   5.756  1.00 30.35           O  
ATOM     84  CG2 THR    11      -1.177  -9.622   2.857  1.00 28.20           C  
ATOM     85  OG1 THR    11      -3.257  -8.751   2.009  1.00 27.75           O  
ATOM     86  N   CYS    12      -4.670  -7.001   4.884  1.00 34.39           N  
ATOM     87  CA  CYS    12      -5.131  -5.982   5.820  1.00 35.96           C  
ATOM     88  C   CYS    12      -5.457  -6.594   7.177  1.00 34.47           C  
ATOM     89  CB  CYS    12      -6.360  -5.262   5.267  1.00 32.57           C  
ATOM     90  O   CYS    12      -5.231  -5.970   8.215  1.00 32.59           O  
ATOM     91  SG  CYS    12      -5.968  -3.963   4.075  1.00 27.22           S  
ATOM     92  N   ASN    13      -5.594  -7.873   7.296  1.00 33.55           N  
ATOM     93  CA  ASN    13      -5.868  -8.589   8.538  1.00 33.51           C  
ATOM     94  C   ASN    13      -4.672  -9.429   8.976  1.00 33.50           C  
ATOM     95  CB  ASN    13      -7.109  -9.470   8.386  1.00 30.70           C  
ATOM     96  O   ASN    13      -4.394  -9.546  10.171  1.00 31.02           O  
ATOM     97  CG  ASN    13      -8.375  -8.783   8.861  1.00 29.04           C  
ATOM     98  ND2 ASN    13      -9.524  -9.332   8.486  1.00 26.02           N  
ATOM     99  OD1 ASN    13      -8.320  -7.766   9.558  1.00 30.21           O  
ATOM    100  N   ALA    14      -3.815 -10.034   8.170  1.00 32.87           N  
ATOM    101  CA  ALA    14      -2.737 -10.860   8.707  1.00 31.75           C  
ATOM    102  C   ALA    14      -1.498 -10.020   9.004  1.00 32.82           C  
ATOM    103  CB  ALA    14      -2.392 -11.985   7.734  1.00 29.74           C  
ATOM    104  O   ALA    14      -0.758 -10.306   9.948  1.00 30.43           O  
ATOM    105  N   PHE    15      -1.340  -9.052   8.323  1.00 35.68           N  
ATOM    106  CA  PHE    15      -0.249  -8.276   8.900  1.00 34.92           C  
ATOM    107  C   PHE    15      -0.591  -7.830  10.316  1.00 35.65           C  
ATOM    108  CB  PHE    15       0.065  -7.057   8.027  1.00 32.89           C  
ATOM    109  O   PHE    15       0.243  -7.922  11.220  1.00 33.33           O  
ATOM    110  CG  PHE    15       1.382  -6.402   8.349  1.00 30.71           C  
ATOM    111  CD1 PHE    15       2.562  -6.865   7.779  1.00 27.91           C  
ATOM    112  CD2 PHE    15       1.439  -5.324   9.222  1.00 30.67           C  
ATOM    113  CE1 PHE    15       3.782  -6.261   8.075  1.00 30.55           C  
ATOM    114  CE2 PHE    15       2.655  -4.716   9.523  1.00 32.20           C  
ATOM    115  CZ  PHE    15       3.825  -5.186   8.949  1.00 28.24           C  
ATOM    116  N   TRP    16      -1.832  -7.574  10.532  1.00 28.54           N  
ATOM    117  CA  TRP    16      -2.230  -7.180  11.880  1.00 33.92           C  
ATOM    118  C   TRP    16      -2.345  -8.398  12.791  1.00 29.42           C  
ATOM    119  CB  TRP    16      -3.561  -6.424  11.849  1.00 28.23           C  
ATOM    120  O   TRP    16      -2.147  -8.294  14.004  1.00 27.47           O  
ATOM    121  CG  TRP    16      -3.469  -5.053  11.248  1.00 28.09           C  
ATOM    122  CD1 TRP    16      -3.938  -4.655  10.027  1.00 24.45           C  
ATOM    123  CD2 TRP    16      -2.864  -3.900  11.842  1.00 19.17           C  
ATOM    124  CE2 TRP    16      -3.004  -2.836  10.924  1.00  9.36           C  
ATOM    125  CE3 TRP    16      -2.218  -3.662  13.062  1.00 19.27           C  
ATOM    126  NE1 TRP    16      -3.662  -3.322   9.826  1.00 19.54           N  
ATOM    127  CH2 TRP    16      -1.893  -1.347  12.390  1.00 18.15           C  
ATOM    128  CZ2 TRP    16      -2.521  -1.552  11.189  1.00 17.85           C  
ATOM    129  CZ3 TRP    16      -1.738  -2.385  13.325  1.00 18.07           C  
ATOM    130  N   ARG    17      -2.396  -9.539  12.341  1.00 35.28           N  
ATOM    131  CA  ARG    17      -2.386 -10.654  13.282  1.00 34.58           C  
ATOM    132  C   ARG    17      -0.959 -11.052  13.644  1.00 35.25           C  
ATOM    133  CB  ARG    17      -3.133 -11.856  12.699  1.00 31.75           C  
ATOM    134  O   ARG    17      -0.703 -11.520  14.756  1.00 32.04           O  
ATOM    135  CG  ARG    17      -4.640 -11.799  12.894  1.00 30.01           C  
ATOM    136  CD  ARG    17      -5.316 -13.086  12.445  1.00 34.83           C  
ATOM    137  NE  ARG    17      -6.771 -12.982  12.510  1.00 29.98           N  
ATOM    138  NH1 ARG    17      -7.161 -15.190  11.953  1.00 24.80           N  
ATOM    139  NH2 ARG    17      -8.920 -13.778  12.362  1.00 21.47           N  
ATOM    140  CZ  ARG    17      -7.614 -13.983  12.275  1.00 26.96           C  
ATOM    141  N   ASN    18       0.053 -10.616  12.933  1.00 33.74           N  
ATOM    142  CA  ASN    18       1.332 -11.100  13.441  1.00 33.69           C  
ATOM    143  C   ASN    18       2.271  -9.947  13.785  1.00 33.90           C  
ATOM    144  CB  ASN    18       1.992 -12.037  12.428  1.00 30.31           C  
ATOM    145  O   ASN    18       3.398 -10.170  14.230  1.00 31.04           O  
ATOM    146  CG  ASN    18       1.400 -13.432  12.451  1.00 28.92           C  
ATOM    147  ND2 ASN    18       1.338 -14.070  11.288  1.00 23.94           N  
ATOM    148  OD1 ASN    18       1.001 -13.933  13.506  1.00 31.22           O  
ATOM    149  N   VAL    19       1.991  -8.639  13.668  1.00 37.32           N  
ATOM    150  CA  VAL    19       2.751  -7.546  14.265  1.00 37.07           C  
ATOM    151  C   VAL    19       2.314  -7.342  15.713  1.00 37.48           C  
ATOM    152  CB  VAL    19       2.580  -6.234  13.467  1.00 35.07           C  
ATOM    153  O   VAL    19       1.118  -7.329  16.012  1.00 35.81           O  
ATOM    154  CG1 VAL    19       3.473  -5.134  14.037  1.00 33.05           C  
ATOM    155  CG2 VAL    19       2.888  -6.465  11.988  1.00 33.06           C  
ATOM    156  N   ASP    20       2.863  -8.044  16.750  1.00 35.76           N  
ATOM    157  CA  ASP    20       2.875  -7.931  18.205  1.00 35.56           C  
ATOM    158  C   ASP    20       2.069  -6.720  18.669  1.00 35.80           C  
ATOM    159  CB  ASP    20       4.311  -7.837  18.724  1.00 32.41           C  
ATOM    160  O   ASP    20       2.333  -5.593  18.245  1.00 33.31           O  
ATOM    161  CG  ASP    20       4.557  -8.699  19.950  1.00 30.61           C  
ATOM    162  OD1 ASP    20       3.579  -9.113  20.610  1.00 32.89           O  
ATOM    163  OD2 ASP    20       5.738  -8.964  20.261  1.00 30.35           O  
ATOM    164  N   MET    21       0.675  -6.621  18.627  1.00 35.66           N  
ATOM    165  CA  MET    21      -0.399  -5.867  19.268  1.00 36.22           C  
ATOM    166  C   MET    21       0.146  -4.997  20.396  1.00 35.68           C  
ATOM    167  CB  MET    21      -1.472  -6.814  19.809  1.00 32.31           C  
ATOM    168  O   MET    21      -0.515  -4.052  20.831  1.00 32.51           O  
ATOM    169  CG  MET    21      -2.385  -7.383  18.736  1.00 30.81           C  
ATOM    170  SD  MET    21      -4.085  -7.694  19.352  1.00 26.41           S  
ATOM    171  CE  MET    21      -3.744  -7.952  21.115  1.00 28.37           C  
ATOM    172  N   THR    22       1.433  -5.036  20.618  1.00 35.51           N  
ATOM    173  CA  THR    22       1.884  -4.131  21.669  1.00 36.12           C  
ATOM    174  C   THR    22       2.209  -2.754  21.096  1.00 35.60           C  
ATOM    175  CB  THR    22       3.119  -4.691  22.397  1.00 31.52           C  
ATOM    176  O   THR    22       2.075  -1.741  21.785  1.00 32.39           O  
ATOM    177  CG2 THR    22       2.732  -5.331  23.726  1.00 29.25           C  
ATOM    178  OG1 THR    22       3.747  -5.678  21.569  1.00 25.32           O  
ATOM    179  N   VAL    23       2.363  -2.494  19.800  1.00 37.13           N  
ATOM    180  CA  VAL    23       2.504  -1.122  19.323  1.00 36.99           C  
ATOM    181  C   VAL    23       1.168  -0.626  18.774  1.00 37.39           C  
ATOM    182  CB  VAL    23       3.601  -1.007  18.241  1.00 34.05           C  
ATOM    183  O   VAL    23       0.889   0.575  18.794  1.00 34.94           O  
ATOM    184  CG1 VAL    23       3.828   0.454  17.855  1.00 32.68           C  
ATOM    185  CG2 VAL    23       4.902  -1.641  18.732  1.00 33.35           C  
ATOM    186  N   THR    24       0.047  -1.423  18.582  1.00 36.32           N  
ATOM    187  CA  THR    24      -1.264  -1.125  18.015  1.00 36.77           C  
ATOM    188  C   THR    24      -2.150  -0.423  19.040  1.00 36.50           C  
ATOM    189  CB  THR    24      -1.962  -2.405  17.519  1.00 33.70           C  
ATOM    190  O   THR    24      -2.964   0.431  18.684  1.00 34.58           O  
ATOM    191  CG2 THR    24      -2.832  -2.119  16.300  1.00 31.48           C  
ATOM    192  OG1 THR    24      -0.970  -3.378  17.168  1.00 29.76           O  
ATOM    193  N   ALA    25      -1.836  -0.428  20.267  1.00 39.41           N  
ATOM    194  CA  ALA    25      -2.592   0.279  21.298  1.00 39.16           C  
ATOM    195  C   ALA    25      -2.239   1.763  21.315  1.00 39.36           C  
ATOM    196  CB  ALA    25      -2.334  -0.343  22.668  1.00 35.22           C  
ATOM    197  O   ALA    25      -3.060   2.598  21.704  1.00 36.28           O  
ATOM    198  N   LEU    26      -1.401   2.204  20.213  1.00 36.51           N  
ATOM    199  CA  LEU    26      -1.167   3.626  20.434  1.00 36.36           C  
ATOM    200  C   LEU    26      -1.646   4.447  19.241  1.00 36.54           C  
ATOM    201  CB  LEU    26       0.319   3.892  20.687  1.00 31.78           C  
ATOM    202  O   LEU    26      -2.122   5.573  19.407  1.00 33.64           O  
ATOM    203  CG  LEU    26       0.815   3.661  22.115  1.00 29.78           C  
ATOM    204  CD1 LEU    26       2.325   3.443  22.123  1.00 25.32           C  
ATOM    205  CD2 LEU    26       0.435   4.835  23.010  1.00 27.77           C  
ATOM    206  N   TYR    27      -2.348   3.803  18.031  1.00 44.67           N  
ATOM    207  CA  TYR    27      -2.928   4.613  16.966  1.00 45.06           C  
ATOM    208  C   TYR    27      -3.836   3.774  16.075  1.00 45.00           C  
ATOM    209  CB  TYR    27      -1.826   5.262  16.124  1.00 40.46           C  
ATOM    210  O   TYR    27      -3.358   2.950  15.292  1.00 42.52           O  
ATOM    211  CG  TYR    27      -1.031   6.308  16.867  1.00 37.52           C  
ATOM    212  CD1 TYR    27      -1.525   7.600  17.033  1.00 33.84           C  
ATOM    213  CD2 TYR    27       0.216   6.007  17.404  1.00 35.70           C  
ATOM    214  CE1 TYR    27      -0.795   8.567  17.715  1.00 34.75           C  
ATOM    215  CE2 TYR    27       0.955   6.967  18.088  1.00 37.42           C  
ATOM    216  OH  TYR    27       1.169   9.195  18.916  1.00 29.41           O  
ATOM    217  CZ  TYR    27       0.442   8.242  18.239  1.00 32.42           C  
ATOM    218  N   GLU    28      -4.908   2.950  16.526  1.00 45.98           N  
ATOM    219  CA  GLU    28      -6.002   2.422  15.716  1.00 46.92           C  
ATOM    220  C   GLU    28      -6.235   3.281  14.477  1.00 46.22           C  
ATOM    221  CB  GLU    28      -7.288   2.330  16.542  1.00 41.76           C  
ATOM    222  O   GLU    28      -6.671   4.430  14.584  1.00 44.18           O  
ATOM    223  CG  GLU    28      -7.305   1.170  17.526  1.00 39.10           C  
ATOM    224  CD  GLU    28      -8.627   1.026  18.262  1.00 43.53           C  
ATOM    225  OE1 GLU    28      -9.488   1.928  18.145  1.00 44.03           O  
ATOM    226  OE2 GLU    28      -8.804   0.005  18.963  1.00 39.97           O  
ATOM    227  N   VAL    29      -5.367   3.580  13.568  1.00 53.67           N  
ATOM    228  CA  VAL    29      -5.733   4.172  12.286  1.00 53.45           C  
ATOM    229  C   VAL    29      -6.968   3.469  11.726  1.00 54.46           C  
ATOM    230  CB  VAL    29      -4.570   4.093  11.271  1.00 50.71           C  
ATOM    231  O   VAL    29      -7.018   2.238  11.670  1.00 53.21           O  
ATOM    232  CG1 VAL    29      -4.917   4.853   9.992  1.00 44.81           C  
ATOM    233  CG2 VAL    29      -3.285   4.639  11.890  1.00 46.46           C  
ATOM    234  N   PRO    30      -8.162   4.224  11.705  1.00 57.19           N  
ATOM    235  CA  PRO    30      -9.386   3.641  11.153  1.00 56.10           C  
ATOM    236  C   PRO    30      -9.127   2.796   9.907  1.00 58.12           C  
ATOM    237  CB  PRO    30     -10.239   4.866  10.814  1.00 52.65           C  
ATOM    238  O   PRO    30      -8.264   3.138   9.094  1.00 55.92           O  
ATOM    239  CG  PRO    30      -9.606   5.992  11.565  1.00 49.32           C  
ATOM    240  CD  PRO    30      -8.189   5.612  11.888  1.00 51.03           C  
ATOM    241  N   LEU    31      -9.730   1.625   9.860  1.00 64.94           N  
ATOM    242  CA  LEU    31      -9.686   0.755   8.690  1.00 63.81           C  
ATOM    243  C   LEU    31     -10.239   1.468   7.461  1.00 65.48           C  
ATOM    244  CB  LEU    31     -10.477  -0.531   8.948  1.00 61.15           C  
ATOM    245  O   LEU    31     -11.084   2.358   7.582  1.00 63.53           O  
ATOM    246  CG  LEU    31      -9.943  -1.445  10.052  1.00 57.68           C  
ATOM    247  CD1 LEU    31     -10.897  -2.612  10.281  1.00 54.40           C  
ATOM    248  CD2 LEU    31      -8.548  -1.950   9.700  1.00 55.18           C  
ATOM    249  N   GLY    32      -9.605   1.374   6.310  1.00 71.12           N  
ATOM    250  CA  GLY    32     -10.110   1.918   5.059  1.00 70.50           C  
ATOM    251  C   GLY    32     -11.418   1.289   4.619  1.00 71.53           C  
ATOM    252  O   GLY    32     -11.812   0.240   5.133  1.00 69.45           O  
ATOM    253  N   VAL    33     -12.147   2.062   3.701  1.00 73.21           N  
ATOM    254  CA  VAL    33     -13.450   1.661   3.180  1.00 72.95           C  
ATOM    255  C   VAL    33     -13.389   0.217   2.689  1.00 73.42           C  
ATOM    256  CB  VAL    33     -13.916   2.593   2.039  1.00 70.88           C  
ATOM    257  O   VAL    33     -14.339  -0.548   2.871  1.00 71.86           O  
ATOM    258  CG1 VAL    33     -15.195   2.061   1.396  1.00 66.90           C  
ATOM    259  CG2 VAL    33     -14.127   4.013   2.562  1.00 67.23           C  
ATOM    260  N   CYS    34     -12.278  -0.149   2.142  1.00 75.22           N  
ATOM    261  CA  CYS    34     -12.128  -1.477   1.558  1.00 74.91           C  
ATOM    262  C   CYS    34     -12.252  -2.559   2.624  1.00 73.84           C  
ATOM    263  CB  CYS    34     -10.780  -1.601   0.848  1.00 72.72           C  
ATOM    264  O   CYS    34     -12.694  -3.673   2.336  1.00 70.61           O  
ATOM    265  SG  CYS    34      -9.361  -1.542   1.964  1.00 74.17           S  
ATOM    266  N   THR    35     -11.898  -2.218   3.906  1.00 72.20           N  
ATOM    267  CA  THR    35     -12.006  -3.154   5.019  1.00 71.65           C  
ATOM    268  C   THR    35     -13.340  -2.986   5.740  1.00 71.44           C  
ATOM    269  CB  THR    35     -10.851  -2.967   6.020  1.00 69.62           C  
ATOM    270  O   THR    35     -13.924  -3.964   6.213  1.00 69.53           O  
ATOM    271  CG2 THR    35     -10.862  -4.060   7.084  1.00 64.12           C  
ATOM    272  OG1 THR    35      -9.604  -3.014   5.316  1.00 65.96           O  
ATOM    273  N   GLN    36     -13.844  -1.810   5.892  1.00 72.98           N  
ATOM    274  CA  GLN    36     -15.062  -1.523   6.641  1.00 72.56           C  
ATOM    275  C   GLN    36     -16.299  -2.000   5.885  1.00 72.80           C  
ATOM    276  CB  GLN    36     -15.172  -0.026   6.936  1.00 70.72           C  
ATOM    277  O   GLN    36     -17.254  -2.488   6.492  1.00 71.19           O  
ATOM    278  CG  GLN    36     -14.145   0.480   7.940  1.00 66.86           C  
ATOM    279  CD  GLN    36     -14.234   1.978   8.166  1.00 64.97           C  
ATOM    280  NE2 GLN    36     -13.546   2.464   9.193  1.00 57.30           N  
ATOM    281  OE1 GLN    36     -14.913   2.692   7.422  1.00 62.93           O  
ATOM    282  N   ASP    37     -16.220  -1.873   4.580  1.00 73.45           N  
ATOM    283  CA  ASP    37     -17.356  -2.214   3.729  1.00 73.33           C  
ATOM    284  C   ASP    37     -16.891  -2.854   2.423  1.00 74.08           C  
ATOM    285  CB  ASP    37     -18.199  -0.971   3.435  1.00 71.39           C  
ATOM    286  O   ASP    37     -16.876  -2.201   1.377  1.00 73.14           O  
ATOM    287  CG  ASP    37     -19.531  -1.298   2.785  1.00 70.02           C  
ATOM    288  OD1 ASP    37     -19.730  -2.452   2.349  1.00 70.27           O  
ATOM    289  OD2 ASP    37     -20.389  -0.392   2.705  1.00 68.43           O  
ATOM    290  N   PRO    38     -16.436  -4.178   2.448  1.00 71.80           N  
ATOM    291  CA  PRO    38     -15.867  -4.829   1.266  1.00 71.44           C  
ATOM    292  C   PRO    38     -16.867  -4.944   0.117  1.00 72.04           C  
ATOM    293  CB  PRO    38     -15.469  -6.214   1.783  1.00 69.41           C  
ATOM    294  O   PRO    38     -16.481  -4.865  -1.052  1.00 71.77           O  
ATOM    295  CG  PRO    38     -15.338  -6.046   3.262  1.00 67.62           C  
ATOM    296  CD  PRO    38     -16.213  -4.903   3.692  1.00 67.41           C  
ATOM    297  N   ASP    39     -18.098  -5.197   0.439  1.00 73.46           N  
ATOM    298  CA  ASP    39     -19.101  -5.300  -0.616  1.00 73.27           C  
ATOM    299  C   ASP    39     -19.223  -3.988  -1.387  1.00 73.40           C  
ATOM    300  CB  ASP    39     -20.458  -5.694  -0.031  1.00 70.71           C  
ATOM    301  O   ASP    39     -19.250  -3.986  -2.620  1.00 72.48           O  
ATOM    302  CG  ASP    39     -20.492  -7.126   0.475  1.00 67.57           C  
ATOM    303  OD1 ASP    39     -19.701  -7.963  -0.010  1.00 65.53           O  
ATOM    304  OD2 ASP    39     -21.320  -7.420   1.364  1.00 66.65           O  
ATOM    305  N   ARG    40     -19.302  -2.934  -0.646  1.00 77.92           N  
ATOM    306  CA  ARG    40     -19.325  -1.614  -1.268  1.00 77.37           C  
ATOM    307  C   ARG    40     -18.048  -1.360  -2.061  1.00 76.88           C  
ATOM    308  CB  ARG    40     -19.513  -0.524  -0.211  1.00 75.00           C  
ATOM    309  O   ARG    40     -18.092  -0.795  -3.156  1.00 74.87           O  
ATOM    310  CG  ARG    40     -19.561   0.885  -0.781  1.00 71.38           C  
ATOM    311  CD  ARG    40     -19.775   1.927   0.307  1.00 69.85           C  
ATOM    312  NE  ARG    40     -19.688   3.285  -0.222  1.00 61.91           N  
ATOM    313  NH1 ARG    40     -19.869   4.320   1.836  1.00 59.32           N  
ATOM    314  NH2 ARG    40     -19.647   5.576  -0.069  1.00 54.97           N  
ATOM    315  CZ  ARG    40     -19.735   4.391   0.516  1.00 64.03           C  
ATOM    316  N   TRP    41     -16.928  -1.809  -1.591  1.00 77.29           N  
ATOM    317  CA  TRP    41     -15.641  -1.570  -2.236  1.00 78.18           C  
ATOM    318  C   TRP    41     -15.579  -2.254  -3.597  1.00 76.49           C  
ATOM    319  CB  TRP    41     -14.495  -2.064  -1.349  1.00 74.29           C  
ATOM    320  O   TRP    41     -15.132  -1.657  -4.579  1.00 73.37           O  
ATOM    321  CG  TRP    41     -13.132  -1.814  -1.921  1.00 69.03           C  
ATOM    322  CD1 TRP    41     -12.256  -2.747  -2.402  1.00 65.24           C  
ATOM    323  CD2 TRP    41     -12.486  -0.545  -2.065  1.00 67.10           C  
ATOM    324  CE2 TRP    41     -11.219  -0.784  -2.643  1.00 64.96           C  
ATOM    325  CE3 TRP    41     -12.856   0.772  -1.762  1.00 72.31           C  
ATOM    326  NE1 TRP    41     -11.104  -2.134  -2.838  1.00 72.24           N  
ATOM    327  CH2 TRP    41     -10.707   1.526  -2.618  1.00 70.36           C  
ATOM    328  CZ2 TRP    41     -10.320   0.247  -2.924  1.00 71.27           C  
ATOM    329  CZ3 TRP    41     -11.960   1.797  -2.042  1.00 71.15           C  
ATOM    330  N   THR    42     -16.152  -3.491  -3.671  1.00 74.72           N  
ATOM    331  CA  THR    42     -16.061  -4.279  -4.895  1.00 74.23           C  
ATOM    332  C   THR    42     -16.905  -3.657  -6.004  1.00 74.02           C  
ATOM    333  CB  THR    42     -16.511  -5.733  -4.658  1.00 71.22           C  
ATOM    334  O   THR    42     -16.601  -3.819  -7.188  1.00 72.86           O  
ATOM    335  CG2 THR    42     -15.524  -6.475  -3.762  1.00 64.28           C  
ATOM    336  OG1 THR    42     -17.800  -5.731  -4.032  1.00 65.60           O  
ATOM    337  N   THR    43     -17.852  -2.876  -5.592  1.00 75.29           N  
ATOM    338  CA  THR    43     -18.747  -2.289  -6.584  1.00 74.89           C  
ATOM    339  C   THR    43     -18.379  -0.832  -6.849  1.00 74.59           C  
ATOM    340  CB  THR    43     -20.216  -2.376  -6.131  1.00 72.22           C  
ATOM    341  O   THR    43     -18.985  -0.178  -7.701  1.00 72.84           O  
ATOM    342  CG2 THR    43     -20.664  -3.827  -5.992  1.00 68.97           C  
ATOM    343  OG1 THR    43     -20.361  -1.720  -4.866  1.00 70.38           O  
ATOM    344  N   THR    44     -17.458  -0.263  -6.113  1.00 78.23           N  
ATOM    345  CA  THR    44     -17.029   1.122  -6.276  1.00 78.56           C  
ATOM    346  C   THR    44     -16.258   1.299  -7.581  1.00 78.72           C  
ATOM    347  CB  THR    44     -16.156   1.580  -5.094  1.00 76.15           C  
ATOM    348  O   THR    44     -15.335   0.534  -7.871  1.00 77.31           O  
ATOM    349  CG2 THR    44     -15.715   3.030  -5.264  1.00 72.82           C  
ATOM    350  OG1 THR    44     -16.906   1.460  -3.879  1.00 74.44           O  
ATOM    351  N   PRO    45     -16.616   2.266  -8.391  1.00 81.08           N  
ATOM    352  CA  PRO    45     -15.868   2.536  -9.622  1.00 81.09           C  
ATOM    353  C   PRO    45     -14.398   2.854  -9.360  1.00 81.37           C  
ATOM    354  CB  PRO    45     -16.591   3.748 -10.215  1.00 79.44           C  
ATOM    355  O   PRO    45     -14.057   3.396  -8.306  1.00 79.89           O  
ATOM    356  CG  PRO    45     -17.978   3.674  -9.662  1.00 77.47           C  
ATOM    357  CD  PRO    45     -17.909   3.097  -8.277  1.00 76.23           C  
ATOM    358  N   ASP    46     -13.528   2.564 -10.353  1.00 80.20           N  
ATOM    359  CA  ASP    46     -12.078   2.618 -10.200  1.00 80.32           C  
ATOM    360  C   ASP    46     -11.623   4.011  -9.770  1.00 81.05           C  
ATOM    361  CB  ASP    46     -11.385   2.219 -11.505  1.00 77.92           C  
ATOM    362  O   ASP    46     -10.765   4.147  -8.895  1.00 79.77           O  
ATOM    363  CG  ASP    46     -11.396   0.720 -11.747  1.00 72.52           C  
ATOM    364  OD1 ASP    46     -11.879  -0.036 -10.876  1.00 69.13           O  
ATOM    365  OD2 ASP    46     -10.914   0.289 -12.818  1.00 70.94           O  
ATOM    366  N   ASP    47     -12.157   4.993 -10.407  1.00 82.96           N  
ATOM    367  CA  ASP    47     -11.711   6.351 -10.113  1.00 83.28           C  
ATOM    368  C   ASP    47     -12.108   6.765  -8.698  1.00 83.30           C  
ATOM    369  CB  ASP    47     -12.288   7.337 -11.131  1.00 79.70           C  
ATOM    370  O   ASP    47     -11.348   7.450  -8.010  1.00 81.80           O  
ATOM    371  CG  ASP    47     -11.588   7.278 -12.477  1.00 71.87           C  
ATOM    372  OD1 ASP    47     -10.446   6.774 -12.549  1.00 66.49           O  
ATOM    373  OD2 ASP    47     -12.182   7.742 -13.475  1.00 71.17           O  
ATOM    374  N   GLU    48     -13.299   6.363  -8.346  1.00 84.36           N  
ATOM    375  CA  GLU    48     -13.739   6.635  -6.980  1.00 84.33           C  
ATOM    376  C   GLU    48     -12.923   5.835  -5.968  1.00 84.10           C  
ATOM    377  CB  GLU    48     -15.228   6.319  -6.822  1.00 81.89           C  
ATOM    378  O   GLU    48     -12.492   6.374  -4.946  1.00 82.27           O  
ATOM    379  CG  GLU    48     -15.795   6.696  -5.460  1.00 75.84           C  
ATOM    380  CD  GLU    48     -17.280   6.397  -5.325  1.00 73.35           C  
ATOM    381  OE1 GLU    48     -17.935   6.100  -6.350  1.00 71.82           O  
ATOM    382  OE2 GLU    48     -17.792   6.462  -4.186  1.00 69.86           O  
ATOM    383  N   ALA    49     -12.644   4.554  -6.273  1.00 83.16           N  
ATOM    384  CA  ALA    49     -11.820   3.710  -5.413  1.00 83.31           C  
ATOM    385  C   ALA    49     -10.431   4.312  -5.221  1.00 83.67           C  
ATOM    386  CB  ALA    49     -11.711   2.303  -5.995  1.00 81.70           C  
ATOM    387  O   ALA    49      -9.901   4.325  -4.107  1.00 82.88           O  
ATOM    388  N   LYS    50      -9.842   4.862  -6.259  1.00 83.67           N  
ATOM    389  CA  LYS    50      -8.564   5.560  -6.150  1.00 83.79           C  
ATOM    390  C   LYS    50      -8.666   6.747  -5.196  1.00 83.97           C  
ATOM    391  CB  LYS    50      -8.091   6.032  -7.526  1.00 81.80           C  
ATOM    392  O   LYS    50      -7.754   6.993  -4.404  1.00 83.12           O  
ATOM    393  CG  LYS    50      -7.547   4.919  -8.409  1.00 76.59           C  
ATOM    394  CD  LYS    50      -7.285   5.409  -9.828  1.00 75.22           C  
ATOM    395  CE  LYS    50      -6.872   4.267 -10.747  1.00 70.13           C  
ATOM    396  NZ  LYS    50      -6.832   4.695 -12.177  1.00 67.14           N  
ATOM    397  N   THR    51      -9.758   7.456  -5.339  1.00 85.54           N  
ATOM    398  CA  THR    51      -9.954   8.629  -4.496  1.00 85.30           C  
ATOM    399  C   THR    51     -10.088   8.226  -3.030  1.00 84.79           C  
ATOM    400  CB  THR    51     -11.200   9.425  -4.927  1.00 83.20           C  
ATOM    401  O   THR    51      -9.468   8.834  -2.155  1.00 83.23           O  
ATOM    402  CG2 THR    51     -11.434  10.620  -4.009  1.00 75.94           C  
ATOM    403  OG1 THR    51     -11.018   9.896  -6.269  1.00 77.17           O  
ATOM    404  N   LEU    52     -10.833   7.162  -2.817  1.00 83.83           N  
ATOM    405  CA  LEU    52     -10.996   6.642  -1.464  1.00 83.82           C  
ATOM    406  C   LEU    52      -9.662   6.165  -0.900  1.00 83.45           C  
ATOM    407  CB  LEU    52     -12.010   5.494  -1.449  1.00 82.24           C  
ATOM    408  O   LEU    52      -9.334   6.448   0.254  1.00 82.15           O  
ATOM    409  CG  LEU    52     -13.474   5.881  -1.661  1.00 78.60           C  
ATOM    410  CD1 LEU    52     -14.325   4.634  -1.878  1.00 75.35           C  
ATOM    411  CD2 LEU    52     -13.992   6.687  -0.474  1.00 75.93           C  
ATOM    412  N   CYS    53      -8.814   5.558  -1.725  1.00 83.02           N  
ATOM    413  CA  CYS    53      -7.499   5.090  -1.301  1.00 82.98           C  
ATOM    414  C   CYS    53      -6.595   6.261  -0.933  1.00 82.79           C  
ATOM    415  CB  CYS    53      -6.845   4.257  -2.404  1.00 81.27           C  
ATOM    416  O   CYS    53      -5.819   6.175   0.020  1.00 81.38           O  
ATOM    417  SG  CYS    53      -7.323   2.515  -2.381  1.00 80.13           S  
ATOM    418  N   ARG    54      -6.693   7.352  -1.636  1.00 85.06           N  
ATOM    419  CA  ARG    54      -5.829   8.505  -1.403  1.00 84.51           C  
ATOM    420  C   ARG    54      -6.190   9.205  -0.097  1.00 84.24           C  
ATOM    421  CB  ARG    54      -5.921   9.491  -2.569  1.00 82.73           C  
ATOM    422  O   ARG    54      -5.333   9.817   0.543  1.00 82.52           O  
ATOM    423  CG  ARG    54      -5.192   9.032  -3.823  1.00 77.72           C  
ATOM    424  CD  ARG    54      -5.398   9.999  -4.980  1.00 76.07           C  
ATOM    425  NE  ARG    54      -4.812   9.491  -6.217  1.00 70.15           N  
ATOM    426  NH1 ARG    54      -5.263  11.389  -7.454  1.00 63.60           N  
ATOM    427  NH2 ARG    54      -4.205   9.605  -8.429  1.00 60.98           N  
ATOM    428  CZ  ARG    54      -4.761  10.163  -7.364  1.00 68.50           C  
ATOM    429  N   ALA    55      -7.422   9.041   0.274  1.00 83.71           N  
ATOM    430  CA  ALA    55      -7.881   9.711   1.488  1.00 83.16           C  
ATOM    431  C   ALA    55      -7.769   8.789   2.699  1.00 82.41           C  
ATOM    432  CB  ALA    55      -9.321  10.189   1.318  1.00 81.34           C  
ATOM    433  O   ALA    55      -8.043   9.202   3.828  1.00 79.80           O  
ATOM    434  N   CYS    56      -7.287   7.549   2.423  1.00 81.35           N  
ATOM    435  CA  CYS    56      -7.264   6.520   3.457  1.00 81.40           C  
ATOM    436  C   CYS    56      -6.175   6.804   4.485  1.00 81.22           C  
ATOM    437  CB  CYS    56      -7.043   5.141   2.835  1.00 79.67           C  
ATOM    438  O   CYS    56      -5.019   7.033   4.125  1.00 79.50           O  
ATOM    439  SG  CYS    56      -7.068   3.790   4.034  1.00 81.59           S  
ATOM    440  N   PRO    57      -6.552   6.835   5.766  1.00 76.94           N  
ATOM    441  CA  PRO    57      -5.534   7.116   6.781  1.00 76.51           C  
ATOM    442  C   PRO    57      -4.439   6.053   6.828  1.00 76.65           C  
ATOM    443  CB  PRO    57      -6.333   7.136   8.086  1.00 74.40           C  
ATOM    444  O   PRO    57      -3.359   6.297   7.374  1.00 74.28           O  
ATOM    445  CG  PRO    57      -7.558   6.329   7.797  1.00 71.39           C  
ATOM    446  CD  PRO    57      -7.905   6.495   6.345  1.00 70.24           C  
ATOM    447  N   ARG    58      -4.685   4.950   6.232  1.00 79.11           N  
ATOM    448  CA  ARG    58      -3.733   3.845   6.237  1.00 78.82           C  
ATOM    449  C   ARG    58      -2.953   3.788   4.927  1.00 79.48           C  
ATOM    450  CB  ARG    58      -4.453   2.516   6.476  1.00 76.89           C  
ATOM    451  O   ARG    58      -2.311   2.780   4.624  1.00 77.85           O  
ATOM    452  CG  ARG    58      -5.127   2.416   7.835  1.00 71.74           C  
ATOM    453  CD  ARG    58      -5.654   1.013   8.102  1.00 68.51           C  
ATOM    454  NE  ARG    58      -4.567   0.055   8.285  1.00 62.63           N  
ATOM    455  NH1 ARG    58      -5.854  -1.503   9.405  1.00 53.09           N  
ATOM    456  NH2 ARG    58      -3.633  -1.913   9.011  1.00 48.25           N  
ATOM    457  CZ  ARG    58      -4.687  -1.118   8.900  1.00 63.12           C  
ATOM    458  N   ARG    59      -3.044   4.769   4.225  1.00 83.42           N  
ATOM    459  CA  ARG    59      -2.519   4.797   2.864  1.00 83.44           C  
ATOM    460  C   ARG    59      -1.031   4.461   2.845  1.00 83.54           C  
ATOM    461  CB  ARG    59      -2.755   6.166   2.224  1.00 82.28           C  
ATOM    462  O   ARG    59      -0.582   3.658   2.024  1.00 82.52           O  
ATOM    463  CG  ARG    59      -2.279   6.263   0.783  1.00 80.66           C  
ATOM    464  CD  ARG    59      -2.545   7.641   0.193  1.00 80.11           C  
ATOM    465  NE  ARG    59      -2.107   7.725  -1.198  1.00 74.69           N  
ATOM    466  NH1 ARG    59      -2.470   9.998  -1.391  1.00 73.74           N  
ATOM    467  NH2 ARG    59      -1.665   8.806  -3.175  1.00 73.08           N  
ATOM    468  CZ  ARG    59      -2.082   8.843  -1.918  1.00 73.89           C  
ATOM    469  N   TRP    60      -0.308   4.992   3.734  1.00 82.63           N  
ATOM    470  CA  TRP    60       1.144   4.851   3.707  1.00 83.29           C  
ATOM    471  C   TRP    60       1.564   3.455   4.158  1.00 82.43           C  
ATOM    472  CB  TRP    60       1.804   5.908   4.595  1.00 79.94           C  
ATOM    473  O   TRP    60       2.480   2.860   3.585  1.00 79.25           O  
ATOM    474  CG  TRP    60       1.241   7.287   4.423  1.00 71.39           C  
ATOM    475  CD1 TRP    60       0.796   8.125   5.407  1.00 64.12           C  
ATOM    476  CD2 TRP    60       1.058   7.986   3.188  1.00 65.99           C  
ATOM    477  CE2 TRP    60       0.497   9.244   3.499  1.00 63.05           C  
ATOM    478  CE3 TRP    60       1.314   7.670   1.847  1.00 71.24           C  
ATOM    479  NE1 TRP    60       0.348   9.304   4.858  1.00 72.23           N  
ATOM    480  CH2 TRP    60       0.449   9.854   1.213  1.00 66.77           C  
ATOM    481  CZ2 TRP    60       0.188  10.188   2.516  1.00 70.67           C  
ATOM    482  CZ3 TRP    60       1.006   8.611   0.870  1.00 65.94           C  
ATOM    483  N   LEU    61       0.887   2.947   5.130  1.00 80.34           N  
ATOM    484  CA  LEU    61       1.108   1.573   5.570  1.00 79.92           C  
ATOM    485  C   LEU    61       0.743   0.584   4.468  1.00 80.46           C  
ATOM    486  CB  LEU    61       0.290   1.276   6.830  1.00 78.04           C  
ATOM    487  O   LEU    61       1.476  -0.377   4.224  1.00 79.35           O  
ATOM    488  CG  LEU    61       0.466  -0.116   7.439  1.00 72.26           C  
ATOM    489  CD1 LEU    61       1.906  -0.315   7.899  1.00 67.10           C  
ATOM    490  CD2 LEU    61      -0.504  -0.319   8.598  1.00 67.09           C  
ATOM    491  N   CYS    62      -0.375   0.912   3.771  1.00 81.26           N  
ATOM    492  CA  CYS    62      -0.824   0.087   2.654  1.00 81.34           C  
ATOM    493  C   CYS    62       0.214   0.067   1.539  1.00 81.60           C  
ATOM    494  CB  CYS    62      -2.158   0.599   2.113  1.00 79.75           C  
ATOM    495  O   CYS    62       0.483  -0.984   0.954  1.00 80.59           O  
ATOM    496  SG  CYS    62      -2.856  -0.431   0.804  1.00 78.84           S  
ATOM    497  N   ALA    63       0.838   1.196   1.306  1.00 83.77           N  
ATOM    498  CA  ALA    63       1.885   1.302   0.293  1.00 83.80           C  
ATOM    499  C   ALA    63       3.092   0.442   0.660  1.00 83.47           C  
ATOM    500  CB  ALA    63       2.307   2.758   0.115  1.00 82.66           C  
ATOM    501  O   ALA    63       3.640  -0.264  -0.190  1.00 82.24           O  
ATOM    502  N   ARG    64       3.527   0.492   1.874  1.00 82.21           N  
ATOM    503  CA  ARG    64       4.637  -0.330   2.344  1.00 81.68           C  
ATOM    504  C   ARG    64       4.322  -1.814   2.191  1.00 81.43           C  
ATOM    505  CB  ARG    64       4.961  -0.011   3.806  1.00 80.19           C  
ATOM    506  O   ARG    64       5.120  -2.569   1.632  1.00 79.78           O  
ATOM    507  CG  ARG    64       6.099  -0.840   4.379  1.00 76.70           C  
ATOM    508  CD  ARG    64       6.182  -0.712   5.894  1.00 74.77           C  
ATOM    509  NE  ARG    64       5.126  -1.472   6.558  1.00 67.78           N  
ATOM    510  NH1 ARG    64       5.773  -0.896   8.699  1.00 62.14           N  
ATOM    511  NH2 ARG    64       3.962  -2.263   8.373  1.00 60.33           N  
ATOM    512  CZ  ARG    64       4.956  -1.542   7.875  1.00 67.99           C  
ATOM    513  N   ASP    65       3.105  -2.189   2.588  1.00 79.76           N  
ATOM    514  CA  ASP    65       2.677  -3.585   2.562  1.00 79.11           C  
ATOM    515  C   ASP    65       2.678  -4.133   1.136  1.00 79.56           C  
ATOM    516  CB  ASP    65       1.286  -3.732   3.182  1.00 77.56           C  
ATOM    517  O   ASP    65       3.086  -5.272   0.904  1.00 78.14           O  
ATOM    518  CG  ASP    65       1.278  -3.499   4.682  1.00 72.46           C  
ATOM    519  OD1 ASP    65       2.362  -3.500   5.305  1.00 67.82           O  
ATOM    520  OD2 ASP    65       0.178  -3.317   5.247  1.00 69.36           O  
ATOM    521  N   ALA    66       2.227  -3.281   0.237  1.00 80.70           N  
ATOM    522  CA  ALA    66       2.175  -3.670  -1.170  1.00 80.41           C  
ATOM    523  C   ALA    66       3.566  -4.014  -1.695  1.00 80.19           C  
ATOM    524  CB  ALA    66       1.554  -2.555  -2.007  1.00 79.20           C  
ATOM    525  O   ALA    66       3.730  -4.973  -2.454  1.00 78.64           O  
ATOM    526  N   VAL    67       4.610  -3.249  -1.277  1.00 82.14           N  
ATOM    527  CA  VAL    67       5.977  -3.440  -1.749  1.00 81.43           C  
ATOM    528  C   VAL    67       6.592  -4.663  -1.072  1.00 80.84           C  
ATOM    529  CB  VAL    67       6.848  -2.191  -1.486  1.00 80.33           C  
ATOM    530  O   VAL    67       7.341  -5.416  -1.699  1.00 78.78           O  
ATOM    531  CG1 VAL    67       8.304  -2.459  -1.864  1.00 77.93           C  
ATOM    532  CG2 VAL    67       6.304  -0.990  -2.256  1.00 77.44           C  
ATOM    533  N   GLU    68       6.219  -4.870   0.146  1.00 78.15           N  
ATOM    534  CA  GLU    68       6.820  -5.956   0.915  1.00 77.22           C  
ATOM    535  C   GLU    68       6.119  -7.283   0.637  1.00 76.77           C  
ATOM    536  CB  GLU    68       6.777  -5.642   2.413  1.00 75.84           C  
ATOM    537  O   GLU    68       6.677  -8.351   0.895  1.00 74.22           O  
ATOM    538  CG  GLU    68       7.683  -4.492   2.826  1.00 73.39           C  
ATOM    539  CD  GLU    68       7.677  -4.232   4.324  1.00 72.04           C  
ATOM    540  OE1 GLU    68       6.871  -4.861   5.046  1.00 69.61           O  
ATOM    541  OE2 GLU    68       8.485  -3.391   4.779  1.00 68.50           O  
ATOM    542  N   SER    69       4.879  -7.243   0.159  1.00 73.77           N  
ATOM    543  CA  SER    69       4.096  -8.433  -0.159  1.00 72.62           C  
ATOM    544  C   SER    69       4.500  -9.018  -1.508  1.00 72.78           C  
ATOM    545  CB  SER    69       2.602  -8.106  -0.162  1.00 70.95           C  
ATOM    546  O   SER    69       4.513  -8.311  -2.518  1.00 69.71           O  
ATOM    547  OG  SER    69       2.172  -7.704   1.127  1.00 65.87           O  
ATOM    548  N   ALA    70       5.075 -10.257  -1.517  1.00 64.61           N  
ATOM    549  CA  ALA    70       5.334 -11.013  -2.739  1.00 63.32           C  
ATOM    550  C   ALA    70       4.041 -11.278  -3.505  1.00 64.02           C  
ATOM    551  CB  ALA    70       6.034 -12.330  -2.412  1.00 59.77           C  
ATOM    552  O   ALA    70       3.037 -11.685  -2.917  1.00 60.54           O  
ATOM    553  N   GLY    71       3.782 -10.579  -4.621  1.00 68.28           N  
ATOM    554  CA  GLY    71       2.653 -10.903  -5.479  1.00 67.60           C  
ATOM    555  C   GLY    71       1.526  -9.892  -5.388  1.00 68.61           C  
ATOM    556  O   GLY    71       0.421 -10.140  -5.875  1.00 66.83           O  
ATOM    557  N   ALA    72       1.705  -8.849  -4.691  1.00 73.43           N  
ATOM    558  CA  ALA    72       0.648  -7.844  -4.611  1.00 72.84           C  
ATOM    559  C   ALA    72       0.171  -7.437  -6.002  1.00 73.24           C  
ATOM    560  CB  ALA    72       1.135  -6.620  -3.839  1.00 70.98           C  
ATOM    561  O   ALA    72       0.984  -7.213  -6.903  1.00 70.92           O  
ATOM    562  N   GLU    73      -1.051  -7.545  -6.231  1.00 74.05           N  
ATOM    563  CA  GLU    73      -1.695  -7.104  -7.465  1.00 74.19           C  
ATOM    564  C   GLU    73      -2.924  -6.249  -7.171  1.00 74.41           C  
ATOM    565  CB  GLU    73      -2.087  -8.308  -8.326  1.00 71.19           C  
ATOM    566  O   GLU    73      -3.473  -6.300  -6.069  1.00 72.29           O  
ATOM    567  CG  GLU    73      -0.902  -9.141  -8.793  1.00 67.35           C  
ATOM    568  CD  GLU    73      -1.312 -10.406  -9.531  1.00 65.39           C  
ATOM    569  OE1 GLU    73      -2.517 -10.574  -9.825  1.00 62.80           O  
ATOM    570  OE2 GLU    73      -0.420 -11.236  -9.817  1.00 60.44           O  
ATOM    571  N   GLY    74      -3.361  -5.445  -8.100  1.00 78.92           N  
ATOM    572  CA  GLY    74      -4.559  -4.634  -7.956  1.00 79.10           C  
ATOM    573  C   GLY    74      -4.284  -3.260  -7.375  1.00 79.69           C  
ATOM    574  O   GLY    74      -3.167  -2.749  -7.478  1.00 78.40           O  
ATOM    575  N   LEU    75      -5.301  -2.612  -6.833  1.00 82.07           N  
ATOM    576  CA  LEU    75      -5.240  -1.239  -6.345  1.00 82.18           C  
ATOM    577  C   LEU    75      -4.741  -1.196  -4.904  1.00 82.30           C  
ATOM    578  CB  LEU    75      -6.615  -0.573  -6.441  1.00 80.58           C  
ATOM    579  O   LEU    75      -5.387  -1.737  -4.003  1.00 80.91           O  
ATOM    580  CG  LEU    75      -6.695   0.886  -5.989  1.00 78.28           C  
ATOM    581  CD1 LEU    75      -5.846   1.770  -6.897  1.00 75.55           C  
ATOM    582  CD2 LEU    75      -8.143   1.362  -5.972  1.00 76.20           C  
ATOM    583  N   TRP    76      -3.580  -0.608  -4.654  1.00 81.82           N  
ATOM    584  CA  TRP    76      -2.924  -0.387  -3.370  1.00 83.11           C  
ATOM    585  C   TRP    76      -2.566   1.084  -3.188  1.00 82.59           C  
ATOM    586  CB  TRP    76      -1.665  -1.250  -3.253  1.00 80.36           C  
ATOM    587  O   TRP    76      -1.899   1.677  -4.039  1.00 80.95           O  
ATOM    588  CG  TRP    76      -1.939  -2.724  -3.219  1.00 73.67           C  
ATOM    589  CD1 TRP    76      -2.268  -3.525  -4.277  1.00 68.25           C  
ATOM    590  CD2 TRP    76      -1.910  -3.572  -2.067  1.00 70.17           C  
ATOM    591  CE2 TRP    76      -2.232  -4.877  -2.500  1.00 70.28           C  
ATOM    592  CE3 TRP    76      -1.643  -3.354  -0.709  1.00 74.54           C  
ATOM    593  NE1 TRP    76      -2.446  -4.821  -3.851  1.00 74.88           N  
ATOM    594  CH2 TRP    76      -2.028  -5.721  -0.298  1.00 70.67           C  
ATOM    595  CZ2 TRP    76      -2.294  -5.961  -1.622  1.00 72.73           C  
ATOM    596  CZ3 TRP    76      -1.705  -4.435   0.164  1.00 71.59           C  
ATOM    597  N   ALA    77      -3.122   1.689  -1.955  1.00 83.94           N  
ATOM    598  CA  ALA    77      -2.763   3.062  -1.609  1.00 84.12           C  
ATOM    599  C   ALA    77      -3.008   4.006  -2.783  1.00 84.45           C  
ATOM    600  CB  ALA    77      -1.304   3.136  -1.167  1.00 82.80           C  
ATOM    601  O   ALA    77      -2.300   5.003  -2.945  1.00 83.52           O  
ATOM    602  N   GLY    78      -3.941   3.735  -3.679  1.00 84.09           N  
ATOM    603  CA  GLY    78      -4.266   4.597  -4.804  1.00 84.21           C  
ATOM    604  C   GLY    78      -3.463   4.279  -6.051  1.00 84.19           C  
ATOM    605  O   GLY    78      -3.553   4.992  -7.052  1.00 83.01           O  
ATOM    606  N   VAL    79      -2.615   3.273  -6.071  1.00 84.91           N  
ATOM    607  CA  VAL    79      -1.784   2.867  -7.200  1.00 84.97           C  
ATOM    608  C   VAL    79      -2.178   1.463  -7.653  1.00 84.50           C  
ATOM    609  CB  VAL    79      -0.281   2.909  -6.842  1.00 83.36           C  
ATOM    610  O   VAL    79      -2.306   0.552  -6.832  1.00 83.16           O  
ATOM    611  CG1 VAL    79       0.570   2.476  -8.034  1.00 78.10           C  
ATOM    612  CG2 VAL    79       0.117   4.310  -6.379  1.00 77.29           C  
ATOM    613  N   VAL    80      -2.409   1.296  -8.939  1.00 83.53           N  
ATOM    614  CA  VAL    80      -2.742  -0.009  -9.500  1.00 83.20           C  
ATOM    615  C   VAL    80      -1.462  -0.763  -9.849  1.00 83.21           C  
ATOM    616  CB  VAL    80      -3.641   0.123 -10.749  1.00 81.27           C  
ATOM    617  O   VAL    80      -0.609  -0.248 -10.577  1.00 81.64           O  
ATOM    618  CG1 VAL    80      -3.975  -1.253 -11.323  1.00 74.79           C  
ATOM    619  CG2 VAL    80      -4.919   0.887 -10.408  1.00 74.50           C  
ATOM    620  N   ILE    81      -1.295  -1.933  -9.277  1.00 81.09           N  
ATOM    621  CA  ILE    81      -0.165  -2.800  -9.591  1.00 80.94           C  
ATOM    622  C   ILE    81      -0.551  -3.769 -10.706  1.00 80.04           C  
ATOM    623  CB  ILE    81       0.314  -3.579  -8.345  1.00 78.97           C  
ATOM    624  O   ILE    81      -1.429  -4.616 -10.524  1.00 78.19           O  
ATOM    625  CG1 ILE    81       0.644  -2.610  -7.204  1.00 75.67           C  
ATOM    626  CG2 ILE    81       1.522  -4.455  -8.687  1.00 75.12           C  
ATOM    627  CD1 ILE    81       0.988  -3.296  -5.889  1.00 73.46           C  
ATOM    628  N   PRO    82       0.051  -3.619 -11.892  1.00 80.16           N  
ATOM    629  CA  PRO    82      -0.207  -4.624 -12.926  1.00 79.30           C  
ATOM    630  C   PRO    82       0.419  -5.978 -12.602  1.00 78.74           C  
ATOM    631  CB  PRO    82       0.429  -4.013 -14.178  1.00 77.57           C  
ATOM    632  O   PRO    82       1.296  -6.066 -11.738  1.00 76.25           O  
ATOM    633  CG  PRO    82       0.633  -2.572 -13.839  1.00 75.55           C  
ATOM    634  CD  PRO    82       0.665  -2.434 -12.343  1.00 75.76           C  
ATOM    635  N   GLU    83      -0.081  -6.954 -13.281  1.00 73.63           N  
ATOM    636  CA  GLU    83       0.384  -8.315 -13.029  1.00 72.57           C  
ATOM    637  C   GLU    83       1.889  -8.434 -13.250  1.00 72.71           C  
ATOM    638  CB  GLU    83      -0.360  -9.312 -13.921  1.00 69.01           C  
ATOM    639  O   GLU    83       2.581  -9.115 -12.491  1.00 70.16           O  
ATOM    640  CG  GLU    83      -0.100 -10.768 -13.566  1.00 64.14           C  
ATOM    641  CD  GLU    83      -0.822 -11.747 -14.479  1.00 62.05           C  
ATOM    642  OE1 GLU    83      -1.657 -11.306 -15.301  1.00 60.92           O  
ATOM    643  OE2 GLU    83      -0.552 -12.964 -14.369  1.00 58.03           O  
ATOM    644  N   SER    84       2.392  -7.908 -14.352  1.00 74.86           N  
ATOM    645  CA  SER    84       3.802  -8.102 -14.674  1.00 74.71           C  
ATOM    646  C   SER    84       4.343  -6.945 -15.508  1.00 75.68           C  
ATOM    647  CB  SER    84       4.005  -9.420 -15.423  1.00 70.45           C  
ATOM    648  O   SER    84       3.600  -6.028 -15.863  1.00 72.72           O  
ATOM    649  OG  SER    84       3.419  -9.361 -16.712  1.00 67.97           O  
ATOM    650  N   GLY    85       5.699  -6.998 -15.710  1.00 78.33           N  
ATOM    651  CA  GLY    85       6.358  -6.105 -16.649  1.00 78.48           C  
ATOM    652  C   GLY    85       6.854  -4.823 -16.006  1.00 78.51           C  
ATOM    653  O   GLY    85       6.916  -4.722 -14.779  1.00 74.93           O  
ATOM    654  N   ARG    86       7.311  -3.903 -16.839  1.00 84.59           N  
ATOM    655  CA  ARG    86       7.869  -2.615 -16.441  1.00 85.44           C  
ATOM    656  C   ARG    86       6.840  -1.784 -15.682  1.00 85.95           C  
ATOM    657  CB  ARG    86       8.366  -1.843 -17.665  1.00 81.35           C  
ATOM    658  O   ARG    86       7.192  -1.032 -14.771  1.00 84.40           O  
ATOM    659  CG  ARG    86       9.673  -2.370 -18.236  1.00 72.33           C  
ATOM    660  CD  ARG    86      10.211  -1.468 -19.339  1.00 69.63           C  
ATOM    661  NE  ARG    86      11.157  -2.173 -20.199  1.00 63.23           N  
ATOM    662  NH1 ARG    86      11.751  -0.307 -21.424  1.00 51.97           N  
ATOM    663  NH2 ARG    86      12.699  -2.341 -21.892  1.00 47.89           N  
ATOM    664  CZ  ARG    86      11.867  -1.606 -21.170  1.00 62.61           C  
ATOM    665  N   ALA    87       5.576  -1.932 -16.105  1.00 84.62           N  
ATOM    666  CA  ALA    87       4.535  -1.159 -15.433  1.00 85.02           C  
ATOM    667  C   ALA    87       4.398  -1.579 -13.972  1.00 85.10           C  
ATOM    668  CB  ALA    87       3.201  -1.320 -16.157  1.00 82.69           C  
ATOM    669  O   ALA    87       4.175  -0.740 -13.096  1.00 83.30           O  
ATOM    670  N   ARG    88       4.598  -2.853 -13.678  1.00 84.55           N  
ATOM    671  CA  ARG    88       4.576  -3.355 -12.308  1.00 84.61           C  
ATOM    672  C   ARG    88       5.729  -2.777 -11.495  1.00 84.43           C  
ATOM    673  CB  ARG    88       4.640  -4.884 -12.295  1.00 82.79           C  
ATOM    674  O   ARG    88       5.529  -2.303 -10.374  1.00 83.26           O  
ATOM    675  CG  ARG    88       4.585  -5.491 -10.902  1.00 78.39           C  
ATOM    676  CD  ARG    88       4.654  -7.011 -10.946  1.00 76.83           C  
ATOM    677  NE  ARG    88       4.638  -7.590  -9.606  1.00 71.37           N  
ATOM    678  NH1 ARG    88       2.337  -7.570  -9.399  1.00 66.26           N  
ATOM    679  NH2 ARG    88       3.639  -8.371  -7.691  1.00 64.37           N  
ATOM    680  CZ  ARG    88       3.538  -7.843  -8.902  1.00 70.36           C  
ATOM    681  N   ALA    89       6.951  -2.833 -12.109  1.00 85.21           N  
ATOM    682  CA  ALA    89       8.111  -2.280 -11.414  1.00 85.54           C  
ATOM    683  C   ALA    89       7.909  -0.800 -11.102  1.00 86.07           C  
ATOM    684  CB  ALA    89       9.375  -2.478 -12.247  1.00 83.39           C  
ATOM    685  O   ALA    89       8.269  -0.333 -10.018  1.00 85.24           O  
ATOM    686  N   PHE    90       7.285  -0.094 -12.107  1.00 88.06           N  
ATOM    687  CA  PHE    90       7.023   1.328 -11.921  1.00 88.54           C  
ATOM    688  C   PHE    90       6.024   1.552 -10.793  1.00 88.60           C  
ATOM    689  CB  PHE    90       6.499   1.953 -13.218  1.00 86.19           C  
ATOM    690  O   PHE    90       6.236   2.406  -9.929  1.00 87.32           O  
ATOM    691  CG  PHE    90       6.214   3.427 -13.110  1.00 78.86           C  
ATOM    692  CD1 PHE    90       7.237   4.358 -13.234  1.00 73.08           C  
ATOM    693  CD2 PHE    90       4.921   3.880 -12.884  1.00 73.77           C  
ATOM    694  CE1 PHE    90       6.976   5.723 -13.134  1.00 71.14           C  
ATOM    695  CE2 PHE    90       4.652   5.243 -12.783  1.00 71.20           C  
ATOM    696  CZ  PHE    90       5.681   6.162 -12.908  1.00 69.09           C  
ATOM    697  N   ALA    91       4.976   0.786 -10.715  1.00 86.38           N  
ATOM    698  CA  ALA    91       3.948   0.908  -9.684  1.00 86.66           C  
ATOM    699  C   ALA    91       4.523   0.621  -8.300  1.00 86.53           C  
ATOM    700  CB  ALA    91       2.784  -0.035  -9.979  1.00 84.98           C  
ATOM    701  O   ALA    91       4.282   1.373  -7.353  1.00 85.31           O  
ATOM    702  N   LEU    92       5.359  -0.452  -8.191  1.00 85.59           N  
ATOM    703  CA  LEU    92       5.988  -0.805  -6.923  1.00 85.55           C  
ATOM    704  C   LEU    92       6.960   0.283  -6.477  1.00 85.63           C  
ATOM    705  CB  LEU    92       6.721  -2.144  -7.041  1.00 84.14           C  
ATOM    706  O   LEU    92       7.052   0.588  -5.286  1.00 84.60           O  
ATOM    707  CG  LEU    92       5.842  -3.388  -7.175  1.00 80.52           C  
ATOM    708  CD1 LEU    92       6.703  -4.621  -7.429  1.00 77.06           C  
ATOM    709  CD2 LEU    92       4.986  -3.576  -5.927  1.00 77.32           C  
ATOM    710  N   GLY    93       7.646   0.907  -7.494  1.00 88.07           N  
ATOM    711  CA  GLY    93       8.502   2.039  -7.177  1.00 88.24           C  
ATOM    712  C   GLY    93       7.738   3.231  -6.632  1.00 88.69           C  
ATOM    713  O   GLY    93       8.200   3.901  -5.706  1.00 87.97           O  
ATOM    714  N   GLN    94       6.548   3.537  -7.229  1.00 89.48           N  
ATOM    715  CA  GLN    94       5.688   4.603  -6.729  1.00 89.61           C  
ATOM    716  C   GLN    94       5.244   4.326  -5.296  1.00 89.71           C  
ATOM    717  CB  GLN    94       4.466   4.776  -7.633  1.00 87.41           C  
ATOM    718  O   GLN    94       5.272   5.220  -4.447  1.00 88.61           O  
ATOM    719  CG  GLN    94       4.784   5.398  -8.986  1.00 78.79           C  
ATOM    720  CD  GLN    94       3.544   5.659  -9.819  1.00 75.33           C  
ATOM    721  NE2 GLN    94       3.574   6.727 -10.609  1.00 66.88           N  
ATOM    722  OE1 GLN    94       2.566   4.907  -9.753  1.00 72.46           O  
ATOM    723  N   LEU    95       4.925   3.078  -5.031  1.00 87.40           N  
ATOM    724  CA  LEU    95       4.435   2.696  -3.711  1.00 87.52           C  
ATOM    725  C   LEU    95       5.551   2.770  -2.675  1.00 87.03           C  
ATOM    726  CB  LEU    95       3.846   1.283  -3.746  1.00 86.53           C  
ATOM    727  O   LEU    95       5.346   3.277  -1.570  1.00 85.78           O  
ATOM    728  CG  LEU    95       2.500   1.126  -4.455  1.00 84.64           C  
ATOM    729  CD1 LEU    95       2.209  -0.347  -4.718  1.00 82.06           C  
ATOM    730  CD2 LEU    95       1.384   1.758  -3.630  1.00 82.43           C  
ATOM    731  N   ARG    96       6.755   2.338  -3.067  1.00 88.80           N  
ATOM    732  CA  ARG    96       7.916   2.460  -2.192  1.00 88.60           C  
ATOM    733  C   ARG    96       8.174   3.917  -1.823  1.00 88.88           C  
ATOM    734  CB  ARG    96       9.157   1.861  -2.858  1.00 87.11           C  
ATOM    735  O   ARG    96       8.349   4.244  -0.648  1.00 87.94           O  
ATOM    736  CG  ARG    96      10.422   1.977  -2.022  1.00 81.04           C  
ATOM    737  CD  ARG    96      11.619   1.346  -2.719  1.00 78.58           C  
ATOM    738  NE  ARG    96      11.497  -0.107  -2.791  1.00 72.10           N  
ATOM    739  NH1 ARG    96      12.666  -0.509  -0.840  1.00 58.02           N  
ATOM    740  NH2 ARG    96      11.828  -2.259  -2.060  1.00 56.25           N  
ATOM    741  CZ  ARG    96      11.997  -0.955  -1.897  1.00 70.24           C  
ATOM    742  N   SER    97       8.165   4.757  -2.853  1.00 89.61           N  
ATOM    743  CA  SER    97       8.389   6.181  -2.624  1.00 89.67           C  
ATOM    744  C   SER    97       7.312   6.772  -1.721  1.00 89.57           C  
ATOM    745  CB  SER    97       8.426   6.938  -3.952  1.00 87.69           C  
ATOM    746  O   SER    97       7.609   7.576  -0.835  1.00 88.43           O  
ATOM    747  OG  SER    97       8.718   8.309  -3.741  1.00 75.52           O  
ATOM    748  N   LEU    98       6.073   6.326  -1.979  1.00 88.56           N  
ATOM    749  CA  LEU    98       4.956   6.811  -1.176  1.00 88.29           C  
ATOM    750  C   LEU    98       5.134   6.427   0.289  1.00 87.94           C  
ATOM    751  CB  LEU    98       3.633   6.252  -1.705  1.00 85.96           C  
ATOM    752  O   LEU    98       4.951   7.260   1.180  1.00 86.25           O  
ATOM    753  CG  LEU    98       2.360   6.785  -1.046  1.00 77.76           C  
ATOM    754  CD1 LEU    98       1.875   8.039  -1.766  1.00 70.80           C  
ATOM    755  CD2 LEU    98       1.274   5.714  -1.037  1.00 71.04           C  
ATOM    756  N   ALA    99       5.464   5.201   0.594  1.00 85.47           N  
ATOM    757  CA  ALA    99       5.651   4.720   1.960  1.00 85.25           C  
ATOM    758  C   ALA    99       6.833   5.415   2.630  1.00 85.23           C  
ATOM    759  CB  ALA    99       5.853   3.207   1.969  1.00 83.84           C  
ATOM    760  O   ALA    99       6.685   6.016   3.696  1.00 84.06           O  
ATOM    761  N   GLU   100       8.042   5.435   2.026  1.00 85.89           N  
ATOM    762  CA  GLU   100       9.269   5.944   2.629  1.00 85.68           C  
ATOM    763  C   GLU   100       9.178   7.446   2.882  1.00 85.82           C  
ATOM    764  CB  GLU   100      10.475   5.632   1.739  1.00 83.81           C  
ATOM    765  O   GLU   100       9.642   7.937   3.913  1.00 84.68           O  
ATOM    766  CG  GLU   100      10.848   4.157   1.703  1.00 77.59           C  
ATOM    767  CD  GLU   100      12.013   3.856   0.774  1.00 75.10           C  
ATOM    768  OE1 GLU   100      12.357   4.716  -0.068  1.00 72.43           O  
ATOM    769  OE2 GLU   100      12.586   2.749   0.888  1.00 70.11           O  
ATOM    770  N   ARG   101       8.561   8.218   1.982  1.00 88.37           N  
ATOM    771  CA  ARG   101       8.460   9.665   2.145  1.00 87.91           C  
ATOM    772  C   ARG   101       7.529  10.022   3.298  1.00 87.23           C  
ATOM    773  CB  ARG   101       7.968  10.319   0.852  1.00 85.38           C  
ATOM    774  O   ARG   101       7.534  11.158   3.778  1.00 85.09           O  
ATOM    775  CG  ARG   101       9.019  10.384  -0.245  1.00 77.49           C  
ATOM    776  CD  ARG   101       8.551  11.223  -1.425  1.00 74.41           C  
ATOM    777  NE  ARG   101       7.434  10.594  -2.125  1.00 69.35           N  
ATOM    778  NH1 ARG   101       7.315  12.185  -3.796  1.00 59.13           N  
ATOM    779  NH2 ARG   101       5.861  10.412  -3.788  1.00 54.91           N  
ATOM    780  CZ  ARG   101       6.873  11.065  -3.235  1.00 67.97           C  
ATOM    781  N   ASN   102       6.757   8.981   3.664  1.00 84.16           N  
ATOM    782  CA  ASN   102       5.772   9.295   4.694  1.00 83.30           C  
ATOM    783  C   ASN   102       6.025   8.501   5.972  1.00 81.90           C  
ATOM    784  CB  ASN   102       4.355   9.036   4.179  1.00 81.51           C  
ATOM    785  O   ASN   102       5.108   8.290   6.768  1.00 77.85           O  
ATOM    786  CG  ASN   102       3.933  10.023   3.108  1.00 78.40           C  
ATOM    787  ND2 ASN   102       4.074   9.626   1.848  1.00 74.93           N  
ATOM    788  OD1 ASN   102       3.485  11.132   3.409  1.00 74.86           O  
ATOM    789  N   GLY   103       7.294   8.109   6.217  1.00 81.84           N  
ATOM    790  CA  GLY   103       7.743   7.601   7.503  1.00 80.91           C  
ATOM    791  C   GLY   103       7.514   6.111   7.670  1.00 80.05           C  
ATOM    792  O   GLY   103       7.504   5.600   8.792  1.00 77.14           O  
ATOM    793  N   TYR   104       7.219   5.396   6.608  1.00 79.97           N  
ATOM    794  CA  TYR   104       7.002   3.954   6.617  1.00 79.58           C  
ATOM    795  C   TYR   104       8.061   3.237   5.788  1.00 79.22           C  
ATOM    796  CB  TYR   104       5.606   3.617   6.084  1.00 78.14           C  
ATOM    797  O   TYR   104       7.880   3.025   4.587  1.00 76.66           O  
ATOM    798  CG  TYR   104       4.485   4.089   6.977  1.00 76.58           C  
ATOM    799  CD1 TYR   104       3.942   3.252   7.950  1.00 74.36           C  
ATOM    800  CD2 TYR   104       3.965   5.373   6.850  1.00 74.56           C  
ATOM    801  CE1 TYR   104       2.908   3.683   8.774  1.00 73.57           C  
ATOM    802  CE2 TYR   104       2.930   5.814   7.669  1.00 73.12           C  
ATOM    803  OH  TYR   104       1.385   5.395   9.439  1.00 69.73           O  
ATOM    804  CZ  TYR   104       2.410   4.964   8.626  1.00 70.63           C  
ATOM    805  N   PRO   105       9.259   2.984   6.368  1.00 76.57           N  
ATOM    806  CA  PRO   105      10.349   2.371   5.606  1.00 76.23           C  
ATOM    807  C   PRO   105      10.010   0.964   5.119  1.00 76.20           C  
ATOM    808  CB  PRO   105      11.505   2.338   6.609  1.00 73.79           C  
ATOM    809  O   PRO   105       9.352   0.202   5.831  1.00 73.45           O  
ATOM    810  CG  PRO   105      10.847   2.273   7.949  1.00 70.92           C  
ATOM    811  CD  PRO   105       9.547   3.022   7.878  1.00 69.93           C  
ATOM    812  N   VAL   106      10.356   0.715   3.799  1.00 79.00           N  
ATOM    813  CA  VAL   106      10.089  -0.582   3.186  1.00 78.32           C  
ATOM    814  C   VAL   106      11.276  -1.515   3.413  1.00 76.99           C  
ATOM    815  CB  VAL   106       9.798  -0.447   1.675  1.00 76.16           C  
ATOM    816  O   VAL   106      12.426  -1.136   3.177  1.00 73.37           O  
ATOM    817  CG1 VAL   106       9.563  -1.819   1.045  1.00 68.88           C  
ATOM    818  CG2 VAL   106       8.595   0.465   1.443  1.00 69.00           C  
ATOM    819  N   ARG   107      11.018  -2.702   3.975  1.00 69.29           N  
ATOM    820  CA  ARG   107      12.098  -3.674   4.119  1.00 68.05           C  
ATOM    821  C   ARG   107      12.516  -4.233   2.764  1.00 68.29           C  
ATOM    822  CB  ARG   107      11.675  -4.813   5.049  1.00 65.12           C  
ATOM    823  O   ARG   107      11.667  -4.564   1.934  1.00 64.86           O  
ATOM    824  CG  ARG   107      11.422  -4.377   6.483  1.00 61.52           C  
ATOM    825  CD  ARG   107      11.039  -5.553   7.371  1.00 60.24           C  
ATOM    826  NE  ARG   107      10.723  -5.121   8.730  1.00 52.54           N  
ATOM    827  NH1 ARG   107      10.132  -7.225   9.481  1.00 43.18           N  
ATOM    828  NH2 ARG   107      10.040  -5.427  10.901  1.00 38.87           N  
ATOM    829  CZ  ARG   107      10.299  -5.926   9.701  1.00 56.30           C  
ATOM    830  N   ASP   108      13.663  -4.114   2.236  1.00 61.26           N  
ATOM    831  CA  ASP   108      14.219  -4.749   1.045  1.00 59.87           C  
ATOM    832  C   ASP   108      14.306  -6.264   1.220  1.00 60.42           C  
ATOM    833  CB  ASP   108      15.602  -4.176   0.728  1.00 56.17           C  
ATOM    834  O   ASP   108      14.993  -6.751   2.120  1.00 57.39           O  
ATOM    835  CG  ASP   108      15.903  -4.146  -0.760  1.00 53.58           C  
ATOM    836  OD1 ASP   108      15.286  -4.920  -1.524  1.00 52.86           O  
ATOM    837  OD2 ASP   108      16.768  -3.343  -1.173  1.00 54.11           O  
ATOM    838  N   HIS   109      13.264  -7.135   0.921  1.00 53.92           N  
ATOM    839  CA  HIS   109      13.469  -8.578   0.960  1.00 53.89           C  
ATOM    840  C   HIS   109      14.761  -8.970   0.252  1.00 53.64           C  
ATOM    841  CB  HIS   109      12.281  -9.305   0.326  1.00 50.28           C  
ATOM    842  O   HIS   109      15.322 -10.036   0.519  1.00 51.96           O  
ATOM    843  CG  HIS   109      10.992  -9.097   1.055  1.00 48.95           C  
ATOM    844  CD2 HIS   109       9.880  -8.404   0.715  1.00 46.30           C  
ATOM    845  ND1 HIS   109      10.745  -9.638   2.298  1.00 47.51           N  
ATOM    846  CE1 HIS   109       9.532  -9.286   2.692  1.00 44.71           C  
ATOM    847  NE2 HIS   109       8.986  -8.537   1.749  1.00 40.98           N  
ATOM    848  N   ARG   110      15.203  -8.201  -0.819  1.00 49.79           N  
ATOM    849  CA  ARG   110      16.465  -8.677  -1.378  1.00 49.19           C  
ATOM    850  C   ARG   110      17.566  -8.674  -0.323  1.00 49.54           C  
ATOM    851  CB  ARG   110      16.882  -7.817  -2.573  1.00 45.84           C  
ATOM    852  O   ARG   110      18.480  -9.501  -0.370  1.00 47.26           O  
ATOM    853  CG  ARG   110      16.012  -8.011  -3.805  1.00 43.58           C  
ATOM    854  CD  ARG   110      16.512  -7.187  -4.983  1.00 46.15           C  
ATOM    855  NE  ARG   110      15.417  -6.778  -5.858  1.00 40.59           N  
ATOM    856  NH1 ARG   110      16.769  -5.707  -7.395  1.00 31.15           N  
ATOM    857  NH2 ARG   110      14.498  -5.766  -7.704  1.00 26.97           N  
ATOM    858  CZ  ARG   110      15.564  -6.084  -6.983  1.00 38.08           C  
ATOM    859  N   VAL   111      17.566  -7.784   0.583  1.00 40.13           N  
ATOM    860  CA  VAL   111      18.679  -7.757   1.525  1.00 41.57           C  
ATOM    861  C   VAL   111      18.482  -8.833   2.591  1.00 40.25           C  
ATOM    862  CB  VAL   111      18.826  -6.369   2.190  1.00 36.64           C  
ATOM    863  O   VAL   111      19.451  -9.425   3.071  1.00 38.07           O  
ATOM    864  CG1 VAL   111      20.078  -6.319   3.063  1.00 32.34           C  
ATOM    865  CG2 VAL   111      18.866  -5.272   1.128  1.00 32.77           C  
ATOM    866  N   SER   112      17.279  -9.279   2.866  1.00 39.87           N  
ATOM    867  CA  SER   112      17.265 -10.347   3.860  1.00 41.47           C  
ATOM    868  C   SER   112      17.603 -11.694   3.228  1.00 40.19           C  
ATOM    869  CB  SER   112      15.900 -10.425   4.545  1.00 37.03           C  
ATOM    870  O   SER   112      18.174 -12.567   3.884  1.00 38.19           O  
ATOM    871  OG  SER   112      14.878  -9.948   3.687  1.00 33.69           O  
ATOM    872  N   ALA   113      17.343 -11.927   1.929  1.00 43.51           N  
ATOM    873  CA  ALA   113      17.834 -13.190   1.383  1.00 44.39           C  
ATOM    874  C   ALA   113      19.359 -13.201   1.314  1.00 43.72           C  
ATOM    875  CB  ALA   113      17.240 -13.438  -0.001  1.00 40.82           C  
ATOM    876  O   ALA   113      19.980 -14.266   1.360  1.00 42.16           O  
ATOM    877  N   GLN   114      20.106 -12.085   1.196  1.00 41.62           N  
ATOM    878  CA  GLN   114      21.562 -12.150   1.120  1.00 43.52           C  
ATOM    879  C   GLN   114      22.178 -12.319   2.506  1.00 41.84           C  
ATOM    880  CB  GLN   114      22.122 -10.897   0.446  1.00 37.73           C  
ATOM    881  O   GLN   114      23.320 -12.765   2.633  1.00 39.55           O  
ATOM    882  CG  GLN   114      21.981 -10.899  -1.070  1.00 36.21           C  
ATOM    883  CD  GLN   114      22.569  -9.659  -1.716  1.00 42.53           C  
ATOM    884  NE2 GLN   114      22.636  -9.656  -3.043  1.00 34.73           N  
ATOM    885  OE1 GLN   114      22.960  -8.710  -1.028  1.00 45.35           O  
ATOM    886  N   SER   115      21.498 -11.983   3.514  1.00 41.65           N  
ATOM    887  CA  SER   115      22.197 -12.118   4.788  1.00 45.60           C  
ATOM    888  C   SER   115      22.000 -13.509   5.382  1.00 41.98           C  
ATOM    889  CB  SER   115      21.715 -11.058   5.779  1.00 38.71           C  
ATOM    890  O   SER   115      22.784 -13.944   6.228  1.00 40.41           O  
ATOM    891  OG  SER   115      21.122  -9.966   5.099  1.00 38.03           O  
ATOM    892  N   ALA   116      21.399 -14.581   4.738  1.00 36.08           N  
ATOM    893  CA  ALA   116      21.558 -15.965   5.177  1.00 42.73           C  
ATOM    894  C   ALA   116      22.261 -16.801   4.111  1.00 36.44           C  
ATOM    895  CB  ALA   116      20.201 -16.575   5.517  1.00 35.07           C  
ATOM    896  O   ALA   116      23.162 -17.584   4.421  1.00 35.56           O  
TER     897      ALA   116
END
