# Supplementary material for: The transformative power of transformers in protein structure prediction
Source: Proc Natl Acad Sci U S A. 2023 Jul 31;120(32):e2303499120. doi: 10.1073/pnas.2303499120 (PMC10410766; doi:10.1073/pnas.2303499120)
Supplement: Supplementary file 2 — Dataset S01 (GZ) [file pnas.2303499120.sd01.gz › SI_Data/predicted_structures/ESMFold/T1114s3.pdb]

PARENT N/A
ATOM      1  N   MET     1      -0.503 -28.726 -24.904  1.00 32.91           N  
ATOM      2  CA  MET     1      -0.349 -28.127 -23.581  1.00 44.67           C  
ATOM      3  C   MET     1       1.052 -27.551 -23.404  1.00 34.27           C  
ATOM      4  CB  MET     1      -0.633 -29.157 -22.487  1.00 31.77           C  
ATOM      5  O   MET     1       2.043 -28.278 -23.497  1.00 34.30           O  
ATOM      6  CG  MET     1      -1.678 -28.707 -21.478  1.00 33.17           C  
ATOM      7  SD  MET     1      -2.056 -30.002 -20.234  1.00 22.53           S  
ATOM      8  CE  MET     1      -3.757 -30.417 -20.711  1.00 32.01           C  
ATOM      9  N   THR     2       1.218 -26.196 -23.314  1.00 49.82           N  
ATOM     10  CA  THR     2       2.450 -25.634 -22.773  1.00 51.38           C  
ATOM     11  C   THR     2       2.307 -25.353 -21.280  1.00 50.23           C  
ATOM     12  CB  THR     2       2.842 -24.337 -23.506  1.00 45.76           C  
ATOM     13  O   THR     2       1.469 -24.546 -20.872  1.00 47.85           O  
ATOM     14  CG2 THR     2       4.290 -23.957 -23.216  1.00 40.22           C  
ATOM     15  OG1 THR     2       2.683 -24.527 -24.918  1.00 37.90           O  
ATOM     16  N   GLU     3       2.609 -26.322 -20.431  1.00 51.22           N  
ATOM     17  CA  GLU     3       2.914 -25.936 -19.057  1.00 51.88           C  
ATOM     18  C   GLU     3       4.173 -25.075 -18.992  1.00 51.23           C  
ATOM     19  CB  GLU     3       3.078 -27.175 -18.173  1.00 47.41           C  
ATOM     20  O   GLU     3       5.248 -25.505 -19.415  1.00 49.16           O  
ATOM     21  CG  GLU     3       2.876 -26.904 -16.690  1.00 44.72           C  
ATOM     22  CD  GLU     3       2.900 -28.165 -15.841  1.00 46.64           C  
ATOM     23  OE1 GLU     3       3.055 -29.273 -16.403  1.00 51.26           O  
ATOM     24  OE2 GLU     3       2.761 -28.044 -14.603  1.00 47.11           O  
ATOM     25  N   LEU     4       3.914 -23.759 -18.946  1.00 49.94           N  
ATOM     26  CA  LEU     4       4.993 -22.820 -18.660  1.00 50.90           C  
ATOM     27  C   LEU     4       5.027 -22.466 -17.177  1.00 50.07           C  
ATOM     28  CB  LEU     4       4.833 -21.548 -19.496  1.00 46.32           C  
ATOM     29  O   LEU     4       4.035 -21.983 -16.627  1.00 48.18           O  
ATOM     30  CG  LEU     4       6.094 -20.707 -19.701  1.00 43.92           C  
ATOM     31  CD1 LEU     4       6.745 -21.046 -21.039  1.00 39.65           C  
ATOM     32  CD2 LEU     4       5.765 -19.221 -19.622  1.00 41.75           C  
ATOM     33  N   ASP     5       6.000 -22.970 -16.496  1.00 50.80           N  
ATOM     34  CA  ASP     5       6.347 -22.439 -15.181  1.00 51.01           C  
ATOM     35  C   ASP     5       7.124 -21.130 -15.305  1.00 50.32           C  
ATOM     36  CB  ASP     5       7.161 -23.461 -14.386  1.00 46.87           C  
ATOM     37  O   ASP     5       8.220 -21.104 -15.870  1.00 48.11           O  
ATOM     38  CG  ASP     5       6.336 -24.652 -13.930  1.00 44.01           C  
ATOM     39  OD1 ASP     5       5.118 -24.496 -13.696  1.00 44.47           O  
ATOM     40  OD2 ASP     5       6.910 -25.755 -13.800  1.00 49.45           O  
ATOM     41  N   LEU     6       6.444 -20.035 -15.217  1.00 44.03           N  
ATOM     42  CA  LEU     6       7.064 -18.716 -15.158  1.00 44.97           C  
ATOM     43  C   LEU     6       7.630 -18.443 -13.768  1.00 43.78           C  
ATOM     44  CB  LEU     6       6.051 -17.631 -15.531  1.00 41.55           C  
ATOM     45  O   LEU     6       6.922 -18.580 -12.768  1.00 42.58           O  
ATOM     46  CG  LEU     6       6.163 -17.055 -16.944  1.00 39.63           C  
ATOM     47  CD1 LEU     6       4.819 -17.139 -17.659  1.00 36.84           C  
ATOM     48  CD2 LEU     6       6.661 -15.614 -16.897  1.00 39.29           C  
ATOM     49  N   PHE     7       8.930 -18.320 -13.750  1.00 46.10           N  
ATOM     50  CA  PHE     7       9.644 -17.812 -12.584  1.00 48.47           C  
ATOM     51  C   PHE     7       9.842 -16.305 -12.685  1.00 45.68           C  
ATOM     52  CB  PHE     7      10.999 -18.511 -12.435  1.00 43.70           C  
ATOM     53  O   PHE     7      10.434 -15.814 -13.649  1.00 44.21           O  
ATOM     54  CG  PHE     7      10.901 -19.919 -11.913  1.00 41.90           C  
ATOM     55  CD1 PHE     7      11.006 -20.180 -10.553  1.00 39.24           C  
ATOM     56  CD2 PHE     7      10.705 -20.983 -12.785  1.00 40.33           C  
ATOM     57  CE1 PHE     7      10.916 -21.483 -10.067  1.00 38.05           C  
ATOM     58  CE2 PHE     7      10.615 -22.287 -12.307  1.00 40.68           C  
ATOM     59  CZ  PHE     7      10.721 -22.535 -10.948  1.00 37.53           C  
ATOM     60  N   VAL     8       9.222 -15.504 -11.855  1.00 45.30           N  
ATOM     61  CA  VAL     8       9.523 -14.101 -11.588  1.00 45.02           C  
ATOM     62  C   VAL     8      10.673 -14.001 -10.589  1.00 45.30           C  
ATOM     63  CB  VAL     8       8.285 -13.347 -11.053  1.00 42.16           C  
ATOM     64  O   VAL     8      10.526 -14.376  -9.423  1.00 43.44           O  
ATOM     65  CG1 VAL     8       8.577 -11.853 -10.924  1.00 37.58           C  
ATOM     66  CG2 VAL     8       7.082 -13.583 -11.965  1.00 38.18           C  
ATOM     67  N   SER     9      11.840 -14.013 -11.063  1.00 35.70           N  
ATOM     68  CA  SER     9      13.125 -13.904 -10.381  1.00 40.80           C  
ATOM     69  C   SER     9      13.998 -12.826 -11.015  1.00 35.65           C  
ATOM     70  CB  SER     9      13.860 -15.245 -10.402  1.00 33.82           C  
ATOM     71  O   SER     9      13.827 -12.493 -12.190  1.00 35.02           O  
ATOM     72  OG  SER     9      15.065 -15.169  -9.661  1.00 29.27           O  
ATOM     73  N   PRO    10      15.358 -12.641 -10.531  1.00 33.32           N  
ATOM     74  CA  PRO    10      16.217 -12.193  -9.432  1.00 34.35           C  
ATOM     75  C   PRO    10      16.189 -10.678  -9.243  1.00 33.43           C  
ATOM     76  CB  PRO    10      17.609 -12.664  -9.858  1.00 30.51           C  
ATOM     77  O   PRO    10      15.801  -9.944 -10.156  1.00 32.79           O  
ATOM     78  CG  PRO    10      17.544 -12.752 -11.349  1.00 29.98           C  
ATOM     79  CD  PRO    10      16.110 -12.939 -11.753  1.00 34.23           C  
ATOM     80  N   LEU    11      16.774 -10.007  -7.883  1.00 25.09           N  
ATOM     81  CA  LEU    11      17.833  -9.198  -7.291  1.00 27.98           C  
ATOM     82  C   LEU    11      17.863  -7.804  -7.910  1.00 25.54           C  
ATOM     83  CB  LEU    11      19.192  -9.878  -7.470  1.00 23.63           C  
ATOM     84  O   LEU    11      18.101  -7.659  -9.112  1.00 25.53           O  
ATOM     85  CG  LEU    11      19.495 -11.047  -6.531  1.00 23.35           C  
ATOM     86  CD1 LEU    11      20.565 -11.949  -7.136  1.00 20.45           C  
ATOM     87  CD2 LEU    11      19.930 -10.535  -5.163  1.00 20.58           C  
ATOM     88  N   GLY    12      17.084  -6.919  -7.324  1.00 34.55           N  
ATOM     89  CA  GLY    12      17.401  -5.532  -7.023  1.00 35.66           C  
ATOM     90  C   GLY    12      16.260  -4.792  -6.350  1.00 34.54           C  
ATOM     91  O   GLY    12      15.115  -4.865  -6.800  1.00 33.83           O  
ATOM     92  N   ARG    13      16.345  -4.632  -4.992  1.00 36.56           N  
ATOM     93  CA  ARG    13      16.272  -3.904  -3.730  1.00 39.02           C  
ATOM     94  C   ARG    13      15.530  -4.714  -2.672  1.00 36.80           C  
ATOM     95  CB  ARG    13      15.588  -2.550  -3.928  1.00 33.60           C  
ATOM     96  O   ARG    13      14.568  -5.420  -2.985  1.00 35.62           O  
ATOM     97  CG  ARG    13      16.551  -1.375  -3.979  1.00 32.27           C  
ATOM     98  CD  ARG    13      15.817  -0.051  -4.139  1.00 36.99           C  
ATOM     99  NE  ARG    13      16.542   1.048  -3.506  1.00 28.18           N  
ATOM    100  NH1 ARG    13      15.172   2.709  -4.343  1.00 27.35           N  
ATOM    101  NH2 ARG    13      16.948   3.250  -2.999  1.00 23.77           N  
ATOM    102  CZ  ARG    13      16.219   2.333  -3.617  1.00 28.69           C  
ATOM    103  N   VAL    14      16.223  -4.771  -1.496  1.00 29.59           N  
ATOM    104  CA  VAL    14      16.296  -4.967  -0.052  1.00 34.40           C  
ATOM    105  C   VAL    14      15.283  -6.026   0.378  1.00 30.27           C  
ATOM    106  CB  VAL    14      16.046  -3.648   0.713  1.00 27.46           C  
ATOM    107  O   VAL    14      15.490  -6.724   1.373  1.00 28.32           O  
ATOM    108  CG1 VAL    14      16.547  -3.756   2.152  1.00 12.19           C  
ATOM    109  CG2 VAL    14      16.719  -2.480  -0.004  1.00 18.86           C  
ATOM    110  N   GLU    15      14.240  -6.388  -0.598  1.00 43.90           N  
ATOM    111  CA  GLU    15      13.246  -7.112   0.188  1.00 45.27           C  
ATOM    112  C   GLU    15      12.927  -8.466  -0.438  1.00 44.24           C  
ATOM    113  CB  GLU    15      11.966  -6.284   0.330  1.00 40.92           C  
ATOM    114  O   GLU    15      12.197  -9.270   0.146  1.00 42.97           O  
ATOM    115  CG  GLU    15      12.148  -5.003   1.130  1.00 38.83           C  
ATOM    116  CD  GLU    15      10.934  -4.087   1.082  1.00 42.23           C  
ATOM    117  OE1 GLU    15      10.022  -4.332   0.260  1.00 42.57           O  
ATOM    118  OE2 GLU    15      10.897  -3.117   1.871  1.00 39.88           O  
ATOM    119  N   GLY    16      13.705  -9.031  -1.396  1.00 53.79           N  
ATOM    120  CA  GLY    16      13.681 -10.424  -1.811  1.00 52.55           C  
ATOM    121  C   GLY    16      12.680 -10.699  -2.918  1.00 53.90           C  
ATOM    122  O   GLY    16      11.904  -9.818  -3.294  1.00 50.50           O  
ATOM    123  N   ASP    17      12.774 -11.969  -3.769  1.00 62.12           N  
ATOM    124  CA  ASP    17      12.158 -12.404  -5.019  1.00 61.67           C  
ATOM    125  C   ASP    17      10.784 -13.022  -4.768  1.00 62.66           C  
ATOM    126  CB  ASP    17      13.061 -13.405  -5.742  1.00 57.76           C  
ATOM    127  O   ASP    17      10.580 -13.707  -3.763  1.00 59.72           O  
ATOM    128  CG  ASP    17      14.396 -12.809  -6.154  1.00 54.71           C  
ATOM    129  OD1 ASP    17      14.481 -11.576  -6.342  1.00 53.23           O  
ATOM    130  OD2 ASP    17      15.370 -13.580  -6.295  1.00 55.84           O  
ATOM    131  N   LEU    18       9.704 -12.610  -5.413  1.00 70.35           N  
ATOM    132  CA  LEU    18       8.469 -13.353  -5.644  1.00 69.99           C  
ATOM    133  C   LEU    18       8.575 -14.205  -6.904  1.00 70.45           C  
ATOM    134  CB  LEU    18       7.281 -12.395  -5.760  1.00 68.01           C  
ATOM    135  O   LEU    18       8.733 -13.675  -8.006  1.00 68.38           O  
ATOM    136  CG  LEU    18       5.917 -13.035  -6.026  1.00 65.35           C  
ATOM    137  CD1 LEU    18       5.482 -13.872  -4.828  1.00 64.14           C  
ATOM    138  CD2 LEU    18       4.878 -11.967  -6.345  1.00 64.44           C  
ATOM    139  N   ASP    19       8.570 -15.511  -6.654  1.00 72.58           N  
ATOM    140  CA  ASP    19       8.408 -16.440  -7.768  1.00 72.61           C  
ATOM    141  C   ASP    19       6.936 -16.776  -7.994  1.00 73.14           C  
ATOM    142  CB  ASP    19       9.208 -17.721  -7.519  1.00 70.82           C  
ATOM    143  O   ASP    19       6.229 -17.153  -7.058  1.00 71.72           O  
ATOM    144  CG  ASP    19      10.709 -17.502  -7.572  1.00 67.06           C  
ATOM    145  OD1 ASP    19      11.164 -16.548  -8.238  1.00 63.40           O  
ATOM    146  OD2 ASP    19      11.445 -18.293  -6.943  1.00 64.89           O  
ATOM    147  N   VAL    20       6.513 -16.491  -9.271  1.00 76.08           N  
ATOM    148  CA  VAL    20       5.177 -16.893  -9.696  1.00 76.12           C  
ATOM    149  C   VAL    20       5.278 -18.005 -10.738  1.00 76.12           C  
ATOM    150  CB  VAL    20       4.379 -15.699 -10.266  1.00 74.43           C  
ATOM    151  O   VAL    20       5.914 -17.831 -11.780  1.00 74.45           O  
ATOM    152  CG1 VAL    20       2.982 -16.141 -10.700  1.00 72.26           C  
ATOM    153  CG2 VAL    20       4.291 -14.576  -9.235  1.00 72.27           C  
ATOM    154  N   ARG    21       4.667 -19.052 -10.435  1.00 76.79           N  
ATOM    155  CA  ARG    21       4.591 -20.187 -11.349  1.00 77.01           C  
ATOM    156  C   ARG    21       3.162 -20.400 -11.839  1.00 77.81           C  
ATOM    157  CB  ARG    21       5.108 -21.458 -10.674  1.00 75.14           C  
ATOM    158  O   ARG    21       2.223 -20.415 -11.041  1.00 77.12           O  
ATOM    159  CG  ARG    21       6.525 -21.337 -10.135  1.00 70.53           C  
ATOM    160  CD  ARG    21       7.008 -22.642  -9.518  1.00 67.98           C  
ATOM    161  NE  ARG    21       8.268 -22.466  -8.803  1.00 61.71           N  
ATOM    162  NH1 ARG    21       8.520 -24.702  -8.278  1.00 54.50           N  
ATOM    163  NH2 ARG    21      10.093 -23.177  -7.604  1.00 49.23           N  
ATOM    164  CZ  ARG    21       8.958 -23.449  -8.230  1.00 61.33           C  
ATOM    165  N   VAL    22       3.052 -20.535 -13.158  1.00 80.01           N  
ATOM    166  CA  VAL    22       1.716 -20.733 -13.708  1.00 80.11           C  
ATOM    167  C   VAL    22       1.725 -21.914 -14.677  1.00 79.96           C  
ATOM    168  CB  VAL    22       1.201 -19.462 -14.422  1.00 78.73           C  
ATOM    169  O   VAL    22       2.752 -22.211 -15.292  1.00 78.67           O  
ATOM    170  CG1 VAL    22       1.076 -18.303 -13.436  1.00 77.38           C  
ATOM    171  CG2 VAL    22       2.128 -19.088 -15.577  1.00 77.04           C  
ATOM    172  N   THR    23       0.638 -22.578 -14.760  1.00 80.46           N  
ATOM    173  CA  THR    23       0.333 -23.482 -15.863  1.00 80.79           C  
ATOM    174  C   THR    23      -0.604 -22.815 -16.866  1.00 81.35           C  
ATOM    175  CB  THR    23      -0.303 -24.790 -15.354  1.00 79.11           C  
ATOM    176  O   THR    23      -1.687 -22.354 -16.500  1.00 81.04           O  
ATOM    177  CG2 THR    23      -0.510 -25.781 -16.494  1.00 73.95           C  
ATOM    178  OG1 THR    23       0.557 -25.381 -14.372  1.00 76.98           O  
ATOM    179  N   ILE    24      -0.177 -22.824 -18.113  1.00 82.12           N  
ATOM    180  CA  ILE    24      -0.967 -22.261 -19.203  1.00 82.41           C  
ATOM    181  C   ILE    24      -1.500 -23.385 -20.089  1.00 82.28           C  
ATOM    182  CB  ILE    24      -0.139 -21.262 -20.043  1.00 81.09           C  
ATOM    183  O   ILE    24      -0.727 -24.192 -20.610  1.00 81.23           O  
ATOM    184  CG1 ILE    24       0.426 -20.152 -19.150  1.00 80.61           C  
ATOM    185  CG2 ILE    24      -0.988 -20.676 -21.175  1.00 79.94           C  
ATOM    186  CD1 ILE    24       1.523 -19.327 -19.807  1.00 78.38           C  
ATOM    187  N   ASN    25      -2.788 -23.355 -20.189  1.00 80.58           N  
ATOM    188  CA  ASN    25      -3.512 -24.223 -21.111  1.00 81.09           C  
ATOM    189  C   ASN    25      -4.387 -23.419 -22.068  1.00 81.30           C  
ATOM    190  CB  ASN    25      -4.361 -25.236 -20.340  1.00 78.93           C  
ATOM    191  O   ASN    25      -5.165 -22.566 -21.637  1.00 80.90           O  
ATOM    192  CG  ASN    25      -4.965 -26.297 -21.239  1.00 73.82           C  
ATOM    193  ND2 ASN    25      -5.864 -27.102 -20.686  1.00 72.40           N  
ATOM    194  OD1 ASN    25      -4.625 -26.393 -22.421  1.00 72.42           O  
ATOM    195  N   ASP    26      -4.189 -23.720 -23.338  1.00 84.06           N  
ATOM    196  CA  ASP    26      -4.957 -23.110 -24.419  1.00 84.10           C  
ATOM    197  C   ASP    26      -4.995 -21.591 -24.276  1.00 83.73           C  
ATOM    198  CB  ASP    26      -6.380 -23.672 -24.449  1.00 82.11           C  
ATOM    199  O   ASP    26      -6.050 -20.973 -24.434  1.00 82.40           O  
ATOM    200  CG  ASP    26      -6.426 -25.157 -24.763  1.00 79.20           C  
ATOM    201  OD1 ASP    26      -5.607 -25.632 -25.580  1.00 78.46           O  
ATOM    202  OD2 ASP    26      -7.289 -25.857 -24.192  1.00 80.88           O  
ATOM    203  N   GLY    27      -3.843 -21.008 -23.930  1.00 83.61           N  
ATOM    204  CA  GLY    27      -3.650 -19.570 -23.837  1.00 84.27           C  
ATOM    205  C   GLY    27      -4.252 -18.967 -22.582  1.00 84.51           C  
ATOM    206  O   GLY    27      -4.408 -17.747 -22.487  1.00 83.52           O  
ATOM    207  N   VAL    28      -4.654 -19.736 -21.590  1.00 86.16           N  
ATOM    208  CA  VAL    28      -5.241 -19.265 -20.340  1.00 86.89           C  
ATOM    209  C   VAL    28      -4.496 -19.877 -19.156  1.00 87.05           C  
ATOM    210  CB  VAL    28      -6.746 -19.606 -20.257  1.00 85.92           C  
ATOM    211  O   VAL    28      -4.163 -21.064 -19.170  1.00 86.77           O  
ATOM    212  CG1 VAL    28      -7.344 -19.095 -18.947  1.00 85.16           C  
ATOM    213  CG2 VAL    28      -7.493 -19.018 -21.453  1.00 84.25           C  
ATOM    214  N   VAL    29      -4.304 -19.130 -18.101  1.00 86.49           N  
ATOM    215  CA  VAL    29      -3.703 -19.634 -16.870  1.00 86.89           C  
ATOM    216  C   VAL    29      -4.690 -20.551 -16.152  1.00 87.10           C  
ATOM    217  CB  VAL    29      -3.270 -18.481 -15.937  1.00 86.12           C  
ATOM    218  O   VAL    29      -5.770 -20.116 -15.746  1.00 86.38           O  
ATOM    219  CG1 VAL    29      -2.673 -19.031 -14.642  1.00 85.50           C  
ATOM    220  CG2 VAL    29      -2.272 -17.568 -16.645  1.00 84.86           C  
ATOM    221  N   THR    30      -4.238 -21.787 -15.923  1.00 86.29           N  
ATOM    222  CA  THR    30      -5.135 -22.769 -15.324  1.00 86.07           C  
ATOM    223  C   THR    30      -4.728 -23.065 -13.883  1.00 85.39           C  
ATOM    224  CB  THR    30      -5.151 -24.078 -16.135  1.00 84.92           C  
ATOM    225  O   THR    30      -5.533 -23.569 -13.097  1.00 83.71           O  
ATOM    226  CG2 THR    30      -5.807 -23.874 -17.496  1.00 81.47           C  
ATOM    227  OG1 THR    30      -3.805 -24.530 -16.329  1.00 85.05           O  
ATOM    228  N   SER    31      -3.569 -22.800 -13.466  1.00 84.67           N  
ATOM    229  CA  SER    31      -3.086 -22.867 -12.091  1.00 84.68           C  
ATOM    230  C   SER    31      -1.975 -21.851 -11.845  1.00 84.89           C  
ATOM    231  CB  SER    31      -2.582 -24.274 -11.767  1.00 82.75           C  
ATOM    232  O   SER    31      -1.227 -21.507 -12.762  1.00 83.82           O  
ATOM    233  OG  SER    31      -1.409 -24.571 -12.507  1.00 74.22           O  
ATOM    234  N   ALA    32      -1.820 -21.415 -10.620  1.00 84.64           N  
ATOM    235  CA  ALA    32      -0.780 -20.484 -10.192  1.00 84.63           C  
ATOM    236  C   ALA    32      -0.272 -20.832  -8.796  1.00 84.04           C  
ATOM    237  CB  ALA    32      -1.304 -19.050 -10.222  1.00 83.57           C  
ATOM    238  O   ALA    32      -1.032 -21.323  -7.957  1.00 82.61           O  
ATOM    239  N   TRP    33       1.001 -20.491  -8.548  1.00 83.04           N  
ATOM    240  CA  TRP    33       1.684 -20.592  -7.262  1.00 83.47           C  
ATOM    241  C   TRP    33       2.629 -19.414  -7.053  1.00 82.52           C  
ATOM    242  CB  TRP    33       2.460 -21.909  -7.167  1.00 79.70           C  
ATOM    243  O   TRP    33       3.313 -18.986  -7.986  1.00 79.01           O  
ATOM    244  CG  TRP    33       1.603 -23.132  -7.304  1.00 69.37           C  
ATOM    245  CD1 TRP    33       1.095 -23.899  -6.293  1.00 61.04           C  
ATOM    246  CD2 TRP    33       1.158 -23.731  -8.525  1.00 62.36           C  
ATOM    247  CE2 TRP    33       0.383 -24.860  -8.178  1.00 54.26           C  
ATOM    248  CE3 TRP    33       1.339 -23.423  -9.879  1.00 51.60           C  
ATOM    249  NE1 TRP    33       0.360 -24.940  -6.812  1.00 50.38           N  
ATOM    250  CH2 TRP    33      -0.018 -25.357 -10.457  1.00 48.83           C  
ATOM    251  CZ2 TRP    33      -0.211 -25.681  -9.139  1.00 56.71           C  
ATOM    252  CZ3 TRP    33       0.747 -24.242 -10.834  1.00 42.40           C  
ATOM    253  N   THR    34       2.642 -19.007  -5.842  1.00 81.43           N  
ATOM    254  CA  THR    34       3.559 -17.936  -5.468  1.00 81.08           C  
ATOM    255  C   THR    34       4.564 -18.422  -4.428  1.00 80.79           C  
ATOM    256  CB  THR    34       2.797 -16.715  -4.919  1.00 79.50           C  
ATOM    257  O   THR    34       4.179 -18.978  -3.397  1.00 78.81           O  
ATOM    258  CG2 THR    34       1.977 -16.040  -6.013  1.00 73.68           C  
ATOM    259  OG1 THR    34       1.917 -17.140  -3.871  1.00 75.08           O  
ATOM    260  N   GLU    35       5.780 -18.245  -4.660  1.00 79.54           N  
ATOM    261  CA  GLU    35       6.886 -18.561  -3.762  1.00 79.18           C  
ATOM    262  C   GLU    35       7.677 -17.308  -3.399  1.00 79.02           C  
ATOM    263  CB  GLU    35       7.812 -19.603  -4.394  1.00 77.71           C  
ATOM    264  O   GLU    35       8.235 -16.644  -4.275  1.00 77.14           O  
ATOM    265  CG  GLU    35       8.996 -19.987  -3.518  1.00 74.45           C  
ATOM    266  CD  GLU    35       9.754 -21.201  -4.032  1.00 72.37           C  
ATOM    267  OE1 GLU    35       9.264 -21.869  -4.970  1.00 68.98           O  
ATOM    268  OE2 GLU    35      10.845 -21.486  -3.491  1.00 66.81           O  
ATOM    269  N   ALA    36       7.641 -17.054  -2.105  1.00 78.63           N  
ATOM    270  CA  ALA    36       8.475 -15.985  -1.563  1.00 78.30           C  
ATOM    271  C   ALA    36       9.764 -16.544  -0.967  1.00 78.41           C  
ATOM    272  CB  ALA    36       7.706 -15.191  -0.510  1.00 76.95           C  
ATOM    273  O   ALA    36       9.731 -17.263   0.035  1.00 76.36           O  
ATOM    274  N   ALA    37      10.910 -16.251  -1.499  1.00 72.05           N  
ATOM    275  CA  ALA    37      12.201 -16.824  -1.128  1.00 71.45           C  
ATOM    276  C   ALA    37      12.767 -16.141   0.114  1.00 71.73           C  
ATOM    277  CB  ALA    37      13.186 -16.712  -2.288  1.00 69.35           C  
ATOM    278  O   ALA    37      13.739 -16.618   0.704  1.00 69.00           O  
ATOM    279  N   MET    38      12.194 -15.051   0.591  1.00 67.98           N  
ATOM    280  CA  MET    38      12.853 -14.286   1.646  1.00 68.42           C  
ATOM    281  C   MET    38      12.365 -14.725   3.023  1.00 68.98           C  
ATOM    282  CB  MET    38      12.607 -12.788   1.458  1.00 64.46           C  
ATOM    283  O   MET    38      11.177 -14.613   3.330  1.00 65.90           O  
ATOM    284  CG  MET    38      13.643 -12.102   0.583  1.00 60.62           C  
ATOM    285  SD  MET    38      13.692 -10.286   0.844  1.00 53.74           S  
ATOM    286  CE  MET    38      12.030  -9.835   0.273  1.00 48.73           C  
ATOM    287  N   PHE    39      13.335 -15.025   3.788  1.00 66.92           N  
ATOM    288  CA  PHE    39      13.126 -15.236   5.216  1.00 66.86           C  
ATOM    289  C   PHE    39      12.791 -13.924   5.914  1.00 67.76           C  
ATOM    290  CB  PHE    39      14.366 -15.869   5.854  1.00 57.52           C  
ATOM    291  O   PHE    39      13.497 -12.927   5.745  1.00 62.22           O  
ATOM    292  CG  PHE    39      14.250 -16.068   7.341  1.00 50.50           C  
ATOM    293  CD1 PHE    39      13.338 -16.976   7.866  1.00 39.59           C  
ATOM    294  CD2 PHE    39      15.051 -15.345   8.215  1.00 49.26           C  
ATOM    295  CE1 PHE    39      13.228 -17.162   9.242  1.00 48.61           C  
ATOM    296  CE2 PHE    39      14.947 -15.525   9.591  1.00 55.60           C  
ATOM    297  CZ  PHE    39      14.034 -16.433  10.103  1.00 39.33           C  
ATOM    298  N   ARG    40      11.714 -14.011   6.666  1.00 70.27           N  
ATOM    299  CA  ARG    40      11.338 -12.909   7.545  1.00 69.25           C  
ATOM    300  C   ARG    40      11.559 -13.275   9.009  1.00 70.38           C  
ATOM    301  CB  ARG    40       9.877 -12.514   7.319  1.00 66.07           C  
ATOM    302  O   ARG    40      10.735 -13.966   9.612  1.00 65.39           O  
ATOM    303  CG  ARG    40       9.659 -11.632   6.099  1.00 62.80           C  
ATOM    304  CD  ARG    40       8.233 -11.105   6.033  1.00 61.40           C  
ATOM    305  NE  ARG    40       8.036 -10.228   4.881  1.00 51.82           N  
ATOM    306  NH1 ARG    40       5.821  -9.767   5.351  1.00 42.90           N  
ATOM    307  NH2 ARG    40       6.825  -8.838   3.511  1.00 38.75           N  
ATOM    308  CZ  ARG    40       6.894  -9.613   4.584  1.00 58.74           C  
ATOM    309  N   GLY    41      12.727 -12.658   9.534  1.00 76.96           N  
ATOM    310  CA  GLY    41      13.171 -13.032  10.867  1.00 77.79           C  
ATOM    311  C   GLY    41      12.962 -11.935  11.895  1.00 79.43           C  
ATOM    312  O   GLY    41      13.534 -11.983  12.986  1.00 78.05           O  
ATOM    313  N   PHE    42      12.145 -10.946  11.630  1.00 83.59           N  
ATOM    314  CA  PHE    42      12.030  -9.807  12.533  1.00 84.73           C  
ATOM    315  C   PHE    42      11.370 -10.220  13.844  1.00 85.69           C  
ATOM    316  CB  PHE    42      11.231  -8.677  11.877  1.00 82.74           C  
ATOM    317  O   PHE    42      11.798  -9.798  14.920  1.00 85.17           O  
ATOM    318  CG  PHE    42      11.916  -8.062  10.686  1.00 78.82           C  
ATOM    319  CD1 PHE    42      12.936  -7.135  10.856  1.00 75.06           C  
ATOM    320  CD2 PHE    42      11.538  -8.411   9.396  1.00 75.81           C  
ATOM    321  CE1 PHE    42      13.572  -6.564   9.756  1.00 74.03           C  
ATOM    322  CE2 PHE    42      12.168  -7.845   8.292  1.00 74.75           C  
ATOM    323  CZ  PHE    42      13.184  -6.921   8.474  1.00 71.06           C  
ATOM    324  N   GLU    43      10.402 -11.080  13.719  1.00 86.60           N  
ATOM    325  CA  GLU    43       9.692 -11.621  14.874  1.00 86.79           C  
ATOM    326  C   GLU    43      10.645 -12.357  15.812  1.00 87.13           C  
ATOM    327  CB  GLU    43       8.568 -12.558  14.424  1.00 85.10           C  
ATOM    328  O   GLU    43      10.582 -12.183  17.031  1.00 86.24           O  
ATOM    329  CG  GLU    43       7.502 -11.878  13.578  1.00 80.40           C  
ATOM    330  CD  GLU    43       7.842 -11.846  12.096  1.00 77.74           C  
ATOM    331  OE1 GLU    43       9.003 -12.141  11.733  1.00 75.80           O  
ATOM    332  OE2 GLU    43       6.940 -11.524  11.291  1.00 72.92           O  
ATOM    333  N   ILE    44      11.576 -13.064  15.230  1.00 87.08           N  
ATOM    334  CA  ILE    44      12.567 -13.849  15.959  1.00 87.05           C  
ATOM    335  C   ILE    44      13.599 -12.918  16.592  1.00 87.53           C  
ATOM    336  CB  ILE    44      13.264 -14.875  15.038  1.00 85.59           C  
ATOM    337  O   ILE    44      13.955 -13.080  17.761  1.00 86.96           O  
ATOM    338  CG1 ILE    44      12.232 -15.824  14.418  1.00 80.89           C  
ATOM    339  CG2 ILE    44      14.333 -15.655  15.809  1.00 80.44           C  
ATOM    340  CD1 ILE    44      12.794 -16.719  13.322  1.00 77.89           C  
ATOM    341  N   ILE    45      13.987 -11.896  15.898  1.00 88.15           N  
ATOM    342  CA  ILE    45      14.997 -10.943  16.347  1.00 88.85           C  
ATOM    343  C   ILE    45      14.464 -10.149  17.537  1.00 89.75           C  
ATOM    344  CB  ILE    45      15.417  -9.987  15.209  1.00 87.00           C  
ATOM    345  O   ILE    45      15.229  -9.745  18.415  1.00 89.44           O  
ATOM    346  CG1 ILE    45      16.226 -10.742  14.148  1.00 79.29           C  
ATOM    347  CG2 ILE    45      16.214  -8.803  15.765  1.00 77.56           C  
ATOM    348  CD1 ILE    45      16.412  -9.973  12.847  1.00 75.57           C  
ATOM    349  N   LEU    46      13.164  -9.924  17.625  1.00 91.43           N  
ATOM    350  CA  LEU    46      12.566  -9.039  18.619  1.00 91.99           C  
ATOM    351  C   LEU    46      12.275  -9.792  19.913  1.00 92.12           C  
ATOM    352  CB  LEU    46      11.277  -8.416  18.077  1.00 91.33           C  
ATOM    353  O   LEU    46      12.236  -9.193  20.990  1.00 91.52           O  
ATOM    354  CG  LEU    46      11.446  -7.281  17.065  1.00 89.82           C  
ATOM    355  CD1 LEU    46      10.095  -6.890  16.477  1.00 86.81           C  
ATOM    356  CD2 LEU    46      12.120  -6.079  17.718  1.00 86.85           C  
ATOM    357  N   ARG    47      12.212 -11.052  19.953  1.00 91.34           N  
ATOM    358  CA  ARG    47      11.909 -11.846  21.140  1.00 91.34           C  
ATOM    359  C   ARG    47      12.982 -11.666  22.208  1.00 92.04           C  
ATOM    360  CB  ARG    47      11.774 -13.326  20.777  1.00 88.50           C  
ATOM    361  O   ARG    47      14.177 -11.707  21.907  1.00 91.42           O  
ATOM    362  CG  ARG    47      10.471 -13.672  20.075  1.00 78.37           C  
ATOM    363  CD  ARG    47      10.406 -15.146  19.700  1.00 75.26           C  
ATOM    364  NE  ARG    47       9.286 -15.426  18.805  1.00 70.52           N  
ATOM    365  NH1 ARG    47       9.908 -17.609  18.374  1.00 59.96           N  
ATOM    366  NH2 ARG    47       8.025 -16.735  17.402  1.00 54.84           N  
ATOM    367  CZ  ARG    47       9.075 -16.589  18.196  1.00 67.33           C  
ATOM    368  N   GLY    48      12.490 -11.500  23.352  1.00 92.80           N  
ATOM    369  CA  GLY    48      13.349 -11.357  24.516  1.00 93.32           C  
ATOM    370  C   GLY    48      13.974  -9.979  24.631  1.00 93.46           C  
ATOM    371  O   GLY    48      14.709  -9.702  25.581  1.00 92.93           O  
ATOM    372  N   LYS    49      13.713  -9.066  23.694  1.00 94.76           N  
ATOM    373  CA  LYS    49      14.221  -7.698  23.736  1.00 94.83           C  
ATOM    374  C   LYS    49      13.279  -6.784  24.514  1.00 95.37           C  
ATOM    375  CB  LYS    49      14.425  -7.158  22.319  1.00 93.57           C  
ATOM    376  O   LYS    49      12.186  -7.200  24.905  1.00 94.90           O  
ATOM    377  CG  LYS    49      15.347  -8.008  21.459  1.00 87.81           C  
ATOM    378  CD  LYS    49      16.749  -8.085  22.049  1.00 83.19           C  
ATOM    379  CE  LYS    49      17.691  -8.879  21.154  1.00 79.57           C  
ATOM    380  NZ  LYS    49      19.050  -9.010  21.759  1.00 78.20           N  
ATOM    381  N   ASP    50      13.783  -5.579  24.744  1.00 95.69           N  
ATOM    382  CA  ASP    50      12.945  -4.486  25.227  1.00 95.87           C  
ATOM    383  C   ASP    50      11.812  -4.188  24.247  1.00 96.34           C  
ATOM    384  CB  ASP    50      13.784  -3.228  25.460  1.00 94.67           C  
ATOM    385  O   ASP    50      12.021  -4.181  23.033  1.00 96.07           O  
ATOM    386  CG  ASP    50      12.993  -2.096  26.092  1.00 88.64           C  
ATOM    387  OD1 ASP    50      12.302  -1.354  25.363  1.00 86.09           O  
ATOM    388  OD2 ASP    50      13.065  -1.944  27.331  1.00 88.83           O  
ATOM    389  N   PRO    51      10.525  -3.931  24.673  1.00 94.53           N  
ATOM    390  CA  PRO    51       9.386  -3.660  23.792  1.00 94.96           C  
ATOM    391  C   PRO    51       9.668  -2.542  22.791  1.00 94.75           C  
ATOM    392  CB  PRO    51       8.276  -3.254  24.765  1.00 94.42           C  
ATOM    393  O   PRO    51       9.254  -2.627  21.632  1.00 94.26           O  
ATOM    394  CG  PRO    51       8.544  -4.049  26.003  1.00 93.64           C  
ATOM    395  CD  PRO    51      10.029  -4.118  26.213  1.00 92.84           C  
ATOM    396  N   GLN    52      10.454  -1.583  23.166  1.00 95.21           N  
ATOM    397  CA  GLN    52      10.765  -0.450  22.301  1.00 95.28           C  
ATOM    398  C   GLN    52      11.752  -0.848  21.207  1.00 95.25           C  
ATOM    399  CB  GLN    52      11.329   0.712  23.120  1.00 94.21           C  
ATOM    400  O   GLN    52      11.978  -0.089  20.262  1.00 94.46           O  
ATOM    401  CG  GLN    52      10.331   1.317  24.097  1.00 90.98           C  
ATOM    402  CD  GLN    52      10.839   2.595  24.739  1.00 88.23           C  
ATOM    403  NE2 GLN    52      10.682   2.701  26.054  1.00 87.29           N  
ATOM    404  OE1 GLN    52      11.368   3.479  24.059  1.00 87.47           O  
ATOM    405  N   ALA    53      12.383  -2.002  21.260  1.00 94.32           N  
ATOM    406  CA  ALA    53      13.243  -2.504  20.192  1.00 94.23           C  
ATOM    407  C   ALA    53      12.482  -2.597  18.872  1.00 93.91           C  
ATOM    408  CB  ALA    53      13.819  -3.867  20.568  1.00 93.37           C  
ATOM    409  O   ALA    53      13.072  -2.460  17.797  1.00 92.97           O  
ATOM    410  N   GLY    54      11.139  -2.838  18.922  1.00 93.07           N  
ATOM    411  CA  GLY    54      10.278  -2.830  17.750  1.00 93.21           C  
ATOM    412  C   GLY    54      10.334  -1.526  16.977  1.00 93.45           C  
ATOM    413  O   GLY    54      10.324  -1.528  15.745  1.00 92.86           O  
ATOM    414  N   LEU    55      10.605  -0.377  17.634  1.00 93.97           N  
ATOM    415  CA  LEU    55      10.619   0.950  17.027  1.00 93.95           C  
ATOM    416  C   LEU    55      11.863   1.141  16.166  1.00 93.04           C  
ATOM    417  CB  LEU    55      10.560   2.033  18.107  1.00 93.69           C  
ATOM    418  O   LEU    55      11.921   2.060  15.346  1.00 91.70           O  
ATOM    419  CG  LEU    55       9.382   1.959  19.079  1.00 93.35           C  
ATOM    420  CD1 LEU    55       9.482   3.069  20.120  1.00 91.87           C  
ATOM    421  CD2 LEU    55       8.060   2.045  18.324  1.00 91.55           C  
ATOM    422  N   ILE    56      12.858   0.346  16.357  1.00 92.53           N  
ATOM    423  CA  ILE    56      14.128   0.421  15.642  1.00 92.15           C  
ATOM    424  C   ILE    56      14.162  -0.636  14.540  1.00 91.50           C  
ATOM    425  CB  ILE    56      15.326   0.236  16.600  1.00 91.01           C  
ATOM    426  O   ILE    56      14.680  -0.386  13.449  1.00 90.34           O  
ATOM    427  CG1 ILE    56      15.323   1.328  17.676  1.00 85.43           C  
ATOM    428  CG2 ILE    56      16.645   0.238  15.821  1.00 84.24           C  
ATOM    429  CD1 ILE    56      16.358   1.119  18.773  1.00 82.57           C  
ATOM    430  N   VAL    57      13.649  -1.789  14.784  1.00 90.47           N  
ATOM    431  CA  VAL    57      13.779  -2.941  13.898  1.00 90.35           C  
ATOM    432  C   VAL    57      12.673  -2.911  12.845  1.00 90.18           C  
ATOM    433  CB  VAL    57      13.730  -4.270  14.684  1.00 89.45           C  
ATOM    434  O   VAL    57      12.945  -3.030  11.648  1.00 89.22           O  
ATOM    435  CG1 VAL    57      13.690  -5.462  13.729  1.00 86.01           C  
ATOM    436  CG2 VAL    57      14.928  -4.377  15.626  1.00 85.18           C  
ATOM    437  N   CYS    58      11.411  -2.651  13.186  1.00 90.47           N  
ATOM    438  CA  CYS    58      10.255  -2.792  12.307  1.00 90.36           C  
ATOM    439  C   CYS    58      10.299  -1.767  11.180  1.00 90.08           C  
ATOM    440  CB  CYS    58       8.957  -2.637  13.099  1.00 89.25           C  
ATOM    441  O   CYS    58      10.042  -2.101  10.022  1.00 88.94           O  
ATOM    442  SG  CYS    58       8.657  -3.974  14.275  1.00 89.51           S  
ATOM    443  N   PRO    59      10.729  -0.501  11.376  1.00 89.91           N  
ATOM    444  CA  PRO    59      10.803   0.471  10.282  1.00 89.60           C  
ATOM    445  C   PRO    59      11.787   0.057   9.191  1.00 88.70           C  
ATOM    446  CB  PRO    59      11.266   1.752  10.980  1.00 88.82           C  
ATOM    447  O   PRO    59      11.775   0.625   8.096  1.00 87.10           O  
ATOM    448  CG  PRO    59      10.850   1.583  12.405  1.00 88.10           C  
ATOM    449  CD  PRO    59      10.955   0.129  12.764  1.00 87.61           C  
ATOM    450  N   ARG    60      12.597  -0.947   9.428  1.00 85.75           N  
ATOM    451  CA  ARG    60      13.597  -1.403   8.467  1.00 85.33           C  
ATOM    452  C   ARG    60      13.066  -2.566   7.635  1.00 84.35           C  
ATOM    453  CB  ARG    60      14.884  -1.816   9.184  1.00 84.45           C  
ATOM    454  O   ARG    60      13.752  -3.058   6.738  1.00 82.47           O  
ATOM    455  CG  ARG    60      15.655  -0.652   9.784  1.00 84.08           C  
ATOM    456  CD  ARG    60      16.716  -1.125  10.769  1.00 82.75           C  
ATOM    457  NE  ARG    60      17.518  -0.014  11.272  1.00 79.04           N  
ATOM    458  NH1 ARG    60      15.814   0.922  12.520  1.00 77.57           N  
ATOM    459  NH2 ARG    60      17.888   1.898  12.489  1.00 76.40           N  
ATOM    460  CZ  ARG    60      17.072   0.933  12.092  1.00 78.24           C  
ATOM    461  N   ILE    61      11.863  -2.965   7.902  1.00 83.91           N  
ATOM    462  CA  ILE    61      11.221  -4.036   7.147  1.00 83.49           C  
ATOM    463  C   ILE    61      10.959  -3.573   5.716  1.00 82.80           C  
ATOM    464  CB  ILE    61       9.903  -4.487   7.815  1.00 82.85           C  
ATOM    465  O   ILE    61      11.139  -4.340   4.766  1.00 81.07           O  
ATOM    466  CG1 ILE    61      10.193  -5.212   9.134  1.00 82.73           C  
ATOM    467  CG2 ILE    61       9.095  -5.378   6.867  1.00 82.07           C  
ATOM    468  CD1 ILE    61       8.954  -5.490   9.973  1.00 81.05           C  
ATOM    469  N   CYS    62      10.617  -2.289   5.603  1.00 81.15           N  
ATOM    470  CA  CYS    62      10.275  -1.768   4.284  1.00 80.99           C  
ATOM    471  C   CYS    62      10.974  -0.438   4.025  1.00 81.13           C  
ATOM    472  CB  CYS    62       8.763  -1.594   4.152  1.00 79.57           C  
ATOM    473  O   CYS    62      10.874   0.487   4.833  1.00 79.51           O  
ATOM    474  SG  CYS    62       8.235  -1.014   2.525  1.00 81.13           S  
ATOM    475  N   GLY    63      11.601  -0.293   2.871  1.00 77.81           N  
ATOM    476  CA  GLY    63      12.241   0.951   2.473  1.00 77.77           C  
ATOM    477  C   GLY    63      11.260   1.992   1.970  1.00 77.83           C  
ATOM    478  O   GLY    63      11.573   3.185   1.941  1.00 76.09           O  
ATOM    479  N   ILE    64      10.075   1.613   1.550  1.00 79.87           N  
ATOM    480  CA  ILE    64       9.061   2.495   0.983  1.00 79.95           C  
ATOM    481  C   ILE    64       8.077   2.917   2.072  1.00 80.65           C  
ATOM    482  CB  ILE    64       8.311   1.817  -0.185  1.00 78.42           C  
ATOM    483  O   ILE    64       7.721   4.093   2.175  1.00 79.57           O  
ATOM    484  CG1 ILE    64       9.270   1.545  -1.350  1.00 72.83           C  
ATOM    485  CG2 ILE    64       7.128   2.677  -0.638  1.00 72.35           C  
ATOM    486  CD1 ILE    64       8.656   0.731  -2.480  1.00 69.98           C  
ATOM    487  N   CYS    65       7.660   2.010   2.855  1.00 84.45           N  
ATOM    488  CA  CYS    65       6.634   2.266   3.859  1.00 85.01           C  
ATOM    489  C   CYS    65       7.192   2.092   5.266  1.00 85.52           C  
ATOM    490  CB  CYS    65       5.439   1.334   3.655  1.00 82.60           C  
ATOM    491  O   CYS    65       6.480   1.651   6.171  1.00 84.05           O  
ATOM    492  SG  CYS    65       5.854  -0.419   3.779  1.00 80.36           S  
ATOM    493  N   GLY    66       8.558   2.380   5.452  1.00 87.10           N  
ATOM    494  CA  GLY    66       9.217   2.283   6.745  1.00 87.72           C  
ATOM    495  C   GLY    66       8.520   3.078   7.832  1.00 88.22           C  
ATOM    496  O   GLY    66       8.447   2.637   8.981  1.00 87.69           O  
ATOM    497  N   GLY    67       7.955   4.210   7.515  1.00 90.59           N  
ATOM    498  CA  GLY    67       7.172   5.024   8.430  1.00 90.99           C  
ATOM    499  C   GLY    67       5.903   4.339   8.902  1.00 91.36           C  
ATOM    500  O   GLY    67       5.571   4.384  10.088  1.00 90.89           O  
ATOM    501  N   SER    68       5.224   3.658   7.990  1.00 90.65           N  
ATOM    502  CA  SER    68       4.027   2.902   8.344  1.00 90.96           C  
ATOM    503  C   SER    68       4.351   1.779   9.323  1.00 91.01           C  
ATOM    504  CB  SER    68       3.368   2.323   7.091  1.00 90.06           C  
ATOM    505  O   SER    68       3.608   1.549  10.280  1.00 90.42           O  
ATOM    506  OG  SER    68       2.998   3.356   6.194  1.00 86.95           O  
ATOM    507  N   HIS    69       5.479   1.114   9.128  1.00 90.79           N  
ATOM    508  CA  HIS    69       5.949   0.097  10.062  1.00 91.27           C  
ATOM    509  C   HIS    69       6.292   0.708  11.416  1.00 91.36           C  
ATOM    510  CB  HIS    69       7.166  -0.633   9.491  1.00 90.66           C  
ATOM    511  O   HIS    69       5.980   0.130  12.460  1.00 90.91           O  
ATOM    512  CG  HIS    69       6.821  -1.664   8.464  1.00 89.79           C  
ATOM    513  CD2 HIS    69       6.968  -1.662   7.118  1.00 88.10           C  
ATOM    514  ND1 HIS    69       6.245  -2.874   8.788  1.00 88.14           N  
ATOM    515  CE1 HIS    69       6.054  -3.573   7.682  1.00 87.72           C  
ATOM    516  NE2 HIS    69       6.483  -2.861   6.655  1.00 87.94           N  
ATOM    517  N   LEU    70       6.935   1.838  11.455  1.00 92.87           N  
ATOM    518  CA  LEU    70       7.217   2.567  12.687  1.00 93.19           C  
ATOM    519  C   LEU    70       5.924   2.979  13.383  1.00 93.14           C  
ATOM    520  CB  LEU    70       8.069   3.804  12.395  1.00 92.67           C  
ATOM    521  O   LEU    70       5.781   2.796  14.594  1.00 92.66           O  
ATOM    522  CG  LEU    70       8.364   4.721  13.583  1.00 91.30           C  
ATOM    523  CD1 LEU    70       9.114   3.957  14.669  1.00 89.14           C  
ATOM    524  CD2 LEU    70       9.161   5.941  13.133  1.00 89.09           C  
ATOM    525  N   TYR    71       5.001   3.490  12.599  1.00 90.63           N  
ATOM    526  CA  TYR    71       3.697   3.899  13.108  1.00 90.74           C  
ATOM    527  C   TYR    71       2.994   2.738  13.803  1.00 90.57           C  
ATOM    528  CB  TYR    71       2.820   4.435  11.972  1.00 89.80           C  
ATOM    529  O   TYR    71       2.555   2.866  14.948  1.00 89.72           O  
ATOM    530  CG  TYR    71       1.418   4.789  12.403  1.00 87.14           C  
ATOM    531  CD1 TYR    71       1.102   6.079  12.825  1.00 83.42           C  
ATOM    532  CD2 TYR    71       0.405   3.835  12.390  1.00 83.59           C  
ATOM    533  CE1 TYR    71      -0.188   6.409  13.225  1.00 83.57           C  
ATOM    534  CE2 TYR    71      -0.889   4.155  12.788  1.00 84.56           C  
ATOM    535  OH  TYR    71      -2.455   5.764  13.598  1.00 75.18           O  
ATOM    536  CZ  TYR    71      -1.176   5.442  13.203  1.00 81.83           C  
ATOM    537  N   LYS    72       2.979   1.608  13.234  1.00 90.43           N  
ATOM    538  CA  LYS    72       2.238   0.466  13.760  1.00 90.26           C  
ATOM    539  C   LYS    72       2.946  -0.139  14.969  1.00 90.27           C  
ATOM    540  CB  LYS    72       2.049  -0.597  12.677  1.00 88.72           C  
ATOM    541  O   LYS    72       2.298  -0.532  15.942  1.00 89.21           O  
ATOM    542  CG  LYS    72       1.041  -0.214  11.604  1.00 83.10           C  
ATOM    543  CD  LYS    72      -0.325   0.095  12.204  1.00 79.43           C  
ATOM    544  CE  LYS    72      -0.575   1.595  12.284  1.00 72.10           C  
ATOM    545  NZ  LYS    72      -1.766   1.914  13.128  1.00 66.64           N  
ATOM    546  N   SER    73       4.225  -0.196  14.923  1.00 92.22           N  
ATOM    547  CA  SER    73       4.991  -0.624  16.089  1.00 92.38           C  
ATOM    548  C   SER    73       4.758   0.305  17.276  1.00 92.37           C  
ATOM    549  CB  SER    73       6.483  -0.680  15.760  1.00 91.28           C  
ATOM    550  O   SER    73       4.479  -0.154  18.385  1.00 91.71           O  
ATOM    551  OG  SER    73       7.217  -1.225  16.843  1.00 83.71           O  
ATOM    552  N   ALA    74       4.775   1.608  17.093  1.00 91.18           N  
ATOM    553  CA  ALA    74       4.499   2.594  18.135  1.00 91.26           C  
ATOM    554  C   ALA    74       3.059   2.481  18.629  1.00 90.92           C  
ATOM    555  CB  ALA    74       4.772   4.004  17.619  1.00 90.63           C  
ATOM    556  O   ALA    74       2.805   2.518  19.835  1.00 90.09           O  
ATOM    557  N   TYR    75       2.144   2.238  17.714  1.00 87.78           N  
ATOM    558  CA  TYR    75       0.729   2.138  18.051  1.00 87.69           C  
ATOM    559  C   TYR    75       0.438   0.847  18.807  1.00 87.66           C  
ATOM    560  CB  TYR    75      -0.132   2.208  16.786  1.00 86.54           C  
ATOM    561  O   TYR    75      -0.350   0.840  19.756  1.00 86.71           O  
ATOM    562  CG  TYR    75      -1.614   2.283  17.064  1.00 83.33           C  
ATOM    563  CD1 TYR    75      -2.134   3.253  17.918  1.00 79.83           C  
ATOM    564  CD2 TYR    75      -2.496   1.385  16.473  1.00 80.00           C  
ATOM    565  CE1 TYR    75      -3.499   3.325  18.178  1.00 79.43           C  
ATOM    566  CE2 TYR    75      -3.863   1.448  16.726  1.00 80.85           C  
ATOM    567  OH  TYR    75      -5.705   2.487  17.832  1.00 69.98           O  
ATOM    568  CZ  TYR    75      -4.354   2.420  17.578  1.00 75.96           C  
ATOM    569  N   ALA    76       1.016  -0.289  18.422  1.00 89.04           N  
ATOM    570  CA  ALA    76       0.908  -1.537  19.173  1.00 89.26           C  
ATOM    571  C   ALA    76       1.393  -1.356  20.609  1.00 89.09           C  
ATOM    572  CB  ALA    76       1.701  -2.644  18.483  1.00 88.67           C  
ATOM    573  O   ALA    76       0.767  -1.851  21.549  1.00 88.41           O  
ATOM    574  N   LEU    77       2.437  -0.529  20.843  1.00 90.56           N  
ATOM    575  CA  LEU    77       2.937  -0.213  22.177  1.00 90.58           C  
ATOM    576  C   LEU    77       1.990   0.739  22.900  1.00 89.97           C  
ATOM    577  CB  LEU    77       4.335   0.405  22.093  1.00 90.08           C  
ATOM    578  O   LEU    77       1.697   0.549  24.083  1.00 89.04           O  
ATOM    579  CG  LEU    77       5.472  -0.540  21.704  1.00 89.08           C  
ATOM    580  CD1 LEU    77       6.774   0.237  21.536  1.00 87.18           C  
ATOM    581  CD2 LEU    77       5.632  -1.642  22.746  1.00 87.10           C  
ATOM    582  N   ASP    78       1.426   1.739  22.187  1.00 87.34           N  
ATOM    583  CA  ASP    78       0.402   2.605  22.763  1.00 87.21           C  
ATOM    584  C   ASP    78      -0.770   1.787  23.300  1.00 86.74           C  
ATOM    585  CB  ASP    78      -0.093   3.615  21.725  1.00 86.70           C  
ATOM    586  O   ASP    78      -1.234   2.017  24.419  1.00 85.69           O  
ATOM    587  CG  ASP    78       0.941   4.676  21.391  1.00 86.58           C  
ATOM    588  OD1 ASP    78       1.743   5.046  22.275  1.00 86.67           O  
ATOM    589  OD2 ASP    78       0.951   5.148  20.233  1.00 85.60           O  
ATOM    590  N   THR    79      -1.185   0.734  22.565  1.00 85.29           N  
ATOM    591  CA  THR    79      -2.291  -0.137  22.949  1.00 84.93           C  
ATOM    592  C   THR    79      -1.884  -1.052  24.100  1.00 85.09           C  
ATOM    593  CB  THR    79      -2.772  -0.987  21.759  1.00 83.45           C  
ATOM    594  O   THR    79      -2.620  -1.192  25.079  1.00 84.02           O  
ATOM    595  CG2 THR    79      -3.945  -1.876  22.157  1.00 76.31           C  
ATOM    596  OG1 THR    79      -3.184  -0.120  20.695  1.00 78.80           O  
ATOM    597  N   ALA    80      -0.716  -1.606  24.094  1.00 87.28           N  
ATOM    598  CA  ALA    80      -0.218  -2.502  25.135  1.00 87.38           C  
ATOM    599  C   ALA    80      -0.065  -1.768  26.464  1.00 86.77           C  
ATOM    600  CB  ALA    80       1.114  -3.118  24.715  1.00 86.72           C  
ATOM    601  O   ALA    80      -0.420  -2.299  27.519  1.00 85.79           O  
ATOM    602  N   TRP    81       0.330  -0.444  26.429  1.00 88.41           N  
ATOM    603  CA  TRP    81       0.611   0.367  27.609  1.00 88.71           C  
ATOM    604  C   TRP    81      -0.548   1.311  27.910  1.00 86.88           C  
ATOM    605  CB  TRP    81       1.901   1.168  27.416  1.00 87.40           C  
ATOM    606  O   TRP    81      -0.472   2.122  28.836  1.00 83.90           O  
ATOM    607  CG  TRP    81       3.149   0.340  27.486  1.00 85.11           C  
ATOM    608  CD1 TRP    81       3.294  -0.883  28.080  1.00 81.52           C  
ATOM    609  CD2 TRP    81       4.430   0.677  26.944  1.00 82.61           C  
ATOM    610  CE2 TRP    81       5.306  -0.388  27.247  1.00 85.02           C  
ATOM    611  CE3 TRP    81       4.922   1.778  26.230  1.00 82.28           C  
ATOM    612  NE1 TRP    81       4.589  -1.326  27.941  1.00 81.77           N  
ATOM    613  CH2 TRP    81       7.104   0.705  26.163  1.00 82.15           C  
ATOM    614  CZ2 TRP    81       6.648  -0.384  26.861  1.00 82.15           C  
ATOM    615  CZ3 TRP    81       6.258   1.780  25.846  1.00 82.03           C  
ATOM    616  N   ARG    82      -1.645   1.230  27.132  1.00 84.22           N  
ATOM    617  CA  ARG    82      -2.862   2.018  27.298  1.00 83.58           C  
ATOM    618  C   ARG    82      -2.548   3.511  27.326  1.00 83.17           C  
ATOM    619  CB  ARG    82      -3.595   1.613  28.579  1.00 82.09           C  
ATOM    620  O   ARG    82      -3.070   4.244  28.168  1.00 81.41           O  
ATOM    621  CG  ARG    82      -3.923   0.131  28.658  1.00 80.91           C  
ATOM    622  CD  ARG    82      -4.631  -0.221  29.959  1.00 79.93           C  
ATOM    623  NE  ARG    82      -4.827  -1.662  30.093  1.00 73.67           N  
ATOM    624  NH1 ARG    82      -5.762  -1.548  32.202  1.00 74.53           N  
ATOM    625  NH2 ARG    82      -5.491  -3.577  31.173  1.00 72.01           N  
ATOM    626  CZ  ARG    82      -5.359  -2.259  31.156  1.00 72.25           C  
ATOM    627  N   THR    83      -1.625   3.887  26.437  1.00 83.79           N  
ATOM    628  CA  THR    83      -1.154   5.263  26.316  1.00 83.28           C  
ATOM    629  C   THR    83      -2.026   6.048  25.340  1.00 82.68           C  
ATOM    630  CB  THR    83       0.313   5.312  25.852  1.00 82.33           C  
ATOM    631  O   THR    83      -2.239   5.617  24.205  1.00 80.91           O  
ATOM    632  CG2 THR    83       0.827   6.747  25.805  1.00 80.14           C  
ATOM    633  OG1 THR    83       1.122   4.556  26.762  1.00 81.85           O  
ATOM    634  N   HIS    84      -2.376   7.258  25.785  1.00 80.85           N  
ATOM    635  CA  HIS    84      -3.110   8.200  24.948  1.00 80.53           C  
ATOM    636  C   HIS    84      -2.176   9.236  24.332  1.00 81.10           C  
ATOM    637  CB  HIS    84      -4.205   8.896  25.759  1.00 78.38           C  
ATOM    638  O   HIS    84      -1.457   9.934  25.051  1.00 79.75           O  
ATOM    639  CG  HIS    84      -5.264   7.967  26.259  1.00 72.27           C  
ATOM    640  CD2 HIS    84      -5.516   7.493  27.502  1.00 66.99           C  
ATOM    641  ND1 HIS    84      -6.218   7.412  25.434  1.00 63.26           N  
ATOM    642  CE1 HIS    84      -7.014   6.635  26.151  1.00 62.15           C  
ATOM    643  NE2 HIS    84      -6.609   6.667  27.409  1.00 59.87           N  
ATOM    644  N   MET    85      -2.278   9.389  22.985  1.00 83.43           N  
ATOM    645  CA  MET    85      -1.447  10.344  22.258  1.00 83.42           C  
ATOM    646  C   MET    85      -2.138  11.699  22.155  1.00 83.60           C  
ATOM    647  CB  MET    85      -1.118   9.817  20.860  1.00 81.48           C  
ATOM    648  O   MET    85      -3.351  11.768  21.951  1.00 82.26           O  
ATOM    649  CG  MET    85      -0.239   8.577  20.863  1.00 76.33           C  
ATOM    650  SD  MET    85       0.322   8.108  19.180  1.00 74.22           S  
ATOM    651  CE  MET    85      -1.280   7.920  18.350  1.00 64.40           C  
ATOM    652  N   PRO    86      -1.425  12.791  22.260  1.00 84.51           N  
ATOM    653  CA  PRO    86      -2.010  14.100  21.959  1.00 84.65           C  
ATOM    654  C   PRO    86      -2.484  14.216  20.512  1.00 84.91           C  
ATOM    655  CB  PRO    86      -0.860  15.072  22.236  1.00 83.83           C  
ATOM    656  O   PRO    86      -1.874  13.636  19.610  1.00 84.37           O  
ATOM    657  CG  PRO    86       0.051  14.332  23.161  1.00 83.40           C  
ATOM    658  CD  PRO    86      -0.012  12.870  22.825  1.00 83.44           C  
ATOM    659  N   PRO    87      -3.527  15.013  20.274  1.00 83.46           N  
ATOM    660  CA  PRO    87      -4.079  15.179  18.928  1.00 83.77           C  
ATOM    661  C   PRO    87      -3.023  15.587  17.903  1.00 84.72           C  
ATOM    662  CB  PRO    87      -5.121  16.286  19.108  1.00 82.50           C  
ATOM    663  O   PRO    87      -2.948  14.999  16.821  1.00 84.60           O  
ATOM    664  CG  PRO    87      -5.627  16.111  20.504  1.00 80.33           C  
ATOM    665  CD  PRO    87      -4.473  15.727  21.385  1.00 79.91           C  
ATOM    666  N   ASN    88      -2.099  16.453  18.250  1.00 87.83           N  
ATOM    667  CA  ASN    88      -1.051  16.931  17.355  1.00 88.16           C  
ATOM    668  C   ASN    88      -0.082  15.814  16.979  1.00 88.56           C  
ATOM    669  CB  ASN    88      -0.294  18.100  17.989  1.00 87.27           C  
ATOM    670  O   ASN    88       0.393  15.754  15.844  1.00 88.26           O  
ATOM    671  CG  ASN    88      -1.037  19.415  17.860  1.00 84.97           C  
ATOM    672  ND2 ASN    88      -0.700  20.373  18.716  1.00 85.34           N  
ATOM    673  OD1 ASN    88      -1.906  19.570  16.998  1.00 84.71           O  
ATOM    674  N   ALA    89       0.164  14.981  17.910  1.00 88.74           N  
ATOM    675  CA  ALA    89       1.016  13.833  17.610  1.00 88.80           C  
ATOM    676  C   ALA    89       0.327  12.878  16.638  1.00 88.64           C  
ATOM    677  CB  ALA    89       1.392  13.099  18.895  1.00 87.96           C  
ATOM    678  O   ALA    89       0.964  12.343  15.728  1.00 87.88           O  
ATOM    679  N   THR    90      -0.939  12.738  16.775  1.00 86.43           N  
ATOM    680  CA  THR    90      -1.744  11.943  15.854  1.00 86.34           C  
ATOM    681  C   THR    90      -1.718  12.547  14.453  1.00 86.90           C  
ATOM    682  CB  THR    90      -3.201  11.829  16.340  1.00 85.03           C  
ATOM    683  O   THR    90      -1.467  11.844  13.472  1.00 86.40           O  
ATOM    684  CG2 THR    90      -4.030  10.968  15.393  1.00 79.80           C  
ATOM    685  OG1 THR    90      -3.218  11.238  17.645  1.00 81.76           O  
ATOM    686  N   LEU    91      -1.880  13.809  14.353  1.00 87.73           N  
ATOM    687  CA  LEU    91      -1.844  14.515  13.077  1.00 88.07           C  
ATOM    688  C   LEU    91      -0.489  14.342  12.398  1.00 88.77           C  
ATOM    689  CB  LEU    91      -2.139  16.004  13.279  1.00 87.10           C  
ATOM    690  O   LEU    91      -0.422  13.993  11.217  1.00 88.64           O  
ATOM    691  CG  LEU    91      -3.579  16.365  13.647  1.00 84.29           C  
ATOM    692  CD1 LEU    91      -3.687  17.852  13.969  1.00 81.84           C  
ATOM    693  CD2 LEU    91      -4.531  15.987  12.517  1.00 81.93           C  
ATOM    694  N   ILE    92       0.628  14.467  13.097  1.00 91.86           N  
ATOM    695  CA  ILE    92       1.961  14.304  12.527  1.00 91.94           C  
ATOM    696  C   ILE    92       2.153  12.859  12.069  1.00 91.98           C  
ATOM    697  CB  ILE    92       3.060  14.696  13.539  1.00 91.25           C  
ATOM    698  O   ILE    92       2.682  12.611  10.983  1.00 91.43           O  
ATOM    699  CG1 ILE    92       3.048  16.210  13.780  1.00 88.46           C  
ATOM    700  CG2 ILE    92       4.435  14.229  13.051  1.00 87.91           C  
ATOM    701  CD1 ILE    92       3.415  17.035  12.554  1.00 86.05           C  
ATOM    702  N   ARG    93       1.683  11.881  12.844  1.00 90.74           N  
ATOM    703  CA  ARG    93       1.765  10.482  12.437  1.00 90.84           C  
ATOM    704  C   ARG    93       0.954  10.231  11.171  1.00 90.66           C  
ATOM    705  CB  ARG    93       1.278   9.565  13.562  1.00 90.24           C  
ATOM    706  O   ARG    93       1.441   9.602  10.229  1.00 89.99           O  
ATOM    707  CG  ARG    93       2.234   9.474  14.740  1.00 89.40           C  
ATOM    708  CD  ARG    93       1.766   8.455  15.769  1.00 88.37           C  
ATOM    709  NE  ARG    93       2.700   8.349  16.886  1.00 87.61           N  
ATOM    710  NH1 ARG    93       1.615   6.575  17.894  1.00 83.92           N  
ATOM    711  NH2 ARG    93       3.511   7.450  18.838  1.00 83.21           N  
ATOM    712  CZ  ARG    93       2.606   7.458  17.870  1.00 87.15           C  
ATOM    713  N   ASN    94      -0.252  10.789  11.083  1.00 89.20           N  
ATOM    714  CA  ASN    94      -1.119  10.678   9.914  1.00 89.36           C  
ATOM    715  C   ASN    94      -0.492  11.336   8.688  1.00 89.71           C  
ATOM    716  CB  ASN    94      -2.491  11.291  10.203  1.00 88.58           C  
ATOM    717  O   ASN    94      -0.431  10.731   7.617  1.00 89.37           O  
ATOM    718  CG  ASN    94      -3.310  10.458  11.169  1.00 86.65           C  
ATOM    719  ND2 ASN    94      -4.426  11.012  11.630  1.00 86.24           N  
ATOM    720  OD1 ASN    94      -2.943   9.327  11.499  1.00 85.99           O  
ATOM    721  N   ILE    95       0.044  12.551   8.832  1.00 91.37           N  
ATOM    722  CA  ILE    95       0.712  13.279   7.758  1.00 91.72           C  
ATOM    723  C   ILE    95       1.864  12.442   7.206  1.00 91.82           C  
ATOM    724  CB  ILE    95       1.229  14.652   8.242  1.00 91.42           C  
ATOM    725  O   ILE    95       1.978  12.256   5.993  1.00 91.50           O  
ATOM    726  CG1 ILE    95       0.058  15.614   8.469  1.00 90.80           C  
ATOM    727  CG2 ILE    95       2.232  15.234   7.242  1.00 90.52           C  
ATOM    728  CD1 ILE    95       0.408  16.824   9.325  1.00 89.86           C  
ATOM    729  N   CYS    96       2.673  11.871   8.019  1.00 92.67           N  
ATOM    730  CA  CYS    96       3.845  11.115   7.591  1.00 92.55           C  
ATOM    731  C   CYS    96       3.436   9.828   6.885  1.00 92.18           C  
ATOM    732  CB  CYS    96       4.738  10.789   8.788  1.00 91.48           C  
ATOM    733  O   CYS    96       3.970   9.500   5.824  1.00 91.14           O  
ATOM    734  SG  CYS    96       5.608  12.222   9.459  1.00 90.68           S  
ATOM    735  N   GLN    97       2.423   9.163   7.326  1.00 90.71           N  
ATOM    736  CA  GLN    97       1.894   7.977   6.660  1.00 90.31           C  
ATOM    737  C   GLN    97       1.302   8.328   5.298  1.00 90.81           C  
ATOM    738  CB  GLN    97       0.837   7.298   7.532  1.00 87.75           C  
ATOM    739  O   GLN    97       1.572   7.650   4.305  1.00 89.92           O  
ATOM    740  CG  GLN    97       1.413   6.555   8.730  1.00 76.15           C  
ATOM    741  CD  GLN    97       0.379   5.707   9.448  1.00 71.32           C  
ATOM    742  NE2 GLN    97       0.377   5.772  10.775  1.00 58.19           N  
ATOM    743  OE1 GLN    97      -0.412   5.001   8.814  1.00 64.78           O  
ATOM    744  N   ALA    98       0.537   9.356   5.295  1.00 90.94           N  
ATOM    745  CA  ALA    98      -0.092   9.789   4.050  1.00 91.14           C  
ATOM    746  C   ALA    98       0.955  10.218   3.026  1.00 91.46           C  
ATOM    747  CB  ALA    98      -1.069  10.932   4.317  1.00 90.19           C  
ATOM    748  O   ALA    98       0.824   9.925   1.835  1.00 91.07           O  
ATOM    749  N   CYS    99       2.061  10.820   3.461  1.00 93.28           N  
ATOM    750  CA  CYS    99       3.143  11.232   2.575  1.00 93.39           C  
ATOM    751  C   CYS    99       3.860  10.021   1.990  1.00 93.04           C  
ATOM    752  CB  CYS    99       4.142  12.115   3.323  1.00 92.71           C  
ATOM    753  O   CYS    99       4.270  10.039   0.828  1.00 92.23           O  
ATOM    754  SG  CYS    99       3.557  13.802   3.599  1.00 92.98           S  
ATOM    755  N   GLU   100       3.933   8.912   2.703  1.00 91.63           N  
ATOM    756  CA  GLU   100       4.476   7.675   2.149  1.00 91.54           C  
ATOM    757  C   GLU   100       3.548   7.092   1.088  1.00 91.24           C  
ATOM    758  CB  GLU   100       4.717   6.649   3.259  1.00 90.54           C  
ATOM    759  O   GLU   100       4.011   6.567   0.072  1.00 90.39           O  
ATOM    760  CG  GLU   100       5.921   6.961   4.136  1.00 87.40           C  
ATOM    761  CD  GLU   100       6.326   5.804   5.035  1.00 85.41           C  
ATOM    762  OE1 GLU   100       5.434   5.065   5.511  1.00 84.27           O  
ATOM    763  OE2 GLU   100       7.544   5.635   5.266  1.00 83.02           O  
ATOM    764  N   THR   101       2.262   7.209   1.293  1.00 91.19           N  
ATOM    765  CA  THR   101       1.296   6.779   0.289  1.00 91.26           C  
ATOM    766  C   THR   101       1.359   7.678  -0.942  1.00 91.47           C  
ATOM    767  CB  THR   101      -0.136   6.779   0.856  1.00 90.37           C  
ATOM    768  O   THR   101       1.478   7.190  -2.068  1.00 90.96           O  
ATOM    769  CG2 THR   101      -1.141   6.302  -0.188  1.00 86.53           C  
ATOM    770  OG1 THR   101      -0.194   5.909   1.992  1.00 88.12           O  
ATOM    771  N   LEU   102       1.370   8.991  -0.780  1.00 92.89           N  
ATOM    772  CA  LEU   102       1.445   9.967  -1.862  1.00 93.15           C  
ATOM    773  C   LEU   102       2.708   9.762  -2.692  1.00 92.77           C  
ATOM    774  CB  LEU   102       1.414  11.392  -1.303  1.00 92.86           C  
ATOM    775  O   LEU   102       2.660   9.803  -3.924  1.00 92.18           O  
ATOM    776  CG  LEU   102       0.063  11.885  -0.781  1.00 92.24           C  
ATOM    777  CD1 LEU   102       0.200  13.289  -0.202  1.00 90.78           C  
ATOM    778  CD2 LEU   102      -0.982  11.858  -1.891  1.00 90.59           C  
ATOM    779  N   GLN   103       3.846   9.450  -2.060  1.00 92.21           N  
ATOM    780  CA  GLN   103       5.092   9.150  -2.759  1.00 91.87           C  
ATOM    781  C   GLN   103       4.971   7.863  -3.571  1.00 91.28           C  
ATOM    782  CB  GLN   103       6.251   9.038  -1.768  1.00 90.21           C  
ATOM    783  O   GLN   103       5.486   7.776  -4.687  1.00 89.91           O  
ATOM    784  CG  GLN   103       7.579   8.666  -2.414  1.00 82.02           C  
ATOM    785  CD  GLN   103       8.246   7.480  -1.742  1.00 76.83           C  
ATOM    786  NE2 GLN   103       9.509   7.242  -2.079  1.00 68.31           N  
ATOM    787  OE1 GLN   103       7.632   6.785  -0.926  1.00 74.34           O  
ATOM    788  N   SER   104       4.317   6.905  -2.998  1.00 89.98           N  
ATOM    789  CA  SER   104       4.232   5.570  -3.581  1.00 89.78           C  
ATOM    790  C   SER   104       3.418   5.581  -4.871  1.00 90.00           C  
ATOM    791  CB  SER   104       3.611   4.589  -2.586  1.00 88.30           C  
ATOM    792  O   SER   104       3.723   4.843  -5.809  1.00 89.17           O  
ATOM    793  OG  SER   104       3.578   3.278  -3.125  1.00 77.26           O  
ATOM    794  N   ILE   105       2.455   6.412  -5.024  1.00 91.57           N  
ATOM    795  CA  ILE   105       1.532   6.442  -6.154  1.00 91.69           C  
ATOM    796  C   ILE   105       2.303   6.716  -7.443  1.00 91.66           C  
ATOM    797  CB  ILE   105       0.427   7.503  -5.953  1.00 91.12           C  
ATOM    798  O   ILE   105       2.369   5.860  -8.328  1.00 90.87           O  
ATOM    799  CG1 ILE   105      -0.521   7.080  -4.825  1.00 89.60           C  
ATOM    800  CG2 ILE   105      -0.341   7.735  -7.257  1.00 89.11           C  
ATOM    801  CD1 ILE   105      -1.458   8.185  -4.357  1.00 88.08           C  
ATOM    802  N   PRO   106       3.026   7.939  -7.610  1.00 91.56           N  
ATOM    803  CA  PRO   106       3.762   8.154  -8.858  1.00 91.55           C  
ATOM    804  C   PRO   106       4.981   7.243  -8.988  1.00 90.61           C  
ATOM    805  CB  PRO   106       4.184   9.622  -8.770  1.00 91.08           C  
ATOM    806  O   PRO   106       5.287   6.768 -10.085  1.00 89.34           O  
ATOM    807  CG  PRO   106       4.108   9.955  -7.315  1.00 90.97           C  
ATOM    808  CD  PRO   106       3.026   9.122  -6.691  1.00 90.49           C  
ATOM    809  N   ARG   107       5.625   6.958  -7.887  1.00 87.94           N  
ATOM    810  CA  ARG   107       6.805   6.099  -7.930  1.00 87.30           C  
ATOM    811  C   ARG   107       6.448   4.704  -8.432  1.00 87.08           C  
ATOM    812  CB  ARG   107       7.456   6.009  -6.548  1.00 85.74           C  
ATOM    813  O   ARG   107       7.130   4.158  -9.301  1.00 85.75           O  
ATOM    814  CG  ARG   107       8.716   5.159  -6.516  1.00 79.94           C  
ATOM    815  CD  ARG   107       9.847   5.796  -7.311  1.00 76.76           C  
ATOM    816  NE  ARG   107      11.096   5.054  -7.161  1.00 69.67           N  
ATOM    817  NH1 ARG   107      12.374   6.558  -8.361  1.00 57.79           N  
ATOM    818  NH2 ARG   107      13.341   4.682  -7.467  1.00 54.77           N  
ATOM    819  CZ  ARG   107      12.267   5.433  -7.663  1.00 68.91           C  
ATOM    820  N   TYR   108       5.444   4.114  -7.838  1.00 86.85           N  
ATOM    821  CA  TYR   108       4.972   2.800  -8.260  1.00 86.95           C  
ATOM    822  C   TYR   108       4.499   2.829  -9.708  1.00 87.12           C  
ATOM    823  CB  TYR   108       3.838   2.318  -7.350  1.00 86.13           C  
ATOM    824  O   TYR   108       4.915   2.000 -10.521  1.00 86.40           O  
ATOM    825  CG  TYR   108       3.175   1.049  -7.826  1.00 84.58           C  
ATOM    826  CD1 TYR   108       3.678  -0.200  -7.466  1.00 82.48           C  
ATOM    827  CD2 TYR   108       2.046   1.095  -8.636  1.00 82.69           C  
ATOM    828  CE1 TYR   108       3.072  -1.372  -7.904  1.00 81.29           C  
ATOM    829  CE2 TYR   108       1.432  -0.072  -9.080  1.00 82.27           C  
ATOM    830  OH  TYR   108       1.346  -2.456  -9.146  1.00 75.24           O  
ATOM    831  CZ  TYR   108       1.951  -1.298  -8.709  1.00 77.92           C  
ATOM    832  N   PHE   109       3.675   3.733 -10.070  1.00 89.08           N  
ATOM    833  CA  PHE   109       3.119   3.788 -11.417  1.00 89.31           C  
ATOM    834  C   PHE   109       4.227   3.915 -12.456  1.00 89.08           C  
ATOM    835  CB  PHE   109       2.140   4.959 -11.549  1.00 89.08           C  
ATOM    836  O   PHE   109       4.370   3.054 -13.327  1.00 88.33           O  
ATOM    837  CG  PHE   109       1.513   5.076 -12.912  1.00 89.84           C  
ATOM    838  CD1 PHE   109       0.438   4.272 -13.269  1.00 89.00           C  
ATOM    839  CD2 PHE   109       2.000   5.991 -13.837  1.00 88.92           C  
ATOM    840  CE1 PHE   109      -0.144   4.378 -14.530  1.00 88.23           C  
ATOM    841  CE2 PHE   109       1.423   6.103 -15.099  1.00 88.20           C  
ATOM    842  CZ  PHE   109       0.352   5.295 -15.444  1.00 88.37           C  
ATOM    843  N   TYR   110       5.136   4.939 -12.371  1.00 88.16           N  
ATOM    844  CA  TYR   110       6.102   5.252 -13.419  1.00 88.11           C  
ATOM    845  C   TYR   110       7.278   4.284 -13.384  1.00 86.82           C  
ATOM    846  CB  TYR   110       6.606   6.691 -13.272  1.00 88.11           C  
ATOM    847  O   TYR   110       7.792   3.884 -14.432  1.00 85.08           O  
ATOM    848  CG  TYR   110       5.556   7.735 -13.563  1.00 89.89           C  
ATOM    849  CD1 TYR   110       5.074   7.926 -14.856  1.00 89.38           C  
ATOM    850  CD2 TYR   110       5.044   8.534 -12.546  1.00 89.26           C  
ATOM    851  CE1 TYR   110       4.107   8.888 -15.129  1.00 88.96           C  
ATOM    852  CE2 TYR   110       4.077   9.499 -12.807  1.00 88.80           C  
ATOM    853  OH  TYR   110       2.658  10.622 -14.364  1.00 86.62           O  
ATOM    854  CZ  TYR   110       3.615   9.668 -14.100  1.00 89.49           C  
ATOM    855  N   ALA   111       7.644   3.814 -12.155  1.00 82.37           N  
ATOM    856  CA  ALA   111       8.891   3.063 -12.034  1.00 81.61           C  
ATOM    857  C   ALA   111       8.632   1.560 -12.082  1.00 81.04           C  
ATOM    858  CB  ALA   111       9.613   3.434 -10.741  1.00 80.43           C  
ATOM    859  O   ALA   111       9.568   0.766 -12.207  1.00 78.81           O  
ATOM    860  N   LEU   112       7.349   1.134 -11.968  1.00 80.51           N  
ATOM    861  CA  LEU   112       7.088  -0.300 -11.905  1.00 80.28           C  
ATOM    862  C   LEU   112       5.986  -0.696 -12.882  1.00 80.79           C  
ATOM    863  CB  LEU   112       6.699  -0.713 -10.483  1.00 78.58           C  
ATOM    864  O   LEU   112       6.161  -1.618 -13.682  1.00 79.20           O  
ATOM    865  CG  LEU   112       7.780  -0.558  -9.412  1.00 73.45           C  
ATOM    866  CD1 LEU   112       7.237  -0.969  -8.048  1.00 68.78           C  
ATOM    867  CD2 LEU   112       9.012  -1.379  -9.773  1.00 69.25           C  
ATOM    868  N   PHE   113       4.889  -0.028 -12.888  1.00 84.45           N  
ATOM    869  CA  PHE   113       3.711  -0.501 -13.605  1.00 85.02           C  
ATOM    870  C   PHE   113       3.728  -0.018 -15.051  1.00 85.34           C  
ATOM    871  CB  PHE   113       2.431  -0.028 -12.909  1.00 84.13           C  
ATOM    872  O   PHE   113       3.569  -0.815 -15.978  1.00 84.70           O  
ATOM    873  CG  PHE   113       1.167  -0.492 -13.582  1.00 84.13           C  
ATOM    874  CD1 PHE   113       0.637  -1.747 -13.307  1.00 82.73           C  
ATOM    875  CD2 PHE   113       0.510   0.327 -14.490  1.00 83.30           C  
ATOM    876  CE1 PHE   113      -0.533  -2.179 -13.928  1.00 82.49           C  
ATOM    877  CE2 PHE   113      -0.659  -0.098 -15.115  1.00 82.99           C  
ATOM    878  CZ  PHE   113      -1.178  -1.351 -14.834  1.00 79.64           C  
ATOM    879  N   ALA   114       3.955   1.319 -15.293  1.00 86.72           N  
ATOM    880  CA  ALA   114       3.826   1.952 -16.602  1.00 86.74           C  
ATOM    881  C   ALA   114       4.899   1.450 -17.563  1.00 86.14           C  
ATOM    882  CB  ALA   114       3.904   3.471 -16.469  1.00 85.88           C  
ATOM    883  O   ALA   114       4.729   1.513 -18.783  1.00 84.64           O  
ATOM    884  N   ILE   115       5.994   0.868 -17.065  1.00 82.04           N  
ATOM    885  CA  ILE   115       7.077   0.313 -17.870  1.00 81.56           C  
ATOM    886  C   ILE   115       6.559  -0.865 -18.691  1.00 81.82           C  
ATOM    887  CB  ILE   115       8.267  -0.130 -16.989  1.00 79.68           C  
ATOM    888  O   ILE   115       6.874  -0.990 -19.877  1.00 80.19           O  
ATOM    889  CG1 ILE   115       8.866   1.076 -16.256  1.00 72.78           C  
ATOM    890  CG2 ILE   115       9.328  -0.841 -17.832  1.00 71.93           C  
ATOM    891  CD1 ILE   115       9.925   0.710 -15.225  1.00 69.82           C  
ATOM    892  N   ASP   116       5.654  -1.670 -18.191  1.00 83.46           N  
ATOM    893  CA  ASP   116       5.081  -2.813 -18.895  1.00 83.52           C  
ATOM    894  C   ASP   116       4.204  -2.357 -20.059  1.00 84.39           C  
ATOM    895  CB  ASP   116       4.268  -3.682 -17.933  1.00 82.19           C  
ATOM    896  O   ASP   116       4.057  -3.075 -21.050  1.00 83.90           O  
ATOM    897  CG  ASP   116       5.134  -4.439 -16.942  1.00 78.55           C  
ATOM    898  OD1 ASP   116       6.361  -4.541 -17.157  1.00 76.90           O  
ATOM    899  OD2 ASP   116       4.584  -4.939 -15.937  1.00 77.48           O  
ATOM    900  N   LEU   117       3.722  -1.161 -19.966  1.00 88.65           N  
ATOM    901  CA  LEU   117       2.872  -0.616 -21.019  1.00 89.00           C  
ATOM    902  C   LEU   117       3.678  -0.352 -22.286  1.00 88.59           C  
ATOM    903  CB  LEU   117       2.199   0.677 -20.549  1.00 88.70           C  
ATOM    904  O   LEU   117       3.107  -0.184 -23.366  1.00 87.69           O  
ATOM    905  CG  LEU   117       1.295   0.563 -19.321  1.00 89.11           C  
ATOM    906  CD1 LEU   117       0.675   1.917 -18.992  1.00 87.55           C  
ATOM    907  CD2 LEU   117       0.212  -0.486 -19.548  1.00 87.51           C  
ATOM    908  N   THR   118       5.009  -0.389 -22.238  1.00 87.88           N  
ATOM    909  CA  THR   118       5.886  -0.126 -23.373  1.00 87.63           C  
ATOM    910  C   THR   118       6.378  -1.432 -23.990  1.00 86.18           C  
ATOM    911  CB  THR   118       7.092   0.737 -22.959  1.00 86.58           C  
ATOM    912  O   THR   118       7.236  -1.421 -24.875  1.00 83.89           O  
ATOM    913  CG2 THR   118       6.645   1.973 -22.187  1.00 84.57           C  
ATOM    914  OG1 THR   118       7.965  -0.041 -22.130  1.00 87.18           O  
ATOM    915  N   ASN   119       5.852  -2.523 -23.498  1.00 85.29           N  
ATOM    916  CA  ASN   119       6.224  -3.830 -24.031  1.00 85.26           C  
ATOM    917  C   ASN   119       5.782  -3.989 -25.483  1.00 85.80           C  
ATOM    918  CB  ASN   119       5.634  -4.948 -23.170  1.00 84.16           C  
ATOM    919  O   ASN   119       4.678  -3.580 -25.849  1.00 85.32           O  
ATOM    920  CG  ASN   119       6.131  -6.322 -23.576  1.00 80.99           C  
ATOM    921  ND2 ASN   119       6.954  -6.930 -22.730  1.00 81.04           N  
ATOM    922  OD1 ASN   119       5.779  -6.832 -24.643  1.00 80.69           O  
ATOM    923  N   LYS   120       6.522  -4.664 -26.295  1.00 84.92           N  
ATOM    924  CA  LYS   120       6.332  -4.825 -27.734  1.00 85.19           C  
ATOM    925  C   LYS   120       5.087  -5.655 -28.034  1.00 85.76           C  
ATOM    926  CB  LYS   120       7.562  -5.478 -28.368  1.00 82.62           C  
ATOM    927  O   LYS   120       4.529  -5.572 -29.130  1.00 85.00           O  
ATOM    928  CG  LYS   120       7.808  -6.908 -27.913  1.00 76.77           C  
ATOM    929  CD  LYS   120       9.073  -7.484 -28.537  1.00 74.56           C  
ATOM    930  CE  LYS   120       9.298  -8.929 -28.113  1.00 67.01           C  
ATOM    931  NZ  LYS   120      10.545  -9.494 -28.712  1.00 65.14           N  
ATOM    932  N   ASN   121       4.579  -6.464 -27.117  1.00 86.68           N  
ATOM    933  CA  ASN   121       3.348  -7.232 -27.271  1.00 86.68           C  
ATOM    934  C   ASN   121       2.142  -6.322 -27.482  1.00 87.55           C  
ATOM    935  CB  ASN   121       3.125  -8.137 -26.057  1.00 85.32           C  
ATOM    936  O   ASN   121       1.146  -6.733 -28.081  1.00 87.09           O  
ATOM    937  CG  ASN   121       4.036  -9.349 -26.057  1.00 81.47           C  
ATOM    938  ND2 ASN   121       4.005 -10.113 -24.971  1.00 80.91           N  
ATOM    939  OD1 ASN   121       4.762  -9.595 -27.023  1.00 80.55           O  
ATOM    940  N   TYR   122       2.266  -4.984 -27.169  1.00 89.85           N  
ATOM    941  CA  TYR   122       1.191  -4.011 -27.324  1.00 90.90           C  
ATOM    942  C   TYR   122       1.392  -3.170 -28.578  1.00 91.29           C  
ATOM    943  CB  TYR   122       1.106  -3.102 -26.094  1.00 90.34           C  
ATOM    944  O   TYR   122       0.641  -2.224 -28.826  1.00 90.67           O  
ATOM    945  CG  TYR   122       0.835  -3.844 -24.808  1.00 90.13           C  
ATOM    946  CD1 TYR   122      -0.245  -4.718 -24.699  1.00 87.72           C  
ATOM    947  CD2 TYR   122       1.657  -3.673 -23.699  1.00 87.79           C  
ATOM    948  CE1 TYR   122      -0.500  -5.402 -23.515  1.00 87.58           C  
ATOM    949  CE2 TYR   122       1.411  -4.352 -22.510  1.00 87.89           C  
ATOM    950  OH  TYR   122       0.085  -5.889 -21.254  1.00 85.51           O  
ATOM    951  CZ  TYR   122       0.333  -5.214 -22.428  1.00 86.94           C  
ATOM    952  N   ALA   123       2.352  -3.504 -29.407  1.00 92.25           N  
ATOM    953  CA  ALA   123       2.727  -2.721 -30.581  1.00 92.48           C  
ATOM    954  C   ALA   123       1.577  -2.648 -31.582  1.00 91.75           C  
ATOM    955  CB  ALA   123       3.968  -3.316 -31.244  1.00 91.18           C  
ATOM    956  O   ALA   123       1.608  -1.841 -32.515  1.00 90.51           O  
ATOM    957  N   LYS   124       0.594  -3.464 -31.440  1.00 93.30           N  
ATOM    958  CA  LYS   124      -0.579  -3.458 -32.309  1.00 93.50           C  
ATOM    959  C   LYS   124      -1.563  -2.367 -31.897  1.00 93.95           C  
ATOM    960  CB  LYS   124      -1.270  -4.822 -32.287  1.00 91.93           C  
ATOM    961  O   LYS   124      -2.471  -2.023 -32.656  1.00 93.43           O  
ATOM    962  CG  LYS   124      -0.450  -5.942 -32.911  1.00 86.34           C  
ATOM    963  CD  LYS   124      -1.199  -7.268 -32.880  1.00 82.73           C  
ATOM    964  CE  LYS   124      -0.356  -8.401 -33.448  1.00 78.79           C  
ATOM    965  NZ  LYS   124      -1.032  -9.724 -33.298  1.00 80.40           N  
ATOM    966  N   SER   125      -1.478  -1.873 -30.602  1.00 94.09           N  
ATOM    967  CA  SER   125      -2.310  -0.757 -30.162  1.00 94.71           C  
ATOM    968  C   SER   125      -1.994   0.511 -30.948  1.00 95.21           C  
ATOM    969  CB  SER   125      -2.118  -0.501 -28.667  1.00 94.27           C  
ATOM    970  O   SER   125      -0.826   0.827 -31.183  1.00 94.99           O  
ATOM    971  OG  SER   125      -2.733   0.716 -28.281  1.00 92.75           O  
ATOM    972  N   LYS   126      -3.020   1.292 -31.302  1.00 95.39           N  
ATOM    973  CA  LYS   126      -2.878   2.594 -31.948  1.00 95.25           C  
ATOM    974  C   LYS   126      -2.260   3.615 -30.997  1.00 95.48           C  
ATOM    975  CB  LYS   126      -4.234   3.096 -32.447  1.00 92.71           C  
ATOM    976  O   LYS   126      -1.790   4.669 -31.429  1.00 94.70           O  
ATOM    977  CG  LYS   126      -4.825   2.264 -33.575  1.00 81.89           C  
ATOM    978  CD  LYS   126      -6.176   2.807 -34.023  1.00 77.19           C  
ATOM    979  CE  LYS   126      -6.803   1.932 -35.099  1.00 70.91           C  
ATOM    980  NZ  LYS   126      -8.169   2.407 -35.472  1.00 73.79           N  
ATOM    981  N   LEU   127      -2.208   3.310 -29.730  1.00 95.80           N  
ATOM    982  CA  LEU   127      -1.731   4.210 -28.685  1.00 96.19           C  
ATOM    983  C   LEU   127      -0.329   3.820 -28.230  1.00 96.39           C  
ATOM    984  CB  LEU   127      -2.689   4.202 -27.491  1.00 95.58           C  
ATOM    985  O   LEU   127       0.246   4.468 -27.352  1.00 95.74           O  
ATOM    986  CG  LEU   127      -4.113   4.689 -27.761  1.00 93.84           C  
ATOM    987  CD1 LEU   127      -4.962   4.571 -26.500  1.00 90.85           C  
ATOM    988  CD2 LEU   127      -4.099   6.127 -28.269  1.00 90.81           C  
ATOM    989  N   TYR   128       0.277   2.814 -28.772  1.00 95.51           N  
ATOM    990  CA  TYR   128       1.528   2.217 -28.317  1.00 95.85           C  
ATOM    991  C   TYR   128       2.677   3.214 -28.419  1.00 95.74           C  
ATOM    992  CB  TYR   128       1.853   0.961 -29.130  1.00 95.65           C  
ATOM    993  O   TYR   128       3.435   3.397 -27.464  1.00 95.26           O  
ATOM    994  CG  TYR   128       3.185   0.341 -28.785  1.00 95.15           C  
ATOM    995  CD1 TYR   128       3.379  -0.306 -27.567  1.00 93.97           C  
ATOM    996  CD2 TYR   128       4.252   0.403 -29.675  1.00 93.89           C  
ATOM    997  CE1 TYR   128       4.606  -0.877 -27.244  1.00 93.01           C  
ATOM    998  CE2 TYR   128       5.483  -0.164 -29.362  1.00 93.10           C  
ATOM    999  OH  TYR   128       6.866  -1.365 -27.832  1.00 91.68           O  
ATOM   1000  CZ  TYR   128       5.650  -0.802 -28.146  1.00 92.63           C  
ATOM   1001  N   ASP   129       2.806   3.892 -29.574  1.00 95.35           N  
ATOM   1002  CA  ASP   129       3.891   4.851 -29.759  1.00 95.64           C  
ATOM   1003  C   ASP   129       3.832   5.957 -28.707  1.00 95.77           C  
ATOM   1004  CB  ASP   129       3.838   5.457 -31.163  1.00 94.80           C  
ATOM   1005  O   ASP   129       4.866   6.389 -28.195  1.00 95.43           O  
ATOM   1006  CG  ASP   129       4.234   4.473 -32.250  1.00 91.21           C  
ATOM   1007  OD1 ASP   129       4.872   3.445 -31.938  1.00 90.91           O  
ATOM   1008  OD2 ASP   129       3.907   4.730 -33.429  1.00 92.58           O  
ATOM   1009  N   GLU   130       2.602   6.347 -28.302  1.00 95.67           N  
ATOM   1010  CA  GLU   130       2.398   7.354 -27.265  1.00 95.92           C  
ATOM   1011  C   GLU   130       2.712   6.794 -25.881  1.00 96.01           C  
ATOM   1012  CB  GLU   130       0.962   7.883 -27.305  1.00 95.07           C  
ATOM   1013  O   GLU   130       3.302   7.482 -25.046  1.00 95.57           O  
ATOM   1014  CG  GLU   130       0.651   8.902 -26.218  1.00 91.25           C  
ATOM   1015  CD  GLU   130       1.513  10.152 -26.302  1.00 86.79           C  
ATOM   1016  OE1 GLU   130       2.325  10.266 -27.248  1.00 88.23           O  
ATOM   1017  OE2 GLU   130       1.374  11.023 -25.415  1.00 86.56           O  
ATOM   1018  N   ALA   131       2.436   5.537 -25.650  1.00 94.63           N  
ATOM   1019  CA  ALA   131       2.826   4.877 -24.407  1.00 94.85           C  
ATOM   1020  C   ALA   131       4.345   4.835 -24.262  1.00 94.56           C  
ATOM   1021  CB  ALA   131       2.250   3.465 -24.350  1.00 94.22           C  
ATOM   1022  O   ALA   131       4.885   5.197 -23.214  1.00 93.93           O  
ATOM   1023  N   VAL   132       5.056   4.504 -25.286  1.00 93.12           N  
ATOM   1024  CA  VAL   132       6.515   4.487 -25.305  1.00 93.06           C  
ATOM   1025  C   VAL   132       7.052   5.902 -25.106  1.00 92.90           C  
ATOM   1026  CB  VAL   132       7.058   3.891 -26.623  1.00 92.21           C  
ATOM   1027  O   VAL   132       7.931   6.127 -24.271  1.00 92.20           O  
ATOM   1028  CG1 VAL   132       8.577   4.033 -26.694  1.00 88.75           C  
ATOM   1029  CG2 VAL   132       6.649   2.425 -26.754  1.00 88.36           C  
ATOM   1030  N   ARG   133       6.547   6.880 -25.776  1.00 94.45           N  
ATOM   1031  CA  ARG   133       6.967   8.272 -25.649  1.00 94.67           C  
ATOM   1032  C   ARG   133       6.789   8.770 -24.219  1.00 94.31           C  
ATOM   1033  CB  ARG   133       6.181   9.161 -26.615  1.00 94.37           C  
ATOM   1034  O   ARG   133       7.619   9.527 -23.712  1.00 93.71           O  
ATOM   1035  CG  ARG   133       6.696  10.589 -26.696  1.00 92.68           C  
ATOM   1036  CD  ARG   133       5.750  11.487 -27.482  1.00 90.19           C  
ATOM   1037  NE  ARG   133       4.508  11.729 -26.754  1.00 90.78           N  
ATOM   1038  NH1 ARG   133       5.426  13.251 -25.279  1.00 87.45           N  
ATOM   1039  NH2 ARG   133       3.204  12.706 -25.135  1.00 85.96           N  
ATOM   1040  CZ  ARG   133       4.382  12.561 -25.724  1.00 88.56           C  
ATOM   1041  N   ARG   134       5.726   8.376 -23.493  1.00 94.36           N  
ATOM   1042  CA  ARG   134       5.400   8.857 -22.154  1.00 94.52           C  
ATOM   1043  C   ARG   134       6.156   8.069 -21.090  1.00 93.91           C  
ATOM   1044  CB  ARG   134       3.893   8.766 -21.902  1.00 94.66           C  
ATOM   1045  O   ARG   134       6.733   8.654 -20.170  1.00 93.24           O  
ATOM   1046  CG  ARG   134       3.079   9.812 -22.647  1.00 95.15           C  
ATOM   1047  CD  ARG   134       1.583   9.573 -22.499  1.00 95.01           C  
ATOM   1048  NE  ARG   134       0.803  10.578 -23.215  1.00 93.32           N  
ATOM   1049  NH1 ARG   134       0.253  11.793 -21.328  1.00 90.70           N  
ATOM   1050  NH2 ARG   134      -0.494  12.466 -23.388  1.00 90.55           N  
ATOM   1051  CZ  ARG   134       0.189  11.610 -22.642  1.00 93.36           C  
ATOM   1052  N   PHE   135       6.224   6.688 -21.267  1.00 91.12           N  
ATOM   1053  CA  PHE   135       6.487   5.861 -20.096  1.00 91.04           C  
ATOM   1054  C   PHE   135       7.759   5.043 -20.285  1.00 89.51           C  
ATOM   1055  CB  PHE   135       5.302   4.931 -19.816  1.00 90.65           C  
ATOM   1056  O   PHE   135       8.158   4.291 -19.393  1.00 87.12           O  
ATOM   1057  CG  PHE   135       4.012   5.657 -19.542  1.00 91.36           C  
ATOM   1058  CD1 PHE   135       3.964   6.692 -18.616  1.00 89.67           C  
ATOM   1059  CD2 PHE   135       2.848   5.304 -20.212  1.00 89.62           C  
ATOM   1060  CE1 PHE   135       2.772   7.365 -18.361  1.00 89.10           C  
ATOM   1061  CE2 PHE   135       1.653   5.972 -19.962  1.00 89.41           C  
ATOM   1062  CZ  PHE   135       1.617   7.002 -19.036  1.00 89.16           C  
ATOM   1063  N   ALA   136       8.436   5.190 -21.413  1.00 87.75           N  
ATOM   1064  CA  ALA   136       9.712   4.498 -21.570  1.00 87.05           C  
ATOM   1065  C   ALA   136      10.672   4.853 -20.438  1.00 86.58           C  
ATOM   1066  CB  ALA   136      10.339   4.836 -22.921  1.00 85.88           C  
ATOM   1067  O   ALA   136      10.878   6.031 -20.137  1.00 85.33           O  
ATOM   1068  N   PRO   137      11.297   3.852 -19.810  1.00 82.22           N  
ATOM   1069  CA  PRO   137      12.184   4.112 -18.674  1.00 82.14           C  
ATOM   1070  C   PRO   137      13.287   5.115 -19.003  1.00 83.00           C  
ATOM   1071  CB  PRO   137      12.774   2.733 -18.365  1.00 80.26           C  
ATOM   1072  O   PRO   137      13.886   5.048 -20.080  1.00 82.28           O  
ATOM   1073  CG  PRO   137      11.793   1.761 -18.934  1.00 77.54           C  
ATOM   1074  CD  PRO   137      11.160   2.378 -20.149  1.00 77.33           C  
ATOM   1075  N   TYR   138      13.450   6.084 -18.257  1.00 79.68           N  
ATOM   1076  CA  TYR   138      14.523   7.071 -18.197  1.00 80.54           C  
ATOM   1077  C   TYR   138      14.324   8.157 -19.248  1.00 81.18           C  
ATOM   1078  CB  TYR   138      15.885   6.398 -18.393  1.00 78.28           C  
ATOM   1079  O   TYR   138      14.824   9.274 -19.098  1.00 80.79           O  
ATOM   1080  CG  TYR   138      16.186   5.329 -17.371  1.00 76.13           C  
ATOM   1081  CD1 TYR   138      16.465   5.662 -16.047  1.00 74.65           C  
ATOM   1082  CD2 TYR   138      16.193   3.985 -17.726  1.00 75.52           C  
ATOM   1083  CE1 TYR   138      16.745   4.680 -15.102  1.00 73.24           C  
ATOM   1084  CE2 TYR   138      16.472   2.995 -16.790  1.00 72.72           C  
ATOM   1085  OH  TYR   138      17.022   2.376 -14.551  1.00 64.47           O  
ATOM   1086  CZ  TYR   138      16.746   3.352 -15.482  1.00 70.03           C  
ATOM   1087  N   VAL   139      13.587   7.884 -20.339  1.00 85.05           N  
ATOM   1088  CA  VAL   139      13.529   8.846 -21.435  1.00 85.88           C  
ATOM   1089  C   VAL   139      12.086   9.291 -21.657  1.00 86.00           C  
ATOM   1090  CB  VAL   139      14.111   8.255 -22.739  1.00 83.07           C  
ATOM   1091  O   VAL   139      11.829  10.234 -22.410  1.00 84.91           O  
ATOM   1092  CG1 VAL   139      15.612   8.009 -22.598  1.00 78.37           C  
ATOM   1093  CG2 VAL   139      13.387   6.962 -23.109  1.00 76.77           C  
ATOM   1094  N   GLY   140      11.123   8.609 -21.032  1.00 89.73           N  
ATOM   1095  CA  GLY   140       9.719   8.957 -21.184  1.00 90.74           C  
ATOM   1096  C   GLY   140       9.392  10.350 -20.680  1.00 91.47           C  
ATOM   1097  O   GLY   140       9.861  10.757 -19.615  1.00 91.02           O  
ATOM   1098  N   THR   141       8.609  11.128 -21.354  1.00 94.04           N  
ATOM   1099  CA  THR   141       8.284  12.525 -21.090  1.00 94.05           C  
ATOM   1100  C   THR   141       7.447  12.656 -19.821  1.00 93.34           C  
ATOM   1101  CB  THR   141       7.528  13.156 -22.274  1.00 93.23           C  
ATOM   1102  O   THR   141       7.442  13.709 -19.180  1.00 91.91           O  
ATOM   1103  CG2 THR   141       8.418  13.247 -23.509  1.00 88.18           C  
ATOM   1104  OG1 THR   141       6.381  12.355 -22.583  1.00 91.46           O  
ATOM   1105  N   SER   142       6.726  11.616 -19.436  1.00 93.52           N  
ATOM   1106  CA  SER   142       5.973  11.551 -18.187  1.00 93.61           C  
ATOM   1107  C   SER   142       6.747  10.791 -17.115  1.00 93.04           C  
ATOM   1108  CB  SER   142       4.614  10.888 -18.414  1.00 92.91           C  
ATOM   1109  O   SER   142       6.689  11.142 -15.934  1.00 92.05           O  
ATOM   1110  OG  SER   142       3.820  11.658 -19.299  1.00 89.89           O  
ATOM   1111  N   TYR   143       7.566   9.800 -17.529  1.00 90.05           N  
ATOM   1112  CA  TYR   143       8.362   8.980 -16.622  1.00 90.11           C  
ATOM   1113  C   TYR   143       9.326   9.840 -15.813  1.00 89.50           C  
ATOM   1114  CB  TYR   143       9.141   7.917 -17.402  1.00 89.36           C  
ATOM   1115  O   TYR   143       9.331   9.787 -14.581  1.00 88.32           O  
ATOM   1116  CG  TYR   143      10.037   7.064 -16.537  1.00 88.42           C  
ATOM   1117  CD1 TYR   143       9.595   5.842 -16.036  1.00 86.06           C  
ATOM   1118  CD2 TYR   143      11.326   7.479 -16.219  1.00 86.10           C  
ATOM   1119  CE1 TYR   143      10.417   5.053 -15.236  1.00 85.80           C  
ATOM   1120  CE2 TYR   143      12.156   6.698 -15.420  1.00 85.58           C  
ATOM   1121  OH  TYR   143      12.510   4.713 -14.144  1.00 83.11           O  
ATOM   1122  CZ  TYR   143      11.693   5.489 -14.935  1.00 84.37           C  
ATOM   1123  N   GLN   144      10.063  10.676 -16.437  1.00 89.62           N  
ATOM   1124  CA  GLN   144      11.131  11.425 -15.783  1.00 89.59           C  
ATOM   1125  C   GLN   144      10.569  12.386 -14.740  1.00 89.88           C  
ATOM   1126  CB  GLN   144      11.958  12.194 -16.815  1.00 85.77           C  
ATOM   1127  O   GLN   144      10.932  12.316 -13.564  1.00 88.56           O  
ATOM   1128  CG  GLN   144      12.916  11.319 -17.611  1.00 74.09           C  
ATOM   1129  CD  GLN   144      13.793  12.118 -18.557  1.00 70.41           C  
ATOM   1130  NE2 GLN   144      14.668  11.428 -19.281  1.00 60.12           N  
ATOM   1131  OE1 GLN   144      13.684  13.346 -18.637  1.00 68.66           O  
ATOM   1132  N   PRO   145       9.646  13.337 -15.110  1.00 91.98           N  
ATOM   1133  CA  PRO   145       9.095  14.227 -14.085  1.00 92.21           C  
ATOM   1134  C   PRO   145       8.284  13.480 -13.028  1.00 91.91           C  
ATOM   1135  CB  PRO   145       8.202  15.177 -14.886  1.00 91.39           C  
ATOM   1136  O   PRO   145       8.340  13.824 -11.845  1.00 91.06           O  
ATOM   1137  CG  PRO   145       7.907  14.445 -16.156  1.00 90.45           C  
ATOM   1138  CD  PRO   145       9.088  13.581 -16.493  1.00 90.22           C  
ATOM   1139  N   GLY   146       7.584  12.377 -13.395  1.00 92.09           N  
ATOM   1140  CA  GLY   146       6.828  11.579 -12.442  1.00 92.17           C  
ATOM   1141  C   GLY   146       7.694  10.967 -11.357  1.00 91.85           C  
ATOM   1142  O   GLY   146       7.385  11.084 -10.170  1.00 90.95           O  
ATOM   1143  N   VAL   147       8.856  10.433 -11.720  1.00 88.22           N  
ATOM   1144  CA  VAL   147       9.799   9.832 -10.783  1.00 87.98           C  
ATOM   1145  C   VAL   147      10.460  10.923  -9.943  1.00 88.04           C  
ATOM   1146  CB  VAL   147      10.874   8.999 -11.516  1.00 86.42           C  
ATOM   1147  O   VAL   147      10.602  10.778  -8.726  1.00 87.14           O  
ATOM   1148  CG1 VAL   147      11.962   8.545 -10.543  1.00 80.46           C  
ATOM   1149  CG2 VAL   147      10.236   7.796 -12.208  1.00 79.98           C  
ATOM   1150  N   VAL   148      10.813  12.039 -10.500  1.00 89.94           N  
ATOM   1151  CA  VAL   148      11.466  13.135  -9.793  1.00 90.26           C  
ATOM   1152  C   VAL   148      10.502  13.743  -8.777  1.00 90.60           C  
ATOM   1153  CB  VAL   148      11.967  14.222 -10.771  1.00 89.04           C  
ATOM   1154  O   VAL   148      10.851  13.918  -7.608  1.00 90.22           O  
ATOM   1155  CG1 VAL   148      12.375  15.484 -10.012  1.00 84.22           C  
ATOM   1156  CG2 VAL   148      13.133  13.694 -11.603  1.00 82.90           C  
ATOM   1157  N   LEU   149       9.258  13.959  -9.165  1.00 92.34           N  
ATOM   1158  CA  LEU   149       8.277  14.632  -8.320  1.00 92.85           C  
ATOM   1159  C   LEU   149       7.706  13.673  -7.281  1.00 92.58           C  
ATOM   1160  CB  LEU   149       7.146  15.214  -9.171  1.00 92.23           C  
ATOM   1161  O   LEU   149       7.163  14.106  -6.262  1.00 91.61           O  
ATOM   1162  CG  LEU   149       7.491  16.448 -10.006  1.00 91.42           C  
ATOM   1163  CD1 LEU   149       6.381  16.734 -11.012  1.00 89.25           C  
ATOM   1164  CD2 LEU   149       7.729  17.655  -9.105  1.00 89.34           C  
ATOM   1165  N   SER   150       7.935  12.362  -7.441  1.00 91.38           N  
ATOM   1166  CA  SER   150       7.510  11.372  -6.457  1.00 91.32           C  
ATOM   1167  C   SER   150       8.258  11.545  -5.139  1.00 90.77           C  
ATOM   1168  CB  SER   150       7.727   9.956  -6.993  1.00 90.25           C  
ATOM   1169  O   SER   150       7.798  11.084  -4.093  1.00 89.48           O  
ATOM   1170  OG  SER   150       9.101   9.609  -6.957  1.00 87.03           O  
ATOM   1171  N   ALA   151       9.384  12.197  -5.186  1.00 91.23           N  
ATOM   1172  CA  ALA   151      10.225  12.390  -4.007  1.00 91.51           C  
ATOM   1173  C   ALA   151       9.681  13.509  -3.123  1.00 92.30           C  
ATOM   1174  CB  ALA   151      11.662  12.696  -4.422  1.00 89.85           C  
ATOM   1175  O   ALA   151      10.044  13.613  -1.949  1.00 91.99           O  
ATOM   1176  N   LYS   152       8.831  14.387  -3.571  1.00 94.29           N  
ATOM   1177  CA  LYS   152       8.423  15.615  -2.896  1.00 94.60           C  
ATOM   1178  C   LYS   152       7.619  15.309  -1.635  1.00 94.95           C  
ATOM   1179  CB  LYS   152       7.603  16.499  -3.838  1.00 93.92           C  
ATOM   1180  O   LYS   152       7.913  15.839  -0.562  1.00 94.63           O  
ATOM   1181  CG  LYS   152       8.436  17.234  -4.878  1.00 92.11           C  
ATOM   1182  CD  LYS   152       9.401  18.217  -4.228  1.00 90.19           C  
ATOM   1183  CE  LYS   152      10.383  18.790  -5.241  1.00 88.10           C  
ATOM   1184  NZ  LYS   152      11.496  19.532  -4.575  1.00 86.89           N  
ATOM   1185  N   PRO   153       6.620  14.348  -1.617  1.00 94.67           N  
ATOM   1186  CA  PRO   153       5.905  14.022  -0.382  1.00 94.84           C  
ATOM   1187  C   PRO   153       6.829  13.495   0.714  1.00 94.60           C  
ATOM   1188  CB  PRO   153       4.912  12.944  -0.823  1.00 94.47           C  
ATOM   1189  O   PRO   153       6.607  13.764   1.897  1.00 93.99           O  
ATOM   1190  CG  PRO   153       4.627  13.252  -2.258  1.00 94.03           C  
ATOM   1191  CD  PRO   153       5.902  13.704  -2.911  1.00 93.51           C  
ATOM   1192  N   VAL   154       7.931  12.865   0.437  1.00 93.31           N  
ATOM   1193  CA  VAL   154       8.810  12.312   1.462  1.00 93.07           C  
ATOM   1194  C   VAL   154       9.710  13.412   2.021  1.00 93.64           C  
ATOM   1195  CB  VAL   154       9.667  11.151   0.909  1.00 90.65           C  
ATOM   1196  O   VAL   154      10.241  13.286   3.127  1.00 92.83           O  
ATOM   1197  CG1 VAL   154       8.797   9.931   0.613  1.00 75.89           C  
ATOM   1198  CG2 VAL   154      10.417  11.594  -0.345  1.00 76.34           C  
ATOM   1199  N   GLU   155       9.907  14.538   1.228  1.00 94.55           N  
ATOM   1200  CA  GLU   155      10.526  15.723   1.814  1.00 94.85           C  
ATOM   1201  C   GLU   155       9.697  16.261   2.977  1.00 95.05           C  
ATOM   1202  CB  GLU   155      10.715  16.812   0.754  1.00 93.94           C  
ATOM   1203  O   GLU   155      10.241  16.602   4.029  1.00 94.70           O  
ATOM   1204  CG  GLU   155      11.724  16.450  -0.326  1.00 89.52           C  
ATOM   1205  CD  GLU   155      11.917  17.549  -1.359  1.00 86.04           C  
ATOM   1206  OE1 GLU   155      11.686  18.736  -1.033  1.00 87.19           O  
ATOM   1207  OE2 GLU   155      12.301  17.221  -2.503  1.00 86.14           O  
ATOM   1208  N   VAL   156       8.353  16.226   2.839  1.00 95.34           N  
ATOM   1209  CA  VAL   156       7.438  16.607   3.910  1.00 95.39           C  
ATOM   1210  C   VAL   156       7.588  15.644   5.085  1.00 95.20           C  
ATOM   1211  CB  VAL   156       5.971  16.628   3.423  1.00 95.11           C  
ATOM   1212  O   VAL   156       7.751  16.072   6.230  1.00 94.63           O  
ATOM   1213  CG1 VAL   156       5.023  16.943   4.578  1.00 93.57           C  
ATOM   1214  CG2 VAL   156       5.799  17.643   2.294  1.00 93.34           C  
ATOM   1215  N   TYR   157       7.627  14.363   4.817  1.00 94.33           N  
ATOM   1216  CA  TYR   157       7.883  13.349   5.834  1.00 94.47           C  
ATOM   1217  C   TYR   157       9.184  13.635   6.574  1.00 94.09           C  
ATOM   1218  CB  TYR   157       7.937  11.955   5.202  1.00 94.06           C  
ATOM   1219  O   TYR   157       9.220  13.622   7.807  1.00 93.31           O  
ATOM   1220  CG  TYR   157       8.068  10.837   6.208  1.00 93.08           C  
ATOM   1221  CD1 TYR   157       9.252  10.648   6.918  1.00 90.91           C  
ATOM   1222  CD2 TYR   157       7.011   9.968   6.450  1.00 90.64           C  
ATOM   1223  CE1 TYR   157       9.379   9.618   7.844  1.00 90.38           C  
ATOM   1224  CE2 TYR   157       7.126   8.935   7.375  1.00 90.48           C  
ATOM   1225  OH  TYR   157       8.432   7.747   8.982  1.00 87.61           O  
ATOM   1226  CZ  TYR   157       8.312   8.768   8.066  1.00 89.97           C  
ATOM   1227  N   ALA   158      10.223  13.985   5.878  1.00 94.65           N  
ATOM   1228  CA  ALA   158      11.550  14.191   6.453  1.00 94.58           C  
ATOM   1229  C   ALA   158      11.587  15.455   7.307  1.00 94.46           C  
ATOM   1230  CB  ALA   158      12.602  14.268   5.349  1.00 93.51           C  
ATOM   1231  O   ALA   158      12.367  15.546   8.258  1.00 93.69           O  
ATOM   1232  N   ILE   159      10.775  16.446   6.998  1.00 95.30           N  
ATOM   1233  CA  ILE   159      10.674  17.660   7.801  1.00 95.29           C  
ATOM   1234  C   ILE   159      10.193  17.309   9.207  1.00 94.75           C  
ATOM   1235  CB  ILE   159       9.724  18.690   7.150  1.00 95.09           C  
ATOM   1236  O   ILE   159      10.771  17.761  10.198  1.00 93.87           O  
ATOM   1237  CG1 ILE   159      10.388  19.330   5.926  1.00 93.86           C  
ATOM   1238  CG2 ILE   159       9.307  19.757   8.167  1.00 93.61           C  
ATOM   1239  CD1 ILE   159       9.434  20.133   5.053  1.00 92.47           C  
ATOM   1240  N   PHE   160       9.217  16.397   9.357  1.00 94.41           N  
ATOM   1241  CA  PHE   160       8.600  16.074  10.638  1.00 94.26           C  
ATOM   1242  C   PHE   160       9.318  14.907  11.305  1.00 92.80           C  
ATOM   1243  CB  PHE   160       7.117  15.741  10.453  1.00 94.14           C  
ATOM   1244  O   PHE   160       9.500  14.898  12.525  1.00 91.03           O  
ATOM   1245  CG  PHE   160       6.295  16.893   9.942  1.00 94.10           C  
ATOM   1246  CD1 PHE   160       6.212  18.079  10.661  1.00 92.89           C  
ATOM   1247  CD2 PHE   160       5.604  16.791   8.741  1.00 92.60           C  
ATOM   1248  CE1 PHE   160       5.453  19.147  10.191  1.00 92.01           C  
ATOM   1249  CE2 PHE   160       4.843  17.854   8.265  1.00 92.03           C  
ATOM   1250  CZ  PHE   160       4.768  19.031   8.992  1.00 91.84           C  
ATOM   1251  N   GLY   161       9.772  13.944  10.508  1.00 92.46           N  
ATOM   1252  CA  GLY   161      10.389  12.727  11.010  1.00 91.87           C  
ATOM   1253  C   GLY   161      11.891  12.848  11.186  1.00 91.25           C  
ATOM   1254  O   GLY   161      12.531  11.950  11.736  1.00 89.22           O  
ATOM   1255  N   GLY   162      12.521  13.958  10.641  1.00 91.21           N  
ATOM   1256  CA  GLY   162      13.955  14.195  10.669  1.00 90.60           C  
ATOM   1257  C   GLY   162      14.701  13.480   9.558  1.00 89.23           C  
ATOM   1258  O   GLY   162      15.732  13.961   9.085  1.00 86.92           O  
ATOM   1259  N   GLN   163      14.188  12.360   9.110  1.00 89.44           N  
ATOM   1260  CA  GLN   163      14.769  11.617   7.996  1.00 89.78           C  
ATOM   1261  C   GLN   163      13.733  10.704   7.345  1.00 89.67           C  
ATOM   1262  CB  GLN   163      15.971  10.797   8.465  1.00 87.07           C  
ATOM   1263  O   GLN   163      12.730  10.351   7.968  1.00 88.66           O  
ATOM   1264  CG  GLN   163      15.611   9.676   9.431  1.00 79.05           C  
ATOM   1265  CD  GLN   163      16.813   8.844   9.839  1.00 76.92           C  
ATOM   1266  NE2 GLN   163      16.559   7.638  10.334  1.00 71.63           N  
ATOM   1267  OE1 GLN   163      17.961   9.282   9.709  1.00 76.77           O  
ATOM   1268  N   TRP   164      13.996  10.237   6.193  1.00 87.43           N  
ATOM   1269  CA  TRP   164      13.306   9.190   5.448  1.00 88.66           C  
ATOM   1270  C   TRP   164      14.252   8.505   4.468  1.00 84.48           C  
ATOM   1271  CB  TRP   164      12.103   9.767   4.698  1.00 85.32           C  
ATOM   1272  O   TRP   164      15.089   9.160   3.843  1.00 78.39           O  
ATOM   1273  CG  TRP   164      11.238   8.731   4.044  1.00 81.42           C  
ATOM   1274  CD1 TRP   164      10.127   8.133   4.570  1.00 75.48           C  
ATOM   1275  CD2 TRP   164      11.419   8.167   2.741  1.00 78.60           C  
ATOM   1276  CE2 TRP   164      10.378   7.233   2.543  1.00 82.85           C  
ATOM   1277  CE3 TRP   164      12.359   8.362   1.721  1.00 81.10           C  
ATOM   1278  NE1 TRP   164       9.605   7.231   3.672  1.00 80.85           N  
ATOM   1279  CH2 TRP   164      11.186   6.704   0.382  1.00 80.11           C  
ATOM   1280  CZ2 TRP   164      10.252   6.494   1.363  1.00 80.08           C  
ATOM   1281  CZ3 TRP   164      12.233   7.626   0.549  1.00 80.43           C  
ATOM   1282  N   PRO   165      14.174   7.187   4.365  1.00 84.30           N  
ATOM   1283  CA  PRO   165      13.388   6.224   5.139  1.00 85.17           C  
ATOM   1284  C   PRO   165      14.005   5.918   6.502  1.00 84.90           C  
ATOM   1285  CB  PRO   165      13.383   4.977   4.250  1.00 83.06           C  
ATOM   1286  O   PRO   165      14.988   6.552   6.895  1.00 82.40           O  
ATOM   1287  CG  PRO   165      14.724   4.973   3.590  1.00 82.41           C  
ATOM   1288  CD  PRO   165      15.122   6.394   3.311  1.00 81.95           C  
ATOM   1289  N   HIS   166      13.453   5.012   7.284  1.00 84.61           N  
ATOM   1290  CA  HIS   166      13.929   4.377   8.507  1.00 85.13           C  
ATOM   1291  C   HIS   166      14.056   5.389   9.641  1.00 85.11           C  
ATOM   1292  CB  HIS   166      15.274   3.688   8.265  1.00 82.98           C  
ATOM   1293  O   HIS   166      15.085   5.443  10.318  1.00 83.24           O  
ATOM   1294  CG  HIS   166      15.243   2.686   7.155  1.00 80.84           C  
ATOM   1295  CD2 HIS   166      16.043   2.532   6.074  1.00 77.77           C  
ATOM   1296  ND1 HIS   166      14.296   1.688   7.080  1.00 77.40           N  
ATOM   1297  CE1 HIS   166      14.517   0.960   5.998  1.00 77.11           C  
ATOM   1298  NE2 HIS   166      15.571   1.452   5.370  1.00 78.73           N  
ATOM   1299  N   SER   167      13.025   6.167   9.766  1.00 87.58           N  
ATOM   1300  CA  SER   167      12.911   7.109  10.875  1.00 87.91           C  
ATOM   1301  C   SER   167      12.564   6.392  12.175  1.00 86.94           C  
ATOM   1302  CB  SER   167      11.853   8.171  10.571  1.00 85.63           C  
ATOM   1303  O   SER   167      12.146   5.232  12.158  1.00 84.60           O  
ATOM   1304  OG  SER   167      10.560   7.593  10.521  1.00 78.16           O  
ATOM   1305  N   SER   168      12.782   7.016  13.316  1.00 89.20           N  
ATOM   1306  CA  SER   168      12.460   6.486  14.637  1.00 90.07           C  
ATOM   1307  C   SER   168      11.810   7.549  15.517  1.00 89.67           C  
ATOM   1308  CB  SER   168      13.718   5.947  15.320  1.00 86.77           C  
ATOM   1309  O   SER   168      11.993   7.550  16.736  1.00 87.47           O  
ATOM   1310  OG  SER   168      14.327   4.940  14.530  1.00 78.59           O  
ATOM   1311  N   PHE   169      11.128   8.453  14.988  1.00 92.95           N  
ATOM   1312  CA  PHE   169      10.668   9.643  15.695  1.00 93.69           C  
ATOM   1313  C   PHE   169       9.293   9.411  16.309  1.00 93.72           C  
ATOM   1314  CB  PHE   169      10.624  10.848  14.750  1.00 92.59           C  
ATOM   1315  O   PHE   169       8.865  10.163  17.188  1.00 92.78           O  
ATOM   1316  CG  PHE   169       9.452  10.836  13.806  1.00 90.05           C  
ATOM   1317  CD1 PHE   169       9.465  10.035  12.670  1.00 85.82           C  
ATOM   1318  CD2 PHE   169       8.338  11.626  14.054  1.00 86.35           C  
ATOM   1319  CE1 PHE   169       8.381  10.023  11.794  1.00 85.66           C  
ATOM   1320  CE2 PHE   169       7.251  11.619  13.184  1.00 85.86           C  
ATOM   1321  CZ  PHE   169       7.276  10.817  12.054  1.00 84.80           C  
ATOM   1322  N   MET   170       8.502   8.397  15.712  1.00 92.81           N  
ATOM   1323  CA  MET   170       7.249   7.985  16.339  1.00 92.98           C  
ATOM   1324  C   MET   170       7.510   7.044  17.510  1.00 92.15           C  
ATOM   1325  CB  MET   170       6.333   7.308  15.318  1.00 92.16           C  
ATOM   1326  O   MET   170       8.107   5.980  17.336  1.00 90.68           O  
ATOM   1327  CG  MET   170       6.040   8.163  14.096  1.00 90.26           C  
ATOM   1328  SD  MET   170       4.999   7.292  12.861  1.00 91.50           S  
ATOM   1329  CE  MET   170       5.216   8.386  11.430  1.00 86.39           C  
ATOM   1330  N   VAL   171       7.151   7.406  18.766  1.00 93.35           N  
ATOM   1331  CA  VAL   171       7.355   6.662  20.005  1.00 93.39           C  
ATOM   1332  C   VAL   171       6.017   6.458  20.712  1.00 93.07           C  
ATOM   1333  CB  VAL   171       8.348   7.383  20.943  1.00 92.74           C  
ATOM   1334  O   VAL   171       5.040   7.152  20.419  1.00 92.32           O  
ATOM   1335  CG1 VAL   171       9.742   7.432  20.319  1.00 90.16           C  
ATOM   1336  CG2 VAL   171       7.853   8.792  21.262  1.00 89.74           C  
ATOM   1337  N   PRO   172       5.891   5.469  21.587  1.00 91.37           N  
ATOM   1338  CA  PRO   172       4.665   5.400  22.386  1.00 91.25           C  
ATOM   1339  C   PRO   172       4.337   6.721  23.078  1.00 90.93           C  
ATOM   1340  CB  PRO   172       4.976   4.308  23.413  1.00 90.55           C  
ATOM   1341  O   PRO   172       5.208   7.325  23.709  1.00 90.05           O  
ATOM   1342  CG  PRO   172       6.057   3.488  22.784  1.00 89.64           C  
ATOM   1343  CD  PRO   172       6.946   4.401  21.989  1.00 89.39           C  
ATOM   1344  N   GLY   173       3.141   7.196  22.855  1.00 89.34           N  
ATOM   1345  CA  GLY   173       2.653   8.434  23.440  1.00 89.37           C  
ATOM   1346  C   GLY   173       2.828   9.635  22.529  1.00 89.57           C  
ATOM   1347  O   GLY   173       2.520  10.764  22.915  1.00 88.80           O  
ATOM   1348  N   GLY   174       3.453   9.495  21.324  1.00 90.59           N  
ATOM   1349  CA  GLY   174       3.473  10.649  20.439  1.00 90.78           C  
ATOM   1350  C   GLY   174       4.639  10.639  19.469  1.00 91.24           C  
ATOM   1351  O   GLY   174       4.898   9.628  18.813  1.00 90.35           O  
ATOM   1352  N   VAL   175       5.202  11.798  19.273  1.00 93.26           N  
ATOM   1353  CA  VAL   175       6.350  11.997  18.394  1.00 93.28           C  
ATOM   1354  C   VAL   175       7.453  12.740  19.144  1.00 92.57           C  
ATOM   1355  CB  VAL   175       5.959  12.772  17.116  1.00 92.52           C  
ATOM   1356  O   VAL   175       7.173  13.520  20.058  1.00 91.25           O  
ATOM   1357  CG1 VAL   175       4.968  11.966  16.278  1.00 89.41           C  
ATOM   1358  CG2 VAL   175       5.373  14.135  17.478  1.00 89.19           C  
ATOM   1359  N   MET   176       8.716  12.560  18.734  1.00 92.53           N  
ATOM   1360  CA  MET   176       9.881  13.067  19.454  1.00 91.53           C  
ATOM   1361  C   MET   176      10.134  14.533  19.117  1.00 89.86           C  
ATOM   1362  CB  MET   176      11.121  12.233  19.127  1.00 88.94           C  
ATOM   1363  O   MET   176      10.826  15.234  19.857  1.00 86.41           O  
ATOM   1364  CG  MET   176      11.073  10.820  19.683  1.00 79.97           C  
ATOM   1365  SD  MET   176      12.678   9.945  19.520  1.00 76.15           S  
ATOM   1366  CE  MET   176      12.784   9.805  17.714  1.00 67.46           C  
ATOM   1367  N   SER   177       9.680  14.944  18.038  1.00 87.95           N  
ATOM   1368  CA  SER   177       9.898  16.326  17.624  1.00 87.51           C  
ATOM   1369  C   SER   177       8.580  17.086  17.518  1.00 88.58           C  
ATOM   1370  CB  SER   177      10.633  16.375  16.284  1.00 84.05           C  
ATOM   1371  O   SER   177       7.602  16.570  16.975  1.00 87.18           O  
ATOM   1372  OG  SER   177       9.909  15.673  15.288  1.00 72.63           O  
ATOM   1373  N   ALA   178       8.612  18.383  17.998  1.00 91.43           N  
ATOM   1374  CA  ALA   178       7.551  19.351  17.731  1.00 91.74           C  
ATOM   1375  C   ALA   178       7.899  20.230  16.534  1.00 92.05           C  
ATOM   1376  CB  ALA   178       7.295  20.213  18.965  1.00 88.91           C  
ATOM   1377  O   ALA   178       8.938  20.893  16.524  1.00 91.04           O  
ATOM   1378  N   PRO   179       7.057  20.223  15.510  1.00 93.55           N  
ATOM   1379  CA  PRO   179       7.351  21.088  14.366  1.00 93.67           C  
ATOM   1380  C   PRO   179       7.227  22.573  14.701  1.00 93.82           C  
ATOM   1381  CB  PRO   179       6.302  20.673  13.331  1.00 92.42           C  
ATOM   1382  O   PRO   179       6.450  22.948  15.582  1.00 93.05           O  
ATOM   1383  CG  PRO   179       5.138  20.194  14.138  1.00 90.25           C  
ATOM   1384  CD  PRO   179       5.659  19.552  15.391  1.00 89.67           C  
ATOM   1385  N   THR   180       7.971  23.448  13.987  1.00 94.74           N  
ATOM   1386  CA  THR   180       7.890  24.904  14.023  1.00 94.99           C  
ATOM   1387  C   THR   180       6.940  25.420  12.946  1.00 95.82           C  
ATOM   1388  CB  THR   180       9.278  25.546  13.838  1.00 94.19           C  
ATOM   1389  O   THR   180       6.604  24.694  12.008  1.00 95.74           O  
ATOM   1390  CG2 THR   180      10.279  24.990  14.845  1.00 91.20           C  
ATOM   1391  OG1 THR   180       9.749  25.275  12.512  1.00 92.69           O  
ATOM   1392  N   LEU   181       6.617  26.697  13.046  1.00 95.18           N  
ATOM   1393  CA  LEU   181       5.831  27.345  12.003  1.00 95.57           C  
ATOM   1394  C   LEU   181       6.556  27.292  10.663  1.00 95.59           C  
ATOM   1395  CB  LEU   181       5.537  28.800  12.380  1.00 94.80           C  
ATOM   1396  O   LEU   181       5.925  27.123   9.617  1.00 95.31           O  
ATOM   1397  CG  LEU   181       4.745  29.618  11.358  1.00 92.16           C  
ATOM   1398  CD1 LEU   181       3.370  28.997  11.133  1.00 89.75           C  
ATOM   1399  CD2 LEU   181       4.614  31.066  11.818  1.00 89.79           C  
ATOM   1400  N   SER   182       7.845  27.396  10.699  1.00 95.83           N  
ATOM   1401  CA  SER   182       8.673  27.292   9.502  1.00 95.89           C  
ATOM   1402  C   SER   182       8.577  25.902   8.883  1.00 96.04           C  
ATOM   1403  CB  SER   182      10.132  27.613   9.829  1.00 94.91           C  
ATOM   1404  O   SER   182       8.535  25.763   7.658  1.00 95.70           O  
ATOM   1405  OG  SER   182      10.932  27.570   8.660  1.00 83.56           O  
ATOM   1406  N   ASP   183       8.548  24.817   9.655  1.00 95.93           N  
ATOM   1407  CA  ASP   183       8.393  23.445   9.180  1.00 96.36           C  
ATOM   1408  C   ASP   183       7.046  23.252   8.487  1.00 96.73           C  
ATOM   1409  CB  ASP   183       8.534  22.457  10.340  1.00 95.91           C  
ATOM   1410  O   ASP   183       6.984  22.721   7.376  1.00 96.58           O  
ATOM   1411  CG  ASP   183       9.909  22.489  10.983  1.00 94.52           C  
ATOM   1412  OD1 ASP   183      10.919  22.616  10.257  1.00 93.37           O  
ATOM   1413  OD2 ASP   183       9.985  22.382  12.226  1.00 93.46           O  
ATOM   1414  N   VAL   184       5.930  23.760   9.025  1.00 96.37           N  
ATOM   1415  CA  VAL   184       4.577  23.657   8.487  1.00 96.52           C  
ATOM   1416  C   VAL   184       4.480  24.442   7.181  1.00 96.71           C  
ATOM   1417  CB  VAL   184       3.525  24.170   9.496  1.00 96.07           C  
ATOM   1418  O   VAL   184       4.014  23.916   6.167  1.00 96.50           O  
ATOM   1419  CG1 VAL   184       2.129  24.155   8.875  1.00 94.05           C  
ATOM   1420  CG2 VAL   184       3.554  23.328  10.770  1.00 94.12           C  
ATOM   1421  N   THR   185       5.039  25.664   7.124  1.00 96.60           N  
ATOM   1422  CA  THR   185       5.033  26.501   5.929  1.00 96.56           C  
ATOM   1423  C   THR   185       5.822  25.841   4.802  1.00 96.68           C  
ATOM   1424  CB  THR   185       5.619  27.895   6.221  1.00 95.46           C  
ATOM   1425  O   THR   185       5.374  25.818   3.654  1.00 96.35           O  
ATOM   1426  CG2 THR   185       5.595  28.773   4.974  1.00 82.94           C  
ATOM   1427  OG1 THR   185       4.847  28.525   7.251  1.00 87.99           O  
ATOM   1428  N   ARG   186       6.937  25.272   5.098  1.00 96.88           N  
ATOM   1429  CA  ARG   186       7.752  24.553   4.123  1.00 96.72           C  
ATOM   1430  C   ARG   186       7.026  23.313   3.611  1.00 96.96           C  
ATOM   1431  CB  ARG   186       9.098  24.159   4.733  1.00 94.83           C  
ATOM   1432  O   ARG   186       7.032  23.036   2.410  1.00 96.58           O  
ATOM   1433  CG  ARG   186      10.076  25.315   4.868  1.00 79.37           C  
ATOM   1434  CD  ARG   186      11.302  24.925   5.682  1.00 73.61           C  
ATOM   1435  NE  ARG   186      12.182  24.029   4.937  1.00 71.35           N  
ATOM   1436  NH1 ARG   186      13.629  23.650   6.697  1.00 62.14           N  
ATOM   1437  NH2 ARG   186      13.997  22.647   4.669  1.00 54.14           N  
ATOM   1438  CZ  ARG   186      13.267  23.444   5.436  1.00 66.17           C  
ATOM   1439  N   ALA   187       6.391  22.539   4.515  1.00 96.89           N  
ATOM   1440  CA  ALA   187       5.630  21.347   4.151  1.00 97.00           C  
ATOM   1441  C   ALA   187       4.486  21.694   3.203  1.00 97.07           C  
ATOM   1442  CB  ALA   187       5.089  20.659   5.402  1.00 96.57           C  
ATOM   1443  O   ALA   187       4.304  21.040   2.173  1.00 96.75           O  
ATOM   1444  N   ILE   188       3.767  22.774   3.437  1.00 97.04           N  
ATOM   1445  CA  ILE   188       2.687  23.263   2.587  1.00 97.01           C  
ATOM   1446  C   ILE   188       3.241  23.640   1.215  1.00 97.03           C  
ATOM   1447  CB  ILE   188       1.968  24.473   3.225  1.00 96.60           C  
ATOM   1448  O   ILE   188       2.735  23.183   0.187  1.00 96.71           O  
ATOM   1449  CG1 ILE   188       1.167  24.030   4.455  1.00 94.57           C  
ATOM   1450  CG2 ILE   188       1.064  25.165   2.202  1.00 94.58           C  
ATOM   1451  CD1 ILE   188       0.662  25.181   5.313  1.00 92.66           C  
ATOM   1452  N   ALA   189       4.317  24.373   1.148  1.00 97.15           N  
ATOM   1453  CA  ALA   189       4.912  24.819  -0.109  1.00 97.14           C  
ATOM   1454  C   ALA   189       5.362  23.630  -0.954  1.00 97.10           C  
ATOM   1455  CB  ALA   189       6.090  25.751   0.161  1.00 96.70           C  
ATOM   1456  O   ALA   189       5.205  23.636  -2.178  1.00 96.80           O  
ATOM   1457  N   ILE   190       5.897  22.579  -0.329  1.00 96.86           N  
ATOM   1458  CA  ILE   190       6.328  21.366  -1.015  1.00 96.87           C  
ATOM   1459  C   ILE   190       5.112  20.623  -1.562  1.00 96.83           C  
ATOM   1460  CB  ILE   190       7.142  20.446  -0.078  1.00 96.52           C  
ATOM   1461  O   ILE   190       5.115  20.175  -2.712  1.00 96.39           O  
ATOM   1462  CG1 ILE   190       8.520  21.056   0.205  1.00 94.11           C  
ATOM   1463  CG2 ILE   190       7.278  19.045  -0.682  1.00 93.85           C  
ATOM   1464  CD1 ILE   190       9.245  20.426   1.386  1.00 92.29           C  
ATOM   1465  N   LEU   191       4.026  20.502  -0.805  1.00 96.88           N  
ATOM   1466  CA  LEU   191       2.819  19.789  -1.211  1.00 96.62           C  
ATOM   1467  C   LEU   191       2.107  20.526  -2.341  1.00 96.67           C  
ATOM   1468  CB  LEU   191       1.871  19.617  -0.022  1.00 94.96           C  
ATOM   1469  O   LEU   191       1.667  19.907  -3.312  1.00 96.04           O  
ATOM   1470  CG  LEU   191       2.215  18.497   0.962  1.00 81.41           C  
ATOM   1471  CD1 LEU   191       1.302  18.565   2.182  1.00 71.08           C  
ATOM   1472  CD2 LEU   191       2.107  17.137   0.282  1.00 70.63           C  
ATOM   1473  N   GLU   192       2.030  21.872  -2.238  1.00 96.91           N  
ATOM   1474  CA  GLU   192       1.460  22.677  -3.314  1.00 96.78           C  
ATOM   1475  C   GLU   192       2.277  22.545  -4.596  1.00 96.73           C  
ATOM   1476  CB  GLU   192       1.371  24.147  -2.897  1.00 95.90           C  
ATOM   1477  O   GLU   192       1.720  22.328  -5.674  1.00 96.24           O  
ATOM   1478  CG  GLU   192       0.407  24.403  -1.747  1.00 90.05           C  
ATOM   1479  CD  GLU   192      -0.996  23.882  -2.013  1.00 85.24           C  
ATOM   1480  OE1 GLU   192      -1.401  23.805  -3.195  1.00 87.06           O  
ATOM   1481  OE2 GLU   192      -1.697  23.549  -1.032  1.00 84.66           O  
ATOM   1482  N   HIS   193       3.597  22.509  -4.481  1.00 96.34           N  
ATOM   1483  CA  HIS   193       4.460  22.302  -5.638  1.00 96.40           C  
ATOM   1484  C   HIS   193       4.235  20.926  -6.254  1.00 96.20           C  
ATOM   1485  CB  HIS   193       5.929  22.469  -5.248  1.00 96.22           C  
ATOM   1486  O   HIS   193       4.211  20.785  -7.479  1.00 95.72           O  
ATOM   1487  CG  HIS   193       6.880  22.252  -6.381  1.00 95.31           C  
ATOM   1488  CD2 HIS   193       7.701  21.214  -6.667  1.00 94.00           C  
ATOM   1489  ND1 HIS   193       7.065  23.178  -7.385  1.00 93.64           N  
ATOM   1490  CE1 HIS   193       7.961  22.716  -8.242  1.00 92.87           C  
ATOM   1491  NE2 HIS   193       8.362  21.527  -7.829  1.00 93.38           N  
ATOM   1492  N   TRP   194       4.038  19.888  -5.437  1.00 95.89           N  
ATOM   1493  CA  TRP   194       3.763  18.529  -5.891  1.00 96.44           C  
ATOM   1494  C   TRP   194       2.396  18.445  -6.562  1.00 96.10           C  
ATOM   1495  CB  TRP   194       3.831  17.546  -4.719  1.00 96.11           C  
ATOM   1496  O   TRP   194       2.266  17.882  -7.651  1.00 95.20           O  
ATOM   1497  CG  TRP   194       3.488  16.134  -5.087  1.00 94.07           C  
ATOM   1498  CD1 TRP   194       4.334  15.185  -5.592  1.00 90.69           C  
ATOM   1499  CD2 TRP   194       2.204  15.511  -4.985  1.00 91.23           C  
ATOM   1500  CE2 TRP   194       2.345  14.183  -5.444  1.00 92.06           C  
ATOM   1501  CE3 TRP   194       0.946  15.948  -4.547  1.00 92.23           C  
ATOM   1502  NE1 TRP   194       3.653  14.010  -5.808  1.00 92.85           N  
ATOM   1503  CH2 TRP   194       0.054  13.740  -5.045  1.00 91.33           C  
ATOM   1504  CZ2 TRP   194       1.273  13.287  -5.478  1.00 91.88           C  
ATOM   1505  CZ3 TRP   194      -0.119  15.055  -4.582  1.00 91.80           C  
ATOM   1506  N   ASN   195       1.421  19.035  -6.013  1.00 97.18           N  
ATOM   1507  CA  ASN   195       0.071  19.098  -6.564  1.00 97.12           C  
ATOM   1508  C   ASN   195       0.051  19.800  -7.919  1.00 97.00           C  
ATOM   1509  CB  ASN   195      -0.875  19.799  -5.588  1.00 96.78           C  
ATOM   1510  O   ASN   195      -0.368  19.216  -8.920  1.00 96.48           O  
ATOM   1511  CG  ASN   195      -2.279  19.949  -6.141  1.00 94.89           C  
ATOM   1512  ND2 ASN   195      -2.651  21.176  -6.488  1.00 93.88           N  
ATOM   1513  OD1 ASN   195      -3.022  18.971  -6.255  1.00 92.86           O  
ATOM   1514  N   ASP   196       0.612  20.994  -8.003  1.00 96.66           N  
ATOM   1515  CA  ASP   196       0.516  21.879  -9.160  1.00 96.60           C  
ATOM   1516  C   ASP   196       1.300  21.321 -10.345  1.00 96.31           C  
ATOM   1517  CB  ASP   196       1.022  23.280  -8.807  1.00 96.19           C  
ATOM   1518  O   ASP   196       0.913  21.517 -11.499  1.00 95.71           O  
ATOM   1519  CG  ASP   196       0.112  24.012  -7.837  1.00 94.07           C  
ATOM   1520  OD1 ASP   196      -0.999  23.517  -7.550  1.00 92.64           O  
ATOM   1521  OD2 ASP   196       0.508  25.097  -7.358  1.00 92.94           O  
ATOM   1522  N   ASN   197       2.447  20.651 -10.072  1.00 96.33           N  
ATOM   1523  CA  ASN   197       3.353  20.258 -11.146  1.00 96.24           C  
ATOM   1524  C   ASN   197       3.148  18.801 -11.548  1.00 95.78           C  
ATOM   1525  CB  ASN   197       4.808  20.496 -10.734  1.00 96.02           C  
ATOM   1526  O   ASN   197       3.432  18.421 -12.686  1.00 94.83           O  
ATOM   1527  CG  ASN   197       5.176  21.966 -10.712  1.00 95.22           C  
ATOM   1528  ND2 ASN   197       5.135  22.570  -9.530  1.00 94.76           N  
ATOM   1529  OD1 ASN   197       5.493  22.555 -11.748  1.00 94.10           O  
ATOM   1530  N   TRP   198       2.598  17.963 -10.654  1.00 95.84           N  
ATOM   1531  CA  TRP   198       2.388  16.560 -10.993  1.00 96.08           C  
ATOM   1532  C   TRP   198       0.906  16.206 -10.956  1.00 95.96           C  
ATOM   1533  CB  TRP   198       3.166  15.653 -10.035  1.00 95.31           C  
ATOM   1534  O   TRP   198       0.323  15.839 -11.980  1.00 94.52           O  
ATOM   1535  CG  TRP   198       2.960  14.188 -10.281  1.00 91.88           C  
ATOM   1536  CD1 TRP   198       3.363  13.471 -11.373  1.00 86.65           C  
ATOM   1537  CD2 TRP   198       2.295  13.262  -9.416  1.00 87.72           C  
ATOM   1538  CE2 TRP   198       2.333  11.999 -10.048  1.00 87.78           C  
ATOM   1539  CE3 TRP   198       1.672  13.378  -8.167  1.00 88.91           C  
ATOM   1540  NE1 TRP   198       2.989  12.154 -11.239  1.00 91.13           N  
ATOM   1541  CH2 TRP   198       1.165  11.000  -8.248  1.00 89.34           C  
ATOM   1542  CZ2 TRP   198       1.770  10.859  -9.471  1.00 90.06           C  
ATOM   1543  CZ3 TRP   198       1.112  12.242  -7.594  1.00 89.82           C  
ATOM   1544  N   LEU   199       0.207  16.294  -9.794  1.00 96.35           N  
ATOM   1545  CA  LEU   199      -1.114  15.711  -9.588  1.00 96.44           C  
ATOM   1546  C   LEU   199      -2.143  16.356 -10.511  1.00 96.37           C  
ATOM   1547  CB  LEU   199      -1.549  15.870  -8.129  1.00 95.87           C  
ATOM   1548  O   LEU   199      -2.745  15.678 -11.346  1.00 95.71           O  
ATOM   1549  CG  LEU   199      -2.922  15.304  -7.765  1.00 93.66           C  
ATOM   1550  CD1 LEU   199      -2.999  13.825  -8.130  1.00 89.94           C  
ATOM   1551  CD2 LEU   199      -3.210  15.510  -6.282  1.00 89.69           C  
ATOM   1552  N   GLU   200      -2.313  17.666 -10.505  1.00 96.29           N  
ATOM   1553  CA  GLU   200      -3.323  18.333 -11.321  1.00 96.44           C  
ATOM   1554  C   GLU   200      -2.843  18.507 -12.759  1.00 95.85           C  
ATOM   1555  CB  GLU   200      -3.688  19.693 -10.721  1.00 96.38           C  
ATOM   1556  O   GLU   200      -3.577  18.211 -13.705  1.00 95.13           O  
ATOM   1557  CG  GLU   200      -4.448  19.600  -9.406  1.00 96.25           C  
ATOM   1558  CD  GLU   200      -5.047  20.926  -8.965  1.00 95.26           C  
ATOM   1559  OE1 GLU   200      -4.580  21.989  -9.433  1.00 94.22           O  
ATOM   1560  OE2 GLU   200      -5.991  20.902  -8.143  1.00 94.63           O  
ATOM   1561  N   LYS   201      -1.599  18.868 -12.967  1.00 95.79           N  
ATOM   1562  CA  LYS   201      -1.083  19.197 -14.293  1.00 95.39           C  
ATOM   1563  C   LYS   201      -0.766  17.934 -15.089  1.00 94.44           C  
ATOM   1564  CB  LYS   201       0.166  20.073 -14.181  1.00 94.30           C  
ATOM   1565  O   LYS   201      -1.274  17.748 -16.197  1.00 92.74           O  
ATOM   1566  CG  LYS   201       0.750  20.493 -15.522  1.00 90.51           C  
ATOM   1567  CD  LYS   201       1.963  21.396 -15.345  1.00 86.18           C  
ATOM   1568  CE  LYS   201       2.563  21.797 -16.686  1.00 83.13           C  
ATOM   1569  NZ  LYS   201       3.763  22.671 -16.517  1.00 84.33           N  
ATOM   1570  N   GLN   202       0.065  17.111 -14.639  1.00 95.10           N  
ATOM   1571  CA  GLN   202       0.563  15.968 -15.397  1.00 95.06           C  
ATOM   1572  C   GLN   202      -0.369  14.768 -15.260  1.00 94.98           C  
ATOM   1573  CB  GLN   202       1.973  15.593 -14.939  1.00 93.79           C  
ATOM   1574  O   GLN   202      -0.724  14.134 -16.255  1.00 94.11           O  
ATOM   1575  CG  GLN   202       2.571  14.412 -15.692  1.00 89.38           C  
ATOM   1576  CD  GLN   202       4.031  14.178 -15.353  1.00 85.38           C  
ATOM   1577  NE2 GLN   202       4.432  12.912 -15.300  1.00 83.86           N  
ATOM   1578  OE1 GLN   202       4.793  15.127 -15.142  1.00 85.64           O  
ATOM   1579  N   TRP   203      -0.880  14.542 -14.142  1.00 95.67           N  
ATOM   1580  CA  TRP   203      -1.618  13.311 -13.878  1.00 95.82           C  
ATOM   1581  C   TRP   203      -3.090  13.468 -14.245  1.00 95.88           C  
ATOM   1582  CB  TRP   203      -1.486  12.909 -12.406  1.00 94.23           C  
ATOM   1583  O   TRP   203      -3.604  12.742 -15.099  1.00 94.41           O  
ATOM   1584  CG  TRP   203      -2.225  11.655 -12.048  1.00 82.68           C  
ATOM   1585  CD1 TRP   203      -3.377  11.556 -11.319  1.00 73.37           C  
ATOM   1586  CD2 TRP   203      -1.857  10.318 -12.401  1.00 75.00           C  
ATOM   1587  CE2 TRP   203      -2.833   9.457 -11.852  1.00 72.68           C  
ATOM   1588  CE3 TRP   203      -0.796   9.763 -13.130  1.00 69.47           C  
ATOM   1589  NE1 TRP   203      -3.748  10.237 -11.197  1.00 82.96           N  
ATOM   1590  CH2 TRP   203      -1.732   7.554 -12.727  1.00 76.93           C  
ATOM   1591  CZ2 TRP   203      -2.780   8.070 -12.010  1.00 81.42           C  
ATOM   1592  CZ3 TRP   203      -0.745   8.382 -13.285  1.00 76.99           C  
ATOM   1593  N   LEU   204      -3.775  14.382 -13.714  1.00 96.10           N  
ATOM   1594  CA  LEU   204      -5.222  14.489 -13.861  1.00 96.11           C  
ATOM   1595  C   LEU   204      -5.584  15.375 -15.049  1.00 95.64           C  
ATOM   1596  CB  LEU   204      -5.852  15.048 -12.583  1.00 95.78           C  
ATOM   1597  O   LEU   204      -6.612  15.163 -15.696  1.00 94.71           O  
ATOM   1598  CG  LEU   204      -5.797  14.146 -11.349  1.00 95.02           C  
ATOM   1599  CD1 LEU   204      -6.348  14.879 -10.131  1.00 93.27           C  
ATOM   1600  CD2 LEU   204      -6.570  12.855 -11.597  1.00 93.02           C  
ATOM   1601  N   GLY   205      -4.780  16.356 -15.354  1.00 96.11           N  
ATOM   1602  CA  GLY   205      -5.115  17.339 -16.372  1.00 95.99           C  
ATOM   1603  C   GLY   205      -6.223  18.284 -15.947  1.00 95.54           C  
ATOM   1604  O   GLY   205      -6.793  18.995 -16.778  1.00 94.19           O  
ATOM   1605  N   CYS   206      -6.610  18.291 -14.689  1.00 95.52           N  
ATOM   1606  CA  CYS   206      -7.609  19.171 -14.093  1.00 95.79           C  
ATOM   1607  C   CYS   206      -7.356  19.351 -12.601  1.00 95.36           C  
ATOM   1608  CB  CYS   206      -9.015  18.616 -14.318  1.00 95.22           C  
ATOM   1609  O   CYS   206      -6.421  18.767 -12.050  1.00 94.37           O  
ATOM   1610  SG  CYS   206      -9.330  17.061 -13.455  1.00 95.97           S  
ATOM   1611  N   SER   207      -8.204  20.175 -11.967  1.00 95.14           N  
ATOM   1612  CA  SER   207      -8.119  20.330 -10.519  1.00 95.61           C  
ATOM   1613  C   SER   207      -8.532  19.050  -9.801  1.00 95.81           C  
ATOM   1614  CB  SER   207      -8.997  21.492 -10.051  1.00 95.13           C  
ATOM   1615  O   SER   207      -9.352  18.283 -10.310  1.00 95.57           O  
ATOM   1616  OG  SER   207     -10.367  21.213 -10.285  1.00 92.09           O  
ATOM   1617  N   VAL   208      -8.043  18.820  -8.590  1.00 94.37           N  
ATOM   1618  CA  VAL   208      -8.359  17.705  -7.703  1.00 94.51           C  
ATOM   1619  C   VAL   208      -9.864  17.657  -7.451  1.00 94.12           C  
ATOM   1620  CB  VAL   208      -7.597  17.812  -6.363  1.00 93.50           C  
ATOM   1621  O   VAL   208     -10.473  16.585  -7.496  1.00 93.27           O  
ATOM   1622  CG1 VAL   208      -8.205  16.876  -5.320  1.00 88.33           C  
ATOM   1623  CG2 VAL   208      -6.115  17.501  -6.567  1.00 87.70           C  
ATOM   1624  N   ASP   209     -10.458  18.835  -7.269  1.00 93.11           N  
ATOM   1625  CA  ASP   209     -11.891  18.903  -6.997  1.00 93.55           C  
ATOM   1626  C   ASP   209     -12.701  18.418  -8.196  1.00 93.56           C  
ATOM   1627  CB  ASP   209     -12.299  20.331  -6.629  1.00 92.79           C  
ATOM   1628  O   ASP   209     -13.617  17.606  -8.046  1.00 93.20           O  
ATOM   1629  CG  ASP   209     -11.771  20.768  -5.274  1.00 90.92           C  
ATOM   1630  OD1 ASP   209     -11.650  19.921  -4.364  1.00 90.77           O  
ATOM   1631  OD2 ASP   209     -11.475  21.972  -5.115  1.00 91.22           O  
ATOM   1632  N   ARG   210     -12.310  18.759  -9.313  1.00 94.21           N  
ATOM   1633  CA  ARG   210     -13.000  18.315 -10.519  1.00 94.40           C  
ATOM   1634  C   ARG   210     -12.910  16.801 -10.675  1.00 94.42           C  
ATOM   1635  CB  ARG   210     -12.420  19.005 -11.756  1.00 93.93           C  
ATOM   1636  O   ARG   210     -13.887  16.152 -11.057  1.00 94.12           O  
ATOM   1637  CG  ARG   210     -13.012  18.516 -13.068  1.00 92.01           C  
ATOM   1638  CD  ARG   210     -14.524  18.692 -13.106  1.00 90.21           C  
ATOM   1639  NE  ARG   210     -15.107  18.091 -14.302  1.00 89.09           N  
ATOM   1640  NH1 ARG   210     -15.878  16.198 -13.227  1.00 86.53           N  
ATOM   1641  NH2 ARG   210     -16.229  16.468 -15.476  1.00 85.19           N  
ATOM   1642  CZ  ARG   210     -15.737  16.920 -14.332  1.00 86.44           C  
ATOM   1643  N   TRP   211     -11.797  16.135 -10.457  1.00 94.37           N  
ATOM   1644  CA  TRP   211     -11.638  14.685 -10.507  1.00 94.82           C  
ATOM   1645  C   TRP   211     -12.526  14.005  -9.470  1.00 93.93           C  
ATOM   1646  CB  TRP   211     -10.175  14.296 -10.279  1.00 94.42           C  
ATOM   1647  O   TRP   211     -13.211  13.026  -9.777  1.00 92.16           O  
ATOM   1648  CG  TRP   211      -9.963  12.829 -10.055  1.00 92.20           C  
ATOM   1649  CD1 TRP   211      -9.765  12.198  -8.858  1.00 88.45           C  
ATOM   1650  CD2 TRP   211      -9.922  11.809 -11.058  1.00 89.34           C  
ATOM   1651  CE2 TRP   211      -9.697  10.581 -10.397  1.00 90.87           C  
ATOM   1652  CE3 TRP   211     -10.056  11.814 -12.453  1.00 91.56           C  
ATOM   1653  NE1 TRP   211      -9.605  10.846  -9.057  1.00 91.86           N  
ATOM   1654  CH2 TRP   211      -9.736   9.402 -12.448  1.00 90.10           C  
ATOM   1655  CZ2 TRP   211      -9.602   9.369 -11.085  1.00 90.81           C  
ATOM   1656  CZ3 TRP   211      -9.961  10.607 -13.135  1.00 90.87           C  
ATOM   1657  N   LEU   212     -12.676  14.576  -8.286  1.00 92.58           N  
ATOM   1658  CA  LEU   212     -13.386  13.955  -7.172  1.00 92.19           C  
ATOM   1659  C   LEU   212     -14.894  14.109  -7.335  1.00 91.17           C  
ATOM   1660  CB  LEU   212     -12.938  14.569  -5.843  1.00 91.79           C  
ATOM   1661  O   LEU   212     -15.667  13.551  -6.553  1.00 89.42           O  
ATOM   1662  CG  LEU   212     -11.518  14.234  -5.385  1.00 91.71           C  
ATOM   1663  CD1 LEU   212     -11.199  14.954  -4.079  1.00 90.04           C  
ATOM   1664  CD2 LEU   212     -11.349  12.727  -5.227  1.00 89.69           C  
ATOM   1665  N   GLU   213     -15.329  14.842  -8.356  1.00 93.13           N  
ATOM   1666  CA  GLU   213     -16.741  14.944  -8.709  1.00 93.25           C  
ATOM   1667  C   GLU   213     -17.229  13.676  -9.405  1.00 92.93           C  
ATOM   1668  CB  GLU   213     -16.986  16.162  -9.604  1.00 92.86           C  
ATOM   1669  O   GLU   213     -18.432  13.416  -9.462  1.00 92.09           O  
ATOM   1670  CG  GLU   213     -16.853  17.493  -8.879  1.00 91.44           C  
ATOM   1671  CD  GLU   213     -16.900  18.692  -9.814  1.00 89.06           C  
ATOM   1672  OE1 GLU   213     -17.058  18.499 -11.040  1.00 89.72           O  
ATOM   1673  OE2 GLU   213     -16.776  19.833  -9.315  1.00 89.39           O  
ATOM   1674  N   ASN   214     -16.317  12.835  -9.953  1.00 92.97           N  
ATOM   1675  CA  ASN   214     -16.695  11.577 -10.586  1.00 93.19           C  
ATOM   1676  C   ASN   214     -17.241  10.579  -9.569  1.00 92.26           C  
ATOM   1677  CB  ASN   214     -15.506  10.974 -11.336  1.00 93.11           C  
ATOM   1678  O   ASN   214     -16.564  10.246  -8.595  1.00 91.14           O  
ATOM   1679  CG  ASN   214     -14.997  11.873 -12.445  1.00 92.98           C  
ATOM   1680  ND2 ASN   214     -13.762  12.342 -12.309  1.00 92.78           N  
ATOM   1681  OD1 ASN   214     -15.708  12.145 -13.416  1.00 92.62           O  
ATOM   1682  N   LYS   215     -18.492  10.011  -9.885  1.00 92.11           N  
ATOM   1683  CA  LYS   215     -19.171   9.118  -8.951  1.00 91.87           C  
ATOM   1684  C   LYS   215     -19.432   7.755  -9.584  1.00 91.50           C  
ATOM   1685  CB  LYS   215     -20.487   9.737  -8.477  1.00 90.41           C  
ATOM   1686  O   LYS   215     -19.666   6.771  -8.879  1.00 90.30           O  
ATOM   1687  CG  LYS   215     -20.322  11.069  -7.760  1.00 85.69           C  
ATOM   1688  CD  LYS   215     -19.366  10.954  -6.581  1.00 82.35           C  
ATOM   1689  CE  LYS   215     -19.234  12.276  -5.836  1.00 77.67           C  
ATOM   1690  NZ  LYS   215     -18.127  12.239  -4.834  1.00 77.06           N  
ATOM   1691  N   THR   216     -19.305   7.700 -10.925  1.00 93.30           N  
ATOM   1692  CA  THR   216     -19.578   6.475 -11.667  1.00 93.89           C  
ATOM   1693  C   THR   216     -18.505   6.232 -12.725  1.00 94.70           C  
ATOM   1694  CB  THR   216     -20.963   6.527 -12.340  1.00 93.13           C  
ATOM   1695  O   THR   216     -17.771   7.151 -13.094  1.00 94.76           O  
ATOM   1696  CG2 THR   216     -22.052   6.875 -11.331  1.00 88.99           C  
ATOM   1697  OG1 THR   216     -20.948   7.520 -13.373  1.00 91.44           O  
ATOM   1698  N   TRP   217     -18.504   5.056 -13.263  1.00 95.26           N  
ATOM   1699  CA  TRP   217     -17.608   4.707 -14.360  1.00 96.00           C  
ATOM   1700  C   TRP   217     -17.899   5.557 -15.592  1.00 95.73           C  
ATOM   1701  CB  TRP   217     -17.736   3.221 -14.707  1.00 95.39           C  
ATOM   1702  O   TRP   217     -16.976   6.013 -16.271  1.00 94.83           O  
ATOM   1703  CG  TRP   217     -16.929   2.802 -15.899  1.00 92.44           C  
ATOM   1704  CD1 TRP   217     -17.379   2.143 -17.009  1.00 88.00           C  
ATOM   1705  CD2 TRP   217     -15.528   3.011 -16.098  1.00 88.78           C  
ATOM   1706  CE2 TRP   217     -15.195   2.453 -17.352  1.00 90.12           C  
ATOM   1707  CE3 TRP   217     -14.520   3.618 -15.337  1.00 87.56           C  
ATOM   1708  NE1 TRP   217     -16.341   1.929 -17.886  1.00 88.03           N  
ATOM   1709  CH2 TRP   217     -12.928   3.083 -17.097  1.00 88.21           C  
ATOM   1710  CZ2 TRP   217     -13.895   2.483 -17.862  1.00 88.39           C  
ATOM   1711  CZ3 TRP   217     -13.226   3.648 -15.846  1.00 88.12           C  
ATOM   1712  N   ASN   218     -19.159   5.802 -15.786  1.00 95.75           N  
ATOM   1713  CA  ASN   218     -19.569   6.637 -16.910  1.00 96.05           C  
ATOM   1714  C   ASN   218     -19.093   8.077 -16.742  1.00 96.29           C  
ATOM   1715  CB  ASN   218     -21.089   6.598 -17.081  1.00 94.98           C  
ATOM   1716  O   ASN   218     -18.704   8.724 -17.716  1.00 96.08           O  
ATOM   1717  CG  ASN   218     -21.576   5.292 -17.677  1.00 89.00           C  
ATOM   1718  ND2 ASN   218     -22.799   4.902 -17.334  1.00 89.09           N  
ATOM   1719  OD1 ASN   218     -20.860   4.638 -18.439  1.00 87.14           O  
ATOM   1720  N   ASP   219     -19.088   8.605 -15.505  1.00 94.89           N  
ATOM   1721  CA  ASP   219     -18.519   9.922 -15.235  1.00 95.37           C  
ATOM   1722  C   ASP   219     -17.029   9.955 -15.569  1.00 95.43           C  
ATOM   1723  CB  ASP   219     -18.739  10.312 -13.772  1.00 94.90           C  
ATOM   1724  O   ASP   219     -16.544  10.916 -16.171  1.00 95.15           O  
ATOM   1725  CG  ASP   219     -20.207  10.371 -13.389  1.00 92.82           C  
ATOM   1726  OD1 ASP   219     -21.052  10.683 -14.255  1.00 92.18           O  
ATOM   1727  OD2 ASP   219     -20.521  10.107 -12.208  1.00 92.55           O  
ATOM   1728  N   VAL   220     -16.274   8.865 -15.261  1.00 95.54           N  
ATOM   1729  CA  VAL   220     -14.842   8.769 -15.523  1.00 95.78           C  
ATOM   1730  C   VAL   220     -14.594   8.729 -17.029  1.00 95.76           C  
ATOM   1731  CB  VAL   220     -14.223   7.524 -14.848  1.00 95.33           C  
ATOM   1732  O   VAL   220     -13.711   9.424 -17.538  1.00 95.27           O  
ATOM   1733  CG1 VAL   220     -12.777   7.327 -15.299  1.00 93.33           C  
ATOM   1734  CG2 VAL   220     -14.299   7.649 -13.327  1.00 93.38           C  
ATOM   1735  N   LEU   221     -15.395   8.003 -17.778  1.00 95.63           N  
ATOM   1736  CA  LEU   221     -15.264   7.944 -19.229  1.00 95.60           C  
ATOM   1737  C   LEU   221     -15.607   9.288 -19.862  1.00 95.05           C  
ATOM   1738  CB  LEU   221     -16.168   6.850 -19.805  1.00 95.38           C  
ATOM   1739  O   LEU   221     -14.895   9.761 -20.751  1.00 94.38           O  
ATOM   1740  CG  LEU   221     -15.791   5.408 -19.460  1.00 95.19           C  
ATOM   1741  CD1 LEU   221     -16.815   4.440 -20.042  1.00 94.41           C  
ATOM   1742  CD2 LEU   221     -14.391   5.085 -19.969  1.00 94.14           C  
ATOM   1743  N   ALA   222     -16.660   9.939 -19.396  1.00 95.26           N  
ATOM   1744  CA  ALA   222     -17.037  11.269 -19.865  1.00 95.31           C  
ATOM   1745  C   ALA   222     -15.965  12.298 -19.517  1.00 95.12           C  
ATOM   1746  CB  ALA   222     -18.381  11.682 -19.269  1.00 94.67           C  
ATOM   1747  O   ALA   222     -15.651  13.174 -20.326  1.00 94.76           O  
ATOM   1748  N   TRP   223     -15.357  12.181 -18.316  1.00 94.55           N  
ATOM   1749  CA  TRP   223     -14.279  13.046 -17.847  1.00 95.60           C  
ATOM   1750  C   TRP   223     -13.072  12.965 -18.775  1.00 94.09           C  
ATOM   1751  CB  TRP   223     -13.868  12.668 -16.421  1.00 95.03           C  
ATOM   1752  O   TRP   223     -12.477  13.988 -19.121  1.00 91.61           O  
ATOM   1753  CG  TRP   223     -12.544  13.231 -15.999  1.00 92.96           C  
ATOM   1754  CD1 TRP   223     -12.305  14.471 -15.475  1.00 89.21           C  
ATOM   1755  CD2 TRP   223     -11.275  12.575 -16.071  1.00 90.13           C  
ATOM   1756  CE2 TRP   223     -10.309  13.476 -15.573  1.00 92.09           C  
ATOM   1757  CE3 TRP   223     -10.860  11.310 -16.509  1.00 90.16           C  
ATOM   1758  NE1 TRP   223     -10.963  14.625 -15.216  1.00 90.71           N  
ATOM   1759  CH2 TRP   223      -8.573  11.908 -15.934  1.00 89.99           C  
ATOM   1760  CZ2 TRP   223      -8.952  13.152 -15.500  1.00 90.44           C  
ATOM   1761  CZ3 TRP   223      -9.510  10.989 -16.435  1.00 90.39           C  
ATOM   1762  N   VAL   224     -12.695  11.842 -19.279  1.00 94.70           N  
ATOM   1763  CA  VAL   224     -11.568  11.663 -20.189  1.00 94.42           C  
ATOM   1764  C   VAL   224     -11.791  12.486 -21.456  1.00 93.24           C  
ATOM   1765  CB  VAL   224     -11.362  10.175 -20.550  1.00 93.51           C  
ATOM   1766  O   VAL   224     -10.861  13.116 -21.965  1.00 91.69           O  
ATOM   1767  CG1 VAL   224     -10.346  10.029 -21.681  1.00 90.31           C  
ATOM   1768  CG2 VAL   224     -10.915   9.385 -19.320  1.00 90.28           C  
ATOM   1769  N   ASP   225     -13.044  12.642 -21.935  1.00 94.00           N  
ATOM   1770  CA  ASP   225     -13.373  13.259 -23.216  1.00 93.51           C  
ATOM   1771  C   ASP   225     -13.829  14.704 -23.028  1.00 92.99           C  
ATOM   1772  CB  ASP   225     -14.457  12.455 -23.938  1.00 91.19           C  
ATOM   1773  O   ASP   225     -14.134  15.396 -24.002  1.00 91.57           O  
ATOM   1774  CG  ASP   225     -13.951  11.129 -24.476  1.00 85.85           C  
ATOM   1775  OD1 ASP   225     -12.771  11.044 -24.881  1.00 84.91           O  
ATOM   1776  OD2 ASP   225     -14.740  10.160 -24.499  1.00 84.61           O  
ATOM   1777  N   GLU   226     -13.950  15.169 -21.846  1.00 94.23           N  
ATOM   1778  CA  GLU   226     -14.484  16.489 -21.520  1.00 94.17           C  
ATOM   1779  C   GLU   226     -13.639  17.595 -22.146  1.00 91.99           C  
ATOM   1780  CB  GLU   226     -14.560  16.679 -20.003  1.00 92.75           C  
ATOM   1781  O   GLU   226     -14.178  18.558 -22.696  1.00 89.19           O  
ATOM   1782  CG  GLU   226     -15.169  18.007 -19.580  1.00 87.03           C  
ATOM   1783  CD  GLU   226     -15.247  18.178 -18.071  1.00 79.38           C  
ATOM   1784  OE1 GLU   226     -15.374  17.161 -17.351  1.00 84.74           O  
ATOM   1785  OE2 GLU   226     -15.182  19.337 -17.605  1.00 83.52           O  
ATOM   1786  N   ASN   227     -12.201  17.463 -22.095  1.00 91.09           N  
ATOM   1787  CA  ASN   227     -11.335  18.452 -22.728  1.00 91.80           C  
ATOM   1788  C   ASN   227      -9.974  17.860 -23.081  1.00 91.74           C  
ATOM   1789  CB  ASN   227     -11.164  19.674 -21.823  1.00 87.68           C  
ATOM   1790  O   ASN   227      -9.633  16.764 -22.632  1.00 90.49           O  
ATOM   1791  CG  ASN   227     -10.456  19.343 -20.523  1.00 78.45           C  
ATOM   1792  ND2 ASN   227     -11.181  19.434 -19.414  1.00 73.71           N  
ATOM   1793  OD1 ASN   227      -9.268  19.010 -20.516  1.00 74.43           O  
ATOM   1794  N   GLU   228      -9.160  18.590 -23.780  1.00 91.87           N  
ATOM   1795  CA  GLU   228      -7.876  18.158 -24.324  1.00 93.18           C  
ATOM   1796  C   GLU   228      -6.865  17.899 -23.211  1.00 93.01           C  
ATOM   1797  CB  GLU   228      -7.328  19.200 -25.301  1.00 89.57           C  
ATOM   1798  O   GLU   228      -6.036  16.993 -23.316  1.00 92.57           O  
ATOM   1799  CG  GLU   228      -6.067  18.757 -26.030  1.00 79.55           C  
ATOM   1800  CD  GLU   228      -5.545  19.794 -27.012  1.00 73.99           C  
ATOM   1801  OE1 GLU   228      -6.136  20.894 -27.104  1.00 80.95           O  
ATOM   1802  OE2 GLU   228      -4.538  19.503 -27.695  1.00 78.64           O  
ATOM   1803  N   SER   229      -6.882  18.598 -22.103  1.00 90.59           N  
ATOM   1804  CA  SER   229      -5.952  18.442 -20.989  1.00 93.15           C  
ATOM   1805  C   SER   229      -6.171  17.116 -20.268  1.00 92.84           C  
ATOM   1806  CB  SER   229      -6.099  19.599 -20.001  1.00 90.11           C  
ATOM   1807  O   SER   229      -5.214  16.394 -19.980  1.00 92.95           O  
ATOM   1808  OG  SER   229      -7.418  19.655 -19.484  1.00 70.47           O  
ATOM   1809  N   GLN   230      -7.405  16.725 -19.991  1.00 90.17           N  
ATOM   1810  CA  GLN   230      -7.772  15.445 -19.394  1.00 93.18           C  
ATOM   1811  C   GLN   230      -7.485  14.290 -20.350  1.00 91.90           C  
ATOM   1812  CB  GLN   230      -9.248  15.441 -18.994  1.00 91.44           C  
ATOM   1813  O   GLN   230      -6.856  13.302 -19.967  1.00 91.53           O  
ATOM   1814  CG  GLN   230      -9.580  16.404 -17.862  1.00 89.41           C  
ATOM   1815  CD  GLN   230     -11.071  16.641 -17.713  1.00 83.47           C  
ATOM   1816  NE2 GLN   230     -11.591  16.412 -16.512  1.00 88.33           N  
ATOM   1817  OE1 GLN   230     -11.750  17.029 -18.669  1.00 88.46           O  
ATOM   1818  N   TYR   231      -7.779  14.517 -21.610  1.00 92.78           N  
ATOM   1819  CA  TYR   231      -7.510  13.546 -22.664  1.00 93.95           C  
ATOM   1820  C   TYR   231      -6.018  13.253 -22.768  1.00 92.34           C  
ATOM   1821  CB  TYR   231      -8.037  14.054 -24.010  1.00 93.03           C  
ATOM   1822  O   TYR   231      -5.616  12.097 -22.922  1.00 91.20           O  
ATOM   1823  CG  TYR   231      -7.860  13.070 -25.141  1.00 92.49           C  
ATOM   1824  CD1 TYR   231      -8.868  12.166 -25.468  1.00 90.08           C  
ATOM   1825  CD2 TYR   231      -6.685  13.042 -25.885  1.00 90.51           C  
ATOM   1826  CE1 TYR   231      -8.709  11.256 -26.508  1.00 90.46           C  
ATOM   1827  CE2 TYR   231      -6.515  12.137 -26.927  1.00 89.01           C  
ATOM   1828  OH  TYR   231      -7.368  10.352 -28.262  1.00 86.31           O  
ATOM   1829  CZ  TYR   231      -7.531  11.250 -27.231  1.00 88.88           C  
ATOM   1830  N   ASN   232      -5.183  14.227 -22.543  1.00 92.22           N  
ATOM   1831  CA  ASN   232      -3.736  14.147 -22.718  1.00 92.75           C  
ATOM   1832  C   ASN   232      -3.018  13.996 -21.380  1.00 92.58           C  
ATOM   1833  CB  ASN   232      -3.217  15.378 -23.463  1.00 90.43           C  
ATOM   1834  O   ASN   232      -1.792  13.874 -21.339  1.00 91.47           O  
ATOM   1835  CG  ASN   232      -3.582  15.367 -24.935  1.00 86.37           C  
ATOM   1836  ND2 ASN   232      -4.109  16.483 -25.423  1.00 86.16           N  
ATOM   1837  OD1 ASN   232      -3.393  14.363 -25.626  1.00 84.94           O  
ATOM   1838  N   SER   233      -3.751  13.999 -20.278  1.00 95.15           N  
ATOM   1839  CA  SER   233      -3.161  13.690 -18.980  1.00 95.57           C  
ATOM   1840  C   SER   233      -2.692  12.240 -18.916  1.00 95.74           C  
ATOM   1841  CB  SER   233      -4.164  13.959 -17.857  1.00 95.24           C  
ATOM   1842  O   SER   233      -3.107  11.412 -19.730  1.00 95.33           O  
ATOM   1843  OG  SER   233      -5.219  13.014 -17.888  1.00 92.90           O  
ATOM   1844  N   ASP   234      -1.880  11.910 -17.964  1.00 95.89           N  
ATOM   1845  CA  ASP   234      -1.398  10.538 -17.837  1.00 96.16           C  
ATOM   1846  C   ASP   234      -2.515   9.602 -17.384  1.00 96.18           C  
ATOM   1847  CB  ASP   234      -0.224  10.471 -16.858  1.00 95.66           C  
ATOM   1848  O   ASP   234      -2.594   8.457 -17.833  1.00 95.74           O  
ATOM   1849  CG  ASP   234       1.064  11.031 -17.435  1.00 93.99           C  
ATOM   1850  OD1 ASP   234       1.169  11.166 -18.673  1.00 92.17           O  
ATOM   1851  OD2 ASP   234       1.982  11.338 -16.645  1.00 92.33           O  
ATOM   1852  N   CYS   235      -3.413  10.041 -16.556  1.00 96.16           N  
ATOM   1853  CA  CYS   235      -4.572   9.274 -16.113  1.00 96.13           C  
ATOM   1854  C   CYS   235      -5.539   9.031 -17.265  1.00 96.24           C  
ATOM   1855  CB  CYS   235      -5.292   9.999 -14.976  1.00 95.04           C  
ATOM   1856  O   CYS   235      -5.940   7.893 -17.515  1.00 95.61           O  
ATOM   1857  SG  CYS   235      -6.635   9.043 -14.238  1.00 92.52           S  
ATOM   1858  N   GLY   236      -5.908  10.081 -17.993  1.00 95.73           N  
ATOM   1859  CA  GLY   236      -6.778   9.931 -19.149  1.00 95.78           C  
ATOM   1860  C   GLY   236      -6.191   9.037 -20.225  1.00 95.80           C  
ATOM   1861  O   GLY   236      -6.876   8.158 -20.751  1.00 95.26           O  
ATOM   1862  N   PHE   237      -4.909   9.159 -20.519  1.00 95.93           N  
ATOM   1863  CA  PHE   237      -4.203   8.289 -21.451  1.00 96.12           C  
ATOM   1864  C   PHE   237      -4.179   6.853 -20.939  1.00 96.02           C  
ATOM   1865  CB  PHE   237      -2.773   8.789 -21.677  1.00 96.03           C  
ATOM   1866  O   PHE   237      -4.463   5.917 -21.689  1.00 95.58           O  
ATOM   1867  CG  PHE   237      -1.951   7.897 -22.569  1.00 95.53           C  
ATOM   1868  CD1 PHE   237      -2.068   7.976 -23.951  1.00 94.47           C  
ATOM   1869  CD2 PHE   237      -1.062   6.980 -22.024  1.00 94.30           C  
ATOM   1870  CE1 PHE   237      -1.310   7.151 -24.779  1.00 93.48           C  
ATOM   1871  CE2 PHE   237      -0.300   6.153 -22.845  1.00 93.50           C  
ATOM   1872  CZ  PHE   237      -0.426   6.240 -24.222  1.00 93.10           C  
ATOM   1873  N   PHE   238      -3.881   6.680 -19.658  1.00 95.66           N  
ATOM   1874  CA  PHE   238      -3.831   5.360 -19.040  1.00 95.79           C  
ATOM   1875  C   PHE   238      -5.167   4.641 -19.189  1.00 95.73           C  
ATOM   1876  CB  PHE   238      -3.456   5.471 -17.559  1.00 95.45           C  
ATOM   1877  O   PHE   238      -5.213   3.489 -19.624  1.00 95.17           O  
ATOM   1878  CG  PHE   238      -3.611   4.184 -16.795  1.00 94.05           C  
ATOM   1879  CD1 PHE   238      -2.643   3.190 -16.878  1.00 91.70           C  
ATOM   1880  CD2 PHE   238      -4.725   3.967 -15.994  1.00 91.65           C  
ATOM   1881  CE1 PHE   238      -2.783   1.997 -16.172  1.00 90.72           C  
ATOM   1882  CE2 PHE   238      -4.872   2.778 -15.286  1.00 91.04           C  
ATOM   1883  CZ  PHE   238      -3.900   1.794 -15.377  1.00 90.37           C  
ATOM   1884  N   ILE   239      -6.298   5.265 -18.919  1.00 95.89           N  
ATOM   1885  CA  ILE   239      -7.629   4.675 -19.026  1.00 95.88           C  
ATOM   1886  C   ILE   239      -7.884   4.234 -20.465  1.00 95.63           C  
ATOM   1887  CB  ILE   239      -8.723   5.664 -18.566  1.00 95.59           C  
ATOM   1888  O   ILE   239      -8.249   3.083 -20.713  1.00 94.95           O  
ATOM   1889  CG1 ILE   239      -8.660   5.861 -17.047  1.00 94.03           C  
ATOM   1890  CG2 ILE   239     -10.109   5.176 -18.998  1.00 94.06           C  
ATOM   1891  CD1 ILE   239      -9.417   7.086 -16.549  1.00 92.88           C  
ATOM   1892  N   ARG   240      -7.585   5.057 -21.468  1.00 95.71           N  
ATOM   1893  CA  ARG   240      -7.808   4.739 -22.875  1.00 95.81           C  
ATOM   1894  C   ARG   240      -6.892   3.610 -23.333  1.00 95.56           C  
ATOM   1895  CB  ARG   240      -7.590   5.977 -23.747  1.00 95.54           C  
ATOM   1896  O   ARG   240      -7.322   2.708 -24.055  1.00 95.15           O  
ATOM   1897  CG  ARG   240      -8.659   7.045 -23.579  1.00 94.64           C  
ATOM   1898  CD  ARG   240      -8.475   8.188 -24.567  1.00 93.96           C  
ATOM   1899  NE  ARG   240      -7.222   8.903 -24.337  1.00 92.61           N  
ATOM   1900  NH1 ARG   240      -6.324   8.414 -26.408  1.00 89.54           N  
ATOM   1901  NH2 ARG   240      -5.132   9.668 -24.904  1.00 89.02           N  
ATOM   1902  CZ  ARG   240      -6.229   8.993 -25.217  1.00 91.41           C  
ATOM   1903  N   TYR   241      -5.647   3.682 -22.882  1.00 95.40           N  
ATOM   1904  CA  TYR   241      -4.670   2.671 -23.270  1.00 95.45           C  
ATOM   1905  C   TYR   241      -5.020   1.316 -22.668  1.00 94.99           C  
ATOM   1906  CB  TYR   241      -3.263   3.088 -22.833  1.00 95.30           C  
ATOM   1907  O   TYR   241      -4.999   0.297 -23.363  1.00 94.18           O  
ATOM   1908  CG  TYR   241      -2.168   2.223 -23.408  1.00 94.62           C  
ATOM   1909  CD1 TYR   241      -1.666   2.457 -24.686  1.00 93.28           C  
ATOM   1910  CD2 TYR   241      -1.633   1.169 -22.675  1.00 93.01           C  
ATOM   1911  CE1 TYR   241      -0.658   1.661 -25.221  1.00 92.23           C  
ATOM   1912  CE2 TYR   241      -0.625   0.366 -23.199  1.00 92.33           C  
ATOM   1913  OH  TYR   241       0.853  -0.171 -24.995  1.00 90.17           O  
ATOM   1914  CZ  TYR   241      -0.145   0.620 -24.471  1.00 91.89           C  
ATOM   1915  N   CYS   242      -5.475   1.256 -21.411  1.00 95.00           N  
ATOM   1916  CA  CYS   242      -5.851   0.022 -20.730  1.00 94.73           C  
ATOM   1917  C   CYS   242      -7.056  -0.625 -21.401  1.00 94.32           C  
ATOM   1918  CB  CYS   242      -6.160   0.295 -19.258  1.00 93.40           C  
ATOM   1919  O   CYS   242      -7.103  -1.847 -21.557  1.00 93.05           O  
ATOM   1920  SG  CYS   242      -4.691   0.569 -18.244  1.00 88.91           S  
ATOM   1921  N   LEU   243      -8.011   0.197 -21.825  1.00 94.48           N  
ATOM   1922  CA  LEU   243      -9.176  -0.300 -22.549  1.00 94.40           C  
ATOM   1923  C   LEU   243      -8.781  -0.805 -23.933  1.00 93.55           C  
ATOM   1924  CB  LEU   243     -10.237   0.797 -22.676  1.00 94.46           C  
ATOM   1925  O   LEU   243      -9.252  -1.856 -24.372  1.00 92.55           O  
ATOM   1926  CG  LEU   243     -10.925   1.228 -21.380  1.00 94.60           C  
ATOM   1927  CD1 LEU   243     -11.811   2.444 -21.630  1.00 93.80           C  
ATOM   1928  CD2 LEU   243     -11.738   0.077 -20.798  1.00 93.40           C  
ATOM   1929  N   ASP   244      -7.858  -0.198 -24.560  1.00 94.65           N  
ATOM   1930  CA  ASP   244      -7.408  -0.555 -25.901  1.00 94.53           C  
ATOM   1931  C   ASP   244      -6.649  -1.880 -25.892  1.00 93.68           C  
ATOM   1932  CB  ASP   244      -6.526   0.552 -26.483  1.00 93.98           C  
ATOM   1933  O   ASP   244      -6.847  -2.721 -26.771  1.00 92.42           O  
ATOM   1934  CG  ASP   244      -6.156   0.313 -27.936  1.00 90.86           C  
ATOM   1935  OD1 ASP   244      -7.058   0.300 -28.802  1.00 88.96           O  
ATOM   1936  OD2 ASP   244      -4.951   0.134 -28.218  1.00 90.19           O  
ATOM   1937  N   VAL   245      -5.855  -2.145 -24.843  1.00 93.78           N  
ATOM   1938  CA  VAL   245      -5.006  -3.331 -24.802  1.00 93.32           C  
ATOM   1939  C   VAL   245      -5.646  -4.394 -23.911  1.00 92.42           C  
ATOM   1940  CB  VAL   245      -3.586  -2.995 -24.294  1.00 92.75           C  
ATOM   1941  O   VAL   245      -5.090  -5.480 -23.734  1.00 90.62           O  
ATOM   1942  CG1 VAL   245      -2.904  -1.989 -25.220  1.00 89.79           C  
ATOM   1943  CG2 VAL   245      -3.644  -2.456 -22.866  1.00 89.26           C  
ATOM   1944  N   GLY   246      -6.784  -4.112 -23.293  1.00 92.82           N  
ATOM   1945  CA  GLY   246      -7.623  -5.085 -22.613  1.00 92.73           C  
ATOM   1946  C   GLY   246      -7.194  -5.346 -21.181  1.00 92.82           C  
ATOM   1947  O   GLY   246      -7.490  -6.404 -20.622  1.00 91.50           O  
ATOM   1948  N   LEU   247      -6.526  -4.407 -20.553  1.00 92.92           N  
ATOM   1949  CA  LEU   247      -6.059  -4.584 -19.183  1.00 93.02           C  
ATOM   1950  C   LEU   247      -7.230  -4.589 -18.206  1.00 92.93           C  
ATOM   1951  CB  LEU   247      -5.071  -3.476 -18.806  1.00 91.64           C  
ATOM   1952  O   LEU   247      -7.068  -4.952 -17.038  1.00 91.88           O  
ATOM   1953  CG  LEU   247      -3.701  -3.531 -19.484  1.00 86.90           C  
ATOM   1954  CD1 LEU   247      -2.789  -2.444 -18.925  1.00 81.14           C  
ATOM   1955  CD2 LEU   247      -3.071  -4.909 -19.307  1.00 81.04           C  
ATOM   1956  N   ASP   248      -8.414  -4.234 -18.588  1.00 93.29           N  
ATOM   1957  CA  ASP   248      -9.685  -4.336 -17.878  1.00 93.19           C  
ATOM   1958  C   ASP   248     -10.154  -5.786 -17.796  1.00 91.63           C  
ATOM   1959  CB  ASP   248     -10.752  -3.476 -18.559  1.00 93.02           C  
ATOM   1960  O   ASP   248     -11.085  -6.103 -17.052  1.00 89.84           O  
ATOM   1961  CG  ASP   248     -11.017  -3.888 -19.997  1.00 93.26           C  
ATOM   1962  OD1 ASP   248     -10.055  -3.988 -20.789  1.00 92.45           O  
ATOM   1963  OD2 ASP   248     -12.197  -4.112 -20.340  1.00 92.08           O  
ATOM   1964  N   LYS   249      -9.505  -6.698 -18.471  1.00 91.42           N  
ATOM   1965  CA  LYS   249      -9.944  -8.088 -18.553  1.00 90.98           C  
ATOM   1966  C   LYS   249      -8.994  -9.010 -17.794  1.00 89.68           C  
ATOM   1967  CB  LYS   249     -10.049  -8.533 -20.013  1.00 89.73           C  
ATOM   1968  O   LYS   249      -9.306 -10.181 -17.566  1.00 87.52           O  
ATOM   1969  CG  LYS   249     -11.061  -7.742 -20.829  1.00 86.86           C  
ATOM   1970  CD  LYS   249     -10.984  -8.096 -22.309  1.00 83.91           C  
ATOM   1971  CE  LYS   249     -11.888  -7.201 -23.146  1.00 80.85           C  
ATOM   1972  NZ  LYS   249     -11.643  -7.380 -24.609  1.00 81.08           N  
ATOM   1973  N   TYR   250      -7.814  -8.508 -17.387  1.00 90.68           N  
ATOM   1974  CA  TYR   250      -6.783  -9.308 -16.736  1.00 91.18           C  
ATOM   1975  C   TYR   250      -6.864  -9.173 -15.220  1.00 90.80           C  
ATOM   1976  CB  TYR   250      -5.392  -8.894 -17.224  1.00 89.92           C  
ATOM   1977  O   TYR   250      -7.188  -8.102 -14.703  1.00 89.79           O  
ATOM   1978  CG  TYR   250      -5.200  -9.048 -18.713  1.00 86.93           C  
ATOM   1979  CD1 TYR   250      -5.132 -10.310 -19.299  1.00 83.43           C  
ATOM   1980  CD2 TYR   250      -5.085  -7.934 -19.537  1.00 83.86           C  
ATOM   1981  CE1 TYR   250      -4.953 -10.458 -20.671  1.00 83.93           C  
ATOM   1982  CE2 TYR   250      -4.906  -8.069 -20.910  1.00 84.09           C  
ATOM   1983  OH  TYR   250      -4.665  -9.473 -22.825  1.00 77.48           O  
ATOM   1984  CZ  TYR   250      -4.842  -9.333 -21.467  1.00 82.25           C  
ATOM   1985  N   GLY   251      -6.635 -10.344 -14.492  1.00 90.61           N  
ATOM   1986  CA  GLY   251      -6.432 -10.312 -13.052  1.00 90.94           C  
ATOM   1987  C   GLY   251      -7.719 -10.129 -12.272  1.00 90.16           C  
ATOM   1988  O   GLY   251      -7.754  -9.390 -11.286  1.00 87.39           O  
ATOM   1989  N   GLN   252      -8.895 -10.656 -12.604  1.00 89.05           N  
ATOM   1990  CA  GLN   252     -10.217 -10.502 -12.006  1.00 87.14           C  
ATOM   1991  C   GLN   252     -10.237 -11.026 -10.573  1.00 82.64           C  
ATOM   1992  CB  GLN   252     -11.273 -11.224 -12.844  1.00 85.98           C  
ATOM   1993  O   GLN   252     -11.071 -10.610  -9.766  1.00 75.70           O  
ATOM   1994  CG  GLN   252     -11.465 -10.634 -14.234  1.00 87.70           C  
ATOM   1995  CD  GLN   252     -12.025  -9.224 -14.202  1.00 85.40           C  
ATOM   1996  NE2 GLN   252     -11.597  -8.394 -15.146  1.00 88.63           N  
ATOM   1997  OE1 GLN   252     -12.836  -8.885 -13.335  1.00 85.59           O  
ATOM   1998  N   GLY   253      -9.236 -11.667  -9.985  1.00 80.69           N  
ATOM   1999  CA  GLY   253      -8.816 -12.003  -8.634  1.00 80.59           C  
ATOM   2000  C   GLY   253      -9.928 -12.602  -7.795  1.00 81.18           C  
ATOM   2001  O   GLY   253     -10.917 -13.104  -8.333  1.00 75.41           O  
ATOM   2002  N   VAL   254      -9.885 -12.530  -6.389  1.00 73.93           N  
ATOM   2003  CA  VAL   254     -10.656 -13.278  -5.402  1.00 73.97           C  
ATOM   2004  C   VAL   254     -12.010 -12.606  -5.186  1.00 73.21           C  
ATOM   2005  CB  VAL   254      -9.899 -13.395  -4.060  1.00 67.03           C  
ATOM   2006  O   VAL   254     -12.978 -13.260  -4.790  1.00 66.79           O  
ATOM   2007  CG1 VAL   254     -10.655 -14.301  -3.090  1.00 55.82           C  
ATOM   2008  CG2 VAL   254      -8.482 -13.918  -4.291  1.00 55.37           C  
ATOM   2009  N   GLY   255     -12.052 -11.273  -5.273  1.00 85.11           N  
ATOM   2010  CA  GLY   255     -13.282 -10.552  -4.982  1.00 85.72           C  
ATOM   2011  C   GLY   255     -13.490 -10.301  -3.501  1.00 85.72           C  
ATOM   2012  O   GLY   255     -14.546  -9.814  -3.091  1.00 82.62           O  
ATOM   2013  N   ASN   256     -12.587 -10.767  -2.573  1.00 90.61           N  
ATOM   2014  CA  ASN   256     -12.597 -10.497  -1.139  1.00 91.74           C  
ATOM   2015  C   ASN   256     -11.530  -9.477  -0.753  1.00 91.50           C  
ATOM   2016  CB  ASN   256     -12.404 -11.793  -0.349  1.00 89.97           C  
ATOM   2017  O   ASN   256     -10.362  -9.625  -1.117  1.00 90.49           O  
ATOM   2018  CG  ASN   256     -13.448 -12.841  -0.680  1.00 85.06           C  
ATOM   2019  ND2 ASN   256     -13.026 -14.098  -0.743  1.00 85.41           N  
ATOM   2020  OD1 ASN   256     -14.623 -12.523  -0.879  1.00 83.33           O  
ATOM   2021  N   TYR   257     -11.881  -8.501   0.048  1.00 91.76           N  
ATOM   2022  CA  TYR   257     -11.019  -7.350   0.293  1.00 92.85           C  
ATOM   2023  C   TYR   257     -10.950  -7.027   1.781  1.00 92.17           C  
ATOM   2024  CB  TYR   257     -11.519  -6.128  -0.483  1.00 92.12           C  
ATOM   2025  O   TYR   257     -11.949  -7.146   2.495  1.00 91.09           O  
ATOM   2026  CG  TYR   257     -11.609  -6.351  -1.973  1.00 91.32           C  
ATOM   2027  CD1 TYR   257     -10.469  -6.306  -2.774  1.00 88.98           C  
ATOM   2028  CD2 TYR   257     -12.832  -6.606  -2.584  1.00 89.28           C  
ATOM   2029  CE1 TYR   257     -10.547  -6.509  -4.148  1.00 89.97           C  
ATOM   2030  CE2 TYR   257     -12.922  -6.811  -3.957  1.00 90.34           C  
ATOM   2031  OH  TYR   257     -11.858  -6.962  -6.089  1.00 85.45           O  
ATOM   2032  CZ  TYR   257     -11.776  -6.761  -4.729  1.00 89.47           C  
ATOM   2033  N   LEU   258      -9.785  -6.598   2.169  1.00 92.15           N  
ATOM   2034  CA  LEU   258      -9.569  -6.132   3.534  1.00 92.44           C  
ATOM   2035  C   LEU   258      -8.938  -4.744   3.541  1.00 91.80           C  
ATOM   2036  CB  LEU   258      -8.680  -7.114   4.302  1.00 91.55           C  
ATOM   2037  O   LEU   258      -7.857  -4.546   2.980  1.00 90.43           O  
ATOM   2038  CG  LEU   258      -8.215  -6.665   5.688  1.00 89.13           C  
ATOM   2039  CD1 LEU   258      -9.405  -6.547   6.634  1.00 85.11           C  
ATOM   2040  CD2 LEU   258      -7.177  -7.635   6.244  1.00 85.55           C  
ATOM   2041  N   ALA   259      -9.586  -3.866   4.257  1.00 89.81           N  
ATOM   2042  CA  ALA   259      -9.020  -2.590   4.686  1.00 89.84           C  
ATOM   2043  C   ALA   259      -9.061  -2.454   6.205  1.00 89.10           C  
ATOM   2044  CB  ALA   259      -9.766  -1.430   4.031  1.00 88.61           C  
ATOM   2045  O   ALA   259     -10.123  -2.586   6.818  1.00 87.38           O  
ATOM   2046  N   THR   260      -7.926  -2.199   6.808  1.00 85.79           N  
ATOM   2047  CA  THR   260      -7.861  -2.135   8.264  1.00 85.06           C  
ATOM   2048  C   THR   260      -8.091  -0.708   8.753  1.00 83.02           C  
ATOM   2049  CB  THR   260      -6.507  -2.648   8.786  1.00 83.54           C  
ATOM   2050  O   THR   260      -8.153  -0.462   9.960  1.00 78.67           O  
ATOM   2051  CG2 THR   260      -6.350  -4.143   8.532  1.00 79.37           C  
ATOM   2052  OG1 THR   260      -5.448  -1.948   8.120  1.00 82.39           O  
ATOM   2053  N   GLY   261      -8.285   0.223   7.806  1.00 79.69           N  
ATOM   2054  CA  GLY   261      -8.453   1.635   8.114  1.00 79.25           C  
ATOM   2055  C   GLY   261      -7.138   2.380   8.235  1.00 78.80           C  
ATOM   2056  O   GLY   261      -6.092   1.770   8.469  1.00 75.08           O  
ATOM   2057  N   THR   262      -7.182   3.716   7.899  1.00 66.70           N  
ATOM   2058  CA  THR   262      -5.925   4.392   7.596  1.00 65.88           C  
ATOM   2059  C   THR   262      -5.424   5.170   8.809  1.00 66.61           C  
ATOM   2060  CB  THR   262      -6.079   5.347   6.398  1.00 59.54           C  
ATOM   2061  O   THR   262      -4.273   5.013   9.222  1.00 61.49           O  
ATOM   2062  CG2 THR   262      -4.725   5.673   5.778  1.00 49.45           C  
ATOM   2063  OG1 THR   262      -6.910   4.730   5.407  1.00 52.44           O  
ATOM   2064  N   TYR   263      -6.298   6.355   9.140  1.00 66.85           N  
ATOM   2065  CA  TYR   263      -5.848   7.488   9.941  1.00 65.81           C  
ATOM   2066  C   TYR   263      -6.774   7.717  11.129  1.00 66.27           C  
ATOM   2067  CB  TYR   263      -5.774   8.756   9.085  1.00 59.44           C  
ATOM   2068  O   TYR   263      -7.988   7.854  10.961  1.00 60.03           O  
ATOM   2069  CG  TYR   263      -4.978   8.585   7.814  1.00 56.28           C  
ATOM   2070  CD1 TYR   263      -3.605   8.354   7.855  1.00 52.21           C  
ATOM   2071  CD2 TYR   263      -5.597   8.653   6.570  1.00 57.76           C  
ATOM   2072  CE1 TYR   263      -2.867   8.198   6.686  1.00 60.52           C  
ATOM   2073  CE2 TYR   263      -4.869   8.498   5.395  1.00 61.68           C  
ATOM   2074  OH  TYR   263      -2.781   8.117   4.303  1.00 52.34           O  
ATOM   2075  CZ  TYR   263      -3.507   8.271   5.463  1.00 55.06           C  
ATOM   2076  N   PHE   264      -6.171   7.579  12.372  1.00 62.70           N  
ATOM   2077  CA  PHE   264      -6.967   7.868  13.559  1.00 63.15           C  
ATOM   2078  C   PHE   264      -7.435   9.318  13.557  1.00 64.00           C  
ATOM   2079  CB  PHE   264      -6.163   7.578  14.830  1.00 56.12           C  
ATOM   2080  O   PHE   264      -6.635  10.234  13.355  1.00 60.29           O  
ATOM   2081  CG  PHE   264      -5.995   6.111  15.121  1.00 51.15           C  
ATOM   2082  CD1 PHE   264      -7.015   5.386  15.725  1.00 44.12           C  
ATOM   2083  CD2 PHE   264      -4.816   5.456  14.789  1.00 47.57           C  
ATOM   2084  CE1 PHE   264      -6.862   4.028  15.995  1.00 42.47           C  
ATOM   2085  CE2 PHE   264      -4.656   4.099  15.055  1.00 46.33           C  
ATOM   2086  CZ  PHE   264      -5.679   3.387  15.659  1.00 42.50           C  
ATOM   2087  N   GLU   265      -8.725   9.493  13.651  1.00 58.40           N  
ATOM   2088  CA  GLU   265      -9.307  10.812  13.878  1.00 59.43           C  
ATOM   2089  C   GLU   265      -8.919  11.358  15.249  1.00 59.63           C  
ATOM   2090  CB  GLU   265     -10.831  10.759  13.745  1.00 53.04           C  
ATOM   2091  O   GLU   265      -9.137  10.700  16.269  1.00 56.68           O  
ATOM   2092  CG  GLU   265     -11.514  12.103  13.951  1.00 48.67           C  
ATOM   2093  CD  GLU   265     -10.996  13.188  13.020  1.00 52.82           C  
ATOM   2094  OE1 GLU   265     -11.068  13.011  11.782  1.00 53.37           O  
ATOM   2095  OE2 GLU   265     -10.514  14.223  13.531  1.00 45.34           O  
ATOM   2096  N   PRO   266      -8.287  12.532  15.324  1.00 53.70           N  
ATOM   2097  CA  PRO   266      -7.828  13.105  16.592  1.00 52.53           C  
ATOM   2098  C   PRO   266      -8.957  13.274  17.606  1.00 54.29           C  
ATOM   2099  CB  PRO   266      -7.258  14.464  16.178  1.00 48.11           C  
ATOM   2100  O   PRO   266      -8.740  13.115  18.810  1.00 52.00           O  
ATOM   2101  CG  PRO   266      -6.874  14.296  14.743  1.00 44.66           C  
ATOM   2102  CD  PRO   266      -7.814  13.311  14.110  1.00 48.32           C  
ATOM   2103  N   SER   267     -10.087  13.829  17.161  1.00 50.47           N  
ATOM   2104  CA  SER   267     -11.200  14.145  18.050  1.00 49.93           C  
ATOM   2105  C   SER   267     -11.705  12.899  18.768  1.00 50.19           C  
ATOM   2106  CB  SER   267     -12.344  14.792  17.268  1.00 45.17           C  
ATOM   2107  O   SER   267     -12.308  12.994  19.840  1.00 47.24           O  
ATOM   2108  OG  SER   267     -12.878  13.887  16.318  1.00 41.93           O  
ATOM   2109  N   LEU   268     -11.427  11.798  18.267  1.00 41.51           N  
ATOM   2110  CA  LEU   268     -11.964  10.557  18.816  1.00 42.44           C  
ATOM   2111  C   LEU   268     -10.978   9.924  19.792  1.00 41.64           C  
ATOM   2112  CB  LEU   268     -12.293   9.571  17.692  1.00 37.68           C  
ATOM   2113  O   LEU   268     -11.286   8.909  20.421  1.00 39.51           O  
ATOM   2114  CG  LEU   268     -13.399   9.992  16.724  1.00 35.35           C  
ATOM   2115  CD1 LEU   268     -13.527   8.977  15.592  1.00 31.31           C  
ATOM   2116  CD2 LEU   268     -14.725  10.148  17.461  1.00 33.64           C  
ATOM   2117  N   TYR   269      -9.811  10.544  20.052  1.00 46.14           N  
ATOM   2118  CA  TYR   269      -8.986  10.141  21.186  1.00 47.01           C  
ATOM   2119  C   TYR   269      -9.658  10.502  22.505  1.00 46.38           C  
ATOM   2120  CB  TYR   269      -7.604  10.797  21.106  1.00 42.82           C  
ATOM   2121  O   TYR   269      -9.295   9.974  23.559  1.00 44.68           O  
ATOM   2122  CG  TYR   269      -6.566   9.944  20.419  1.00 40.58           C  
ATOM   2123  CD1 TYR   269      -5.853   8.976  21.123  1.00 36.58           C  
ATOM   2124  CD2 TYR   269      -6.295  10.104  19.064  1.00 38.50           C  
ATOM   2125  CE1 TYR   269      -4.894   8.189  20.494  1.00 38.17           C  
ATOM   2126  CE2 TYR   269      -5.338   9.323  18.425  1.00 41.76           C  
ATOM   2127  OH  TYR   269      -3.696   7.593  18.519  1.00 30.95           O  
ATOM   2128  CZ  TYR   269      -4.644   8.369  19.147  1.00 35.03           C  
ATOM   2129  N   GLU   270     -10.570  11.408  22.407  1.00 43.93           N  
ATOM   2130  CA  GLU   270     -11.112  11.690  23.733  1.00 43.65           C  
ATOM   2131  C   GLU   270     -11.846  10.478  24.299  1.00 43.87           C  
ATOM   2132  CB  GLU   270     -12.050  12.899  23.684  1.00 40.29           C  
ATOM   2133  O   GLU   270     -11.905  10.294  25.516  1.00 41.37           O  
ATOM   2134  CG  GLU   270     -11.334  14.226  23.485  1.00 37.82           C  
ATOM   2135  CD  GLU   270     -12.268  15.425  23.534  1.00 40.56           C  
ATOM   2136  OE1 GLU   270     -13.502  15.230  23.618  1.00 42.67           O  
ATOM   2137  OE2 GLU   270     -11.761  16.568  23.486  1.00 40.35           O  
ATOM   2138  N   ASN   271     -12.182   9.520  23.482  1.00 36.16           N  
ATOM   2139  CA  ASN   271     -12.890   8.326  23.931  1.00 37.96           C  
ATOM   2140  C   ASN   271     -12.368   7.071  23.238  1.00 36.43           C  
ATOM   2141  CB  ASN   271     -14.395   8.475  23.696  1.00 33.17           C  
ATOM   2142  O   ASN   271     -13.033   6.518  22.360  1.00 34.41           O  
ATOM   2143  CG  ASN   271     -15.195   8.422  24.982  1.00 31.77           C  
ATOM   2144  ND2 ASN   271     -16.352   9.074  24.988  1.00 28.56           N  
ATOM   2145  OD1 ASN   271     -14.777   7.801  25.963  1.00 33.11           O  
ATOM   2146  N   PRO   272     -11.092   6.780  23.321  1.00 41.26           N  
ATOM   2147  CA  PRO   272     -10.640   5.511  22.746  1.00 41.45           C  
ATOM   2148  C   PRO   272     -11.403   4.308  23.296  1.00 41.35           C  
ATOM   2149  CB  PRO   272      -9.163   5.449  23.145  1.00 38.43           C  
ATOM   2150  O   PRO   272     -11.227   3.187  22.814  1.00 39.36           O  
ATOM   2151  CG  PRO   272      -9.065   6.290  24.377  1.00 36.51           C  
ATOM   2152  CD  PRO   272     -10.123   7.353  24.314  1.00 40.36           C  
ATOM   2153  N   THR   273     -12.063   4.492  24.435  1.00 32.48           N  
ATOM   2154  CA  THR   273     -12.874   3.409  24.979  1.00 35.42           C  
ATOM   2155  C   THR   273     -13.998   3.039  24.016  1.00 32.65           C  
ATOM   2156  CB  THR   273     -13.470   3.790  26.347  1.00 29.33           C  
ATOM   2157  O   THR   273     -14.898   2.274  24.370  1.00 30.55           O  
ATOM   2158  CG2 THR   273     -12.387   3.860  27.419  1.00 26.86           C  
ATOM   2159  OG1 THR   273     -14.107   5.069  26.244  1.00 21.54           O  
ATOM   2160  N   ILE   274     -13.893   3.546  22.708  1.00 31.52           N  
ATOM   2161  CA  ILE   274     -14.882   2.867  21.878  1.00 33.25           C  
ATOM   2162  C   ILE   274     -14.422   1.440  21.589  1.00 31.64           C  
ATOM   2163  CB  ILE   274     -15.129   3.629  20.556  1.00 29.25           C  
ATOM   2164  O   ILE   274     -13.438   1.231  20.877  1.00 30.21           O  
ATOM   2165  CG1 ILE   274     -15.629   5.049  20.844  1.00 27.85           C  
ATOM   2166  CG2 ILE   274     -16.120   2.868  19.671  1.00 27.81           C  
ATOM   2167  CD1 ILE   274     -15.764   5.921  19.603  1.00 26.42           C  
ATOM   2168  N   GLU   275     -14.224   0.666  22.658  1.00 35.15           N  
ATOM   2169  CA  GLU   275     -14.503  -0.757  22.489  1.00 36.40           C  
ATOM   2170  C   GLU   275     -15.328  -1.012  21.231  1.00 35.16           C  
ATOM   2171  CB  GLU   275     -15.229  -1.313  23.716  1.00 31.75           C  
ATOM   2172  O   GLU   275     -16.453  -0.524  21.111  1.00 33.02           O  
ATOM   2173  CG  GLU   275     -14.317  -1.571  24.907  1.00 30.50           C  
ATOM   2174  CD  GLU   275     -15.044  -2.166  26.102  1.00 33.42           C  
ATOM   2175  OE1 GLU   275     -16.290  -2.281  26.059  1.00 36.83           O  
ATOM   2176  OE2 GLU   275     -14.362  -2.519  27.090  1.00 32.19           O  
ATOM   2177  N   GLY   276     -14.594  -1.089  20.012  1.00 35.48           N  
ATOM   2178  CA  GLY   276     -15.232  -1.749  18.884  1.00 35.22           C  
ATOM   2179  C   GLY   276     -15.449  -0.827  17.699  1.00 35.46           C  
ATOM   2180  O   GLY   276     -16.003  -1.240  16.678  1.00 32.80           O  
ATOM   2181  N   ARG   277     -14.625   0.328  17.401  1.00 33.12           N  
ATOM   2182  CA  ARG   277     -15.078   0.894  16.135  1.00 35.06           C  
ATOM   2183  C   ARG   277     -14.033   1.840  15.553  1.00 33.23           C  
ATOM   2184  CB  ARG   277     -16.407   1.630  16.319  1.00 30.30           C  
ATOM   2185  O   ARG   277     -13.531   2.723  16.251  1.00 32.01           O  
ATOM   2186  CG  ARG   277     -17.601   0.708  16.505  1.00 28.71           C  
ATOM   2187  CD  ARG   277     -18.913   1.481  16.521  1.00 32.21           C  
ATOM   2188  NE  ARG   277     -20.009   0.671  17.045  1.00 26.94           N  
ATOM   2189  NH1 ARG   277     -21.656   2.218  16.564  1.00 24.85           N  
ATOM   2190  NH2 ARG   277     -22.203   0.225  17.555  1.00 21.52           N  
ATOM   2191  CZ  ARG   277     -21.287   1.040  17.053  1.00 25.24           C  
ATOM   2192  N   ASN   278     -13.372   1.532  14.359  1.00 36.30           N  
ATOM   2193  CA  ASN   278     -13.072   2.060  13.032  1.00 37.86           C  
ATOM   2194  C   ASN   278     -13.553   3.500  12.881  1.00 36.48           C  
ATOM   2195  CB  ASN   278     -13.694   1.175  11.949  1.00 32.97           C  
ATOM   2196  O   ASN   278     -13.196   4.180  11.917  1.00 34.56           O  
ATOM   2197  CG  ASN   278     -13.008  -0.172  11.831  1.00 30.56           C  
ATOM   2198  ND2 ASN   278     -13.710  -1.147  11.267  1.00 27.84           N  
ATOM   2199  OD1 ASN   278     -11.857  -0.335  12.244  1.00 32.05           O  
ATOM   2200  N   ALA   279     -14.493   4.059  13.770  1.00 36.57           N  
ATOM   2201  CA  ALA   279     -15.042   5.401  13.590  1.00 37.13           C  
ATOM   2202  C   ALA   279     -13.943   6.457  13.658  1.00 36.66           C  
ATOM   2203  CB  ALA   279     -16.113   5.683  14.640  1.00 31.94           C  
ATOM   2204  O   ALA   279     -14.129   7.586  13.198  1.00 33.82           O  
ATOM   2205  N   ALA   280     -12.778   6.086  13.986  1.00 41.31           N  
ATOM   2206  CA  ALA   280     -11.715   7.070  14.179  1.00 42.00           C  
ATOM   2207  C   ALA   280     -10.790   7.122  12.967  1.00 42.13           C  
ATOM   2208  CB  ALA   280     -10.917   6.750  15.440  1.00 35.24           C  
ATOM   2209  O   ALA   280      -9.724   7.740  13.018  1.00 39.26           O  
ATOM   2210  N   LEU   281     -11.149   6.557  11.864  1.00 53.67           N  
ATOM   2211  CA  LEU   281     -10.207   6.485  10.752  1.00 52.56           C  
ATOM   2212  C   LEU   281     -10.683   7.338   9.581  1.00 55.26           C  
ATOM   2213  CB  LEU   281     -10.022   5.034  10.300  1.00 47.92           C  
ATOM   2214  O   LEU   281     -11.878   7.373   9.278  1.00 53.28           O  
ATOM   2215  CG  LEU   281      -9.433   4.072  11.333  1.00 43.34           C  
ATOM   2216  CD1 LEU   281      -9.467   2.642  10.804  1.00 35.03           C  
ATOM   2217  CD2 LEU   281      -8.009   4.480  11.693  1.00 39.94           C  
ATOM   2218  N   ILE   282      -9.959   8.221   8.978  1.00 62.74           N  
ATOM   2219  CA  ILE   282     -10.194   8.934   7.727  1.00 60.93           C  
ATOM   2220  C   ILE   282      -9.987   7.987   6.547  1.00 61.20           C  
ATOM   2221  CB  ILE   282      -9.268  10.164   7.596  1.00 53.44           C  
ATOM   2222  O   ILE   282     -10.685   8.084   5.535  1.00 55.07           O  
ATOM   2223  CG1 ILE   282      -9.513  11.142   8.751  1.00 43.42           C  
ATOM   2224  CG2 ILE   282      -9.473  10.852   6.243  1.00 43.15           C  
ATOM   2225  CD1 ILE   282      -8.555  12.325   8.773  1.00 41.03           C  
ATOM   2226  N   GLY   283     -10.279   6.737   6.624  1.00 74.40           N  
ATOM   2227  CA  GLY   283     -10.351   5.551   5.786  1.00 73.64           C  
ATOM   2228  C   GLY   283     -11.044   4.383   6.462  1.00 73.96           C  
ATOM   2229  O   GLY   283     -10.658   3.977   7.561  1.00 69.81           O  
ATOM   2230  N   ARG   284     -12.139   4.095   5.909  1.00 77.41           N  
ATOM   2231  CA  ARG   284     -13.022   3.075   6.464  1.00 77.72           C  
ATOM   2232  C   ARG   284     -12.309   1.731   6.570  1.00 78.21           C  
ATOM   2233  CB  ARG   284     -14.284   2.933   5.610  1.00 75.87           C  
ATOM   2234  O   ARG   284     -11.672   1.284   5.614  1.00 77.04           O  
ATOM   2235  CG  ARG   284     -15.369   2.081   6.250  1.00 73.40           C  
ATOM   2236  CD  ARG   284     -16.663   2.121   5.449  1.00 71.99           C  
ATOM   2237  NE  ARG   284     -17.745   1.423   6.138  1.00 61.65           N  
ATOM   2238  NH1 ARG   284     -19.376   2.019   4.615  1.00 59.98           N  
ATOM   2239  NH2 ARG   284     -19.913   0.725   6.430  1.00 56.53           N  
ATOM   2240  CZ  ARG   284     -19.009   1.391   5.726  1.00 64.97           C  
ATOM   2241  N   SER   285     -12.389   1.151   7.709  1.00 81.85           N  
ATOM   2242  CA  SER   285     -12.005  -0.243   7.906  1.00 82.50           C  
ATOM   2243  C   SER   285     -13.153  -1.186   7.562  1.00 82.73           C  
ATOM   2244  CB  SER   285     -11.557  -0.478   9.349  1.00 80.48           C  
ATOM   2245  O   SER   285     -14.323  -0.845   7.752  1.00 81.49           O  
ATOM   2246  OG  SER   285     -12.655  -0.378  10.239  1.00 74.81           O  
ATOM   2247  N   GLY   286     -12.746  -2.341   7.037  1.00 86.47           N  
ATOM   2248  CA  GLY   286     -13.754  -3.354   6.765  1.00 86.73           C  
ATOM   2249  C   GLY   286     -13.234  -4.502   5.920  1.00 87.50           C  
ATOM   2250  O   GLY   286     -12.128  -4.430   5.379  1.00 87.06           O  
ATOM   2251  N   VAL   287     -14.058  -5.536   5.935  1.00 89.50           N  
ATOM   2252  CA  VAL   287     -13.865  -6.710   5.090  1.00 89.77           C  
ATOM   2253  C   VAL   287     -15.019  -6.827   4.098  1.00 89.35           C  
ATOM   2254  CB  VAL   287     -13.751  -8.002   5.931  1.00 89.10           C  
ATOM   2255  O   VAL   287     -16.185  -6.882   4.495  1.00 88.47           O  
ATOM   2256  CG1 VAL   287     -13.569  -9.219   5.027  1.00 88.15           C  
ATOM   2257  CG2 VAL   287     -12.595  -7.892   6.923  1.00 87.88           C  
ATOM   2258  N   PHE   288     -14.657  -6.781   2.901  1.00 88.67           N  
ATOM   2259  CA  PHE   288     -15.599  -7.097   1.834  1.00 88.95           C  
ATOM   2260  C   PHE   288     -15.404  -8.527   1.345  1.00 89.19           C  
ATOM   2261  CB  PHE   288     -15.439  -6.117   0.667  1.00 86.35           C  
ATOM   2262  O   PHE   288     -14.360  -8.859   0.781  1.00 88.02           O  
ATOM   2263  CG  PHE   288     -16.527  -6.223  -0.368  1.00 77.65           C  
ATOM   2264  CD1 PHE   288     -17.741  -5.570  -0.189  1.00 70.56           C  
ATOM   2265  CD2 PHE   288     -16.335  -6.975  -1.519  1.00 70.56           C  
ATOM   2266  CE1 PHE   288     -18.749  -5.666  -1.145  1.00 69.14           C  
ATOM   2267  CE2 PHE   288     -17.339  -7.075  -2.479  1.00 69.31           C  
ATOM   2268  CZ  PHE   288     -18.545  -6.421  -2.289  1.00 67.79           C  
ATOM   2269  N   ALA   289     -16.419  -9.351   1.528  1.00 89.70           N  
ATOM   2270  CA  ALA   289     -16.393 -10.755   1.125  1.00 89.77           C  
ATOM   2271  C   ALA   289     -17.772 -11.217   0.661  1.00 89.06           C  
ATOM   2272  CB  ALA   289     -15.901 -11.630   2.275  1.00 88.55           C  
ATOM   2273  O   ALA   289     -18.785 -10.887   1.280  1.00 87.87           O  
ATOM   2274  N   ASP   290     -17.735 -11.866  -0.503  1.00 86.39           N  
ATOM   2275  CA  ASP   290     -18.949 -12.406  -1.108  1.00 85.65           C  
ATOM   2276  C   ASP   290     -20.008 -11.319  -1.278  1.00 84.50           C  
ATOM   2277  CB  ASP   290     -19.504 -13.554  -0.263  1.00 83.22           C  
ATOM   2278  O   ASP   290     -21.172 -11.519  -0.923  1.00 82.28           O  
ATOM   2279  CG  ASP   290     -20.563 -14.367  -0.989  1.00 77.58           C  
ATOM   2280  OD1 ASP   290     -20.461 -14.537  -2.223  1.00 73.81           O  
ATOM   2281  OD2 ASP   290     -21.508 -14.838  -0.321  1.00 77.85           O  
ATOM   2282  N   GLY   291     -19.622 -10.150  -1.626  1.00 83.68           N  
ATOM   2283  CA  GLY   291     -20.490  -9.022  -1.926  1.00 83.71           C  
ATOM   2284  C   GLY   291     -21.062  -8.363  -0.685  1.00 83.76           C  
ATOM   2285  O   GLY   291     -21.969  -7.534  -0.778  1.00 82.84           O  
ATOM   2286  N   ARG   292     -20.555  -8.759   0.451  1.00 84.64           N  
ATOM   2287  CA  ARG   292     -21.029  -8.225   1.724  1.00 85.27           C  
ATOM   2288  C   ARG   292     -19.899  -7.537   2.484  1.00 85.76           C  
ATOM   2289  CB  ARG   292     -21.636  -9.337   2.581  1.00 83.98           C  
ATOM   2290  O   ARG   292     -18.752  -7.985   2.440  1.00 85.83           O  
ATOM   2291  CG  ARG   292     -22.857  -9.997   1.960  1.00 81.30           C  
ATOM   2292  CD  ARG   292     -23.452 -11.058   2.875  1.00 80.52           C  
ATOM   2293  NE  ARG   292     -22.604 -12.244   2.948  1.00 77.41           N  
ATOM   2294  NH1 ARG   292     -23.896 -13.324   4.529  1.00 77.10           N  
ATOM   2295  NH2 ARG   292     -21.996 -14.320   3.720  1.00 74.36           N  
ATOM   2296  CZ  ARG   292     -22.834 -13.293   3.732  1.00 74.46           C  
ATOM   2297  N   TYR   293     -20.273  -6.560   3.182  1.00 86.05           N  
ATOM   2298  CA  TYR   293     -19.380  -5.837   4.080  1.00 86.46           C  
ATOM   2299  C   TYR   293     -19.459  -6.397   5.495  1.00 86.47           C  
ATOM   2300  CB  TYR   293     -19.719  -4.344   4.089  1.00 85.15           C  
ATOM   2301  O   TYR   293     -20.549  -6.684   5.995  1.00 85.64           O  
ATOM   2302  CG  TYR   293     -18.855  -3.530   5.022  1.00 83.27           C  
ATOM   2303  CD1 TYR   293     -17.612  -3.054   4.613  1.00 80.73           C  
ATOM   2304  CD2 TYR   293     -19.280  -3.238   6.314  1.00 81.14           C  
ATOM   2305  CE1 TYR   293     -16.811  -2.306   5.470  1.00 80.61           C  
ATOM   2306  CE2 TYR   293     -18.488  -2.490   7.179  1.00 81.31           C  
ATOM   2307  OH  TYR   293     -16.469  -1.289   7.601  1.00 75.78           O  
ATOM   2308  CZ  TYR   293     -17.257  -2.029   6.749  1.00 77.83           C  
ATOM   2309  N   PHE   294     -18.312  -6.529   6.096  1.00 86.41           N  
ATOM   2310  CA  PHE   294     -18.132  -6.893   7.496  1.00 86.88           C  
ATOM   2311  C   PHE   294     -17.191  -5.917   8.193  1.00 86.17           C  
ATOM   2312  CB  PHE   294     -17.591  -8.320   7.617  1.00 86.50           C  
ATOM   2313  O   PHE   294     -16.182  -5.502   7.618  1.00 85.08           O  
ATOM   2314  CG  PHE   294     -18.416  -9.346   6.888  1.00 87.41           C  
ATOM   2315  CD1 PHE   294     -19.385 -10.083   7.558  1.00 86.61           C  
ATOM   2316  CD2 PHE   294     -18.222  -9.574   5.532  1.00 86.81           C  
ATOM   2317  CE1 PHE   294     -20.150 -11.033   6.886  1.00 86.92           C  
ATOM   2318  CE2 PHE   294     -18.983 -10.522   4.853  1.00 87.04           C  
ATOM   2319  CZ  PHE   294     -19.946 -11.251   5.533  1.00 86.10           C  
ATOM   2320  N   GLU   295     -17.545  -5.582   9.431  1.00 83.58           N  
ATOM   2321  CA  GLU   295     -16.606  -4.821  10.249  1.00 83.55           C  
ATOM   2322  C   GLU   295     -15.341  -5.626  10.531  1.00 84.51           C  
ATOM   2323  CB  GLU   295     -17.262  -4.394  11.565  1.00 81.29           C  
ATOM   2324  O   GLU   295     -15.413  -6.816  10.843  1.00 83.82           O  
ATOM   2325  CG  GLU   295     -16.440  -3.393  12.365  1.00 73.90           C  
ATOM   2326  CD  GLU   295     -17.170  -2.859  13.587  1.00 70.64           C  
ATOM   2327  OE1 GLU   295     -18.352  -3.217  13.793  1.00 66.20           O  
ATOM   2328  OE2 GLU   295     -16.556  -2.075  14.344  1.00 63.31           O  
ATOM   2329  N   PHE   296     -14.219  -4.941  10.389  1.00 85.61           N  
ATOM   2330  CA  PHE   296     -12.941  -5.590  10.656  1.00 86.03           C  
ATOM   2331  C   PHE   296     -12.783  -5.882  12.143  1.00 85.63           C  
ATOM   2332  CB  PHE   296     -11.781  -4.718  10.166  1.00 85.18           C  
ATOM   2333  O   PHE   296     -12.874  -4.975  12.973  1.00 84.52           O  
ATOM   2334  CG  PHE   296     -10.423  -5.263  10.514  1.00 85.58           C  
ATOM   2335  CD1 PHE   296      -9.917  -6.379   9.859  1.00 84.19           C  
ATOM   2336  CD2 PHE   296      -9.651  -4.659  11.498  1.00 84.65           C  
ATOM   2337  CE1 PHE   296      -8.660  -6.886  10.180  1.00 84.57           C  
ATOM   2338  CE2 PHE   296      -8.393  -5.160  11.824  1.00 84.73           C  
ATOM   2339  CZ  PHE   296      -7.900  -6.274  11.165  1.00 83.00           C  
ATOM   2340  N   ASP   297     -12.469  -7.061  12.499  1.00 86.32           N  
ATOM   2341  CA  ASP   297     -12.108  -7.537  13.831  1.00 86.75           C  
ATOM   2342  C   ASP   297     -10.798  -8.320  13.799  1.00 87.46           C  
ATOM   2343  CB  ASP   297     -13.227  -8.405  14.411  1.00 85.79           C  
ATOM   2344  O   ASP   297     -10.729  -9.400  13.208  1.00 87.45           O  
ATOM   2345  CG  ASP   297     -12.966  -8.826  15.847  1.00 84.35           C  
ATOM   2346  OD1 ASP   297     -11.851  -8.589  16.360  1.00 85.41           O  
ATOM   2347  OD2 ASP   297     -13.883  -9.404  16.470  1.00 84.09           O  
ATOM   2348  N   GLN   298      -9.815  -7.865  14.416  1.00 87.69           N  
ATOM   2349  CA  GLN   298      -8.479  -8.453  14.443  1.00 88.18           C  
ATOM   2350  C   GLN   298      -8.505  -9.851  15.054  1.00 88.58           C  
ATOM   2351  CB  GLN   298      -7.515  -7.557  15.223  1.00 86.14           C  
ATOM   2352  O   GLN   298      -7.572 -10.634  14.865  1.00 87.79           O  
ATOM   2353  CG  GLN   298      -7.908  -7.352  16.679  1.00 81.64           C  
ATOM   2354  CD  GLN   298      -7.300  -8.390  17.604  1.00 79.89           C  
ATOM   2355  NE2 GLN   298      -7.675  -8.342  18.878  1.00 76.39           N  
ATOM   2356  OE1 GLN   298      -6.500  -9.228  17.177  1.00 78.58           O  
ATOM   2357  N   ALA   299      -9.511 -10.205  15.855  1.00 88.54           N  
ATOM   2358  CA  ALA   299      -9.661 -11.527  16.458  1.00 88.78           C  
ATOM   2359  C   ALA   299      -9.891 -12.593  15.390  1.00 89.03           C  
ATOM   2360  CB  ALA   299     -10.810 -11.527  17.462  1.00 87.51           C  
ATOM   2361  O   ALA   299      -9.609 -13.773  15.612  1.00 88.56           O  
ATOM   2362  N   ASN   300     -10.298 -12.204  14.205  1.00 91.29           N  
ATOM   2363  CA  ASN   300     -10.619 -13.111  13.107  1.00 91.88           C  
ATOM   2364  C   ASN   300      -9.430 -13.297  12.168  1.00 91.88           C  
ATOM   2365  CB  ASN   300     -11.835 -12.604  12.330  1.00 91.14           C  
ATOM   2366  O   ASN   300      -9.518 -14.038  11.188  1.00 91.11           O  
ATOM   2367  CG  ASN   300     -13.126 -12.735  13.115  1.00 89.97           C  
ATOM   2368  ND2 ASN   300     -14.032 -11.783  12.928  1.00 89.84           N  
ATOM   2369  OD1 ASN   300     -13.306 -13.683  13.884  1.00 88.78           O  
ATOM   2370  N   VAL   301      -8.326 -12.624  12.422  1.00 92.23           N  
ATOM   2371  CA  VAL   301      -7.110 -12.792  11.632  1.00 92.24           C  
ATOM   2372  C   VAL   301      -6.380 -14.060  12.070  1.00 91.69           C  
ATOM   2373  CB  VAL   301      -6.176 -11.568  11.760  1.00 91.65           C  
ATOM   2374  O   VAL   301      -6.136 -14.263  13.262  1.00 90.66           O  
ATOM   2375  CG1 VAL   301      -4.901 -11.774  10.944  1.00 90.31           C  
ATOM   2376  CG2 VAL   301      -6.899 -10.298  11.317  1.00 90.30           C  
ATOM   2377  N   THR   302      -5.998 -14.860  11.087  1.00 92.19           N  
ATOM   2378  CA  THR   302      -5.165 -16.038  11.300  1.00 92.14           C  
ATOM   2379  C   THR   302      -4.022 -16.083  10.290  1.00 91.87           C  
ATOM   2380  CB  THR   302      -5.993 -17.333  11.200  1.00 90.92           C  
ATOM   2381  O   THR   302      -4.113 -15.485   9.215  1.00 90.99           O  
ATOM   2382  CG2 THR   302      -7.102 -17.359  12.247  1.00 83.86           C  
ATOM   2383  OG1 THR   302      -6.579 -17.419   9.896  1.00 86.94           O  
ATOM   2384  N   GLU   303      -3.013 -16.781  10.619  1.00 90.73           N  
ATOM   2385  CA  GLU   303      -1.911 -17.081   9.710  1.00 90.33           C  
ATOM   2386  C   GLU   303      -1.760 -18.586   9.504  1.00 89.73           C  
ATOM   2387  CB  GLU   303      -0.602 -16.488  10.237  1.00 88.49           C  
ATOM   2388  O   GLU   303      -1.518 -19.327  10.459  1.00 88.23           O  
ATOM   2389  CG  GLU   303      -0.587 -14.967  10.276  1.00 82.58           C  
ATOM   2390  CD  GLU   303       0.755 -14.390  10.698  1.00 79.58           C  
ATOM   2391  OE1 GLU   303       1.047 -14.361  11.915  1.00 77.21           O  
ATOM   2392  OE2 GLU   303       1.519 -13.962   9.804  1.00 75.35           O  
ATOM   2393  N   ASP   304      -1.881 -18.928   8.296  1.00 89.99           N  
ATOM   2394  CA  ASP   304      -1.587 -20.304   7.907  1.00 90.00           C  
ATOM   2395  C   ASP   304      -0.140 -20.445   7.439  1.00 89.71           C  
ATOM   2396  CB  ASP   304      -2.543 -20.767   6.806  1.00 89.07           C  
ATOM   2397  O   ASP   304       0.329 -19.662   6.610  1.00 88.73           O  
ATOM   2398  CG  ASP   304      -2.523 -22.270   6.595  1.00 86.75           C  
ATOM   2399  OD1 ASP   304      -1.449 -22.828   6.282  1.00 86.09           O  
ATOM   2400  OD2 ASP   304      -3.591 -22.903   6.742  1.00 86.24           O  
ATOM   2401  N   VAL   305       0.502 -21.540   7.914  1.00 88.53           N  
ATOM   2402  CA  VAL   305       1.918 -21.725   7.615  1.00 88.43           C  
ATOM   2403  C   VAL   305       2.145 -23.116   7.028  1.00 88.39           C  
ATOM   2404  CB  VAL   305       2.794 -21.526   8.872  1.00 87.01           C  
ATOM   2405  O   VAL   305       3.271 -23.619   7.024  1.00 87.10           O  
ATOM   2406  CG1 VAL   305       2.760 -20.070   9.330  1.00 82.11           C  
ATOM   2407  CG2 VAL   305       2.334 -22.454   9.994  1.00 81.92           C  
ATOM   2408  N   THR   306       1.144 -23.759   6.524  1.00 89.38           N  
ATOM   2409  CA  THR   306       1.183 -25.106   5.967  1.00 89.33           C  
ATOM   2410  C   THR   306       2.251 -25.213   4.882  1.00 89.08           C  
ATOM   2411  CB  THR   306      -0.184 -25.511   5.386  1.00 88.40           C  
ATOM   2412  O   THR   306       3.045 -26.156   4.875  1.00 88.07           O  
ATOM   2413  CG2 THR   306      -0.113 -26.876   4.709  1.00 84.00           C  
ATOM   2414  OG1 THR   306      -1.150 -25.564   6.443  1.00 86.27           O  
ATOM   2415  N   HIS   307       2.383 -24.189   4.105  1.00 88.79           N  
ATOM   2416  CA  HIS   307       3.303 -24.214   2.973  1.00 89.11           C  
ATOM   2417  C   HIS   307       4.448 -23.227   3.172  1.00 88.90           C  
ATOM   2418  CB  HIS   307       2.560 -23.903   1.672  1.00 88.35           C  
ATOM   2419  O   HIS   307       5.190 -22.934   2.232  1.00 87.72           O  
ATOM   2420  CG  HIS   307       1.510 -24.910   1.325  1.00 87.60           C  
ATOM   2421  CD2 HIS   307       0.164 -24.797   1.239  1.00 85.51           C  
ATOM   2422  ND1 HIS   307       1.809 -26.220   1.018  1.00 86.26           N  
ATOM   2423  CE1 HIS   307       0.687 -26.870   0.757  1.00 85.18           C  
ATOM   2424  NE2 HIS   307      -0.325 -26.030   0.884  1.00 85.34           N  
ATOM   2425  N   SER   308       4.583 -22.731   4.388  1.00 88.37           N  
ATOM   2426  CA  SER   308       5.637 -21.789   4.751  1.00 88.42           C  
ATOM   2427  C   SER   308       6.766 -22.486   5.502  1.00 88.48           C  
ATOM   2428  CB  SER   308       5.071 -20.654   5.604  1.00 87.62           C  
ATOM   2429  O   SER   308       6.526 -23.429   6.259  1.00 87.66           O  
ATOM   2430  OG  SER   308       3.975 -20.034   4.953  1.00 84.86           O  
ATOM   2431  N   PHE   309       7.957 -22.085   5.368  1.00 87.17           N  
ATOM   2432  CA  PHE   309       9.130 -22.684   5.993  1.00 87.39           C  
ATOM   2433  C   PHE   309       9.157 -22.388   7.488  1.00 86.84           C  
ATOM   2434  CB  PHE   309      10.413 -22.171   5.333  1.00 86.31           C  
ATOM   2435  O   PHE   309      10.185 -21.970   8.024  1.00 84.67           O  
ATOM   2436  CG  PHE   309      10.600 -22.648   3.918  1.00 86.14           C  
ATOM   2437  CD1 PHE   309      10.639 -24.006   3.627  1.00 83.91           C  
ATOM   2438  CD2 PHE   309      10.738 -21.738   2.878  1.00 84.45           C  
ATOM   2439  CE1 PHE   309      10.812 -24.451   2.318  1.00 84.38           C  
ATOM   2440  CE2 PHE   309      10.911 -22.174   1.568  1.00 85.48           C  
ATOM   2441  CZ  PHE   309      10.949 -23.531   1.290  1.00 82.52           C  
ATOM   2442  N   TYR   310       8.050 -22.704   8.156  1.00 87.73           N  
ATOM   2443  CA  TYR   310       7.884 -22.595   9.601  1.00 87.86           C  
ATOM   2444  C   TYR   310       7.284 -23.871  10.179  1.00 87.53           C  
ATOM   2445  CB  TYR   310       6.998 -21.396   9.952  1.00 87.15           C  
ATOM   2446  O   TYR   310       6.562 -24.593   9.488  1.00 86.39           O  
ATOM   2447  CG  TYR   310       7.534 -20.078   9.448  1.00 86.13           C  
ATOM   2448  CD1 TYR   310       8.629 -19.469  10.057  1.00 83.79           C  
ATOM   2449  CD2 TYR   310       6.945 -19.437   8.362  1.00 83.90           C  
ATOM   2450  CE1 TYR   310       9.124 -18.254   9.597  1.00 83.84           C  
ATOM   2451  CE2 TYR   310       7.432 -18.222   7.894  1.00 84.25           C  
ATOM   2452  OH  TYR   310       9.007 -16.435   8.057  1.00 80.37           O  
ATOM   2453  CZ  TYR   310       8.521 -17.639   8.517  1.00 82.25           C  
ATOM   2454  N   GLU   311       7.648 -24.091  11.430  1.00 87.15           N  
ATOM   2455  CA  GLU   311       7.042 -25.218  12.131  1.00 86.78           C  
ATOM   2456  C   GLU   311       5.540 -25.017  12.307  1.00 85.69           C  
ATOM   2457  CB  GLU   311       7.708 -25.424  13.494  1.00 85.25           C  
ATOM   2458  O   GLU   311       5.084 -23.900  12.562  1.00 83.66           O  
ATOM   2459  CG  GLU   311       9.136 -25.945  13.409  1.00 81.69           C  
ATOM   2460  CD  GLU   311       9.708 -26.350  14.758  1.00 80.62           C  
ATOM   2461  OE1 GLU   311       9.019 -26.172  15.788  1.00 79.56           O  
ATOM   2462  OE2 GLU   311      10.855 -26.850  14.785  1.00 79.33           O  
ATOM   2463  N   GLY   312       4.773 -26.154  12.287  1.00 83.64           N  
ATOM   2464  CA  GLY   312       3.327 -26.160  12.444  1.00 82.40           C  
ATOM   2465  C   GLY   312       2.585 -26.332  11.132  1.00 82.46           C  
ATOM   2466  O   GLY   312       3.183 -26.237  10.058  1.00 79.53           O  
ATOM   2467  N   ASN   313       1.274 -26.715  11.231  1.00 73.85           N  
ATOM   2468  CA  ASN   313       0.402 -26.942  10.083  1.00 73.76           C  
ATOM   2469  C   ASN   313      -1.016 -26.444  10.349  1.00 72.64           C  
ATOM   2470  CB  ASN   313       0.383 -28.425   9.708  1.00 66.66           C  
ATOM   2471  O   ASN   313      -1.969 -26.909   9.721  1.00 67.83           O  
ATOM   2472  CG  ASN   313      -0.180 -29.299  10.812  1.00 61.73           C  
ATOM   2473  ND2 ASN   313      -0.358 -30.582  10.519  1.00 60.65           N  
ATOM   2474  OD1 ASN   313      -0.454 -28.824  11.917  1.00 61.38           O  
ATOM   2475  N   ARG   314      -1.219 -25.641  11.262  1.00 76.00           N  
ATOM   2476  CA  ARG   314      -2.540 -25.083  11.534  1.00 77.07           C  
ATOM   2477  C   ARG   314      -2.498 -23.559  11.545  1.00 78.15           C  
ATOM   2478  CB  ARG   314      -3.080 -25.602  12.868  1.00 71.62           C  
ATOM   2479  O   ARG   314      -1.499 -22.963  11.954  1.00 75.82           O  
ATOM   2480  CG  ARG   314      -2.259 -25.173  14.074  1.00 66.89           C  
ATOM   2481  CD  ARG   314      -2.818 -25.744  15.369  1.00 65.98           C  
ATOM   2482  NE  ARG   314      -2.045 -25.308  16.529  1.00 54.63           N  
ATOM   2483  NH1 ARG   314      -3.727 -25.709  18.060  1.00 45.47           N  
ATOM   2484  NH2 ARG   314      -1.707 -24.884  18.760  1.00 41.85           N  
ATOM   2485  CZ  ARG   314      -2.495 -25.301  17.780  1.00 58.42           C  
ATOM   2486  N   PRO   315      -3.550 -22.893  11.146  1.00 78.77           N  
ATOM   2487  CA  PRO   315      -3.643 -21.442  11.318  1.00 80.07           C  
ATOM   2488  C   PRO   315      -3.510 -21.012  12.777  1.00 79.92           C  
ATOM   2489  CB  PRO   315      -5.036 -21.111  10.776  1.00 77.15           C  
ATOM   2490  O   PRO   315      -4.143 -21.600  13.658  1.00 77.55           O  
ATOM   2491  CG  PRO   315      -5.411 -22.293   9.941  1.00 77.65           C  
ATOM   2492  CD  PRO   315      -4.732 -23.509  10.503  1.00 78.12           C  
ATOM   2493  N   LEU   316      -2.695 -20.037  13.008  1.00 83.85           N  
ATOM   2494  CA  LEU   316      -2.481 -19.436  14.320  1.00 84.74           C  
ATOM   2495  C   LEU   316      -2.903 -17.970  14.322  1.00 85.95           C  
ATOM   2496  CB  LEU   316      -1.011 -19.556  14.731  1.00 81.62           C  
ATOM   2497  O   LEU   316      -2.706 -17.262  13.332  1.00 84.98           O  
ATOM   2498  CG  LEU   316      -0.459 -20.976  14.867  1.00 74.59           C  
ATOM   2499  CD1 LEU   316       1.042 -20.938  15.132  1.00 69.08           C  
ATOM   2500  CD2 LEU   316      -1.184 -21.728  15.977  1.00 69.77           C  
ATOM   2501  N   HIS   317      -3.423 -17.570  15.428  1.00 86.91           N  
ATOM   2502  CA  HIS   317      -3.619 -16.136  15.610  1.00 88.22           C  
ATOM   2503  C   HIS   317      -2.293 -15.427  15.867  1.00 87.97           C  
ATOM   2504  CB  HIS   317      -4.588 -15.870  16.764  1.00 86.87           C  
ATOM   2505  O   HIS   317      -1.445 -15.935  16.604  1.00 86.95           O  
ATOM   2506  CG  HIS   317      -5.007 -14.439  16.878  1.00 86.17           C  
ATOM   2507  CD2 HIS   317      -6.050 -13.772  16.331  1.00 84.98           C  
ATOM   2508  ND1 HIS   317      -4.311 -13.518  17.631  1.00 86.28           N  
ATOM   2509  CE1 HIS   317      -4.911 -12.343  17.542  1.00 85.11           C  
ATOM   2510  NE2 HIS   317      -5.969 -12.470  16.759  1.00 85.66           N  
ATOM   2511  N   PRO   318      -2.144 -14.206  15.451  1.00 87.51           N  
ATOM   2512  CA  PRO   318      -0.857 -13.512  15.531  1.00 88.27           C  
ATOM   2513  C   PRO   318      -0.404 -13.271  16.969  1.00 87.39           C  
ATOM   2514  CB  PRO   318      -1.126 -12.186  14.814  1.00 87.36           C  
ATOM   2515  O   PRO   318       0.798 -13.191  17.237  1.00 85.21           O  
ATOM   2516  CG  PRO   318      -2.144 -12.516  13.771  1.00 88.65           C  
ATOM   2517  CD  PRO   318      -3.103 -13.522  14.340  1.00 87.89           C  
ATOM   2518  N   PHE   319      -1.381 -13.292  17.944  1.00 87.76           N  
ATOM   2519  CA  PHE   319      -1.017 -13.227  19.354  1.00 87.74           C  
ATOM   2520  C   PHE   319      -0.501 -14.575  19.843  1.00 84.65           C  
ATOM   2521  CB  PHE   319      -2.215 -12.786  20.200  1.00 86.86           C  
ATOM   2522  O   PHE   319       0.109 -14.663  20.910  1.00 80.77           O  
ATOM   2523  CG  PHE   319      -2.479 -11.305  20.153  1.00 88.49           C  
ATOM   2524  CD1 PHE   319      -1.465 -10.395  20.426  1.00 87.04           C  
ATOM   2525  CD2 PHE   319      -3.742 -10.822  19.835  1.00 87.20           C  
ATOM   2526  CE1 PHE   319      -1.706  -9.024  20.383  1.00 87.86           C  
ATOM   2527  CE2 PHE   319      -3.991  -9.454  19.790  1.00 88.17           C  
ATOM   2528  CZ  PHE   319      -2.972  -8.556  20.065  1.00 86.87           C  
ATOM   2529  N   GLU   320      -0.964 -15.518  19.133  1.00 83.53           N  
ATOM   2530  CA  GLU   320      -0.728 -16.932  19.410  1.00 81.30           C  
ATOM   2531  C   GLU   320       0.157 -17.564  18.340  1.00 78.12           C  
ATOM   2532  CB  GLU   320      -2.054 -17.689  19.511  1.00 78.35           C  
ATOM   2533  O   GLU   320       0.035 -17.242  17.156  1.00 70.13           O  
ATOM   2534  CG  GLU   320      -2.980 -17.167  20.600  1.00 74.65           C  
ATOM   2535  CD  GLU   320      -4.359 -17.808  20.574  1.00 73.99           C  
ATOM   2536  OE1 GLU   320      -4.696 -18.482  19.574  1.00 72.35           O  
ATOM   2537  OE2 GLU   320      -5.108 -17.634  21.561  1.00 71.44           O  
ATOM   2538  N   GLY   321       1.427 -17.755  18.701  1.00 69.32           N  
ATOM   2539  CA  GLY   321       2.240 -18.470  17.731  1.00 67.70           C  
ATOM   2540  C   GLY   321       3.701 -18.062  17.760  1.00 69.08           C  
ATOM   2541  O   GLY   321       4.019 -16.886  17.945  1.00 62.78           O  
ATOM   2542  N   GLU   322       4.517 -19.078  17.931  1.00 75.89           N  
ATOM   2543  CA  GLU   322       5.943 -18.919  17.660  1.00 75.09           C  
ATOM   2544  C   GLU   322       6.247 -19.112  16.177  1.00 75.52           C  
ATOM   2545  CB  GLU   322       6.762 -19.905  18.497  1.00 71.99           C  
ATOM   2546  O   GLU   322       5.789 -20.078  15.564  1.00 72.95           O  
ATOM   2547  CG  GLU   322       6.663 -19.668  19.997  1.00 68.03           C  
ATOM   2548  CD  GLU   322       7.675 -20.471  20.800  1.00 66.37           C  
ATOM   2549  OE1 GLU   322       8.256 -21.435  20.252  1.00 65.83           O  
ATOM   2550  OE2 GLU   322       7.887 -20.134  21.986  1.00 63.40           O  
ATOM   2551  N   THR   323       6.782 -18.221  15.684  1.00 79.33           N  
ATOM   2552  CA  THR   323       7.416 -18.346  14.376  1.00 79.19           C  
ATOM   2553  C   THR   323       8.745 -19.087  14.488  1.00 79.35           C  
ATOM   2554  CB  THR   323       7.647 -16.965  13.734  1.00 76.44           C  
ATOM   2555  O   THR   323       9.747 -18.514  14.923  1.00 76.37           O  
ATOM   2556  CG2 THR   323       8.189 -17.103  12.315  1.00 70.35           C  
ATOM   2557  OG1 THR   323       6.406 -16.250  13.692  1.00 72.22           O  
ATOM   2558  N   ILE   324       8.641 -20.376  14.290  1.00 84.09           N  
ATOM   2559  CA  ILE   324       9.852 -21.189  14.329  1.00 84.73           C  
ATOM   2560  C   ILE   324      10.215 -21.641  12.916  1.00 85.40           C  
ATOM   2561  CB  ILE   324       9.681 -22.413  15.256  1.00 83.50           C  
ATOM   2562  O   ILE   324       9.493 -22.434  12.306  1.00 84.97           O  
ATOM   2563  CG1 ILE   324       9.280 -21.964  16.666  1.00 82.64           C  
ATOM   2564  CG2 ILE   324      10.966 -23.247  15.291  1.00 82.45           C  
ATOM   2565  CD1 ILE   324       8.993 -23.112  17.623  1.00 80.04           C  
ATOM   2566  N   PRO   325      11.248 -21.116  12.361  1.00 86.18           N  
ATOM   2567  CA  PRO   325      11.657 -21.496  11.006  1.00 87.10           C  
ATOM   2568  C   PRO   325      12.137 -22.943  10.919  1.00 87.49           C  
ATOM   2569  CB  PRO   325      12.797 -20.522  10.696  1.00 85.51           C  
ATOM   2570  O   PRO   325      12.764 -23.446  11.855  1.00 87.04           O  
ATOM   2571  CG  PRO   325      13.400 -20.204  12.026  1.00 83.75           C  
ATOM   2572  CD  PRO   325      12.317 -20.249  13.064  1.00 83.72           C  
ATOM   2573  N   VAL   326      11.980 -23.527   9.808  1.00 87.69           N  
ATOM   2574  CA  VAL   326      12.515 -24.839   9.461  1.00 87.82           C  
ATOM   2575  C   VAL   326      13.546 -24.699   8.343  1.00 87.78           C  
ATOM   2576  CB  VAL   326      11.395 -25.814   9.034  1.00 85.71           C  
ATOM   2577  O   VAL   326      13.474 -23.767   7.539  1.00 86.50           O  
ATOM   2578  CG1 VAL   326      10.396 -26.021  10.171  1.00 75.50           C  
ATOM   2579  CG2 VAL   326      10.687 -25.297   7.784  1.00 74.92           C  
ATOM   2580  N   ASN   327      14.462 -25.565   8.303  1.00 86.01           N  
ATOM   2581  CA  ASN   327      15.366 -25.615   7.158  1.00 87.03           C  
ATOM   2582  C   ASN   327      14.603 -25.805   5.850  1.00 87.56           C  
ATOM   2583  CB  ASN   327      16.398 -26.730   7.338  1.00 85.63           C  
ATOM   2584  O   ASN   327      13.787 -26.721   5.729  1.00 87.21           O  
ATOM   2585  CG  ASN   327      17.437 -26.748   6.234  1.00 82.22           C  
ATOM   2586  ND2 ASN   327      18.700 -26.570   6.604  1.00 85.36           N  
ATOM   2587  OD1 ASN   327      17.107 -26.919   5.057  1.00 83.12           O  
ATOM   2588  N   PRO   328      14.839 -25.068   4.809  1.00 83.01           N  
ATOM   2589  CA  PRO   328      14.073 -25.132   3.562  1.00 84.01           C  
ATOM   2590  C   PRO   328      14.133 -26.508   2.903  1.00 84.23           C  
ATOM   2591  CB  PRO   328      14.745 -24.075   2.681  1.00 82.09           C  
ATOM   2592  O   PRO   328      13.151 -26.953   2.304  1.00 83.36           O  
ATOM   2593  CG  PRO   328      15.211 -23.023   3.635  1.00 81.55           C  
ATOM   2594  CD  PRO   328      15.709 -23.696   4.882  1.00 82.06           C  
ATOM   2595  N   GLU   329      15.266 -27.185   2.961  1.00 83.01           N  
ATOM   2596  CA  GLU   329      15.391 -28.532   2.414  1.00 85.84           C  
ATOM   2597  C   GLU   329      14.455 -29.506   3.124  1.00 86.43           C  
ATOM   2598  CB  GLU   329      16.837 -29.023   2.517  1.00 81.29           C  
ATOM   2599  O   GLU   329      13.730 -30.263   2.476  1.00 86.88           O  
ATOM   2600  CG  GLU   329      17.819 -28.226   1.671  1.00 71.90           C  
ATOM   2601  CD  GLU   329      19.239 -28.768   1.728  1.00 69.63           C  
ATOM   2602  OE1 GLU   329      19.485 -29.748   2.467  1.00 73.14           O  
ATOM   2603  OE2 GLU   329      20.112 -28.208   1.028  1.00 68.86           O  
ATOM   2604  N   ASP   330      14.440 -29.452   4.410  1.00 85.04           N  
ATOM   2605  CA  ASP   330      13.531 -30.266   5.211  1.00 88.56           C  
ATOM   2606  C   ASP   330      12.078 -29.859   4.976  1.00 87.54           C  
ATOM   2607  CB  ASP   330      13.876 -30.150   6.698  1.00 85.54           C  
ATOM   2608  O   ASP   330      11.214 -30.714   4.773  1.00 87.35           O  
ATOM   2609  CG  ASP   330      15.235 -30.736   7.038  1.00 81.64           C  
ATOM   2610  OD1 ASP   330      15.653 -31.722   6.393  1.00 82.84           O  
ATOM   2611  OD2 ASP   330      15.891 -30.210   7.963  1.00 88.23           O  
ATOM   2612  N   GLY   331      11.811 -28.541   4.901  1.00 86.10           N  
ATOM   2613  CA  GLY   331      10.490 -28.016   4.591  1.00 87.24           C  
ATOM   2614  C   GLY   331       9.958 -28.495   3.253  1.00 86.63           C  
ATOM   2615  O   GLY   331       8.826 -28.976   3.166  1.00 85.00           O  
ATOM   2616  N   ARG   332      10.718 -28.483   2.201  1.00 84.64           N  
ATOM   2617  CA  ARG   332      10.320 -28.938   0.872  1.00 85.32           C  
ATOM   2618  C   ARG   332       9.903 -30.405   0.897  1.00 84.97           C  
ATOM   2619  CB  ARG   332      11.459 -28.734  -0.129  1.00 82.66           C  
ATOM   2620  O   ARG   332       8.936 -30.792   0.239  1.00 83.89           O  
ATOM   2621  CG  ARG   332      11.644 -27.290  -0.566  1.00 77.23           C  
ATOM   2622  CD  ARG   332      12.735 -27.155  -1.620  1.00 75.26           C  
ATOM   2623  NE  ARG   332      13.041 -25.755  -1.903  1.00 71.34           N  
ATOM   2624  NH1 ARG   332      15.154 -25.814  -0.973  1.00 62.19           N  
ATOM   2625  NH2 ARG   332      14.356 -23.872  -1.893  1.00 57.35           N  
ATOM   2626  CZ  ARG   332      14.183 -25.150  -1.589  1.00 69.58           C  
ATOM   2627  N   ARG   333      10.572 -31.165   1.711  1.00 82.77           N  
ATOM   2628  CA  ARG   333      10.173 -32.558   1.889  1.00 85.99           C  
ATOM   2629  C   ARG   333       8.815 -32.655   2.576  1.00 83.02           C  
ATOM   2630  CB  ARG   333      11.225 -33.319   2.698  1.00 83.01           C  
ATOM   2631  O   ARG   333       8.108 -33.654   2.427  1.00 81.72           O  
ATOM   2632  CG  ARG   333      12.565 -33.455   1.993  1.00 81.00           C  
ATOM   2633  CD  ARG   333      13.598 -34.147   2.872  1.00 76.70           C  
ATOM   2634  NE  ARG   333      14.917 -34.159   2.246  1.00 81.56           N  
ATOM   2635  NH1 ARG   333      16.054 -34.732   4.173  1.00 67.85           N  
ATOM   2636  NH2 ARG   333      17.199 -34.419   2.212  1.00 60.43           N  
ATOM   2637  CZ  ARG   333      16.054 -34.437   2.879  1.00 80.43           C  
ATOM   2638  N   GLN   334       8.406 -31.598   3.183  1.00 85.88           N  
ATOM   2639  CA  GLN   334       7.139 -31.517   3.902  1.00 86.73           C  
ATOM   2640  C   GLN   334       6.108 -30.715   3.113  1.00 84.78           C  
ATOM   2641  CB  GLN   334       7.344 -30.893   5.283  1.00 84.05           C  
ATOM   2642  O   GLN   334       5.051 -30.364   3.641  1.00 81.97           O  
ATOM   2643  CG  GLN   334       8.221 -31.725   6.210  1.00 80.39           C  
ATOM   2644  CD  GLN   334       8.579 -30.995   7.491  1.00 75.81           C  
ATOM   2645  NE2 GLN   334       9.494 -31.569   8.265  1.00 76.88           N  
ATOM   2646  OE1 GLN   334       8.038 -29.924   7.783  1.00 80.36           O  
ATOM   2647  N   GLY   335       6.450 -30.391   1.938  1.00 85.53           N  
ATOM   2648  CA  GLY   335       5.539 -29.675   1.059  1.00 86.09           C  
ATOM   2649  C   GLY   335       5.591 -28.170   1.243  1.00 86.64           C  
ATOM   2650  O   GLY   335       4.785 -27.440   0.662  1.00 85.65           O  
ATOM   2651  N   LYS   336       6.483 -27.616   2.020  1.00 87.93           N  
ATOM   2652  CA  LYS   336       6.701 -26.183   2.196  1.00 88.07           C  
ATOM   2653  C   LYS   336       7.541 -25.610   1.059  1.00 87.07           C  
ATOM   2654  CB  LYS   336       7.377 -25.904   3.540  1.00 87.33           C  
ATOM   2655  O   LYS   336       8.496 -26.245   0.605  1.00 85.46           O  
ATOM   2656  CG  LYS   336       6.581 -26.384   4.745  1.00 86.65           C  
ATOM   2657  CD  LYS   336       7.260 -25.997   6.052  1.00 85.20           C  
ATOM   2658  CE  LYS   336       6.470 -26.487   7.259  1.00 84.10           C  
ATOM   2659  NZ  LYS   336       5.277 -25.629   7.525  1.00 83.43           N  
ATOM   2660  N   TYR   337       7.178 -24.417   0.679  1.00 83.99           N  
ATOM   2661  CA  TYR   337       7.892 -23.915  -0.490  1.00 84.30           C  
ATOM   2662  C   TYR   337       8.057 -22.401  -0.419  1.00 83.57           C  
ATOM   2663  CB  TYR   337       7.155 -24.300  -1.776  1.00 83.01           C  
ATOM   2664  O   TYR   337       8.623 -21.789  -1.328  1.00 81.23           O  
ATOM   2665  CG  TYR   337       5.696 -23.914  -1.779  1.00 83.19           C  
ATOM   2666  CD1 TYR   337       4.711 -24.835  -1.428  1.00 81.49           C  
ATOM   2667  CD2 TYR   337       5.299 -22.630  -2.134  1.00 82.23           C  
ATOM   2668  CE1 TYR   337       3.365 -24.485  -1.431  1.00 81.78           C  
ATOM   2669  CE2 TYR   337       3.955 -22.268  -2.140  1.00 83.21           C  
ATOM   2670  OH  TYR   337       1.666 -22.849  -1.792  1.00 74.15           O  
ATOM   2671  CZ  TYR   337       2.998 -23.201  -1.787  1.00 78.16           C  
ATOM   2672  N   SER   338       7.545 -21.677   0.565  1.00 84.74           N  
ATOM   2673  CA  SER   338       7.605 -20.221   0.642  1.00 84.84           C  
ATOM   2674  C   SER   338       8.005 -19.757   2.038  1.00 85.22           C  
ATOM   2675  CB  SER   338       6.257 -19.608   0.259  1.00 83.86           C  
ATOM   2676  O   SER   338       7.616 -20.367   3.036  1.00 84.45           O  
ATOM   2677  OG  SER   338       6.345 -18.195   0.201  1.00 81.61           O  
ATOM   2678  N   TRP   339       8.635 -18.649   2.224  1.00 84.81           N  
ATOM   2679  CA  TRP   339       8.885 -17.992   3.502  1.00 85.32           C  
ATOM   2680  C   TRP   339       7.716 -17.093   3.890  1.00 84.95           C  
ATOM   2681  CB  TRP   339      10.177 -17.174   3.443  1.00 84.12           C  
ATOM   2682  O   TRP   339       7.558 -16.739   5.061  1.00 83.45           O  
ATOM   2683  CG  TRP   339      11.423 -17.989   3.616  1.00 82.67           C  
ATOM   2684  CD1 TRP   339      12.339 -18.309   2.652  1.00 80.35           C  
ATOM   2685  CD2 TRP   339      11.888 -18.594   4.826  1.00 81.34           C  
ATOM   2686  CE2 TRP   339      13.093 -19.265   4.523  1.00 83.06           C  
ATOM   2687  CE3 TRP   339      11.401 -18.633   6.140  1.00 81.97           C  
ATOM   2688  NE1 TRP   339      13.346 -19.075   3.191  1.00 80.86           N  
ATOM   2689  CH2 TRP   339      13.322 -19.990   6.764  1.00 79.55           C  
ATOM   2690  CZ2 TRP   339      13.820 -19.968   5.487  1.00 80.14           C  
ATOM   2691  CZ3 TRP   339      12.126 -19.333   7.098  1.00 80.17           C  
ATOM   2692  N   ALA   340       6.961 -16.659   2.910  1.00 84.02           N  
ATOM   2693  CA  ALA   340       5.768 -15.879   3.226  1.00 84.34           C  
ATOM   2694  C   ALA   340       4.750 -16.720   3.992  1.00 84.92           C  
ATOM   2695  CB  ALA   340       5.141 -15.323   1.950  1.00 83.16           C  
ATOM   2696  O   ALA   340       4.462 -17.857   3.610  1.00 84.43           O  
ATOM   2697  N   LYS   341       4.178 -16.158   4.956  1.00 85.96           N  
ATOM   2698  CA  LYS   341       2.998 -16.712   5.614  1.00 86.10           C  
ATOM   2699  C   LYS   341       1.735 -16.436   4.802  1.00 86.23           C  
ATOM   2700  CB  LYS   341       2.850 -16.138   7.024  1.00 85.28           C  
ATOM   2701  O   LYS   341       1.744 -15.599   3.897  1.00 85.41           O  
ATOM   2702  CG  LYS   341       4.040 -16.411   7.931  1.00 84.26           C  
ATOM   2703  CD  LYS   341       3.854 -15.779   9.305  1.00 83.23           C  
ATOM   2704  CE  LYS   341       5.085 -15.967  10.180  1.00 79.33           C  
ATOM   2705  NZ  LYS   341       4.942 -15.272  11.494  1.00 78.98           N  
ATOM   2706  N   SER   342       0.631 -17.128   5.155  1.00 89.80           N  
ATOM   2707  CA  SER   342      -0.660 -16.989   4.490  1.00 89.98           C  
ATOM   2708  C   SER   342      -1.719 -16.452   5.447  1.00 90.30           C  
ATOM   2709  CB  SER   342      -1.115 -18.332   3.916  1.00 88.60           C  
ATOM   2710  O   SER   342      -2.510 -17.218   6.001  1.00 89.45           O  
ATOM   2711  OG  SER   342      -0.219 -18.780   2.914  1.00 80.94           O  
ATOM   2712  N   PRO   343      -1.690 -15.123   5.743  1.00 91.58           N  
ATOM   2713  CA  PRO   343      -2.788 -14.558   6.531  1.00 91.89           C  
ATOM   2714  C   PRO   343      -4.155 -14.793   5.892  1.00 91.93           C  
ATOM   2715  CB  PRO   343      -2.456 -13.064   6.577  1.00 91.15           C  
ATOM   2716  O   PRO   343      -4.291 -14.711   4.669  1.00 91.28           O  
ATOM   2717  CG  PRO   343      -1.678 -12.807   5.327  1.00 89.89           C  
ATOM   2718  CD  PRO   343      -0.897 -14.044   4.988  1.00 89.24           C  
ATOM   2719  N   ARG   344      -5.120 -15.127   6.728  1.00 93.70           N  
ATOM   2720  CA  ARG   344      -6.529 -15.348   6.417  1.00 93.75           C  
ATOM   2721  C   ARG   344      -7.429 -14.583   7.382  1.00 93.63           C  
ATOM   2722  CB  ARG   344      -6.863 -16.840   6.461  1.00 93.23           C  
ATOM   2723  O   ARG   344      -6.964 -14.084   8.409  1.00 92.94           O  
ATOM   2724  CG  ARG   344      -6.095 -17.673   5.446  1.00 92.04           C  
ATOM   2725  CD  ARG   344      -6.471 -17.308   4.017  1.00 90.22           C  
ATOM   2726  NE  ARG   344      -5.765 -18.139   3.045  1.00 89.39           N  
ATOM   2727  NH1 ARG   344      -3.930 -16.745   2.878  1.00 85.11           N  
ATOM   2728  NH2 ARG   344      -4.023 -18.678   1.650  1.00 84.05           N  
ATOM   2729  CZ  ARG   344      -4.575 -17.852   2.527  1.00 87.97           C  
ATOM   2730  N   TYR   345      -8.623 -14.496   6.948  1.00 93.49           N  
ATOM   2731  CA  TYR   345      -9.645 -13.878   7.784  1.00 93.68           C  
ATOM   2732  C   TYR   345     -10.868 -14.779   7.906  1.00 92.89           C  
ATOM   2733  CB  TYR   345     -10.055 -12.516   7.215  1.00 93.24           C  
ATOM   2734  O   TYR   345     -11.428 -15.215   6.898  1.00 91.65           O  
ATOM   2735  CG  TYR   345     -10.869 -11.678   8.171  1.00 92.64           C  
ATOM   2736  CD1 TYR   345     -10.254 -10.773   9.033  1.00 90.68           C  
ATOM   2737  CD2 TYR   345     -12.255 -11.791   8.216  1.00 90.42           C  
ATOM   2738  CE1 TYR   345     -11.000 -10.001   9.917  1.00 90.67           C  
ATOM   2739  CE2 TYR   345     -13.011 -11.024   9.096  1.00 90.74           C  
ATOM   2740  OH  TYR   345     -13.119  -9.371  10.814  1.00 87.59           O  
ATOM   2741  CZ  TYR   345     -12.376 -10.133   9.941  1.00 90.37           C  
ATOM   2742  N   ALA   346     -11.242 -15.077   9.097  1.00 92.62           N  
ATOM   2743  CA  ALA   346     -12.430 -15.879   9.381  1.00 92.57           C  
ATOM   2744  C   ALA   346     -13.701 -15.047   9.238  1.00 92.28           C  
ATOM   2745  CB  ALA   346     -12.345 -16.478  10.783  1.00 91.17           C  
ATOM   2746  O   ALA   346     -14.134 -14.394  10.191  1.00 91.06           O  
ATOM   2747  N   VAL   347     -14.289 -15.121   8.122  1.00 91.85           N  
ATOM   2748  CA  VAL   347     -15.535 -14.413   7.848  1.00 91.71           C  
ATOM   2749  C   VAL   347     -16.723 -15.274   8.271  1.00 91.26           C  
ATOM   2750  CB  VAL   347     -15.656 -14.035   6.354  1.00 90.69           C  
ATOM   2751  O   VAL   347     -16.826 -16.438   7.876  1.00 90.21           O  
ATOM   2752  CG1 VAL   347     -16.985 -13.333   6.081  1.00 87.23           C  
ATOM   2753  CG2 VAL   347     -14.484 -13.151   5.931  1.00 87.37           C  
ATOM   2754  N   PRO   348     -17.645 -14.688   9.048  1.00 86.97           N  
ATOM   2755  CA  PRO   348     -18.817 -15.449   9.485  1.00 87.94           C  
ATOM   2756  C   PRO   348     -19.569 -16.095   8.323  1.00 88.03           C  
ATOM   2757  CB  PRO   348     -19.684 -14.395  10.179  1.00 85.89           C  
ATOM   2758  O   PRO   348     -20.068 -15.392   7.440  1.00 87.43           O  
ATOM   2759  CG  PRO   348     -18.716 -13.372  10.676  1.00 84.37           C  
ATOM   2760  CD  PRO   348     -17.618 -13.221   9.663  1.00 84.86           C  
ATOM   2761  N   GLY   349     -19.691 -17.365   8.310  1.00 90.18           N  
ATOM   2762  CA  GLY   349     -20.421 -18.164   7.338  1.00 90.69           C  
ATOM   2763  C   GLY   349     -19.573 -18.579   6.151  1.00 89.79           C  
ATOM   2764  O   GLY   349     -19.966 -19.456   5.378  1.00 88.37           O  
ATOM   2765  N   LEU   350     -18.354 -18.010   5.956  1.00 88.56           N  
ATOM   2766  CA  LEU   350     -17.497 -18.335   4.821  1.00 88.50           C  
ATOM   2767  C   LEU   350     -16.228 -19.044   5.284  1.00 86.63           C  
ATOM   2768  CB  LEU   350     -17.132 -17.067   4.045  1.00 86.84           C  
ATOM   2769  O   LEU   350     -15.546 -19.689   4.485  1.00 84.27           O  
ATOM   2770  CG  LEU   350     -18.291 -16.321   3.381  1.00 82.94           C  
ATOM   2771  CD1 LEU   350     -17.772 -15.108   2.617  1.00 78.97           C  
ATOM   2772  CD2 LEU   350     -19.065 -17.252   2.454  1.00 79.26           C  
ATOM   2773  N   GLY   351     -15.902 -19.055   6.577  1.00 89.65           N  
ATOM   2774  CA  GLY   351     -14.666 -19.590   7.126  1.00 90.46           C  
ATOM   2775  C   GLY   351     -13.458 -18.719   6.838  1.00 90.76           C  
ATOM   2776  O   GLY   351     -13.584 -17.500   6.703  1.00 89.66           O  
ATOM   2777  N   ASN   352     -12.348 -19.370   6.791  1.00 89.56           N  
ATOM   2778  CA  ASN   352     -11.103 -18.665   6.504  1.00 90.07           C  
ATOM   2779  C   ASN   352     -10.958 -18.368   5.014  1.00 89.70           C  
ATOM   2780  CB  ASN   352      -9.902 -19.471   7.004  1.00 87.61           C  
ATOM   2781  O   ASN   352     -10.813 -19.286   4.205  1.00 88.06           O  
ATOM   2782  CG  ASN   352      -9.777 -19.455   8.515  1.00 81.45           C  
ATOM   2783  ND2 ASN   352      -9.107 -20.461   9.065  1.00 80.17           N  
ATOM   2784  OD1 ASN   352     -10.279 -18.546   9.182  1.00 78.76           O  
ATOM   2785  N   VAL   353     -10.949 -17.090   4.645  1.00 91.82           N  
ATOM   2786  CA  VAL   353     -10.879 -16.701   3.241  1.00 92.36           C  
ATOM   2787  C   VAL   353      -9.610 -15.888   2.993  1.00 92.57           C  
ATOM   2788  CB  VAL   353     -12.123 -15.889   2.814  1.00 90.99           C  
ATOM   2789  O   VAL   353      -9.173 -15.128   3.860  1.00 91.96           O  
ATOM   2790  CG1 VAL   353     -13.389 -16.734   2.946  1.00 87.26           C  
ATOM   2791  CG2 VAL   353     -12.238 -14.613   3.646  1.00 86.99           C  
ATOM   2792  N   PRO   354      -8.994 -16.047   1.836  1.00 92.47           N  
ATOM   2793  CA  PRO   354      -7.975 -15.080   1.424  1.00 93.05           C  
ATOM   2794  C   PRO   354      -8.562 -13.712   1.084  1.00 93.01           C  
ATOM   2795  CB  PRO   354      -7.352 -15.729   0.185  1.00 91.85           C  
ATOM   2796  O   PRO   354      -9.623 -13.629   0.458  1.00 92.43           O  
ATOM   2797  CG  PRO   354      -8.467 -16.501  -0.443  1.00 89.55           C  
ATOM   2798  CD  PRO   354      -9.376 -16.996   0.645  1.00 88.81           C  
ATOM   2799  N   LEU   355      -7.860 -12.668   1.464  1.00 93.44           N  
ATOM   2800  CA  LEU   355      -8.271 -11.288   1.227  1.00 93.69           C  
ATOM   2801  C   LEU   355      -7.164 -10.503   0.532  1.00 93.32           C  
ATOM   2802  CB  LEU   355      -8.646 -10.606   2.545  1.00 92.56           C  
ATOM   2803  O   LEU   355      -6.010 -10.530   0.967  1.00 92.35           O  
ATOM   2804  CG  LEU   355      -9.797 -11.236   3.331  1.00 87.80           C  
ATOM   2805  CD1 LEU   355      -9.943 -10.561   4.691  1.00 81.59           C  
ATOM   2806  CD2 LEU   355     -11.098 -11.145   2.541  1.00 81.63           C  
ATOM   2807  N   GLU   356      -7.536  -9.820  -0.494  1.00 93.66           N  
ATOM   2808  CA  GLU   356      -6.686  -8.795  -1.093  1.00 93.76           C  
ATOM   2809  C   GLU   356      -6.687  -7.519  -0.256  1.00 93.72           C  
ATOM   2810  CB  GLU   356      -7.142  -8.487  -2.522  1.00 92.72           C  
ATOM   2811  O   GLU   356      -7.735  -7.092   0.234  1.00 93.14           O  
ATOM   2812  CG  GLU   356      -6.333  -7.392  -3.203  1.00 88.79           C  
ATOM   2813  CD  GLU   356      -6.762  -7.133  -4.638  1.00 85.98           C  
ATOM   2814  OE1 GLU   356      -7.539  -7.942  -5.194  1.00 85.87           O  
ATOM   2815  OE2 GLU   356      -6.318  -6.114  -5.211  1.00 84.92           O  
ATOM   2816  N   THR   357      -5.503  -6.915  -0.144  1.00 92.65           N  
ATOM   2817  CA  THR   357      -5.333  -5.620   0.505  1.00 92.76           C  
ATOM   2818  C   THR   357      -4.711  -4.611  -0.456  1.00 92.13           C  
ATOM   2819  CB  THR   357      -4.458  -5.739   1.767  1.00 91.96           C  
ATOM   2820  O   THR   357      -4.181  -4.988  -1.503  1.00 90.99           O  
ATOM   2821  CG2 THR   357      -4.980  -6.828   2.698  1.00 87.98           C  
ATOM   2822  OG1 THR   357      -3.115  -6.057   1.382  1.00 89.88           O  
ATOM   2823  N   GLY   358      -4.773  -3.354  -0.118  1.00 91.54           N  
ATOM   2824  CA  GLY   358      -4.201  -2.326  -0.974  1.00 91.79           C  
ATOM   2825  C   GLY   358      -5.213  -1.285  -1.412  1.00 91.81           C  
ATOM   2826  O   GLY   358      -6.270  -1.139  -0.793  1.00 91.03           O  
ATOM   2827  N   PRO   359      -4.909  -0.495  -2.490  1.00 91.39           N  
ATOM   2828  CA  PRO   359      -5.752   0.631  -2.897  1.00 91.73           C  
ATOM   2829  C   PRO   359      -7.171   0.204  -3.265  1.00 91.74           C  
ATOM   2830  CB  PRO   359      -5.019   1.198  -4.115  1.00 91.05           C  
ATOM   2831  O   PRO   359      -8.141   0.833  -2.834  1.00 91.22           O  
ATOM   2832  CG  PRO   359      -3.578   0.886  -3.873  1.00 90.31           C  
ATOM   2833  CD  PRO   359      -3.484  -0.470  -3.235  1.00 89.62           C  
ATOM   2834  N   LEU   360      -7.324  -0.894  -4.003  1.00 92.35           N  
ATOM   2835  CA  LEU   360      -8.655  -1.361  -4.375  1.00 92.57           C  
ATOM   2836  C   LEU   360      -9.447  -1.784  -3.143  1.00 92.30           C  
ATOM   2837  CB  LEU   360      -8.557  -2.529  -5.360  1.00 92.01           C  
ATOM   2838  O   LEU   360     -10.611  -1.406  -2.987  1.00 91.53           O  
ATOM   2839  CG  LEU   360      -9.880  -3.163  -5.793  1.00 90.84           C  
ATOM   2840  CD1 LEU   360     -10.812  -2.104  -6.370  1.00 88.64           C  
ATOM   2841  CD2 LEU   360      -9.633  -4.275  -6.807  1.00 88.58           C  
ATOM   2842  N   ALA   361      -8.812  -2.468  -2.188  1.00 92.00           N  
ATOM   2843  CA  ALA   361      -9.466  -2.895  -0.954  1.00 92.13           C  
ATOM   2844  C   ALA   361      -9.951  -1.695  -0.145  1.00 91.74           C  
ATOM   2845  CB  ALA   361      -8.517  -3.749  -0.116  1.00 91.46           C  
ATOM   2846  O   ALA   361     -11.100  -1.663   0.301  1.00 90.88           O  
ATOM   2847  N   ARG   362      -9.150  -0.628   0.003  1.00 90.23           N  
ATOM   2848  CA  ARG   362      -9.524   0.597   0.702  1.00 90.22           C  
ATOM   2849  C   ARG   362     -10.672   1.305  -0.010  1.00 89.74           C  
ATOM   2850  CB  ARG   362      -8.322   1.537   0.820  1.00 89.61           C  
ATOM   2851  O   ARG   362     -11.574   1.841   0.637  1.00 88.74           O  
ATOM   2852  CG  ARG   362      -7.275   1.075   1.821  1.00 88.97           C  
ATOM   2853  CD  ARG   362      -6.229   2.151   2.080  1.00 88.13           C  
ATOM   2854  NE  ARG   362      -5.399   2.392   0.903  1.00 86.48           N  
ATOM   2855  NH1 ARG   362      -3.783   0.841   1.471  1.00 82.92           N  
ATOM   2856  NH2 ARG   362      -3.581   2.061  -0.460  1.00 82.64           N  
ATOM   2857  CZ  ARG   362      -4.257   1.764   0.641  1.00 86.15           C  
ATOM   2858  N   ARG   363     -10.718   1.293  -1.360  1.00 90.51           N  
ATOM   2859  CA  ARG   363     -11.781   1.936  -2.125  1.00 90.26           C  
ATOM   2860  C   ARG   363     -13.067   1.119  -2.068  1.00 90.06           C  
ATOM   2861  CB  ARG   363     -11.352   2.137  -3.579  1.00 89.57           C  
ATOM   2862  O   ARG   363     -14.159   1.677  -1.941  1.00 89.04           O  
ATOM   2863  CG  ARG   363     -10.187   3.100  -3.751  1.00 87.87           C  
ATOM   2864  CD  ARG   363     -10.500   4.472  -3.172  1.00 85.41           C  
ATOM   2865  NE  ARG   363      -9.998   4.610  -1.808  1.00 82.48           N  
ATOM   2866  NH1 ARG   363     -10.970   6.673  -1.437  1.00 77.20           N  
ATOM   2867  NH2 ARG   363      -9.726   5.674   0.209  1.00 76.18           N  
ATOM   2868  CZ  ARG   363     -10.232   5.652  -1.015  1.00 82.01           C  
ATOM   2869  N   MET   364     -12.970  -0.170  -2.007  1.00 89.32           N  
ATOM   2870  CA  MET   364     -14.134  -1.034  -1.828  1.00 88.91           C  
ATOM   2871  C   MET   364     -14.732  -0.860  -0.436  1.00 87.82           C  
ATOM   2872  CB  MET   364     -13.757  -2.499  -2.055  1.00 88.38           C  
ATOM   2873  O   MET   364     -15.949  -0.734  -0.290  1.00 86.12           O  
ATOM   2874  CG  MET   364     -13.440  -2.833  -3.504  1.00 87.79           C  
ATOM   2875  SD  MET   364     -14.803  -2.375  -4.645  1.00 90.13           S  
ATOM   2876  CE  MET   364     -16.095  -3.514  -4.072  1.00 83.73           C  
ATOM   2877  N   ALA   365     -13.937  -0.744   0.580  1.00 86.82           N  
ATOM   2878  CA  ALA   365     -14.404  -0.490   1.940  1.00 86.37           C  
ATOM   2879  C   ALA   365     -15.075   0.877   2.043  1.00 85.74           C  
ATOM   2880  CB  ALA   365     -13.244  -0.585   2.928  1.00 85.38           C  
ATOM   2881  O   ALA   365     -16.138   1.009   2.655  1.00 84.12           O  
ATOM   2882  N   ALA   366     -14.574   1.850   1.333  1.00 84.66           N  
ATOM   2883  CA  ALA   366     -15.096   3.214   1.322  1.00 84.41           C  
ATOM   2884  C   ALA   366     -16.385   3.301   0.510  1.00 84.05           C  
ATOM   2885  CB  ALA   366     -14.053   4.178   0.762  1.00 83.29           C  
ATOM   2886  O   ALA   366     -17.159   4.250   0.662  1.00 82.38           O  
ATOM   2887  N   SER   367     -16.664   2.308  -0.344  1.00 84.35           N  
ATOM   2888  CA  SER   367     -17.815   2.320  -1.241  1.00 83.94           C  
ATOM   2889  C   SER   367     -18.933   1.424  -0.717  1.00 82.80           C  
ATOM   2890  CB  SER   367     -17.407   1.871  -2.644  1.00 82.51           C  
ATOM   2891  O   SER   367     -19.936   1.210  -1.400  1.00 80.02           O  
ATOM   2892  OG  SER   367     -16.425   2.738  -3.184  1.00 80.38           O  
ATOM   2893  N   ALA   368     -18.727   0.812   0.445  1.00 81.23           N  
ATOM   2894  CA  ALA   368     -19.724  -0.107   0.987  1.00 80.44           C  
ATOM   2895  C   ALA   368     -21.019   0.626   1.324  1.00 79.94           C  
ATOM   2896  CB  ALA   368     -19.179  -0.814   2.225  1.00 78.63           C  
ATOM   2897  O   ALA   368     -20.994   1.791   1.726  1.00 77.12           O  
ATOM   2898  N   PRO   369     -22.230   0.039   1.111  1.00 74.38           N  
ATOM   2899  CA  PRO   369     -23.539   0.694   1.152  1.00 73.21           C  
ATOM   2900  C   PRO   369     -23.794   1.420   2.471  1.00 72.47           C  
ATOM   2901  CB  PRO   369     -24.520  -0.467   0.969  1.00 70.21           C  
ATOM   2902  O   PRO   369     -24.567   2.382   2.511  1.00 67.69           O  
ATOM   2903  CG  PRO   369     -23.758  -1.492   0.194  1.00 69.08           C  
ATOM   2904  CD  PRO   369     -22.314  -1.423   0.601  1.00 68.38           C  
ATOM   2905  N   ASP   370     -23.300   0.963   3.555  1.00 68.27           N  
ATOM   2906  CA  ASP   370     -23.500   1.626   4.840  1.00 68.87           C  
ATOM   2907  C   ASP   370     -22.405   2.657   5.103  1.00 68.02           C  
ATOM   2908  CB  ASP   370     -23.537   0.598   5.973  1.00 63.97           C  
ATOM   2909  O   ASP   370     -22.266   3.151   6.224  1.00 64.45           O  
ATOM   2910  CG  ASP   370     -22.252  -0.202   6.090  1.00 60.77           C  
ATOM   2911  OD1 ASP   370     -21.512  -0.317   5.090  1.00 57.42           O  
ATOM   2912  OD2 ASP   370     -21.979  -0.726   7.192  1.00 61.51           O  
ATOM   2913  N   ALA   371     -21.754   3.078   4.080  1.00 59.01           N  
ATOM   2914  CA  ALA   371     -20.618   3.995   4.138  1.00 58.18           C  
ATOM   2915  C   ALA   371     -21.086   5.437   4.308  1.00 59.31           C  
ATOM   2916  CB  ALA   371     -19.762   3.862   2.881  1.00 54.29           C  
ATOM   2917  O   ALA   371     -20.310   6.304   4.719  1.00 57.13           O  
ATOM   2918  N   GLU   372     -22.341   5.786   4.003  1.00 55.30           N  
ATOM   2919  CA  GLU   372     -22.854   7.151   3.928  1.00 53.85           C  
ATOM   2920  C   GLU   372     -22.479   7.951   5.172  1.00 55.08           C  
ATOM   2921  CB  GLU   372     -24.373   7.146   3.744  1.00 48.18           C  
ATOM   2922  O   GLU   372     -22.444   9.183   5.138  1.00 52.36           O  
ATOM   2923  CG  GLU   372     -24.828   6.600   2.399  1.00 43.55           C  
ATOM   2924  CD  GLU   372     -26.331   6.700   2.188  1.00 45.90           C  
ATOM   2925  OE1 GLU   372     -27.049   7.113   3.126  1.00 48.65           O  
ATOM   2926  OE2 GLU   372     -26.793   6.361   1.075  1.00 43.74           O  
ATOM   2927  N   THR   373     -21.997   7.303   6.135  1.00 54.74           N  
ATOM   2928  CA  THR   373     -21.676   8.017   7.365  1.00 55.52           C  
ATOM   2929  C   THR   373     -20.170   8.237   7.487  1.00 54.86           C  
ATOM   2930  CB  THR   373     -22.187   7.256   8.603  1.00 47.83           C  
ATOM   2931  O   THR   373     -19.704   8.871   8.436  1.00 51.62           O  
ATOM   2932  CG2 THR   373     -23.710   7.171   8.605  1.00 36.08           C  
ATOM   2933  OG1 THR   373     -21.646   5.930   8.598  1.00 37.75           O  
ATOM   2934  N   HIS   374     -19.461   7.904   6.372  1.00 61.38           N  
ATOM   2935  CA  HIS   374     -18.016   7.979   6.552  1.00 63.55           C  
ATOM   2936  C   HIS   374     -17.411   9.089   5.700  1.00 62.18           C  
ATOM   2937  CB  HIS   374     -17.363   6.639   6.208  1.00 57.67           C  
ATOM   2938  O   HIS   374     -17.797   9.271   4.543  1.00 59.77           O  
ATOM   2939  CG  HIS   374     -16.029   6.437   6.854  1.00 53.39           C  
ATOM   2940  CD2 HIS   374     -15.670   5.731   7.952  1.00 50.08           C  
ATOM   2941  ND1 HIS   374     -14.873   7.007   6.366  1.00 47.04           N  
ATOM   2942  CE1 HIS   374     -13.857   6.657   7.138  1.00 43.18           C  
ATOM   2943  NE2 HIS   374     -14.314   5.883   8.108  1.00 42.91           N  
ATOM   2944  N   GLN   375     -16.499   9.828   6.180  1.00 60.17           N  
ATOM   2945  CA  GLN   375     -15.871  10.993   5.563  1.00 61.14           C  
ATOM   2946  C   GLN   375     -15.178  10.617   4.257  1.00 61.43           C  
ATOM   2947  CB  GLN   375     -14.868  11.634   6.524  1.00 55.38           C  
ATOM   2948  O   GLN   375     -14.890  11.484   3.429  1.00 59.27           O  
ATOM   2949  CG  GLN   375     -15.515  12.355   7.698  1.00 51.12           C  
ATOM   2950  CD  GLN   375     -14.511  13.106   8.552  1.00 54.18           C  
ATOM   2951  NE2 GLN   375     -15.008  13.880   9.510  1.00 41.77           N  
ATOM   2952  OE1 GLN   375     -13.297  12.990   8.353  1.00 55.70           O  
ATOM   2953  N   ASP   376     -14.972   9.284   4.062  1.00 71.13           N  
ATOM   2954  CA  ASP   376     -14.268   8.790   2.882  1.00 72.03           C  
ATOM   2955  C   ASP   376     -15.231   8.104   1.916  1.00 73.46           C  
ATOM   2956  CB  ASP   376     -13.153   7.825   3.288  1.00 67.72           C  
ATOM   2957  O   ASP   376     -14.810   7.321   1.063  1.00 70.61           O  
ATOM   2958  CG  ASP   376     -12.137   7.594   2.182  1.00 64.61           C  
ATOM   2959  OD1 ASP   376     -11.981   8.471   1.305  1.00 64.82           O  
ATOM   2960  OD2 ASP   376     -11.490   6.525   2.187  1.00 68.77           O  
ATOM   2961  N   ASP   377     -16.487   8.408   2.054  1.00 75.65           N  
ATOM   2962  CA  ASP   377     -17.484   7.826   1.161  1.00 76.83           C  
ATOM   2963  C   ASP   377     -17.143   8.109  -0.301  1.00 77.72           C  
ATOM   2964  CB  ASP   377     -18.878   8.364   1.490  1.00 72.77           C  
ATOM   2965  O   ASP   377     -16.867   9.253  -0.669  1.00 75.90           O  
ATOM   2966  CG  ASP   377     -19.972   7.724   0.653  1.00 66.77           C  
ATOM   2967  OD1 ASP   377     -19.814   6.559   0.230  1.00 64.71           O  
ATOM   2968  OD2 ASP   377     -21.001   8.393   0.413  1.00 67.94           O  
ATOM   2969  N   ASP   378     -17.068   6.998  -1.055  1.00 82.22           N  
ATOM   2970  CA  ASP   378     -16.647   7.053  -2.451  1.00 82.89           C  
ATOM   2971  C   ASP   378     -17.322   5.957  -3.272  1.00 83.58           C  
ATOM   2972  CB  ASP   378     -15.125   6.929  -2.558  1.00 80.79           C  
ATOM   2973  O   ASP   378     -16.739   4.894  -3.497  1.00 81.90           O  
ATOM   2974  CG  ASP   378     -14.597   7.277  -3.939  1.00 78.89           C  
ATOM   2975  OD1 ASP   378     -15.408   7.498  -4.864  1.00 77.76           O  
ATOM   2976  OD2 ASP   378     -13.359   7.329  -4.103  1.00 78.26           O  
ATOM   2977  N   PRO   379     -18.563   6.259  -3.780  1.00 85.28           N  
ATOM   2978  CA  PRO   379     -19.333   5.245  -4.505  1.00 86.45           C  
ATOM   2979  C   PRO   379     -18.699   4.867  -5.842  1.00 87.90           C  
ATOM   2980  CB  PRO   379     -20.692   5.918  -4.715  1.00 84.75           C  
ATOM   2981  O   PRO   379     -19.109   3.887  -6.468  1.00 87.97           O  
ATOM   2982  CG  PRO   379     -20.392   7.382  -4.745  1.00 83.51           C  
ATOM   2983  CD  PRO   379     -19.273   7.660  -3.783  1.00 83.77           C  
ATOM   2984  N   LEU   380     -17.721   5.606  -6.363  1.00 89.50           N  
ATOM   2985  CA  LEU   380     -17.105   5.463  -7.677  1.00 90.64           C  
ATOM   2986  C   LEU   380     -16.585   4.044  -7.882  1.00 90.91           C  
ATOM   2987  CB  LEU   380     -15.961   6.467  -7.845  1.00 90.09           C  
ATOM   2988  O   LEU   380     -16.829   3.434  -8.926  1.00 90.61           O  
ATOM   2989  CG  LEU   380     -15.149   6.359  -9.137  1.00 90.21           C  
ATOM   2990  CD1 LEU   380     -16.055   6.538 -10.350  1.00 89.10           C  
ATOM   2991  CD2 LEU   380     -14.022   7.386  -9.148  1.00 89.33           C  
ATOM   2992  N   PHE   381     -15.995   3.415  -6.899  1.00 90.13           N  
ATOM   2993  CA  PHE   381     -15.281   2.165  -7.132  1.00 90.52           C  
ATOM   2994  C   PHE   381     -16.222   0.972  -7.006  1.00 89.59           C  
ATOM   2995  CB  PHE   381     -14.114   2.019  -6.151  1.00 89.37           C  
ATOM   2996  O   PHE   381     -16.001  -0.068  -7.630  1.00 87.71           O  
ATOM   2997  CG  PHE   381     -12.829   2.631  -6.640  1.00 88.71           C  
ATOM   2998  CD1 PHE   381     -11.936   1.888  -7.402  1.00 85.98           C  
ATOM   2999  CD2 PHE   381     -12.515   3.949  -6.338  1.00 86.21           C  
ATOM   3000  CE1 PHE   381     -10.746   2.451  -7.856  1.00 85.80           C  
ATOM   3001  CE2 PHE   381     -11.327   4.519  -6.789  1.00 85.87           C  
ATOM   3002  CZ  PHE   381     -10.444   3.768  -7.547  1.00 84.12           C  
ATOM   3003  N   ALA   382     -17.313   1.102  -6.250  1.00 88.69           N  
ATOM   3004  CA  ALA   382     -18.364   0.092  -6.341  1.00 88.82           C  
ATOM   3005  C   ALA   382     -18.962   0.048  -7.745  1.00 89.40           C  
ATOM   3006  CB  ALA   382     -19.457   0.366  -5.310  1.00 87.13           C  
ATOM   3007  O   ALA   382     -19.186  -1.031  -8.298  1.00 88.89           O  
ATOM   3008  N   ASP   383     -19.144   1.187  -8.345  1.00 91.09           N  
ATOM   3009  CA  ASP   383     -19.684   1.279  -9.698  1.00 91.92           C  
ATOM   3010  C   ASP   383     -18.688   0.743 -10.724  1.00 92.43           C  
ATOM   3011  CB  ASP   383     -20.055   2.725 -10.031  1.00 90.66           C  
ATOM   3012  O   ASP   383     -19.035  -0.100 -11.554  1.00 92.16           O  
ATOM   3013  CG  ASP   383     -20.767   2.863 -11.366  1.00 85.75           C  
ATOM   3014  OD1 ASP   383     -20.130   3.285 -12.355  1.00 84.94           O  
ATOM   3015  OD2 ASP   383     -21.975   2.549 -11.427  1.00 86.73           O  
ATOM   3016  N   ILE   384     -17.331   1.076 -10.653  1.00 92.32           N  
ATOM   3017  CA  ILE   384     -16.276   0.609 -11.546  1.00 92.59           C  
ATOM   3018  C   ILE   384     -16.118  -0.904 -11.411  1.00 92.02           C  
ATOM   3019  CB  ILE   384     -14.933   1.316 -11.253  1.00 91.98           C  
ATOM   3020  O   ILE   384     -16.054  -1.619 -12.414  1.00 91.07           O  
ATOM   3021  CG1 ILE   384     -15.001   2.787 -11.678  1.00 89.91           C  
ATOM   3022  CG2 ILE   384     -13.779   0.595 -11.955  1.00 89.42           C  
ATOM   3023  CD1 ILE   384     -13.758   3.592 -11.322  1.00 87.72           C  
ATOM   3024  N   TYR   385     -16.102  -1.360 -10.163  1.00 90.65           N  
ATOM   3025  CA  TYR   385     -15.972  -2.782  -9.867  1.00 90.56           C  
ATOM   3026  C   TYR   385     -17.126  -3.573 -10.471  1.00 89.46           C  
ATOM   3027  CB  TYR   385     -15.915  -3.014  -8.354  1.00 89.89           C  
ATOM   3028  O   TYR   385     -16.914  -4.623 -11.083  1.00 87.94           O  
ATOM   3029  CG  TYR   385     -15.784  -4.467  -7.967  1.00 88.51           C  
ATOM   3030  CD1 TYR   385     -14.532  -5.043  -7.761  1.00 85.62           C  
ATOM   3031  CD2 TYR   385     -16.910  -5.267  -7.807  1.00 85.51           C  
ATOM   3032  CE1 TYR   385     -14.406  -6.382  -7.407  1.00 85.52           C  
ATOM   3033  CE2 TYR   385     -16.795  -6.608  -7.452  1.00 85.53           C  
ATOM   3034  OH  TYR   385     -15.422  -8.481  -6.903  1.00 82.07           O  
ATOM   3035  CZ  TYR   385     -15.541  -7.155  -7.254  1.00 83.89           C  
ATOM   3036  N   ASN   386     -18.370  -3.085 -10.413  1.00 89.76           N  
ATOM   3037  CA  ASN   386     -19.553  -3.714 -10.991  1.00 89.96           C  
ATOM   3038  C   ASN   386     -19.518  -3.680 -12.516  1.00 89.63           C  
ATOM   3039  CB  ASN   386     -20.826  -3.042 -10.474  1.00 88.75           C  
ATOM   3040  O   ASN   386     -20.000  -4.603 -13.174  1.00 88.87           O  
ATOM   3041  CG  ASN   386     -21.131  -3.399  -9.033  1.00 84.57           C  
ATOM   3042  ND2 ASN   386     -21.692  -2.450  -8.293  1.00 85.11           N  
ATOM   3043  OD1 ASN   386     -20.864  -4.518  -8.588  1.00 83.74           O  
ATOM   3044  N   ALA   387     -18.900  -2.698 -13.079  1.00 92.41           N  
ATOM   3045  CA  ALA   387     -18.890  -2.493 -14.525  1.00 92.44           C  
ATOM   3046  C   ALA   387     -17.830  -3.362 -15.195  1.00 91.31           C  
ATOM   3047  CB  ALA   387     -18.651  -1.021 -14.852  1.00 91.81           C  
ATOM   3048  O   ALA   387     -18.088  -3.980 -16.230  1.00 89.86           O  
ATOM   3049  N   ILE   388     -16.554  -3.415 -14.586  1.00 91.34           N  
ATOM   3050  CA  ILE   388     -15.471  -4.032 -15.345  1.00 90.37           C  
ATOM   3051  C   ILE   388     -14.719  -5.022 -14.460  1.00 89.80           C  
ATOM   3052  CB  ILE   388     -14.500  -2.970 -15.908  1.00 88.49           C  
ATOM   3053  O   ILE   388     -13.732  -5.623 -14.890  1.00 86.80           O  
ATOM   3054  CG1 ILE   388     -13.945  -2.099 -14.775  1.00 83.05           C  
ATOM   3055  CG2 ILE   388     -15.195  -2.111 -16.969  1.00 82.70           C  
ATOM   3056  CD1 ILE   388     -12.796  -1.194 -15.196  1.00 80.13           C  
ATOM   3057  N   GLY   389     -15.116  -5.233 -13.173  1.00 90.38           N  
ATOM   3058  CA  GLY   389     -14.550  -6.220 -12.268  1.00 90.88           C  
ATOM   3059  C   GLY   389     -13.229  -5.786 -11.661  1.00 91.12           C  
ATOM   3060  O   GLY   389     -12.738  -4.692 -11.948  1.00 90.20           O  
ATOM   3061  N   PRO   390     -12.620  -6.637 -10.834  1.00 91.31           N  
ATOM   3062  CA  PRO   390     -11.384  -6.304 -10.121  1.00 91.42           C  
ATOM   3063  C   PRO   390     -10.134  -6.538 -10.965  1.00 90.74           C  
ATOM   3064  CB  PRO   390     -11.411  -7.244  -8.913  1.00 89.68           C  
ATOM   3065  O   PRO   390      -9.213  -7.234 -10.531  1.00 88.16           O  
ATOM   3066  CG  PRO   390     -12.101  -8.476  -9.402  1.00 87.97           C  
ATOM   3067  CD  PRO   390     -13.156  -8.071 -10.391  1.00 85.65           C  
ATOM   3068  N   SER   391     -10.034  -5.831 -12.087  1.00 92.98           N  
ATOM   3069  CA  SER   391      -9.004  -6.023 -13.103  1.00 93.46           C  
ATOM   3070  C   SER   391      -7.715  -5.299 -12.728  1.00 93.79           C  
ATOM   3071  CB  SER   391      -9.496  -5.533 -14.465  1.00 92.95           C  
ATOM   3072  O   SER   391      -7.697  -4.501 -11.788  1.00 93.39           O  
ATOM   3073  OG  SER   391      -9.641  -4.123 -14.470  1.00 90.75           O  
ATOM   3074  N   VAL   392      -6.663  -5.525 -13.449  1.00 92.56           N  
ATOM   3075  CA  VAL   392      -5.392  -4.812 -13.378  1.00 92.76           C  
ATOM   3076  C   VAL   392      -5.637  -3.307 -13.469  1.00 92.95           C  
ATOM   3077  CB  VAL   392      -4.425  -5.263 -14.496  1.00 91.72           C  
ATOM   3078  O   VAL   392      -5.098  -2.536 -12.672  1.00 92.48           O  
ATOM   3079  CG1 VAL   392      -3.219  -4.329 -14.576  1.00 86.36           C  
ATOM   3080  CG2 VAL   392      -3.975  -6.704 -14.262  1.00 85.68           C  
ATOM   3081  N   MET   393      -6.497  -2.904 -14.347  1.00 94.33           N  
ATOM   3082  CA  MET   393      -6.816  -1.493 -14.545  1.00 94.68           C  
ATOM   3083  C   MET   393      -7.471  -0.903 -13.301  1.00 94.67           C  
ATOM   3084  CB  MET   393      -7.734  -1.313 -15.755  1.00 94.03           C  
ATOM   3085  O   MET   393      -7.103   0.186 -12.857  1.00 94.22           O  
ATOM   3086  CG  MET   393      -8.130   0.132 -16.014  1.00 91.53           C  
ATOM   3087  SD  MET   393      -9.218   0.310 -17.481  1.00 92.06           S  
ATOM   3088  CE  MET   393      -9.711   2.047 -17.305  1.00 87.42           C  
ATOM   3089  N   VAL   394      -8.417  -1.592 -12.657  1.00 94.38           N  
ATOM   3090  CA  VAL   394      -9.181  -1.086 -11.522  1.00 94.49           C  
ATOM   3091  C   VAL   394      -8.268  -0.940 -10.307  1.00 94.36           C  
ATOM   3092  CB  VAL   394     -10.374  -2.009 -11.184  1.00 93.48           C  
ATOM   3093  O   VAL   394      -8.325   0.066  -9.597  1.00 93.69           O  
ATOM   3094  CG1 VAL   394     -11.105  -1.513  -9.939  1.00 87.38           C  
ATOM   3095  CG2 VAL   394     -11.332  -2.098 -12.371  1.00 86.75           C  
ATOM   3096  N   ARG   395      -7.299  -1.812 -10.108  1.00 93.18           N  
ATOM   3097  CA  ARG   395      -6.321  -1.705  -9.030  1.00 93.39           C  
ATOM   3098  C   ARG   395      -5.461  -0.456  -9.195  1.00 93.08           C  
ATOM   3099  CB  ARG   395      -5.434  -2.950  -8.983  1.00 92.59           C  
ATOM   3100  O   ARG   395      -5.187   0.248  -8.221  1.00 92.32           O  
ATOM   3101  CG  ARG   395      -6.138  -4.189  -8.453  1.00 90.64           C  
ATOM   3102  CD  ARG   395      -5.196  -5.381  -8.369  1.00 88.52           C  
ATOM   3103  NE  ARG   395      -5.881  -6.577  -7.886  1.00 87.51           N  
ATOM   3104  NH1 ARG   395      -6.368  -7.399  -9.989  1.00 82.03           N  
ATOM   3105  NH2 ARG   395      -7.022  -8.556  -8.121  1.00 81.13           N  
ATOM   3106  CZ  ARG   395      -6.422  -7.508  -8.666  1.00 86.61           C  
ATOM   3107  N   GLN   396      -5.099  -0.165 -10.478  1.00 93.61           N  
ATOM   3108  CA  GLN   396      -4.287   1.021 -10.730  1.00 93.58           C  
ATOM   3109  C   GLN   396      -5.124   2.293 -10.629  1.00 93.61           C  
ATOM   3110  CB  GLN   396      -3.625   0.936 -12.106  1.00 92.61           C  
ATOM   3111  O   GLN   396      -4.679   3.291 -10.057  1.00 93.01           O  
ATOM   3112  CG  GLN   396      -2.609  -0.191 -12.232  1.00 89.40           C  
ATOM   3113  CD  GLN   396      -1.671  -0.270 -11.043  1.00 86.43           C  
ATOM   3114  NE2 GLN   396      -1.476  -1.476 -10.520  1.00 84.47           N  
ATOM   3115  OE1 GLN   396      -1.124   0.744 -10.598  1.00 85.57           O  
ATOM   3116  N   LEU   397      -6.348   2.243 -11.075  1.00 94.58           N  
ATOM   3117  CA  LEU   397      -7.251   3.383 -10.958  1.00 94.51           C  
ATOM   3118  C   LEU   397      -7.552   3.691  -9.495  1.00 94.60           C  
ATOM   3119  CB  LEU   397      -8.555   3.113 -11.714  1.00 92.71           C  
ATOM   3120  O   LEU   397      -7.575   4.856  -9.094  1.00 93.88           O  
ATOM   3121  CG  LEU   397      -9.554   4.269 -11.776  1.00 82.58           C  
ATOM   3122  CD1 LEU   397      -8.922   5.481 -12.450  1.00 73.60           C  
ATOM   3123  CD2 LEU   397     -10.821   3.842 -12.511  1.00 73.46           C  
ATOM   3124  N   ALA   398      -7.698   2.686  -8.665  1.00 93.51           N  
ATOM   3125  CA  ALA   398      -7.895   2.854  -7.228  1.00 93.61           C  
ATOM   3126  C   ALA   398      -6.700   3.557  -6.589  1.00 93.41           C  
ATOM   3127  CB  ALA   398      -8.131   1.501  -6.561  1.00 92.90           C  
ATOM   3128  O   ALA   398      -6.868   4.520  -5.837  1.00 92.78           O  
ATOM   3129  N   ARG   399      -5.504   3.147  -6.926  1.00 91.95           N  
ATOM   3130  CA  ARG   399      -4.279   3.785  -6.455  1.00 91.78           C  
ATOM   3131  C   ARG   399      -4.217   5.244  -6.895  1.00 91.43           C  
ATOM   3132  CB  ARG   399      -3.049   3.031  -6.967  1.00 90.45           C  
ATOM   3133  O   ARG   399      -3.877   6.123  -6.101  1.00 90.49           O  
ATOM   3134  CG  ARG   399      -1.733   3.550  -6.411  1.00 86.31           C  
ATOM   3135  CD  ARG   399      -0.549   2.732  -6.908  1.00 83.85           C  
ATOM   3136  NE  ARG   399      -0.538   1.392  -6.329  1.00 81.24           N  
ATOM   3137  NH1 ARG   399       0.661   1.990  -4.448  1.00 75.51           N  
ATOM   3138  NH2 ARG   399      -0.014  -0.181  -4.740  1.00 73.78           N  
ATOM   3139  CZ  ARG   399       0.036   1.070  -5.174  1.00 79.60           C  
ATOM   3140  N   MET   400      -4.646   5.496  -8.058  1.00 90.84           N  
ATOM   3141  CA  MET   400      -4.605   6.830  -8.648  1.00 90.37           C  
ATOM   3142  C   MET   400      -5.619   7.753  -7.979  1.00 90.20           C  
ATOM   3143  CB  MET   400      -4.873   6.762 -10.153  1.00 86.81           C  
ATOM   3144  O   MET   400      -5.314   8.911  -7.689  1.00 88.25           O  
ATOM   3145  CG  MET   400      -3.763   6.088 -10.943  1.00 74.67           C  
ATOM   3146  SD  MET   400      -4.211   5.827 -12.703  1.00 66.80           S  
ATOM   3147  CE  MET   400      -2.702   5.018 -13.301  1.00 60.22           C  
ATOM   3148  N   HIS   401      -6.676   7.236  -7.692  1.00 92.85           N  
ATOM   3149  CA  HIS   401      -7.779   7.960  -7.069  1.00 92.79           C  
ATOM   3150  C   HIS   401      -7.448   8.333  -5.628  1.00 92.16           C  
ATOM   3151  CB  HIS   401      -9.061   7.127  -7.115  1.00 92.07           C  
ATOM   3152  O   HIS   401      -7.935   9.344  -5.117  1.00 91.03           O  
ATOM   3153  CG  HIS   401     -10.259   7.841  -6.576  1.00 90.52           C  
ATOM   3154  CD2 HIS   401     -10.966   7.655  -5.436  1.00 87.44           C  
ATOM   3155  ND1 HIS   401     -10.864   8.886  -7.239  1.00 87.28           N  
ATOM   3156  CE1 HIS   401     -11.894   9.315  -6.528  1.00 86.94           C  
ATOM   3157  NE2 HIS   401     -11.977   8.584  -5.429  1.00 87.67           N  
ATOM   3158  N   GLU   402      -6.542   7.630  -5.007  1.00 91.22           N  
ATOM   3159  CA  GLU   402      -6.121   7.931  -3.642  1.00 91.24           C  
ATOM   3160  C   GLU   402      -5.275   9.200  -3.593  1.00 91.04           C  
ATOM   3161  CB  GLU   402      -5.340   6.755  -3.049  1.00 90.33           C  
ATOM   3162  O   GLU   402      -5.281   9.918  -2.591  1.00 90.29           O  
ATOM   3163  CG  GLU   402      -6.200   5.537  -2.744  1.00 88.41           C  
ATOM   3164  CD  GLU   402      -5.448   4.442  -2.004  1.00 87.18           C  
ATOM   3165  OE1 GLU   402      -4.210   4.343  -2.161  1.00 85.88           O  
ATOM   3166  OE2 GLU   402      -6.103   3.676  -1.262  1.00 85.78           O  
ATOM   3167  N   GLY   403      -4.501   9.540  -4.598  1.00 92.55           N  
ATOM   3168  CA  GLY   403      -3.653  10.719  -4.671  1.00 92.69           C  
ATOM   3169  C   GLY   403      -4.383  12.002  -4.319  1.00 92.95           C  
ATOM   3170  O   GLY   403      -4.019  12.686  -3.360  1.00 92.38           O  
ATOM   3171  N   PRO   404      -5.457  12.375  -5.029  1.00 92.44           N  
ATOM   3172  CA  PRO   404      -6.271  13.559  -4.742  1.00 92.55           C  
ATOM   3173  C   PRO   404      -6.824  13.564  -3.319  1.00 92.03           C  
ATOM   3174  CB  PRO   404      -7.404  13.464  -5.767  1.00 92.10           C  
ATOM   3175  O   PRO   404      -6.766  14.588  -2.634  1.00 91.11           O  
ATOM   3176  CG  PRO   404      -6.792  12.787  -6.951  1.00 91.77           C  
ATOM   3177  CD  PRO   404      -5.852  11.725  -6.460  1.00 91.30           C  
ATOM   3178  N   LYS   405      -7.286  12.485  -2.813  1.00 89.54           N  
ATOM   3179  CA  LYS   405      -7.876  12.406  -1.480  1.00 89.24           C  
ATOM   3180  C   LYS   405      -6.823  12.631  -0.399  1.00 89.50           C  
ATOM   3181  CB  LYS   405      -8.557  11.053  -1.273  1.00 87.53           C  
ATOM   3182  O   LYS   405      -6.996  13.482   0.477  1.00 88.63           O  
ATOM   3183  CG  LYS   405      -9.823  10.865  -2.097  1.00 81.35           C  
ATOM   3184  CD  LYS   405     -10.649   9.689  -1.592  1.00 78.88           C  
ATOM   3185  CE  LYS   405     -12.057   9.704  -2.172  1.00 71.70           C  
ATOM   3186  NZ  LYS   405     -12.980   8.811  -1.409  1.00 67.56           N  
ATOM   3187  N   TYR   406      -5.722  11.902  -0.529  1.00 90.07           N  
ATOM   3188  CA  TYR   406      -4.658  12.008   0.463  1.00 90.37           C  
ATOM   3189  C   TYR   406      -4.036  13.399   0.449  1.00 90.59           C  
ATOM   3190  CB  TYR   406      -3.578  10.952   0.207  1.00 89.32           C  
ATOM   3191  O   TYR   406      -3.712  13.951   1.504  1.00 90.07           O  
ATOM   3192  CG  TYR   406      -3.978   9.560   0.635  1.00 86.26           C  
ATOM   3193  CD1 TYR   406      -5.308   9.151   0.586  1.00 82.50           C  
ATOM   3194  CD2 TYR   406      -3.026   8.653   1.089  1.00 82.70           C  
ATOM   3195  CE1 TYR   406      -5.682   7.870   0.981  1.00 82.36           C  
ATOM   3196  CE2 TYR   406      -3.388   7.370   1.486  1.00 83.11           C  
ATOM   3197  OH  TYR   406      -5.080   5.719   1.820  1.00 74.65           O  
ATOM   3198  CZ  TYR   406      -4.716   6.988   1.428  1.00 80.40           C  
ATOM   3199  N   TYR   407      -3.894  14.012  -0.690  1.00 92.10           N  
ATOM   3200  CA  TYR   407      -3.418  15.387  -0.792  1.00 92.40           C  
ATOM   3201  C   TYR   407      -4.305  16.333   0.009  1.00 91.95           C  
ATOM   3202  CB  TYR   407      -3.370  15.831  -2.257  1.00 92.33           C  
ATOM   3203  O   TYR   407      -3.812  17.107   0.832  1.00 91.26           O  
ATOM   3204  CG  TYR   407      -3.210  17.322  -2.434  1.00 92.60           C  
ATOM   3205  CD1 TYR   407      -1.967  17.932  -2.287  1.00 91.78           C  
ATOM   3206  CD2 TYR   407      -4.303  18.123  -2.749  1.00 91.59           C  
ATOM   3207  CE1 TYR   407      -1.815  19.305  -2.447  1.00 91.12           C  
ATOM   3208  CE2 TYR   407      -4.163  19.498  -2.911  1.00 91.06           C  
ATOM   3209  OH  TYR   407      -2.774  21.438  -2.919  1.00 88.88           O  
ATOM   3210  CZ  TYR   407      -2.918  20.078  -2.759  1.00 91.15           C  
ATOM   3211  N   LYS   408      -5.634  16.256  -0.127  1.00 90.07           N  
ATOM   3212  CA  LYS   408      -6.568  17.121   0.587  1.00 89.63           C  
ATOM   3213  C   LYS   408      -6.495  16.885   2.093  1.00 88.96           C  
ATOM   3214  CB  LYS   408      -7.997  16.896   0.089  1.00 88.41           C  
ATOM   3215  O   LYS   408      -6.480  17.837   2.876  1.00 87.66           O  
ATOM   3216  CG  LYS   408      -8.271  17.477  -1.290  1.00 84.87           C  
ATOM   3217  CD  LYS   408      -9.741  17.352  -1.667  1.00 83.27           C  
ATOM   3218  CE  LYS   408     -10.602  18.350  -0.904  1.00 78.82           C  
ATOM   3219  NZ  LYS   408     -11.972  18.461  -1.490  1.00 78.10           N  
ATOM   3220  N   TRP   409      -6.355  15.613   2.489  1.00 87.42           N  
ATOM   3221  CA  TRP   409      -6.274  15.293   3.911  1.00 87.88           C  
ATOM   3222  C   TRP   409      -4.997  15.856   4.524  1.00 88.11           C  
ATOM   3223  CB  TRP   409      -6.334  13.778   4.126  1.00 86.27           C  
ATOM   3224  O   TRP   409      -5.042  16.547   5.544  1.00 87.19           O  
ATOM   3225  CG  TRP   409      -7.650  13.162   3.757  1.00 80.51           C  
ATOM   3226  CD1 TRP   409      -8.857  13.796   3.656  1.00 75.76           C  
ATOM   3227  CD2 TRP   409      -7.892  11.787   3.446  1.00 76.77           C  
ATOM   3228  CE2 TRP   409      -9.270  11.658   3.164  1.00 77.43           C  
ATOM   3229  CE3 TRP   409      -7.076  10.649   3.377  1.00 79.09           C  
ATOM   3230  NE1 TRP   409      -9.836  12.897   3.299  1.00 79.65           N  
ATOM   3231  CH2 TRP   409      -9.030   9.338   2.759  1.00 76.73           C  
ATOM   3232  CZ2 TRP   409      -9.851  10.435   2.819  1.00 78.14           C  
ATOM   3233  CZ3 TRP   409      -7.656   9.433   3.033  1.00 77.37           C  
ATOM   3234  N   VAL   410      -3.838  15.628   3.896  1.00 90.80           N  
ATOM   3235  CA  VAL   410      -2.560  16.113   4.407  1.00 91.09           C  
ATOM   3236  C   VAL   410      -2.577  17.638   4.478  1.00 91.12           C  
ATOM   3237  CB  VAL   410      -1.381  15.634   3.531  1.00 90.58           C  
ATOM   3238  O   VAL   410      -2.116  18.225   5.460  1.00 90.66           O  
ATOM   3239  CG1 VAL   410      -0.066  16.243   4.015  1.00 89.28           C  
ATOM   3240  CG2 VAL   410      -1.299  14.108   3.536  1.00 88.95           C  
ATOM   3241  N   ARG   411      -3.171  18.274   3.495  1.00 92.26           N  
ATOM   3242  CA  ARG   411      -3.271  19.730   3.471  1.00 91.97           C  
ATOM   3243  C   ARG   411      -4.131  20.239   4.623  1.00 91.65           C  
ATOM   3244  CB  ARG   411      -3.847  20.207   2.136  1.00 90.68           C  
ATOM   3245  O   ARG   411      -3.748  21.179   5.322  1.00 90.78           O  
ATOM   3246  CG  ARG   411      -4.018  21.715   2.043  1.00 86.72           C  
ATOM   3247  CD  ARG   411      -2.704  22.447   2.281  1.00 84.99           C  
ATOM   3248  NE  ARG   411      -2.899  23.892   2.357  1.00 82.48           N  
ATOM   3249  NH1 ARG   411      -3.366  23.918   4.620  1.00 79.47           N  
ATOM   3250  NH2 ARG   411      -3.362  25.873   3.423  1.00 77.55           N  
ATOM   3251  CZ  ARG   411      -3.209  24.558   3.466  1.00 79.23           C  
ATOM   3252  N   GLN   412      -5.258  19.611   4.875  1.00 88.33           N  
ATOM   3253  CA  GLN   412      -6.118  19.931   6.009  1.00 88.01           C  
ATOM   3254  C   GLN   412      -5.398  19.688   7.332  1.00 88.16           C  
ATOM   3255  CB  GLN   412      -7.408  19.111   5.954  1.00 86.22           C  
ATOM   3256  O   GLN   412      -5.399  20.550   8.213  1.00 87.12           O  
ATOM   3257  CG  GLN   412      -8.385  19.424   7.079  1.00 79.76           C  
ATOM   3258  CD  GLN   412      -8.850  20.868   7.066  1.00 76.52           C  
ATOM   3259  NE2 GLN   412      -8.636  21.570   8.174  1.00 69.70           N  
ATOM   3260  OE1 GLN   412      -9.397  21.349   6.069  1.00 74.53           O  
ATOM   3261  N   TRP   413      -4.650  18.609   7.497  1.00 88.15           N  
ATOM   3262  CA  TRP   413      -3.962  18.247   8.732  1.00 88.88           C  
ATOM   3263  C   TRP   413      -2.822  19.216   9.025  1.00 88.88           C  
ATOM   3264  CB  TRP   413      -3.423  16.816   8.647  1.00 87.51           C  
ATOM   3265  O   TRP   413      -2.504  19.478  10.187  1.00 88.04           O  
ATOM   3266  CG  TRP   413      -4.490  15.763   8.629  1.00 82.72           C  
ATOM   3267  CD1 TRP   413      -5.742  15.850   9.172  1.00 78.26           C  
ATOM   3268  CD2 TRP   413      -4.397  14.463   8.040  1.00 79.29           C  
ATOM   3269  CE2 TRP   413      -5.631  13.813   8.264  1.00 81.33           C  
ATOM   3270  CE3 TRP   413      -3.388  13.783   7.344  1.00 81.78           C  
ATOM   3271  NE1 TRP   413      -6.433  14.680   8.955  1.00 81.99           N  
ATOM   3272  CH2 TRP   413      -4.880  11.872   7.137  1.00 79.79           C  
ATOM   3273  CZ2 TRP   413      -5.883  12.514   7.815  1.00 80.81           C  
ATOM   3274  CZ3 TRP   413      -3.641  12.491   6.899  1.00 80.33           C  
ATOM   3275  N   LEU   414      -2.169  19.744   8.001  1.00 91.64           N  
ATOM   3276  CA  LEU   414      -1.154  20.778   8.173  1.00 91.73           C  
ATOM   3277  C   LEU   414      -1.777  22.071   8.690  1.00 90.82           C  
ATOM   3278  CB  LEU   414      -0.427  21.041   6.852  1.00 91.96           C  
ATOM   3279  O   LEU   414      -1.205  22.737   9.556  1.00 89.89           O  
ATOM   3280  CG  LEU   414       0.561  19.966   6.396  1.00 92.83           C  
ATOM   3281  CD1 LEU   414       0.994  20.221   4.956  1.00 92.34           C  
ATOM   3282  CD2 LEU   414       1.770  19.923   7.324  1.00 92.02           C  
ATOM   3283  N   ASP   415      -3.015  22.436   8.295  1.00 90.29           N  
ATOM   3284  CA  ASP   415      -3.747  23.615   8.749  1.00 89.84           C  
ATOM   3285  C   ASP   415      -4.279  23.418  10.167  1.00 88.69           C  
ATOM   3286  CB  ASP   415      -4.900  23.931   7.794  1.00 88.99           C  
ATOM   3287  O   ASP   415      -4.332  24.367  10.952  1.00 87.33           O  
ATOM   3288  CG  ASP   415      -4.430  24.472   6.455  1.00 86.77           C  
ATOM   3289  OD1 ASP   415      -3.362  25.119   6.400  1.00 86.88           O  
ATOM   3290  OD2 ASP   415      -5.135  24.251   5.447  1.00 86.73           O  
ATOM   3291  N   ASP   416      -4.546  22.164  10.546  1.00 87.12           N  
ATOM   3292  CA  ASP   416      -5.166  21.829  11.825  1.00 86.89           C  
ATOM   3293  C   ASP   416      -4.116  21.696  12.926  1.00 86.46           C  
ATOM   3294  CB  ASP   416      -5.973  20.535  11.707  1.00 85.93           C  
ATOM   3295  O   ASP   416      -4.456  21.494  14.094  1.00 84.95           O  
ATOM   3296  CG  ASP   416      -7.220  20.689  10.854  1.00 84.20           C  
ATOM   3297  OD1 ASP   416      -7.688  21.831  10.659  1.00 83.72           O  
ATOM   3298  OD2 ASP   416      -7.741  19.658  10.376  1.00 83.48           O  
ATOM   3299  N   LEU   417      -2.770  21.724  12.668  1.00 88.97           N  
ATOM   3300  CA  LEU   417      -1.697  21.603  13.649  1.00 89.04           C  
ATOM   3301  C   LEU   417      -1.674  22.809  14.582  1.00 88.22           C  
ATOM   3302  CB  LEU   417      -0.343  21.459  12.949  1.00 88.26           C  
ATOM   3303  O   LEU   417      -1.360  23.923  14.156  1.00 86.83           O  
ATOM   3304  CG  LEU   417      -0.025  20.082  12.364  1.00 87.18           C  
ATOM   3305  CD1 LEU   417       1.241  20.146  11.515  1.00 84.51           C  
ATOM   3306  CD2 LEU   417       0.122  19.049  13.476  1.00 84.68           C  
ATOM   3307  N   GLU   418      -1.928  22.600  15.829  1.00 88.47           N  
ATOM   3308  CA  GLU   418      -1.847  23.598  16.892  1.00 88.41           C  
ATOM   3309  C   GLU   418      -0.477  23.580  17.563  1.00 89.17           C  
ATOM   3310  CB  GLU   418      -2.946  23.366  17.932  1.00 85.47           C  
ATOM   3311  O   GLU   418      -0.273  22.871  18.551  1.00 88.21           O  
ATOM   3312  CG  GLU   418      -4.355  23.576  17.397  1.00 77.76           C  
ATOM   3313  CD  GLU   418      -4.649  25.023  17.035  1.00 74.12           C  
ATOM   3314  OE1 GLU   418      -3.862  25.918  17.421  1.00 73.16           O  
ATOM   3315  OE2 GLU   418      -5.675  25.265  16.361  1.00 70.26           O  
ATOM   3316  N   LEU   419       0.488  24.335  17.137  1.00 92.78           N  
ATOM   3317  CA  LEU   419       1.919  24.250  17.407  1.00 92.83           C  
ATOM   3318  C   LEU   419       2.214  24.544  18.874  1.00 91.33           C  
ATOM   3319  CB  LEU   419       2.692  25.224  16.514  1.00 92.06           C  
ATOM   3320  O   LEU   419       3.334  24.327  19.342  1.00 89.55           O  
ATOM   3321  CG  LEU   419       2.643  24.948  15.010  1.00 92.22           C  
ATOM   3322  CD1 LEU   419       3.482  25.975  14.256  1.00 90.46           C  
ATOM   3323  CD2 LEU   419       3.124  23.533  14.710  1.00 90.29           C  
ATOM   3324  N   LYS   420       1.276  25.092  19.662  1.00 92.31           N  
ATOM   3325  CA  LYS   420       1.453  25.413  21.076  1.00 92.07           C  
ATOM   3326  C   LYS   420       1.023  24.248  21.962  1.00 90.89           C  
ATOM   3327  CB  LYS   420       0.662  26.670  21.443  1.00 90.72           C  
ATOM   3328  O   LYS   420       1.308  24.235  23.161  1.00 89.57           O  
ATOM   3329  CG  LYS   420       1.160  27.936  20.762  1.00 88.12           C  
ATOM   3330  CD  LYS   420       0.341  29.152  21.174  1.00 86.05           C  
ATOM   3331  CE  LYS   420       0.824  30.416  20.474  1.00 83.54           C  
ATOM   3332  NZ  LYS   420      -0.063  31.582  20.763  1.00 86.72           N  
ATOM   3333  N   GLU   421       0.343  23.287  21.415  1.00 89.17           N  
ATOM   3334  CA  GLU   421      -0.143  22.128  22.159  1.00 89.05           C  
ATOM   3335  C   GLU   421       0.896  21.011  22.180  1.00 89.11           C  
ATOM   3336  CB  GLU   421      -1.454  21.615  21.558  1.00 86.98           C  
ATOM   3337  O   GLU   421       1.901  21.077  21.469  1.00 87.61           O  
ATOM   3338  CG  GLU   421      -2.618  22.584  21.704  1.00 81.49           C  
ATOM   3339  CD  GLU   421      -2.939  22.923  23.151  1.00 77.50           C  
ATOM   3340  OE1 GLU   421      -2.766  22.049  24.032  1.00 77.29           O  
ATOM   3341  OE2 GLU   421      -3.368  24.070  23.407  1.00 74.20           O  
ATOM   3342  N   SER   422       0.783  20.008  23.043  1.00 89.83           N  
ATOM   3343  CA  SER   422       1.745  18.928  23.241  1.00 90.10           C  
ATOM   3344  C   SER   422       1.761  17.976  22.050  1.00 90.74           C  
ATOM   3345  CB  SER   422       1.424  18.152  24.519  1.00 88.44           C  
ATOM   3346  O   SER   422       0.710  17.653  21.492  1.00 90.17           O  
ATOM   3347  OG  SER   422       2.438  17.203  24.800  1.00 81.78           O  
ATOM   3348  N   PHE   423       2.922  17.454  21.764  1.00 91.29           N  
ATOM   3349  CA  PHE   423       3.158  16.447  20.736  1.00 91.99           C  
ATOM   3350  C   PHE   423       3.529  15.109  21.364  1.00 91.42           C  
ATOM   3351  CB  PHE   423       4.265  16.902  19.780  1.00 91.63           C  
ATOM   3352  O   PHE   423       3.786  14.134  20.655  1.00 90.23           O  
ATOM   3353  CG  PHE   423       3.847  18.009  18.850  1.00 92.22           C  
ATOM   3354  CD1 PHE   423       3.355  17.722  17.582  1.00 90.91           C  
ATOM   3355  CD2 PHE   423       3.946  19.337  19.244  1.00 90.89           C  
ATOM   3356  CE1 PHE   423       2.966  18.745  16.720  1.00 90.52           C  
ATOM   3357  CE2 PHE   423       3.560  20.364  18.387  1.00 90.73           C  
ATOM   3358  CZ  PHE   423       3.071  20.066  17.125  1.00 90.23           C  
ATOM   3359  N   TYR   424       3.552  15.003  22.696  1.00 91.21           N  
ATOM   3360  CA  TYR   424       4.003  13.817  23.415  1.00 91.66           C  
ATOM   3361  C   TYR   424       3.372  13.747  24.800  1.00 90.95           C  
ATOM   3362  CB  TYR   424       5.530  13.810  23.535  1.00 91.20           C  
ATOM   3363  O   TYR   424       3.326  14.747  25.520  1.00 89.98           O  
ATOM   3364  CG  TYR   424       6.073  12.623  24.295  1.00 91.36           C  
ATOM   3365  CD1 TYR   424       6.093  11.354  23.721  1.00 90.31           C  
ATOM   3366  CD2 TYR   424       6.566  12.769  25.587  1.00 90.30           C  
ATOM   3367  CE1 TYR   424       6.590  10.258  24.418  1.00 90.15           C  
ATOM   3368  CE2 TYR   424       7.066  11.680  26.293  1.00 90.55           C  
ATOM   3369  OH  TYR   424       7.568   9.348  26.395  1.00 88.68           O  
ATOM   3370  CZ  TYR   424       7.075  10.430  25.701  1.00 90.23           C  
ATOM   3371  N   THR   425       2.919  12.562  25.127  1.00 87.94           N  
ATOM   3372  CA  THR   425       2.541  12.156  26.476  1.00 87.95           C  
ATOM   3373  C   THR   425       3.391  10.979  26.945  1.00 88.09           C  
ATOM   3374  CB  THR   425       1.050  11.777  26.548  1.00 86.39           C  
ATOM   3375  O   THR   425       3.466   9.951  26.268  1.00 87.34           O  
ATOM   3376  CG2 THR   425       0.656  11.365  27.963  1.00 80.25           C  
ATOM   3377  OG1 THR   425       0.257  12.903  26.152  1.00 82.49           O  
ATOM   3378  N   LYS   426       3.977  11.132  28.169  1.00 89.94           N  
ATOM   3379  CA  LYS   426       4.805  10.045  28.684  1.00 90.36           C  
ATOM   3380  C   LYS   426       3.964   8.806  28.979  1.00 90.21           C  
ATOM   3381  CB  LYS   426       5.548  10.487  29.945  1.00 88.91           C  
ATOM   3382  O   LYS   426       3.049   8.852  29.804  1.00 89.55           O  
ATOM   3383  CG  LYS   426       6.553   9.467  30.460  1.00 87.61           C  
ATOM   3384  CD  LYS   426       7.314   9.995  31.670  1.00 87.56           C  
ATOM   3385  CE  LYS   426       8.298   8.963  32.206  1.00 85.10           C  
ATOM   3386  NZ  LYS   426       8.988   9.445  33.440  1.00 86.68           N  
ATOM   3387  N   PRO   427       4.278   7.617  28.279  1.00 88.65           N  
ATOM   3388  CA  PRO   427       3.535   6.389  28.574  1.00 88.92           C  
ATOM   3389  C   PRO   427       3.883   5.803  29.940  1.00 88.50           C  
ATOM   3390  CB  PRO   427       3.960   5.442  27.449  1.00 87.21           C  
ATOM   3391  O   PRO   427       4.980   6.037  30.455  1.00 87.14           O  
ATOM   3392  CG  PRO   427       5.352   5.860  27.102  1.00 85.75           C  
ATOM   3393  CD  PRO   427       5.467   7.344  27.298  1.00 86.16           C  
ATOM   3394  N   VAL   428       2.958   5.128  30.593  1.00 85.58           N  
ATOM   3395  CA  VAL   428       3.247   4.192  31.675  1.00 85.80           C  
ATOM   3396  C   VAL   428       3.614   2.828  31.094  1.00 85.71           C  
ATOM   3397  CB  VAL   428       2.049   4.056  32.641  1.00 82.97           C  
ATOM   3398  O   VAL   428       2.787   2.177  30.451  1.00 84.08           O  
ATOM   3399  CG1 VAL   428       2.393   3.119  33.798  1.00 83.71           C  
ATOM   3400  CG2 VAL   428       1.629   5.427  33.166  1.00 82.49           C  
ATOM   3401  N   GLU   429       4.838   2.455  31.289  1.00 83.61           N  
ATOM   3402  CA  GLU   429       5.320   1.170  30.793  1.00 84.94           C  
ATOM   3403  C   GLU   429       4.904   0.030  31.719  1.00 83.47           C  
ATOM   3404  CB  GLU   429       6.843   1.191  30.637  1.00 80.75           C  
ATOM   3405  O   GLU   429       5.347  -0.037  32.867  1.00 80.14           O  
ATOM   3406  CG  GLU   429       7.344   2.219  29.634  1.00 83.04           C  
ATOM   3407  CD  GLU   429       8.861   2.307  29.571  1.00 79.51           C  
ATOM   3408  OE1 GLU   429       9.543   1.399  30.097  1.00 82.54           O  
ATOM   3409  OE2 GLU   429       9.370   3.291  28.990  1.00 86.90           O  
ATOM   3410  N   TYR   430       4.127  -0.812  31.180  1.00 81.40           N  
ATOM   3411  CA  TYR   430       3.690  -1.987  31.925  1.00 84.85           C  
ATOM   3412  C   TYR   430       4.589  -3.183  31.633  1.00 85.35           C  
ATOM   3413  CB  TYR   430       2.237  -2.331  31.583  1.00 80.48           C  
ATOM   3414  O   TYR   430       4.976  -3.412  30.485  1.00 84.23           O  
ATOM   3415  CG  TYR   430       1.252  -1.256  31.971  1.00 81.92           C  
ATOM   3416  CD1 TYR   430       0.844  -1.102  33.294  1.00 79.91           C  
ATOM   3417  CD2 TYR   430       0.726  -0.392  31.016  1.00 82.59           C  
ATOM   3418  CE1 TYR   430      -0.066  -0.113  33.656  1.00 81.46           C  
ATOM   3419  CE2 TYR   430      -0.184   0.600  31.367  1.00 77.91           C  
ATOM   3420  OH  TYR   430      -1.473   1.712  33.040  1.00 71.92           O  
ATOM   3421  CZ  TYR   430      -0.573   0.732  32.687  1.00 79.72           C  
ATOM   3422  N   ALA   431       4.781  -4.032  32.761  1.00 89.68           N  
ATOM   3423  CA  ALA   431       5.605  -5.235  32.668  1.00 90.99           C  
ATOM   3424  C   ALA   431       4.893  -6.327  31.874  1.00 90.00           C  
ATOM   3425  CB  ALA   431       5.964  -5.743  34.062  1.00 87.98           C  
ATOM   3426  O   ALA   431       5.539  -7.192  31.279  1.00 88.14           O  
ATOM   3427  N   GLU   432       3.611  -6.265  31.803  1.00 91.31           N  
ATOM   3428  CA  GLU   432       2.728  -7.166  31.069  1.00 91.30           C  
ATOM   3429  C   GLU   432       1.782  -6.391  30.157  1.00 90.33           C  
ATOM   3430  CB  GLU   432       1.926  -8.040  32.038  1.00 88.81           C  
ATOM   3431  O   GLU   432       1.271  -5.336  30.537  1.00 88.78           O  
ATOM   3432  CG  GLU   432       2.789  -8.840  33.003  1.00 81.77           C  
ATOM   3433  CD  GLU   432       3.547  -9.974  32.331  1.00 78.99           C  
ATOM   3434  OE1 GLU   432       3.106 -10.448  31.259  1.00 80.58           O  
ATOM   3435  OE2 GLU   432       4.590 -10.392  32.881  1.00 79.59           O  
ATOM   3436  N   GLY   433       1.602  -7.031  28.983  1.00 89.69           N  
ATOM   3437  CA  GLY   433       0.636  -6.395  28.101  1.00 89.18           C  
ATOM   3438  C   GLY   433       0.504  -7.092  26.760  1.00 89.66           C  
ATOM   3439  O   GLY   433       1.423  -7.787  26.322  1.00 88.60           O  
ATOM   3440  N   LYS   434      -0.629  -6.857  26.091  1.00 89.11           N  
ATOM   3441  CA  LYS   434      -0.895  -7.171  24.690  1.00 89.13           C  
ATOM   3442  C   LYS   434      -1.309  -5.923  23.916  1.00 88.57           C  
ATOM   3443  CB  LYS   434      -1.980  -8.243  24.576  1.00 87.29           C  
ATOM   3444  O   LYS   434      -2.178  -5.170  24.362  1.00 87.36           O  
ATOM   3445  CG  LYS   434      -1.565  -9.604  25.115  1.00 83.37           C  
ATOM   3446  CD  LYS   434      -2.627 -10.661  24.840  1.00 82.27           C  
ATOM   3447  CE  LYS   434      -2.196 -12.031  25.346  1.00 79.21           C  
ATOM   3448  NZ  LYS   434      -3.160 -13.099  24.942  1.00 79.56           N  
ATOM   3449  N   GLY   435      -0.655  -5.746  22.813  1.00 88.64           N  
ATOM   3450  CA  GLY   435      -0.974  -4.620  21.950  1.00 88.43           C  
ATOM   3451  C   GLY   435      -1.175  -5.017  20.500  1.00 88.46           C  
ATOM   3452  O   GLY   435      -0.546  -5.961  20.016  1.00 87.52           O  
ATOM   3453  N   PHE   436      -2.095  -4.372  19.880  1.00 87.34           N  
ATOM   3454  CA  PHE   436      -2.378  -4.459  18.452  1.00 87.43           C  
ATOM   3455  C   PHE   436      -2.323  -3.081  17.805  1.00 86.91           C  
ATOM   3456  CB  PHE   436      -3.749  -5.098  18.212  1.00 86.50           C  
ATOM   3457  O   PHE   436      -2.931  -2.131  18.302  1.00 85.73           O  
ATOM   3458  CG  PHE   436      -4.204  -5.038  16.779  1.00 85.88           C  
ATOM   3459  CD1 PHE   436      -3.528  -5.744  15.791  1.00 84.19           C  
ATOM   3460  CD2 PHE   436      -5.308  -4.276  16.420  1.00 84.43           C  
ATOM   3461  CE1 PHE   436      -3.947  -5.690  14.463  1.00 83.87           C  
ATOM   3462  CE2 PHE   436      -5.733  -4.218  15.096  1.00 84.18           C  
ATOM   3463  CZ  PHE   436      -5.050  -4.924  14.119  1.00 82.00           C  
ATOM   3464  N   GLY   437      -1.552  -2.965  16.718  1.00 87.03           N  
ATOM   3465  CA  GLY   437      -1.545  -1.827  15.814  1.00 86.94           C  
ATOM   3466  C   GLY   437      -1.841  -2.206  14.375  1.00 86.81           C  
ATOM   3467  O   GLY   437      -1.232  -3.130  13.833  1.00 85.68           O  
ATOM   3468  N   SER   438      -2.767  -1.484  13.761  1.00 86.93           N  
ATOM   3469  CA  SER   438      -3.065  -1.651  12.343  1.00 86.61           C  
ATOM   3470  C   SER   438      -3.161  -0.303  11.635  1.00 86.24           C  
ATOM   3471  CB  SER   438      -4.369  -2.428  12.157  1.00 84.93           C  
ATOM   3472  O   SER   438      -3.516   0.703  12.252  1.00 84.84           O  
ATOM   3473  OG  SER   438      -4.541  -2.805  10.801  1.00 77.04           O  
ATOM   3474  N   THR   439      -2.780  -0.354  10.333  1.00 87.06           N  
ATOM   3475  CA  THR   439      -2.925   0.803   9.455  1.00 87.00           C  
ATOM   3476  C   THR   439      -2.923   0.374   7.991  1.00 87.11           C  
ATOM   3477  CB  THR   439      -1.803   1.830   9.695  1.00 85.86           C  
ATOM   3478  O   THR   439      -2.634  -0.783   7.678  1.00 86.15           O  
ATOM   3479  CG2 THR   439      -0.474   1.331   9.139  1.00 80.69           C  
ATOM   3480  OG1 THR   439      -2.146   3.062   9.049  1.00 83.05           O  
ATOM   3481  N   GLU   440      -3.235   1.291   7.162  1.00 88.80           N  
ATOM   3482  CA  GLU   440      -3.083   1.108   5.722  1.00 88.56           C  
ATOM   3483  C   GLU   440      -1.777   1.717   5.222  1.00 88.03           C  
ATOM   3484  CB  GLU   440      -4.270   1.720   4.974  1.00 87.22           C  
ATOM   3485  O   GLU   440      -1.677   2.935   5.059  1.00 86.50           O  
ATOM   3486  CG  GLU   440      -5.584   0.985   5.197  1.00 84.04           C  
ATOM   3487  CD  GLU   440      -5.650  -0.355   4.482  1.00 81.30           C  
ATOM   3488  OE1 GLU   440      -4.976  -0.521   3.440  1.00 79.19           O  
ATOM   3489  OE2 GLU   440      -6.381  -1.246   4.969  1.00 77.71           O  
ATOM   3490  N   ALA   441      -0.764   0.835   5.006  1.00 89.29           N  
ATOM   3491  CA  ALA   441       0.424   1.251   4.264  1.00 89.51           C  
ATOM   3492  C   ALA   441       0.102   1.466   2.788  1.00 89.29           C  
ATOM   3493  CB  ALA   441       1.536   0.216   4.417  1.00 88.69           C  
ATOM   3494  O   ALA   441      -0.966   1.070   2.315  1.00 88.48           O  
ATOM   3495  N   ALA   442       0.997   2.070   2.050  1.00 88.51           N  
ATOM   3496  CA  ALA   442       0.774   2.394   0.644  1.00 88.61           C  
ATOM   3497  C   ALA   442       0.323   1.164  -0.138  1.00 88.51           C  
ATOM   3498  CB  ALA   442       2.040   2.979   0.024  1.00 87.39           C  
ATOM   3499  O   ALA   442      -0.500   1.268  -1.051  1.00 87.61           O  
ATOM   3500  N   ARG   443       0.613  -0.047   0.281  1.00 88.18           N  
ATOM   3501  CA  ARG   443       0.346  -1.292  -0.432  1.00 88.16           C  
ATOM   3502  C   ARG   443      -0.823  -2.043   0.196  1.00 88.48           C  
ATOM   3503  CB  ARG   443       1.592  -2.181  -0.447  1.00 86.40           C  
ATOM   3504  O   ARG   443      -1.237  -3.090  -0.305  1.00 87.50           O  
ATOM   3505  CG  ARG   443       2.733  -1.629  -1.286  1.00 81.23           C  
ATOM   3506  CD  ARG   443       3.920  -2.581  -1.321  1.00 78.40           C  
ATOM   3507  NE  ARG   443       5.081  -1.972  -1.964  1.00 72.36           N  
ATOM   3508  NH1 ARG   443       6.010  -1.180  -0.003  1.00 60.03           N  
ATOM   3509  NH2 ARG   443       7.058  -0.805  -2.007  1.00 56.59           N  
ATOM   3510  CZ  ARG   443       6.047  -1.320  -1.323  1.00 72.17           C  
ATOM   3511  N   GLY   444      -1.189  -1.549   1.339  1.00 90.00           N  
ATOM   3512  CA  GLY   444      -2.366  -2.160   1.934  1.00 90.35           C  
ATOM   3513  C   GLY   444      -2.254  -2.332   3.437  1.00 90.51           C  
ATOM   3514  O   GLY   444      -1.492  -1.619   4.094  1.00 89.72           O  
ATOM   3515  N   ALA   445      -3.031  -3.284   4.018  1.00 91.20           N  
ATOM   3516  CA  ALA   445      -3.192  -3.533   5.448  1.00 91.42           C  
ATOM   3517  C   ALA   445      -1.877  -3.981   6.079  1.00 91.32           C  
ATOM   3518  CB  ALA   445      -4.277  -4.580   5.687  1.00 90.49           C  
ATOM   3519  O   ALA   445      -1.298  -4.991   5.671  1.00 90.50           O  
ATOM   3520  N   LEU   446      -1.436  -3.251   7.000  1.00 90.47           N  
ATOM   3521  CA  LEU   446      -0.261  -3.520   7.821  1.00 90.80           C  
ATOM   3522  C   LEU   446      -0.633  -3.587   9.298  1.00 90.66           C  
ATOM   3523  CB  LEU   446       0.805  -2.443   7.600  1.00 89.91           C  
ATOM   3524  O   LEU   446      -1.180  -2.629   9.849  1.00 89.91           O  
ATOM   3525  CG  LEU   446       2.048  -2.528   8.488  1.00 87.96           C  
ATOM   3526  CD1 LEU   446       2.820  -3.811   8.198  1.00 85.13           C  
ATOM   3527  CD2 LEU   446       2.936  -1.305   8.282  1.00 85.32           C  
ATOM   3528  N   SER   447      -0.269  -4.716   9.921  1.00 90.36           N  
ATOM   3529  CA  SER   447      -0.632  -4.906  11.322  1.00 90.61           C  
ATOM   3530  C   SER   447       0.527  -5.498  12.117  1.00 90.58           C  
ATOM   3531  CB  SER   447      -1.858  -5.812  11.441  1.00 89.66           C  
ATOM   3532  O   SER   447       1.251  -6.363  11.619  1.00 89.87           O  
ATOM   3533  OG  SER   447      -2.948  -5.282  10.706  1.00 86.99           O  
ATOM   3534  N   ASP   448       0.706  -5.052  13.325  1.00 90.82           N  
ATOM   3535  CA  ASP   448       1.662  -5.541  14.313  1.00 91.02           C  
ATOM   3536  C   ASP   448       0.951  -6.006  15.582  1.00 90.85           C  
ATOM   3537  CB  ASP   448       2.686  -4.456  14.652  1.00 90.06           C  
ATOM   3538  O   ASP   448       0.091  -5.301  16.112  1.00 90.04           O  
ATOM   3539  CG  ASP   448       3.629  -4.150  13.501  1.00 87.21           C  
ATOM   3540  OD1 ASP   448       3.392  -4.635  12.373  1.00 85.89           O  
ATOM   3541  OD2 ASP   448       4.618  -3.420  13.724  1.00 86.65           O  
ATOM   3542  N   TRP   449       1.278  -7.214  16.112  1.00 91.30           N  
ATOM   3543  CA  TRP   449       0.858  -7.782  17.389  1.00 91.90           C  
ATOM   3544  C   TRP   449       2.049  -7.955  18.326  1.00 91.34           C  
ATOM   3545  CB  TRP   449       0.161  -9.129  17.176  1.00 90.72           C  
ATOM   3546  O   TRP   449       3.070  -8.530  17.942  1.00 90.08           O  
ATOM   3547  CG  TRP   449      -1.141  -9.031  16.438  1.00 87.25           C  
ATOM   3548  CD1 TRP   449      -2.398  -9.087  16.973  1.00 83.34           C  
ATOM   3549  CD2 TRP   449      -1.313  -8.863  15.028  1.00 84.28           C  
ATOM   3550  CE2 TRP   449      -2.702  -8.826  14.777  1.00 85.64           C  
ATOM   3551  CE3 TRP   449      -0.425  -8.740  13.950  1.00 84.42           C  
ATOM   3552  NE1 TRP   449      -3.341  -8.964  15.980  1.00 84.59           N  
ATOM   3553  CH2 TRP   449      -2.336  -8.552  12.455  1.00 83.00           C  
ATOM   3554  CZ2 TRP   449      -3.225  -8.670  13.491  1.00 83.81           C  
ATOM   3555  CZ3 TRP   449      -0.948  -8.585  12.671  1.00 83.46           C  
ATOM   3556  N   ILE   450       1.913  -7.447  19.536  1.00 91.96           N  
ATOM   3557  CA  ILE   450       2.971  -7.561  20.534  1.00 92.25           C  
ATOM   3558  C   ILE   450       2.408  -8.173  21.815  1.00 91.94           C  
ATOM   3559  CB  ILE   450       3.616  -6.190  20.834  1.00 91.57           C  
ATOM   3560  O   ILE   450       1.327  -7.791  22.270  1.00 91.15           O  
ATOM   3561  CG1 ILE   450       4.840  -6.362  21.740  1.00 88.63           C  
ATOM   3562  CG2 ILE   450       2.595  -5.239  21.466  1.00 88.08           C  
ATOM   3563  CD1 ILE   450       5.711  -5.118  21.847  1.00 86.31           C  
ATOM   3564  N   VAL   451       3.090  -9.119  22.384  1.00 92.17           N  
ATOM   3565  CA  VAL   451       2.889  -9.654  23.727  1.00 92.42           C  
ATOM   3566  C   VAL   451       4.114  -9.357  24.590  1.00 92.63           C  
ATOM   3567  CB  VAL   451       2.614 -11.174  23.697  1.00 91.66           C  
ATOM   3568  O   VAL   451       5.231  -9.755  24.251  1.00 92.21           O  
ATOM   3569  CG1 VAL   451       2.286 -11.692  25.096  1.00 89.80           C  
ATOM   3570  CG2 VAL   451       1.478 -11.491  22.727  1.00 89.63           C  
ATOM   3571  N   ILE   452       3.850  -8.673  25.685  1.00 92.85           N  
ATOM   3572  CA  ILE   452       4.874  -8.287  26.650  1.00 93.19           C  
ATOM   3573  C   ILE   452       4.712  -9.106  27.929  1.00 92.56           C  
ATOM   3574  CB  ILE   452       4.808  -6.777  26.970  1.00 93.09           C  
ATOM   3575  O   ILE   452       3.622  -9.165  28.502  1.00 91.74           O  
ATOM   3576  CG1 ILE   452       4.907  -5.953  25.680  1.00 93.34           C  
ATOM   3577  CG2 ILE   452       5.913  -6.385  27.956  1.00 93.22           C  
ATOM   3578  CD1 ILE   452       4.598  -4.474  25.865  1.00 92.76           C  
ATOM   3579  N   GLU   453       5.792  -9.745  28.347  1.00 92.88           N  
ATOM   3580  CA  GLU   453       5.963 -10.471  29.602  1.00 92.94           C  
ATOM   3581  C   GLU   453       7.305 -10.144  30.251  1.00 93.12           C  
ATOM   3582  CB  GLU   453       5.844 -11.980  29.372  1.00 91.29           C  
ATOM   3583  O   GLU   453       8.336 -10.113  29.575  1.00 92.59           O  
ATOM   3584  CG  GLU   453       4.437 -12.438  29.016  1.00 84.49           C  
ATOM   3585  CD  GLU   453       4.357 -13.918  28.674  1.00 80.87           C  
ATOM   3586  OE1 GLU   453       5.324 -14.660  28.960  1.00 81.20           O  
ATOM   3587  OE2 GLU   453       3.319 -14.338  28.116  1.00 78.78           O  
ATOM   3588  N   ASP   454       7.248  -9.738  31.585  1.00 94.21           N  
ATOM   3589  CA  ASP   454       8.424  -9.410  32.386  1.00 94.26           C  
ATOM   3590  C   ASP   454       9.254  -8.315  31.720  1.00 94.74           C  
ATOM   3591  CB  ASP   454       9.282 -10.656  32.615  1.00 92.70           C  
ATOM   3592  O   ASP   454      10.477  -8.432  31.618  1.00 93.90           O  
ATOM   3593  CG  ASP   454       8.574 -11.724  33.430  1.00 87.85           C  
ATOM   3594  OD1 ASP   454       7.902 -11.383  34.427  1.00 86.31           O  
ATOM   3595  OD2 ASP   454       8.691 -12.916  33.073  1.00 88.42           O  
ATOM   3596  N   SER   455       8.559  -7.339  31.137  1.00 94.84           N  
ATOM   3597  CA  SER   455       9.087  -6.147  30.480  1.00 94.93           C  
ATOM   3598  C   SER   455       9.882  -6.511  29.231  1.00 94.58           C  
ATOM   3599  CB  SER   455       9.969  -5.351  31.442  1.00 94.09           C  
ATOM   3600  O   SER   455      10.715  -5.728  28.769  1.00 93.32           O  
ATOM   3601  OG  SER   455       9.243  -4.980  32.601  1.00 93.47           O  
ATOM   3602  N   LYS   456       9.691  -7.667  28.662  1.00 94.48           N  
ATOM   3603  CA  LYS   456      10.314  -8.143  27.431  1.00 94.62           C  
ATOM   3604  C   LYS   456       9.263  -8.598  26.422  1.00 94.55           C  
ATOM   3605  CB  LYS   456      11.285  -9.288  27.728  1.00 93.30           C  
ATOM   3606  O   LYS   456       8.156  -8.985  26.803  1.00 93.99           O  
ATOM   3607  CG  LYS   456      12.482  -8.880  28.574  1.00 87.12           C  
ATOM   3608  CD  LYS   456      13.419 -10.056  28.820  1.00 82.91           C  
ATOM   3609  CE  LYS   456      14.623  -9.647  29.656  1.00 79.61           C  
ATOM   3610  NZ  LYS   456      15.516 -10.808  29.947  1.00 80.05           N  
ATOM   3611  N   ILE   457       9.610  -8.590  25.160  1.00 93.74           N  
ATOM   3612  CA  ILE   457       8.761  -9.127  24.102  1.00 93.87           C  
ATOM   3613  C   ILE   457       8.753 -10.652  24.171  1.00 93.18           C  
ATOM   3614  CB  ILE   457       9.230  -8.656  22.707  1.00 93.62           C  
ATOM   3615  O   ILE   457       9.747 -11.300  23.836  1.00 91.89           O  
ATOM   3616  CG1 ILE   457       9.145  -7.129  22.602  1.00 93.00           C  
ATOM   3617  CG2 ILE   457       8.406  -9.328  21.605  1.00 92.85           C  
ATOM   3618  CD1 ILE   457       9.788  -6.558  21.346  1.00 92.19           C  
ATOM   3619  N   LYS   458       7.652 -11.218  24.544  1.00 93.16           N  
ATOM   3620  CA  LYS   458       7.412 -12.657  24.486  1.00 92.54           C  
ATOM   3621  C   LYS   458       7.131 -13.111  23.056  1.00 91.61           C  
ATOM   3622  CB  LYS   458       6.247 -13.044  25.398  1.00 91.84           C  
ATOM   3623  O   LYS   458       7.727 -14.077  22.577  1.00 89.92           O  
ATOM   3624  CG  LYS   458       5.901 -14.526  25.366  1.00 88.15           C  
ATOM   3625  CD  LYS   458       4.752 -14.852  26.311  1.00 84.23           C  
ATOM   3626  CE  LYS   458       4.386 -16.329  26.258  1.00 80.45           C  
ATOM   3627  NZ  LYS   458       3.251 -16.652  27.173  1.00 78.28           N  
ATOM   3628  N   ASN   459       6.259 -12.372  22.428  1.00 90.63           N  
ATOM   3629  CA  ASN   459       5.879 -12.597  21.038  1.00 90.76           C  
ATOM   3630  C   ASN   459       5.689 -11.281  20.289  1.00 91.49           C  
ATOM   3631  CB  ASN   459       4.606 -13.441  20.959  1.00 89.08           C  
ATOM   3632  O   ASN   459       5.173 -10.312  20.849  1.00 91.05           O  
ATOM   3633  CG  ASN   459       4.329 -13.951  19.558  1.00 81.36           C  
ATOM   3634  ND2 ASN   459       3.067 -13.902  19.147  1.00 77.73           N  
ATOM   3635  OD1 ASN   459       5.242 -14.387  18.851  1.00 77.92           O  
ATOM   3636  N   TYR   460       6.145 -11.301  19.086  1.00 91.75           N  
ATOM   3637  CA  TYR   460       5.937 -10.213  18.137  1.00 91.90           C  
ATOM   3638  C   TYR   460       5.598 -10.754  16.753  1.00 90.84           C  
ATOM   3639  CB  TYR   460       7.179  -9.321  18.060  1.00 91.51           C  
ATOM   3640  O   TYR   460       6.319 -11.599  16.217  1.00 89.41           O  
ATOM   3641  CG  TYR   460       6.904  -7.944  17.507  1.00 91.17           C  
ATOM   3642  CD1 TYR   460       6.955  -6.820  18.328  1.00 89.69           C  
ATOM   3643  CD2 TYR   460       6.592  -7.764  16.164  1.00 89.50           C  
ATOM   3644  CE1 TYR   460       6.701  -5.549  17.823  1.00 89.55           C  
ATOM   3645  CE2 TYR   460       6.336  -6.498  15.648  1.00 89.85           C  
ATOM   3646  OH  TYR   460       6.140  -4.142  15.979  1.00 86.05           O  
ATOM   3647  CZ  TYR   460       6.393  -5.398  16.484  1.00 89.40           C  
ATOM   3648  N   GLN   461       4.493 -10.225  16.209  1.00 90.90           N  
ATOM   3649  CA  GLN   461       4.077 -10.653  14.877  1.00 90.70           C  
ATOM   3650  C   GLN   461       3.767  -9.454  13.986  1.00 91.21           C  
ATOM   3651  CB  GLN   461       2.857 -11.572  14.966  1.00 88.78           C  
ATOM   3652  O   GLN   461       3.092  -8.515  14.412  1.00 90.47           O  
ATOM   3653  CG  GLN   461       2.425 -12.151  13.625  1.00 79.41           C  
ATOM   3654  CD  GLN   461       3.526 -12.945  12.947  1.00 74.44           C  
ATOM   3655  NE2 GLN   461       3.355 -13.212  11.657  1.00 64.86           N  
ATOM   3656  OE1 GLN   461       4.522 -13.314  13.577  1.00 71.13           O  
ATOM   3657  N   VAL   462       4.218  -9.529  12.729  1.00 90.10           N  
ATOM   3658  CA  VAL   462       3.964  -8.510  11.716  1.00 90.11           C  
ATOM   3659  C   VAL   462       3.277  -9.143  10.508  1.00 89.85           C  
ATOM   3660  CB  VAL   462       5.268  -7.805  11.280  1.00 88.99           C  
ATOM   3661  O   VAL   462       3.836 -10.035   9.866  1.00 88.87           O  
ATOM   3662  CG1 VAL   462       4.965  -6.657  10.320  1.00 84.18           C  
ATOM   3663  CG2 VAL   462       6.033  -7.298  12.501  1.00 83.46           C  
ATOM   3664  N   VAL   463       2.126  -8.696  10.139  1.00 90.26           N  
ATOM   3665  CA  VAL   463       1.458  -9.068   8.896  1.00 90.37           C  
ATOM   3666  C   VAL   463       1.497  -7.897   7.917  1.00 90.34           C  
ATOM   3667  CB  VAL   463      -0.003  -9.506   9.146  1.00 89.83           C  
ATOM   3668  O   VAL   463       0.832  -6.880   8.129  1.00 89.68           O  
ATOM   3669  CG1 VAL   463      -0.665  -9.947   7.842  1.00 88.95           C  
ATOM   3670  CG2 VAL   463      -0.053 -10.628  10.181  1.00 88.74           C  
ATOM   3671  N   THR   464       2.236  -8.029   6.899  1.00 88.61           N  
ATOM   3672  CA  THR   464       2.488  -6.988   5.909  1.00 88.85           C  
ATOM   3673  C   THR   464       1.498  -7.091   4.753  1.00 89.06           C  
ATOM   3674  CB  THR   464       3.926  -7.070   5.366  1.00 87.80           C  
ATOM   3675  O   THR   464       0.981  -8.172   4.465  1.00 88.43           O  
ATOM   3676  CG2 THR   464       4.948  -6.922   6.489  1.00 84.03           C  
ATOM   3677  OG1 THR   464       4.117  -8.338   4.725  1.00 86.29           O  
ATOM   3678  N   PRO   465       1.268  -6.033   3.994  1.00 89.05           N  
ATOM   3679  CA  PRO   465       0.450  -6.099   2.781  1.00 89.15           C  
ATOM   3680  C   PRO   465       0.911  -7.190   1.817  1.00 88.82           C  
ATOM   3681  CB  PRO   465       0.627  -4.711   2.161  1.00 88.35           C  
ATOM   3682  O   PRO   465       0.083  -7.889   1.227  1.00 87.90           O  
ATOM   3683  CG  PRO   465       0.983  -3.822   3.308  1.00 87.62           C  
ATOM   3684  CD  PRO   465       1.786  -4.618   4.297  1.00 86.87           C  
ATOM   3685  N   THR   466       2.197  -7.359   1.727  1.00 85.80           N  
ATOM   3686  CA  THR   466       2.757  -8.392   0.863  1.00 85.72           C  
ATOM   3687  C   THR   466       2.332  -9.780   1.334  1.00 85.96           C  
ATOM   3688  CB  THR   466       4.294  -8.311   0.818  1.00 84.45           C  
ATOM   3689  O   THR   466       1.958 -10.629   0.522  1.00 85.17           O  
ATOM   3690  CG2 THR   466       4.877  -9.403  -0.071  1.00 80.14           C  
ATOM   3691  OG1 THR   466       4.684  -7.032   0.303  1.00 81.68           O  
ATOM   3692  N   ALA   467       2.306 -10.013   2.615  1.00 87.10           N  
ATOM   3693  CA  ALA   467       1.869 -11.312   3.121  1.00 87.46           C  
ATOM   3694  C   ALA   467       0.395 -11.555   2.809  1.00 88.06           C  
ATOM   3695  CB  ALA   467       2.114 -11.407   4.625  1.00 86.35           C  
ATOM   3696  O   ALA   467       0.016 -12.650   2.387  1.00 87.68           O  
ATOM   3697  N   TRP   468      -0.433 -10.594   2.879  1.00 90.73           N  
ATOM   3698  CA  TRP   468      -1.847 -10.695   2.533  1.00 91.43           C  
ATOM   3699  C   TRP   468      -2.023 -11.022   1.054  1.00 90.70           C  
ATOM   3700  CB  TRP   468      -2.577  -9.392   2.871  1.00 91.23           C  
ATOM   3701  O   TRP   468      -2.776 -11.932   0.698  1.00 89.52           O  
ATOM   3702  CG  TRP   468      -2.903  -9.236   4.326  1.00 91.62           C  
ATOM   3703  CD1 TRP   468      -2.372  -8.325   5.196  1.00 90.48           C  
ATOM   3704  CD2 TRP   468      -3.831 -10.020   5.082  1.00 90.77           C  
ATOM   3705  CE2 TRP   468      -3.812  -9.527   6.406  1.00 91.30           C  
ATOM   3706  CE3 TRP   468      -4.678 -11.091   4.769  1.00 90.86           C  
ATOM   3707  NE1 TRP   468      -2.915  -8.494   6.448  1.00 89.97           N  
ATOM   3708  CH2 TRP   468      -5.429 -11.117   7.082  1.00 88.98           C  
ATOM   3709  CZ2 TRP   468      -4.610 -10.070   7.416  1.00 89.32           C  
ATOM   3710  CZ3 TRP   468      -5.471 -11.630   5.776  1.00 89.88           C  
ATOM   3711  N   ASN   469      -1.290 -10.387   0.228  1.00 89.51           N  
ATOM   3712  CA  ASN   469      -1.526 -10.382  -1.212  1.00 89.43           C  
ATOM   3713  C   ASN   469      -0.854 -11.571  -1.894  1.00 88.72           C  
ATOM   3714  CB  ASN   469      -1.041  -9.070  -1.832  1.00 88.87           C  
ATOM   3715  O   ASN   469      -1.392 -12.128  -2.852  1.00 87.51           O  
ATOM   3716  CG  ASN   469      -1.960  -7.904  -1.524  1.00 88.54           C  
ATOM   3717  ND2 ASN   469      -1.385  -6.714  -1.398  1.00 87.78           N  
ATOM   3718  OD1 ASN   469      -3.176  -8.072  -1.400  1.00 87.68           O  
ATOM   3719  N   ILE   470       0.401 -12.010  -1.321  1.00 85.35           N  
ATOM   3720  CA  ILE   470       1.174 -12.997  -2.067  1.00 84.77           C  
ATOM   3721  C   ILE   470       1.290 -14.284  -1.254  1.00 84.82           C  
ATOM   3722  CB  ILE   470       2.578 -12.461  -2.425  1.00 83.23           C  
ATOM   3723  O   ILE   470       2.075 -15.172  -1.594  1.00 82.69           O  
ATOM   3724  CG1 ILE   470       3.403 -12.231  -1.153  1.00 77.43           C  
ATOM   3725  CG2 ILE   470       2.472 -11.174  -3.249  1.00 76.97           C  
ATOM   3726  CD1 ILE   470       4.907 -12.212  -1.386  1.00 74.97           C  
ATOM   3727  N   GLY   471       0.659 -14.354  -0.071  1.00 86.36           N  
ATOM   3728  CA  GLY   471       0.695 -15.579   0.711  1.00 86.39           C  
ATOM   3729  C   GLY   471       0.312 -16.809  -0.089  1.00 86.40           C  
ATOM   3730  O   GLY   471      -0.583 -16.752  -0.936  1.00 85.05           O  
ATOM   3731  N   PRO   472       1.015 -17.910   0.146  1.00 86.95           N  
ATOM   3732  CA  PRO   472       0.699 -19.154  -0.560  1.00 87.22           C  
ATOM   3733  C   PRO   472      -0.687 -19.694  -0.213  1.00 87.66           C  
ATOM   3734  CB  PRO   472       1.793 -20.115  -0.087  1.00 86.16           C  
ATOM   3735  O   PRO   472      -1.390 -19.112   0.616  1.00 86.92           O  
ATOM   3736  CG  PRO   472       2.084 -19.701   1.319  1.00 84.79           C  
ATOM   3737  CD  PRO   472       1.945 -18.209   1.415  1.00 84.08           C  
ATOM   3738  N   ARG   473      -1.026 -20.800  -0.775  1.00 89.63           N  
ATOM   3739  CA  ARG   473      -2.224 -21.561  -0.438  1.00 89.86           C  
ATOM   3740  C   ARG   473      -2.231 -21.947   1.038  1.00 90.12           C  
ATOM   3741  CB  ARG   473      -2.328 -22.815  -1.308  1.00 88.35           C  
ATOM   3742  O   ARG   473      -1.176 -22.009   1.673  1.00 89.41           O  
ATOM   3743  CG  ARG   473      -1.103 -23.714  -1.241  1.00 82.98           C  
ATOM   3744  CD  ARG   473      -1.230 -24.909  -2.175  1.00 80.73           C  
ATOM   3745  NE  ARG   473      -0.898 -24.554  -3.552  1.00 78.01           N  
ATOM   3746  NH1 ARG   473      -2.574 -25.829  -4.503  1.00 68.94           N  
ATOM   3747  NH2 ARG   473      -1.158 -24.612  -5.833  1.00 65.64           N  
ATOM   3748  CZ  ARG   473      -1.544 -25.000  -4.626  1.00 74.73           C  
ATOM   3749  N   ASP   474      -3.431 -22.264   1.580  1.00 89.26           N  
ATOM   3750  CA  ASP   474      -3.536 -22.680   2.975  1.00 89.61           C  
ATOM   3751  C   ASP   474      -3.670 -24.197   3.086  1.00 89.33           C  
ATOM   3752  CB  ASP   474      -4.725 -21.996   3.652  1.00 88.90           C  
ATOM   3753  O   ASP   474      -3.566 -24.910   2.086  1.00 88.19           O  
ATOM   3754  CG  ASP   474      -6.058 -22.367   3.026  1.00 88.69           C  
ATOM   3755  OD1 ASP   474      -6.138 -23.402   2.330  1.00 88.61           O  
ATOM   3756  OD2 ASP   474      -7.037 -21.617   3.230  1.00 88.17           O  
ATOM   3757  N   ALA   475      -3.951 -24.681   4.196  1.00 88.72           N  
ATOM   3758  CA  ALA   475      -4.065 -26.105   4.497  1.00 88.63           C  
ATOM   3759  C   ALA   475      -5.239 -26.731   3.751  1.00 88.23           C  
ATOM   3760  CB  ALA   475      -4.219 -26.321   6.001  1.00 87.56           C  
ATOM   3761  O   ALA   475      -5.259 -27.942   3.516  1.00 87.06           O  
ATOM   3762  N   SER   476      -6.185 -25.885   3.377  1.00 88.92           N  
ATOM   3763  CA  SER   476      -7.350 -26.327   2.618  1.00 88.88           C  
ATOM   3764  C   SER   476      -7.129 -26.158   1.118  1.00 88.80           C  
ATOM   3765  CB  SER   476      -8.596 -25.552   3.048  1.00 87.67           C  
ATOM   3766  O   SER   476      -8.072 -26.262   0.331  1.00 87.70           O  
ATOM   3767  OG  SER   476      -8.875 -25.770   4.421  1.00 84.01           O  
ATOM   3768  N   GLU   477      -5.927 -25.783   0.701  1.00 88.74           N  
ATOM   3769  CA  GLU   477      -5.474 -25.593  -0.674  1.00 89.08           C  
ATOM   3770  C   GLU   477      -6.218 -24.444  -1.346  1.00 89.27           C  
ATOM   3771  CB  GLU   477      -5.654 -26.881  -1.482  1.00 87.43           C  
ATOM   3772  O   GLU   477      -6.310 -24.390  -2.575  1.00 88.09           O  
ATOM   3773  CG  GLU   477      -4.726 -28.010  -1.056  1.00 84.10           C  
ATOM   3774  CD  GLU   477      -3.254 -27.683  -1.251  1.00 81.55           C  
ATOM   3775  OE1 GLU   477      -2.890 -27.138  -2.318  1.00 81.07           O  
ATOM   3776  OE2 GLU   477      -2.459 -27.976  -0.331  1.00 79.07           O  
ATOM   3777  N   VAL   478      -6.743 -23.532  -0.588  1.00 90.68           N  
ATOM   3778  CA  VAL   478      -7.327 -22.298  -1.102  1.00 91.16           C  
ATOM   3779  C   VAL   478      -6.218 -21.347  -1.547  1.00 91.69           C  
ATOM   3780  CB  VAL   478      -8.226 -21.612  -0.048  1.00 90.69           C  
ATOM   3781  O   VAL   478      -5.335 -21.002  -0.759  1.00 91.42           O  
ATOM   3782  CG1 VAL   478      -8.812 -20.314  -0.600  1.00 89.44           C  
ATOM   3783  CG2 VAL   478      -9.339 -22.558   0.399  1.00 88.99           C  
ATOM   3784  N   LEU   479      -6.231 -20.881  -2.698  1.00 91.52           N  
ATOM   3785  CA  LEU   479      -5.237 -20.014  -3.321  1.00 92.00           C  
ATOM   3786  C   LEU   479      -5.181 -18.661  -2.620  1.00 92.18           C  
ATOM   3787  CB  LEU   479      -5.549 -19.820  -4.807  1.00 91.04           C  
ATOM   3788  O   LEU   479      -6.208 -18.146  -2.172  1.00 91.66           O  
ATOM   3789  CG  LEU   479      -5.602 -21.089  -5.660  1.00 88.49           C  
ATOM   3790  CD1 LEU   479      -5.928 -20.740  -7.108  1.00 85.24           C  
ATOM   3791  CD2 LEU   479      -4.283 -21.849  -5.571  1.00 85.50           C  
ATOM   3792  N   GLY   480      -3.996 -18.066  -2.613  1.00 91.01           N  
ATOM   3793  CA  GLY   480      -3.826 -16.684  -2.193  1.00 91.42           C  
ATOM   3794  C   GLY   480      -4.387 -15.685  -3.187  1.00 91.80           C  
ATOM   3795  O   GLY   480      -4.757 -16.054  -4.304  1.00 91.29           O  
ATOM   3796  N   PRO   481      -4.460 -14.405  -2.920  1.00 91.06           N  
ATOM   3797  CA  PRO   481      -5.116 -13.394  -3.753  1.00 91.37           C  
ATOM   3798  C   PRO   481      -4.468 -13.251  -5.128  1.00 91.21           C  
ATOM   3799  CB  PRO   481      -4.956 -12.108  -2.938  1.00 90.74           C  
ATOM   3800  O   PRO   481      -5.167 -13.227  -6.144  1.00 90.49           O  
ATOM   3801  CG  PRO   481      -5.010 -12.550  -1.511  1.00 90.37           C  
ATOM   3802  CD  PRO   481      -4.272 -13.852  -1.387  1.00 89.84           C  
ATOM   3803  N   ILE   482      -3.104 -13.211  -5.184  1.00 88.80           N  
ATOM   3804  CA  ILE   482      -2.427 -13.062  -6.468  1.00 88.64           C  
ATOM   3805  C   ILE   482      -2.585 -14.342  -7.286  1.00 88.83           C  
ATOM   3806  CB  ILE   482      -0.931 -12.725  -6.282  1.00 86.84           C  
ATOM   3807  O   ILE   482      -2.779 -14.289  -8.502  1.00 87.85           O  
ATOM   3808  CG1 ILE   482      -0.309 -12.303  -7.618  1.00 76.51           C  
ATOM   3809  CG2 ILE   482      -0.180 -13.916  -5.680  1.00 76.07           C  
ATOM   3810  CD1 ILE   482       1.073 -11.678  -7.488  1.00 74.13           C  
ATOM   3811  N   GLU   483      -2.558 -15.526  -6.660  1.00 89.18           N  
ATOM   3812  CA  GLU   483      -2.780 -16.789  -7.357  1.00 89.50           C  
ATOM   3813  C   GLU   483      -4.173 -16.839  -7.979  1.00 89.78           C  
ATOM   3814  CB  GLU   483      -2.587 -17.971  -6.404  1.00 88.47           C  
ATOM   3815  O   GLU   483      -4.324 -17.194  -9.150  1.00 89.35           O  
ATOM   3816  CG  GLU   483      -1.168 -18.104  -5.869  1.00 85.66           C  
ATOM   3817  CD  GLU   483      -0.985 -19.298  -4.946  1.00 84.20           C  
ATOM   3818  OE1 GLU   483      -1.992 -19.805  -4.402  1.00 83.72           O  
ATOM   3819  OE2 GLU   483       0.176 -19.729  -4.763  1.00 82.32           O  
ATOM   3820  N   GLN   484      -5.163 -16.380  -7.295  1.00 92.28           N  
ATOM   3821  CA  GLN   484      -6.538 -16.326  -7.781  1.00 92.46           C  
ATOM   3822  C   GLN   484      -6.680 -15.318  -8.918  1.00 92.18           C  
ATOM   3823  CB  GLN   484      -7.497 -15.973  -6.643  1.00 91.57           C  
ATOM   3824  O   GLN   484      -7.390 -15.570  -9.894  1.00 91.38           O  
ATOM   3825  CG  GLN   484      -7.666 -17.083  -5.615  1.00 88.20           C  
ATOM   3826  CD  GLN   484      -8.631 -16.713  -4.505  1.00 85.46           C  
ATOM   3827  NE2 GLN   484      -8.213 -16.921  -3.261  1.00 84.98           N  
ATOM   3828  OE1 GLN   484      -9.744 -16.242  -4.762  1.00 85.98           O  
ATOM   3829  N   ALA   485      -5.973 -14.199  -8.870  1.00 91.65           N  
ATOM   3830  CA  ALA   485      -6.037 -13.178  -9.912  1.00 91.69           C  
ATOM   3831  C   ALA   485      -5.348 -13.653 -11.188  1.00 91.35           C  
ATOM   3832  CB  ALA   485      -5.405 -11.877  -9.423  1.00 91.01           C  
ATOM   3833  O   ALA   485      -5.735 -13.263 -12.292  1.00 90.42           O  
ATOM   3834  N   LEU   486      -4.342 -14.469 -11.073  1.00 89.09           N  
ATOM   3835  CA  LEU   486      -3.611 -15.028 -12.205  1.00 89.03           C  
ATOM   3836  C   LEU   486      -4.430 -16.112 -12.898  1.00 88.97           C  
ATOM   3837  CB  LEU   486      -2.269 -15.602 -11.745  1.00 88.31           C  
ATOM   3838  O   LEU   486      -4.491 -16.159 -14.129  1.00 88.27           O  
ATOM   3839  CG  LEU   486      -1.178 -14.585 -11.405  1.00 86.98           C  
ATOM   3840  CD1 LEU   486      -0.050 -15.258 -10.629  1.00 84.97           C  
ATOM   3841  CD2 LEU   486      -0.643 -13.930 -12.674  1.00 84.91           C  
ATOM   3842  N   VAL   487      -5.166 -16.959 -12.173  1.00 89.81           N  
ATOM   3843  CA  VAL   487      -5.954 -18.041 -12.753  1.00 89.82           C  
ATOM   3844  C   VAL   487      -7.094 -17.461 -13.587  1.00 89.65           C  
ATOM   3845  CB  VAL   487      -6.517 -18.981 -11.662  1.00 88.98           C  
ATOM   3846  O   VAL   487      -7.828 -16.586 -13.122  1.00 88.93           O  
ATOM   3847  CG1 VAL   487      -7.521 -19.963 -12.262  1.00 86.95           C  
ATOM   3848  CG2 VAL   487      -5.381 -19.730 -10.967  1.00 86.69           C  
ATOM   3849  N   GLY   488      -7.210 -17.920 -14.786  1.00 90.27           N  
ATOM   3850  CA  GLY   488      -8.206 -17.452 -15.737  1.00 90.29           C  
ATOM   3851  C   GLY   488      -7.713 -16.308 -16.603  1.00 90.08           C  
ATOM   3852  O   GLY   488      -8.384 -15.911 -17.558  1.00 88.89           O  
ATOM   3853  N   SER   489      -6.540 -15.691 -16.293  1.00 89.74           N  
ATOM   3854  CA  SER   489      -5.981 -14.639 -17.137  1.00 89.50           C  
ATOM   3855  C   SER   489      -5.581 -15.182 -18.505  1.00 89.42           C  
ATOM   3856  CB  SER   489      -4.770 -13.996 -16.460  1.00 88.32           C  
ATOM   3857  O   SER   489      -4.870 -16.185 -18.597  1.00 88.33           O  
ATOM   3858  OG  SER   489      -5.153 -13.331 -15.269  1.00 81.96           O  
ATOM   3859  N   PRO   490      -6.031 -14.568 -19.586  1.00 88.56           N  
ATOM   3860  CA  PRO   490      -5.560 -14.937 -20.923  1.00 88.55           C  
ATOM   3861  C   PRO   490      -4.118 -14.504 -21.181  1.00 87.98           C  
ATOM   3862  CB  PRO   490      -6.526 -14.199 -21.853  1.00 87.38           C  
ATOM   3863  O   PRO   490      -3.714 -13.413 -20.771  1.00 86.92           O  
ATOM   3864  CG  PRO   490      -6.934 -12.979 -21.091  1.00 86.01           C  
ATOM   3865  CD  PRO   490      -6.946 -13.314 -19.627  1.00 86.08           C  
ATOM   3866  N   ILE   491      -3.401 -15.308 -21.872  1.00 86.30           N  
ATOM   3867  CA  ILE   491      -2.012 -15.085 -22.260  1.00 85.84           C  
ATOM   3868  C   ILE   491      -1.897 -15.081 -23.783  1.00 85.33           C  
ATOM   3869  CB  ILE   491      -1.077 -16.155 -21.655  1.00 84.74           C  
ATOM   3870  O   ILE   491      -2.176 -16.090 -24.435  1.00 83.84           O  
ATOM   3871  CG1 ILE   491      -1.235 -16.202 -20.130  1.00 82.46           C  
ATOM   3872  CG2 ILE   491       0.379 -15.885 -22.046  1.00 82.01           C  
ATOM   3873  CD1 ILE   491      -0.943 -14.878 -19.437  1.00 80.18           C  
ATOM   3874  N   VAL   492      -1.480 -13.925 -24.322  1.00 84.33           N  
ATOM   3875  CA  VAL   492      -1.409 -13.698 -25.761  1.00 83.76           C  
ATOM   3876  C   VAL   492      -0.130 -14.318 -26.319  1.00 83.25           C  
ATOM   3877  CB  VAL   492      -1.464 -12.192 -26.103  1.00 82.53           C  
ATOM   3878  O   VAL   492      -0.149 -14.950 -27.378  1.00 81.31           O  
ATOM   3879  CG1 VAL   492      -1.234 -11.968 -27.596  1.00 79.43           C  
ATOM   3880  CG2 VAL   492      -2.802 -11.596 -25.669  1.00 78.67           C  
ATOM   3881  N   ASP   493       0.979 -14.130 -25.568  1.00 81.07           N  
ATOM   3882  CA  ASP   493       2.285 -14.676 -25.925  1.00 81.25           C  
ATOM   3883  C   ASP   493       2.925 -15.389 -24.737  1.00 81.20           C  
ATOM   3884  CB  ASP   493       3.209 -13.567 -26.434  1.00 80.12           C  
ATOM   3885  O   ASP   493       3.353 -14.745 -23.776  1.00 80.12           O  
ATOM   3886  CG  ASP   493       4.515 -14.097 -27.000  1.00 79.65           C  
ATOM   3887  OD1 ASP   493       4.806 -15.302 -26.836  1.00 81.00           O  
ATOM   3888  OD2 ASP   493       5.260 -13.302 -27.612  1.00 79.69           O  
ATOM   3889  N   ALA   494       3.027 -16.670 -24.862  1.00 78.49           N  
ATOM   3890  CA  ALA   494       3.534 -17.506 -23.777  1.00 77.94           C  
ATOM   3891  C   ALA   494       5.042 -17.338 -23.613  1.00 77.54           C  
ATOM   3892  CB  ALA   494       3.188 -18.971 -24.028  1.00 76.22           C  
ATOM   3893  O   ALA   494       5.597 -17.655 -22.559  1.00 75.55           O  
ATOM   3894  N   GLU   495       5.678 -16.882 -24.600  1.00 75.40           N  
ATOM   3895  CA  GLU   495       7.113 -16.619 -24.544  1.00 75.04           C  
ATOM   3896  C   GLU   495       7.400 -15.254 -23.926  1.00 74.94           C  
ATOM   3897  CB  GLU   495       7.731 -16.705 -25.942  1.00 73.14           C  
ATOM   3898  O   GLU   495       8.490 -15.022 -23.398  1.00 73.74           O  
ATOM   3899  CG  GLU   495       7.618 -18.082 -26.581  1.00 70.19           C  
ATOM   3900  CD  GLU   495       8.445 -18.224 -27.848  1.00 68.68           C  
ATOM   3901  OE1 GLU   495       8.908 -17.195 -28.391  1.00 66.85           O  
ATOM   3902  OE2 GLU   495       8.632 -19.375 -28.303  1.00 63.90           O  
ATOM   3903  N   ASP   496       6.475 -14.357 -24.013  1.00 77.45           N  
ATOM   3904  CA  ASP   496       6.561 -13.035 -23.400  1.00 77.52           C  
ATOM   3905  C   ASP   496       5.252 -12.665 -22.707  1.00 77.96           C  
ATOM   3906  CB  ASP   496       6.918 -11.979 -24.448  1.00 75.84           C  
ATOM   3907  O   ASP   496       4.515 -11.798 -23.182  1.00 76.80           O  
ATOM   3908  CG  ASP   496       7.245 -10.627 -23.841  1.00 74.05           C  
ATOM   3909  OD1 ASP   496       7.299 -10.514 -22.597  1.00 73.19           O  
ATOM   3910  OD2 ASP   496       7.447  -9.664 -24.612  1.00 72.95           O  
ATOM   3911  N   PRO   497       4.930 -13.401 -21.645  1.00 78.46           N  
ATOM   3912  CA  PRO   497       3.626 -13.266 -20.991  1.00 78.69           C  
ATOM   3913  C   PRO   497       3.519 -12.001 -20.142  1.00 79.14           C  
ATOM   3914  CB  PRO   497       3.540 -14.520 -20.116  1.00 77.01           C  
ATOM   3915  O   PRO   497       3.339 -12.084 -18.925  1.00 77.53           O  
ATOM   3916  CG  PRO   497       4.950 -14.791 -19.698  1.00 77.03           C  
ATOM   3917  CD  PRO   497       5.863 -14.413 -20.829  1.00 75.79           C  
ATOM   3918  N   VAL   498       3.550 -10.844 -20.706  1.00 81.89           N  
ATOM   3919  CA  VAL   498       3.578  -9.532 -20.067  1.00 82.29           C  
ATOM   3920  C   VAL   498       2.324  -9.345 -19.216  1.00 83.08           C  
ATOM   3921  CB  VAL   498       3.691  -8.396 -21.108  1.00 80.83           C  
ATOM   3922  O   VAL   498       2.362  -8.671 -18.184  1.00 82.62           O  
ATOM   3923  CG1 VAL   498       2.425  -8.317 -21.960  1.00 78.24           C  
ATOM   3924  CG2 VAL   498       3.954  -7.061 -20.413  1.00 77.46           C  
ATOM   3925  N   GLU   499       1.215 -10.000 -19.536  1.00 85.27           N  
ATOM   3926  CA  GLU   499      -0.053  -9.973 -18.813  1.00 85.53           C  
ATOM   3927  C   GLU   499       0.115 -10.489 -17.386  1.00 85.62           C  
ATOM   3928  CB  GLU   499      -1.111 -10.798 -19.550  1.00 84.91           C  
ATOM   3929  O   GLU   499      -0.445  -9.923 -16.446  1.00 85.01           O  
ATOM   3930  CG  GLU   499      -1.415 -10.295 -20.953  1.00 85.15           C  
ATOM   3931  CD  GLU   499      -0.442 -10.814 -22.000  1.00 84.52           C  
ATOM   3932  OE1 GLU   499       0.547 -11.486 -21.630  1.00 83.44           O  
ATOM   3933  OE2 GLU   499      -0.671 -10.545 -23.201  1.00 83.06           O  
ATOM   3934  N   LEU   500       0.974 -11.512 -17.215  1.00 83.28           N  
ATOM   3935  CA  LEU   500       1.257 -12.041 -15.885  1.00 83.07           C  
ATOM   3936  C   LEU   500       1.992 -11.009 -15.036  1.00 83.03           C  
ATOM   3937  CB  LEU   500       2.088 -13.323 -15.983  1.00 81.86           C  
ATOM   3938  O   LEU   500       1.723 -10.878 -13.839  1.00 81.92           O  
ATOM   3939  CG  LEU   500       1.440 -14.496 -16.720  1.00 79.65           C  
ATOM   3940  CD1 LEU   500       2.361 -15.711 -16.695  1.00 77.29           C  
ATOM   3941  CD2 LEU   500       0.085 -14.831 -16.106  1.00 77.54           C  
ATOM   3942  N   GLY   501       2.929 -10.297 -15.661  1.00 80.41           N  
ATOM   3943  CA  GLY   501       3.608  -9.185 -15.015  1.00 80.27           C  
ATOM   3944  C   GLY   501       2.659  -8.103 -14.537  1.00 80.92           C  
ATOM   3945  O   GLY   501       2.706  -7.697 -13.374  1.00 80.28           O  
ATOM   3946  N   HIS   502       1.712  -7.739 -15.373  1.00 85.24           N  
ATOM   3947  CA  HIS   502       0.701  -6.745 -15.027  1.00 85.59           C  
ATOM   3948  C   HIS   502      -0.139  -7.205 -13.840  1.00 85.84           C  
ATOM   3949  CB  HIS   502      -0.201  -6.457 -16.228  1.00 84.68           C  
ATOM   3950  O   HIS   502      -0.363  -6.440 -12.899  1.00 85.33           O  
ATOM   3951  CG  HIS   502       0.419  -5.544 -17.238  1.00 82.90           C  
ATOM   3952  CD2 HIS   502       0.622  -5.696 -18.568  1.00 81.01           C  
ATOM   3953  ND1 HIS   502       0.919  -4.302 -16.910  1.00 82.32           N  
ATOM   3954  CE1 HIS   502       1.403  -3.728 -17.999  1.00 79.65           C  
ATOM   3955  NE2 HIS   502       1.235  -4.553 -19.018  1.00 79.01           N  
ATOM   3956  N   VAL   503      -0.576  -8.430 -13.880  1.00 87.27           N  
ATOM   3957  CA  VAL   503      -1.389  -8.961 -12.790  1.00 87.21           C  
ATOM   3958  C   VAL   503      -0.581  -8.961 -11.495  1.00 86.84           C  
ATOM   3959  CB  VAL   503      -1.896 -10.386 -13.103  1.00 86.57           C  
ATOM   3960  O   VAL   503      -0.998  -8.370 -10.496  1.00 85.85           O  
ATOM   3961  CG1 VAL   503      -2.629 -10.974 -11.898  1.00 86.03           C  
ATOM   3962  CG2 VAL   503      -2.804 -10.372 -14.331  1.00 85.41           C  
ATOM   3963  N   ALA   504       0.607  -9.499 -11.467  1.00 82.89           N  
ATOM   3964  CA  ALA   504       1.436  -9.598 -10.268  1.00 82.59           C  
ATOM   3965  C   ALA   504       1.803  -8.214  -9.740  1.00 82.66           C  
ATOM   3966  CB  ALA   504       2.698 -10.406 -10.559  1.00 81.22           C  
ATOM   3967  O   ALA   504       1.672  -7.945  -8.544  1.00 81.52           O  
ATOM   3968  N   ARG   505       2.072  -7.250 -10.597  1.00 81.67           N  
ATOM   3969  CA  ARG   505       2.470  -5.907 -10.190  1.00 81.65           C  
ATOM   3970  C   ARG   505       1.266  -5.099  -9.718  1.00 82.04           C  
ATOM   3971  CB  ARG   505       3.170  -5.181 -11.340  1.00 80.07           C  
ATOM   3972  O   ARG   505       1.405  -4.189  -8.898  1.00 81.16           O  
ATOM   3973  CG  ARG   505       4.576  -5.686 -11.623  1.00 76.01           C  
ATOM   3974  CD  ARG   505       5.264  -4.863 -12.703  1.00 73.64           C  
ATOM   3975  NE  ARG   505       6.518  -5.476 -13.131  1.00 67.59           N  
ATOM   3976  NH1 ARG   505       5.953  -5.561 -15.369  1.00 61.38           N  
ATOM   3977  NH2 ARG   505       7.988  -6.348 -14.665  1.00 57.98           N  
ATOM   3978  CZ  ARG   505       6.817  -5.794 -14.388  1.00 67.08           C  
ATOM   3979  N   SER   506       0.183  -5.455 -10.218  1.00 87.04           N  
ATOM   3980  CA  SER   506      -0.992  -4.691  -9.814  1.00 87.22           C  
ATOM   3981  C   SER   506      -1.250  -4.824  -8.317  1.00 87.06           C  
ATOM   3982  CB  SER   506      -2.225  -5.149 -10.594  1.00 86.42           C  
ATOM   3983  O   SER   506      -1.850  -3.938  -7.704  1.00 86.17           O  
ATOM   3984  OG  SER   506      -2.679  -6.407 -10.125  1.00 86.25           O  
ATOM   3985  N   PHE   507      -0.720  -5.847  -7.663  1.00 86.47           N  
ATOM   3986  CA  PHE   507      -0.828  -6.069  -6.226  1.00 86.38           C  
ATOM   3987  C   PHE   507       0.284  -5.341  -5.480  1.00 85.40           C  
ATOM   3988  CB  PHE   507      -0.781  -7.567  -5.907  1.00 85.83           C  
ATOM   3989  O   PHE   507       0.384  -5.439  -4.255  1.00 83.54           O  
ATOM   3990  CG  PHE   507      -2.075  -8.286  -6.178  1.00 86.89           C  
ATOM   3991  CD1 PHE   507      -3.016  -8.457  -5.170  1.00 85.56           C  
ATOM   3992  CD2 PHE   507      -2.350  -8.791  -7.442  1.00 85.70           C  
ATOM   3993  CE1 PHE   507      -4.214  -9.123  -5.418  1.00 85.54           C  
ATOM   3994  CE2 PHE   507      -3.546  -9.457  -7.698  1.00 85.57           C  
ATOM   3995  CZ  PHE   507      -4.476  -9.623  -6.684  1.00 84.82           C  
ATOM   3996  N   ASP   508       1.132  -4.590  -6.203  1.00 82.66           N  
ATOM   3997  CA  ASP   508       2.217  -3.766  -5.680  1.00 82.01           C  
ATOM   3998  C   ASP   508       3.014  -4.517  -4.617  1.00 80.84           C  
ATOM   3999  CB  ASP   508       1.668  -2.460  -5.101  1.00 80.51           C  
ATOM   4000  O   ASP   508       3.162  -4.038  -3.490  1.00 76.81           O  
ATOM   4001  CG  ASP   508       2.743  -1.410  -4.882  1.00 79.98           C  
ATOM   4002  OD1 ASP   508       3.907  -1.638  -5.275  1.00 78.30           O  
ATOM   4003  OD2 ASP   508       2.423  -0.347  -4.308  1.00 78.25           O  
ATOM   4004  N   SER   509       3.525  -5.651  -4.955  1.00 74.96           N  
ATOM   4005  CA  SER   509       4.313  -6.488  -4.056  1.00 74.15           C  
ATOM   4006  C   SER   509       5.705  -5.905  -3.836  1.00 73.74           C  
ATOM   4007  CB  SER   509       4.429  -7.909  -4.610  1.00 71.89           C  
ATOM   4008  O   SER   509       6.274  -5.287  -4.739  1.00 69.44           O  
ATOM   4009  OG  SER   509       5.002  -7.899  -5.906  1.00 65.54           O  
ATOM   4010  N   CYS   510       6.226  -5.725  -2.490  1.00 63.20           N  
ATOM   4011  CA  CYS   510       7.475  -5.089  -2.085  1.00 62.38           C  
ATOM   4012  C   CYS   510       8.655  -5.658  -2.865  1.00 61.86           C  
ATOM   4013  CB  CYS   510       7.708  -5.271  -0.585  1.00 56.09           C  
ATOM   4014  O   CYS   510       9.761  -5.118  -2.806  1.00 57.04           O  
ATOM   4015  SG  CYS   510       8.940  -4.144   0.102  1.00 62.21           S  
ATOM   4016  N   LEU   511       8.324  -6.454  -3.822  1.00 52.79           N  
ATOM   4017  CA  LEU   511       9.335  -7.182  -4.580  1.00 50.62           C  
ATOM   4018  C   LEU   511       9.505  -6.586  -5.973  1.00 53.19           C  
ATOM   4019  CB  LEU   511       8.961  -8.663  -4.688  1.00 46.08           C  
ATOM   4020  O   LEU   511       8.553  -6.045  -6.542  1.00 49.61           O  
ATOM   4021  CG  LEU   511       8.862  -9.435  -3.372  1.00 40.74           C  
ATOM   4022  CD1 LEU   511       8.247 -10.810  -3.609  1.00 33.39           C  
ATOM   4023  CD2 LEU   511      10.235  -9.563  -2.722  1.00 35.67           C  
ATOM   4024  N   VAL   512      10.747  -6.060  -6.228  1.00 46.09           N  
ATOM   4025  CA  VAL   512      10.982  -5.926  -7.662  1.00 47.02           C  
ATOM   4026  C   VAL   512      10.729  -7.263  -8.355  1.00 46.11           C  
ATOM   4027  CB  VAL   512      12.417  -5.435  -7.959  1.00 42.84           C  
ATOM   4028  O   VAL   512      11.166  -8.311  -7.873  1.00 44.49           O  
ATOM   4029  CG1 VAL   512      12.567  -5.064  -9.433  1.00 35.55           C  
ATOM   4030  CG2 VAL   512      12.768  -4.246  -7.067  1.00 36.74           C  
ATOM   4031  N   CYS   513       9.777  -7.109  -9.290  1.00 46.20           N  
ATOM   4032  CA  CYS   513       9.246  -8.147 -10.167  1.00 47.93           C  
ATOM   4033  C   CYS   513      10.068  -8.254 -11.445  1.00 46.80           C  
ATOM   4034  CB  CYS   513       7.785  -7.863 -10.511  1.00 42.87           C  
ATOM   4035  O   CYS   513      10.342  -7.245 -12.098  1.00 45.18           O  
ATOM   4036  SG  CYS   513       6.762  -7.467  -9.076  1.00 40.70           S  
ATOM   4037  N   THR   514      10.917  -9.088 -11.585  1.00 45.61           N  
ATOM   4038  CA  THR   514      11.236  -9.667 -12.885  1.00 47.19           C  
ATOM   4039  C   THR   514      10.362 -10.887 -13.162  1.00 45.69           C  
ATOM   4040  CB  THR   514      12.720 -10.066 -12.969  1.00 43.41           C  
ATOM   4041  O   THR   514      10.024 -11.637 -12.244  1.00 43.52           O  
ATOM   4042  CG2 THR   514      13.511  -9.068 -13.809  1.00 38.01           C  
ATOM   4043  OG1 THR   514      13.274 -10.107 -11.648  1.00 33.00           O  
ATOM   4044  N   VAL   515       9.781 -10.933 -14.322  1.00 50.94           N  
ATOM   4045  CA  VAL   515       9.082 -12.094 -14.862  1.00 50.39           C  
ATOM   4046  C   VAL   515      10.048 -12.944 -15.684  1.00 51.73           C  
ATOM   4047  CB  VAL   515       7.872 -11.676 -15.728  1.00 47.60           C  
ATOM   4048  O   VAL   515      10.617 -12.469 -16.670  1.00 49.83           O  
ATOM   4049  CG1 VAL   515       7.101 -12.905 -16.208  1.00 40.89           C  
ATOM   4050  CG2 VAL   515       6.955 -10.739 -14.944  1.00 42.74           C  
ATOM   4051  N   HIS   516      10.443 -14.059 -15.149  1.00 53.44           N  
ATOM   4052  CA  HIS   516      11.060 -15.138 -15.913  1.00 54.28           C  
ATOM   4053  C   HIS   516      10.035 -16.201 -16.291  1.00 53.51           C  
ATOM   4054  CB  HIS   516      12.204 -15.770 -15.118  1.00 50.56           C  
ATOM   4055  O   HIS   516       9.228 -16.617 -15.456  1.00 51.07           O  
ATOM   4056  CG  HIS   516      13.284 -14.804 -14.749  1.00 48.09           C  
ATOM   4057  CD2 HIS   516      13.408 -13.973 -13.687  1.00 45.38           C  
ATOM   4058  ND1 HIS   516      14.408 -14.613 -15.523  1.00 48.36           N  
ATOM   4059  CE1 HIS   516      15.179 -13.703 -14.951  1.00 43.81           C  
ATOM   4060  NE2 HIS   516      14.595 -13.299 -13.836  1.00 38.70           N  
ATOM   4061  N   ALA   517      10.010 -16.507 -17.514  1.00 56.73           N  
ATOM   4062  CA  ALA   517       9.249 -17.649 -18.016  1.00 57.74           C  
ATOM   4063  C   ALA   517      10.158 -18.850 -18.257  1.00 57.93           C  
ATOM   4064  CB  ALA   517       8.514 -17.275 -19.300  1.00 54.35           C  
ATOM   4065  O   ALA   517      11.157 -18.747 -18.973  1.00 56.92           O  
ATOM   4066  N   TYR   518       9.987 -19.886 -17.531  1.00 59.83           N  
ATOM   4067  CA  TYR   518      10.671 -21.150 -17.776  1.00 61.07           C  
ATOM   4068  C   TYR   518       9.719 -22.179 -18.375  1.00 60.55           C  
ATOM   4069  CB  TYR   518      11.279 -21.693 -16.479  1.00 56.65           C  
ATOM   4070  O   TYR   518       8.539 -22.222 -18.020  1.00 58.71           O  
ATOM   4071  CG  TYR   518      12.300 -20.773 -15.855  1.00 54.21           C  
ATOM   4072  CD1 TYR   518      13.654 -20.896 -16.157  1.00 51.99           C  
ATOM   4073  CD2 TYR   518      11.913 -19.780 -14.962  1.00 53.46           C  
ATOM   4074  CE1 TYR   518      14.598 -20.052 -15.583  1.00 51.05           C  
ATOM   4075  CE2 TYR   518      12.848 -18.930 -14.382  1.00 50.81           C  
ATOM   4076  OH  TYR   518      15.118 -18.235 -14.127  1.00 45.78           O  
ATOM   4077  CZ  TYR   518      14.187 -19.073 -14.698  1.00 51.93           C  
ATOM   4078  N   ASP   519      10.258 -22.993 -19.266  1.00 62.07           N  
ATOM   4079  CA  ASP   519       9.572 -24.220 -19.658  1.00 62.63           C  
ATOM   4080  C   ASP   519       9.493 -25.202 -18.492  1.00 62.29           C  
ATOM   4081  CB  ASP   519      10.278 -24.872 -20.849  1.00 58.73           C  
ATOM   4082  O   ASP   519      10.515 -25.732 -18.050  1.00 60.47           O  
ATOM   4083  CG  ASP   519       9.624 -26.170 -21.288  1.00 55.96           C  
ATOM   4084  OD1 ASP   519       9.375 -27.048 -20.433  1.00 59.23           O  
ATOM   4085  OD2 ASP   519       9.357 -26.318 -22.500  1.00 65.07           O  
ATOM   4086  N   GLY   520       8.239 -25.462 -17.938  1.00 59.12           N  
ATOM   4087  CA  GLY   520       7.983 -26.331 -16.801  1.00 60.05           C  
ATOM   4088  C   GLY   520       8.457 -27.756 -17.020  1.00 59.62           C  
ATOM   4089  O   GLY   520       8.583 -28.527 -16.067  1.00 59.67           O  
ATOM   4090  N   LYS   521       8.632 -28.229 -18.210  1.00 65.12           N  
ATOM   4091  CA  LYS   521       9.068 -29.590 -18.506  1.00 66.60           C  
ATOM   4092  C   LYS   521      10.590 -29.683 -18.548  1.00 65.74           C  
ATOM   4093  CB  LYS   521       8.477 -30.066 -19.834  1.00 63.23           C  
ATOM   4094  O   LYS   521      11.170 -30.674 -18.098  1.00 65.92           O  
ATOM   4095  CG  LYS   521       6.969 -30.263 -19.806  1.00 60.73           C  
ATOM   4096  CD  LYS   521       6.446 -30.766 -21.145  1.00 60.48           C  
ATOM   4097  CE  LYS   521       4.932 -30.934 -21.128  1.00 56.30           C  
ATOM   4098  NZ  LYS   521       4.401 -31.309 -22.472  1.00 53.26           N  
ATOM   4099  N   THR   522      11.190 -28.716 -19.182  1.00 67.02           N  
ATOM   4100  CA  THR   522      12.617 -28.795 -19.475  1.00 68.22           C  
ATOM   4101  C   THR   522      13.425 -28.018 -18.441  1.00 66.31           C  
ATOM   4102  CB  THR   522      12.928 -28.258 -20.884  1.00 63.16           C  
ATOM   4103  O   THR   522      14.639 -28.202 -18.328  1.00 64.61           O  
ATOM   4104  CG2 THR   522      12.142 -29.016 -21.949  1.00 55.24           C  
ATOM   4105  OG1 THR   522      12.580 -26.869 -20.948  1.00 61.89           O  
ATOM   4106  N   GLY   523      12.762 -27.117 -17.655  1.00 63.97           N  
ATOM   4107  CA  GLY   523      13.449 -26.152 -16.812  1.00 63.86           C  
ATOM   4108  C   GLY   523      14.181 -25.084 -17.603  1.00 63.75           C  
ATOM   4109  O   GLY   523      14.947 -24.301 -17.037  1.00 63.12           O  
ATOM   4110  N   LYS   524      14.051 -25.141 -18.889  1.00 68.05           N  
ATOM   4111  CA  LYS   524      14.707 -24.139 -19.724  1.00 67.59           C  
ATOM   4112  C   LYS   524      14.073 -22.764 -19.534  1.00 67.25           C  
ATOM   4113  CB  LYS   524      14.647 -24.545 -21.197  1.00 64.53           C  
ATOM   4114  O   LYS   524      12.858 -22.610 -19.678  1.00 65.25           O  
ATOM   4115  CG  LYS   524      15.432 -23.629 -22.124  1.00 61.53           C  
ATOM   4116  CD  LYS   524      15.252 -24.024 -23.585  1.00 61.15           C  
ATOM   4117  CE  LYS   524      15.921 -23.026 -24.521  1.00 59.48           C  
ATOM   4118  NZ  LYS   524      15.587 -23.299 -25.951  1.00 57.48           N  
ATOM   4119  N   GLU   525      14.822 -21.770 -19.202  1.00 65.38           N  
ATOM   4120  CA  GLU   525      14.378 -20.380 -19.233  1.00 65.63           C  
ATOM   4121  C   GLU   525      13.946 -19.969 -20.638  1.00 65.83           C  
ATOM   4122  CB  GLU   525      15.485 -19.450 -18.730  1.00 62.74           C  
ATOM   4123  O   GLU   525      14.725 -20.075 -21.588  1.00 64.80           O  
ATOM   4124  CG  GLU   525      15.024 -18.020 -18.487  1.00 59.88           C  
ATOM   4125  CD  GLU   525      16.102 -17.137 -17.879  1.00 60.30           C  
ATOM   4126  OE1 GLU   525      16.977 -17.661 -17.152  1.00 62.04           O  
ATOM   4127  OE2 GLU   525      16.072 -15.912 -18.131  1.00 56.58           O  
ATOM   4128  N   LEU   526      12.596 -19.641 -20.798  1.00 61.67           N  
ATOM   4129  CA  LEU   526      12.030 -19.164 -22.055  1.00 61.28           C  
ATOM   4130  C   LEU   526      12.295 -17.674 -22.240  1.00 60.30           C  
ATOM   4131  CB  LEU   526      10.524 -19.437 -22.102  1.00 57.18           C  
ATOM   4132  O   LEU   526      12.694 -17.240 -23.323  1.00 57.36           O  
ATOM   4133  CG  LEU   526      10.098 -20.903 -22.024  1.00 53.45           C  
ATOM   4134  CD1 LEU   526       8.577 -21.013 -22.014  1.00 50.38           C  
ATOM   4135  CD2 LEU   526      10.689 -21.695 -23.186  1.00 52.62           C  
ATOM   4136  N   ASN   527      12.205 -16.874 -21.265  1.00 56.60           N  
ATOM   4137  CA  ASN   527      12.419 -15.431 -21.324  1.00 57.48           C  
ATOM   4138  C   ASN   527      12.643 -14.840 -19.935  1.00 55.90           C  
ATOM   4139  CB  ASN   527      11.238 -14.742 -22.011  1.00 53.04           C  
ATOM   4140  O   ASN   527      12.266 -15.445 -18.930  1.00 53.66           O  
ATOM   4141  CG  ASN   527      11.624 -13.424 -22.652  1.00 50.62           C  
ATOM   4142  ND2 ASN   527      10.676 -12.799 -23.340  1.00 46.83           N  
ATOM   4143  OD1 ASN   527      12.766 -12.971 -22.532  1.00 50.03           O  
ATOM   4144  N   ARG   528      13.461 -13.784 -19.898  1.00 59.29           N  
ATOM   4145  CA  ARG   528      13.698 -12.932 -18.738  1.00 58.77           C  
ATOM   4146  C   ARG   528      13.304 -11.488 -19.030  1.00 58.49           C  
ATOM   4147  CB  ARG   528      15.166 -12.998 -18.312  1.00 56.05           C  
ATOM   4148  O   ARG   528      13.876 -10.849 -19.915  1.00 56.19           O  
ATOM   4149  CG  ARG   528      15.487 -12.174 -17.075  1.00 53.78           C  
ATOM   4150  CD  ARG   528      16.964 -12.250 -16.714  1.00 54.41           C  
ATOM   4151  NE  ARG   528      17.253 -11.536 -15.473  1.00 47.94           N  
ATOM   4152  NH1 ARG   528      19.537 -11.865 -15.574  1.00 37.13           N  
ATOM   4153  NH2 ARG   528      18.618 -10.703 -13.825  1.00 32.66           N  
ATOM   4154  CZ  ARG   528      18.468 -11.370 -14.960  1.00 49.77           C  
ATOM   4155  N   PHE   529      12.300 -11.034 -18.324  1.00 49.30           N  
ATOM   4156  CA  PHE   529      11.976  -9.612 -18.319  1.00 50.55           C  
ATOM   4157  C   PHE   529      12.541  -8.933 -17.077  1.00 48.99           C  
ATOM   4158  CB  PHE   529      10.460  -9.405 -18.387  1.00 46.37           C  
ATOM   4159  O   PHE   529      12.027  -9.122 -15.972  1.00 47.28           O  
ATOM   4160  CG  PHE   529       9.923  -9.311 -19.790  1.00 44.66           C  
ATOM   4161  CD1 PHE   529       9.874  -8.089 -20.450  1.00 41.77           C  
ATOM   4162  CD2 PHE   529       9.467 -10.446 -20.449  1.00 42.85           C  
ATOM   4163  CE1 PHE   529       9.378  -8.000 -21.749  1.00 39.91           C  
ATOM   4164  CE2 PHE   529       8.970 -10.364 -21.746  1.00 43.47           C  
ATOM   4165  CZ  PHE   529       8.925  -9.140 -22.394  1.00 40.16           C  
ATOM   4166  N   VAL   530      13.707  -8.374 -17.216  1.00 50.40           N  
ATOM   4167  CA  VAL   530      14.312  -7.547 -16.177  1.00 50.59           C  
ATOM   4168  C   VAL   530      13.883  -6.093 -16.357  1.00 50.06           C  
ATOM   4169  CB  VAL   530      15.853  -7.654 -16.192  1.00 47.92           C  
ATOM   4170  O   VAL   530      14.067  -5.514 -17.431  1.00 48.06           O  
ATOM   4171  CG1 VAL   530      16.461  -6.863 -15.035  1.00 41.99           C  
ATOM   4172  CG2 VAL   530      16.287  -9.118 -16.129  1.00 43.44           C  
ATOM   4173  N   ILE   531      13.132  -5.498 -15.407  1.00 41.31           N  
ATOM   4174  CA  ILE   531      12.829  -4.082 -15.233  1.00 42.33           C  
ATOM   4175  C   ILE   531      14.025  -3.371 -14.603  1.00 41.14           C  
ATOM   4176  CB  ILE   531      11.566  -3.876 -14.366  1.00 39.01           C  
ATOM   4177  O   ILE   531      14.507  -3.775 -13.542  1.00 40.12           O  
ATOM   4178  CG1 ILE   531      10.358  -4.565 -15.011  1.00 36.92           C  
ATOM   4179  CG2 ILE   531      11.296  -2.384 -14.151  1.00 36.99           C  
ATOM   4180  CD1 ILE   531       9.089  -4.502 -14.172  1.00 36.52           C  
ATOM   4181  N   ASN   532      14.803  -2.692 -15.467  1.00 36.17           N  
ATOM   4182  CA  ASN   532      15.821  -1.652 -15.364  1.00 38.55           C  
ATOM   4183  C   ASN   532      17.131  -2.082 -16.016  1.00 36.41           C  
ATOM   4184  CB  ASN   532      16.056  -1.275 -13.899  1.00 33.02           C  
ATOM   4185  O   ASN   532      17.924  -2.804 -15.409  1.00 34.18           O  
ATOM   4186  CG  ASN   532      14.942  -0.418 -13.331  1.00 31.82           C  
ATOM   4187  ND2 ASN   532      14.850  -0.366 -12.007  1.00 28.02           N  
ATOM   4188  OD1 ASN   532      14.170   0.193 -14.075  1.00 33.39           O  
ATOM   4189  N   GLY   533      17.067  -2.484 -17.286  1.00 34.25           N  
ATOM   4190  CA  GLY   533      18.315  -2.521 -18.031  1.00 34.18           C  
ATOM   4191  C   GLY   533      19.542  -2.402 -17.147  1.00 34.33           C  
ATOM   4192  O   GLY   533      20.617  -2.025 -17.616  1.00 31.78           O  
ATOM   4193  N   MET   534      19.376  -2.418 -15.778  1.00 26.26           N  
ATOM   4194  CA  MET   534      20.639  -2.737 -15.119  1.00 31.11           C  
ATOM   4195  C   MET   534      20.946  -4.227 -15.222  1.00 26.23           C  
ATOM   4196  CB  MET   534      20.603  -2.311 -13.650  1.00 24.86           C  
ATOM   4197  O   MET   534      20.418  -5.029 -14.449  1.00 24.75           O  
ATOM   4198  CG  MET   534      20.615  -0.804 -13.449  1.00 25.03           C  
ATOM   4199  SD  MET   534      20.897  -0.331 -11.699  1.00 17.10           S  
ATOM   4200  CE  MET   534      19.292  -0.781 -10.983  1.00 20.68           C  
ATOM   4201  N   VAL   535      21.019  -4.797 -16.422  1.00 25.08           N  
ATOM   4202  CA  VAL   535      22.073  -5.775 -16.666  1.00 28.90           C  
ATOM   4203  C   VAL   535      23.367  -5.057 -17.042  1.00 24.68           C  
ATOM   4204  CB  VAL   535      21.676  -6.774 -17.776  1.00 24.10           C  
ATOM   4205  O   VAL   535      23.341  -4.043 -17.743  1.00 22.41           O  
ATOM   4206  CG1 VAL   535      22.677  -7.925 -17.851  1.00 25.39           C  
ATOM   4207  CG2 VAL   535      20.264  -7.305 -17.534  1.00 23.72           C  
TER    4208      VAL   535
END
