# Supplementary material for: The transformative power of transformers in protein structure prediction
Source: Proc Natl Acad Sci U S A. 2023 Jul 31;120(32):e2303499120. doi: 10.1073/pnas.2303499120 (PMC10410766; doi:10.1073/pnas.2303499120)
Supplement: Supplementary file 2 — Dataset S01 (GZ) [file pnas.2303499120.sd01.gz › SI_Data/predicted_structures/ESMFold/T1130.pdb]

PARENT N/A
ATOM      1  N   VAL     1     -21.646  -6.691  -5.972  1.00 11.37           N  
ATOM      2  CA  VAL     1     -21.077  -6.891  -4.643  1.00 24.17           C  
ATOM      3  C   VAL     1     -20.332  -5.632  -4.206  1.00  9.17           C  
ATOM      4  CB  VAL     1     -20.129  -8.110  -4.609  1.00 12.09           C  
ATOM      5  O   VAL     1     -19.458  -5.139  -4.924  1.00  9.41           O  
ATOM      6  CG1 VAL     1     -19.722  -8.438  -3.174  1.00  9.68           C  
ATOM      7  CG2 VAL     1     -20.790  -9.319  -5.270  1.00  8.09           C  
ATOM      8  N   GLY     2     -21.055  -4.551  -3.654  1.00 30.10           N  
ATOM      9  CA  GLY     2     -20.828  -3.128  -3.460  1.00 30.10           C  
ATOM     10  C   GLY     2     -19.446  -2.812  -2.920  1.00 30.27           C  
ATOM     11  O   GLY     2     -18.728  -3.709  -2.474  1.00 29.70           O  
ATOM     12  N   PRO     3     -18.593  -1.884  -3.535  1.00 28.31           N  
ATOM     13  CA  PRO     3     -17.326  -1.562  -2.876  1.00 27.47           C  
ATOM     14  C   PRO     3     -17.381  -1.758  -1.363  1.00 28.50           C  
ATOM     15  CB  PRO     3     -17.110  -0.088  -3.228  1.00 26.11           C  
ATOM     16  O   PRO     3     -18.223  -1.158  -0.689  1.00 27.50           O  
ATOM     17  CG  PRO     3     -18.445   0.392  -3.698  1.00 25.38           C  
ATOM     18  CD  PRO     3     -19.314  -0.803  -3.967  1.00 29.85           C  
ATOM     19  N   TYR     4     -17.276  -2.957  -0.760  1.00 24.81           N  
ATOM     20  CA  TYR     4     -17.512  -3.358   0.623  1.00 29.47           C  
ATOM     21  C   TYR     4     -16.660  -2.536   1.582  1.00 24.91           C  
ATOM     22  CB  TYR     4     -17.215  -4.849   0.809  1.00 23.64           C  
ATOM     23  O   TYR     4     -15.439  -2.458   1.427  1.00 24.91           O  
ATOM     24  CG  TYR     4     -18.451  -5.694   1.005  1.00 24.74           C  
ATOM     25  CD1 TYR     4     -18.965  -5.925   2.278  1.00 23.19           C  
ATOM     26  CD2 TYR     4     -19.105  -6.263  -0.083  1.00 22.76           C  
ATOM     27  CE1 TYR     4     -20.103  -6.705   2.464  1.00 16.47           C  
ATOM     28  CE2 TYR     4     -20.243  -7.044   0.091  1.00 20.39           C  
ATOM     29  OH  TYR     4     -21.860  -8.031   1.544  1.00  9.36           O  
ATOM     30  CZ  TYR     4     -20.734  -7.258   1.366  1.00 22.25           C  
ATOM     31  N   ILE     5     -17.339  -1.525   2.414  1.00 25.08           N  
ATOM     32  CA  ILE     5     -17.452  -0.722   3.627  1.00 25.91           C  
ATOM     33  C   ILE     5     -16.872  -1.492   4.811  1.00 25.28           C  
ATOM     34  CB  ILE     5     -18.919  -0.329   3.910  1.00 23.37           C  
ATOM     35  O   ILE     5     -17.430  -2.508   5.232  1.00 24.35           O  
ATOM     36  CG1 ILE     5     -19.559   0.285   2.659  1.00 24.21           C  
ATOM     37  CG2 ILE     5     -19.000   0.637   5.096  1.00 23.68           C  
ATOM     38  CD1 ILE     5     -21.065   0.477   2.765  1.00 21.91           C  
ATOM     39  N   GLY     6     -15.577  -1.776   4.859  1.00 30.97           N  
ATOM     40  CA  GLY     6     -15.156  -2.346   6.128  1.00 30.45           C  
ATOM     41  C   GLY     6     -14.960  -1.305   7.214  1.00 31.01           C  
ATOM     42  O   GLY     6     -14.519  -0.188   6.938  1.00 29.65           O  
ATOM     43  N   SER     7     -15.903  -1.207   8.280  1.00 25.93           N  
ATOM     44  CA  SER     7     -16.232  -0.788   9.638  1.00 26.75           C  
ATOM     45  C   SER     7     -14.975  -0.625  10.486  1.00 26.13           C  
ATOM     46  CB  SER     7     -17.175  -1.795  10.297  1.00 24.01           C  
ATOM     47  O   SER     7     -14.418  -1.611  10.974  1.00 25.04           O  
ATOM     48  OG  SER     7     -16.569  -3.073  10.378  1.00 22.59           O  
ATOM     49  N   GLY     8     -13.864  -0.102   9.982  1.00 30.51           N  
ATOM     50  CA  GLY     8     -12.898   0.321  10.983  1.00 30.31           C  
ATOM     51  C   GLY     8     -12.817   1.829  11.134  1.00 30.54           C  
ATOM     52  O   GLY     8     -12.989   2.565  10.160  1.00 29.49           O  
ATOM     53  N   SER     9     -13.641   2.546  12.098  1.00 26.68           N  
ATOM     54  CA  SER     9     -14.092   3.570  13.035  1.00 28.45           C  
ATOM     55  C   SER     9     -13.480   4.928  12.707  1.00 26.80           C  
ATOM     56  CB  SER     9     -13.740   3.176  14.470  1.00 24.46           C  
ATOM     57  O   SER     9     -13.024   5.642  13.603  1.00 25.55           O  
ATOM     58  OG  SER     9     -12.558   2.396  14.502  1.00 20.84           O  
ATOM     59  N   ASN    10     -13.248   5.333  11.418  1.00 30.56           N  
ATOM     60  CA  ASN    10     -13.544   6.739  11.162  1.00 32.03           C  
ATOM     61  C   ASN    10     -14.581   6.901  10.054  1.00 30.75           C  
ATOM     62  CB  ASN    10     -12.265   7.501  10.807  1.00 28.88           C  
ATOM     63  O   ASN    10     -14.337   6.519   8.908  1.00 29.79           O  
ATOM     64  CG  ASN    10     -12.254   8.912  11.359  1.00 28.33           C  
ATOM     65  ND2 ASN    10     -11.095   9.558  11.315  1.00 21.34           N  
ATOM     66  OD1 ASN    10     -13.279   9.419  11.823  1.00 28.91           O  
ATOM     67  N   PRO    11     -15.859   6.739  10.473  1.00 28.67           N  
ATOM     68  CA  PRO    11     -17.061   7.027   9.687  1.00 29.37           C  
ATOM     69  C   PRO    11     -16.822   8.079   8.606  1.00 28.59           C  
ATOM     70  CB  PRO    11     -18.054   7.537  10.735  1.00 25.57           C  
ATOM     71  O   PRO    11     -17.604   8.184   7.658  1.00 26.09           O  
ATOM     72  CG  PRO    11     -17.237   7.736  11.970  1.00 25.00           C  
ATOM     73  CD  PRO    11     -15.882   7.126  11.749  1.00 28.45           C  
ATOM     74  N   ASP    12     -15.682   8.803   8.608  1.00 28.63           N  
ATOM     75  CA  ASP    12     -15.788   9.949   7.710  1.00 31.21           C  
ATOM     76  C   ASP    12     -15.188   9.631   6.342  1.00 28.71           C  
ATOM     77  CB  ASP    12     -15.096  11.171   8.317  1.00 26.14           C  
ATOM     78  O   ASP    12     -15.298  10.431   5.410  1.00 26.97           O  
ATOM     79  CG  ASP    12     -15.905  11.821   9.425  1.00 25.49           C  
ATOM     80  OD1 ASP    12     -17.144  11.657   9.453  1.00 19.84           O  
ATOM     81  OD2 ASP    12     -15.299  12.507  10.276  1.00 14.05           O  
ATOM     82  N   TYR    13     -14.736   8.403   6.035  1.00 33.15           N  
ATOM     83  CA  TYR    13     -14.375   8.093   4.657  1.00 33.74           C  
ATOM     84  C   TYR    13     -15.493   7.330   3.958  1.00 33.10           C  
ATOM     85  CB  TYR    13     -13.079   7.279   4.610  1.00 31.28           C  
ATOM     86  O   TYR    13     -15.828   6.209   4.350  1.00 31.27           O  
ATOM     87  CG  TYR    13     -11.838   8.097   4.872  1.00 30.19           C  
ATOM     88  CD1 TYR    13     -11.254   8.857   3.861  1.00 28.99           C  
ATOM     89  CD2 TYR    13     -11.246   8.112   6.131  1.00 30.99           C  
ATOM     90  CE1 TYR    13     -10.109   9.611   4.097  1.00 30.41           C  
ATOM     91  CE2 TYR    13     -10.101   8.862   6.379  1.00 32.62           C  
ATOM     92  OH  TYR    13      -8.408  10.352   5.597  1.00 21.09           O  
ATOM     93  CZ  TYR    13      -9.541   9.608   5.357  1.00 29.10           C  
ATOM     94  N   THR    14     -16.592   8.074   3.694  1.00 27.81           N  
ATOM     95  CA  THR    14     -17.640   7.567   2.816  1.00 29.51           C  
ATOM     96  C   THR    14     -17.075   7.220   1.442  1.00 27.50           C  
ATOM     97  CB  THR    14     -18.782   8.589   2.661  1.00 24.97           C  
ATOM     98  O   THR    14     -16.071   7.794   1.015  1.00 25.71           O  
ATOM     99  CG2 THR    14     -19.603   8.696   3.942  1.00 13.71           C  
ATOM    100  OG1 THR    14     -18.226   9.874   2.355  1.00 13.56           O  
ATOM    101  N   VAL    15     -17.001   5.912   0.963  1.00 27.43           N  
ATOM    102  CA  VAL    15     -16.841   5.524  -0.435  1.00 27.88           C  
ATOM    103  C   VAL    15     -16.851   6.768  -1.320  1.00 27.30           C  
ATOM    104  CB  VAL    15     -17.949   4.543  -0.881  1.00 25.18           C  
ATOM    105  O   VAL    15     -16.056   6.876  -2.257  1.00 25.27           O  
ATOM    106  CG1 VAL    15     -17.804   4.203  -2.363  1.00 19.10           C  
ATOM    107  CG2 VAL    15     -17.911   3.274  -0.032  1.00 22.65           C  
ATOM    108  N   HIS    16     -17.642   7.748  -1.000  1.00 25.21           N  
ATOM    109  CA  HIS    16     -17.880   8.940  -1.805  1.00 27.79           C  
ATOM    110  C   HIS    16     -16.742   9.944  -1.654  1.00 25.54           C  
ATOM    111  CB  HIS    16     -19.209   9.592  -1.417  1.00 23.01           C  
ATOM    112  O   HIS    16     -16.409  10.659  -2.601  1.00 23.28           O  
ATOM    113  CG  HIS    16     -20.391   9.009  -2.124  1.00 22.29           C  
ATOM    114  CD2 HIS    16     -21.452   8.312  -1.656  1.00  8.17           C  
ATOM    115  ND1 HIS    16     -20.570   9.116  -3.487  1.00 11.63           N  
ATOM    116  CE1 HIS    16     -21.695   8.508  -3.826  1.00  7.57           C  
ATOM    117  NE2 HIS    16     -22.249   8.011  -2.733  1.00  8.25           N  
ATOM    118  N   GLU    17     -16.057  10.094  -0.504  1.00 29.28           N  
ATOM    119  CA  GLU    17     -14.948  11.040  -0.416  1.00 29.54           C  
ATOM    120  C   GLU    17     -13.680  10.464  -1.039  1.00 29.33           C  
ATOM    121  CB  GLU    17     -14.688  11.430   1.041  1.00 26.46           C  
ATOM    122  O   GLU    17     -12.843  11.207  -1.555  1.00 27.30           O  
ATOM    123  CG  GLU    17     -15.589  12.546   1.550  1.00 25.51           C  
ATOM    124  CD  GLU    17     -15.341  12.900   3.007  1.00 29.05           C  
ATOM    125  OE1 GLU    17     -14.788  12.058   3.751  1.00 30.52           O  
ATOM    126  OE2 GLU    17     -15.702  14.028   3.409  1.00 19.89           O  
ATOM    127  N   VAL    18     -13.594   9.180  -1.277  1.00 29.92           N  
ATOM    128  CA  VAL    18     -12.520   8.584  -2.066  1.00 30.11           C  
ATOM    129  C   VAL    18     -12.849   8.694  -3.553  1.00 29.88           C  
ATOM    130  CB  VAL    18     -12.285   7.107  -1.680  1.00 28.09           C  
ATOM    131  O   VAL    18     -11.961   8.928  -4.376  1.00 28.18           O  
ATOM    132  CG1 VAL    18     -11.081   6.538  -2.429  1.00 27.22           C  
ATOM    133  CG2 VAL    18     -12.091   6.974  -0.171  1.00 26.98           C  
ATOM    134  N   GLU    19     -14.033   8.625  -3.988  1.00 29.04           N  
ATOM    135  CA  GLU    19     -14.445   8.888  -5.363  1.00 30.38           C  
ATOM    136  C   GLU    19     -14.266  10.361  -5.721  1.00 29.03           C  
ATOM    137  CB  GLU    19     -15.901   8.468  -5.578  1.00 26.48           C  
ATOM    138  O   GLU    19     -14.000  10.696  -6.876  1.00 26.84           O  
ATOM    139  CG  GLU    19     -16.081   6.978  -5.831  1.00 25.52           C  
ATOM    140  CD  GLU    19     -17.526   6.584  -6.093  1.00 29.06           C  
ATOM    141  OE1 GLU    19     -18.423   7.447  -5.966  1.00 32.37           O  
ATOM    142  OE2 GLU    19     -17.762   5.401  -6.428  1.00 26.97           O  
ATOM    143  N   ASN    20     -14.250  11.321  -4.769  1.00 29.24           N  
ATOM    144  CA  ASN    20     -14.089  12.738  -5.080  1.00 31.04           C  
ATOM    145  C   ASN    20     -12.725  13.258  -4.635  1.00 29.40           C  
ATOM    146  CB  ASN    20     -15.207  13.560  -4.436  1.00 26.65           C  
ATOM    147  O   ASN    20     -12.488  14.467  -4.631  1.00 27.27           O  
ATOM    148  CG  ASN    20     -16.482  13.556  -5.256  1.00 26.05           C  
ATOM    149  ND2 ASN    20     -17.608  13.812  -4.602  1.00 12.88           N  
ATOM    150  OD1 ASN    20     -16.454  13.324  -6.468  1.00 13.03           O  
ATOM    151  N   LEU    21     -11.862  12.343  -4.084  1.00 30.04           N  
ATOM    152  CA  LEU    21     -10.484  12.719  -3.789  1.00 31.33           C  
ATOM    153  C   LEU    21      -9.726  13.053  -5.070  1.00 30.07           C  
ATOM    154  CB  LEU    21      -9.769  11.593  -3.038  1.00 28.49           C  
ATOM    155  O   LEU    21      -9.674  12.240  -5.996  1.00 28.74           O  
ATOM    156  CG  LEU    21     -10.057  11.487  -1.540  1.00 27.82           C  
ATOM    157  CD1 LEU    21      -9.840  10.056  -1.058  1.00 27.20           C  
ATOM    158  CD2 LEU    21      -9.182  12.459  -0.757  1.00 29.57           C  
ATOM    159  N   GLU    22     -10.038  14.246  -5.672  1.00 31.46           N  
ATOM    160  CA  GLU    22      -9.223  14.788  -6.756  1.00 33.05           C  
ATOM    161  C   GLU    22      -7.798  14.245  -6.700  1.00 31.47           C  
ATOM    162  CB  GLU    22      -9.206  16.317  -6.703  1.00 28.90           C  
ATOM    163  O   GLU    22      -7.205  14.154  -5.623  1.00 29.55           O  
ATOM    164  CG  GLU    22     -10.289  16.974  -7.547  1.00 27.65           C  
ATOM    165  CD  GLU    22     -10.186  18.491  -7.582  1.00 31.34           C  
ATOM    166  OE1 GLU    22      -9.350  19.059  -6.843  1.00 29.98           O  
ATOM    167  OE2 GLU    22     -10.948  19.116  -8.352  1.00 18.07           O  
ATOM    168  N   TYR    23      -7.498  13.203  -7.540  1.00 32.52           N  
ATOM    169  CA  TYR    23      -6.188  12.811  -8.047  1.00 34.50           C  
ATOM    170  C   TYR    23      -5.092  13.701  -7.472  1.00 32.38           C  
ATOM    171  CB  TYR    23      -6.162  12.875  -9.578  1.00 30.32           C  
ATOM    172  O   TYR    23      -5.047  14.901  -7.752  1.00 31.30           O  
ATOM    173  CG  TYR    23      -4.958  12.206 -10.193  1.00 28.54           C  
ATOM    174  CD1 TYR    23      -3.842  12.948 -10.573  1.00 26.41           C  
ATOM    175  CD2 TYR    23      -4.933  10.830 -10.396  1.00 27.72           C  
ATOM    176  CE1 TYR    23      -2.730  12.336 -11.143  1.00 23.38           C  
ATOM    177  CE2 TYR    23      -3.826  10.207 -10.965  1.00 26.43           C  
ATOM    178  OH  TYR    23      -1.634  10.356 -11.897  1.00 13.03           O  
ATOM    179  CZ  TYR    23      -2.732  10.967 -11.334  1.00 25.86           C  
ATOM    180  N   ASP    24      -4.422  13.217  -6.324  1.00 34.75           N  
ATOM    181  CA  ASP    24      -3.106  13.826  -6.158  1.00 35.22           C  
ATOM    182  C   ASP    24      -2.055  12.775  -5.806  1.00 34.95           C  
ATOM    183  CB  ASP    24      -3.147  14.910  -5.079  1.00 33.69           C  
ATOM    184  O   ASP    24      -2.101  12.181  -4.727  1.00 34.05           O  
ATOM    185  CG  ASP    24      -1.848  15.688  -4.970  1.00 32.52           C  
ATOM    186  OD1 ASP    24      -0.811  15.220  -5.488  1.00 32.85           O  
ATOM    187  OD2 ASP    24      -1.861  16.778  -4.358  1.00 32.08           O  
ATOM    188  N   PRO    25      -1.437  12.076  -6.820  1.00 37.10           N  
ATOM    189  CA  PRO    25      -0.381  11.085  -6.601  1.00 36.87           C  
ATOM    190  C   PRO    25       0.461  11.383  -5.363  1.00 37.02           C  
ATOM    191  CB  PRO    25       0.465  11.185  -7.873  1.00 35.78           C  
ATOM    192  O   PRO    25       0.883  10.460  -4.662  1.00 35.88           O  
ATOM    193  CG  PRO    25      -0.320  12.072  -8.785  1.00 34.03           C  
ATOM    194  CD  PRO    25      -1.435  12.698  -7.998  1.00 36.50           C  
ATOM    195  N   ALA    26       0.771  12.639  -5.076  1.00 36.68           N  
ATOM    196  CA  ALA    26       1.569  13.057  -3.926  1.00 36.60           C  
ATOM    197  C   ALA    26       0.916  12.621  -2.618  1.00 36.53           C  
ATOM    198  CB  ALA    26       1.769  14.570  -3.939  1.00 35.10           C  
ATOM    199  O   ALA    26       1.602  12.192  -1.687  1.00 35.00           O  
ATOM    200  N   ARG    27      -0.431  12.815  -2.472  1.00 34.80           N  
ATOM    201  CA  ARG    27      -1.192  12.427  -1.289  1.00 35.12           C  
ATOM    202  C   ARG    27      -1.004  10.945  -0.979  1.00 34.70           C  
ATOM    203  CB  ARG    27      -2.678  12.739  -1.478  1.00 33.00           C  
ATOM    204  O   ARG    27      -0.756  10.572   0.169  1.00 32.81           O  
ATOM    205  CG  ARG    27      -3.429  12.971  -0.177  1.00 31.33           C  
ATOM    206  CD  ARG    27      -4.868  13.400  -0.426  1.00 35.34           C  
ATOM    207  NE  ARG    27      -5.598  13.589   0.825  1.00 32.65           N  
ATOM    208  NH1 ARG    27      -7.567  14.253  -0.185  1.00 28.71           N  
ATOM    209  NH2 ARG    27      -7.430  14.128   2.100  1.00 25.21           N  
ATOM    210  CZ  ARG    27      -6.864  13.990   0.910  1.00 29.66           C  
ATOM    211  N   PHE    28      -1.087  10.130  -1.945  1.00 35.60           N  
ATOM    212  CA  PHE    28      -1.049   8.689  -1.723  1.00 35.74           C  
ATOM    213  C   PHE    28       0.375   8.221  -1.451  1.00 35.56           C  
ATOM    214  CB  PHE    28      -1.626   7.942  -2.930  1.00 34.12           C  
ATOM    215  O   PHE    28       0.591   7.294  -0.667  1.00 34.07           O  
ATOM    216  CG  PHE    28      -3.123   7.797  -2.896  1.00 32.39           C  
ATOM    217  CD1 PHE    28      -3.723   6.822  -2.108  1.00 29.85           C  
ATOM    218  CD2 PHE    28      -3.931   8.637  -3.651  1.00 32.15           C  
ATOM    219  CE1 PHE    28      -5.109   6.685  -2.074  1.00 32.19           C  
ATOM    220  CE2 PHE    28      -5.317   8.506  -3.622  1.00 32.90           C  
ATOM    221  CZ  PHE    28      -5.903   7.529  -2.834  1.00 31.28           C  
ATOM    222  N   ARG    29       1.278   8.849  -1.986  1.00 37.24           N  
ATOM    223  CA  ARG    29       2.710   8.634  -1.810  1.00 37.13           C  
ATOM    224  C   ARG    29       3.127   8.878  -0.363  1.00 37.18           C  
ATOM    225  CB  ARG    29       3.510   9.543  -2.746  1.00 35.34           C  
ATOM    226  O   ARG    29       3.959   8.148   0.180  1.00 35.70           O  
ATOM    227  CG  ARG    29       3.626   9.015  -4.167  1.00 33.48           C  
ATOM    228  CD  ARG    29       4.506   9.908  -5.030  1.00 36.25           C  
ATOM    229  NE  ARG    29       3.865  10.231  -6.301  1.00 34.25           N  
ATOM    230  NH1 ARG    29       5.769  11.100  -7.279  1.00 29.47           N  
ATOM    231  NH2 ARG    29       3.800  11.040  -8.450  1.00 26.39           N  
ATOM    232  CZ  ARG    29       4.479  10.789  -7.340  1.00 32.12           C  
ATOM    233  N   CYS    30       2.591   9.953   0.257  1.00 31.61           N  
ATOM    234  CA  CYS    30       2.809  10.318   1.652  1.00 33.70           C  
ATOM    235  C   CYS    30       2.262   9.246   2.587  1.00 31.72           C  
ATOM    236  CB  CYS    30       2.151  11.662   1.963  1.00 30.43           C  
ATOM    237  O   CYS    30       2.912   8.883   3.570  1.00 30.44           O  
ATOM    238  SG  CYS    30       3.159  12.742   3.003  1.00 23.94           S  
ATOM    239  N   ILE    31       1.214   8.598   2.108  1.00 36.76           N  
ATOM    240  CA  ILE    31       0.572   7.672   3.034  1.00 36.36           C  
ATOM    241  C   ILE    31       1.341   6.353   3.061  1.00 36.85           C  
ATOM    242  CB  ILE    31      -0.904   7.424   2.653  1.00 35.46           C  
ATOM    243  O   ILE    31       1.573   5.784   4.130  1.00 35.50           O  
ATOM    244  CG1 ILE    31      -1.727   8.704   2.843  1.00 32.15           C  
ATOM    245  CG2 ILE    31      -1.488   6.271   3.475  1.00 32.71           C  
ATOM    246  CD1 ILE    31      -3.181   8.575   2.410  1.00 30.60           C  
ATOM    247  N   ASP    32       1.865   5.911   1.910  1.00 39.37           N  
ATOM    248  CA  ASP    32       2.722   4.730   1.887  1.00 39.69           C  
ATOM    249  C   ASP    32       4.001   4.963   2.688  1.00 39.45           C  
ATOM    250  CB  ASP    32       3.066   4.344   0.447  1.00 38.73           C  
ATOM    251  O   ASP    32       4.424   4.098   3.459  1.00 38.81           O  
ATOM    252  CG  ASP    32       2.261   3.159  -0.058  1.00 37.75           C  
ATOM    253  OD1 ASP    32       1.398   2.647   0.686  1.00 37.47           O  
ATOM    254  OD2 ASP    32       2.495   2.733  -1.210  1.00 33.80           O  
ATOM    255  N   THR    33       4.665   6.154   2.406  1.00 39.06           N  
ATOM    256  CA  THR    33       5.859   6.604   3.113  1.00 38.99           C  
ATOM    257  C   THR    33       5.592   6.714   4.611  1.00 39.11           C  
ATOM    258  CB  THR    33       6.347   7.962   2.575  1.00 37.91           C  
ATOM    259  O   THR    33       6.413   6.287   5.426  1.00 37.89           O  
ATOM    260  CG2 THR    33       7.707   8.329   3.160  1.00 34.65           C  
ATOM    261  OG1 THR    33       6.456   7.894   1.148  1.00 31.87           O  
ATOM    262  N   LEU    34       4.532   7.330   5.046  1.00 34.86           N  
ATOM    263  CA  LEU    34       4.160   7.519   6.444  1.00 34.68           C  
ATOM    264  C   LEU    34       4.064   6.180   7.167  1.00 34.90           C  
ATOM    265  CB  LEU    34       2.827   8.265   6.547  1.00 33.30           C  
ATOM    266  O   LEU    34       4.543   6.043   8.295  1.00 33.48           O  
ATOM    267  CG  LEU    34       2.909   9.788   6.662  1.00 31.78           C  
ATOM    268  CD1 LEU    34       1.705  10.436   5.988  1.00 28.38           C  
ATOM    269  CD2 LEU    34       3.002  10.210   8.124  1.00 30.72           C  
ATOM    270  N   HIS    35       3.661   5.153   6.520  1.00 36.85           N  
ATOM    271  CA  HIS    35       3.644   3.862   7.198  1.00 37.79           C  
ATOM    272  C   HIS    35       5.059   3.338   7.419  1.00 36.98           C  
ATOM    273  CB  HIS    35       2.828   2.846   6.396  1.00 36.20           C  
ATOM    274  O   HIS    35       5.379   2.839   8.501  1.00 36.43           O  
ATOM    275  CG  HIS    35       1.944   1.986   7.241  1.00 35.39           C  
ATOM    276  CD2 HIS    35       0.836   2.285   7.959  1.00 35.28           C  
ATOM    277  ND1 HIS    35       2.167   0.638   7.419  1.00 35.08           N  
ATOM    278  CE1 HIS    35       1.231   0.143   8.212  1.00 34.09           C  
ATOM    279  NE2 HIS    35       0.411   1.122   8.554  1.00 36.21           N  
ATOM    280  N   HIS    36       5.856   3.422   6.366  1.00 37.91           N  
ATOM    281  CA  HIS    36       7.221   2.980   6.630  1.00 38.64           C  
ATOM    282  C   HIS    36       7.809   3.699   7.839  1.00 38.06           C  
ATOM    283  CB  HIS    36       8.104   3.208   5.402  1.00 37.39           C  
ATOM    284  O   HIS    36       8.441   3.072   8.693  1.00 37.34           O  
ATOM    285  CG  HIS    36       9.119   2.131   5.184  1.00 36.52           C  
ATOM    286  CD2 HIS    36      10.466   2.189   5.066  1.00 36.30           C  
ATOM    287  ND1 HIS    36       8.777   0.801   5.060  1.00 37.62           N  
ATOM    288  CE1 HIS    36       9.875   0.087   4.875  1.00 35.77           C  
ATOM    289  NE2 HIS    36      10.913   0.905   4.875  1.00 36.92           N  
ATOM    290  N   VAL    37       7.632   4.986   7.822  1.00 36.17           N  
ATOM    291  CA  VAL    37       8.151   5.766   8.940  1.00 35.57           C  
ATOM    292  C   VAL    37       7.492   5.309  10.240  1.00 36.20           C  
ATOM    293  CB  VAL    37       7.923   7.280   8.731  1.00 34.41           C  
ATOM    294  O   VAL    37       8.168   5.125  11.255  1.00 34.59           O  
ATOM    295  CG1 VAL    37       8.319   8.063   9.981  1.00 32.11           C  
ATOM    296  CG2 VAL    37       8.706   7.773   7.516  1.00 32.24           C  
ATOM    297  N   CYS    38       6.257   5.020  10.158  1.00 32.22           N  
ATOM    298  CA  CYS    38       5.536   4.746  11.396  1.00 34.58           C  
ATOM    299  C   CYS    38       5.886   3.364  11.936  1.00 32.27           C  
ATOM    300  CB  CYS    38       4.028   4.848  11.172  1.00 31.30           C  
ATOM    301  O   CYS    38       6.084   3.196  13.141  1.00 31.12           O  
ATOM    302  SG  CYS    38       3.450   6.532  10.864  1.00 32.66           S  
ATOM    303  N   ASN    39       5.971   2.441  11.163  1.00 38.86           N  
ATOM    304  CA  ASN    39       6.368   1.122  11.643  1.00 40.56           C  
ATOM    305  C   ASN    39       7.801   1.122  12.166  1.00 39.10           C  
ATOM    306  CB  ASN    39       6.206   0.077  10.537  1.00 38.47           C  
ATOM    307  O   ASN    39       8.095   0.498  13.187  1.00 39.27           O  
ATOM    308  CG  ASN    39       4.832  -0.564  10.534  1.00 37.87           C  
ATOM    309  ND2 ASN    39       4.528  -1.311   9.480  1.00 32.65           N  
ATOM    310  OD1 ASN    39       4.050  -0.387  11.472  1.00 37.69           O  
ATOM    311  N   SER    40       8.589   1.844  11.442  1.00 35.23           N  
ATOM    312  CA  SER    40       9.973   1.815  11.902  1.00 36.17           C  
ATOM    313  C   SER    40      10.110   2.443  13.285  1.00 35.39           C  
ATOM    314  CB  SER    40      10.883   2.542  10.910  1.00 33.84           C  
ATOM    315  O   SER    40      11.007   2.083  14.050  1.00 34.37           O  
ATOM    316  OG  SER    40      10.568   3.923  10.858  1.00 29.74           O  
ATOM    317  N   ARG    41       9.131   3.303  13.659  1.00 32.60           N  
ATOM    318  CA  ARG    41       9.314   4.052  14.898  1.00 33.26           C  
ATOM    319  C   ARG    41       8.306   3.616  15.957  1.00 32.83           C  
ATOM    320  CB  ARG    41       9.186   5.556  14.642  1.00 30.38           C  
ATOM    321  O   ARG    41       8.189   4.248  17.008  1.00 31.14           O  
ATOM    322  CG  ARG    41      10.337   6.144  13.841  1.00 29.08           C  
ATOM    323  CD  ARG    41      10.388   7.661  13.958  1.00 34.16           C  
ATOM    324  NE  ARG    41      11.529   8.218  13.238  1.00 29.14           N  
ATOM    325  NH1 ARG    41      11.141  10.399  13.894  1.00 25.85           N  
ATOM    326  NH2 ARG    41      12.920   9.905  12.535  1.00 21.70           N  
ATOM    327  CZ  ARG    41      11.861   9.506  13.224  1.00 27.66           C  
ATOM    328  N   GLU    42       7.554   2.403  15.732  1.00 34.18           N  
ATOM    329  CA  GLU    42       6.602   1.924  16.730  1.00 34.29           C  
ATOM    330  C   GLU    42       5.539   2.977  17.030  1.00 34.22           C  
ATOM    331  CB  GLU    42       7.328   1.528  18.018  1.00 30.67           C  
ATOM    332  O   GLU    42       5.157   3.170  18.186  1.00 32.14           O  
ATOM    333  CG  GLU    42       8.198   0.287  17.877  1.00 28.40           C  
ATOM    334  CD  GLU    42       8.838  -0.148  19.186  1.00 31.93           C  
ATOM    335  OE1 GLU    42       8.695   0.570  20.201  1.00 35.22           O  
ATOM    336  OE2 GLU    42       9.489  -1.217  19.196  1.00 30.81           O  
ATOM    337  N   LEU    43       5.173   3.789  16.051  1.00 32.26           N  
ATOM    338  CA  LEU    43       4.130   4.800  16.186  1.00 32.82           C  
ATOM    339  C   LEU    43       2.763   4.220  15.837  1.00 32.27           C  
ATOM    340  CB  LEU    43       4.431   6.003  15.289  1.00 30.22           C  
ATOM    341  O   LEU    43       2.672   3.219  15.122  1.00 31.36           O  
ATOM    342  CG  LEU    43       5.658   6.836  15.662  1.00 28.80           C  
ATOM    343  CD1 LEU    43       6.096   7.694  14.479  1.00 26.12           C  
ATOM    344  CD2 LEU    43       5.365   7.705  16.880  1.00 28.58           C  
ATOM    345  N   ASP    44       1.657   4.505  16.673  1.00 37.96           N  
ATOM    346  CA  ASP    44       0.243   4.212  16.455  1.00 37.00           C  
ATOM    347  C   ASP    44      -0.194   4.630  15.053  1.00 37.93           C  
ATOM    348  CB  ASP    44      -0.618   4.915  17.506  1.00 35.67           C  
ATOM    349  O   ASP    44      -0.118   5.808  14.698  1.00 36.60           O  
ATOM    350  CG  ASP    44      -2.066   4.457  17.489  1.00 33.75           C  
ATOM    351  OD1 ASP    44      -2.571   4.071  16.412  1.00 35.16           O  
ATOM    352  OD2 ASP    44      -2.709   4.486  18.560  1.00 34.38           O  
ATOM    353  N   ILE    45      -0.181   3.720  14.062  1.00 35.80           N  
ATOM    354  CA  ILE    45      -0.465   3.894  12.642  1.00 35.75           C  
ATOM    355  C   ILE    45      -1.676   4.806  12.465  1.00 35.82           C  
ATOM    356  CB  ILE    45      -0.710   2.537  11.944  1.00 34.52           C  
ATOM    357  O   ILE    45      -1.701   5.648  11.564  1.00 34.63           O  
ATOM    358  CG1 ILE    45       0.619   1.810  11.709  1.00 31.09           C  
ATOM    359  CG2 ILE    45      -1.466   2.735  10.628  1.00 31.30           C  
ATOM    360  CD1 ILE    45       0.464   0.347  11.315  1.00 29.76           C  
ATOM    361  N   ASP    46      -2.730   4.636  13.265  1.00 38.17           N  
ATOM    362  CA  ASP    46      -3.905   5.491  13.121  1.00 38.54           C  
ATOM    363  C   ASP    46      -3.543   6.961  13.328  1.00 38.12           C  
ATOM    364  CB  ASP    46      -4.996   5.074  14.109  1.00 36.53           C  
ATOM    365  O   ASP    46      -3.954   7.822  12.548  1.00 36.45           O  
ATOM    366  CG  ASP    46      -5.812   3.889  13.625  1.00 35.02           C  
ATOM    367  OD1 ASP    46      -5.788   3.586  12.413  1.00 34.84           O  
ATOM    368  OD2 ASP    46      -6.488   3.253  14.463  1.00 33.78           O  
ATOM    369  N   GLU    47      -2.803   7.282  14.415  1.00 37.58           N  
ATOM    370  CA  GLU    47      -2.357   8.637  14.724  1.00 37.34           C  
ATOM    371  C   GLU    47      -1.384   9.153  13.668  1.00 37.45           C  
ATOM    372  CB  GLU    47      -1.705   8.686  16.108  1.00 35.47           C  
ATOM    373  O   GLU    47      -1.476  10.306  13.241  1.00 35.43           O  
ATOM    374  CG  GLU    47      -1.737  10.063  16.755  1.00 33.51           C  
ATOM    375  CD  GLU    47      -1.317  10.049  18.217  1.00 37.30           C  
ATOM    376  OE1 GLU    47      -0.955   8.968  18.734  1.00 40.16           O  
ATOM    377  OE2 GLU    47      -1.353  11.128  18.850  1.00 37.48           O  
ATOM    378  N   CYS    48      -0.486   8.361  13.203  1.00 31.97           N  
ATOM    379  CA  CYS    48       0.459   8.750  12.163  1.00 34.28           C  
ATOM    380  C   CYS    48      -0.253   8.974  10.835  1.00 31.88           C  
ATOM    381  CB  CYS    48       1.543   7.686  11.998  1.00 30.91           C  
ATOM    382  O   CYS    48      -0.034   9.989  10.171  1.00 30.60           O  
ATOM    383  SG  CYS    48       3.049   8.296  11.208  1.00 24.87           S  
ATOM    384  N   ALA    49      -1.058   8.060  10.355  1.00 39.55           N  
ATOM    385  CA  ALA    49      -1.851   8.311   9.155  1.00 38.96           C  
ATOM    386  C   ALA    49      -2.726   9.550   9.325  1.00 39.50           C  
ATOM    387  CB  ALA    49      -2.713   7.096   8.823  1.00 38.59           C  
ATOM    388  O   ALA    49      -2.785  10.402   8.436  1.00 38.00           O  
ATOM    389  N   ARG    50      -3.345   9.612  10.403  1.00 36.05           N  
ATOM    390  CA  ARG    50      -4.169  10.787  10.671  1.00 36.51           C  
ATOM    391  C   ARG    50      -3.346  12.067  10.574  1.00 35.91           C  
ATOM    392  CB  ARG    50      -4.818  10.684  12.053  1.00 34.20           C  
ATOM    393  O   ARG    50      -3.760  13.029   9.925  1.00 33.93           O  
ATOM    394  CG  ARG    50      -6.311  10.970  12.054  1.00 32.70           C  
ATOM    395  CD  ARG    50      -6.897  10.902  13.458  1.00 36.77           C  
ATOM    396  NE  ARG    50      -8.238  10.324  13.455  1.00 34.18           N  
ATOM    397  NH1 ARG    50      -8.643  10.731  15.692  1.00 28.98           N  
ATOM    398  NH2 ARG    50     -10.239   9.710  14.401  1.00 25.21           N  
ATOM    399  CZ  ARG    50      -9.037  10.257  14.516  1.00 31.11           C  
ATOM    400  N   ASN    51      -2.179  12.179  11.356  1.00 35.81           N  
ATOM    401  CA  ASN    51      -1.315  13.354  11.396  1.00 35.42           C  
ATOM    402  C   ASN    51      -0.654  13.610  10.045  1.00 35.62           C  
ATOM    403  CB  ASN    51      -0.253  13.202  12.487  1.00 33.56           C  
ATOM    404  O   ASN    51      -0.502  14.761   9.632  1.00 33.45           O  
ATOM    405  CG  ASN    51      -0.804  13.449  13.877  1.00 31.57           C  
ATOM    406  ND2 ASN    51      -0.132  12.907  14.886  1.00 28.13           N  
ATOM    407  OD1 ASN    51      -1.827  14.119  14.043  1.00 31.94           O  
ATOM    408  N   GLY    52      -0.183  12.626   9.335  1.00 36.23           N  
ATOM    409  CA  GLY    52       0.361  12.761   7.993  1.00 35.41           C  
ATOM    410  C   GLY    52      -0.652  13.277   6.989  1.00 36.18           C  
ATOM    411  O   GLY    52      -0.356  14.190   6.215  1.00 34.57           O  
ATOM    412  N   ILE    53      -1.877  12.684   6.945  1.00 34.95           N  
ATOM    413  CA  ILE    53      -2.904  13.191   6.043  1.00 35.19           C  
ATOM    414  C   ILE    53      -3.272  14.621   6.431  1.00 34.92           C  
ATOM    415  CB  ILE    53      -4.161  12.292   6.055  1.00 33.68           C  
ATOM    416  O   ILE    53      -3.405  15.491   5.567  1.00 33.27           O  
ATOM    417  CG1 ILE    53      -3.847  10.925   5.437  1.00 30.60           C  
ATOM    418  CG2 ILE    53      -5.319  12.973   5.320  1.00 30.59           C  
ATOM    419  CD1 ILE    53      -4.967   9.905   5.587  1.00 29.26           C  
ATOM    420  N   LEU    54      -3.482  14.829   7.750  1.00 31.76           N  
ATOM    421  CA  LEU    54      -3.890  16.152   8.207  1.00 31.73           C  
ATOM    422  C   LEU    54      -2.818  17.191   7.893  1.00 31.67           C  
ATOM    423  CB  LEU    54      -4.176  16.136   9.711  1.00 29.03           C  
ATOM    424  O   LEU    54      -3.132  18.302   7.460  1.00 29.38           O  
ATOM    425  CG  LEU    54      -5.544  15.598  10.135  1.00 27.71           C  
ATOM    426  CD1 LEU    54      -5.522  15.195  11.606  1.00 24.73           C  
ATOM    427  CD2 LEU    54      -6.630  16.637   9.876  1.00 27.47           C  
ATOM    428  N   ASN    55      -1.572  16.917   8.190  1.00 33.07           N  
ATOM    429  CA  ASN    55      -0.490  17.878   8.008  1.00 33.50           C  
ATOM    430  C   ASN    55      -0.229  18.155   6.530  1.00 32.98           C  
ATOM    431  CB  ASN    55       0.788  17.383   8.689  1.00 31.07           C  
ATOM    432  O   ASN    55       0.120  19.276   6.157  1.00 31.21           O  
ATOM    433  CG  ASN    55       0.844  17.746  10.160  1.00 29.47           C  
ATOM    434  ND2 ASN    55       1.633  17.002  10.925  1.00 24.64           N  
ATOM    435  OD1 ASN    55       0.182  18.688  10.605  1.00 29.68           O  
ATOM    436  N   TRP    56      -0.512  17.204   5.654  1.00 28.28           N  
ATOM    437  CA  TRP    56      -0.437  17.438   4.215  1.00 33.40           C  
ATOM    438  C   TRP    56      -1.495  18.442   3.771  1.00 28.45           C  
ATOM    439  CB  TRP    56      -0.608  16.124   3.447  1.00 28.33           C  
ATOM    440  O   TRP    56      -1.227  19.306   2.933  1.00 27.28           O  
ATOM    441  CG  TRP    56      -0.389  16.251   1.969  1.00 28.38           C  
ATOM    442  CD1 TRP    56       0.805  16.410   1.323  1.00 28.09           C  
ATOM    443  CD2 TRP    56      -1.396  16.233   0.952  1.00 28.77           C  
ATOM    444  CE2 TRP    56      -0.739  16.386  -0.289  1.00 12.87           C  
ATOM    445  CE3 TRP    56      -2.791  16.101   0.970  1.00 20.65           C  
ATOM    446  NE1 TRP    56       0.601  16.492  -0.035  1.00 20.65           N  
ATOM    447  CH2 TRP    56      -2.796  16.280  -1.456  1.00 19.84           C  
ATOM    448  CZ2 TRP    56      -1.432  16.411  -1.502  1.00 19.24           C  
ATOM    449  CZ3 TRP    56      -3.478  16.126  -0.238  1.00 19.23           C  
ATOM    450  N   ARG    57      -2.785  18.208   4.217  1.00 32.92           N  
ATOM    451  CA  ARG    57      -3.798  19.208   3.894  1.00 33.30           C  
ATOM    452  C   ARG    57      -3.269  20.619   4.130  1.00 32.88           C  
ATOM    453  CB  ARG    57      -5.064  18.977   4.723  1.00 30.46           C  
ATOM    454  O   ARG    57      -3.674  21.561   3.446  1.00 30.59           O  
ATOM    455  CG  ARG    57      -5.956  17.868   4.189  1.00 28.85           C  
ATOM    456  CD  ARG    57      -7.272  17.787   4.950  1.00 33.79           C  
ATOM    457  NE  ARG    57      -8.136  16.734   4.423  1.00 28.22           N  
ATOM    458  NH1 ARG    57      -9.910  17.200   5.827  1.00 25.84           N  
ATOM    459  NH2 ARG    57     -10.067  15.497   4.301  1.00 22.43           N  
ATOM    460  CZ  ARG    57      -9.369  16.480   4.851  1.00 26.85           C  
ATOM    461  N   LYS    58      -2.311  20.695   4.992  1.00 31.42           N  
ATOM    462  CA  LYS    58      -1.966  22.048   5.421  1.00 32.06           C  
ATOM    463  C   LYS    58      -0.921  22.667   4.497  1.00 31.45           C  
ATOM    464  CB  LYS    58      -1.453  22.040   6.862  1.00 28.81           C  
ATOM    465  O   LYS    58      -0.865  23.889   4.346  1.00 29.54           O  
ATOM    466  CG  LYS    58      -2.537  21.800   7.903  1.00 27.60           C  
ATOM    467  CD  LYS    58      -1.981  21.888   9.318  1.00 31.97           C  
ATOM    468  CE  LYS    58      -3.051  21.587  10.359  1.00 25.50           C  
ATOM    469  NZ  LYS    58      -2.495  21.604  11.746  1.00 26.89           N  
ATOM    470  N   ASN    59      -0.229  21.848   3.497  1.00 32.09           N  
ATOM    471  CA  ASN    59       0.750  22.528   2.655  1.00 33.86           C  
ATOM    472  C   ASN    59       0.801  21.925   1.255  1.00 32.29           C  
ATOM    473  CB  ASN    59       2.135  22.487   3.302  1.00 29.90           C  
ATOM    474  O   ASN    59       1.682  21.117   0.954  1.00 30.95           O  
ATOM    475  CG  ASN    59       2.716  23.869   3.528  1.00 28.67           C  
ATOM    476  ND2 ASN    59       3.725  23.956   4.386  1.00 20.07           N  
ATOM    477  OD1 ASN    59       2.261  24.851   2.935  1.00 27.97           O  
ATOM    478  N   PRO    60      -0.132  22.084   0.368  1.00 36.07           N  
ATOM    479  CA  PRO    60      -0.172  21.630  -1.024  1.00 36.41           C  
ATOM    480  C   PRO    60       0.893  22.295  -1.892  1.00 36.10           C  
ATOM    481  CB  PRO    60      -1.577  22.026  -1.484  1.00 33.71           C  
ATOM    482  O   PRO    60       1.219  21.791  -2.970  1.00 34.23           O  
ATOM    483  CG  PRO    60      -2.129  22.847  -0.363  1.00 32.41           C  
ATOM    484  CD  PRO    60      -1.186  22.758   0.802  1.00 36.88           C  
ATOM    485  N   GLU    61       1.483  23.386  -1.551  1.00 32.57           N  
ATOM    486  CA  GLU    61       2.057  24.370  -2.464  1.00 34.59           C  
ATOM    487  C   GLU    61       3.569  24.202  -2.577  1.00 32.69           C  
ATOM    488  CB  GLU    61       1.718  25.791  -2.005  1.00 29.24           C  
ATOM    489  O   GLU    61       4.195  24.760  -3.480  1.00 30.42           O  
ATOM    490  CG  GLU    61       0.290  26.214  -2.317  1.00 28.33           C  
ATOM    491  CD  GLU    61       0.031  27.689  -2.053  1.00 31.88           C  
ATOM    492  OE1 GLU    61       0.931  28.378  -1.523  1.00 34.47           O  
ATOM    493  OE2 GLU    61      -1.083  28.158  -2.378  1.00 30.65           O  
ATOM    494  N   GLY    62       4.206  23.116  -2.102  1.00 32.04           N  
ATOM    495  CA  GLY    62       5.632  23.396  -2.056  1.00 32.56           C  
ATOM    496  C   GLY    62       6.466  22.370  -2.799  1.00 32.10           C  
ATOM    497  O   GLY    62       7.627  22.625  -3.126  1.00 29.72           O  
ATOM    498  N   SER    63       6.022  21.719  -4.112  1.00 32.96           N  
ATOM    499  CA  SER    63       7.010  21.147  -5.020  1.00 34.21           C  
ATOM    500  C   SER    63       6.349  20.586  -6.274  1.00 32.95           C  
ATOM    501  CB  SER    63       7.808  20.046  -4.320  1.00 30.36           C  
ATOM    502  O   SER    63       5.197  20.149  -6.232  1.00 31.75           O  
ATOM    503  OG  SER    63       6.973  18.948  -3.994  1.00 26.69           O  
ATOM    504  N   ASN    64       6.471  21.260  -7.476  1.00 32.16           N  
ATOM    505  CA  ASN    64       6.297  20.841  -8.862  1.00 33.53           C  
ATOM    506  C   ASN    64       6.287  19.320  -8.992  1.00 32.18           C  
ATOM    507  CB  ASN    64       7.391  21.442  -9.747  1.00 29.84           C  
ATOM    508  O   ASN    64       7.323  18.673  -8.828  1.00 30.79           O  
ATOM    509  CG  ASN    64       7.091  22.871 -10.156  1.00 28.51           C  
ATOM    510  ND2 ASN    64       8.081  23.543 -10.732  1.00 24.22           N  
ATOM    511  OD1 ASN    64       5.980  23.367  -9.956  1.00 29.33           O  
ATOM    512  N   ASP    65       5.359  18.481  -8.474  1.00 34.90           N  
ATOM    513  CA  ASP    65       4.861  17.118  -8.311  1.00 35.87           C  
ATOM    514  C   ASP    65       5.165  16.272  -9.545  1.00 34.82           C  
ATOM    515  CB  ASP    65       3.355  17.126  -8.037  1.00 32.64           C  
ATOM    516  O   ASP    65       5.421  15.071  -9.433  1.00 32.83           O  
ATOM    517  CG  ASP    65       3.016  17.490  -6.602  1.00 30.18           C  
ATOM    518  OD1 ASP    65       3.913  17.447  -5.734  1.00 30.80           O  
ATOM    519  OD2 ASP    65       1.839  17.818  -6.338  1.00 28.69           O  
ATOM    520  N   GLU    66       5.411  16.811 -10.716  1.00 35.53           N  
ATOM    521  CA  GLU    66       5.567  16.016 -11.931  1.00 36.55           C  
ATOM    522  C   GLU    66       6.985  15.465 -12.052  1.00 35.41           C  
ATOM    523  CB  GLU    66       5.219  16.849 -13.167  1.00 33.24           C  
ATOM    524  O   GLU    66       7.176  14.299 -12.405  1.00 33.11           O  
ATOM    525  CG  GLU    66       4.260  16.157 -14.125  1.00 31.56           C  
ATOM    526  CD  GLU    66       3.897  17.009 -15.330  1.00 35.22           C  
ATOM    527  OE1 GLU    66       4.328  18.183 -15.396  1.00 37.16           O  
ATOM    528  OE2 GLU    66       3.174  16.500 -16.216  1.00 36.54           O  
ATOM    529  N   ASP    67       8.060  16.288 -11.880  1.00 37.16           N  
ATOM    530  CA  ASP    67       9.453  15.856 -11.942  1.00 36.89           C  
ATOM    531  C   ASP    67       9.755  14.816 -10.866  1.00 36.98           C  
ATOM    532  CB  ASP    67      10.394  17.054 -11.795  1.00 34.37           C  
ATOM    533  O   ASP    67      10.403  13.803 -11.137  1.00 34.37           O  
ATOM    534  CG  ASP    67      10.461  17.913 -13.045  1.00 32.10           C  
ATOM    535  OD1 ASP    67      10.143  17.413 -14.146  1.00 32.44           O  
ATOM    536  OD2 ASP    67      10.838  19.099 -12.929  1.00 30.88           O  
ATOM    537  N   TYR    68       9.177  15.033  -9.746  1.00 33.11           N  
ATOM    538  CA  TYR    68       9.342  14.144  -8.602  1.00 34.41           C  
ATOM    539  C   TYR    68       8.642  12.812  -8.841  1.00 33.12           C  
ATOM    540  CB  TYR    68       8.796  14.799  -7.329  1.00 31.63           C  
ATOM    541  O   TYR    68       9.193  11.751  -8.539  1.00 31.41           O  
ATOM    542  CG  TYR    68       9.775  14.801  -6.180  1.00 30.31           C  
ATOM    543  CD1 TYR    68       9.822  13.741  -5.278  1.00 28.87           C  
ATOM    544  CD2 TYR    68      10.653  15.864  -5.994  1.00 30.71           C  
ATOM    545  CE1 TYR    68      10.721  13.740  -4.216  1.00 27.90           C  
ATOM    546  CE2 TYR    68      11.556  15.873  -4.936  1.00 29.85           C  
ATOM    547  OH  TYR    68      12.475  14.813  -3.005  1.00 13.48           O  
ATOM    548  CZ  TYR    68      11.583  14.808  -4.054  1.00 29.31           C  
ATOM    549  N   VAL    69       7.398  12.844  -9.340  1.00 35.93           N  
ATOM    550  CA  VAL    69       6.693  11.649  -9.790  1.00 36.01           C  
ATOM    551  C   VAL    69       7.560  10.880 -10.784  1.00 35.89           C  
ATOM    552  CB  VAL    69       5.332  12.001 -10.432  1.00 34.66           C  
ATOM    553  O   VAL    69       7.719   9.663 -10.667  1.00 34.11           O  
ATOM    554  CG1 VAL    69       4.698  10.765 -11.066  1.00 31.39           C  
ATOM    555  CG2 VAL    69       4.394  12.613  -9.392  1.00 31.54           C  
ATOM    556  N   ASN    70       8.076  11.558 -11.737  1.00 38.03           N  
ATOM    557  CA  ASN    70       8.843  10.948 -12.818  1.00 38.02           C  
ATOM    558  C   ASN    70      10.135  10.321 -12.304  1.00 37.93           C  
ATOM    559  CB  ASN    70       9.150  11.979 -13.907  1.00 35.88           C  
ATOM    560  O   ASN    70      10.490   9.208 -12.698  1.00 35.66           O  
ATOM    561  CG  ASN    70       7.991  12.183 -14.862  1.00 34.06           C  
ATOM    562  ND2 ASN    70       7.990  13.312 -15.562  1.00 29.32           N  
ATOM    563  OD1 ASN    70       7.102  11.334 -14.969  1.00 32.80           O  
ATOM    564  N   GLU    71      10.901  11.122 -11.477  1.00 36.07           N  
ATOM    565  CA  GLU    71      12.145  10.614 -10.906  1.00 35.94           C  
ATOM    566  C   GLU    71      11.894   9.375 -10.051  1.00 35.95           C  
ATOM    567  CB  GLU    71      12.835  11.697 -10.073  1.00 34.28           C  
ATOM    568  O   GLU    71      12.643   8.399 -10.128  1.00 34.06           O  
ATOM    569  CG  GLU    71      14.336  11.789 -10.308  1.00 32.25           C  
ATOM    570  CD  GLU    71      14.997  12.915  -9.529  1.00 35.19           C  
ATOM    571  OE1 GLU    71      14.295  13.624  -8.772  1.00 35.93           O  
ATOM    572  OE2 GLU    71      16.227  13.091  -9.677  1.00 35.55           O  
ATOM    573  N   TYR    72      10.855   9.432  -9.215  1.00 35.50           N  
ATOM    574  CA  TYR    72      10.365   8.309  -8.423  1.00 36.37           C  
ATOM    575  C   TYR    72      10.100   7.094  -9.305  1.00 35.48           C  
ATOM    576  CB  TYR    72       9.088   8.697  -7.672  1.00 34.80           C  
ATOM    577  O   TYR    72      10.508   5.978  -8.973  1.00 34.05           O  
ATOM    578  CG  TYR    72       8.705   7.724  -6.583  1.00 33.55           C  
ATOM    579  CD1 TYR    72       9.218   7.854  -5.295  1.00 32.11           C  
ATOM    580  CD2 TYR    72       7.830   6.674  -6.841  1.00 34.61           C  
ATOM    581  CE1 TYR    72       8.870   6.959  -4.288  1.00 34.01           C  
ATOM    582  CE2 TYR    72       7.475   5.773  -5.842  1.00 34.01           C  
ATOM    583  OH  TYR    72       7.650   5.035  -3.579  1.00 25.92           O  
ATOM    584  CZ  TYR    72       7.998   5.924  -4.571  1.00 33.70           C  
ATOM    585  N   PHE    73       9.308   7.294 -10.283  1.00 34.83           N  
ATOM    586  CA  PHE    73       8.894   6.239 -11.200  1.00 35.96           C  
ATOM    587  C   PHE    73      10.106   5.570 -11.837  1.00 34.79           C  
ATOM    588  CB  PHE    73       7.972   6.801 -12.287  1.00 34.18           C  
ATOM    589  O   PHE    73      10.156   4.344 -11.952  1.00 33.38           O  
ATOM    590  CG  PHE    73       6.521   6.457 -12.089  1.00 33.22           C  
ATOM    591  CD1 PHE    73       6.045   5.187 -12.392  1.00 31.25           C  
ATOM    592  CD2 PHE    73       5.631   7.404 -11.599  1.00 33.69           C  
ATOM    593  CE1 PHE    73       4.702   4.866 -12.210  1.00 33.27           C  
ATOM    594  CE2 PHE    73       4.287   7.091 -11.415  1.00 33.72           C  
ATOM    595  CZ  PHE    73       3.825   5.821 -11.721  1.00 33.51           C  
ATOM    596  N   GLU    74      11.006   6.446 -12.257  1.00 38.46           N  
ATOM    597  CA  GLU    74      12.200   5.935 -12.924  1.00 38.91           C  
ATOM    598  C   GLU    74      13.043   5.087 -11.975  1.00 38.31           C  
ATOM    599  CB  GLU    74      13.038   7.087 -13.485  1.00 36.98           C  
ATOM    600  O   GLU    74      13.565   4.041 -12.366  1.00 36.35           O  
ATOM    601  CG  GLU    74      12.620   7.528 -14.880  1.00 35.23           C  
ATOM    602  CD  GLU    74      13.058   6.565 -15.971  1.00 37.49           C  
ATOM    603  OE1 GLU    74      13.972   5.745 -15.726  1.00 37.43           O  
ATOM    604  OE2 GLU    74      12.483   6.630 -17.081  1.00 38.41           O  
ATOM    605  N   LEU    75      13.076   5.516 -10.723  1.00 33.04           N  
ATOM    606  CA  LEU    75      13.832   4.806  -9.697  1.00 33.57           C  
ATOM    607  C   LEU    75      13.158   3.484  -9.343  1.00 32.94           C  
ATOM    608  CB  LEU    75      13.976   5.671  -8.442  1.00 31.51           C  
ATOM    609  O   LEU    75      13.831   2.463  -9.186  1.00 31.38           O  
ATOM    610  CG  LEU    75      15.405   5.947  -7.970  1.00 29.73           C  
ATOM    611  CD1 LEU    75      15.685   7.446  -7.976  1.00 27.70           C  
ATOM    612  CD2 LEU    75      15.631   5.361  -6.580  1.00 29.83           C  
ATOM    613  N   PHE    76      11.782   3.510  -9.220  1.00 36.01           N  
ATOM    614  CA  PHE    76      11.042   2.264  -9.059  1.00 36.97           C  
ATOM    615  C   PHE    76      11.296   1.328 -10.235  1.00 35.98           C  
ATOM    616  CB  PHE    76       9.541   2.542  -8.925  1.00 35.65           C  
ATOM    617  O   PHE    76      11.575   0.143 -10.043  1.00 34.85           O  
ATOM    618  CG  PHE    76       8.804   1.513  -8.110  1.00 34.63           C  
ATOM    619  CD1 PHE    76       8.712   1.636  -6.729  1.00 32.98           C  
ATOM    620  CD2 PHE    76       8.203   0.423  -8.726  1.00 35.27           C  
ATOM    621  CE1 PHE    76       8.030   0.686  -5.972  1.00 34.51           C  
ATOM    622  CE2 PHE    76       7.520  -0.530  -7.976  1.00 34.66           C  
ATOM    623  CZ  PHE    76       7.436  -0.398  -6.600  1.00 35.00           C  
ATOM    624  N   ARG    77      11.060   1.900 -11.493  1.00 33.36           N  
ATOM    625  CA  ARG    77      11.301   1.167 -12.731  1.00 34.32           C  
ATOM    626  C   ARG    77      12.602   0.375 -12.654  1.00 33.18           C  
ATOM    627  CB  ARG    77      11.341   2.125 -13.924  1.00 31.36           C  
ATOM    628  O   ARG    77      12.654  -0.785 -13.066  1.00 31.05           O  
ATOM    629  CG  ARG    77      10.565   1.632 -15.135  1.00 29.87           C  
ATOM    630  CD  ARG    77      10.710   2.577 -16.320  1.00 32.69           C  
ATOM    631  NE  ARG    77      10.256   1.957 -17.562  1.00 30.72           N  
ATOM    632  NH1 ARG    77      10.122   3.938 -18.744  1.00 28.54           N  
ATOM    633  NH2 ARG    77       9.580   1.955 -19.757  1.00 25.55           N  
ATOM    634  CZ  ARG    77       9.987   2.618 -18.685  1.00 29.49           C  
ATOM    635  N   SER    78      13.602   1.081 -12.256  1.00 32.70           N  
ATOM    636  CA  SER    78      14.951   0.530 -12.325  1.00 33.17           C  
ATOM    637  C   SER    78      15.155  -0.565 -11.283  1.00 32.59           C  
ATOM    638  CB  SER    78      15.992   1.633 -12.127  1.00 30.24           C  
ATOM    639  O   SER    78      15.962  -1.476 -11.482  1.00 30.33           O  
ATOM    640  OG  SER    78      15.575   2.544 -11.124  1.00 25.51           O  
ATOM    641  N   ASN    79      14.288  -0.583 -10.237  1.00 31.92           N  
ATOM    642  CA  ASN    79      14.486  -1.518  -9.135  1.00 32.75           C  
ATOM    643  C   ASN    79      13.494  -2.676  -9.197  1.00 31.87           C  
ATOM    644  CB  ASN    79      14.374  -0.795  -7.791  1.00 30.10           C  
ATOM    645  O   ASN    79      13.702  -3.712  -8.563  1.00 30.15           O  
ATOM    646  CG  ASN    79      15.625  -0.012  -7.444  1.00 28.56           C  
ATOM    647  ND2 ASN    79      15.443   1.210  -6.957  1.00 17.78           N  
ATOM    648  OD1 ASN    79      16.745  -0.500  -7.612  1.00 25.70           O  
ATOM    649  N   LEU    80      12.375  -2.642  -9.928  1.00 30.61           N  
ATOM    650  CA  LEU    80      11.465  -3.759 -10.160  1.00 31.44           C  
ATOM    651  C   LEU    80      12.096  -4.789 -11.091  1.00 30.54           C  
ATOM    652  CB  LEU    80      10.144  -3.261 -10.751  1.00 29.34           C  
ATOM    653  O   LEU    80      11.437  -5.748 -11.500  1.00 29.07           O  
ATOM    654  CG  LEU    80       9.070  -2.836  -9.748  1.00 28.25           C  
ATOM    655  CD1 LEU    80       8.147  -1.793 -10.370  1.00 25.16           C  
ATOM    656  CD2 LEU    80       8.274  -4.046  -9.271  1.00 28.16           C  
ATOM    657  N   VAL    81      13.347  -4.981 -11.233  1.00 28.07           N  
ATOM    658  CA  VAL    81      13.998  -6.042 -11.993  1.00 29.82           C  
ATOM    659  C   VAL    81      13.307  -7.376 -11.717  1.00 28.21           C  
ATOM    660  CB  VAL    81      15.503  -6.142 -11.654  1.00 25.64           C  
ATOM    661  O   VAL    81      12.962  -7.678 -10.572  1.00 26.75           O  
ATOM    662  CG1 VAL    81      16.236  -6.986 -12.695  1.00 11.06           C  
ATOM    663  CG2 VAL    81      16.121  -4.748 -11.560  1.00  9.95           C  
ATOM    664  N   ALA    82      12.479  -7.856 -12.655  1.00 28.82           N  
ATOM    665  CA  ALA    82      11.682  -8.845 -13.376  1.00 29.83           C  
ATOM    666  C   ALA    82      11.660 -10.178 -12.634  1.00 28.75           C  
ATOM    667  CB  ALA    82      12.223  -9.035 -14.791  1.00 25.85           C  
ATOM    668  O   ALA    82      10.668 -10.909 -12.686  1.00 26.28           O  
ATOM    669  N   ASP    83      12.598 -10.420 -11.704  1.00 24.78           N  
ATOM    670  CA  ASP    83      12.705 -11.856 -11.464  1.00 27.69           C  
ATOM    671  C   ASP    83      12.559 -12.177  -9.979  1.00 25.38           C  
ATOM    672  CB  ASP    83      14.040 -12.389 -11.989  1.00 22.61           C  
ATOM    673  O   ASP    83      12.321 -13.328  -9.608  1.00 23.73           O  
ATOM    674  CG  ASP    83      14.060 -12.557 -13.498  1.00 21.34           C  
ATOM    675  OD1 ASP    83      12.977 -12.648 -14.116  1.00  9.79           O  
ATOM    676  OD2 ASP    83      15.168 -12.601 -14.074  1.00 10.35           O  
ATOM    677  N   SER    84      12.100 -11.247  -9.115  1.00 27.49           N  
ATOM    678  CA  SER    84      12.087 -11.835  -7.779  1.00 28.56           C  
ATOM    679  C   SER    84      11.028 -11.180  -6.898  1.00 27.89           C  
ATOM    680  CB  SER    84      13.461 -11.703  -7.121  1.00 25.03           C  
ATOM    681  O   SER    84      11.103 -11.254  -5.670  1.00 26.28           O  
ATOM    682  OG  SER    84      14.006 -10.415  -7.347  1.00 10.83           O  
ATOM    683  N   ILE    85       9.976 -10.575  -7.405  1.00 29.37           N  
ATOM    684  CA  ILE    85       8.849 -10.237  -6.542  1.00 29.86           C  
ATOM    685  C   ILE    85       7.975 -11.470  -6.326  1.00 29.41           C  
ATOM    686  CB  ILE    85       8.010  -9.082  -7.134  1.00 27.72           C  
ATOM    687  O   ILE    85       7.507 -12.083  -7.289  1.00 28.14           O  
ATOM    688  CG1 ILE    85       8.875  -7.830  -7.312  1.00 25.75           C  
ATOM    689  CG2 ILE    85       6.795  -8.788  -6.249  1.00 26.52           C  
ATOM    690  CD1 ILE    85       8.168  -6.685  -8.025  1.00 24.47           C  
ATOM    691  N   LEU    86       8.567 -12.480  -5.547  1.00 28.90           N  
ATOM    692  CA  LEU    86       7.709 -13.574  -5.102  1.00 29.53           C  
ATOM    693  C   LEU    86       6.240 -13.171  -5.162  1.00 28.92           C  
ATOM    694  CB  LEU    86       8.077 -13.996  -3.677  1.00 26.75           C  
ATOM    695  O   LEU    86       5.881 -12.055  -4.780  1.00 27.72           O  
ATOM    696  CG  LEU    86       9.345 -14.837  -3.524  1.00 25.66           C  
ATOM    697  CD1 LEU    86       9.902 -14.704  -2.111  1.00 21.30           C  
ATOM    698  CD2 LEU    86       9.063 -16.297  -3.858  1.00 20.28           C  
ATOM    699  N   LEU    87       5.521 -13.657  -6.240  1.00 30.74           N  
ATOM    700  CA  LEU    87       4.089 -13.629  -6.518  1.00 30.51           C  
ATOM    701  C   LEU    87       3.283 -13.663  -5.224  1.00 30.76           C  
ATOM    702  CB  LEU    87       3.694 -14.807  -7.411  1.00 28.45           C  
ATOM    703  O   LEU    87       3.619 -14.406  -4.299  1.00 29.39           O  
ATOM    704  CG  LEU    87       4.222 -14.778  -8.846  1.00 27.10           C  
ATOM    705  CD1 LEU    87       4.092 -16.156  -9.487  1.00 23.71           C  
ATOM    706  CD2 LEU    87       3.482 -13.728  -9.668  1.00 24.96           C  
ATOM    707  N   PRO    88       2.788 -12.464  -4.730  1.00 35.23           N  
ATOM    708  CA  PRO    88       1.926 -12.541  -3.548  1.00 34.74           C  
ATOM    709  C   PRO    88       1.399 -13.951  -3.291  1.00 35.37           C  
ATOM    710  CB  PRO    88       0.780 -11.583  -3.884  1.00 33.39           C  
ATOM    711  O   PRO    88       1.301 -14.377  -2.138  1.00 34.01           O  
ATOM    712  CG  PRO    88       1.242 -10.847  -5.100  1.00 31.26           C  
ATOM    713  CD  PRO    88       2.433 -11.565  -5.668  1.00 35.44           C  
ATOM    714  N   ASP    89       1.091 -14.764  -4.272  1.00 32.91           N  
ATOM    715  CA  ASP    89       0.495 -16.071  -4.011  1.00 34.68           C  
ATOM    716  C   ASP    89       1.348 -16.879  -3.035  1.00 32.91           C  
ATOM    717  CB  ASP    89       0.311 -16.847  -5.316  1.00 31.05           C  
ATOM    718  O   ASP    89       0.829 -17.442  -2.069  1.00 31.31           O  
ATOM    719  CG  ASP    89      -0.803 -16.291  -6.185  1.00 30.06           C  
ATOM    720  OD1 ASP    89      -1.618 -15.483  -5.690  1.00 29.09           O  
ATOM    721  OD2 ASP    89      -0.869 -16.666  -7.376  1.00 22.65           O  
ATOM    722  N   GLU    90       2.665 -17.058  -3.335  1.00 32.19           N  
ATOM    723  CA  GLU    90       3.484 -17.951  -2.521  1.00 32.02           C  
ATOM    724  C   GLU    90       3.782 -17.336  -1.156  1.00 32.17           C  
ATOM    725  CB  GLU    90       4.792 -18.288  -3.242  1.00 29.21           C  
ATOM    726  O   GLU    90       3.753 -18.030  -0.138  1.00 30.07           O  
ATOM    727  CG  GLU    90       4.711 -19.536  -4.110  1.00 27.74           C  
ATOM    728  CD  GLU    90       6.027 -19.880  -4.790  1.00 32.14           C  
ATOM    729  OE1 GLU    90       6.986 -19.080  -4.696  1.00 35.30           O  
ATOM    730  OE2 GLU    90       6.099 -20.957  -5.422  1.00 30.20           O  
ATOM    731  N   PHE    91       3.955 -16.073  -1.118  1.00 34.34           N  
ATOM    732  CA  PHE    91       4.239 -15.406   0.147  1.00 34.37           C  
ATOM    733  C   PHE    91       2.973 -15.275   0.986  1.00 34.26           C  
ATOM    734  CB  PHE    91       4.851 -14.023  -0.099  1.00 32.75           C  
ATOM    735  O   PHE    91       2.969 -15.618   2.170  1.00 32.84           O  
ATOM    736  CG  PHE    91       5.532 -13.437   1.108  1.00 31.25           C  
ATOM    737  CD1 PHE    91       6.864 -13.726   1.380  1.00 28.26           C  
ATOM    738  CD2 PHE    91       4.840 -12.598   1.971  1.00 30.54           C  
ATOM    739  CE1 PHE    91       7.497 -13.185   2.496  1.00 28.91           C  
ATOM    740  CE2 PHE    91       5.466 -12.054   3.089  1.00 31.59           C  
ATOM    741  CZ  PHE    91       6.794 -12.350   3.350  1.00 28.63           C  
ATOM    742  N   CYS    92       1.914 -14.736   0.478  1.00 37.45           N  
ATOM    743  CA  CYS    92       0.664 -14.580   1.213  1.00 38.91           C  
ATOM    744  C   CYS    92       0.113 -15.934   1.645  1.00 37.52           C  
ATOM    745  CB  CYS    92      -0.371 -13.847   0.361  1.00 37.27           C  
ATOM    746  O   CYS    92      -0.308 -16.100   2.791  1.00 36.33           O  
ATOM    747  SG  CYS    92      -0.062 -12.074   0.206  1.00 33.47           S  
ATOM    748  N   TYR    93       0.121 -16.856   0.764  1.00 37.03           N  
ATOM    749  CA  TYR    93      -0.427 -18.174   1.062  1.00 37.73           C  
ATOM    750  C   TYR    93       0.367 -18.857   2.169  1.00 37.12           C  
ATOM    751  CB  TYR    93      -0.431 -19.051  -0.194  1.00 34.98           C  
ATOM    752  O   TYR    93      -0.214 -19.422   3.099  1.00 34.96           O  
ATOM    753  CG  TYR    93      -1.328 -20.261  -0.086  1.00 33.99           C  
ATOM    754  CD1 TYR    93      -0.816 -21.501   0.288  1.00 30.45           C  
ATOM    755  CD2 TYR    93      -2.688 -20.166  -0.359  1.00 32.57           C  
ATOM    756  CE1 TYR    93      -1.638 -22.619   0.386  1.00 32.32           C  
ATOM    757  CE2 TYR    93      -3.520 -21.277  -0.264  1.00 35.18           C  
ATOM    758  OH  TYR    93      -3.805 -23.601   0.205  1.00 23.12           O  
ATOM    759  CZ  TYR    93      -2.986 -22.497   0.109  1.00 30.34           C  
ATOM    760  N   LYS    94       1.698 -19.010   2.110  1.00 38.82           N  
ATOM    761  CA  LYS    94       2.488 -19.681   3.139  1.00 38.33           C  
ATOM    762  C   LYS    94       2.347 -18.978   4.486  1.00 38.80           C  
ATOM    763  CB  LYS    94       3.961 -19.741   2.731  1.00 36.50           C  
ATOM    764  O   LYS    94       2.123 -19.627   5.510  1.00 36.84           O  
ATOM    765  CG  LYS    94       4.724 -20.910   3.338  1.00 34.86           C  
ATOM    766  CD  LYS    94       6.180 -20.920   2.890  1.00 39.18           C  
ATOM    767  CE  LYS    94       6.975 -22.009   3.596  1.00 30.77           C  
ATOM    768  NZ  LYS    94       8.417 -21.983   3.207  1.00 31.89           N  
ATOM    769  N   GLU    95       2.387 -17.695   4.515  1.00 37.76           N  
ATOM    770  CA  GLU    95       2.312 -17.000   5.796  1.00 38.11           C  
ATOM    771  C   GLU    95       0.886 -16.996   6.340  1.00 37.89           C  
ATOM    772  CB  GLU    95       2.827 -15.565   5.660  1.00 36.56           C  
ATOM    773  O   GLU    95       0.677 -17.113   7.549  1.00 36.71           O  
ATOM    774  CG  GLU    95       4.333 -15.432   5.838  1.00 35.35           C  
ATOM    775  CD  GLU    95       4.724 -14.446   6.926  1.00 40.96           C  
ATOM    776  OE1 GLU    95       3.875 -13.617   7.328  1.00 42.03           O  
ATOM    777  OE2 GLU    95       5.888 -14.501   7.381  1.00 38.80           O  
ATOM    778  N   SER    96      -0.133 -16.810   5.452  1.00 39.00           N  
ATOM    779  CA  SER    96      -1.499 -17.032   5.914  1.00 39.68           C  
ATOM    780  C   SER    96      -1.643 -18.399   6.576  1.00 39.20           C  
ATOM    781  CB  SER    96      -2.485 -16.913   4.752  1.00 38.07           C  
ATOM    782  O   SER    96      -2.251 -18.517   7.642  1.00 37.69           O  
ATOM    783  OG  SER    96      -2.708 -18.177   4.150  1.00 31.24           O  
ATOM    784  N   ARG    97      -1.184 -19.443   5.908  1.00 41.81           N  
ATOM    785  CA  ARG    97      -1.347 -20.802   6.415  1.00 41.92           C  
ATOM    786  C   ARG    97      -0.659 -20.968   7.766  1.00 41.96           C  
ATOM    787  CB  ARG    97      -0.794 -21.820   5.416  1.00 39.96           C  
ATOM    788  O   ARG    97      -1.217 -21.575   8.683  1.00 40.21           O  
ATOM    789  CG  ARG    97      -1.865 -22.641   4.716  1.00 38.72           C  
ATOM    790  CD  ARG    97      -1.285 -23.890   4.068  1.00 43.66           C  
ATOM    791  NE  ARG    97      -2.330 -24.744   3.511  1.00 38.91           N  
ATOM    792  NH1 ARG    97      -0.907 -26.475   2.953  1.00 30.49           N  
ATOM    793  NH2 ARG    97      -3.150 -26.643   2.515  1.00 26.37           N  
ATOM    794  CZ  ARG    97      -2.127 -25.952   2.994  1.00 34.20           C  
ATOM    795  N   GLU    98       0.651 -20.568   7.901  1.00 42.59           N  
ATOM    796  CA  GLU    98       1.374 -20.708   9.162  1.00 42.57           C  
ATOM    797  C   GLU    98       0.727 -19.875  10.265  1.00 42.64           C  
ATOM    798  CB  GLU    98       2.840 -20.304   8.988  1.00 40.47           C  
ATOM    799  O   GLU    98       0.559 -20.349  11.390  1.00 41.31           O  
ATOM    800  CG  GLU    98       3.741 -21.439   8.524  1.00 38.90           C  
ATOM    801  CD  GLU    98       5.194 -21.024   8.361  1.00 43.93           C  
ATOM    802  OE1 GLU    98       5.515 -19.835   8.586  1.00 44.86           O  
ATOM    803  OE2 GLU    98       6.019 -21.895   8.004  1.00 40.59           O  
ATOM    804  N   TYR    99       0.322 -18.674  10.029  1.00 43.70           N  
ATOM    805  CA  TYR    99      -0.349 -17.859  11.036  1.00 44.62           C  
ATOM    806  C   TYR    99      -1.693 -18.465  11.420  1.00 43.73           C  
ATOM    807  CB  TYR    99      -0.548 -16.429  10.524  1.00 42.41           C  
ATOM    808  O   TYR    99      -2.061 -18.479  12.597  1.00 42.20           O  
ATOM    809  CG  TYR    99      -0.988 -15.458  11.593  1.00 41.53           C  
ATOM    810  CD1 TYR    99      -0.057 -14.827  12.414  1.00 38.72           C  
ATOM    811  CD2 TYR    99      -2.336 -15.172  11.784  1.00 40.26           C  
ATOM    812  CE1 TYR    99      -0.459 -13.933  13.401  1.00 38.40           C  
ATOM    813  CE2 TYR    99      -2.749 -14.280  12.768  1.00 40.87           C  
ATOM    814  OH  TYR    99      -2.207 -12.782  14.546  1.00 27.61           O  
ATOM    815  CZ  TYR    99      -1.804 -13.666  13.570  1.00 37.36           C  
ATOM    816  N   MET   100      -2.367 -18.974  10.476  1.00 38.72           N  
ATOM    817  CA  MET   100      -3.720 -19.421  10.797  1.00 42.15           C  
ATOM    818  C   MET   100      -3.696 -20.787  11.474  1.00 39.26           C  
ATOM    819  CB  MET   100      -4.582 -19.478   9.534  1.00 38.26           C  
ATOM    820  O   MET   100      -4.673 -21.187  12.109  1.00 37.83           O  
ATOM    821  CG  MET   100      -4.907 -18.112   8.952  1.00 38.41           C  
ATOM    822  SD  MET   100      -6.710 -17.860   8.716  1.00 32.06           S  
ATOM    823  CE  MET   100      -6.903 -18.492   7.026  1.00 35.59           C  
ATOM    824  N   SER   101      -2.652 -21.545  11.272  1.00 45.02           N  
ATOM    825  CA  SER   101      -2.584 -22.869  11.881  1.00 45.33           C  
ATOM    826  C   SER   101      -2.619 -22.781  13.403  1.00 45.20           C  
ATOM    827  CB  SER   101      -1.318 -23.601  11.433  1.00 42.29           C  
ATOM    828  O   SER   101      -3.124 -23.685  14.071  1.00 44.02           O  
ATOM    829  OG  SER   101      -0.170 -23.044  12.050  1.00 37.51           O  
ATOM    830  N   ASP   102      -2.188 -21.650  13.993  1.00 45.96           N  
ATOM    831  CA  ASP   102      -2.150 -21.564  15.450  1.00 46.80           C  
ATOM    832  C   ASP   102      -3.441 -20.960  15.998  1.00 46.19           C  
ATOM    833  CB  ASP   102      -0.947 -20.739  15.908  1.00 43.29           C  
ATOM    834  O   ASP   102      -3.620 -20.863  17.214  1.00 45.17           O  
ATOM    835  CG  ASP   102       0.379 -21.440  15.670  1.00 41.92           C  
ATOM    836  OD1 ASP   102       0.389 -22.674  15.473  1.00 42.59           O  
ATOM    837  OD2 ASP   102       1.423 -20.752  15.682  1.00 39.58           O  
ATOM    838  N   GLN   103      -4.451 -20.495  15.289  1.00 48.54           N  
ATOM    839  CA  GLN   103      -5.635 -19.806  15.790  1.00 50.42           C  
ATOM    840  C   GLN   103      -6.786 -20.782  16.015  1.00 49.08           C  
ATOM    841  CB  GLN   103      -6.064 -18.702  14.822  1.00 46.37           C  
ATOM    842  O   GLN   103      -6.873 -21.812  15.344  1.00 48.76           O  
ATOM    843  CG  GLN   103      -5.051 -17.573  14.688  1.00 45.65           C  
ATOM    844  CD  GLN   103      -4.952 -16.722  15.939  1.00 51.10           C  
ATOM    845  NE2 GLN   103      -3.729 -16.374  16.325  1.00 39.15           N  
ATOM    846  OE1 GLN   103      -5.967 -16.378  16.554  1.00 51.41           O  
ATOM    847  N   PRO   104      -7.516 -20.737  17.214  1.00 48.75           N  
ATOM    848  CA  PRO   104      -8.703 -21.571  17.416  1.00 47.84           C  
ATOM    849  C   PRO   104      -9.649 -21.552  16.217  1.00 48.84           C  
ATOM    850  CB  PRO   104      -9.367 -20.947  18.646  1.00 43.83           C  
ATOM    851  O   PRO   104      -9.874 -20.496  15.621  1.00 46.72           O  
ATOM    852  CG  PRO   104      -8.519 -19.762  18.978  1.00 41.18           C  
ATOM    853  CD  PRO   104      -7.394 -19.687  17.986  1.00 45.34           C  
ATOM    854  N   GLN   105     -10.000 -22.815  15.626  1.00 49.32           N  
ATOM    855  CA  GLN   105     -10.948 -23.117  14.559  1.00 50.77           C  
ATOM    856  C   GLN   105     -12.374 -22.764  14.975  1.00 49.66           C  
ATOM    857  CB  GLN   105     -10.865 -24.593  14.169  1.00 44.24           C  
ATOM    858  O   GLN   105     -13.050 -23.559  15.631  1.00 47.78           O  
ATOM    859  CG  GLN   105      -9.579 -24.967  13.446  1.00 41.43           C  
ATOM    860  CD  GLN   105      -9.810 -25.933  12.299  1.00 47.47           C  
ATOM    861  NE2 GLN   105      -8.806 -26.088  11.442  1.00 35.75           N  
ATOM    862  OE1 GLN   105     -10.882 -26.536  12.183  1.00 50.96           O  
ATOM    863  N   ASN   106     -12.778 -21.457  15.020  1.00 43.49           N  
ATOM    864  CA  ASN   106     -14.150 -20.991  15.185  1.00 46.36           C  
ATOM    865  C   ASN   106     -14.605 -20.154  13.993  1.00 43.39           C  
ATOM    866  CB  ASN   106     -14.293 -20.192  16.482  1.00 40.39           C  
ATOM    867  O   ASN   106     -13.846 -19.955  13.043  1.00 42.31           O  
ATOM    868  CG  ASN   106     -13.507 -18.896  16.459  1.00 39.10           C  
ATOM    869  ND2 ASN   106     -13.374 -18.262  17.618  1.00 34.80           N  
ATOM    870  OD1 ASN   106     -13.023 -18.468  15.408  1.00 39.82           O  
ATOM    871  N   ARG   107     -15.935 -19.986  13.692  1.00 51.77           N  
ATOM    872  CA  ARG   107     -16.570 -19.325  12.557  1.00 50.93           C  
ATOM    873  C   ARG   107     -15.880 -18.004  12.236  1.00 51.57           C  
ATOM    874  CB  ARG   107     -18.056 -19.086  12.835  1.00 45.49           C  
ATOM    875  O   ARG   107     -15.715 -17.651  11.066  1.00 49.62           O  
ATOM    876  CG  ARG   107     -18.915 -19.023  11.582  1.00 41.60           C  
ATOM    877  CD  ARG   107     -20.391 -18.860  11.918  1.00 45.02           C  
ATOM    878  NE  ARG   107     -21.211 -18.769  10.713  1.00 34.59           N  
ATOM    879  NH1 ARG   107     -23.218 -18.596  11.843  1.00 26.54           N  
ATOM    880  NH2 ARG   107     -23.182 -18.571   9.551  1.00 22.34           N  
ATOM    881  CZ  ARG   107     -22.535 -18.645  10.705  1.00 33.24           C  
ATOM    882  N   ASP   108     -15.470 -17.243  13.334  1.00 56.32           N  
ATOM    883  CA  ASP   108     -14.777 -15.973  13.142  1.00 56.39           C  
ATOM    884  C   ASP   108     -13.460 -16.173  12.396  1.00 56.10           C  
ATOM    885  CB  ASP   108     -14.521 -15.293  14.488  1.00 53.46           C  
ATOM    886  O   ASP   108     -13.133 -15.409  11.486  1.00 55.43           O  
ATOM    887  CG  ASP   108     -15.771 -14.672  15.086  1.00 51.26           C  
ATOM    888  OD1 ASP   108     -16.780 -14.519  14.366  1.00 50.21           O  
ATOM    889  OD2 ASP   108     -15.744 -14.329  16.288  1.00 50.51           O  
ATOM    890  N   THR   109     -12.694 -17.275  12.708  1.00 51.13           N  
ATOM    891  CA  THR   109     -11.439 -17.590  12.035  1.00 51.41           C  
ATOM    892  C   THR   109     -11.683 -17.930  10.567  1.00 51.21           C  
ATOM    893  CB  THR   109     -10.716 -18.762  12.723  1.00 49.81           C  
ATOM    894  O   THR   109     -10.917 -17.519   9.693  1.00 50.72           O  
ATOM    895  CG2 THR   109      -9.212 -18.700  12.478  1.00 45.83           C  
ATOM    896  OG1 THR   109     -10.962 -18.706  14.133  1.00 41.70           O  
ATOM    897  N   GLU   110     -12.806 -18.816  10.251  1.00 51.62           N  
ATOM    898  CA  GLU   110     -13.086 -19.197   8.870  1.00 51.35           C  
ATOM    899  C   GLU   110     -13.409 -17.976   8.014  1.00 51.74           C  
ATOM    900  CB  GLU   110     -14.241 -20.200   8.813  1.00 49.28           C  
ATOM    901  O   GLU   110     -12.928 -17.857   6.885  1.00 50.66           O  
ATOM    902  CG  GLU   110     -14.226 -21.086   7.576  1.00 47.48           C  
ATOM    903  CD  GLU   110     -15.353 -22.106   7.555  1.00 49.66           C  
ATOM    904  OE1 GLU   110     -16.103 -22.203   8.553  1.00 48.94           O  
ATOM    905  OE2 GLU   110     -15.487 -22.815   6.532  1.00 45.31           O  
ATOM    906  N   VAL   111     -14.481 -17.213   8.534  1.00 53.45           N  
ATOM    907  CA  VAL   111     -14.825 -15.993   7.813  1.00 52.08           C  
ATOM    908  C   VAL   111     -13.567 -15.161   7.575  1.00 53.04           C  
ATOM    909  CB  VAL   111     -15.879 -15.159   8.577  1.00 51.14           C  
ATOM    910  O   VAL   111     -13.349 -14.655   6.472  1.00 51.77           O  
ATOM    911  CG1 VAL   111     -16.035 -13.777   7.945  1.00 45.88           C  
ATOM    912  CG2 VAL   111     -17.219 -15.892   8.606  1.00 48.04           C  
ATOM    913  N   ARG   112     -12.734 -15.165   8.522  1.00 50.53           N  
ATOM    914  CA  ARG   112     -11.465 -14.447   8.585  1.00 51.13           C  
ATOM    915  C   ARG   112     -10.507 -14.932   7.502  1.00 50.42           C  
ATOM    916  CB  ARG   112     -10.822 -14.611   9.964  1.00 49.95           C  
ATOM    917  O   ARG   112      -9.879 -14.124   6.814  1.00 49.70           O  
ATOM    918  CG  ARG   112     -11.439 -13.732  11.040  1.00 49.65           C  
ATOM    919  CD  ARG   112     -10.753 -13.922  12.386  1.00 51.41           C  
ATOM    920  NE  ARG   112     -11.634 -13.564  13.494  1.00 49.52           N  
ATOM    921  NH1 ARG   112     -10.027 -13.842  15.131  1.00 39.42           N  
ATOM    922  NH2 ARG   112     -12.151 -13.195  15.701  1.00 35.04           N  
ATOM    923  CZ  ARG   112     -11.269 -13.535  14.773  1.00 48.43           C  
ATOM    924  N   ARG   113     -10.238 -16.235   7.425  1.00 49.99           N  
ATOM    925  CA  ARG   113      -9.481 -16.942   6.397  1.00 50.12           C  
ATOM    926  C   ARG   113      -9.964 -16.561   5.002  1.00 50.09           C  
ATOM    927  CB  ARG   113      -9.589 -18.455   6.594  1.00 49.15           C  
ATOM    928  O   ARG   113      -9.156 -16.292   4.111  1.00 48.98           O  
ATOM    929  CG  ARG   113      -8.577 -19.255   5.790  1.00 48.17           C  
ATOM    930  CD  ARG   113      -8.689 -20.748   6.067  1.00 49.97           C  
ATOM    931  NE  ARG   113      -8.305 -21.542   4.904  1.00 47.25           N  
ATOM    932  NH1 ARG   113      -8.748 -23.583   5.892  1.00 36.89           N  
ATOM    933  NH2 ARG   113      -7.970 -23.493   3.738  1.00 32.48           N  
ATOM    934  CZ  ARG   113      -8.342 -22.871   4.847  1.00 45.42           C  
ATOM    935  N   ASN   114     -11.268 -16.652   4.819  1.00 52.10           N  
ATOM    936  CA  ASN   114     -11.851 -16.434   3.499  1.00 51.34           C  
ATOM    937  C   ASN   114     -11.626 -15.004   3.016  1.00 52.03           C  
ATOM    938  CB  ASN   114     -13.346 -16.761   3.511  1.00 50.16           C  
ATOM    939  O   ASN   114     -11.301 -14.782   1.849  1.00 50.76           O  
ATOM    940  CG  ASN   114     -13.617 -18.253   3.508  1.00 48.39           C  
ATOM    941  ND2 ASN   114     -14.829 -18.636   3.891  1.00 43.07           N  
ATOM    942  OD1 ASN   114     -12.744 -19.054   3.166  1.00 49.49           O  
ATOM    943  N   ARG   115     -11.759 -14.047   3.961  1.00 49.22           N  
ATOM    944  CA  ARG   115     -11.518 -12.642   3.647  1.00 48.82           C  
ATOM    945  C   ARG   115     -10.084 -12.424   3.178  1.00 48.87           C  
ATOM    946  CB  ARG   115     -11.811 -11.761   4.864  1.00 48.15           C  
ATOM    947  O   ARG   115      -9.847 -11.717   2.196  1.00 47.89           O  
ATOM    948  CG  ARG   115     -13.270 -11.353   4.992  1.00 47.08           C  
ATOM    949  CD  ARG   115     -13.491 -10.413   6.169  1.00 49.04           C  
ATOM    950  NE  ARG   115     -14.911 -10.154   6.392  1.00 46.44           N  
ATOM    951  NH1 ARG   115     -14.584  -8.773   8.215  1.00 37.53           N  
ATOM    952  NH2 ARG   115     -16.707  -9.213   7.470  1.00 33.36           N  
ATOM    953  CZ  ARG   115     -15.398  -9.381   7.358  1.00 45.69           C  
ATOM    954  N   PHE   116      -9.091 -12.933   3.965  1.00 46.32           N  
ATOM    955  CA  PHE   116      -7.672 -12.867   3.637  1.00 46.63           C  
ATOM    956  C   PHE   116      -7.413 -13.428   2.244  1.00 46.31           C  
ATOM    957  CB  PHE   116      -6.843 -13.631   4.674  1.00 45.59           C  
ATOM    958  O   PHE   116      -6.761 -12.783   1.420  1.00 45.31           O  
ATOM    959  CG  PHE   116      -5.362 -13.595   4.412  1.00 44.73           C  
ATOM    960  CD1 PHE   116      -4.592 -12.519   4.837  1.00 42.35           C  
ATOM    961  CD2 PHE   116      -4.738 -14.639   3.740  1.00 43.70           C  
ATOM    962  CE1 PHE   116      -3.221 -12.484   4.596  1.00 41.77           C  
ATOM    963  CE2 PHE   116      -3.368 -14.611   3.496  1.00 41.41           C  
ATOM    964  CZ  PHE   116      -2.611 -13.532   3.924  1.00 44.13           C  
ATOM    965  N   ASN   117      -7.779 -14.700   2.033  1.00 48.03           N  
ATOM    966  CA  ASN   117      -7.584 -15.378   0.756  1.00 47.85           C  
ATOM    967  C   ASN   117      -8.096 -14.536  -0.410  1.00 48.18           C  
ATOM    968  CB  ASN   117      -8.270 -16.746   0.764  1.00 46.93           C  
ATOM    969  O   ASN   117      -7.430 -14.425  -1.441  1.00 46.85           O  
ATOM    970  CG  ASN   117      -7.481 -17.791   1.527  1.00 45.62           C  
ATOM    971  ND2 ASN   117      -8.135 -18.894   1.870  1.00 38.12           N  
ATOM    972  OD1 ASN   117      -6.293 -17.607   1.807  1.00 45.83           O  
ATOM    973  N   THR   118      -9.364 -14.001  -0.256  1.00 51.62           N  
ATOM    974  CA  THR   118      -9.953 -13.215  -1.335  1.00 50.35           C  
ATOM    975  C   THR   118      -9.094 -11.992  -1.644  1.00 51.27           C  
ATOM    976  CB  THR   118     -11.383 -12.765  -0.982  1.00 49.63           C  
ATOM    977  O   THR   118      -8.808 -11.706  -2.808  1.00 49.47           O  
ATOM    978  CG2 THR   118     -12.023 -12.008  -2.141  1.00 46.66           C  
ATOM    979  OG1 THR   118     -12.179 -13.917  -0.680  1.00 44.96           O  
ATOM    980  N   SER   119      -8.645 -11.389  -0.571  1.00 47.90           N  
ATOM    981  CA  SER   119      -7.852 -10.177  -0.748  1.00 47.87           C  
ATOM    982  C   SER   119      -6.523 -10.481  -1.431  1.00 47.78           C  
ATOM    983  CB  SER   119      -7.598  -9.501   0.600  1.00 47.01           C  
ATOM    984  O   SER   119      -6.109  -9.762  -2.343  1.00 46.72           O  
ATOM    985  OG  SER   119      -8.815  -9.068   1.183  1.00 42.40           O  
ATOM    986  N   CYS   120      -5.719 -11.449  -0.936  1.00 44.50           N  
ATOM    987  CA  CYS   120      -4.483 -11.888  -1.574  1.00 45.82           C  
ATOM    988  C   CYS   120      -4.704 -12.171  -3.055  1.00 44.72           C  
ATOM    989  CB  CYS   120      -3.938 -13.137  -0.883  1.00 44.54           C  
ATOM    990  O   CYS   120      -3.897 -11.769  -3.895  1.00 43.68           O  
ATOM    991  SG  CYS   120      -2.830 -12.780   0.499  1.00 32.92           S  
ATOM    992  N   LYS   121      -5.764 -12.930  -3.330  1.00 47.92           N  
ATOM    993  CA  LYS   121      -6.060 -13.262  -4.721  1.00 46.92           C  
ATOM    994  C   LYS   121      -6.223 -12.001  -5.564  1.00 47.92           C  
ATOM    995  CB  LYS   121      -7.324 -14.120  -4.811  1.00 46.52           C  
ATOM    996  O   LYS   121      -5.717 -11.928  -6.686  1.00 46.13           O  
ATOM    997  CG  LYS   121      -7.093 -15.595  -4.516  1.00 44.46           C  
ATOM    998  CD  LYS   121      -8.381 -16.398  -4.643  1.00 45.63           C  
ATOM    999  CE  LYS   121      -8.175 -17.853  -4.244  1.00 40.97           C  
ATOM   1000  NZ  LYS   121      -9.453 -18.624  -4.282  1.00 39.76           N  
ATOM   1001  N   GLU   122      -6.961 -11.062  -4.958  1.00 48.65           N  
ATOM   1002  CA  GLU   122      -7.214  -9.840  -5.716  1.00 48.22           C  
ATOM   1003  C   GLU   122      -5.926  -9.053  -5.939  1.00 48.30           C  
ATOM   1004  CB  GLU   122      -8.246  -8.967  -4.998  1.00 47.55           C  
ATOM   1005  O   GLU   122      -5.708  -8.503  -7.021  1.00 46.99           O  
ATOM   1006  CG  GLU   122      -9.686  -9.406  -5.223  1.00 46.25           C  
ATOM   1007  CD  GLU   122     -10.702  -8.324  -4.893  1.00 47.85           C  
ATOM   1008  OE1 GLU   122     -10.325  -7.308  -4.265  1.00 47.04           O  
ATOM   1009  OE2 GLU   122     -11.885  -8.494  -5.264  1.00 45.26           O  
ATOM   1010  N   LEU   123      -5.106  -8.965  -4.854  1.00 47.61           N  
ATOM   1011  CA  LEU   123      -3.780  -8.376  -5.011  1.00 47.69           C  
ATOM   1012  C   LEU   123      -3.007  -9.066  -6.130  1.00 47.55           C  
ATOM   1013  CB  LEU   123      -2.994  -8.467  -3.700  1.00 47.28           C  
ATOM   1014  O   LEU   123      -2.425  -8.401  -6.990  1.00 46.67           O  
ATOM   1015  CG  LEU   123      -1.768  -7.561  -3.581  1.00 46.57           C  
ATOM   1016  CD1 LEU   123      -2.165  -6.203  -3.013  1.00 44.34           C  
ATOM   1017  CD2 LEU   123      -0.700  -8.218  -2.713  1.00 45.74           C  
ATOM   1018  N   LEU   124      -2.955 -10.387  -6.042  1.00 42.97           N  
ATOM   1019  CA  LEU   124      -2.272 -11.182  -7.056  1.00 43.16           C  
ATOM   1020  C   LEU   124      -2.780 -10.835  -8.452  1.00 43.02           C  
ATOM   1021  CB  LEU   124      -2.465 -12.677  -6.787  1.00 41.90           C  
ATOM   1022  O   LEU   124      -1.988 -10.679  -9.384  1.00 41.22           O  
ATOM   1023  CG  LEU   124      -1.265 -13.421  -6.199  1.00 40.57           C  
ATOM   1024  CD1 LEU   124      -1.702 -14.280  -5.017  1.00 37.19           C  
ATOM   1025  CD2 LEU   124      -0.590 -14.275  -7.267  1.00 38.90           C  
ATOM   1026  N   ARG   125      -4.039 -10.880  -8.634  1.00 47.86           N  
ATOM   1027  CA  ARG   125      -4.635 -10.575  -9.930  1.00 46.86           C  
ATOM   1028  C   ARG   125      -4.172  -9.214 -10.439  1.00 47.56           C  
ATOM   1029  CB  ARG   125      -6.162 -10.610  -9.842  1.00 46.02           C  
ATOM   1030  O   ARG   125      -3.797  -9.076 -11.605  1.00 45.52           O  
ATOM   1031  CG  ARG   125      -6.857 -10.623 -11.195  1.00 43.71           C  
ATOM   1032  CD  ARG   125      -8.372 -10.674 -11.050  1.00 44.37           C  
ATOM   1033  NE  ARG   125      -9.016  -9.554 -11.730  1.00 42.40           N  
ATOM   1034  NH1 ARG   125     -11.151 -10.425 -11.584  1.00 35.45           N  
ATOM   1035  NH2 ARG   125     -10.802  -8.398 -12.595  1.00 32.01           N  
ATOM   1036  CZ  ARG   125     -10.321  -9.461 -11.968  1.00 42.71           C  
ATOM   1037  N   SER   126      -4.215  -8.227  -9.533  1.00 47.81           N  
ATOM   1038  CA  SER   126      -3.758  -6.898  -9.929  1.00 47.40           C  
ATOM   1039  C   SER   126      -2.309  -6.931 -10.404  1.00 47.63           C  
ATOM   1040  CB  SER   126      -3.901  -5.914  -8.768  1.00 46.91           C  
ATOM   1041  O   SER   126      -1.962  -6.291 -11.399  1.00 46.37           O  
ATOM   1042  OG  SER   126      -5.266  -5.718  -8.439  1.00 43.17           O  
ATOM   1043  N   PHE   127      -1.473  -7.738  -9.685  1.00 46.02           N  
ATOM   1044  CA  PHE   127      -0.074  -7.843 -10.083  1.00 46.23           C  
ATOM   1045  C   PHE   127       0.054  -8.536 -11.434  1.00 46.05           C  
ATOM   1046  CB  PHE   127       0.732  -8.602  -9.024  1.00 45.22           C  
ATOM   1047  O   PHE   127       0.836  -8.108 -12.285  1.00 44.99           O  
ATOM   1048  CG  PHE   127       1.370  -7.712  -7.992  1.00 44.24           C  
ATOM   1049  CD1 PHE   127       2.466  -6.922  -8.316  1.00 41.72           C  
ATOM   1050  CD2 PHE   127       0.872  -7.664  -6.696  1.00 43.24           C  
ATOM   1051  CE1 PHE   127       3.058  -6.097  -7.363  1.00 41.60           C  
ATOM   1052  CE2 PHE   127       1.458  -6.842  -5.738  1.00 41.64           C  
ATOM   1053  CZ  PHE   127       2.552  -6.060  -6.073  1.00 44.01           C  
ATOM   1054  N   LYS   128      -0.644  -9.677 -11.553  1.00 44.76           N  
ATOM   1055  CA  LYS   128      -0.610 -10.392 -12.825  1.00 44.22           C  
ATOM   1056  C   LYS   128      -1.074  -9.498 -13.971  1.00 44.66           C  
ATOM   1057  CB  LYS   128      -1.477 -11.650 -12.758  1.00 43.23           C  
ATOM   1058  O   LYS   128      -0.502  -9.531 -15.063  1.00 42.59           O  
ATOM   1059  CG  LYS   128      -0.765 -12.861 -12.173  1.00 41.48           C  
ATOM   1060  CD  LYS   128      -1.650 -14.101 -12.211  1.00 44.18           C  
ATOM   1061  CE  LYS   128      -0.933 -15.318 -11.640  1.00 36.55           C  
ATOM   1062  NZ  LYS   128      -1.783 -16.544 -11.710  1.00 36.22           N  
ATOM   1063  N   GLU   129      -2.113  -8.748 -13.698  1.00 45.87           N  
ATOM   1064  CA  GLU   129      -2.541  -7.792 -14.714  1.00 45.33           C  
ATOM   1065  C   GLU   129      -1.442  -6.776 -15.014  1.00 45.49           C  
ATOM   1066  CB  GLU   129      -3.817  -7.070 -14.271  1.00 44.05           C  
ATOM   1067  O   GLU   129      -1.272  -6.359 -16.161  1.00 43.61           O  
ATOM   1068  CG  GLU   129      -5.088  -7.877 -14.493  1.00 42.09           C  
ATOM   1069  CD  GLU   129      -6.345  -7.152 -14.042  1.00 43.81           C  
ATOM   1070  OE1 GLU   129      -6.238  -6.018 -13.522  1.00 42.61           O  
ATOM   1071  OE2 GLU   129      -7.447  -7.722 -14.209  1.00 41.51           O  
ATOM   1072  N   LEU   130      -0.650  -6.456 -13.985  1.00 44.37           N  
ATOM   1073  CA  LEU   130       0.515  -5.604 -14.199  1.00 44.77           C  
ATOM   1074  C   LEU   130       1.513  -6.274 -15.137  1.00 44.24           C  
ATOM   1075  CB  LEU   130       1.191  -5.274 -12.866  1.00 43.33           C  
ATOM   1076  O   LEU   130       2.061  -5.627 -16.033  1.00 43.21           O  
ATOM   1077  CG  LEU   130       0.920  -3.881 -12.295  1.00 42.46           C  
ATOM   1078  CD1 LEU   130       0.649  -3.966 -10.796  1.00 40.15           C  
ATOM   1079  CD2 LEU   130       2.093  -2.949 -12.579  1.00 41.92           C  
ATOM   1080  N   GLU   131       1.909  -7.519 -14.711  1.00 39.35           N  
ATOM   1081  CA  GLU   131       2.815  -8.271 -15.574  1.00 39.62           C  
ATOM   1082  C   GLU   131       2.303  -8.310 -17.011  1.00 39.29           C  
ATOM   1083  CB  GLU   131       3.006  -9.694 -15.045  1.00 36.85           C  
ATOM   1084  O   GLU   131       3.085  -8.201 -17.958  1.00 37.11           O  
ATOM   1085  CG  GLU   131       4.319  -9.905 -14.306  1.00 34.81           C  
ATOM   1086  CD  GLU   131       4.544 -11.348 -13.882  1.00 39.43           C  
ATOM   1087  OE1 GLU   131       3.621 -12.178 -14.041  1.00 37.25           O  
ATOM   1088  OE2 GLU   131       5.653 -11.650 -13.387  1.00 37.21           O  
ATOM   1089  N   LEU   132       0.945  -8.543 -17.152  1.00 36.64           N  
ATOM   1090  CA  LEU   132       0.355  -8.802 -18.461  1.00 36.30           C  
ATOM   1091  C   LEU   132       0.019  -7.496 -19.174  1.00 36.63           C  
ATOM   1092  CB  LEU   132      -0.906  -9.659 -18.320  1.00 32.91           C  
ATOM   1093  O   LEU   132      -0.153  -7.477 -20.394  1.00 34.35           O  
ATOM   1094  CG  LEU   132      -0.693 -11.116 -17.906  1.00 30.82           C  
ATOM   1095  CD1 LEU   132      -2.018 -11.748 -17.492  1.00 25.78           C  
ATOM   1096  CD2 LEU   132      -0.048 -11.906 -19.039  1.00 28.32           C  
ATOM   1097  N   SER   133      -0.054  -6.379 -18.482  1.00 37.54           N  
ATOM   1098  CA  SER   133      -0.348  -5.104 -19.127  1.00 37.72           C  
ATOM   1099  C   SER   133       0.906  -4.492 -19.740  1.00 37.52           C  
ATOM   1100  CB  SER   133      -0.966  -4.127 -18.126  1.00 34.84           C  
ATOM   1101  O   SER   133       2.021  -4.771 -19.295  1.00 36.02           O  
ATOM   1102  OG  SER   133      -0.094  -3.912 -17.029  1.00 29.41           O  
ATOM   1103  N   ASP   134       0.927  -4.391 -21.089  1.00 39.86           N  
ATOM   1104  CA  ASP   134       1.884  -3.603 -21.860  1.00 39.79           C  
ATOM   1105  C   ASP   134       2.427  -2.438 -21.035  1.00 39.76           C  
ATOM   1106  CB  ASP   134       1.237  -3.081 -23.145  1.00 36.49           C  
ATOM   1107  O   ASP   134       1.770  -1.403 -20.905  1.00 37.92           O  
ATOM   1108  CG  ASP   134       2.243  -2.829 -24.254  1.00 33.92           C  
ATOM   1109  OD1 ASP   134       3.461  -2.974 -24.018  1.00 34.57           O  
ATOM   1110  OD2 ASP   134       1.812  -2.478 -25.375  1.00 32.22           O  
ATOM   1111  N   LEU   135       3.178  -2.700 -19.940  1.00 40.31           N  
ATOM   1112  CA  LEU   135       3.879  -1.673 -19.179  1.00 40.51           C  
ATOM   1113  C   LEU   135       4.507  -0.640 -20.109  1.00 40.54           C  
ATOM   1114  CB  LEU   135       4.959  -2.303 -18.295  1.00 38.43           C  
ATOM   1115  O   LEU   135       5.080   0.350 -19.649  1.00 39.38           O  
ATOM   1116  CG  LEU   135       4.465  -3.188 -17.149  1.00 36.64           C  
ATOM   1117  CD1 LEU   135       5.637  -3.917 -16.500  1.00 33.48           C  
ATOM   1118  CD2 LEU   135       3.709  -2.356 -16.118  1.00 36.23           C  
ATOM   1119  N   SER   136       4.343  -0.794 -21.370  1.00 41.57           N  
ATOM   1120  CA  SER   136       4.803   0.293 -22.228  1.00 42.58           C  
ATOM   1121  C   SER   136       3.888   1.508 -22.121  1.00 41.50           C  
ATOM   1122  CB  SER   136       4.882  -0.170 -23.684  1.00 39.13           C  
ATOM   1123  O   SER   136       4.310   2.635 -22.389  1.00 39.97           O  
ATOM   1124  OG  SER   136       3.620  -0.633 -24.133  1.00 34.15           O  
ATOM   1125  N   ASN   137       2.639   1.367 -21.648  1.00 47.49           N  
ATOM   1126  CA  ASN   137       1.698   2.464 -21.451  1.00 47.09           C  
ATOM   1127  C   ASN   137       1.762   3.008 -20.026  1.00 47.81           C  
ATOM   1128  CB  ASN   137       0.274   2.017 -21.785  1.00 44.20           C  
ATOM   1129  O   ASN   137       1.400   2.313 -19.075  1.00 46.22           O  
ATOM   1130  CG  ASN   137      -0.712   3.168 -21.798  1.00 42.17           C  
ATOM   1131  ND2 ASN   137      -1.681   3.109 -22.704  1.00 38.35           N  
ATOM   1132  OD1 ASN   137      -0.603   4.104 -21.001  1.00 43.69           O  
ATOM   1133  N   PRO   138       2.473   4.156 -19.764  1.00 44.62           N  
ATOM   1134  CA  PRO   138       2.672   4.731 -18.432  1.00 43.79           C  
ATOM   1135  C   PRO   138       1.371   4.850 -17.641  1.00 44.71           C  
ATOM   1136  CB  PRO   138       3.259   6.114 -18.728  1.00 42.65           C  
ATOM   1137  O   PRO   138       1.366   4.660 -16.422  1.00 43.44           O  
ATOM   1138  CG  PRO   138       3.499   6.118 -20.203  1.00 40.61           C  
ATOM   1139  CD  PRO   138       2.838   4.908 -20.798  1.00 42.24           C  
ATOM   1140  N   LEU   139       0.221   5.271 -18.282  1.00 44.79           N  
ATOM   1141  CA  LEU   139      -1.033   5.490 -17.569  1.00 44.55           C  
ATOM   1142  C   LEU   139      -1.546   4.190 -16.959  1.00 44.62           C  
ATOM   1143  CB  LEU   139      -2.089   6.078 -18.509  1.00 43.13           C  
ATOM   1144  O   LEU   139      -1.954   4.164 -15.796  1.00 43.52           O  
ATOM   1145  CG  LEU   139      -2.711   7.409 -18.082  1.00 41.43           C  
ATOM   1146  CD1 LEU   139      -2.334   8.510 -19.067  1.00 37.89           C  
ATOM   1147  CD2 LEU   139      -4.226   7.279 -17.970  1.00 39.61           C  
ATOM   1148  N   ARG   140      -1.671   3.122 -17.844  1.00 44.74           N  
ATOM   1149  CA  ARG   140      -2.173   1.833 -17.378  1.00 44.51           C  
ATOM   1150  C   ARG   140      -1.292   1.271 -16.268  1.00 44.51           C  
ATOM   1151  CB  ARG   140      -2.256   0.837 -18.536  1.00 43.06           C  
ATOM   1152  O   ARG   140      -1.795   0.701 -15.297  1.00 42.52           O  
ATOM   1153  CG  ARG   140      -3.635   0.742 -19.170  1.00 41.13           C  
ATOM   1154  CD  ARG   140      -3.759  -0.480 -20.070  1.00 42.79           C  
ATOM   1155  NE  ARG   140      -5.070  -0.548 -20.709  1.00 42.07           N  
ATOM   1156  NH1 ARG   140      -4.643  -2.512 -21.847  1.00 33.84           N  
ATOM   1157  NH2 ARG   140      -6.676  -1.475 -22.063  1.00 30.16           N  
ATOM   1158  CZ  ARG   140      -5.460  -1.511 -21.538  1.00 39.40           C  
ATOM   1159  N   ARG   141       0.043   1.366 -16.426  1.00 44.59           N  
ATOM   1160  CA  ARG   141       0.992   0.941 -15.402  1.00 44.85           C  
ATOM   1161  C   ARG   141       0.717   1.643 -14.076  1.00 44.50           C  
ATOM   1162  CB  ARG   141       2.428   1.217 -15.852  1.00 43.51           C  
ATOM   1163  O   ARG   141       0.678   1.001 -13.024  1.00 43.02           O  
ATOM   1164  CG  ARG   141       3.472   0.384 -15.124  1.00 41.80           C  
ATOM   1165  CD  ARG   141       4.865   0.600 -15.699  1.00 44.30           C  
ATOM   1166  NE  ARG   141       5.653  -0.629 -15.678  1.00 44.05           N  
ATOM   1167  NH1 ARG   141       7.593   0.356 -16.455  1.00 35.73           N  
ATOM   1168  NH2 ARG   141       7.551  -1.887 -15.980  1.00 32.01           N  
ATOM   1169  CZ  ARG   141       6.931  -0.717 -16.038  1.00 41.46           C  
ATOM   1170  N   GLN   142       0.642   2.999 -14.173  1.00 43.96           N  
ATOM   1171  CA  GLN   142       0.308   3.868 -13.049  1.00 43.98           C  
ATOM   1172  C   GLN   142      -0.942   3.375 -12.326  1.00 43.94           C  
ATOM   1173  CB  GLN   142       0.107   5.308 -13.524  1.00 42.51           C  
ATOM   1174  O   GLN   142      -0.962   3.289 -11.097  1.00 42.70           O  
ATOM   1175  CG  GLN   142       0.008   6.321 -12.391  1.00 40.97           C  
ATOM   1176  CD  GLN   142      -0.120   7.748 -12.889  1.00 44.18           C  
ATOM   1177  NE2 GLN   142      -0.297   8.685 -11.965  1.00 37.98           N  
ATOM   1178  OE1 GLN   142      -0.060   8.006 -14.096  1.00 42.33           O  
ATOM   1179  N   GLN   143      -2.029   3.121 -13.050  1.00 44.91           N  
ATOM   1180  CA  GLN   143      -3.308   2.665 -12.514  1.00 44.87           C  
ATOM   1181  C   GLN   143      -3.148   1.353 -11.753  1.00 44.78           C  
ATOM   1182  CB  GLN   143      -4.333   2.500 -13.637  1.00 43.32           C  
ATOM   1183  O   GLN   143      -3.711   1.185 -10.669  1.00 43.27           O  
ATOM   1184  CG  GLN   143      -5.295   3.673 -13.769  1.00 41.69           C  
ATOM   1185  CD  GLN   143      -6.001   3.705 -15.111  1.00 44.50           C  
ATOM   1186  NE2 GLN   143      -6.865   4.696 -15.304  1.00 36.95           N  
ATOM   1187  OE1 GLN   143      -5.772   2.845 -15.969  1.00 42.92           O  
ATOM   1188  N   SER   144      -2.330   0.407 -12.306  1.00 44.65           N  
ATOM   1189  CA  SER   144      -2.149  -0.904 -11.692  1.00 44.38           C  
ATOM   1190  C   SER   144      -1.421  -0.793 -10.356  1.00 44.51           C  
ATOM   1191  CB  SER   144      -1.375  -1.834 -12.628  1.00 43.45           C  
ATOM   1192  O   SER   144      -1.809  -1.432  -9.376  1.00 42.83           O  
ATOM   1193  OG  SER   144      -2.172  -2.206 -13.739  1.00 36.25           O  
ATOM   1194  N   LEU   145      -0.331  -0.065 -10.353  1.00 46.66           N  
ATOM   1195  CA  LEU   145       0.404   0.123  -9.107  1.00 46.32           C  
ATOM   1196  C   LEU   145      -0.467   0.812  -8.061  1.00 46.65           C  
ATOM   1197  CB  LEU   145       1.673   0.943  -9.351  1.00 45.74           C  
ATOM   1198  O   LEU   145      -0.388   0.492  -6.873  1.00 45.35           O  
ATOM   1199  CG  LEU   145       2.813   0.228 -10.077  1.00 44.24           C  
ATOM   1200  CD1 LEU   145       3.871   1.233 -10.522  1.00 41.60           C  
ATOM   1201  CD2 LEU   145       3.429  -0.842  -9.182  1.00 43.13           C  
ATOM   1202  N   GLN   146      -1.298   1.807  -8.513  1.00 43.12           N  
ATOM   1203  CA  GLN   146      -2.409   2.417  -7.790  1.00 43.24           C  
ATOM   1204  C   GLN   146      -3.191   1.371  -7.001  1.00 43.08           C  
ATOM   1205  CB  GLN   146      -3.341   3.150  -8.757  1.00 41.21           C  
ATOM   1206  O   GLN   146      -3.470   1.562  -5.815  1.00 41.48           O  
ATOM   1207  CG  GLN   146      -2.865   4.549  -9.127  1.00 39.44           C  
ATOM   1208  CD  GLN   146      -3.712   5.188 -10.212  1.00 43.03           C  
ATOM   1209  NE2 GLN   146      -3.405   6.438 -10.544  1.00 36.30           N  
ATOM   1210  OE1 GLN   146      -4.633   4.564 -10.748  1.00 40.42           O  
ATOM   1211  N   ASN   147      -3.699   0.452  -7.811  1.00 44.93           N  
ATOM   1212  CA  ASN   147      -4.567  -0.591  -7.274  1.00 44.37           C  
ATOM   1213  C   ASN   147      -3.861  -1.407  -6.195  1.00 44.72           C  
ATOM   1214  CB  ASN   147      -5.061  -1.507  -8.395  1.00 43.50           C  
ATOM   1215  O   ASN   147      -4.446  -1.701  -5.151  1.00 43.16           O  
ATOM   1216  CG  ASN   147      -6.137  -0.861  -9.246  1.00 41.63           C  
ATOM   1217  ND2 ASN   147      -6.383  -1.428 -10.421  1.00 35.22           N  
ATOM   1218  OD1 ASN   147      -6.741   0.139  -8.850  1.00 41.03           O  
ATOM   1219  N   ILE   148      -2.572  -1.651  -6.456  1.00 46.96           N  
ATOM   1220  CA  ILE   148      -1.802  -2.447  -5.506  1.00 46.52           C  
ATOM   1221  C   ILE   148      -1.680  -1.696  -4.182  1.00 46.80           C  
ATOM   1222  CB  ILE   148      -0.400  -2.788  -6.060  1.00 45.78           C  
ATOM   1223  O   ILE   148      -1.897  -2.272  -3.113  1.00 45.24           O  
ATOM   1224  CG1 ILE   148      -0.513  -3.768  -7.233  1.00 41.40           C  
ATOM   1225  CG2 ILE   148       0.494  -3.357  -4.955  1.00 42.59           C  
ATOM   1226  CD1 ILE   148       0.780  -3.947  -8.016  1.00 41.32           C  
ATOM   1227  N   ALA   149      -1.208  -0.433  -4.282  1.00 45.36           N  
ATOM   1228  CA  ALA   149      -1.010   0.391  -3.092  1.00 44.94           C  
ATOM   1229  C   ALA   149      -2.306   0.528  -2.299  1.00 45.35           C  
ATOM   1230  CB  ALA   149      -0.479   1.769  -3.481  1.00 44.06           C  
ATOM   1231  O   ALA   149      -2.305   0.410  -1.071  1.00 44.00           O  
ATOM   1232  N   ILE   150      -3.368   0.880  -2.984  1.00 40.22           N  
ATOM   1233  CA  ILE   150      -4.675   0.992  -2.344  1.00 39.45           C  
ATOM   1234  C   ILE   150      -5.000  -0.304  -1.606  1.00 40.09           C  
ATOM   1235  CB  ILE   150      -5.782   1.316  -3.373  1.00 38.42           C  
ATOM   1236  O   ILE   150      -5.426  -0.276  -0.449  1.00 38.38           O  
ATOM   1237  CG1 ILE   150      -5.608   2.740  -3.914  1.00 33.57           C  
ATOM   1238  CG2 ILE   150      -7.168   1.132  -2.749  1.00 34.35           C  
ATOM   1239  CD1 ILE   150      -6.540   3.081  -5.069  1.00 32.42           C  
ATOM   1240  N   TYR   151      -4.771  -1.412  -2.304  1.00 40.44           N  
ATOM   1241  CA  TYR   151      -5.143  -2.694  -1.716  1.00 40.85           C  
ATOM   1242  C   TYR   151      -4.278  -3.008  -0.501  1.00 40.32           C  
ATOM   1243  CB  TYR   151      -5.018  -3.817  -2.750  1.00 39.45           C  
ATOM   1244  O   TYR   151      -4.779  -3.488   0.519  1.00 38.93           O  
ATOM   1245  CG  TYR   151      -6.309  -4.558  -3.000  1.00 38.00           C  
ATOM   1246  CD1 TYR   151      -6.725  -5.580  -2.150  1.00 35.09           C  
ATOM   1247  CD2 TYR   151      -7.115  -4.239  -4.088  1.00 36.50           C  
ATOM   1248  CE1 TYR   151      -7.913  -6.267  -2.378  1.00 36.34           C  
ATOM   1249  CE2 TYR   151      -8.305  -4.919  -4.325  1.00 36.97           C  
ATOM   1250  OH  TYR   151      -9.872  -6.606  -3.696  1.00 27.21           O  
ATOM   1251  CZ  TYR   151      -8.695  -5.929  -3.466  1.00 36.48           C  
ATOM   1252  N   ALA   152      -2.996  -2.906  -0.732  1.00 44.21           N  
ATOM   1253  CA  ALA   152      -2.117  -3.044   0.427  1.00 43.64           C  
ATOM   1254  C   ALA   152      -2.601  -2.178   1.587  1.00 44.11           C  
ATOM   1255  CB  ALA   152      -0.683  -2.675   0.054  1.00 43.12           C  
ATOM   1256  O   ALA   152      -2.637  -2.630   2.734  1.00 42.52           O  
ATOM   1257  N   PHE   153      -2.919  -0.907   1.250  1.00 39.22           N  
ATOM   1258  CA  PHE   153      -3.479   0.036   2.210  1.00 39.34           C  
ATOM   1259  C   PHE   153      -4.675  -0.573   2.933  1.00 39.12           C  
ATOM   1260  CB  PHE   153      -3.894   1.335   1.511  1.00 37.28           C  
ATOM   1261  O   PHE   153      -4.746  -0.539   4.163  1.00 37.49           O  
ATOM   1262  CG  PHE   153      -4.492   2.359   2.437  1.00 35.38           C  
ATOM   1263  CD1 PHE   153      -3.678   3.193   3.193  1.00 31.81           C  
ATOM   1264  CD2 PHE   153      -5.870   2.486   2.553  1.00 34.30           C  
ATOM   1265  CE1 PHE   153      -4.229   4.142   4.051  1.00 35.52           C  
ATOM   1266  CE2 PHE   153      -6.428   3.432   3.409  1.00 34.84           C  
ATOM   1267  CZ  PHE   153      -5.606   4.258   4.157  1.00 34.14           C  
ATOM   1268  N   TYR   154      -5.653  -0.905   2.119  1.00 36.82           N  
ATOM   1269  CA  TYR   154      -6.874  -1.481   2.671  1.00 37.42           C  
ATOM   1270  C   TYR   154      -6.553  -2.626   3.625  1.00 36.67           C  
ATOM   1271  CB  TYR   154      -7.790  -1.978   1.549  1.00 35.37           C  
ATOM   1272  O   TYR   154      -7.146  -2.730   4.702  1.00 35.06           O  
ATOM   1273  CG  TYR   154      -9.098  -1.230   1.458  1.00 33.69           C  
ATOM   1274  CD1 TYR   154     -10.157  -1.533   2.312  1.00 30.69           C  
ATOM   1275  CD2 TYR   154      -9.279  -0.221   0.519  1.00 32.45           C  
ATOM   1276  CE1 TYR   154     -11.365  -0.848   2.230  1.00 32.65           C  
ATOM   1277  CE2 TYR   154     -10.482   0.471   0.429  1.00 33.17           C  
ATOM   1278  OH  TYR   154     -12.711   0.832   1.202  1.00 24.42           O  
ATOM   1279  CZ  TYR   154     -11.517   0.151   1.287  1.00 32.18           C  
ATOM   1280  N   GLN   155      -5.657  -3.371   3.209  1.00 37.81           N  
ATOM   1281  CA  GLN   155      -5.314  -4.546   4.003  1.00 38.12           C  
ATOM   1282  C   GLN   155      -4.740  -4.145   5.359  1.00 37.70           C  
ATOM   1283  CB  GLN   155      -4.317  -5.429   3.252  1.00 36.52           C  
ATOM   1284  O   GLN   155      -5.029  -4.782   6.374  1.00 36.05           O  
ATOM   1285  CG  GLN   155      -4.962  -6.346   2.222  1.00 34.97           C  
ATOM   1286  CD  GLN   155      -4.420  -7.762   2.275  1.00 39.01           C  
ATOM   1287  NE2 GLN   155      -5.009  -8.653   1.485  1.00 33.04           N  
ATOM   1288  OE1 GLN   155      -3.479  -8.053   3.020  1.00 36.63           O  
ATOM   1289  N   THR   156      -3.962  -3.000   5.356  1.00 35.86           N  
ATOM   1290  CA  THR   156      -3.276  -2.613   6.584  1.00 36.45           C  
ATOM   1291  C   THR   156      -4.176  -1.740   7.454  1.00 35.88           C  
ATOM   1292  CB  THR   156      -1.967  -1.862   6.281  1.00 34.60           C  
ATOM   1293  O   THR   156      -4.049  -1.736   8.680  1.00 34.50           O  
ATOM   1294  CG2 THR   156      -0.906  -2.808   5.726  1.00 31.30           C  
ATOM   1295  OG1 THR   156      -2.225  -0.834   5.317  1.00 28.38           O  
ATOM   1296  N   THR   157      -5.093  -0.851   6.898  1.00 32.58           N  
ATOM   1297  CA  THR   157      -5.796   0.131   7.716  1.00 32.91           C  
ATOM   1298  C   THR   157      -7.116  -0.436   8.228  1.00 32.51           C  
ATOM   1299  CB  THR   157      -6.062   1.427   6.927  1.00 30.52           C  
ATOM   1300  O   THR   157      -7.567  -0.085   9.321  1.00 30.85           O  
ATOM   1301  CG2 THR   157      -4.871   2.375   7.008  1.00 27.71           C  
ATOM   1302  OG1 THR   157      -6.307   1.101   5.553  1.00 27.65           O  
ATOM   1303  N   VAL   158      -7.821  -1.185   7.431  1.00 31.49           N  
ATOM   1304  CA  VAL   158      -9.199  -1.545   7.751  1.00 31.93           C  
ATOM   1305  C   VAL   158      -9.216  -2.804   8.616  1.00 31.47           C  
ATOM   1306  CB  VAL   158     -10.040  -1.764   6.474  1.00 29.43           C  
ATOM   1307  O   VAL   158     -10.161  -3.030   9.375  1.00 29.66           O  
ATOM   1308  CG1 VAL   158     -11.527  -1.840   6.813  1.00 26.90           C  
ATOM   1309  CG2 VAL   158      -9.775  -0.649   5.464  1.00 27.16           C  
ATOM   1310  N   SER   159      -7.963  -3.271   8.879  1.00 32.10           N  
ATOM   1311  CA  SER   159      -8.024  -4.461   9.722  1.00 32.30           C  
ATOM   1312  C   SER   159      -7.383  -4.209  11.082  1.00 32.13           C  
ATOM   1313  CB  SER   159      -7.334  -5.641   9.034  1.00 30.42           C  
ATOM   1314  O   SER   159      -6.376  -3.504  11.179  1.00 30.93           O  
ATOM   1315  OG  SER   159      -5.936  -5.613   9.270  1.00 26.48           O  
ATOM   1316  N   ASP   160      -8.137  -3.797  12.146  1.00 34.02           N  
ATOM   1317  CA  ASP   160      -7.684  -4.031  13.513  1.00 34.33           C  
ATOM   1318  C   ASP   160      -6.651  -5.155  13.564  1.00 34.02           C  
ATOM   1319  CB  ASP   160      -8.869  -4.364  14.422  1.00 31.62           C  
ATOM   1320  O   ASP   160      -6.245  -5.584  14.646  1.00 32.15           O  
ATOM   1321  CG  ASP   160      -9.782  -3.176  14.665  1.00 29.84           C  
ATOM   1322  OD1 ASP   160      -9.336  -2.020  14.498  1.00 28.65           O  
ATOM   1323  OD2 ASP   160     -10.957  -3.397  15.029  1.00 24.46           O  
ATOM   1324  N   TYR   161      -5.962  -5.537  12.519  1.00 32.83           N  
ATOM   1325  CA  TYR   161      -5.139  -6.737  12.417  1.00 34.33           C  
ATOM   1326  C   TYR   161      -3.659  -6.393  12.534  1.00 32.89           C  
ATOM   1327  CB  TYR   161      -5.404  -7.460  11.093  1.00 30.94           C  
ATOM   1328  O   TYR   161      -3.212  -5.361  12.027  1.00 31.94           O  
ATOM   1329  CG  TYR   161      -6.689  -8.252  11.081  1.00 29.02           C  
ATOM   1330  CD1 TYR   161      -6.737  -9.547  11.591  1.00 27.12           C  
ATOM   1331  CD2 TYR   161      -7.857  -7.706  10.559  1.00 29.44           C  
ATOM   1332  CE1 TYR   161      -7.919 -10.281  11.580  1.00 27.06           C  
ATOM   1333  CE2 TYR   161      -9.045  -8.431  10.543  1.00 28.74           C  
ATOM   1334  OH  TYR   161     -10.238 -10.437  11.042  1.00 15.46           O  
ATOM   1335  CZ  TYR   161      -9.066  -9.715  11.055  1.00 27.77           C  
ATOM   1336  N   PRO   162      -2.919  -6.979  13.495  1.00 33.80           N  
ATOM   1337  CA  PRO   162      -1.458  -6.955  13.401  1.00 33.41           C  
ATOM   1338  C   PRO   162      -0.945  -7.432  12.044  1.00 33.81           C  
ATOM   1339  CB  PRO   162      -1.017  -7.906  14.516  1.00 31.39           C  
ATOM   1340  O   PRO   162      -0.934  -8.636  11.773  1.00 32.04           O  
ATOM   1341  CG  PRO   162      -2.276  -8.569  14.973  1.00 28.85           C  
ATOM   1342  CD  PRO   162      -3.439  -7.897  14.302  1.00 31.36           C  
ATOM   1343  N   LEU   163      -1.627  -7.164  10.972  1.00 31.79           N  
ATOM   1344  CA  LEU   163      -0.863  -7.401   9.751  1.00 32.25           C  
ATOM   1345  C   LEU   163       0.521  -6.768   9.844  1.00 31.78           C  
ATOM   1346  CB  LEU   163      -1.611  -6.846   8.536  1.00 29.93           C  
ATOM   1347  O   LEU   163       1.294  -6.813   8.885  1.00 30.17           O  
ATOM   1348  CG  LEU   163      -2.758  -7.702   7.997  1.00 28.06           C  
ATOM   1349  CD1 LEU   163      -3.785  -6.825   7.287  1.00 25.70           C  
ATOM   1350  CD2 LEU   163      -2.227  -8.779   7.057  1.00 28.24           C  
ATOM   1351  N   ASP   164       0.814  -6.215  10.996  1.00 32.47           N  
ATOM   1352  CA  ASP   164       2.191  -5.783  11.217  1.00 33.07           C  
ATOM   1353  C   ASP   164       3.183  -6.818  10.691  1.00 32.41           C  
ATOM   1354  CB  ASP   164       2.440  -5.525  12.705  1.00 29.78           C  
ATOM   1355  O   ASP   164       4.207  -6.462  10.105  1.00 30.31           O  
ATOM   1356  CG  ASP   164       1.554  -4.430  13.273  1.00 27.95           C  
ATOM   1357  OD1 ASP   164       0.878  -3.726  12.492  1.00 23.41           O  
ATOM   1358  OD2 ASP   164       1.535  -4.267  14.512  1.00 15.47           O  
ATOM   1359  N   GLY   165       2.789  -7.998  10.405  1.00 36.61           N  
ATOM   1360  CA  GLY   165       3.829  -8.935  10.011  1.00 35.40           C  
ATOM   1361  C   GLY   165       3.741  -9.346   8.553  1.00 36.57           C  
ATOM   1362  O   GLY   165       4.751  -9.363   7.846  1.00 34.47           O  
ATOM   1363  N   CYS   166       2.661  -9.497   7.943  1.00 34.96           N  
ATOM   1364  CA  CYS   166       2.677  -9.969   6.563  1.00 38.14           C  
ATOM   1365  C   CYS   166       2.709  -8.799   5.587  1.00 35.04           C  
ATOM   1366  CB  CYS   166       1.458 -10.846   6.283  1.00 34.29           C  
ATOM   1367  O   CYS   166       3.545  -8.763   4.682  1.00 33.48           O  
ATOM   1368  SG  CYS   166       1.720 -12.060   4.971  1.00 22.30           S  
ATOM   1369  N   ALA   167       1.731  -7.889   5.588  1.00 40.74           N  
ATOM   1370  CA  ALA   167       1.857  -6.692   4.761  1.00 39.99           C  
ATOM   1371  C   ALA   167       3.146  -5.939   5.080  1.00 40.79           C  
ATOM   1372  CB  ALA   167       0.649  -5.780   4.958  1.00 39.67           C  
ATOM   1373  O   ALA   167       3.861  -5.508   4.172  1.00 38.98           O  
ATOM   1374  N   SER   168       3.445  -5.712   6.360  1.00 40.45           N  
ATOM   1375  CA  SER   168       4.729  -5.101   6.686  1.00 40.53           C  
ATOM   1376  C   SER   168       5.888  -5.915   6.121  1.00 40.50           C  
ATOM   1377  CB  SER   168       4.887  -4.958   8.200  1.00 39.55           C  
ATOM   1378  O   SER   168       6.811  -5.358   5.522  1.00 38.65           O  
ATOM   1379  OG  SER   168       6.201  -4.545   8.533  1.00 31.77           O  
ATOM   1380  N   LYS   169       5.898  -7.211   6.429  1.00 42.22           N  
ATOM   1381  CA  LYS   169       6.987  -8.046   5.930  1.00 41.62           C  
ATOM   1382  C   LYS   169       6.976  -8.112   4.406  1.00 42.13           C  
ATOM   1383  CB  LYS   169       6.894  -9.455   6.517  1.00 40.94           C  
ATOM   1384  O   LYS   169       8.031  -8.071   3.770  1.00 40.12           O  
ATOM   1385  CG  LYS   169       7.431  -9.572   7.936  1.00 38.79           C  
ATOM   1386  CD  LYS   169       7.411 -11.015   8.424  1.00 40.01           C  
ATOM   1387  CE  LYS   169       7.899 -11.126   9.863  1.00 36.58           C  
ATOM   1388  NZ  LYS   169       7.835 -12.532  10.362  1.00 37.30           N  
ATOM   1389  N   TYR   170       5.826  -8.315   3.830  1.00 42.01           N  
ATOM   1390  CA  TYR   170       5.788  -8.195   2.377  1.00 41.94           C  
ATOM   1391  C   TYR   170       6.255  -6.814   1.932  1.00 41.89           C  
ATOM   1392  CB  TYR   170       4.374  -8.462   1.853  1.00 41.12           C  
ATOM   1393  O   TYR   170       7.080  -6.695   1.023  1.00 40.09           O  
ATOM   1394  CG  TYR   170       4.301  -8.611   0.352  1.00 39.30           C  
ATOM   1395  CD1 TYR   170       4.722  -9.783  -0.273  1.00 36.71           C  
ATOM   1396  CD2 TYR   170       3.813  -7.580  -0.443  1.00 38.18           C  
ATOM   1397  CE1 TYR   170       4.658  -9.923  -1.655  1.00 38.42           C  
ATOM   1398  CE2 TYR   170       3.745  -7.709  -1.827  1.00 38.19           C  
ATOM   1399  OH  TYR   170       4.104  -9.017  -3.791  1.00 29.81           O  
ATOM   1400  CZ  TYR   170       4.169  -8.883  -2.422  1.00 38.48           C  
ATOM   1401  N   MET   171       5.662  -5.818   2.526  1.00 43.91           N  
ATOM   1402  CA  MET   171       6.136  -4.481   2.180  1.00 44.24           C  
ATOM   1403  C   MET   171       7.632  -4.349   2.443  1.00 44.02           C  
ATOM   1404  CB  MET   171       5.370  -3.417   2.968  1.00 43.92           C  
ATOM   1405  O   MET   171       8.353  -3.734   1.655  1.00 42.94           O  
ATOM   1406  CG  MET   171       3.967  -3.157   2.443  1.00 43.15           C  
ATOM   1407  SD  MET   171       3.969  -2.467   0.743  1.00 40.42           S  
ATOM   1408  CE  MET   171       4.747  -0.857   1.051  1.00 40.15           C  
ATOM   1409  N   THR   172       8.133  -4.746   3.610  1.00 44.57           N  
ATOM   1410  CA  THR   172       9.573  -4.798   3.834  1.00 43.94           C  
ATOM   1411  C   THR   172      10.267  -5.568   2.714  1.00 44.64           C  
ATOM   1412  CB  THR   172       9.905  -5.448   5.190  1.00 43.84           C  
ATOM   1413  O   THR   172      11.280  -5.115   2.177  1.00 42.75           O  
ATOM   1414  CG2 THR   172      11.404  -5.407   5.467  1.00 40.94           C  
ATOM   1415  OG1 THR   172       9.218  -4.745   6.232  1.00 36.87           O  
ATOM   1416  N   HIS   173       9.770  -6.719   2.411  1.00 42.36           N  
ATOM   1417  CA  HIS   173      10.365  -7.554   1.374  1.00 42.06           C  
ATOM   1418  C   HIS   173      10.344  -6.851   0.020  1.00 42.23           C  
ATOM   1419  CB  HIS   173       9.634  -8.895   1.280  1.00 40.81           C  
ATOM   1420  O   HIS   173      11.343  -6.858  -0.703  1.00 40.04           O  
ATOM   1421  CG  HIS   173      10.336  -9.902   0.426  1.00 38.64           C  
ATOM   1422  CD2 HIS   173      10.017 -10.416  -0.785  1.00 37.00           C  
ATOM   1423  ND1 HIS   173      11.518 -10.502   0.802  1.00 43.98           N  
ATOM   1424  CE1 HIS   173      11.898 -11.344  -0.145  1.00 39.27           C  
ATOM   1425  NE2 HIS   173      11.005 -11.310  -1.119  1.00 34.54           N  
ATOM   1426  N   ILE   174       9.212  -6.245  -0.336  1.00 42.96           N  
ATOM   1427  CA  ILE   174       9.214  -5.439  -1.552  1.00 43.30           C  
ATOM   1428  C   ILE   174      10.209  -4.290  -1.410  1.00 42.97           C  
ATOM   1429  CB  ILE   174       7.804  -4.890  -1.868  1.00 43.26           C  
ATOM   1430  O   ILE   174      10.986  -4.016  -2.327  1.00 41.84           O  
ATOM   1431  CG1 ILE   174       6.857  -6.036  -2.243  1.00 40.33           C  
ATOM   1432  CG2 ILE   174       7.869  -3.846  -2.986  1.00 41.31           C  
ATOM   1433  CD1 ILE   174       5.499  -5.574  -2.754  1.00 40.43           C  
ATOM   1434  N   SER   175      10.177  -3.601  -0.280  1.00 40.07           N  
ATOM   1435  CA  SER   175      11.103  -2.497  -0.047  1.00 40.63           C  
ATOM   1436  C   SER   175      12.552  -2.967  -0.118  1.00 40.14           C  
ATOM   1437  CB  SER   175      10.835  -1.850   1.313  1.00 39.71           C  
ATOM   1438  O   SER   175      13.409  -2.272  -0.668  1.00 38.50           O  
ATOM   1439  OG  SER   175      11.811  -2.247   2.260  1.00 30.43           O  
ATOM   1440  N   GLU   176      12.884  -4.000   0.581  1.00 41.01           N  
ATOM   1441  CA  GLU   176      14.248  -4.520   0.549  1.00 40.68           C  
ATOM   1442  C   GLU   176      14.642  -4.951  -0.861  1.00 40.91           C  
ATOM   1443  CB  GLU   176      14.398  -5.695   1.519  1.00 39.01           C  
ATOM   1444  O   GLU   176      15.787  -4.761  -1.276  1.00 38.30           O  
ATOM   1445  CG  GLU   176      14.487  -5.278   2.980  1.00 36.83           C  
ATOM   1446  CD  GLU   176      14.567  -6.457   3.936  1.00 39.26           C  
ATOM   1447  OE1 GLU   176      14.415  -7.616   3.486  1.00 37.98           O  
ATOM   1448  OE2 GLU   176      14.782  -6.221   5.146  1.00 38.61           O  
ATOM   1449  N   LYS   177      13.724  -5.491  -1.554  1.00 36.07           N  
ATOM   1450  CA  LYS   177      14.026  -6.032  -2.875  1.00 37.25           C  
ATOM   1451  C   LYS   177      13.955  -4.945  -3.944  1.00 35.98           C  
ATOM   1452  CB  LYS   177      13.065  -7.171  -3.222  1.00 34.39           C  
ATOM   1453  O   LYS   177      14.645  -5.022  -4.963  1.00 33.83           O  
ATOM   1454  CG  LYS   177      13.420  -8.499  -2.569  1.00 33.02           C  
ATOM   1455  CD  LYS   177      13.247  -9.662  -3.538  1.00 37.47           C  
ATOM   1456  CE  LYS   177      13.638 -10.987  -2.898  1.00 31.96           C  
ATOM   1457  NZ  LYS   177      13.585 -12.112  -3.879  1.00 33.66           N  
ATOM   1458  N   ILE   178      13.050  -3.993  -3.783  1.00 33.25           N  
ATOM   1459  CA  ILE   178      13.142  -2.728  -4.503  1.00 33.61           C  
ATOM   1460  C   ILE   178      14.288  -1.894  -3.936  1.00 33.12           C  
ATOM   1461  CB  ILE   178      11.816  -1.938  -4.429  1.00 32.28           C  
ATOM   1462  O   ILE   178      14.433  -1.773  -2.717  1.00 31.83           O  
ATOM   1463  CG1 ILE   178      10.673  -2.756  -5.040  1.00 30.36           C  
ATOM   1464  CG2 ILE   178      11.956  -0.583  -5.129  1.00 30.21           C  
ATOM   1465  CD1 ILE   178       9.299  -2.123  -4.869  1.00 29.47           C  
ATOM   1466  N   GLN   179      15.568  -2.550  -3.869  1.00 30.53           N  
ATOM   1467  CA  GLN   179      16.668  -1.660  -3.508  1.00 31.37           C  
ATOM   1468  C   GLN   179      16.207  -0.207  -3.462  1.00 30.58           C  
ATOM   1469  CB  GLN   179      17.828  -1.813  -4.493  1.00 27.84           C  
ATOM   1470  O   GLN   179      15.937   0.398  -4.502  1.00 28.57           O  
ATOM   1471  CG  GLN   179      18.819  -2.903  -4.112  1.00 26.13           C  
ATOM   1472  CD  GLN   179      20.003  -2.977  -5.057  1.00 22.26           C  
ATOM   1473  NE2 GLN   179      21.003  -3.774  -4.695  1.00 11.52           N  
ATOM   1474  OE1 GLN   179      20.019  -2.324  -6.106  1.00 13.19           O  
ATOM   1475  N   VAL   180      15.207   0.140  -2.613  1.00 30.54           N  
ATOM   1476  CA  VAL   180      14.901   1.547  -2.380  1.00 30.45           C  
ATOM   1477  C   VAL   180      16.190   2.365  -2.387  1.00 30.49           C  
ATOM   1478  CB  VAL   180      14.148   1.751  -1.046  1.00 28.75           C  
ATOM   1479  O   VAL   180      17.138   2.047  -1.665  1.00 29.08           O  
ATOM   1480  CG1 VAL   180      13.648   3.189  -0.922  1.00 27.53           C  
ATOM   1481  CG2 VAL   180      12.986   0.766  -0.934  1.00 27.64           C  
ATOM   1482  N   SER   181      16.822   2.490  -3.498  1.00 28.21           N  
ATOM   1483  CA  SER   181      17.921   3.440  -3.637  1.00 28.15           C  
ATOM   1484  C   SER   181      17.750   4.625  -2.693  1.00 28.12           C  
ATOM   1485  CB  SER   181      18.022   3.937  -5.079  1.00 25.64           C  
ATOM   1486  O   SER   181      16.629   4.960  -2.304  1.00 26.66           O  
ATOM   1487  OG  SER   181      17.056   4.942  -5.333  1.00 13.15           O  
ATOM   1488  N   ALA   182      18.668   4.730  -1.491  1.00 27.84           N  
ATOM   1489  CA  ALA   182      18.936   5.934  -0.707  1.00 27.01           C  
ATOM   1490  C   ALA   182      18.162   7.129  -1.257  1.00 27.66           C  
ATOM   1491  CB  ALA   182      20.432   6.236  -0.689  1.00 24.87           C  
ATOM   1492  O   ALA   182      17.752   8.012  -0.499  1.00 25.46           O  
ATOM   1493  N   GLN   183      17.851   7.137  -2.543  1.00 27.88           N  
ATOM   1494  CA  GLN   183      17.135   8.229  -3.194  1.00 28.64           C  
ATOM   1495  C   GLN   183      15.630   8.106  -2.978  1.00 28.03           C  
ATOM   1496  CB  GLN   183      17.450   8.261  -4.691  1.00 25.23           C  
ATOM   1497  O   GLN   183      14.909   9.105  -3.014  1.00 26.34           O  
ATOM   1498  CG  GLN   183      18.829   8.817  -5.018  1.00 23.81           C  
ATOM   1499  CD  GLN   183      19.095   8.888  -6.510  1.00 17.64           C  
ATOM   1500  NE2 GLN   183      20.214   9.498  -6.885  1.00 11.98           N  
ATOM   1501  OE1 GLN   183      18.301   8.397  -7.319  1.00 14.24           O  
ATOM   1502  N   MET   184      15.084   6.893  -2.613  1.00 29.62           N  
ATOM   1503  CA  MET   184      13.721   6.793  -2.101  1.00 30.45           C  
ATOM   1504  C   MET   184      13.640   7.306  -0.667  1.00 29.59           C  
ATOM   1505  CB  MET   184      13.224   5.348  -2.168  1.00 28.28           C  
ATOM   1506  O   MET   184      12.575   7.732  -0.214  1.00 28.27           O  
ATOM   1507  CG  MET   184      12.752   4.926  -3.550  1.00 27.04           C  
ATOM   1508  SD  MET   184      11.476   3.609  -3.485  1.00 19.59           S  
ATOM   1509  CE  MET   184      12.232   2.376  -4.581  1.00 25.47           C  
ATOM   1510  N   ILE   185      14.800   7.128   0.149  1.00 28.74           N  
ATOM   1511  CA  ILE   185      14.841   7.724   1.480  1.00 28.27           C  
ATOM   1512  C   ILE   185      14.593   9.227   1.380  1.00 28.69           C  
ATOM   1513  CB  ILE   185      16.190   7.448   2.182  1.00 26.34           C  
ATOM   1514  O   ILE   185      13.992   9.825   2.276  1.00 26.79           O  
ATOM   1515  CG1 ILE   185      16.374   5.944   2.414  1.00 21.17           C  
ATOM   1516  CG2 ILE   185      16.280   8.221   3.501  1.00 24.19           C  
ATOM   1517  CD1 ILE   185      17.694   5.577   3.077  1.00 21.38           C  
ATOM   1518  N   ARG   186      14.908   9.762   0.193  1.00 27.26           N  
ATOM   1519  CA  ARG   186      14.777  11.215   0.137  1.00 27.87           C  
ATOM   1520  C   ARG   186      13.311  11.632   0.119  1.00 27.24           C  
ATOM   1521  CB  ARG   186      15.495  11.773  -1.094  1.00 24.34           C  
ATOM   1522  O   ARG   186      12.912  12.550   0.840  1.00 25.39           O  
ATOM   1523  CG  ARG   186      16.872  12.345  -0.797  1.00 23.52           C  
ATOM   1524  CD  ARG   186      17.491  12.993  -2.028  1.00 25.79           C  
ATOM   1525  NE  ARG   186      18.857  13.439  -1.773  1.00 11.02           N  
ATOM   1526  NH1 ARG   186      19.182  14.325  -3.882  1.00 13.48           N  
ATOM   1527  NH2 ARG   186      20.859  14.424  -2.322  1.00 12.64           N  
ATOM   1528  CZ  ARG   186      19.629  14.062  -2.660  1.00 17.47           C  
ATOM   1529  N   PRO   187      12.464  10.942  -0.663  1.00 30.37           N  
ATOM   1530  CA  PRO   187      11.066  11.296  -0.409  1.00 30.06           C  
ATOM   1531  C   PRO   187      10.596  10.882   0.983  1.00 30.39           C  
ATOM   1532  CB  PRO   187      10.305  10.527  -1.493  1.00 28.50           C  
ATOM   1533  O   PRO   187       9.787  11.581   1.599  1.00 28.91           O  
ATOM   1534  CG  PRO   187      11.367  10.002  -2.405  1.00 27.03           C  
ATOM   1535  CD  PRO   187      12.701  10.186  -1.740  1.00 29.96           C  
ATOM   1536  N   ILE   188      11.091   9.790   1.483  1.00 29.98           N  
ATOM   1537  CA  ILE   188      10.871   9.443   2.882  1.00 30.37           C  
ATOM   1538  C   ILE   188      11.360  10.578   3.779  1.00 29.84           C  
ATOM   1539  CB  ILE   188      11.580   8.122   3.256  1.00 28.54           C  
ATOM   1540  O   ILE   188      10.632  11.038   4.662  1.00 28.20           O  
ATOM   1541  CG1 ILE   188      10.962   6.948   2.487  1.00 26.50           C  
ATOM   1542  CG2 ILE   188      11.514   7.882   4.767  1.00 26.73           C  
ATOM   1543  CD1 ILE   188      11.727   5.641   2.633  1.00 25.76           C  
ATOM   1544  N   ASN   189      12.649  10.969   3.669  1.00 26.55           N  
ATOM   1545  CA  ASN   189      13.229  12.063   4.441  1.00 27.33           C  
ATOM   1546  C   ASN   189      12.536  13.389   4.141  1.00 26.44           C  
ATOM   1547  CB  ASN   189      14.731  12.175   4.168  1.00 24.16           C  
ATOM   1548  O   ASN   189      12.337  14.207   5.041  1.00 24.70           O  
ATOM   1549  CG  ASN   189      15.541  11.147   4.933  1.00 23.49           C  
ATOM   1550  ND2 ASN   189      16.774  10.919   4.495  1.00 13.04           N  
ATOM   1551  OD1 ASN   189      15.064  10.563   5.909  1.00 12.29           O  
ATOM   1552  N   PHE   190      12.066  13.626   2.903  1.00 28.81           N  
ATOM   1553  CA  PHE   190      11.308  14.832   2.591  1.00 28.46           C  
ATOM   1554  C   PHE   190       9.967  14.831   3.315  1.00 28.72           C  
ATOM   1555  CB  PHE   190      11.089  14.954   1.080  1.00 26.45           C  
ATOM   1556  O   PHE   190       9.564  15.846   3.887  1.00 27.02           O  
ATOM   1557  CG  PHE   190      10.500  16.273   0.657  1.00 25.37           C  
ATOM   1558  CD1 PHE   190      11.316  17.376   0.439  1.00 23.10           C  
ATOM   1559  CD2 PHE   190       9.130  16.409   0.478  1.00 24.83           C  
ATOM   1560  CE1 PHE   190      10.774  18.598   0.047  1.00 21.97           C  
ATOM   1561  CE2 PHE   190       8.580  17.627   0.087  1.00 25.11           C  
ATOM   1562  CZ  PHE   190       9.404  18.720  -0.127  1.00 22.44           C  
ATOM   1563  N   CYS   191       9.253  13.685   3.329  1.00 27.84           N  
ATOM   1564  CA  CYS   191       8.073  13.613   4.182  1.00 30.45           C  
ATOM   1565  C   CYS   191       8.450  13.780   5.650  1.00 27.76           C  
ATOM   1566  CB  CYS   191       7.346  12.284   3.981  1.00 26.86           C  
ATOM   1567  O   CYS   191       7.788  14.512   6.386  1.00 26.23           O  
ATOM   1568  SG  CYS   191       6.436  12.181   2.424  1.00 22.13           S  
ATOM   1569  N   ILE   192       9.521  13.141   6.085  1.00 29.38           N  
ATOM   1570  CA  ILE   192       9.969  13.305   7.464  1.00 29.42           C  
ATOM   1571  C   ILE   192      10.373  14.757   7.706  1.00 29.22           C  
ATOM   1572  CB  ILE   192      11.145  12.358   7.792  1.00 27.23           C  
ATOM   1573  O   ILE   192      10.029  15.340   8.737  1.00 27.19           O  
ATOM   1574  CG1 ILE   192      10.693  10.896   7.710  1.00 26.27           C  
ATOM   1575  CG2 ILE   192      11.724  12.676   9.174  1.00 25.96           C  
ATOM   1576  CD1 ILE   192      11.825   9.889   7.858  1.00 23.81           C  
ATOM   1577  N   ASP   193      11.322  15.315   6.909  1.00 29.83           N  
ATOM   1578  CA  ASP   193      11.852  16.656   7.135  1.00 31.53           C  
ATOM   1579  C   ASP   193      10.760  17.712   6.979  1.00 29.75           C  
ATOM   1580  CB  ASP   193      13.005  16.947   6.172  1.00 27.75           C  
ATOM   1581  O   ASP   193      10.734  18.699   7.717  1.00 28.12           O  
ATOM   1582  CG  ASP   193      14.298  16.258   6.570  1.00 26.92           C  
ATOM   1583  OD1 ASP   193      14.426  15.827   7.737  1.00 25.08           O  
ATOM   1584  OD2 ASP   193      15.199  16.146   5.711  1.00 15.80           O  
ATOM   1585  N   LYS   194       9.828  17.561   5.975  1.00 29.01           N  
ATOM   1586  CA  LYS   194       8.789  18.573   5.809  1.00 31.27           C  
ATOM   1587  C   LYS   194       7.648  18.357   6.799  1.00 29.14           C  
ATOM   1588  CB  LYS   194       8.251  18.560   4.378  1.00 27.27           C  
ATOM   1589  O   LYS   194       6.908  19.291   7.115  1.00 27.70           O  
ATOM   1590  CG  LYS   194       8.873  19.613   3.473  1.00 26.49           C  
ATOM   1591  CD  LYS   194       7.865  20.148   2.463  1.00 33.38           C  
ATOM   1592  CE  LYS   194       8.480  21.219   1.572  1.00 27.72           C  
ATOM   1593  NZ  LYS   194       7.495  21.747   0.581  1.00 29.29           N  
ATOM   1594  N   PHE   195       7.673  17.200   7.483  1.00 27.27           N  
ATOM   1595  CA  PHE   195       6.567  16.921   8.391  1.00 30.03           C  
ATOM   1596  C   PHE   195       7.076  16.325   9.698  1.00 27.26           C  
ATOM   1597  CB  PHE   195       5.560  15.970   7.737  1.00 26.43           C  
ATOM   1598  O   PHE   195       6.986  15.114   9.911  1.00 26.38           O  
ATOM   1599  CG  PHE   195       4.968  16.498   6.459  1.00 25.18           C  
ATOM   1600  CD1 PHE   195       3.987  17.482   6.484  1.00 24.87           C  
ATOM   1601  CD2 PHE   195       5.392  16.010   5.230  1.00 27.91           C  
ATOM   1602  CE1 PHE   195       3.437  17.973   5.302  1.00 26.18           C  
ATOM   1603  CE2 PHE   195       4.848  16.495   4.044  1.00 28.45           C  
ATOM   1604  CZ  PHE   195       3.870  17.476   4.083  1.00 28.07           C  
ATOM   1605  N   PRO   196       7.773  17.059  10.466  1.00 30.41           N  
ATOM   1606  CA  PRO   196       8.198  16.613  11.794  1.00 30.71           C  
ATOM   1607  C   PRO   196       7.042  16.071  12.633  1.00 30.45           C  
ATOM   1608  CB  PRO   196       8.781  17.881  12.423  1.00 28.46           C  
ATOM   1609  O   PRO   196       5.945  16.637  12.617  1.00 29.28           O  
ATOM   1610  CG  PRO   196       8.355  18.988  11.513  1.00 27.84           C  
ATOM   1611  CD  PRO   196       7.801  18.385  10.254  1.00 31.55           C  
ATOM   1612  N   VAL   197       6.896  14.767  12.948  1.00 26.68           N  
ATOM   1613  CA  VAL   197       6.033  14.355  14.050  1.00 28.58           C  
ATOM   1614  C   VAL   197       6.222  15.299  15.235  1.00 26.57           C  
ATOM   1615  CB  VAL   197       6.317  12.898  14.479  1.00 26.17           C  
ATOM   1616  O   VAL   197       7.353  15.585  15.635  1.00 25.88           O  
ATOM   1617  CG1 VAL   197       5.162  12.346  15.313  1.00 26.48           C  
ATOM   1618  CG2 VAL   197       6.564  12.020  13.254  1.00 25.01           C  
ATOM   1619  N   GLN   198       5.223  16.202  15.385  1.00 25.97           N  
ATOM   1620  CA  GLN   198       5.263  16.965  16.628  1.00 30.27           C  
ATOM   1621  C   GLN   198       4.880  16.093  17.821  1.00 25.87           C  
ATOM   1622  CB  GLN   198       4.335  18.177  16.545  1.00 25.93           C  
ATOM   1623  O   GLN   198       4.086  15.159  17.685  1.00 25.25           O  
ATOM   1624  CG  GLN   198       4.883  19.314  15.694  1.00 25.79           C  
ATOM   1625  CD  GLN   198       4.003  20.549  15.726  1.00 32.14           C  
ATOM   1626  NE2 GLN   198       4.446  21.612  15.062  1.00 32.09           N  
ATOM   1627  OE1 GLN   198       2.932  20.549  16.341  1.00 44.41           O  
TER    1628      GLN   198
END
