# Supplementary material for: The transformative power of transformers in protein structure prediction
Source: Proc Natl Acad Sci U S A. 2023 Jul 31;120(32):e2303499120. doi: 10.1073/pnas.2303499120 (PMC10410766; doi:10.1073/pnas.2303499120)
Supplement: Supplementary file 2 — Dataset S01 (GZ) [file pnas.2303499120.sd01.gz › SI_Data/predicted_structures/ESMFold/T1124.pdb]

PARENT N/A
ATOM      1  N   MET     1       7.763   5.981 -26.210  1.00 47.09           N  
ATOM      2  CA  MET     1       7.353   6.238 -24.833  1.00 55.31           C  
ATOM      3  C   MET     1       5.933   6.793 -24.782  1.00 48.84           C  
ATOM      4  CB  MET     1       8.319   7.213 -24.156  1.00 40.80           C  
ATOM      5  O   MET     1       5.704   7.956 -25.117  1.00 44.14           O  
ATOM      6  CG  MET     1       9.628   6.575 -23.722  1.00 38.22           C  
ATOM      7  SD  MET     1      10.769   7.778 -22.936  1.00 52.25           S  
ATOM      8  CE  MET     1      11.861   8.147 -24.337  1.00 37.99           C  
ATOM      9  N   VAL     2       4.870   6.048 -24.870  1.00 53.44           N  
ATOM     10  CA  VAL     2       3.524   6.533 -24.583  1.00 55.36           C  
ATOM     11  C   VAL     2       3.390   6.838 -23.093  1.00 52.38           C  
ATOM     12  CB  VAL     2       2.448   5.512 -25.017  1.00 49.78           C  
ATOM     13  O   VAL     2       3.556   5.949 -22.254  1.00 48.80           O  
ATOM     14  CG1 VAL     2       1.046   6.073 -24.786  1.00 46.25           C  
ATOM     15  CG2 VAL     2       2.639   5.127 -26.483  1.00 45.84           C  
ATOM     16  N   THR     3       3.418   8.028 -22.677  1.00 57.52           N  
ATOM     17  CA  THR     3       2.838   8.356 -21.379  1.00 57.78           C  
ATOM     18  C   THR     3       1.363   7.968 -21.332  1.00 56.84           C  
ATOM     19  CB  THR     3       2.987   9.856 -21.064  1.00 52.91           C  
ATOM     20  O   THR     3       0.571   8.416 -22.163  1.00 54.25           O  
ATOM     21  CG2 THR     3       4.428  10.202 -20.700  1.00 48.36           C  
ATOM     22  OG1 THR     3       2.600  10.621 -22.213  1.00 55.23           O  
ATOM     23  N   PRO     4       1.054   6.764 -20.729  1.00 53.88           N  
ATOM     24  CA  PRO     4      -0.379   6.777 -20.426  1.00 52.93           C  
ATOM     25  C   PRO     4      -0.812   8.033 -19.674  1.00 54.12           C  
ATOM     26  CB  PRO     4      -0.568   5.529 -19.559  1.00 49.85           C  
ATOM     27  O   PRO     4      -0.606   8.133 -18.462  1.00 52.45           O  
ATOM     28  CG  PRO     4       0.807   5.181 -19.087  1.00 48.35           C  
ATOM     29  CD  PRO     4       1.804   5.915 -19.937  1.00 50.20           C  
ATOM     30  N   GLU     5      -0.854   9.209 -20.237  1.00 56.99           N  
ATOM     31  CA  GLU     5      -1.728  10.279 -19.766  1.00 56.37           C  
ATOM     32  C   GLU     5      -3.197   9.881 -19.878  1.00 56.27           C  
ATOM     33  CB  GLU     5      -1.471  11.568 -20.552  1.00 52.40           C  
ATOM     34  O   GLU     5      -3.928  10.414 -20.716  1.00 53.72           O  
ATOM     35  CG  GLU     5      -0.115  12.199 -20.271  1.00 49.58           C  
ATOM     36  CD  GLU     5       0.129  13.474 -21.063  1.00 50.19           C  
ATOM     37  OE1 GLU     5      -0.567  13.699 -22.080  1.00 57.18           O  
ATOM     38  OE2 GLU     5       1.023  14.253 -20.665  1.00 51.78           O  
ATOM     39  N   GLY     6      -3.558   8.762 -19.483  1.00 55.32           N  
ATOM     40  CA  GLY     6      -4.962   8.527 -19.187  1.00 54.93           C  
ATOM     41  C   GLY     6      -5.453   9.296 -17.975  1.00 55.37           C  
ATOM     42  O   GLY     6      -5.804   8.699 -16.955  1.00 53.48           O  
ATOM     43  N   ASN     7      -5.062  10.532 -17.874  1.00 53.80           N  
ATOM     44  CA  ASN     7      -5.894  11.443 -17.095  1.00 54.84           C  
ATOM     45  C   ASN     7      -7.335  11.455 -17.598  1.00 53.96           C  
ATOM     46  CB  ASN     7      -5.311  12.858 -17.120  1.00 50.88           C  
ATOM     47  O   ASN     7      -7.597  11.852 -18.734  1.00 52.22           O  
ATOM     48  CG  ASN     7      -4.626  13.230 -15.820  1.00 49.61           C  
ATOM     49  ND2 ASN     7      -3.879  14.328 -15.837  1.00 48.37           N  
ATOM     50  OD1 ASN     7      -4.766  12.537 -14.809  1.00 49.09           O  
ATOM     51  N   VAL     8      -8.248  10.761 -17.007  1.00 57.25           N  
ATOM     52  CA  VAL     8      -9.554  11.412 -16.986  1.00 57.31           C  
ATOM     53  C   VAL     8      -9.375  12.929 -16.950  1.00 58.11           C  
ATOM     54  CB  VAL     8     -10.401  10.947 -15.780  1.00 55.09           C  
ATOM     55  O   VAL     8      -9.164  13.510 -15.883  1.00 56.75           O  
ATOM     56  CG1 VAL     8     -11.798  11.563 -15.832  1.00 51.93           C  
ATOM     57  CG2 VAL     8     -10.487   9.422 -15.746  1.00 52.74           C  
ATOM     58  N   SER     9      -8.844  13.493 -18.063  1.00 59.93           N  
ATOM     59  CA  SER     9      -8.756  14.938 -18.246  1.00 60.67           C  
ATOM     60  C   SER     9      -9.942  15.649 -17.604  1.00 60.80           C  
ATOM     61  CB  SER     9      -8.687  15.287 -19.734  1.00 56.44           C  
ATOM     62  O   SER     9     -11.089  15.440 -18.003  1.00 58.58           O  
ATOM     63  OG  SER     9      -9.363  16.504 -19.997  1.00 53.81           O  
ATOM     64  N   LEU    10      -9.690  16.160 -16.379  1.00 62.01           N  
ATOM     65  CA  LEU    10     -10.500  17.338 -16.092  1.00 61.78           C  
ATOM     66  C   LEU    10     -10.729  18.161 -17.355  1.00 63.27           C  
ATOM     67  CB  LEU    10      -9.830  18.201 -15.020  1.00 58.86           C  
ATOM     68  O   LEU    10      -9.778  18.680 -17.944  1.00 61.75           O  
ATOM     69  CG  LEU    10      -9.793  17.619 -13.606  1.00 56.98           C  
ATOM     70  CD1 LEU    10      -8.875  18.450 -12.715  1.00 54.15           C  
ATOM     71  CD2 LEU    10     -11.198  17.550 -13.018  1.00 55.66           C  
ATOM     72  N   VAL    11     -11.698  17.812 -18.004  1.00 71.86           N  
ATOM     73  CA  VAL    11     -12.190  18.611 -19.122  1.00 73.68           C  
ATOM     74  C   VAL    11     -11.813  20.076 -18.914  1.00 75.29           C  
ATOM     75  CB  VAL    11     -13.719  18.472 -19.289  1.00 70.64           C  
ATOM     76  O   VAL    11     -12.183  20.682 -17.906  1.00 74.66           O  
ATOM     77  CG1 VAL    11     -14.200  19.241 -20.519  1.00 66.88           C  
ATOM     78  CG2 VAL    11     -14.114  17.000 -19.387  1.00 66.80           C  
ATOM     79  N   ASP    12     -10.837  20.538 -19.672  1.00 73.16           N  
ATOM     80  CA  ASP    12     -10.511  21.960 -19.725  1.00 74.59           C  
ATOM     81  C   ASP    12     -11.775  22.815 -19.671  1.00 76.90           C  
ATOM     82  CB  ASP    12      -9.712  22.281 -20.989  1.00 72.65           C  
ATOM     83  O   ASP    12     -12.558  22.835 -20.623  1.00 77.33           O  
ATOM     84  CG  ASP    12      -9.196  23.709 -21.019  1.00 71.77           C  
ATOM     85  OD1 ASP    12      -9.655  24.540 -20.206  1.00 75.04           O  
ATOM     86  OD2 ASP    12      -8.325  24.006 -21.864  1.00 77.49           O  
ATOM     87  N   GLU    13     -12.061  23.465 -18.523  1.00 72.25           N  
ATOM     88  CA  GLU    13     -13.257  24.259 -18.257  1.00 74.94           C  
ATOM     89  C   GLU    13     -13.445  25.343 -19.314  1.00 77.66           C  
ATOM     90  CB  GLU    13     -13.185  24.889 -16.864  1.00 71.66           C  
ATOM     91  O   GLU    13     -14.564  25.808 -19.542  1.00 79.39           O  
ATOM     92  CG  GLU    13     -13.402  23.898 -15.729  1.00 69.04           C  
ATOM     93  CD  GLU    13     -13.650  24.568 -14.387  1.00 69.39           C  
ATOM     94  OE1 GLU    13     -13.266  25.748 -14.217  1.00 72.36           O  
ATOM     95  OE2 GLU    13     -14.232  23.908 -13.498  1.00 68.41           O  
ATOM     96  N   SER    14     -12.365  25.725 -19.958  1.00 75.19           N  
ATOM     97  CA  SER    14     -12.436  26.740 -21.004  1.00 77.58           C  
ATOM     98  C   SER    14     -13.215  26.234 -22.213  1.00 77.18           C  
ATOM     99  CB  SER    14     -11.031  27.166 -21.434  1.00 74.38           C  
ATOM    100  O   SER    14     -13.812  27.024 -22.948  1.00 76.60           O  
ATOM    101  OG  SER    14     -10.438  26.181 -22.262  1.00 77.68           O  
ATOM    102  N   LEU    15     -13.269  24.946 -22.392  1.00 79.15           N  
ATOM    103  CA  LEU    15     -14.021  24.351 -23.492  1.00 80.88           C  
ATOM    104  C   LEU    15     -15.515  24.342 -23.187  1.00 80.30           C  
ATOM    105  CB  LEU    15     -13.535  22.926 -23.765  1.00 77.35           C  
ATOM    106  O   LEU    15     -16.323  23.952 -24.032  1.00 78.04           O  
ATOM    107  CG  LEU    15     -12.134  22.790 -24.365  1.00 75.03           C  
ATOM    108  CD1 LEU    15     -11.756  21.319 -24.500  1.00 72.02           C  
ATOM    109  CD2 LEU    15     -12.060  23.493 -25.716  1.00 73.93           C  
ATOM    110  N   LEU    16     -15.860  24.811 -22.051  1.00 74.53           N  
ATOM    111  CA  LEU    16     -17.239  24.814 -21.576  1.00 79.52           C  
ATOM    112  C   LEU    16     -17.958  26.089 -22.005  1.00 80.99           C  
ATOM    113  CB  LEU    16     -17.282  24.678 -20.052  1.00 73.25           C  
ATOM    114  O   LEU    16     -19.125  26.294 -21.661  1.00 80.34           O  
ATOM    115  CG  LEU    16     -16.758  23.363 -19.473  1.00 68.81           C  
ATOM    116  CD1 LEU    16     -16.842  23.382 -17.951  1.00 65.64           C  
ATOM    117  CD2 LEU    16     -17.535  22.181 -20.042  1.00 67.88           C  
ATOM    118  N   VAL    17     -17.213  26.978 -22.665  1.00 81.11           N  
ATOM    119  CA  VAL    17     -17.879  28.155 -23.213  1.00 84.56           C  
ATOM    120  C   VAL    17     -18.902  27.729 -24.263  1.00 84.12           C  
ATOM    121  CB  VAL    17     -16.865  29.145 -23.829  1.00 79.06           C  
ATOM    122  O   VAL    17     -18.535  27.298 -25.359  1.00 81.33           O  
ATOM    123  CG1 VAL    17     -17.577  30.389 -24.358  1.00 75.12           C  
ATOM    124  CG2 VAL    17     -15.804  29.531 -22.800  1.00 70.68           C  
ATOM    125  N   GLY    18     -20.239  27.756 -23.979  1.00 84.02           N  
ATOM    126  CA  GLY    18     -21.376  27.454 -24.834  1.00 87.62           C  
ATOM    127  C   GLY    18     -22.098  26.180 -24.439  1.00 87.60           C  
ATOM    128  O   GLY    18     -23.059  25.776 -25.096  1.00 85.45           O  
ATOM    129  N   VAL    19     -21.720  25.524 -23.394  1.00 80.11           N  
ATOM    130  CA  VAL    19     -22.391  24.367 -22.812  1.00 84.93           C  
ATOM    131  C   VAL    19     -23.603  24.824 -22.004  1.00 86.55           C  
ATOM    132  CB  VAL    19     -21.434  23.546 -21.918  1.00 79.45           C  
ATOM    133  O   VAL    19     -23.473  25.630 -21.080  1.00 85.45           O  
ATOM    134  CG1 VAL    19     -22.149  22.327 -21.339  1.00 71.73           C  
ATOM    135  CG2 VAL    19     -20.200  23.120 -22.710  1.00 68.50           C  
ATOM    136  N   THR    20     -24.766  24.448 -22.457  1.00 80.08           N  
ATOM    137  CA  THR    20     -25.995  24.747 -21.731  1.00 86.40           C  
ATOM    138  C   THR    20     -25.985  24.087 -20.355  1.00 87.83           C  
ATOM    139  CB  THR    20     -27.235  24.283 -22.517  1.00 82.85           C  
ATOM    140  O   THR    20     -25.182  23.188 -20.098  1.00 88.85           O  
ATOM    141  CG2 THR    20     -27.265  24.899 -23.911  1.00 73.89           C  
ATOM    142  OG1 THR    20     -27.210  22.855 -22.638  1.00 78.33           O  
ATOM    143  N   ASP    21     -26.823  24.477 -19.431  1.00 80.18           N  
ATOM    144  CA  ASP    21     -26.968  23.842 -18.124  1.00 84.42           C  
ATOM    145  C   ASP    21     -27.424  22.392 -18.265  1.00 85.47           C  
ATOM    146  CB  ASP    21     -27.957  24.623 -17.255  1.00 81.66           C  
ATOM    147  O   ASP    21     -27.025  21.531 -17.479  1.00 87.38           O  
ATOM    148  CG  ASP    21     -27.387  25.932 -16.738  1.00 79.53           C  
ATOM    149  OD1 ASP    21     -26.149  26.047 -16.603  1.00 83.60           O  
ATOM    150  OD2 ASP    21     -28.182  26.855 -16.460  1.00 85.89           O  
ATOM    151  N   GLU    22     -28.180  22.054 -19.275  1.00 82.62           N  
ATOM    152  CA  GLU    22     -28.606  20.714 -19.668  1.00 85.38           C  
ATOM    153  C   GLU    22     -27.415  19.854 -20.081  1.00 83.22           C  
ATOM    154  CB  GLU    22     -29.624  20.786 -20.809  1.00 81.11           C  
ATOM    155  O   GLU    22     -27.226  18.754 -19.558  1.00 82.78           O  
ATOM    156  CG  GLU    22     -30.243  19.442 -21.168  1.00 74.56           C  
ATOM    157  CD  GLU    22     -31.409  19.558 -22.136  1.00 70.80           C  
ATOM    158  OE1 GLU    22     -31.696  20.681 -22.610  1.00 78.28           O  
ATOM    159  OE2 GLU    22     -32.043  18.518 -22.421  1.00 75.79           O  
ATOM    160  N   ASP    23     -26.509  20.344 -20.931  1.00 81.88           N  
ATOM    161  CA  ASP    23     -25.292  19.648 -21.337  1.00 83.77           C  
ATOM    162  C   ASP    23     -24.397  19.359 -20.135  1.00 80.84           C  
ATOM    163  CB  ASP    23     -24.527  20.469 -22.378  1.00 80.05           C  
ATOM    164  O   ASP    23     -23.811  18.279 -20.036  1.00 79.40           O  
ATOM    165  CG  ASP    23     -25.281  20.617 -23.688  1.00 75.18           C  
ATOM    166  OD1 ASP    23     -25.786  19.605 -24.219  1.00 76.10           O  
ATOM    167  OD2 ASP    23     -25.368  21.757 -24.195  1.00 81.73           O  
ATOM    168  N   ARG    24     -24.321  20.319 -19.200  1.00 80.92           N  
ATOM    169  CA  ARG    24     -23.569  20.138 -17.962  1.00 82.92           C  
ATOM    170  C   ARG    24     -24.183  19.035 -17.106  1.00 82.75           C  
ATOM    171  CB  ARG    24     -23.513  21.446 -17.171  1.00 79.67           C  
ATOM    172  O   ARG    24     -23.471  18.162 -16.606  1.00 83.26           O  
ATOM    173  CG  ARG    24     -22.598  22.496 -17.781  1.00 74.16           C  
ATOM    174  CD  ARG    24     -22.547  23.760 -16.935  1.00 72.73           C  
ATOM    175  NE  ARG    24     -21.851  24.843 -17.624  1.00 70.13           N  
ATOM    176  NH1 ARG    24     -22.136  26.385 -15.928  1.00 62.78           N  
ATOM    177  NH2 ARG    24     -21.024  26.974 -17.843  1.00 55.76           N  
ATOM    178  CZ  ARG    24     -21.672  26.065 -17.130  1.00 68.90           C  
ATOM    179  N   ALA    25     -25.464  19.023 -16.989  1.00 79.99           N  
ATOM    180  CA  ALA    25     -26.190  18.018 -16.217  1.00 83.73           C  
ATOM    181  C   ALA    25     -26.012  16.628 -16.820  1.00 81.75           C  
ATOM    182  CB  ALA    25     -27.672  18.376 -16.138  1.00 81.65           C  
ATOM    183  O   ALA    25     -25.687  15.673 -16.111  1.00 82.85           O  
ATOM    184  N   VAL    26     -26.168  16.485 -18.134  1.00 77.01           N  
ATOM    185  CA  VAL    26     -25.987  15.232 -18.860  1.00 80.23           C  
ATOM    186  C   VAL    26     -24.554  14.734 -18.681  1.00 73.61           C  
ATOM    187  CB  VAL    26     -26.311  15.393 -20.362  1.00 77.61           C  
ATOM    188  O   VAL    26     -24.334  13.571 -18.332  1.00 72.13           O  
ATOM    189  CG1 VAL    26     -25.876  14.156 -21.144  1.00 78.61           C  
ATOM    190  CG2 VAL    26     -27.803  15.657 -20.559  1.00 72.48           C  
ATOM    191  N   ARG    27     -23.568  15.519 -18.748  1.00 80.92           N  
ATOM    192  CA  ARG    27     -22.166  15.158 -18.560  1.00 81.90           C  
ATOM    193  C   ARG    27     -21.899  14.732 -17.120  1.00 79.90           C  
ATOM    194  CB  ARG    27     -21.254  16.327 -18.938  1.00 77.69           C  
ATOM    195  O   ARG    27     -21.272  13.698 -16.879  1.00 78.67           O  
ATOM    196  CG  ARG    27     -21.066  16.502 -20.436  1.00 69.73           C  
ATOM    197  CD  ARG    27     -20.143  17.670 -20.757  1.00 67.77           C  
ATOM    198  NE  ARG    27     -20.201  18.030 -22.171  1.00 60.89           N  
ATOM    199  NH1 ARG    27     -18.218  19.215 -22.162  1.00 47.47           N  
ATOM    200  NH2 ARG    27     -19.436  19.024 -24.094  1.00 42.39           N  
ATOM    201  CZ  ARG    27     -19.285  18.756 -22.806  1.00 61.84           C  
ATOM    202  N   SER    28     -22.415  15.473 -16.210  1.00 78.15           N  
ATOM    203  CA  SER    28     -22.268  15.138 -14.798  1.00 80.61           C  
ATOM    204  C   SER    28     -22.919  13.797 -14.477  1.00 80.04           C  
ATOM    205  CB  SER    28     -22.879  16.233 -13.921  1.00 77.39           C  
ATOM    206  O   SER    28     -22.332  12.968 -13.777  1.00 80.24           O  
ATOM    207  OG  SER    28     -22.223  17.471 -14.133  1.00 71.74           O  
ATOM    208  N   ALA    29     -24.043  13.552 -15.075  1.00 75.67           N  
ATOM    209  CA  ALA    29     -24.741  12.278 -14.918  1.00 80.30           C  
ATOM    210  C   ALA    29     -23.957  11.139 -15.563  1.00 73.80           C  
ATOM    211  CB  ALA    29     -26.142  12.362 -15.518  1.00 76.84           C  
ATOM    212  O   ALA    29     -23.801  10.070 -14.969  1.00 73.52           O  
ATOM    213  N   HIS    30     -23.455  11.415 -16.701  1.00 75.92           N  
ATOM    214  CA  HIS    30     -22.617  10.429 -17.375  1.00 79.67           C  
ATOM    215  C   HIS    30     -21.354  10.138 -16.572  1.00 73.05           C  
ATOM    216  CB  HIS    30     -22.247  10.912 -18.779  1.00 73.43           C  
ATOM    217  O   HIS    30     -21.077   8.984 -16.239  1.00 71.54           O  
ATOM    218  CG  HIS    30     -21.466   9.912 -19.571  1.00 65.12           C  
ATOM    219  CD2 HIS    30     -20.205   9.955 -20.061  1.00 65.67           C  
ATOM    220  ND1 HIS    30     -21.984   8.691 -19.945  1.00 67.85           N  
ATOM    221  CE1 HIS    30     -21.072   8.024 -20.633  1.00 62.43           C  
ATOM    222  NE2 HIS    30     -19.983   8.770 -20.718  1.00 61.26           N  
ATOM    223  N   GLN    31     -20.606  11.114 -16.080  1.00 79.37           N  
ATOM    224  CA  GLN    31     -19.410  10.962 -15.258  1.00 80.13           C  
ATOM    225  C   GLN    31     -19.728  10.236 -13.954  1.00 79.33           C  
ATOM    226  CB  GLN    31     -18.785  12.326 -14.960  1.00 77.70           C  
ATOM    227  O   GLN    31     -18.927   9.431 -13.474  1.00 78.46           O  
ATOM    228  CG  GLN    31     -18.050  12.937 -16.146  1.00 74.33           C  
ATOM    229  CD  GLN    31     -17.539  14.337 -15.861  1.00 72.99           C  
ATOM    230  NE2 GLN    31     -16.789  14.897 -16.803  1.00 71.97           N  
ATOM    231  OE1 GLN    31     -17.816  14.910 -14.802  1.00 76.74           O  
ATOM    232  N   PHE    32     -20.865  10.551 -13.423  1.00 70.97           N  
ATOM    233  CA  PHE    32     -21.312   9.856 -12.222  1.00 76.52           C  
ATOM    234  C   PHE    32     -21.623   8.395 -12.525  1.00 73.14           C  
ATOM    235  CB  PHE    32     -22.546  10.544 -11.629  1.00 73.12           C  
ATOM    236  O   PHE    32     -21.191   7.499 -11.796  1.00 73.73           O  
ATOM    237  CG  PHE    32     -23.064   9.887 -10.378  1.00 75.18           C  
ATOM    238  CD1 PHE    32     -22.446  10.108  -9.153  1.00 74.32           C  
ATOM    239  CD2 PHE    32     -24.171   9.049 -10.427  1.00 80.61           C  
ATOM    240  CE1 PHE    32     -22.924   9.502  -7.994  1.00 84.07           C  
ATOM    241  CE2 PHE    32     -24.654   8.440  -9.273  1.00 87.37           C  
ATOM    242  CZ  PHE    32     -24.029   8.667  -8.058  1.00 80.29           C  
ATOM    243  N   TYR    33     -22.238   8.193 -13.614  1.00 70.21           N  
ATOM    244  CA  TYR    33     -22.584   6.845 -14.051  1.00 75.23           C  
ATOM    245  C   TYR    33     -21.331   6.038 -14.371  1.00 66.69           C  
ATOM    246  CB  TYR    33     -23.499   6.896 -15.278  1.00 69.24           C  
ATOM    247  O   TYR    33     -21.191   4.896 -13.925  1.00 64.28           O  
ATOM    248  CG  TYR    33     -23.990   5.541 -15.725  1.00 67.96           C  
ATOM    249  CD1 TYR    33     -25.001   4.880 -15.030  1.00 64.85           C  
ATOM    250  CD2 TYR    33     -23.445   4.918 -16.843  1.00 72.41           C  
ATOM    251  CE1 TYR    33     -25.455   3.630 -15.437  1.00 75.74           C  
ATOM    252  CE2 TYR    33     -23.892   3.668 -17.259  1.00 80.42           C  
ATOM    253  OH  TYR    33     -25.342   1.796 -16.959  1.00 51.43           O  
ATOM    254  CZ  TYR    33     -24.896   3.033 -16.551  1.00 72.78           C  
ATOM    255  N   GLU    34     -20.241   6.556 -14.966  1.00 77.12           N  
ATOM    256  CA  GLU    34     -18.949   5.928 -15.227  1.00 77.94           C  
ATOM    257  C   GLU    34     -18.260   5.523 -13.927  1.00 75.37           C  
ATOM    258  CB  GLU    34     -18.046   6.867 -16.031  1.00 74.17           C  
ATOM    259  O   GLU    34     -17.712   4.424 -13.825  1.00 73.64           O  
ATOM    260  CG  GLU    34     -18.433   6.985 -17.498  1.00 69.25           C  
ATOM    261  CD  GLU    34     -17.531   7.925 -18.282  1.00 67.51           C  
ATOM    262  OE1 GLU    34     -17.011   8.900 -17.693  1.00 73.51           O  
ATOM    263  OE2 GLU    34     -17.343   7.684 -19.496  1.00 69.75           O  
ATOM    264  N   ARG    35     -18.390   6.324 -12.890  1.00 77.37           N  
ATOM    265  CA  ARG    35     -17.855   6.008 -11.569  1.00 78.24           C  
ATOM    266  C   ARG    35     -18.633   4.868 -10.922  1.00 77.82           C  
ATOM    267  CB  ARG    35     -17.887   7.243 -10.666  1.00 76.06           C  
ATOM    268  O   ARG    35     -18.047   4.001 -10.270  1.00 77.42           O  
ATOM    269  CG  ARG    35     -16.918   8.338 -11.086  1.00 74.55           C  
ATOM    270  CD  ARG    35     -17.139   9.619 -10.294  1.00 73.82           C  
ATOM    271  NE  ARG    35     -16.330  10.719 -10.812  1.00 66.40           N  
ATOM    272  NH1 ARG    35     -17.312  12.338  -9.489  1.00 54.76           N  
ATOM    273  NH2 ARG    35     -15.645  12.906 -10.956  1.00 49.44           N  
ATOM    274  CZ  ARG    35     -16.431  11.985 -10.418  1.00 71.26           C  
ATOM    275  N   LEU    36     -19.892   4.783 -11.145  1.00 69.20           N  
ATOM    276  CA  LEU    36     -20.720   3.701 -10.624  1.00 74.48           C  
ATOM    277  C   LEU    36     -20.410   2.388 -11.335  1.00 69.43           C  
ATOM    278  CB  LEU    36     -22.205   4.041 -10.779  1.00 68.71           C  
ATOM    279  O   LEU    36     -20.335   1.335 -10.698  1.00 68.33           O  
ATOM    280  CG  LEU    36     -22.753   5.126  -9.850  1.00 66.31           C  
ATOM    281  CD1 LEU    36     -24.228   5.378 -10.142  1.00 61.09           C  
ATOM    282  CD2 LEU    36     -22.551   4.733  -8.391  1.00 70.27           C  
ATOM    283  N   ILE    37     -20.210   2.442 -12.653  1.00 76.62           N  
ATOM    284  CA  ILE    37     -19.837   1.273 -13.443  1.00 81.02           C  
ATOM    285  C   ILE    37     -18.479   0.750 -12.979  1.00 75.83           C  
ATOM    286  CB  ILE    37     -19.798   1.601 -14.952  1.00 72.72           C  
ATOM    287  O   ILE    37     -18.270  -0.463 -12.895  1.00 72.16           O  
ATOM    288  CG1 ILE    37     -21.219   1.803 -15.491  1.00 54.33           C  
ATOM    289  CG2 ILE    37     -19.071   0.497 -15.726  1.00 47.30           C  
ATOM    290  CD1 ILE    37     -21.271   2.277 -16.937  1.00 55.15           C  
ATOM    291  N   GLY    38     -17.615   1.636 -12.632  1.00 78.65           N  
ATOM    292  CA  GLY    38     -16.331   1.258 -12.063  1.00 78.61           C  
ATOM    293  C   GLY    38     -16.457   0.357 -10.850  1.00 79.00           C  
ATOM    294  O   GLY    38     -15.577  -0.465 -10.586  1.00 77.29           O  
ATOM    295  N   LEU    39     -17.594   0.321 -10.209  1.00 76.35           N  
ATOM    296  CA  LEU    39     -17.844  -0.535  -9.055  1.00 78.02           C  
ATOM    297  C   LEU    39     -18.052  -1.983  -9.487  1.00 79.32           C  
ATOM    298  CB  LEU    39     -19.066  -0.042  -8.276  1.00 74.84           C  
ATOM    299  O   LEU    39     -18.011  -2.895  -8.658  1.00 78.65           O  
ATOM    300  CG  LEU    39     -18.964   1.358  -7.669  1.00 73.52           C  
ATOM    301  CD1 LEU    39     -20.272   1.734  -6.980  1.00 70.99           C  
ATOM    302  CD2 LEU    39     -17.797   1.432  -6.690  1.00 73.71           C  
ATOM    303  N   TRP    40     -18.292  -2.231 -10.762  1.00 56.05           N  
ATOM    304  CA  TRP    40     -18.512  -3.583 -11.264  1.00 78.54           C  
ATOM    305  C   TRP    40     -17.194  -4.232 -11.674  1.00 64.34           C  
ATOM    306  CB  TRP    40     -19.477  -3.565 -12.452  1.00 57.86           C  
ATOM    307  O   TRP    40     -17.103  -5.458 -11.773  1.00 60.66           O  
ATOM    308  CG  TRP    40     -20.845  -3.048 -12.118  1.00 42.08           C  
ATOM    309  CD1 TRP    40     -21.367  -2.848 -10.871  1.00 35.53           C  
ATOM    310  CD2 TRP    40     -21.865  -2.670 -13.046  1.00 47.74           C  
ATOM    311  CE2 TRP    40     -22.982  -2.249 -12.291  1.00 54.36           C  
ATOM    312  CE3 TRP    40     -21.944  -2.645 -14.445  1.00 71.19           C  
ATOM    313  NE1 TRP    40     -22.653  -2.367 -10.968  1.00 80.20           N  
ATOM    314  CH2 TRP    40     -24.215  -1.794 -14.260  1.00 68.85           C  
ATOM    315  CZ2 TRP    40     -24.165  -1.808 -12.890  1.00 79.28           C  
ATOM    316  CZ3 TRP    40     -23.122  -2.206 -15.039  1.00 59.63           C  
ATOM    317  N   ALA    41     -16.139  -3.397 -11.883  1.00 83.76           N  
ATOM    318  CA  ALA    41     -14.834  -3.869 -12.339  1.00 85.32           C  
ATOM    319  C   ALA    41     -14.274  -4.930 -11.395  1.00 86.26           C  
ATOM    320  CB  ALA    41     -13.858  -2.701 -12.460  1.00 82.11           C  
ATOM    321  O   ALA    41     -13.882  -6.014 -11.833  1.00 85.53           O  
ATOM    322  N   PRO    42     -14.368  -4.767 -10.083  1.00 83.79           N  
ATOM    323  CA  PRO    42     -13.878  -5.808  -9.177  1.00 84.92           C  
ATOM    324  C   PRO    42     -14.605  -7.138  -9.358  1.00 87.33           C  
ATOM    325  CB  PRO    42     -14.149  -5.222  -7.789  1.00 82.92           C  
ATOM    326  O   PRO    42     -13.964  -8.188  -9.455  1.00 87.36           O  
ATOM    327  CG  PRO    42     -14.087  -3.741  -7.980  1.00 81.21           C  
ATOM    328  CD  PRO    42     -14.703  -3.405  -9.307  1.00 82.13           C  
ATOM    329  N   ALA    43     -15.909  -7.215  -9.519  1.00 83.62           N  
ATOM    330  CA  ALA    43     -16.694  -8.438  -9.670  1.00 86.49           C  
ATOM    331  C   ALA    43     -16.366  -9.142 -10.984  1.00 88.29           C  
ATOM    332  CB  ALA    43     -18.186  -8.125  -9.596  1.00 83.53           C  
ATOM    333  O   ALA    43     -16.306 -10.372 -11.038  1.00 89.08           O  
ATOM    334  N   VAL    44     -16.175  -8.394 -12.056  1.00 86.98           N  
ATOM    335  CA  VAL    44     -15.768  -8.924 -13.353  1.00 90.30           C  
ATOM    336  C   VAL    44     -14.371  -9.532 -13.247  1.00 89.83           C  
ATOM    337  CB  VAL    44     -15.793  -7.832 -14.445  1.00 88.39           C  
ATOM    338  O   VAL    44     -14.128 -10.633 -13.747  1.00 89.42           O  
ATOM    339  CG1 VAL    44     -15.132  -8.336 -15.727  1.00 85.83           C  
ATOM    340  CG2 VAL    44     -17.227  -7.385 -14.720  1.00 83.34           C  
ATOM    341  N   MET    45     -13.488  -8.887 -12.586  1.00 89.91           N  
ATOM    342  CA  MET    45     -12.110  -9.332 -12.403  1.00 90.79           C  
ATOM    343  C   MET    45     -12.045 -10.524 -11.454  1.00 89.63           C  
ATOM    344  CB  MET    45     -11.242  -8.190 -11.869  1.00 87.29           C  
ATOM    345  O   MET    45     -11.298 -11.474 -11.695  1.00 87.62           O  
ATOM    346  CG  MET    45     -10.965  -7.101 -12.893  1.00 78.07           C  
ATOM    347  SD  MET    45      -9.702  -5.901 -12.317  1.00 77.03           S  
ATOM    348  CE  MET    45     -10.627  -5.072 -10.994  1.00 70.19           C  
ATOM    349  N   GLU    46     -12.824 -10.562 -10.388  1.00 87.19           N  
ATOM    350  CA  GLU    46     -12.990 -11.710  -9.502  1.00 88.96           C  
ATOM    351  C   GLU    46     -13.444 -12.944 -10.277  1.00 90.05           C  
ATOM    352  CB  GLU    46     -13.991 -11.390  -8.389  1.00 87.22           C  
ATOM    353  O   GLU    46     -12.756 -13.967 -10.284  1.00 89.99           O  
ATOM    354  CG  GLU    46     -14.155 -12.508  -7.369  1.00 84.39           C  
ATOM    355  CD  GLU    46     -15.050 -12.128  -6.201  1.00 82.26           C  
ATOM    356  OE1 GLU    46     -15.923 -11.246  -6.367  1.00 84.88           O  
ATOM    357  OE2 GLU    46     -14.876 -12.715  -5.110  1.00 84.32           O  
ATOM    358  N   ALA    47     -14.506 -12.814 -11.031  1.00 86.99           N  
ATOM    359  CA  ALA    47     -15.033 -13.914 -11.836  1.00 90.47           C  
ATOM    360  C   ALA    47     -13.981 -14.432 -12.812  1.00 90.74           C  
ATOM    361  CB  ALA    47     -16.283 -13.469 -12.591  1.00 88.62           C  
ATOM    362  O   ALA    47     -13.833 -15.644 -12.990  1.00 91.19           O  
ATOM    363  N   ALA    48     -13.183 -13.573 -13.394  1.00 92.56           N  
ATOM    364  CA  ALA    48     -12.132 -13.944 -14.338  1.00 93.85           C  
ATOM    365  C   ALA    48     -10.978 -14.646 -13.628  1.00 92.09           C  
ATOM    366  CB  ALA    48     -11.624 -12.710 -15.081  1.00 92.71           C  
ATOM    367  O   ALA    48     -10.380 -15.577 -14.173  1.00 90.74           O  
ATOM    368  N   HIS    49     -10.629 -14.230 -12.418  1.00 92.04           N  
ATOM    369  CA  HIS    49      -9.612 -14.853 -11.579  1.00 92.11           C  
ATOM    370  C   HIS    49     -10.042 -16.248 -11.136  1.00 91.04           C  
ATOM    371  CB  HIS    49      -9.319 -13.981 -10.356  1.00 90.70           C  
ATOM    372  O   HIS    49      -9.331 -17.226 -11.376  1.00 89.05           O  
ATOM    373  CG  HIS    49      -8.302 -14.568  -9.430  1.00 86.68           C  
ATOM    374  CD2 HIS    49      -8.424 -15.075  -8.181  1.00 82.36           C  
ATOM    375  ND1 HIS    49      -6.969 -14.678  -9.763  1.00 80.62           N  
ATOM    376  CE1 HIS    49      -6.314 -15.230  -8.755  1.00 82.06           C  
ATOM    377  NE2 HIS    49      -7.174 -15.480  -7.783  1.00 82.96           N  
ATOM    378  N   GLU    50     -11.250 -16.392 -10.610  1.00 89.76           N  
ATOM    379  CA  GLU    50     -11.811 -17.651 -10.129  1.00 90.90           C  
ATOM    380  C   GLU    50     -11.905 -18.679 -11.252  1.00 91.16           C  
ATOM    381  CB  GLU    50     -13.192 -17.422  -9.508  1.00 88.69           C  
ATOM    382  O   GLU    50     -11.562 -19.848 -11.062  1.00 90.75           O  
ATOM    383  CG  GLU    50     -13.150 -16.742  -8.147  1.00 80.23           C  
ATOM    384  CD  GLU    50     -14.510 -16.665  -7.473  1.00 75.91           C  
ATOM    385  OE1 GLU    50     -15.540 -16.831  -8.164  1.00 80.35           O  
ATOM    386  OE2 GLU    50     -14.545 -16.435  -6.243  1.00 76.47           O  
ATOM    387  N   LEU    51     -12.204 -18.249 -12.434  1.00 93.73           N  
ATOM    388  CA  LEU    51     -12.347 -19.113 -13.601  1.00 94.63           C  
ATOM    389  C   LEU    51     -10.985 -19.451 -14.197  1.00 93.20           C  
ATOM    390  CB  LEU    51     -13.229 -18.443 -14.658  1.00 94.64           C  
ATOM    391  O   LEU    51     -10.890 -20.273 -15.111  1.00 91.93           O  
ATOM    392  CG  LEU    51     -14.723 -18.362 -14.343  1.00 94.76           C  
ATOM    393  CD1 LEU    51     -15.435 -17.486 -15.369  1.00 93.68           C  
ATOM    394  CD2 LEU    51     -15.338 -19.757 -14.306  1.00 93.78           C  
ATOM    395  N   GLY    52      -9.917 -18.817 -13.777  1.00 94.24           N  
ATOM    396  CA  GLY    52      -8.576 -19.036 -14.296  1.00 95.12           C  
ATOM    397  C   GLY    52      -8.341 -18.375 -15.641  1.00 95.58           C  
ATOM    398  O   GLY    52      -7.446 -18.776 -16.388  1.00 95.14           O  
ATOM    399  N   VAL    53      -9.084 -17.362 -16.051  1.00 96.00           N  
ATOM    400  CA  VAL    53      -9.029 -16.694 -17.347  1.00 96.60           C  
ATOM    401  C   VAL    53      -7.664 -16.035 -17.531  1.00 96.18           C  
ATOM    402  CB  VAL    53     -10.152 -15.644 -17.493  1.00 96.34           C  
ATOM    403  O   VAL    53      -7.043 -16.163 -18.588  1.00 95.60           O  
ATOM    404  CG1 VAL    53      -9.982 -14.847 -18.785  1.00 95.34           C  
ATOM    405  CG2 VAL    53     -11.522 -16.320 -17.456  1.00 95.04           C  
ATOM    406  N   PHE    54      -7.111 -15.355 -16.483  1.00 95.53           N  
ATOM    407  CA  PHE    54      -5.842 -14.642 -16.572  1.00 95.92           C  
ATOM    408  C   PHE    54      -4.690 -15.614 -16.800  1.00 94.85           C  
ATOM    409  CB  PHE    54      -5.593 -13.823 -15.302  1.00 95.43           C  
ATOM    410  O   PHE    54      -3.859 -15.403 -17.685  1.00 93.27           O  
ATOM    411  CG  PHE    54      -6.673 -12.816 -15.008  1.00 94.87           C  
ATOM    412  CD1 PHE    54      -7.206 -12.032 -16.024  1.00 93.11           C  
ATOM    413  CD2 PHE    54      -7.154 -12.653 -13.715  1.00 92.93           C  
ATOM    414  CE1 PHE    54      -8.206 -11.100 -15.755  1.00 92.69           C  
ATOM    415  CE2 PHE    54      -8.152 -11.723 -13.439  1.00 92.59           C  
ATOM    416  CZ  PHE    54      -8.676 -10.947 -14.460  1.00 92.27           C  
ATOM    417  N   ALA    55      -4.697 -16.733 -16.045  1.00 94.89           N  
ATOM    418  CA  ALA    55      -3.699 -17.781 -16.243  1.00 95.16           C  
ATOM    419  C   ALA    55      -3.788 -18.364 -17.650  1.00 95.83           C  
ATOM    420  CB  ALA    55      -3.871 -18.883 -15.201  1.00 93.90           C  
ATOM    421  O   ALA    55      -2.780 -18.461 -18.354  1.00 95.77           O  
ATOM    422  N   ALA    56      -4.993 -18.569 -18.161  1.00 96.60           N  
ATOM    423  CA  ALA    56      -5.227 -19.168 -19.472  1.00 96.96           C  
ATOM    424  C   ALA    56      -4.795 -18.225 -20.591  1.00 96.90           C  
ATOM    425  CB  ALA    56      -6.700 -19.539 -19.632  1.00 96.53           C  
ATOM    426  O   ALA    56      -4.199 -18.658 -21.581  1.00 96.61           O  
ATOM    427  N   LEU    57      -4.970 -16.927 -20.441  1.00 97.32           N  
ATOM    428  CA  LEU    57      -4.583 -15.919 -21.422  1.00 97.39           C  
ATOM    429  C   LEU    57      -3.100 -15.585 -21.303  1.00 96.52           C  
ATOM    430  CB  LEU    57      -5.420 -14.649 -21.245  1.00 97.47           C  
ATOM    431  O   LEU    57      -2.487 -15.110 -22.262  1.00 95.37           O  
ATOM    432  CG  LEU    57      -6.884 -14.736 -21.679  1.00 97.53           C  
ATOM    433  CD1 LEU    57      -7.592 -13.410 -21.420  1.00 97.20           C  
ATOM    434  CD2 LEU    57      -6.984 -15.124 -23.150  1.00 97.06           C  
ATOM    435  N   ALA    58      -2.451 -15.879 -20.187  1.00 96.73           N  
ATOM    436  CA  ALA    58      -1.011 -15.724 -19.996  1.00 96.44           C  
ATOM    437  C   ALA    58      -0.238 -16.786 -20.773  1.00 95.72           C  
ATOM    438  CB  ALA    58      -0.660 -15.795 -18.512  1.00 95.64           C  
ATOM    439  O   ALA    58       0.873 -16.533 -21.246  1.00 94.19           O  
ATOM    440  N   GLU    59      -0.816 -17.970 -21.003  1.00 96.58           N  
ATOM    441  CA  GLU    59      -0.220 -19.059 -21.770  1.00 96.55           C  
ATOM    442  C   GLU    59      -0.249 -18.760 -23.267  1.00 96.38           C  
ATOM    443  CB  GLU    59      -0.942 -20.378 -21.483  1.00 96.21           C  
ATOM    444  O   GLU    59       0.772 -18.873 -23.948  1.00 95.81           O  
ATOM    445  CG  GLU    59      -0.669 -20.939 -20.095  1.00 93.97           C  
ATOM    446  CD  GLU    59      -1.506 -22.165 -19.768  1.00 90.48           C  
ATOM    447  OE1 GLU    59      -2.218 -22.670 -20.665  1.00 91.69           O  
ATOM    448  OE2 GLU    59      -1.450 -22.624 -18.606  1.00 91.41           O  
ATOM    449  N   ALA    60      -1.397 -18.393 -23.811  1.00 96.08           N  
ATOM    450  CA  ALA    60      -1.511 -18.049 -25.226  1.00 96.52           C  
ATOM    451  C   ALA    60      -2.781 -17.247 -25.495  1.00 96.90           C  
ATOM    452  CB  ALA    60      -1.492 -19.312 -26.084  1.00 95.95           C  
ATOM    453  O   ALA    60      -3.795 -17.433 -24.819  1.00 96.86           O  
ATOM    454  N   PRO    61      -2.801 -16.341 -26.471  1.00 96.32           N  
ATOM    455  CA  PRO    61      -4.051 -15.738 -26.939  1.00 96.84           C  
ATOM    456  C   PRO    61      -5.101 -16.778 -27.323  1.00 96.80           C  
ATOM    457  CB  PRO    61      -3.616 -14.925 -28.160  1.00 96.20           C  
ATOM    458  O   PRO    61      -4.782 -17.765 -27.991  1.00 96.62           O  
ATOM    459  CG  PRO    61      -2.160 -14.664 -27.946  1.00 94.93           C  
ATOM    460  CD  PRO    61      -1.553 -15.866 -27.280  1.00 94.17           C  
ATOM    461  N   ALA    62      -6.401 -16.465 -26.944  1.00 96.70           N  
ATOM    462  CA  ALA    62      -7.484 -17.418 -27.173  1.00 96.92           C  
ATOM    463  C   ALA    62      -8.781 -16.698 -27.533  1.00 96.87           C  
ATOM    464  CB  ALA    62      -7.691 -18.295 -25.940  1.00 96.40           C  
ATOM    465  O   ALA    62      -8.977 -15.537 -27.164  1.00 96.48           O  
ATOM    466  N   ASP    63      -9.645 -17.377 -28.291  1.00 96.60           N  
ATOM    467  CA  ASP    63     -10.994 -16.856 -28.487  1.00 96.92           C  
ATOM    468  C   ASP    63     -11.923 -17.298 -27.359  1.00 97.15           C  
ATOM    469  CB  ASP    63     -11.554 -17.310 -29.837  1.00 96.38           C  
ATOM    470  O   ASP    63     -11.549 -18.132 -26.531  1.00 96.89           O  
ATOM    471  CG  ASP    63     -11.848 -18.799 -29.887  1.00 93.83           C  
ATOM    472  OD1 ASP    63     -12.622 -19.296 -29.041  1.00 91.63           O  
ATOM    473  OD2 ASP    63     -11.298 -19.481 -30.778  1.00 92.41           O  
ATOM    474  N   SER    64     -13.144 -16.861 -27.339  1.00 95.66           N  
ATOM    475  CA  SER    64     -14.091 -17.126 -26.260  1.00 96.50           C  
ATOM    476  C   SER    64     -14.525 -18.587 -26.252  1.00 95.76           C  
ATOM    477  CB  SER    64     -15.317 -16.221 -26.390  1.00 95.78           C  
ATOM    478  O   SER    64     -14.813 -19.149 -25.193  1.00 94.98           O  
ATOM    479  OG  SER    64     -15.922 -16.373 -27.662  1.00 93.41           O  
ATOM    480  N   GLY    65     -14.634 -19.180 -27.371  1.00 96.29           N  
ATOM    481  CA  GLY    65     -14.981 -20.589 -27.472  1.00 96.63           C  
ATOM    482  C   GLY    65     -13.869 -21.512 -27.011  1.00 96.47           C  
ATOM    483  O   GLY    65     -14.128 -22.530 -26.367  1.00 96.08           O  
ATOM    484  N   GLU    66     -12.599 -21.188 -27.374  1.00 97.12           N  
ATOM    485  CA  GLU    66     -11.421 -21.907 -26.897  1.00 97.25           C  
ATOM    486  C   GLU    66     -11.289 -21.806 -25.380  1.00 97.39           C  
ATOM    487  CB  GLU    66     -10.155 -21.372 -27.572  1.00 96.40           C  
ATOM    488  O   GLU    66     -11.176 -22.824 -24.693  1.00 97.18           O  
ATOM    489  CG  GLU    66      -8.893 -22.143 -27.212  1.00 89.76           C  
ATOM    490  CD  GLU    66      -7.661 -21.659 -27.959  1.00 83.53           C  
ATOM    491  OE1 GLU    66      -7.790 -20.776 -28.837  1.00 86.46           O  
ATOM    492  OE2 GLU    66      -6.556 -22.168 -27.664  1.00 83.41           O  
ATOM    493  N   LEU    67     -11.445 -20.626 -24.766  1.00 96.61           N  
ATOM    494  CA  LEU    67     -11.376 -20.424 -23.322  1.00 97.04           C  
ATOM    495  C   LEU    67     -12.525 -21.138 -22.618  1.00 96.86           C  
ATOM    496  CB  LEU    67     -11.406 -18.931 -22.987  1.00 96.30           C  
ATOM    497  O   LEU    67     -12.313 -21.834 -21.622  1.00 96.42           O  
ATOM    498  CG  LEU    67     -10.098 -18.165 -23.189  1.00 92.13           C  
ATOM    499  CD1 LEU    67     -10.333 -16.665 -23.042  1.00 87.08           C  
ATOM    500  CD2 LEU    67      -9.039 -18.644 -22.202  1.00 87.00           C  
ATOM    501  N   ALA    68     -13.695 -21.078 -23.202  1.00 96.87           N  
ATOM    502  CA  ALA    68     -14.869 -21.738 -22.638  1.00 97.14           C  
ATOM    503  C   ALA    68     -14.681 -23.252 -22.598  1.00 96.69           C  
ATOM    504  CB  ALA    68     -16.118 -21.382 -23.440  1.00 96.34           C  
ATOM    505  O   ALA    68     -14.956 -23.892 -21.580  1.00 96.20           O  
ATOM    506  N   ARG    69     -14.137 -23.873 -23.593  1.00 97.81           N  
ATOM    507  CA  ARG    69     -13.838 -25.300 -23.633  1.00 97.82           C  
ATOM    508  C   ARG    69     -12.722 -25.654 -22.657  1.00 97.49           C  
ATOM    509  CB  ARG    69     -13.451 -25.729 -25.050  1.00 97.62           C  
ATOM    510  O   ARG    69     -12.750 -26.716 -22.032  1.00 97.17           O  
ATOM    511  CG  ARG    69     -14.632 -25.864 -25.998  1.00 96.99           C  
ATOM    512  CD  ARG    69     -14.229 -26.519 -27.312  1.00 96.63           C  
ATOM    513  NE  ARG    69     -13.188 -25.759 -27.997  1.00 95.62           N  
ATOM    514  NH1 ARG    69     -14.648 -24.313 -29.051  1.00 92.55           N  
ATOM    515  NH2 ARG    69     -12.389 -24.108 -29.379  1.00 92.29           N  
ATOM    516  CZ  ARG    69     -13.411 -24.729 -28.807  1.00 94.44           C  
ATOM    517  N   ARG    70     -11.666 -24.804 -22.534  1.00 97.42           N  
ATOM    518  CA  ARG    70     -10.508 -25.043 -21.679  1.00 97.39           C  
ATOM    519  C   ARG    70     -10.891 -24.963 -20.205  1.00 97.00           C  
ATOM    520  CB  ARG    70      -9.396 -24.038 -21.986  1.00 96.66           C  
ATOM    521  O   ARG    70     -10.331 -25.679 -19.373  1.00 96.40           O  
ATOM    522  CG  ARG    70      -8.624 -24.345 -23.260  1.00 90.36           C  
ATOM    523  CD  ARG    70      -7.638 -23.236 -23.602  1.00 84.53           C  
ATOM    524  NE  ARG    70      -6.607 -23.097 -22.578  1.00 86.17           N  
ATOM    525  NH1 ARG    70      -5.565 -21.294 -23.578  1.00 80.06           N  
ATOM    526  NH2 ARG    70      -4.758 -22.142 -21.607  1.00 75.41           N  
ATOM    527  CZ  ARG    70      -5.646 -22.178 -22.590  1.00 81.12           C  
ATOM    528  N   LEU    71     -11.886 -24.059 -19.858  1.00 96.44           N  
ATOM    529  CA  LEU    71     -12.219 -23.706 -18.483  1.00 96.81           C  
ATOM    530  C   LEU    71     -13.588 -24.256 -18.096  1.00 96.11           C  
ATOM    531  CB  LEU    71     -12.196 -22.186 -18.299  1.00 96.60           C  
ATOM    532  O   LEU    71     -14.148 -23.873 -17.067  1.00 94.59           O  
ATOM    533  CG  LEU    71     -10.858 -21.492 -18.554  1.00 96.23           C  
ATOM    534  CD1 LEU    71     -10.990 -19.988 -18.336  1.00 94.45           C  
ATOM    535  CD2 LEU    71      -9.773 -22.075 -17.656  1.00 94.40           C  
ATOM    536  N   ASP    72     -14.231 -25.130 -18.907  1.00 97.70           N  
ATOM    537  CA  ASP    72     -15.501 -25.825 -18.727  1.00 97.60           C  
ATOM    538  C   ASP    72     -16.605 -24.854 -18.312  1.00 96.43           C  
ATOM    539  CB  ASP    72     -15.362 -26.938 -17.687  1.00 96.85           C  
ATOM    540  O   ASP    72     -17.250 -25.044 -17.279  1.00 94.44           O  
ATOM    541  CG  ASP    72     -16.551 -27.882 -17.665  1.00 96.04           C  
ATOM    542  OD1 ASP    72     -17.207 -28.062 -18.714  1.00 96.26           O  
ATOM    543  OD2 ASP    72     -16.837 -28.449 -16.588  1.00 95.56           O  
ATOM    544  N   CYS    73     -16.855 -23.805 -19.202  1.00 96.19           N  
ATOM    545  CA  CYS    73     -17.825 -22.742 -18.964  1.00 96.16           C  
ATOM    546  C   CYS    73     -18.677 -22.493 -20.204  1.00 94.95           C  
ATOM    547  CB  CYS    73     -17.116 -21.451 -18.554  1.00 91.93           C  
ATOM    548  O   CYS    73     -18.357 -22.978 -21.290  1.00 91.65           O  
ATOM    549  SG  CYS    73     -16.203 -21.585 -17.002  1.00 72.26           S  
ATOM    550  N   ASP    74     -19.739 -21.777 -20.118  1.00 94.34           N  
ATOM    551  CA  ASP    74     -20.603 -21.392 -21.230  1.00 96.13           C  
ATOM    552  C   ASP    74     -19.901 -20.400 -22.154  1.00 95.79           C  
ATOM    553  CB  ASP    74     -21.911 -20.791 -20.710  1.00 94.79           C  
ATOM    554  O   ASP    74     -19.407 -19.365 -21.702  1.00 95.81           O  
ATOM    555  CG  ASP    74     -22.807 -20.272 -21.820  1.00 91.52           C  
ATOM    556  OD1 ASP    74     -22.791 -19.053 -22.098  1.00 91.53           O  
ATOM    557  OD2 ASP    74     -23.539 -21.088 -22.420  1.00 92.57           O  
ATOM    558  N   ALA    75     -19.892 -20.627 -23.493  1.00 95.07           N  
ATOM    559  CA  ALA    75     -19.152 -19.865 -24.496  1.00 95.85           C  
ATOM    560  C   ALA    75     -19.719 -18.455 -24.642  1.00 95.50           C  
ATOM    561  CB  ALA    75     -19.178 -20.588 -25.840  1.00 94.48           C  
ATOM    562  O   ALA    75     -18.989 -17.516 -24.965  1.00 95.25           O  
ATOM    563  N   ARG    76     -21.065 -18.321 -24.420  1.00 91.75           N  
ATOM    564  CA  ARG    76     -21.672 -16.995 -24.474  1.00 93.90           C  
ATOM    565  C   ARG    76     -21.300 -16.172 -23.245  1.00 92.76           C  
ATOM    566  CB  ARG    76     -23.194 -17.104 -24.590  1.00 92.25           C  
ATOM    567  O   ARG    76     -20.920 -15.005 -23.365  1.00 93.05           O  
ATOM    568  CG  ARG    76     -23.909 -15.762 -24.602  1.00 91.11           C  
ATOM    569  CD  ARG    76     -25.419 -15.928 -24.706  1.00 89.74           C  
ATOM    570  NE  ARG    76     -26.109 -14.644 -24.623  1.00 91.29           N  
ATOM    571  NH1 ARG    76     -28.231 -15.555 -24.555  1.00 89.17           N  
ATOM    572  NH2 ARG    76     -27.952 -13.281 -24.482  1.00 87.14           N  
ATOM    573  CZ  ARG    76     -27.429 -14.496 -24.554  1.00 87.37           C  
ATOM    574  N   ALA    77     -21.349 -16.744 -22.033  1.00 93.19           N  
ATOM    575  CA  ALA    77     -20.967 -16.076 -20.791  1.00 95.33           C  
ATOM    576  C   ALA    77     -19.491 -15.689 -20.808  1.00 95.21           C  
ATOM    577  CB  ALA    77     -21.265 -16.972 -19.592  1.00 94.36           C  
ATOM    578  O   ALA    77     -19.139 -14.545 -20.512  1.00 95.38           O  
ATOM    579  N   MET    78     -18.608 -16.548 -21.290  1.00 95.45           N  
ATOM    580  CA  MET    78     -17.184 -16.266 -21.450  1.00 96.45           C  
ATOM    581  C   MET    78     -16.966 -15.085 -22.389  1.00 96.03           C  
ATOM    582  CB  MET    78     -16.449 -17.498 -21.980  1.00 96.36           C  
ATOM    583  O   MET    78     -16.207 -14.167 -22.073  1.00 95.63           O  
ATOM    584  CG  MET    78     -14.949 -17.300 -22.128  1.00 96.75           C  
ATOM    585  SD  MET    78     -14.147 -16.798 -20.556  1.00 97.13           S  
ATOM    586  CE  MET    78     -14.314 -18.336 -19.607  1.00 94.93           C  
ATOM    587  N   ARG    79     -17.707 -14.988 -23.529  1.00 93.95           N  
ATOM    588  CA  ARG    79     -17.597 -13.845 -24.429  1.00 94.69           C  
ATOM    589  C   ARG    79     -17.990 -12.552 -23.723  1.00 93.66           C  
ATOM    590  CB  ARG    79     -18.470 -14.051 -25.669  1.00 92.77           C  
ATOM    591  O   ARG    79     -17.299 -11.538 -23.843  1.00 92.98           O  
ATOM    592  CG  ARG    79     -18.387 -12.915 -26.676  1.00 87.38           C  
ATOM    593  CD  ARG    79     -19.382 -13.097 -27.814  1.00 84.27           C  
ATOM    594  NE  ARG    79     -20.757 -12.891 -27.366  1.00 85.80           N  
ATOM    595  NH1 ARG    79     -21.701 -14.275 -28.958  1.00 81.42           N  
ATOM    596  NH2 ARG    79     -23.032 -13.200 -27.432  1.00 77.29           N  
ATOM    597  CZ  ARG    79     -21.826 -13.456 -27.920  1.00 79.96           C  
ATOM    598  N   VAL    80     -19.057 -12.555 -22.946  1.00 92.37           N  
ATOM    599  CA  VAL    80     -19.537 -11.384 -22.221  1.00 94.23           C  
ATOM    600  C   VAL    80     -18.498 -10.954 -21.188  1.00 92.52           C  
ATOM    601  CB  VAL    80     -20.892 -11.658 -21.531  1.00 93.09           C  
ATOM    602  O   VAL    80     -18.171  -9.770 -21.082  1.00 91.70           O  
ATOM    603  CG1 VAL    80     -21.272 -10.503 -20.608  1.00 90.32           C  
ATOM    604  CG2 VAL    80     -21.983 -11.894 -22.575  1.00 87.98           C  
ATOM    605  N   LEU    81     -17.872 -11.913 -20.507  1.00 91.94           N  
ATOM    606  CA  LEU    81     -16.824 -11.658 -19.525  1.00 94.35           C  
ATOM    607  C   LEU    81     -15.587 -11.067 -20.192  1.00 93.45           C  
ATOM    608  CB  LEU    81     -16.453 -12.949 -18.789  1.00 93.82           C  
ATOM    609  O   LEU    81     -15.056 -10.052 -19.736  1.00 92.97           O  
ATOM    610  CG  LEU    81     -15.334 -12.841 -17.753  1.00 93.94           C  
ATOM    611  CD1 LEU    81     -15.737 -11.885 -16.635  1.00 93.04           C  
ATOM    612  CD2 LEU    81     -14.992 -14.216 -17.189  1.00 93.42           C  
ATOM    613  N   LEU    82     -15.152 -11.589 -21.296  1.00 94.41           N  
ATOM    614  CA  LEU    82     -13.990 -11.103 -22.032  1.00 95.29           C  
ATOM    615  C   LEU    82     -14.248  -9.712 -22.601  1.00 93.11           C  
ATOM    616  CB  LEU    82     -13.629 -12.071 -23.162  1.00 95.68           C  
ATOM    617  O   LEU    82     -13.373  -8.845 -22.553  1.00 91.51           O  
ATOM    618  CG  LEU    82     -13.101 -13.442 -22.738  1.00 96.68           C  
ATOM    619  CD1 LEU    82     -13.005 -14.369 -23.945  1.00 96.43           C  
ATOM    620  CD2 LEU    82     -11.746 -13.306 -22.053  1.00 96.40           C  
ATOM    621  N   ASP    83     -15.493  -9.406 -23.090  1.00 92.67           N  
ATOM    622  CA  ASP    83     -15.886  -8.083 -23.564  1.00 93.31           C  
ATOM    623  C   ASP    83     -15.871  -7.065 -22.426  1.00 90.43           C  
ATOM    624  CB  ASP    83     -17.274  -8.134 -24.206  1.00 92.37           C  
ATOM    625  O   ASP    83     -15.438  -5.926 -22.611  1.00 88.33           O  
ATOM    626  CG  ASP    83     -17.267  -8.774 -25.583  1.00 90.80           C  
ATOM    627  OD1 ASP    83     -16.207  -8.788 -26.244  1.00 89.83           O  
ATOM    628  OD2 ASP    83     -18.333  -9.266 -26.013  1.00 91.24           O  
ATOM    629  N   ALA    84     -16.216  -7.491 -21.263  1.00 87.84           N  
ATOM    630  CA  ALA    84     -16.152  -6.646 -20.073  1.00 90.25           C  
ATOM    631  C   ALA    84     -14.705  -6.377 -19.669  1.00 88.03           C  
ATOM    632  CB  ALA    84     -16.913  -7.293 -18.919  1.00 88.12           C  
ATOM    633  O   ALA    84     -14.319  -5.227 -19.447  1.00 86.85           O  
ATOM    634  N   LEU    85     -13.853  -7.379 -19.662  1.00 89.53           N  
ATOM    635  CA  LEU    85     -12.437  -7.237 -19.343  1.00 91.28           C  
ATOM    636  C   LEU    85     -11.735  -6.349 -20.365  1.00 89.68           C  
ATOM    637  CB  LEU    85     -11.759  -8.609 -19.291  1.00 91.77           C  
ATOM    638  O   LEU    85     -10.870  -5.547 -20.006  1.00 88.83           O  
ATOM    639  CG  LEU    85     -12.127  -9.503 -18.106  1.00 93.50           C  
ATOM    640  CD1 LEU    85     -11.595 -10.915 -18.321  1.00 92.99           C  
ATOM    641  CD2 LEU    85     -11.589  -8.916 -16.806  1.00 93.12           C  
ATOM    642  N   TYR    86     -12.082  -6.423 -21.630  1.00 92.09           N  
ATOM    643  CA  TYR    86     -11.590  -5.570 -22.707  1.00 92.37           C  
ATOM    644  C   TYR    86     -12.027  -4.125 -22.501  1.00 89.39           C  
ATOM    645  CB  TYR    86     -12.087  -6.077 -24.064  1.00 92.45           C  
ATOM    646  O   TYR    86     -11.233  -3.198 -22.679  1.00 86.80           O  
ATOM    647  CG  TYR    86     -11.752  -5.159 -25.214  1.00 93.33           C  
ATOM    648  CD1 TYR    86     -10.448  -5.054 -25.691  1.00 92.46           C  
ATOM    649  CD2 TYR    86     -12.740  -4.394 -25.826  1.00 92.33           C  
ATOM    650  CE1 TYR    86     -10.135  -4.208 -26.750  1.00 92.81           C  
ATOM    651  CE2 TYR    86     -12.438  -3.545 -26.885  1.00 92.88           C  
ATOM    652  OH  TYR    86     -10.831  -2.619 -28.388  1.00 89.95           O  
ATOM    653  CZ  TYR    86     -11.135  -3.459 -27.340  1.00 92.63           C  
ATOM    654  N   ALA    87     -13.221  -3.855 -21.997  1.00 87.28           N  
ATOM    655  CA  ALA    87     -13.761  -2.522 -21.739  1.00 87.04           C  
ATOM    656  C   ALA    87     -13.042  -1.855 -20.570  1.00 82.38           C  
ATOM    657  CB  ALA    87     -15.261  -2.601 -21.462  1.00 84.75           C  
ATOM    658  O   ALA    87     -13.125  -0.637 -20.396  1.00 78.43           O  
ATOM    659  N   TYR    88     -12.281  -2.655 -19.760  1.00 85.82           N  
ATOM    660  CA  TYR    88     -11.503  -2.159 -18.630  1.00 86.01           C  
ATOM    661  C   TYR    88     -10.012  -2.171 -18.946  1.00 84.38           C  
ATOM    662  CB  TYR    88     -11.777  -2.999 -17.378  1.00 84.08           C  
ATOM    663  O   TYR    88      -9.178  -2.085 -18.042  1.00 80.98           O  
ATOM    664  CG  TYR    88     -13.119  -2.723 -16.745  1.00 82.74           C  
ATOM    665  CD1 TYR    88     -13.406  -1.478 -16.188  1.00 79.45           C  
ATOM    666  CD2 TYR    88     -14.102  -3.705 -16.700  1.00 80.36           C  
ATOM    667  CE1 TYR    88     -14.640  -1.220 -15.601  1.00 80.00           C  
ATOM    668  CE2 TYR    88     -15.340  -3.458 -16.116  1.00 80.57           C  
ATOM    669  OH  TYR    88     -16.824  -1.964 -14.991  1.00 65.15           O  
ATOM    670  CZ  TYR    88     -15.600  -2.214 -15.571  1.00 78.57           C  
ATOM    671  N   ASP    89      -9.609  -2.443 -20.166  1.00 87.34           N  
ATOM    672  CA  ASP    89      -8.245  -2.462 -20.685  1.00 88.39           C  
ATOM    673  C   ASP    89      -7.400  -3.513 -19.969  1.00 88.53           C  
ATOM    674  CB  ASP    89      -7.598  -1.082 -20.544  1.00 85.21           C  
ATOM    675  O   ASP    89      -6.179  -3.375 -19.872  1.00 86.46           O  
ATOM    676  CG  ASP    89      -8.342   0.002 -21.303  1.00 81.64           C  
ATOM    677  OD1 ASP    89      -8.646  -0.190 -22.500  1.00 79.05           O  
ATOM    678  OD2 ASP    89      -8.625   1.060 -20.699  1.00 84.01           O  
ATOM    679  N   VAL    90      -7.982  -4.558 -19.373  1.00 89.95           N  
ATOM    680  CA  VAL    90      -7.325  -5.666 -18.687  1.00 91.88           C  
ATOM    681  C   VAL    90      -6.816  -6.679 -19.711  1.00 92.44           C  
ATOM    682  CB  VAL    90      -8.275  -6.355 -17.683  1.00 91.09           C  
ATOM    683  O   VAL    90      -5.801  -7.342 -19.486  1.00 92.23           O  
ATOM    684  CG1 VAL    90      -7.585  -7.542 -17.013  1.00 88.73           C  
ATOM    685  CG2 VAL    90      -8.760  -5.354 -16.635  1.00 88.26           C  
ATOM    686  N   ILE    91      -7.563  -6.882 -20.779  1.00 92.03           N  
ATOM    687  CA  ILE    91      -7.146  -7.735 -21.885  1.00 93.37           C  
ATOM    688  C   ILE    91      -7.199  -6.949 -23.193  1.00 90.64           C  
ATOM    689  CB  ILE    91      -8.026  -9.002 -21.985  1.00 92.59           C  
ATOM    690  O   ILE    91      -8.018  -6.039 -23.344  1.00 87.59           O  
ATOM    691  CG1 ILE    91      -9.471  -8.622 -22.327  1.00 91.58           C  
ATOM    692  CG2 ILE    91      -7.964  -9.806 -20.684  1.00 90.47           C  
ATOM    693  CD1 ILE    91     -10.408  -9.814 -22.466  1.00 90.80           C  
ATOM    694  N   ASP    92      -6.352  -7.199 -24.133  1.00 94.21           N  
ATOM    695  CA  ASP    92      -6.371  -6.732 -25.516  1.00 94.46           C  
ATOM    696  C   ASP    92      -7.131  -7.706 -26.414  1.00 93.75           C  
ATOM    697  CB  ASP    92      -4.945  -6.539 -26.037  1.00 93.39           C  
ATOM    698  O   ASP    92      -7.279  -8.882 -26.077  1.00 92.81           O  
ATOM    699  CG  ASP    92      -4.203  -5.417 -25.332  1.00 89.60           C  
ATOM    700  OD1 ASP    92      -4.784  -4.328 -25.139  1.00 88.06           O  
ATOM    701  OD2 ASP    92      -3.025  -5.625 -24.968  1.00 89.53           O  
ATOM    702  N   ARG    93      -7.580  -7.220 -27.372  1.00 95.22           N  
ATOM    703  CA  ARG    93      -8.263  -8.007 -28.394  1.00 95.21           C  
ATOM    704  C   ARG    93      -7.612  -7.813 -29.760  1.00 93.33           C  
ATOM    705  CB  ARG    93      -9.745  -7.631 -28.462  1.00 91.18           C  
ATOM    706  O   ARG    93      -7.481  -6.683 -30.236  1.00 90.35           O  
ATOM    707  CG  ARG    93     -10.552  -8.482 -29.429  1.00 76.66           C  
ATOM    708  CD  ARG    93     -12.041  -8.178 -29.340  1.00 73.47           C  
ATOM    709  NE  ARG    93     -12.346  -6.831 -29.817  1.00 72.96           N  
ATOM    710  NH1 ARG    93     -14.590  -6.924 -29.275  1.00 63.01           N  
ATOM    711  NH2 ARG    93     -13.715  -5.036 -30.236  1.00 56.44           N  
ATOM    712  CZ  ARG    93     -13.549  -6.267 -29.775  1.00 68.63           C  
ATOM    713  N   ILE    94      -7.266  -8.961 -30.461  1.00 95.67           N  
ATOM    714  CA  ILE    94      -6.710  -9.011 -31.809  1.00 95.61           C  
ATOM    715  C   ILE    94      -7.711  -9.670 -32.756  1.00 95.39           C  
ATOM    716  CB  ILE    94      -5.365  -9.771 -31.839  1.00 93.57           C  
ATOM    717  O   ILE    94      -8.415 -10.606 -32.371  1.00 94.45           O  
ATOM    718  CG1 ILE    94      -5.530 -11.173 -31.242  1.00 76.94           C  
ATOM    719  CG2 ILE    94      -4.284  -8.983 -31.093  1.00 75.35           C  
ATOM    720  CD1 ILE    94      -4.305 -12.063 -31.403  1.00 73.83           C  
ATOM    721  N   HIS    95      -7.770  -9.154 -33.966  1.00 94.27           N  
ATOM    722  CA  HIS    95      -8.566  -9.749 -35.034  1.00 94.66           C  
ATOM    723  C   HIS    95      -7.686 -10.519 -36.013  1.00 93.59           C  
ATOM    724  CB  HIS    95      -9.358  -8.671 -35.776  1.00 92.82           C  
ATOM    725  O   HIS    95      -6.755  -9.957 -36.593  1.00 92.30           O  
ATOM    726  CG  HIS    95     -10.354  -9.220 -36.747  1.00 88.89           C  
ATOM    727  CD2 HIS    95     -11.598  -9.719 -36.558  1.00 86.51           C  
ATOM    728  ND1 HIS    95     -10.108  -9.300 -38.100  1.00 87.55           N  
ATOM    729  CE1 HIS    95     -11.161  -9.826 -38.703  1.00 84.86           C  
ATOM    730  NE2 HIS    95     -12.080 -10.088 -37.789  1.00 87.17           N  
ATOM    731  N   ASP    96      -7.996 -11.885 -36.125  1.00 92.40           N  
ATOM    732  CA  ASP    96      -7.326 -12.718 -37.119  1.00 92.82           C  
ATOM    733  C   ASP    96      -8.336 -13.366 -38.064  1.00 92.43           C  
ATOM    734  CB  ASP    96      -6.481 -13.795 -36.436  1.00 91.42           C  
ATOM    735  O   ASP    96      -9.518 -13.017 -38.051  1.00 91.22           O  
ATOM    736  CG  ASP    96      -7.318 -14.879 -35.781  1.00 89.32           C  
ATOM    737  OD1 ASP    96      -8.521 -14.997 -36.099  1.00 87.87           O  
ATOM    738  OD2 ASP    96      -6.770 -15.621 -34.937  1.00 86.40           O  
ATOM    739  N   THR    97      -7.939 -14.271 -38.932  1.00 93.23           N  
ATOM    740  CA  THR    97      -8.770 -14.883 -39.963  1.00 93.61           C  
ATOM    741  C   THR    97      -9.884 -15.715 -39.335  1.00 92.97           C  
ATOM    742  CB  THR    97      -7.931 -15.768 -40.903  1.00 92.51           C  
ATOM    743  O   THR    97     -10.849 -16.080 -40.011  1.00 91.76           O  
ATOM    744  CG2 THR    97      -7.044 -14.922 -41.809  1.00 87.44           C  
ATOM    745  OG1 THR    97      -7.105 -16.638 -40.119  1.00 90.57           O  
ATOM    746  N   ASN    98      -9.802 -16.067 -37.984  1.00 91.88           N  
ATOM    747  CA  ASN    98     -10.756 -16.915 -37.278  1.00 92.21           C  
ATOM    748  C   ASN    98     -11.643 -16.100 -36.341  1.00 91.96           C  
ATOM    749  CB  ASN    98     -10.026 -18.011 -36.499  1.00 91.09           C  
ATOM    750  O   ASN    98     -12.518 -16.653 -35.671  1.00 90.71           O  
ATOM    751  CG  ASN    98      -9.215 -18.924 -37.397  1.00 88.28           C  
ATOM    752  ND2 ASN    98      -7.964 -19.165 -37.023  1.00 88.79           N  
ATOM    753  OD1 ASN    98      -9.708 -19.409 -38.418  1.00 86.98           O  
ATOM    754  N   GLY    99     -11.501 -14.786 -36.312  1.00 92.79           N  
ATOM    755  CA  GLY    99     -12.259 -13.877 -35.466  1.00 93.45           C  
ATOM    756  C   GLY    99     -11.405 -13.181 -34.423  1.00 94.18           C  
ATOM    757  O   GLY    99     -10.216 -12.942 -34.646  1.00 93.10           O  
ATOM    758  N   PHE   100     -12.037 -12.723 -33.385  1.00 93.41           N  
ATOM    759  CA  PHE   100     -11.360 -12.051 -32.282  1.00 94.66           C  
ATOM    760  C   PHE   100     -10.680 -13.062 -31.367  1.00 94.93           C  
ATOM    761  CB  PHE   100     -12.349 -11.200 -31.481  1.00 93.15           C  
ATOM    762  O   PHE   100     -11.318 -14.002 -30.888  1.00 94.42           O  
ATOM    763  CG  PHE   100     -12.889 -10.018 -32.241  1.00 89.80           C  
ATOM    764  CD1 PHE   100     -12.062  -8.952 -32.573  1.00 85.94           C  
ATOM    765  CD2 PHE   100     -14.223  -9.974 -32.623  1.00 86.55           C  
ATOM    766  CE1 PHE   100     -12.559  -7.857 -33.276  1.00 86.48           C  
ATOM    767  CE2 PHE   100     -14.727  -8.884 -33.326  1.00 85.30           C  
ATOM    768  CZ  PHE   100     -13.893  -7.826 -33.651  1.00 85.02           C  
ATOM    769  N   ARG   101      -9.447 -12.826 -31.082  1.00 96.60           N  
ATOM    770  CA  ARG   101      -8.693 -13.452 -30.001  1.00 96.90           C  
ATOM    771  C   ARG   101      -8.348 -12.438 -28.915  1.00 96.94           C  
ATOM    772  CB  ARG   101      -7.415 -14.097 -30.540  1.00 96.24           C  
ATOM    773  O   ARG   101      -8.088 -11.269 -29.210  1.00 96.75           O  
ATOM    774  CG  ARG   101      -7.660 -15.153 -31.607  1.00 93.55           C  
ATOM    775  CD  ARG   101      -6.377 -15.874 -31.992  1.00 91.88           C  
ATOM    776  NE  ARG   101      -5.933 -16.785 -30.941  1.00 90.35           N  
ATOM    777  NH1 ARG   101      -4.222 -17.715 -32.182  1.00 86.01           N  
ATOM    778  NH2 ARG   101      -4.602 -18.422 -30.035  1.00 84.33           N  
ATOM    779  CZ  ARG   101      -4.920 -17.639 -31.055  1.00 86.68           C  
ATOM    780  N   TYR   102      -8.326 -12.891 -27.709  1.00 96.32           N  
ATOM    781  CA  TYR   102      -8.032 -12.107 -26.515  1.00 97.09           C  
ATOM    782  C   TYR   102      -6.670 -12.480 -25.940  1.00 96.59           C  
ATOM    783  CB  TYR   102      -9.120 -12.312 -25.456  1.00 96.94           C  
ATOM    784  O   TYR   102      -6.264 -13.643 -25.993  1.00 95.98           O  
ATOM    785  CG  TYR   102     -10.507 -11.962 -25.937  1.00 96.90           C  
ATOM    786  CD1 TYR   102     -11.021 -10.678 -25.769  1.00 96.17           C  
ATOM    787  CD2 TYR   102     -11.307 -12.915 -26.558  1.00 96.14           C  
ATOM    788  CE1 TYR   102     -12.300 -10.352 -26.209  1.00 95.64           C  
ATOM    789  CE2 TYR   102     -12.588 -12.600 -27.001  1.00 95.54           C  
ATOM    790  OH  TYR   102     -14.341 -11.001 -27.260  1.00 93.82           O  
ATOM    791  CZ  TYR   102     -13.074 -11.318 -26.823  1.00 95.28           C  
ATOM    792  N   LEU   103      -5.909 -11.524 -25.427  1.00 96.88           N  
ATOM    793  CA  LEU   103      -4.670 -11.705 -24.679  1.00 96.82           C  
ATOM    794  C   LEU   103      -4.599 -10.736 -23.503  1.00 96.54           C  
ATOM    795  CB  LEU   103      -3.458 -11.507 -25.593  1.00 95.37           C  
ATOM    796  O   LEU   103      -5.248  -9.688 -23.517  1.00 95.61           O  
ATOM    797  CG  LEU   103      -3.257 -10.100 -26.158  1.00 86.62           C  
ATOM    798  CD1 LEU   103      -1.784  -9.862 -26.475  1.00 77.67           C  
ATOM    799  CD2 LEU   103      -4.117  -9.895 -27.400  1.00 77.38           C  
ATOM    800  N   LEU   104      -3.890 -11.120 -22.496  1.00 95.22           N  
ATOM    801  CA  LEU   104      -3.670 -10.187 -21.396  1.00 95.10           C  
ATOM    802  C   LEU   104      -2.942  -8.938 -21.881  1.00 94.45           C  
ATOM    803  CB  LEU   104      -2.868 -10.856 -20.277  1.00 92.05           C  
ATOM    804  O   LEU   104      -1.948  -9.035 -22.605  1.00 92.70           O  
ATOM    805  CG  LEU   104      -3.624 -11.867 -19.413  1.00 79.54           C  
ATOM    806  CD1 LEU   104      -2.671 -12.548 -18.437  1.00 71.34           C  
ATOM    807  CD2 LEU   104      -4.765 -11.185 -18.666  1.00 70.99           C  
ATOM    808  N   SER   105      -3.400  -7.777 -21.438  1.00 92.70           N  
ATOM    809  CA  SER   105      -2.612  -6.570 -21.667  1.00 93.04           C  
ATOM    810  C   SER   105      -1.254  -6.658 -20.979  1.00 91.77           C  
ATOM    811  CB  SER   105      -3.365  -5.335 -21.171  1.00 91.88           C  
ATOM    812  O   SER   105      -1.042  -7.516 -20.120  1.00 90.24           O  
ATOM    813  OG  SER   105      -3.372  -5.286 -19.755  1.00 86.98           O  
ATOM    814  N   ALA   106      -0.286  -5.803 -21.365  1.00 90.47           N  
ATOM    815  CA  ALA   106       1.045  -5.816 -20.763  1.00 90.97           C  
ATOM    816  C   ALA   106       0.976  -5.500 -19.272  1.00 89.63           C  
ATOM    817  CB  ALA   106       1.960  -4.822 -21.473  1.00 89.15           C  
ATOM    818  O   ALA   106       1.587  -6.193 -18.455  1.00 88.20           O  
ATOM    819  N   GLU   107       0.146  -4.516 -18.859  1.00 86.16           N  
ATOM    820  CA  GLU   107      -0.099  -4.083 -17.486  1.00 87.20           C  
ATOM    821  C   GLU   107      -0.761  -5.189 -16.669  1.00 88.10           C  
ATOM    822  CB  GLU   107      -0.967  -2.823 -17.466  1.00 85.06           C  
ATOM    823  O   GLU   107      -0.303  -5.518 -15.573  1.00 87.59           O  
ATOM    824  CG  GLU   107      -0.315  -1.616 -18.125  1.00 79.12           C  
ATOM    825  CD  GLU   107      -0.294  -1.700 -19.643  1.00 75.59           C  
ATOM    826  OE1 GLU   107      -1.008  -2.555 -20.214  1.00 77.75           O  
ATOM    827  OE2 GLU   107       0.443  -0.904 -20.267  1.00 73.96           O  
ATOM    828  N   ALA   108      -1.805  -5.843 -17.227  1.00 89.08           N  
ATOM    829  CA  ALA   108      -2.513  -6.915 -16.533  1.00 90.62           C  
ATOM    830  C   ALA   108      -1.609  -8.129 -16.334  1.00 90.07           C  
ATOM    831  CB  ALA   108      -3.769  -7.312 -17.305  1.00 89.74           C  
ATOM    832  O   ALA   108      -1.663  -8.786 -15.291  1.00 89.53           O  
ATOM    833  N   ARG   109      -0.711  -8.442 -17.241  1.00 92.63           N  
ATOM    834  CA  ARG   109       0.252  -9.530 -17.103  1.00 91.88           C  
ATOM    835  C   ARG   109       1.176  -9.296 -15.913  1.00 88.87           C  
ATOM    836  CB  ARG   109       1.076  -9.684 -18.383  1.00 90.07           C  
ATOM    837  O   ARG   109       1.440 -10.216 -15.136  1.00 86.11           O  
ATOM    838  CG  ARG   109       2.084 -10.821 -18.333  1.00 84.18           C  
ATOM    839  CD  ARG   109       2.846 -10.957 -19.644  1.00 81.51           C  
ATOM    840  NE  ARG   109       1.999 -11.492 -20.707  1.00 80.90           N  
ATOM    841  NH1 ARG   109       2.503 -13.705 -20.277  1.00 75.31           N  
ATOM    842  NH2 ARG   109       1.059 -13.162 -21.973  1.00 72.34           N  
ATOM    843  CZ  ARG   109       1.856 -12.785 -20.983  1.00 76.70           C  
ATOM    844  N   GLU   110       1.653  -8.052 -15.712  1.00 87.79           N  
ATOM    845  CA  GLU   110       2.534  -7.687 -14.607  1.00 87.04           C  
ATOM    846  C   GLU   110       1.776  -7.657 -13.283  1.00 85.67           C  
ATOM    847  CB  GLU   110       3.190  -6.328 -14.868  1.00 83.75           C  
ATOM    848  O   GLU   110       2.310  -8.056 -12.246  1.00 82.83           O  
ATOM    849  CG  GLU   110       4.236  -6.353 -15.973  1.00 74.56           C  
ATOM    850  CD  GLU   110       4.942  -5.019 -16.160  1.00 71.18           C  
ATOM    851  OE1 GLU   110       4.577  -4.038 -15.474  1.00 70.33           O  
ATOM    852  OE2 GLU   110       5.867  -4.956 -17.000  1.00 67.73           O  
ATOM    853  N   CYS   111       0.446  -7.363 -13.318  1.00 86.58           N  
ATOM    854  CA  CYS   111      -0.308  -7.055 -12.108  1.00 87.56           C  
ATOM    855  C   CYS   111      -1.147  -8.249 -11.669  1.00 87.14           C  
ATOM    856  CB  CYS   111      -1.210  -5.842 -12.332  1.00 84.73           C  
ATOM    857  O   CYS   111      -1.393  -8.436 -10.476  1.00 85.44           O  
ATOM    858  SG  CYS   111      -0.308  -4.288 -12.521  1.00 85.14           S  
ATOM    859  N   LEU   112      -1.578  -9.108 -12.615  1.00 87.40           N  
ATOM    860  CA  LEU   112      -2.628 -10.071 -12.298  1.00 88.55           C  
ATOM    861  C   LEU   112      -2.091 -11.497 -12.353  1.00 86.25           C  
ATOM    862  CB  LEU   112      -3.804  -9.918 -13.266  1.00 87.13           C  
ATOM    863  O   LEU   112      -2.827 -12.452 -12.091  1.00 82.74           O  
ATOM    864  CG  LEU   112      -4.518  -8.565 -13.258  1.00 88.46           C  
ATOM    865  CD1 LEU   112      -5.671  -8.569 -14.256  1.00 85.51           C  
ATOM    866  CD2 LEU   112      -5.018  -8.233 -11.856  1.00 86.22           C  
ATOM    867  N   LEU   113      -0.797 -11.753 -12.657  1.00 88.60           N  
ATOM    868  CA  LEU   113      -0.201 -13.083 -12.590  1.00 88.56           C  
ATOM    869  C   LEU   113       0.548 -13.276 -11.276  1.00 85.62           C  
ATOM    870  CB  LEU   113       0.748 -13.305 -13.770  1.00 87.62           C  
ATOM    871  O   LEU   113       1.348 -12.425 -10.881  1.00 82.51           O  
ATOM    872  CG  LEU   113       0.105 -13.357 -15.157  1.00 88.29           C  
ATOM    873  CD1 LEU   113       1.165 -13.612 -16.224  1.00 86.11           C  
ATOM    874  CD2 LEU   113      -0.978 -14.429 -15.205  1.00 86.34           C  
ATOM    875  N   PRO   114       0.253 -14.408 -10.578  1.00 84.51           N  
ATOM    876  CA  PRO   114       1.014 -14.727  -9.368  1.00 84.48           C  
ATOM    877  C   PRO   114       2.519 -14.801  -9.620  1.00 83.98           C  
ATOM    878  CB  PRO   114       0.463 -16.094  -8.955  1.00 82.87           C  
ATOM    879  O   PRO   114       2.951 -15.312 -10.657  1.00 82.16           O  
ATOM    880  CG  PRO   114      -0.883 -16.174  -9.601  1.00 81.75           C  
ATOM    881  CD  PRO   114      -0.828 -15.443 -10.911  1.00 81.82           C  
ATOM    882  N   GLY   115       3.228 -14.238  -8.666  1.00 79.35           N  
ATOM    883  CA  GLY   115       4.676 -14.370  -8.646  1.00 79.53           C  
ATOM    884  C   GLY   115       5.387 -13.264  -9.404  1.00 79.08           C  
ATOM    885  O   GLY   115       6.618 -13.189  -9.392  1.00 77.60           O  
ATOM    886  N   THR   116       4.643 -12.338 -10.029  1.00 80.90           N  
ATOM    887  CA  THR   116       5.272 -11.107 -10.496  1.00 80.84           C  
ATOM    888  C   THR   116       5.623 -10.200  -9.321  1.00 79.43           C  
ATOM    889  CB  THR   116       4.357 -10.350 -11.477  1.00 78.83           C  
ATOM    890  O   THR   116       5.027 -10.308  -8.247  1.00 76.85           O  
ATOM    891  CG2 THR   116       3.909 -11.255 -12.621  1.00 73.75           C  
ATOM    892  OG1 THR   116       3.200  -9.878 -10.775  1.00 78.70           O  
ATOM    893  N   LEU   117       6.609  -9.380  -9.468  1.00 74.71           N  
ATOM    894  CA  LEU   117       7.038  -8.477  -8.405  1.00 74.99           C  
ATOM    895  C   LEU   117       5.920  -7.511  -8.029  1.00 74.01           C  
ATOM    896  CB  LEU   117       8.281  -7.695  -8.836  1.00 72.18           C  
ATOM    897  O   LEU   117       5.878  -7.011  -6.903  1.00 71.85           O  
ATOM    898  CG  LEU   117       8.904  -6.779  -7.781  1.00 69.59           C  
ATOM    899  CD1 LEU   117       9.396  -7.597  -6.592  1.00 66.68           C  
ATOM    900  CD2 LEU   117      10.044  -5.966  -8.385  1.00 68.16           C  
ATOM    901  N   PHE   118       4.916  -7.352  -8.993  1.00 74.50           N  
ATOM    902  CA  PHE   118       3.865  -6.352  -8.843  1.00 76.97           C  
ATOM    903  C   PHE   118       2.489  -7.008  -8.847  1.00 77.07           C  
ATOM    904  CB  PHE   118       3.952  -5.307  -9.959  1.00 72.38           C  
ATOM    905  O   PHE   118       1.496  -6.377  -9.213  1.00 74.90           O  
ATOM    906  CG  PHE   118       5.272  -4.587 -10.015  1.00 70.26           C  
ATOM    907  CD1 PHE   118       5.689  -3.789  -8.957  1.00 66.61           C  
ATOM    908  CD2 PHE   118       6.095  -4.708 -11.127  1.00 69.37           C  
ATOM    909  CE1 PHE   118       6.911  -3.121  -9.006  1.00 68.93           C  
ATOM    910  CE2 PHE   118       7.317  -4.044 -11.183  1.00 70.41           C  
ATOM    911  CZ  PHE   118       7.723  -3.250 -10.122  1.00 67.15           C  
ATOM    912  N   SER   119       2.473  -8.244  -8.575  1.00 81.11           N  
ATOM    913  CA  SER   119       1.188  -8.934  -8.527  1.00 82.22           C  
ATOM    914  C   SER   119       0.237  -8.266  -7.539  1.00 81.35           C  
ATOM    915  CB  SER   119       1.381 -10.403  -8.147  1.00 79.17           C  
ATOM    916  O   SER   119       0.506  -8.234  -6.336  1.00 78.63           O  
ATOM    917  OG  SER   119       0.141 -11.089  -8.143  1.00 74.77           O  
ATOM    918  N   LEU   120      -0.880  -7.789  -8.079  1.00 83.84           N  
ATOM    919  CA  LEU   120      -1.964  -7.180  -7.317  1.00 85.05           C  
ATOM    920  C   LEU   120      -3.051  -8.203  -7.004  1.00 85.49           C  
ATOM    921  CB  LEU   120      -2.564  -6.001  -8.088  1.00 82.76           C  
ATOM    922  O   LEU   120      -4.038  -7.882  -6.338  1.00 84.19           O  
ATOM    923  CG  LEU   120      -1.650  -4.792  -8.298  1.00 80.47           C  
ATOM    924  CD1 LEU   120      -2.376  -3.711  -9.092  1.00 76.37           C  
ATOM    925  CD2 LEU   120      -1.168  -4.247  -6.959  1.00 77.12           C  
ATOM    926  N   VAL   121      -2.878  -9.413  -7.429  1.00 81.60           N  
ATOM    927  CA  VAL   121      -3.908 -10.436  -7.282  1.00 82.58           C  
ATOM    928  C   VAL   121      -4.266 -10.601  -5.807  1.00 81.70           C  
ATOM    929  CB  VAL   121      -3.454 -11.789  -7.875  1.00 79.80           C  
ATOM    930  O   VAL   121      -5.444 -10.590  -5.442  1.00 79.91           O  
ATOM    931  CG1 VAL   121      -4.427 -12.901  -7.490  1.00 74.83           C  
ATOM    932  CG2 VAL   121      -3.325 -11.689  -9.394  1.00 74.07           C  
ATOM    933  N   GLY   122      -3.197 -10.712  -4.977  1.00 81.70           N  
ATOM    934  CA  GLY   122      -3.432 -10.824  -3.546  1.00 82.31           C  
ATOM    935  C   GLY   122      -4.183  -9.638  -2.970  1.00 82.80           C  
ATOM    936  O   GLY   122      -5.169  -9.812  -2.251  1.00 81.70           O  
ATOM    937  N   LYS   123      -3.792  -8.419  -3.357  1.00 82.85           N  
ATOM    938  CA  LYS   123      -4.490  -7.207  -2.936  1.00 83.27           C  
ATOM    939  C   LYS   123      -5.914  -7.174  -3.484  1.00 83.83           C  
ATOM    940  CB  LYS   123      -3.725  -5.962  -3.390  1.00 81.49           C  
ATOM    941  O   LYS   123      -6.860  -6.881  -2.750  1.00 82.63           O  
ATOM    942  CG  LYS   123      -4.434  -4.652  -3.077  1.00 78.34           C  
ATOM    943  CD  LYS   123      -4.688  -4.497  -1.583  1.00 76.62           C  
ATOM    944  CE  LYS   123      -5.159  -3.091  -1.239  1.00 74.41           C  
ATOM    945  NZ  LYS   123      -6.542  -2.831  -1.739  1.00 69.69           N  
ATOM    946  N   PHE   124      -5.991  -7.404  -4.699  1.00 83.34           N  
ATOM    947  CA  PHE   124      -7.280  -7.419  -5.379  1.00 84.73           C  
ATOM    948  C   PHE   124      -8.236  -8.396  -4.706  1.00 84.28           C  
ATOM    949  CB  PHE   124      -7.106  -7.788  -6.856  1.00 82.41           C  
ATOM    950  O   PHE   124      -9.355  -8.027  -4.342  1.00 82.73           O  
ATOM    951  CG  PHE   124      -8.404  -7.913  -7.607  1.00 77.72           C  
ATOM    952  CD1 PHE   124      -9.117  -6.781  -7.984  1.00 72.58           C  
ATOM    953  CD2 PHE   124      -8.912  -9.163  -7.937  1.00 73.55           C  
ATOM    954  CE1 PHE   124     -10.319  -6.893  -8.679  1.00 73.81           C  
ATOM    955  CE2 PHE   124     -10.112  -9.283  -8.632  1.00 73.16           C  
ATOM    956  CZ  PHE   124     -10.814  -8.147  -9.001  1.00 72.48           C  
ATOM    957  N   MET   125      -7.836  -9.612  -4.417  1.00 81.97           N  
ATOM    958  CA  MET   125      -8.640 -10.624  -3.738  1.00 82.72           C  
ATOM    959  C   MET   125      -8.957 -10.198  -2.309  1.00 81.68           C  
ATOM    960  CB  MET   125      -7.917 -11.972  -3.734  1.00 80.34           C  
ATOM    961  O   MET   125     -10.085 -10.369  -1.841  1.00 79.48           O  
ATOM    962  CG  MET   125      -7.772 -12.594  -5.114  1.00 78.12           C  
ATOM    963  SD  MET   125      -9.368 -12.685  -6.015  1.00 84.81           S  
ATOM    964  CE  MET   125     -10.298 -13.784  -4.909  1.00 73.71           C  
ATOM    965  N   HIS   126      -8.006  -9.603  -1.640  1.00 82.49           N  
ATOM    966  CA  HIS   126      -8.268  -9.026  -0.327  1.00 82.51           C  
ATOM    967  C   HIS   126      -9.356  -7.960  -0.400  1.00 82.63           C  
ATOM    968  CB  HIS   126      -6.988  -8.431   0.262  1.00 81.09           C  
ATOM    969  O   HIS   126     -10.293  -7.967   0.401  1.00 80.67           O  
ATOM    970  CG  HIS   126      -7.199  -7.720   1.561  1.00 78.95           C  
ATOM    971  CD2 HIS   126      -7.286  -6.400   1.848  1.00 76.51           C  
ATOM    972  ND1 HIS   126      -7.343  -8.386   2.759  1.00 75.43           N  
ATOM    973  CE1 HIS   126      -7.512  -7.503   3.729  1.00 76.15           C  
ATOM    974  NE2 HIS   126      -7.481  -6.291   3.203  1.00 75.92           N  
ATOM    975  N   ASP   127      -9.268  -7.078  -1.313  1.00 82.97           N  
ATOM    976  CA  ASP   127     -10.249  -6.005  -1.441  1.00 83.08           C  
ATOM    977  C   ASP   127     -11.641  -6.564  -1.723  1.00 82.95           C  
ATOM    978  CB  ASP   127      -9.839  -5.032  -2.549  1.00 81.69           C  
ATOM    979  O   ASP   127     -12.622  -6.143  -1.107  1.00 81.02           O  
ATOM    980  CG  ASP   127      -8.701  -4.113  -2.140  1.00 79.56           C  
ATOM    981  OD1 ASP   127      -8.415  -3.999  -0.928  1.00 79.45           O  
ATOM    982  OD2 ASP   127      -8.088  -3.495  -3.037  1.00 78.51           O  
ATOM    983  N   ILE   128     -11.770  -7.567  -2.514  1.00 81.89           N  
ATOM    984  CA  ILE   128     -13.041  -8.204  -2.843  1.00 82.59           C  
ATOM    985  C   ILE   128     -13.557  -8.980  -1.633  1.00 82.14           C  
ATOM    986  CB  ILE   128     -12.904  -9.142  -4.063  1.00 80.22           C  
ATOM    987  O   ILE   128     -14.715  -8.827  -1.237  1.00 80.15           O  
ATOM    988  CG1 ILE   128     -12.756  -8.325  -5.351  1.00 74.23           C  
ATOM    989  CG2 ILE   128     -14.103 -10.092  -4.151  1.00 72.36           C  
ATOM    990  CD1 ILE   128     -12.372  -9.153  -6.569  1.00 70.79           C  
ATOM    991  N   ASN   129     -12.735  -9.803  -1.017  1.00 80.33           N  
ATOM    992  CA  ASN   129     -13.151 -10.752   0.009  1.00 79.90           C  
ATOM    993  C   ASN   129     -13.302 -10.077   1.370  1.00 79.23           C  
ATOM    994  CB  ASN   129     -12.160 -11.915   0.100  1.00 78.76           C  
ATOM    995  O   ASN   129     -14.134 -10.485   2.181  1.00 76.87           O  
ATOM    996  CG  ASN   129     -12.195 -12.808  -1.124  1.00 78.05           C  
ATOM    997  ND2 ASN   129     -11.057 -13.410  -1.451  1.00 78.98           N  
ATOM    998  OD1 ASN   129     -13.235 -12.956  -1.770  1.00 79.25           O  
ATOM    999  N   VAL   130     -12.535  -9.029   1.628  1.00 78.99           N  
ATOM   1000  CA  VAL   130     -12.471  -8.419   2.952  1.00 78.61           C  
ATOM   1001  C   VAL   130     -12.988  -6.984   2.886  1.00 78.55           C  
ATOM   1002  CB  VAL   130     -11.033  -8.442   3.518  1.00 77.33           C  
ATOM   1003  O   VAL   130     -13.985  -6.647   3.530  1.00 76.11           O  
ATOM   1004  CG1 VAL   130     -11.000  -7.863   4.931  1.00 78.28           C  
ATOM   1005  CG2 VAL   130     -10.479  -9.866   3.507  1.00 77.52           C  
ATOM   1006  N   ALA   131     -12.489  -6.197   1.994  1.00 79.63           N  
ATOM   1007  CA  ALA   131     -12.822  -4.775   2.003  1.00 79.70           C  
ATOM   1008  C   ALA   131     -14.230  -4.538   1.465  1.00 80.06           C  
ATOM   1009  CB  ALA   131     -11.803  -3.985   1.186  1.00 78.05           C  
ATOM   1010  O   ALA   131     -15.023  -3.820   2.079  1.00 78.43           O  
ATOM   1011  N   TRP   132     -14.584  -5.254   0.405  1.00 80.66           N  
ATOM   1012  CA  TRP   132     -15.868  -5.034  -0.251  1.00 83.97           C  
ATOM   1013  C   TRP   132     -17.021  -5.453   0.655  1.00 81.69           C  
ATOM   1014  CB  TRP   132     -15.935  -5.803  -1.573  1.00 78.57           C  
ATOM   1015  O   TRP   132     -17.989  -4.708   0.823  1.00 78.66           O  
ATOM   1016  CG  TRP   132     -17.185  -5.549  -2.362  1.00 68.15           C  
ATOM   1017  CD1 TRP   132     -18.196  -6.435  -2.612  1.00 59.92           C  
ATOM   1018  CD2 TRP   132     -17.552  -4.328  -3.010  1.00 63.49           C  
ATOM   1019  CE2 TRP   132     -18.801  -4.544  -3.634  1.00 61.30           C  
ATOM   1020  CE3 TRP   132     -16.946  -3.069  -3.124  1.00 71.18           C  
ATOM   1021  NE1 TRP   132     -19.171  -5.837  -3.376  1.00 75.03           N  
ATOM   1022  CH2 TRP   132     -18.841  -2.325  -4.456  1.00 69.54           C  
ATOM   1023  CZ2 TRP   132     -19.455  -3.547  -4.361  1.00 74.32           C  
ATOM   1024  CZ3 TRP   132     -17.599  -2.078  -3.848  1.00 68.36           C  
ATOM   1025  N   PRO   133     -17.077  -6.584   1.338  1.00 79.84           N  
ATOM   1026  CA  PRO   133     -18.093  -6.886   2.349  1.00 79.59           C  
ATOM   1027  C   PRO   133     -18.126  -5.858   3.477  1.00 79.74           C  
ATOM   1028  CB  PRO   133     -17.671  -8.260   2.874  1.00 78.34           C  
ATOM   1029  O   PRO   133     -19.206  -5.458   3.922  1.00 78.04           O  
ATOM   1030  CG  PRO   133     -16.948  -8.900   1.733  1.00 77.94           C  
ATOM   1031  CD  PRO   133     -16.140  -7.847   1.030  1.00 78.95           C  
ATOM   1032  N   ALA   134     -16.971  -5.370   3.928  1.00 79.21           N  
ATOM   1033  CA  ALA   134     -16.904  -4.312   4.932  1.00 79.10           C  
ATOM   1034  C   ALA   134     -17.574  -3.036   4.429  1.00 79.89           C  
ATOM   1035  CB  ALA   134     -15.453  -4.032   5.315  1.00 77.48           C  
ATOM   1036  O   ALA   134     -18.436  -2.471   5.106  1.00 78.78           O  
ATOM   1037  N   TRP   135     -17.355  -2.647   3.169  1.00 75.59           N  
ATOM   1038  CA  TRP   135     -17.936  -1.468   2.534  1.00 82.42           C  
ATOM   1039  C   TRP   135     -19.457  -1.570   2.486  1.00 77.23           C  
ATOM   1040  CB  TRP   135     -17.379  -1.289   1.119  1.00 74.44           C  
ATOM   1041  O   TRP   135     -20.158  -0.567   2.642  1.00 73.40           O  
ATOM   1042  CG  TRP   135     -16.016  -0.665   1.076  1.00 63.43           C  
ATOM   1043  CD1 TRP   135     -14.844  -1.269   0.713  1.00 54.88           C  
ATOM   1044  CD2 TRP   135     -15.685   0.685   1.412  1.00 60.72           C  
ATOM   1045  CE2 TRP   135     -14.292   0.831   1.230  1.00 62.41           C  
ATOM   1046  CE3 TRP   135     -16.431   1.788   1.850  1.00 73.31           C  
ATOM   1047  NE1 TRP   135     -13.803  -0.374   0.804  1.00 77.62           N  
ATOM   1048  CH2 TRP   135     -14.383   3.100   1.898  1.00 70.61           C  
ATOM   1049  CZ2 TRP   135     -13.629   2.038   1.470  1.00 76.28           C  
ATOM   1050  CZ3 TRP   135     -15.770   2.987   2.089  1.00 68.09           C  
ATOM   1051  N   ARG   136     -20.018  -2.751   2.410  1.00 81.44           N  
ATOM   1052  CA  ARG   136     -21.460  -2.971   2.389  1.00 82.41           C  
ATOM   1053  C   ARG   136     -22.082  -2.659   3.746  1.00 82.58           C  
ATOM   1054  CB  ARG   136     -21.778  -4.413   1.986  1.00 80.13           C  
ATOM   1055  O   ARG   136     -23.262  -2.315   3.830  1.00 81.54           O  
ATOM   1056  CG  ARG   136     -21.594  -4.693   0.503  1.00 75.99           C  
ATOM   1057  CD  ARG   136     -21.883  -6.149   0.164  1.00 74.87           C  
ATOM   1058  NE  ARG   136     -21.928  -6.367  -1.279  1.00 68.21           N  
ATOM   1059  NH1 ARG   136     -22.504  -8.600  -1.131  1.00 58.05           N  
ATOM   1060  NH2 ARG   136     -22.234  -7.614  -3.183  1.00 53.70           N  
ATOM   1061  CZ  ARG   136     -22.222  -7.527  -1.861  1.00 70.79           C  
ATOM   1062  N   ASN   137     -21.262  -2.673   4.798  1.00 81.59           N  
ATOM   1063  CA  ASN   137     -21.695  -2.403   6.165  1.00 82.81           C  
ATOM   1064  C   ASN   137     -21.299  -0.999   6.612  1.00 83.35           C  
ATOM   1065  CB  ASN   137     -21.123  -3.448   7.125  1.00 79.16           C  
ATOM   1066  O   ASN   137     -21.451  -0.651   7.785  1.00 81.89           O  
ATOM   1067  CG  ASN   137     -21.681  -4.836   6.879  1.00 72.48           C  
ATOM   1068  ND2 ASN   137     -20.846  -5.852   7.063  1.00 68.15           N  
ATOM   1069  OD1 ASN   137     -22.852  -4.993   6.525  1.00 68.68           O  
ATOM   1070  N   LEU   138     -20.818  -0.166   5.720  1.00 75.44           N  
ATOM   1071  CA  LEU   138     -20.281   1.148   6.056  1.00 79.51           C  
ATOM   1072  C   LEU   138     -21.338   2.008   6.740  1.00 79.99           C  
ATOM   1073  CB  LEU   138     -19.766   1.854   4.800  1.00 75.89           C  
ATOM   1074  O   LEU   138     -21.041   2.712   7.708  1.00 79.78           O  
ATOM   1075  CG  LEU   138     -19.175   3.251   5.001  1.00 75.00           C  
ATOM   1076  CD1 LEU   138     -17.970   3.187   5.934  1.00 72.47           C  
ATOM   1077  CD2 LEU   138     -18.787   3.866   3.661  1.00 75.84           C  
ATOM   1078  N   ALA   139     -22.586   1.818   6.365  1.00 75.03           N  
ATOM   1079  CA  ALA   139     -23.678   2.577   6.969  1.00 80.82           C  
ATOM   1080  C   ALA   139     -23.870   2.192   8.433  1.00 79.18           C  
ATOM   1081  CB  ALA   139     -24.973   2.356   6.190  1.00 77.42           C  
ATOM   1082  O   ALA   139     -24.175   3.044   9.270  1.00 80.06           O  
ATOM   1083  N   GLU   140     -23.725   0.934   8.782  1.00 82.90           N  
ATOM   1084  CA  GLU   140     -23.788   0.461  10.162  1.00 83.96           C  
ATOM   1085  C   GLU   140     -22.575   0.930  10.961  1.00 82.47           C  
ATOM   1086  CB  GLU   140     -23.887  -1.066  10.203  1.00 79.88           C  
ATOM   1087  O   GLU   140     -22.717   1.426  12.081  1.00 80.86           O  
ATOM   1088  CG  GLU   140     -25.204  -1.612   9.672  1.00 70.26           C  
ATOM   1089  CD  GLU   140     -26.419  -1.070  10.409  1.00 67.39           C  
ATOM   1090  OE1 GLU   140     -26.409  -1.046  11.660  1.00 67.57           O  
ATOM   1091  OE2 GLU   140     -27.389  -0.667   9.728  1.00 63.04           O  
ATOM   1092  N   VAL   141     -21.372   0.898  10.388  1.00 80.15           N  
ATOM   1093  CA  VAL   141     -20.138   1.371  11.006  1.00 80.89           C  
ATOM   1094  C   VAL   141     -20.234   2.871  11.272  1.00 81.49           C  
ATOM   1095  CB  VAL   141     -18.907   1.064  10.124  1.00 78.88           C  
ATOM   1096  O   VAL   141     -19.926   3.334  12.373  1.00 80.48           O  
ATOM   1097  CG1 VAL   141     -17.657   1.738  10.687  1.00 74.86           C  
ATOM   1098  CG2 VAL   141     -18.697  -0.445  10.008  1.00 73.68           C  
ATOM   1099  N   VAL   142     -20.864   3.628  10.294  1.00 74.84           N  
ATOM   1100  CA  VAL   142     -21.039   5.068  10.458  1.00 79.02           C  
ATOM   1101  C   VAL   142     -22.069   5.341  11.552  1.00 77.65           C  
ATOM   1102  CB  VAL   142     -21.473   5.741   9.137  1.00 76.19           C  
ATOM   1103  O   VAL   142     -21.932   6.298  12.317  1.00 77.91           O  
ATOM   1104  CG1 VAL   142     -21.933   7.176   9.387  1.00 73.46           C  
ATOM   1105  CG2 VAL   142     -20.331   5.712   8.123  1.00 70.42           C  
ATOM   1106  N   ARG   143     -23.061   4.525  11.839  1.00 80.84           N  
ATOM   1107  CA  ARG   143     -24.125   4.720  12.819  1.00 83.39           C  
ATOM   1108  C   ARG   143     -23.654   4.350  14.221  1.00 78.44           C  
ATOM   1109  CB  ARG   143     -25.358   3.894  12.445  1.00 80.53           C  
ATOM   1110  O   ARG   143     -24.050   4.982  15.202  1.00 77.26           O  
ATOM   1111  CG  ARG   143     -26.206   4.515  11.346  1.00 75.07           C  
ATOM   1112  CD  ARG   143     -27.419   3.656  11.017  1.00 72.16           C  
ATOM   1113  NE  ARG   143     -27.953   3.963   9.693  1.00 73.24           N  
ATOM   1114  NH1 ARG   143     -27.566   1.858   8.823  1.00 59.67           N  
ATOM   1115  NH2 ARG   143     -28.517   3.486   7.519  1.00 53.63           N  
ATOM   1116  CZ  ARG   143     -28.011   3.102   8.681  1.00 73.60           C  
ATOM   1117  N   HIS   144     -22.749   3.343  14.260  1.00 82.67           N  
ATOM   1118  CA  HIS   144     -22.493   2.712  15.550  1.00 82.39           C  
ATOM   1119  C   HIS   144     -21.017   2.805  15.925  1.00 78.28           C  
ATOM   1120  CB  HIS   144     -22.937   1.248  15.528  1.00 79.56           C  
ATOM   1121  O   HIS   144     -20.627   2.418  17.029  1.00 74.01           O  
ATOM   1122  CG  HIS   144     -24.409   1.071  15.326  1.00 77.55           C  
ATOM   1123  CD2 HIS   144     -25.102   0.419  14.364  1.00 77.45           C  
ATOM   1124  ND1 HIS   144     -25.347   1.608  16.182  1.00 76.31           N  
ATOM   1125  CE1 HIS   144     -26.557   1.291  15.753  1.00 77.09           C  
ATOM   1126  NE2 HIS   144     -26.437   0.570  14.651  1.00 75.41           N  
ATOM   1127  N   GLY   145     -20.195   3.454  14.967  1.00 77.73           N  
ATOM   1128  CA  GLY   145     -18.746   3.401  15.087  1.00 76.15           C  
ATOM   1129  C   GLY   145     -18.158   2.081  14.625  1.00 74.62           C  
ATOM   1130  O   GLY   145     -18.892   1.124  14.369  1.00 70.95           O  
ATOM   1131  N   ALA   146     -16.942   2.099  14.337  1.00 75.31           N  
ATOM   1132  CA  ALA   146     -16.225   0.866  14.022  1.00 74.62           C  
ATOM   1133  C   ALA   146     -16.403  -0.170  15.128  1.00 75.03           C  
ATOM   1134  CB  ALA   146     -14.742   1.155  13.802  1.00 71.27           C  
ATOM   1135  O   ALA   146     -16.388   0.169  16.313  1.00 71.08           O  
ATOM   1136  N   ARG   147     -16.722  -1.376  14.750  1.00 69.85           N  
ATOM   1137  CA  ARG   147     -16.623  -2.476  15.705  1.00 68.91           C  
ATOM   1138  C   ARG   147     -15.201  -2.611  16.239  1.00 69.46           C  
ATOM   1139  CB  ARG   147     -17.068  -3.790  15.060  1.00 65.87           C  
ATOM   1140  O   ARG   147     -14.242  -2.637  15.465  1.00 66.75           O  
ATOM   1141  CG  ARG   147     -18.543  -3.829  14.693  1.00 62.32           C  
ATOM   1142  CD  ARG   147     -18.948  -5.183  14.128  1.00 61.90           C  
ATOM   1143  NE  ARG   147     -20.373  -5.230  13.812  1.00 48.60           N  
ATOM   1144  NH1 ARG   147     -20.378  -7.462  13.216  1.00 41.92           N  
ATOM   1145  NH2 ARG   147     -22.317  -6.244  13.128  1.00 38.57           N  
ATOM   1146  CZ  ARG   147     -21.019  -6.312  13.386  1.00 56.58           C  
ATOM   1147  N   ASP   148     -15.072  -2.563  17.514  1.00 63.24           N  
ATOM   1148  CA  ASP   148     -13.803  -2.981  18.101  1.00 62.71           C  
ATOM   1149  C   ASP   148     -13.409  -4.376  17.620  1.00 63.30           C  
ATOM   1150  CB  ASP   148     -13.883  -2.955  19.629  1.00 58.70           C  
ATOM   1151  O   ASP   148     -13.988  -5.374  18.053  1.00 60.40           O  
ATOM   1152  CG  ASP   148     -12.547  -3.223  20.297  1.00 55.14           C  
ATOM   1153  OD1 ASP   148     -11.530  -3.383  19.587  1.00 55.24           O  
ATOM   1154  OD2 ASP   148     -12.510  -3.279  21.546  1.00 58.79           O  
ATOM   1155  N   THR   149     -12.544  -4.481  16.742  1.00 61.18           N  
ATOM   1156  CA  THR   149     -11.963  -5.720  16.238  1.00 60.05           C  
ATOM   1157  C   THR   149     -10.778  -6.151  17.097  1.00 61.28           C  
ATOM   1158  CB  THR   149     -11.511  -5.570  14.773  1.00 57.66           C  
ATOM   1159  O   THR   149     -10.113  -7.144  16.793  1.00 59.27           O  
ATOM   1160  CG2 THR   149     -12.701  -5.314  13.854  1.00 53.57           C  
ATOM   1161  OG1 THR   149     -10.598  -4.470  14.672  1.00 56.85           O  
ATOM   1162  N   SER   150     -10.395  -5.364  18.200  1.00 53.14           N  
ATOM   1163  CA  SER   150      -9.228  -5.618  19.038  1.00 52.53           C  
ATOM   1164  C   SER   150      -9.305  -6.995  19.690  1.00 53.36           C  
ATOM   1165  CB  SER   150      -9.097  -4.541  20.116  1.00 48.60           C  
ATOM   1166  O   SER   150      -8.305  -7.503  20.201  1.00 51.32           O  
ATOM   1167  OG  SER   150     -10.159  -4.633  21.051  1.00 44.51           O  
ATOM   1168  N   GLY   151     -10.465  -7.705  19.614  1.00 53.35           N  
ATOM   1169  CA  GLY   151     -10.597  -9.039  20.177  1.00 52.82           C  
ATOM   1170  C   GLY   151     -10.571 -10.135  19.128  1.00 53.89           C  
ATOM   1171  O   GLY   151     -10.611 -11.321  19.460  1.00 52.03           O  
ATOM   1172  N   ALA   152     -10.647  -9.764  17.854  1.00 58.73           N  
ATOM   1173  CA  ALA   152     -10.533 -10.766  16.797  1.00 58.03           C  
ATOM   1174  C   ALA   152      -9.101 -11.277  16.678  1.00 58.78           C  
ATOM   1175  CB  ALA   152     -11.001 -10.187  15.464  1.00 55.19           C  
ATOM   1176  O   ALA   152      -8.149 -10.494  16.723  1.00 56.70           O  
ATOM   1177  N   GLU   153      -8.933 -12.546  16.804  1.00 57.46           N  
ATOM   1178  CA  GLU   153      -7.653 -13.246  16.769  1.00 55.79           C  
ATOM   1179  C   GLU   153      -6.771 -12.727  15.638  1.00 56.53           C  
ATOM   1180  CB  GLU   153      -7.868 -14.755  16.619  1.00 50.93           C  
ATOM   1181  O   GLU   153      -5.554 -12.925  15.651  1.00 53.16           O  
ATOM   1182  CG  GLU   153      -8.483 -15.413  17.845  1.00 46.81           C  
ATOM   1183  CD  GLU   153      -8.508 -16.931  17.763  1.00 47.48           C  
ATOM   1184  OE1 GLU   153      -8.396 -17.480  16.643  1.00 52.38           O  
ATOM   1185  OE2 GLU   153      -8.641 -17.577  18.826  1.00 47.32           O  
ATOM   1186  N   SER   154      -7.215 -12.031  14.763  1.00 62.77           N  
ATOM   1187  CA  SER   154      -6.505 -11.193  13.803  1.00 62.36           C  
ATOM   1188  C   SER   154      -6.849  -9.720  13.995  1.00 62.77           C  
ATOM   1189  CB  SER   154      -6.833 -11.619  12.372  1.00 58.72           C  
ATOM   1190  O   SER   154      -8.019  -9.366  14.157  1.00 59.76           O  
ATOM   1191  OG  SER   154      -6.223 -10.748  11.435  1.00 57.46           O  
ATOM   1192  N   PRO   155      -5.797  -8.809  14.145  1.00 56.52           N  
ATOM   1193  CA  PRO   155      -6.070  -7.393  14.401  1.00 55.02           C  
ATOM   1194  C   PRO   155      -7.233  -6.856  13.569  1.00 56.93           C  
ATOM   1195  CB  PRO   155      -4.758  -6.705  14.014  1.00 52.18           C  
ATOM   1196  O   PRO   155      -7.898  -5.900  13.976  1.00 54.95           O  
ATOM   1197  CG  PRO   155      -3.717  -7.770  14.143  1.00 50.23           C  
ATOM   1198  CD  PRO   155      -4.360  -9.101  13.880  1.00 50.51           C  
ATOM   1199  N   ASN   156      -7.709  -7.710  12.608  1.00 59.24           N  
ATOM   1200  CA  ASN   156      -8.783  -7.239  11.740  1.00 59.32           C  
ATOM   1201  C   ASN   156      -9.766  -8.357  11.407  1.00 60.48           C  
ATOM   1202  CB  ASN   156      -8.210  -6.636  10.455  1.00 56.42           C  
ATOM   1203  O   ASN   156     -10.589  -8.217  10.500  1.00 59.19           O  
ATOM   1204  CG  ASN   156      -7.316  -5.441  10.720  1.00 54.54           C  
ATOM   1205  ND2 ASN   156      -6.363  -5.203   9.825  1.00 51.13           N  
ATOM   1206  OD1 ASN   156      -7.479  -4.737  11.720  1.00 55.31           O  
ATOM   1207  N   GLY   157      -9.622  -9.513  11.996  1.00 69.88           N  
ATOM   1208  CA  GLY   157     -10.513 -10.611  11.654  1.00 70.18           C  
ATOM   1209  C   GLY   157     -10.241 -11.195  10.281  1.00 71.09           C  
ATOM   1210  O   GLY   157     -11.060 -11.944   9.745  1.00 69.87           O  
ATOM   1211  N   ILE   158      -9.115 -10.805   9.657  1.00 74.36           N  
ATOM   1212  CA  ILE   158      -8.703 -11.267   8.336  1.00 74.69           C  
ATOM   1213  C   ILE   158      -8.155 -12.689   8.434  1.00 75.96           C  
ATOM   1214  CB  ILE   158      -7.646 -10.327   7.712  1.00 73.17           C  
ATOM   1215  O   ILE   158      -7.279 -12.968   9.256  1.00 75.44           O  
ATOM   1216  CG1 ILE   158      -8.185  -8.893   7.638  1.00 72.06           C  
ATOM   1217  CG2 ILE   158      -7.229 -10.828   6.327  1.00 72.55           C  
ATOM   1218  CD1 ILE   158      -7.144  -7.862   7.222  1.00 69.81           C  
ATOM   1219  N   ALA   159      -8.859 -13.564   7.646  1.00 77.31           N  
ATOM   1220  CA  ALA   159      -8.299 -14.908   7.531  1.00 77.68           C  
ATOM   1221  C   ALA   159      -6.818 -14.855   7.166  1.00 78.48           C  
ATOM   1222  CB  ALA   159      -9.071 -15.718   6.492  1.00 75.99           C  
ATOM   1223  O   ALA   159      -6.368 -13.919   6.501  1.00 77.51           O  
ATOM   1224  N   GLN   160      -6.166 -15.773   7.571  1.00 78.11           N  
ATOM   1225  CA  GLN   160      -4.711 -15.819   7.474  1.00 78.76           C  
ATOM   1226  C   GLN   160      -4.255 -15.783   6.018  1.00 79.67           C  
ATOM   1227  CB  GLN   160      -4.165 -17.071   8.163  1.00 75.85           C  
ATOM   1228  O   GLN   160      -3.292 -15.091   5.680  1.00 78.63           O  
ATOM   1229  CG  GLN   160      -2.647 -17.183   8.123  1.00 70.92           C  
ATOM   1230  CD  GLN   160      -2.127 -18.387   8.885  1.00 69.04           C  
ATOM   1231  NE2 GLN   160      -0.911 -18.813   8.562  1.00 62.64           N  
ATOM   1232  OE1 GLN   160      -2.813 -18.930   9.757  1.00 68.29           O  
ATOM   1233  N   GLU   161      -4.773 -16.484   5.198  1.00 80.39           N  
ATOM   1234  CA  GLU   161      -4.552 -16.542   3.756  1.00 80.55           C  
ATOM   1235  C   GLU   161      -4.797 -15.184   3.105  1.00 81.04           C  
ATOM   1236  CB  GLU   161      -5.451 -17.603   3.116  1.00 78.79           C  
ATOM   1237  O   GLU   161      -3.995 -14.726   2.289  1.00 79.97           O  
ATOM   1238  CG  GLU   161      -5.148 -19.022   3.573  1.00 74.92           C  
ATOM   1239  CD  GLU   161      -5.675 -19.329   4.966  1.00 73.30           C  
ATOM   1240  OE1 GLU   161      -6.482 -18.534   5.499  1.00 72.79           O  
ATOM   1241  OE2 GLU   161      -5.277 -20.373   5.530  1.00 70.12           O  
ATOM   1242  N   ASP   162      -5.759 -14.470   3.573  1.00 81.47           N  
ATOM   1243  CA  ASP   162      -6.107 -13.142   3.076  1.00 81.83           C  
ATOM   1244  C   ASP   162      -5.074 -12.105   3.510  1.00 82.45           C  
ATOM   1245  CB  ASP   162      -7.499 -12.734   3.566  1.00 79.99           C  
ATOM   1246  O   ASP   162      -4.717 -11.215   2.735  1.00 81.40           O  
ATOM   1247  CG  ASP   162      -8.600 -13.641   3.044  1.00 76.46           C  
ATOM   1248  OD1 ASP   162      -8.493 -14.135   1.901  1.00 75.85           O  
ATOM   1249  OD2 ASP   162      -9.584 -13.862   3.782  1.00 76.28           O  
ATOM   1250  N   TYR   163      -4.574 -12.335   4.693  1.00 83.18           N  
ATOM   1251  CA  TYR   163      -3.553 -11.425   5.198  1.00 83.70           C  
ATOM   1252  C   TYR   163      -2.252 -11.578   4.419  1.00 84.04           C  
ATOM   1253  CB  TYR   163      -3.301 -11.673   6.689  1.00 82.18           C  
ATOM   1254  O   TYR   163      -1.629 -10.584   4.039  1.00 83.15           O  
ATOM   1255  CG  TYR   163      -2.398 -10.648   7.331  1.00 79.85           C  
ATOM   1256  CD1 TYR   163      -2.833  -9.341   7.539  1.00 76.95           C  
ATOM   1257  CD2 TYR   163      -1.109 -10.983   7.729  1.00 77.42           C  
ATOM   1258  CE1 TYR   163      -2.004  -8.392   8.128  1.00 76.47           C  
ATOM   1259  CE2 TYR   163      -0.271 -10.043   8.319  1.00 76.16           C  
ATOM   1260  OH  TYR   163       0.099  -7.817   9.099  1.00 71.95           O  
ATOM   1261  CZ  TYR   163      -0.727  -8.752   8.515  1.00 73.36           C  
ATOM   1262  N   GLU   164      -1.771 -12.789   4.034  1.00 82.84           N  
ATOM   1263  CA  GLU   164      -0.599 -13.041   3.201  1.00 83.25           C  
ATOM   1264  C   GLU   164      -0.793 -12.484   1.793  1.00 83.19           C  
ATOM   1265  CB  GLU   164      -0.297 -14.541   3.136  1.00 81.89           C  
ATOM   1266  O   GLU   164       0.113 -11.861   1.236  1.00 82.34           O  
ATOM   1267  CG  GLU   164       0.257 -15.113   4.433  1.00 80.03           C  
ATOM   1268  CD  GLU   164       0.527 -16.607   4.362  1.00 79.50           C  
ATOM   1269  OE1 GLU   164       0.381 -17.200   3.269  1.00 79.79           O  
ATOM   1270  OE2 GLU   164       0.886 -17.191   5.409  1.00 79.79           O  
ATOM   1271  N   SER   165      -2.014 -12.617   1.310  1.00 82.87           N  
ATOM   1272  CA  SER   165      -2.403 -12.043   0.026  1.00 82.86           C  
ATOM   1273  C   SER   165      -2.366 -10.519   0.069  1.00 83.13           C  
ATOM   1274  CB  SER   165      -3.802 -12.516  -0.372  1.00 81.17           C  
ATOM   1275  O   SER   165      -1.763  -9.882  -0.798  1.00 81.80           O  
ATOM   1276  OG  SER   165      -3.814 -13.916  -0.595  1.00 75.95           O  
ATOM   1277  N   LEU   166      -2.863  -9.927   1.123  1.00 84.49           N  
ATOM   1278  CA  LEU   166      -2.858  -8.485   1.344  1.00 84.97           C  
ATOM   1279  C   LEU   166      -1.431  -7.952   1.417  1.00 85.69           C  
ATOM   1280  CB  LEU   166      -3.611  -8.136   2.630  1.00 83.57           C  
ATOM   1281  O   LEU   166      -1.072  -7.024   0.688  1.00 85.11           O  
ATOM   1282  CG  LEU   166      -3.579  -6.669   3.059  1.00 80.42           C  
ATOM   1283  CD1 LEU   166      -4.253  -5.794   2.006  1.00 77.17           C  
ATOM   1284  CD2 LEU   166      -4.251  -6.493   4.416  1.00 77.56           C  
ATOM   1285  N   VAL   167      -0.598  -8.565   2.205  1.00 85.91           N  
ATOM   1286  CA  VAL   167       0.781  -8.143   2.430  1.00 86.43           C  
ATOM   1287  C   VAL   167       1.580  -8.277   1.136  1.00 86.41           C  
ATOM   1288  CB  VAL   167       1.449  -8.962   3.557  1.00 84.68           C  
ATOM   1289  O   VAL   167       2.372  -7.395   0.794  1.00 85.28           O  
ATOM   1290  CG1 VAL   167       2.947  -8.670   3.622  1.00 78.55           C  
ATOM   1291  CG2 VAL   167       0.784  -8.664   4.899  1.00 78.01           C  
ATOM   1292  N   GLY   168       1.329  -9.313   0.319  1.00 83.47           N  
ATOM   1293  CA  GLY   168       1.900  -9.450  -1.011  1.00 82.93           C  
ATOM   1294  C   GLY   168       1.441  -8.369  -1.972  1.00 82.43           C  
ATOM   1295  O   GLY   168       2.256  -7.777  -2.682  1.00 80.76           O  
ATOM   1296  N   GLY   169       0.190  -7.962  -1.940  1.00 84.27           N  
ATOM   1297  CA  GLY   169      -0.424  -6.981  -2.820  1.00 84.19           C  
ATOM   1298  C   GLY   169       0.034  -5.562  -2.543  1.00 84.03           C  
ATOM   1299  O   GLY   169       0.219  -4.771  -3.471  1.00 81.85           O  
ATOM   1300  N   ILE   170       0.328  -5.182  -1.327  1.00 85.22           N  
ATOM   1301  CA  ILE   170       0.769  -3.848  -0.932  1.00 85.57           C  
ATOM   1302  C   ILE   170       2.194  -3.608  -1.424  1.00 86.25           C  
ATOM   1303  CB  ILE   170       0.692  -3.658   0.600  1.00 82.80           C  
ATOM   1304  O   ILE   170       2.648  -2.464  -1.496  1.00 84.82           O  
ATOM   1305  CG1 ILE   170      -0.769  -3.667   1.066  1.00 73.10           C  
ATOM   1306  CG2 ILE   170       1.392  -2.362   1.019  1.00 73.37           C  
ATOM   1307  CD1 ILE   170      -0.936  -3.821   2.572  1.00 70.17           C  
ATOM   1308  N   ASN   171       2.942  -4.595  -1.877  1.00 86.70           N  
ATOM   1309  CA  ASN   171       4.328  -4.562  -2.333  1.00 87.15           C  
ATOM   1310  C   ASN   171       4.481  -3.724  -3.599  1.00 86.75           C  
ATOM   1311  CB  ASN   171       4.850  -5.980  -2.568  1.00 85.55           C  
ATOM   1312  O   ASN   171       5.557  -3.186  -3.866  1.00 84.86           O  
ATOM   1313  CG  ASN   171       5.190  -6.699  -1.277  1.00 83.23           C  
ATOM   1314  ND2 ASN   171       5.218  -8.025  -1.326  1.00 82.70           N  
ATOM   1315  OD1 ASN   171       5.426  -6.066  -0.244  1.00 82.06           O  
ATOM   1316  N   PHE   172       3.376  -3.519  -4.343  1.00 86.18           N  
ATOM   1317  CA  PHE   172       3.407  -2.797  -5.609  1.00 86.58           C  
ATOM   1318  C   PHE   172       3.797  -1.340  -5.393  1.00 86.62           C  
ATOM   1319  CB  PHE   172       2.048  -2.879  -6.310  1.00 83.25           C  
ATOM   1320  O   PHE   172       4.399  -0.716  -6.269  1.00 84.71           O  
ATOM   1321  CG  PHE   172       1.935  -1.993  -7.521  1.00 75.16           C  
ATOM   1322  CD1 PHE   172       2.446  -2.399  -8.747  1.00 68.66           C  
ATOM   1323  CD2 PHE   172       1.317  -0.752  -7.433  1.00 69.07           C  
ATOM   1324  CE1 PHE   172       2.343  -1.581  -9.870  1.00 66.12           C  
ATOM   1325  CE2 PHE   172       1.210   0.071  -8.550  1.00 65.38           C  
ATOM   1326  CZ  PHE   172       1.725  -0.345  -9.768  1.00 66.21           C  
ATOM   1327  N   TRP   173       3.721  -0.789  -4.171  1.00 87.23           N  
ATOM   1328  CA  TRP   173       4.040   0.600  -3.858  1.00 90.08           C  
ATOM   1329  C   TRP   173       5.502   0.744  -3.449  1.00 90.68           C  
ATOM   1330  CB  TRP   173       3.130   1.122  -2.743  1.00 86.53           C  
ATOM   1331  O   TRP   173       6.055   1.846  -3.477  1.00 89.97           O  
ATOM   1332  CG  TRP   173       1.667   1.033  -3.058  1.00 74.49           C  
ATOM   1333  CD1 TRP   173       0.728   0.283  -2.407  1.00 66.34           C  
ATOM   1334  CD2 TRP   173       0.977   1.717  -4.109  1.00 68.64           C  
ATOM   1335  CE2 TRP   173      -0.381   1.334  -4.035  1.00 66.04           C  
ATOM   1336  CE3 TRP   173       1.375   2.618  -5.106  1.00 69.55           C  
ATOM   1337  NE1 TRP   173      -0.506   0.459  -2.990  1.00 78.08           N  
ATOM   1338  CH2 TRP   173      -0.927   2.702  -5.888  1.00 70.66           C  
ATOM   1339  CZ2 TRP   173      -1.343   1.822  -4.922  1.00 76.93           C  
ATOM   1340  CZ3 TRP   173       0.415   3.102  -5.988  1.00 69.16           C  
ATOM   1341  N   ALA   174       6.188  -0.275  -3.150  1.00 93.11           N  
ATOM   1342  CA  ALA   174       7.496  -0.230  -2.501  1.00 94.14           C  
ATOM   1343  C   ALA   174       8.549   0.367  -3.430  1.00 94.63           C  
ATOM   1344  CB  ALA   174       7.917  -1.628  -2.054  1.00 93.23           C  
ATOM   1345  O   ALA   174       9.311   1.250  -3.029  1.00 94.51           O  
ATOM   1346  N   PRO   175       8.704   0.125  -4.746  1.00 91.60           N  
ATOM   1347  CA  PRO   175       9.824   0.582  -5.572  1.00 92.34           C  
ATOM   1348  C   PRO   175       9.878   2.102  -5.705  1.00 92.69           C  
ATOM   1349  CB  PRO   175       9.553  -0.075  -6.928  1.00 90.93           C  
ATOM   1350  O   PRO   175      10.917   2.712  -5.440  1.00 92.12           O  
ATOM   1351  CG  PRO   175       8.773  -1.309  -6.606  1.00 89.30           C  
ATOM   1352  CD  PRO   175       7.835  -0.998  -5.475  1.00 89.03           C  
ATOM   1353  N   PRO   176       8.682   2.820  -6.144  1.00 90.42           N  
ATOM   1354  CA  PRO   176       8.776   4.279  -6.232  1.00 91.64           C  
ATOM   1355  C   PRO   176       9.070   4.934  -4.884  1.00 92.53           C  
ATOM   1356  CB  PRO   176       7.395   4.690  -6.749  1.00 90.05           C  
ATOM   1357  O   PRO   176       9.802   5.925  -4.822  1.00 92.46           O  
ATOM   1358  CG  PRO   176       6.492   3.563  -6.365  1.00 87.01           C  
ATOM   1359  CD  PRO   176       7.277   2.284  -6.416  1.00 87.09           C  
ATOM   1360  N   ILE   177       8.599   4.364  -3.768  1.00 94.25           N  
ATOM   1361  CA  ILE   177       8.835   4.847  -2.411  1.00 95.36           C  
ATOM   1362  C   ILE   177      10.306   4.661  -2.046  1.00 96.07           C  
ATOM   1363  CB  ILE   177       7.933   4.121  -1.388  1.00 94.71           C  
ATOM   1364  O   ILE   177      10.979   5.615  -1.650  1.00 96.16           O  
ATOM   1365  CG1 ILE   177       6.477   4.576  -1.543  1.00 91.76           C  
ATOM   1366  CG2 ILE   177       8.433   4.361   0.039  1.00 91.44           C  
ATOM   1367  CD1 ILE   177       5.467   3.658  -0.868  1.00 88.83           C  
ATOM   1368  N   VAL   178      10.867   3.482  -2.271  1.00 96.76           N  
ATOM   1369  CA  VAL   178      12.256   3.164  -1.956  1.00 96.97           C  
ATOM   1370  C   VAL   178      13.188   3.984  -2.846  1.00 96.91           C  
ATOM   1371  CB  VAL   178      12.546   1.656  -2.126  1.00 96.70           C  
ATOM   1372  O   VAL   178      14.175   4.548  -2.369  1.00 96.58           O  
ATOM   1373  CG1 VAL   178      14.047   1.383  -2.050  1.00 95.19           C  
ATOM   1374  CG2 VAL   178      11.798   0.847  -1.069  1.00 95.05           C  
ATOM   1375  N   THR   179      12.891   4.194  -4.145  1.00 95.80           N  
ATOM   1376  CA  THR   179      13.651   5.050  -5.050  1.00 96.22           C  
ATOM   1377  C   THR   179      13.705   6.481  -4.523  1.00 96.19           C  
ATOM   1378  CB  THR   179      13.044   5.043  -6.465  1.00 95.81           C  
ATOM   1379  O   THR   179      14.776   7.088  -4.467  1.00 95.93           O  
ATOM   1380  CG2 THR   179      13.802   5.988  -7.393  1.00 92.87           C  
ATOM   1381  OG1 THR   179      13.107   3.715  -6.999  1.00 94.21           O  
ATOM   1382  N   THR   180      12.564   7.042  -4.070  1.00 95.68           N  
ATOM   1383  CA  THR   180      12.466   8.387  -3.513  1.00 96.39           C  
ATOM   1384  C   THR   180      13.251   8.490  -2.209  1.00 96.83           C  
ATOM   1385  CB  THR   180      10.999   8.783  -3.265  1.00 96.05           C  
ATOM   1386  O   THR   180      14.091   9.380  -2.053  1.00 96.79           O  
ATOM   1387  CG2 THR   180      10.904  10.152  -2.598  1.00 94.96           C  
ATOM   1388  OG1 THR   180      10.302   8.824  -4.516  1.00 95.08           O  
ATOM   1389  N   LEU   181      13.079   7.529  -1.320  1.00 97.53           N  
ATOM   1390  CA  LEU   181      13.758   7.488  -0.029  1.00 97.82           C  
ATOM   1391  C   LEU   181      15.262   7.310  -0.211  1.00 97.87           C  
ATOM   1392  CB  LEU   181      13.198   6.355   0.835  1.00 97.81           C  
ATOM   1393  O   LEU   181      16.054   8.057   0.367  1.00 97.70           O  
ATOM   1394  CG  LEU   181      13.816   6.194   2.225  1.00 97.51           C  
ATOM   1395  CD1 LEU   181      13.688   7.492   3.016  1.00 96.82           C  
ATOM   1396  CD2 LEU   181      13.157   5.040   2.973  1.00 96.81           C  
ATOM   1397  N   SER   182      15.754   6.430  -1.104  1.00 97.94           N  
ATOM   1398  CA  SER   182      17.161   6.166  -1.385  1.00 97.95           C  
ATOM   1399  C   SER   182      17.858   7.408  -1.931  1.00 97.67           C  
ATOM   1400  CB  SER   182      17.303   5.013  -2.379  1.00 97.45           C  
ATOM   1401  O   SER   182      18.965   7.743  -1.505  1.00 97.10           O  
ATOM   1402  OG  SER   182      16.800   3.809  -1.827  1.00 85.69           O  
ATOM   1403  N   ARG   183      17.226   8.140  -2.858  1.00 97.36           N  
ATOM   1404  CA  ARG   183      17.743   9.402  -3.378  1.00 97.43           C  
ATOM   1405  C   ARG   183      17.955  10.411  -2.254  1.00 97.43           C  
ATOM   1406  CB  ARG   183      16.792   9.981  -4.428  1.00 96.59           C  
ATOM   1407  O   ARG   183      19.009  11.045  -2.173  1.00 97.26           O  
ATOM   1408  CG  ARG   183      17.281  11.278  -5.052  1.00 90.09           C  
ATOM   1409  CD  ARG   183      16.385  11.724  -6.200  1.00 86.21           C  
ATOM   1410  NE  ARG   183      15.015  11.962  -5.754  1.00 86.62           N  
ATOM   1411  NH1 ARG   183      14.238  12.631  -7.824  1.00 81.81           N  
ATOM   1412  NH2 ARG   183      12.817  12.570  -6.026  1.00 77.95           N  
ATOM   1413  CZ  ARG   183      14.027  12.387  -6.536  1.00 79.36           C  
ATOM   1414  N   LYS   184      17.018  10.470  -1.328  1.00 97.46           N  
ATOM   1415  CA  LYS   184      17.111  11.386  -0.194  1.00 97.41           C  
ATOM   1416  C   LYS   184      18.208  10.953   0.774  1.00 97.28           C  
ATOM   1417  CB  LYS   184      15.771  11.471   0.538  1.00 96.92           C  
ATOM   1418  O   LYS   184      19.022  11.772   1.204  1.00 96.83           O  
ATOM   1419  CG  LYS   184      15.817  12.288   1.821  1.00 93.87           C  
ATOM   1420  CD  LYS   184      16.225  13.730   1.551  1.00 90.22           C  
ATOM   1421  CE  LYS   184      16.161  14.576   2.816  1.00 87.61           C  
ATOM   1422  NZ  LYS   184      16.472  16.010   2.539  1.00 86.82           N  
ATOM   1423  N   LEU   185      18.320   9.710   1.099  1.00 97.82           N  
ATOM   1424  CA  LEU   185      19.341   9.155   1.980  1.00 97.83           C  
ATOM   1425  C   LEU   185      20.736   9.385   1.409  1.00 97.34           C  
ATOM   1426  CB  LEU   185      19.106   7.658   2.197  1.00 97.89           C  
ATOM   1427  O   LEU   185      21.621   9.889   2.104  1.00 96.63           O  
ATOM   1428  CG  LEU   185      17.907   7.279   3.067  1.00 97.72           C  
ATOM   1429  CD1 LEU   185      17.628   5.783   2.963  1.00 97.08           C  
ATOM   1430  CD2 LEU   185      18.148   7.684   4.517  1.00 96.94           C  
ATOM   1431  N   ARG   186      21.013   9.304   0.134  1.00 97.33           N  
ATOM   1432  CA  ARG   186      22.280   9.599  -0.528  1.00 97.26           C  
ATOM   1433  C   ARG   186      22.601  11.088  -0.455  1.00 96.82           C  
ATOM   1434  CB  ARG   186      22.243   9.142  -1.988  1.00 97.02           C  
ATOM   1435  O   ARG   186      23.714  11.471  -0.089  1.00 96.23           O  
ATOM   1436  CG  ARG   186      22.300   7.632  -2.162  1.00 95.90           C  
ATOM   1437  CD  ARG   186      22.261   7.232  -3.630  1.00 94.67           C  
ATOM   1438  NE  ARG   186      22.110   5.789  -3.792  1.00 94.16           N  
ATOM   1439  NH1 ARG   186      20.065   5.914  -4.858  1.00 90.63           N  
ATOM   1440  NH2 ARG   186      21.035   3.875  -4.465  1.00 90.05           N  
ATOM   1441  CZ  ARG   186      21.070   5.196  -4.371  1.00 92.15           C  
ATOM   1442  N   ALA   187      21.601  11.920  -0.697  1.00 96.50           N  
ATOM   1443  CA  ALA   187      21.770  13.370  -0.666  1.00 96.48           C  
ATOM   1444  C   ALA   187      22.126  13.851   0.738  1.00 95.63           C  
ATOM   1445  CB  ALA   187      20.503  14.065  -1.157  1.00 96.10           C  
ATOM   1446  O   ALA   187      22.763  14.894   0.901  1.00 94.39           O  
ATOM   1447  N   SER   188      21.829  13.042   1.775  1.00 95.65           N  
ATOM   1448  CA  SER   188      22.148  13.364   3.162  1.00 94.96           C  
ATOM   1449  C   SER   188      23.494  12.774   3.570  1.00 93.64           C  
ATOM   1450  CB  SER   188      21.052  12.850   4.097  1.00 94.08           C  
ATOM   1451  O   SER   188      23.821  12.724   4.758  1.00 90.57           O  
ATOM   1452  OG  SER   188      21.040  11.433   4.128  1.00 85.85           O  
ATOM   1453  N   GLY   189      24.307  12.266   2.628  1.00 94.55           N  
ATOM   1454  CA  GLY   189      25.654  11.760   2.839  1.00 94.46           C  
ATOM   1455  C   GLY   189      25.687  10.293   3.221  1.00 93.90           C  
ATOM   1456  O   GLY   189      26.759   9.732   3.460  1.00 92.26           O  
ATOM   1457  N   ARG   190      24.533   9.653   3.307  1.00 94.12           N  
ATOM   1458  CA  ARG   190      24.519   8.206   3.495  1.00 93.34           C  
ATOM   1459  C   ARG   190      24.832   7.482   2.189  1.00 89.99           C  
ATOM   1460  CB  ARG   190      23.165   7.747   4.038  1.00 92.43           C  
ATOM   1461  O   ARG   190      23.954   7.318   1.339  1.00 84.99           O  
ATOM   1462  CG  ARG   190      22.824   8.317   5.405  1.00 91.32           C  
ATOM   1463  CD  ARG   190      21.444   7.876   5.873  1.00 88.24           C  
ATOM   1464  NE  ARG   190      21.075   8.507   7.137  1.00 88.50           N  
ATOM   1465  NH1 ARG   190      22.049   6.888   8.467  1.00 84.26           N  
ATOM   1466  NH2 ARG   190      20.987   8.680   9.425  1.00 82.75           N  
ATOM   1467  CZ  ARG   190      21.371   8.024   8.340  1.00 84.89           C  
ATOM   1468  N   SER   191      26.096   7.265   1.984  1.00 89.83           N  
ATOM   1469  CA  SER   191      26.634   6.662   0.769  1.00 88.72           C  
ATOM   1470  C   SER   191      26.442   5.149   0.772  1.00 87.32           C  
ATOM   1471  CB  SER   191      28.118   6.995   0.616  1.00 85.60           C  
ATOM   1472  O   SER   191      26.318   4.536   1.835  1.00 83.51           O  
ATOM   1473  OG  SER   191      28.872   6.436   1.678  1.00 80.05           O  
ATOM   1474  N   GLY   192      26.534   4.558  -0.336  1.00 82.60           N  
ATOM   1475  CA  GLY   192      26.484   3.112  -0.479  1.00 83.93           C  
ATOM   1476  C   GLY   192      27.678   2.410   0.140  1.00 85.12           C  
ATOM   1477  O   GLY   192      27.634   1.204   0.392  1.00 83.72           O  
ATOM   1478  N   ASP   193      28.699   3.162   0.580  1.00 89.86           N  
ATOM   1479  CA  ASP   193      29.948   2.613   1.101  1.00 91.35           C  
ATOM   1480  C   ASP   193      29.958   2.626   2.628  1.00 90.84           C  
ATOM   1481  CB  ASP   193      31.146   3.396   0.559  1.00 87.05           C  
ATOM   1482  O   ASP   193      30.781   1.954   3.253  1.00 90.06           O  
ATOM   1483  CG  ASP   193      31.315   3.257  -0.943  1.00 80.19           C  
ATOM   1484  OD1 ASP   193      31.061   2.161  -1.487  1.00 79.39           O  
ATOM   1485  OD2 ASP   193      31.710   4.252  -1.589  1.00 82.51           O  
ATOM   1486  N   ALA   194      29.080   3.287   3.268  1.00 92.73           N  
ATOM   1487  CA  ALA   194      28.918   3.264   4.720  1.00 93.64           C  
ATOM   1488  C   ALA   194      28.087   2.063   5.160  1.00 95.01           C  
ATOM   1489  CB  ALA   194      28.271   4.560   5.203  1.00 90.92           C  
ATOM   1490  O   ALA   194      27.112   1.697   4.498  1.00 95.23           O  
ATOM   1491  N   THR   195      28.487   1.445   6.220  1.00 95.18           N  
ATOM   1492  CA  THR   195      27.602   0.497   6.887  1.00 96.41           C  
ATOM   1493  C   THR   195      26.495   1.229   7.641  1.00 96.32           C  
ATOM   1494  CB  THR   195      28.382  -0.404   7.863  1.00 94.67           C  
ATOM   1495  O   THR   195      26.754   2.222   8.323  1.00 95.97           O  
ATOM   1496  CG2 THR   195      29.365  -1.301   7.117  1.00 88.82           C  
ATOM   1497  OG1 THR   195      29.108   0.418   8.786  1.00 90.90           O  
ATOM   1498  N   ALA   196      25.270   0.777   7.495  1.00 97.52           N  
ATOM   1499  CA  ALA   196      24.128   1.258   8.267  1.00 97.90           C  
ATOM   1500  C   ALA   196      23.137   0.130   8.542  1.00 98.18           C  
ATOM   1501  CB  ALA   196      23.434   2.403   7.534  1.00 97.28           C  
ATOM   1502  O   ALA   196      23.089  -0.856   7.803  1.00 98.14           O  
ATOM   1503  N   SER   197      22.358   0.260   9.611  1.00 98.26           N  
ATOM   1504  CA  SER   197      21.369  -0.717  10.055  1.00 98.35           C  
ATOM   1505  C   SER   197      19.954  -0.156   9.957  1.00 98.45           C  
ATOM   1506  CB  SER   197      21.655  -1.155  11.492  1.00 98.00           C  
ATOM   1507  O   SER   197      19.688   0.954  10.421  1.00 98.35           O  
ATOM   1508  OG  SER   197      21.699  -0.035  12.359  1.00 91.49           O  
ATOM   1509  N   VAL   198      19.018  -0.902   9.377  1.00 98.51           N  
ATOM   1510  CA  VAL   198      17.601  -0.588   9.223  1.00 98.56           C  
ATOM   1511  C   VAL   198      16.771  -1.476  10.147  1.00 98.60           C  
ATOM   1512  CB  VAL   198      17.137  -0.760   7.759  1.00 98.46           C  
ATOM   1513  O   VAL   198      16.952  -2.696  10.171  1.00 98.49           O  
ATOM   1514  CG1 VAL   198      15.691  -0.296   7.593  1.00 97.76           C  
ATOM   1515  CG2 VAL   198      18.060   0.007   6.814  1.00 97.75           C  
ATOM   1516  N   LEU   199      15.890  -0.891  10.861  1.00 98.62           N  
ATOM   1517  CA  LEU   199      14.763  -1.595  11.463  1.00 98.62           C  
ATOM   1518  C   LEU   199      13.473  -1.310  10.700  1.00 98.60           C  
ATOM   1519  CB  LEU   199      14.601  -1.191  12.931  1.00 98.58           C  
ATOM   1520  O   LEU   199      13.012  -0.167  10.658  1.00 98.44           O  
ATOM   1521  CG  LEU   199      13.482  -1.889  13.706  1.00 98.32           C  
ATOM   1522  CD1 LEU   199      13.774  -3.380  13.832  1.00 97.83           C  
ATOM   1523  CD2 LEU   199      13.310  -1.255  15.083  1.00 97.82           C  
ATOM   1524  N   ASP   200      12.855  -2.297  10.142  1.00 98.49           N  
ATOM   1525  CA  ASP   200      11.573  -2.252   9.445  1.00 98.48           C  
ATOM   1526  C   ASP   200      10.452  -2.806  10.321  1.00 98.39           C  
ATOM   1527  CB  ASP   200      11.649  -3.034   8.131  1.00 98.35           C  
ATOM   1528  O   ASP   200      10.368  -4.016  10.539  1.00 98.06           O  
ATOM   1529  CG  ASP   200      10.429  -2.831   7.249  1.00 97.74           C  
ATOM   1530  OD1 ASP   200       9.476  -2.145   7.676  1.00 96.09           O  
ATOM   1531  OD2 ASP   200      10.421  -3.365   6.119  1.00 95.71           O  
ATOM   1532  N   VAL   201       9.622  -1.912  10.965  1.00 97.58           N  
ATOM   1533  CA  VAL   201       8.611  -2.251  11.961  1.00 97.47           C  
ATOM   1534  C   VAL   201       7.275  -2.519  11.271  1.00 97.06           C  
ATOM   1535  CB  VAL   201       8.452  -1.130  13.012  1.00 97.37           C  
ATOM   1536  O   VAL   201       6.720  -1.635  10.615  1.00 96.20           O  
ATOM   1537  CG1 VAL   201       7.450  -1.539  14.090  1.00 96.27           C  
ATOM   1538  CG2 VAL   201       9.804  -0.789  13.636  1.00 96.20           C  
ATOM   1539  N   GLY   202       6.697  -3.742  11.494  1.00 94.53           N  
ATOM   1540  CA  GLY   202       5.617  -4.243  10.659  1.00 94.61           C  
ATOM   1541  C   GLY   202       6.047  -4.522   9.231  1.00 94.66           C  
ATOM   1542  O   GLY   202       5.421  -4.042   8.284  1.00 93.97           O  
ATOM   1543  N   CYS   203       7.099  -5.257   9.062  1.00 96.30           N  
ATOM   1544  CA  CYS   203       7.843  -5.287   7.808  1.00 96.30           C  
ATOM   1545  C   CYS   203       7.043  -5.988   6.716  1.00 95.98           C  
ATOM   1546  CB  CYS   203       9.187  -5.988   7.998  1.00 96.23           C  
ATOM   1547  O   CYS   203       7.426  -5.960   5.545  1.00 95.31           O  
ATOM   1548  SG  CYS   203       9.042  -7.740   8.414  1.00 96.08           S  
ATOM   1549  N   GLY   204       5.913  -6.651   7.115  1.00 93.96           N  
ATOM   1550  CA  GLY   204       5.205  -7.440   6.119  1.00 93.88           C  
ATOM   1551  C   GLY   204       6.102  -8.419   5.386  1.00 93.93           C  
ATOM   1552  O   GLY   204       6.813  -9.207   6.014  1.00 92.90           O  
ATOM   1553  N   THR   205       6.215  -8.369   4.089  1.00 93.30           N  
ATOM   1554  CA  THR   205       7.070  -9.232   3.282  1.00 93.71           C  
ATOM   1555  C   THR   205       8.519  -8.758   3.331  1.00 94.40           C  
ATOM   1556  CB  THR   205       6.593  -9.281   1.818  1.00 92.66           C  
ATOM   1557  O   THR   205       9.383  -9.309   2.646  1.00 94.19           O  
ATOM   1558  CG2 THR   205       5.190  -9.871   1.716  1.00 89.00           C  
ATOM   1559  OG1 THR   205       6.580  -7.952   1.282  1.00 89.89           O  
ATOM   1560  N   GLY   206       8.824  -7.633   3.960  1.00 96.39           N  
ATOM   1561  CA  GLY   206      10.150  -7.046   4.062  1.00 96.62           C  
ATOM   1562  C   GLY   206      10.552  -6.262   2.827  1.00 96.71           C  
ATOM   1563  O   GLY   206      11.692  -5.805   2.719  1.00 96.33           O  
ATOM   1564  N   LEU   207       9.768  -6.063   1.834  1.00 95.17           N  
ATOM   1565  CA  LEU   207      10.139  -5.615   0.497  1.00 95.43           C  
ATOM   1566  C   LEU   207      10.750  -4.218   0.541  1.00 95.80           C  
ATOM   1567  CB  LEU   207       8.920  -5.622  -0.429  1.00 94.72           C  
ATOM   1568  O   LEU   207      11.730  -3.942  -0.154  1.00 95.56           O  
ATOM   1569  CG  LEU   207       9.176  -5.254  -1.891  1.00 92.59           C  
ATOM   1570  CD1 LEU   207      10.170  -6.228  -2.516  1.00 89.20           C  
ATOM   1571  CD2 LEU   207       7.869  -5.239  -2.676  1.00 89.26           C  
ATOM   1572  N   TYR   208      10.286  -3.314   1.375  1.00 96.68           N  
ATOM   1573  CA  TYR   208      10.837  -1.968   1.491  1.00 97.00           C  
ATOM   1574  C   TYR   208      12.297  -2.012   1.927  1.00 97.43           C  
ATOM   1575  CB  TYR   208      10.020  -1.136   2.484  1.00 96.81           C  
ATOM   1576  O   TYR   208      13.175  -1.495   1.232  1.00 97.39           O  
ATOM   1577  CG  TYR   208       8.647  -0.765   1.980  1.00 95.95           C  
ATOM   1578  CD1 TYR   208       8.429   0.440   1.316  1.00 94.37           C  
ATOM   1579  CD2 TYR   208       7.564  -1.618   2.167  1.00 94.33           C  
ATOM   1580  CE1 TYR   208       7.165   0.787   0.851  1.00 93.42           C  
ATOM   1581  CE2 TYR   208       6.295  -1.281   1.706  1.00 93.52           C  
ATOM   1582  OH  TYR   208       4.852   0.260   0.592  1.00 91.08           O  
ATOM   1583  CZ  TYR   208       6.106  -0.079   1.050  1.00 93.06           C  
ATOM   1584  N   SER   209      12.570  -2.680   3.030  1.00 98.37           N  
ATOM   1585  CA  SER   209      13.931  -2.789   3.543  1.00 98.35           C  
ATOM   1586  C   SER   209      14.808  -3.620   2.612  1.00 98.35           C  
ATOM   1587  CB  SER   209      13.929  -3.408   4.942  1.00 98.18           C  
ATOM   1588  O   SER   209      15.972  -3.284   2.384  1.00 98.13           O  
ATOM   1589  OG  SER   209      13.261  -4.658   4.937  1.00 92.84           O  
ATOM   1590  N   GLN   210      14.283  -4.647   1.943  1.00 97.76           N  
ATOM   1591  CA  GLN   210      15.026  -5.493   1.015  1.00 97.83           C  
ATOM   1592  C   GLN   210      15.402  -4.725  -0.249  1.00 97.65           C  
ATOM   1593  CB  GLN   210      14.212  -6.736   0.651  1.00 97.75           C  
ATOM   1594  O   GLN   210      16.524  -4.847  -0.745  1.00 97.24           O  
ATOM   1595  CG  GLN   210      14.049  -7.722   1.800  1.00 97.26           C  
ATOM   1596  CD  GLN   210      12.971  -8.757   1.536  1.00 95.84           C  
ATOM   1597  NE2 GLN   210      12.410  -9.314   2.604  1.00 95.38           N  
ATOM   1598  OE1 GLN   210      12.646  -9.054   0.382  1.00 94.97           O  
ATOM   1599  N   LEU   211      14.550  -3.867  -0.784  1.00 96.57           N  
ATOM   1600  CA  LEU   211      14.868  -2.979  -1.897  1.00 96.74           C  
ATOM   1601  C   LEU   211      15.870  -1.911  -1.471  1.00 96.89           C  
ATOM   1602  CB  LEU   211      13.597  -2.318  -2.436  1.00 96.47           C  
ATOM   1603  O   LEU   211      16.799  -1.594  -2.217  1.00 96.59           O  
ATOM   1604  CG  LEU   211      12.631  -3.226  -3.198  1.00 95.51           C  
ATOM   1605  CD1 LEU   211      11.398  -2.441  -3.633  1.00 93.71           C  
ATOM   1606  CD2 LEU   211      13.324  -3.854  -4.402  1.00 93.58           C  
ATOM   1607  N   LEU   212      15.831  -1.406  -0.223  1.00 98.10           N  
ATOM   1608  CA  LEU   212      16.845  -0.505   0.314  1.00 98.12           C  
ATOM   1609  C   LEU   212      18.205  -1.193   0.377  1.00 98.09           C  
ATOM   1610  CB  LEU   212      16.443  -0.015   1.708  1.00 97.96           C  
ATOM   1611  O   LEU   212      19.223  -0.599   0.016  1.00 97.82           O  
ATOM   1612  CG  LEU   212      15.386   1.089   1.760  1.00 96.48           C  
ATOM   1613  CD1 LEU   212      14.926   1.316   3.196  1.00 93.86           C  
ATOM   1614  CD2 LEU   212      15.931   2.380   1.158  1.00 93.76           C  
ATOM   1615  N   LEU   213      18.268  -2.465   0.693  1.00 98.44           N  
ATOM   1616  CA  LEU   213      19.506  -3.234   0.760  1.00 98.41           C  
ATOM   1617  C   LEU   213      20.105  -3.422  -0.629  1.00 98.14           C  
ATOM   1618  CB  LEU   213      19.256  -4.598   1.410  1.00 98.42           C  
ATOM   1619  O   LEU   213      21.325  -3.535  -0.774  1.00 97.58           O  
ATOM   1620  CG  LEU   213      18.905  -4.586   2.898  1.00 98.22           C  
ATOM   1621  CD1 LEU   213      18.826  -6.011   3.436  1.00 97.74           C  
ATOM   1622  CD2 LEU   213      19.926  -3.769   3.682  1.00 97.66           C  
ATOM   1623  N   ARG   214      19.313  -3.413  -1.681  1.00 97.36           N  
ATOM   1624  CA  ARG   214      19.811  -3.444  -3.053  1.00 97.13           C  
ATOM   1625  C   ARG   214      20.405  -2.097  -3.451  1.00 96.65           C  
ATOM   1626  CB  ARG   214      18.692  -3.831  -4.022  1.00 96.75           C  
ATOM   1627  O   ARG   214      21.446  -2.042  -4.109  1.00 95.75           O  
ATOM   1628  CG  ARG   214      18.246  -5.279  -3.903  1.00 94.76           C  
ATOM   1629  CD  ARG   214      17.165  -5.623  -4.918  1.00 92.76           C  
ATOM   1630  NE  ARG   214      17.709  -5.729  -6.269  1.00 92.55           N  
ATOM   1631  NH1 ARG   214      15.674  -6.153  -7.277  1.00 87.97           N  
ATOM   1632  NH2 ARG   214      17.585  -6.054  -8.539  1.00 87.21           N  
ATOM   1633  CZ  ARG   214      16.988  -5.979  -7.359  1.00 89.94           C  
ATOM   1634  N   GLU   215      19.811  -1.036  -2.928  1.00 97.22           N  
ATOM   1635  CA  GLU   215      20.278   0.325  -3.175  1.00 97.18           C  
ATOM   1636  C   GLU   215      21.531   0.635  -2.361  1.00 97.00           C  
ATOM   1637  CB  GLU   215      19.177   1.339  -2.852  1.00 96.82           C  
ATOM   1638  O   GLU   215      22.361   1.447  -2.775  1.00 96.39           O  
ATOM   1639  CG  GLU   215      18.022   1.329  -3.844  1.00 95.20           C  
ATOM   1640  CD  GLU   215      18.417   1.819  -5.228  1.00 93.02           C  
ATOM   1641  OE1 GLU   215      19.218   2.776  -5.329  1.00 92.19           O  
ATOM   1642  OE2 GLU   215      17.920   1.241  -6.221  1.00 91.62           O  
ATOM   1643  N   PHE   216      21.705   0.024  -1.254  1.00 97.94           N  
ATOM   1644  CA  PHE   216      22.806   0.242  -0.323  1.00 98.11           C  
ATOM   1645  C   PHE   216      23.494  -1.074   0.021  1.00 98.04           C  
ATOM   1646  CB  PHE   216      22.305   0.922   0.956  1.00 98.17           C  
ATOM   1647  O   PHE   216      23.164  -1.709   1.024  1.00 97.66           O  
ATOM   1648  CG  PHE   216      21.699   2.280   0.724  1.00 98.08           C  
ATOM   1649  CD1 PHE   216      22.507   3.401   0.583  1.00 97.62           C  
ATOM   1650  CD2 PHE   216      20.321   2.435   0.647  1.00 97.61           C  
ATOM   1651  CE1 PHE   216      21.950   4.660   0.369  1.00 97.04           C  
ATOM   1652  CE2 PHE   216      19.757   3.689   0.433  1.00 96.97           C  
ATOM   1653  CZ  PHE   216      20.573   4.800   0.295  1.00 96.93           C  
ATOM   1654  N   PRO   217      24.540  -1.563  -0.689  1.00 97.81           N  
ATOM   1655  CA  PRO   217      25.086  -2.922  -0.669  1.00 97.76           C  
ATOM   1656  C   PRO   217      25.753  -3.271   0.659  1.00 97.65           C  
ATOM   1657  CB  PRO   217      26.110  -2.907  -1.807  1.00 97.21           C  
ATOM   1658  O   PRO   217      25.968  -4.449   0.955  1.00 97.16           O  
ATOM   1659  CG  PRO   217      25.550  -1.952  -2.812  1.00 96.37           C  
ATOM   1660  CD  PRO   217      24.910  -0.809  -2.079  1.00 96.12           C  
ATOM   1661  N   ARG   218      26.049  -2.280   1.575  1.00 97.94           N  
ATOM   1662  CA  ARG   218      26.730  -2.519   2.844  1.00 98.03           C  
ATOM   1663  C   ARG   218      25.768  -2.369   4.018  1.00 98.11           C  
ATOM   1664  CB  ARG   218      27.911  -1.560   3.010  1.00 97.53           C  
ATOM   1665  O   ARG   218      26.175  -2.463   5.177  1.00 97.88           O  
ATOM   1666  CG  ARG   218      29.033  -1.787   2.009  1.00 95.49           C  
ATOM   1667  CD  ARG   218      30.240  -0.908   2.307  1.00 93.80           C  
ATOM   1668  NE  ARG   218      30.906  -1.307   3.544  1.00 91.62           N  
ATOM   1669  NH1 ARG   218      32.589   0.267   3.389  1.00 88.08           N  
ATOM   1670  NH2 ARG   218      32.528  -1.182   5.164  1.00 87.13           N  
ATOM   1671  CZ  ARG   218      32.006  -0.740   4.030  1.00 89.40           C  
ATOM   1672  N   TRP   219      24.530  -2.054   3.796  1.00 98.21           N  
ATOM   1673  CA  TRP   219      23.532  -1.954   4.856  1.00 98.45           C  
ATOM   1674  C   TRP   219      23.037  -3.337   5.270  1.00 98.37           C  
ATOM   1675  CB  TRP   219      22.352  -1.090   4.405  1.00 98.34           C  
ATOM   1676  O   TRP   219      23.147  -4.297   4.503  1.00 97.98           O  
ATOM   1677  CG  TRP   219      22.653   0.378   4.364  1.00 97.59           C  
ATOM   1678  CD1 TRP   219      23.878   0.964   4.204  1.00 96.13           C  
ATOM   1679  CD2 TRP   219      21.710   1.448   4.490  1.00 96.16           C  
ATOM   1680  CE2 TRP   219      22.435   2.657   4.396  1.00 96.21           C  
ATOM   1681  CE3 TRP   219      20.322   1.501   4.672  1.00 96.51           C  
ATOM   1682  NE1 TRP   219      23.754   2.334   4.222  1.00 96.65           N  
ATOM   1683  CH2 TRP   219      20.457   3.930   4.657  1.00 96.14           C  
ATOM   1684  CZ2 TRP   219      21.816   3.906   4.479  1.00 96.08           C  
ATOM   1685  CZ3 TRP   219      19.708   2.745   4.754  1.00 96.37           C  
ATOM   1686  N   THR   220      22.539  -3.445   6.420  1.00 98.49           N  
ATOM   1687  CA  THR   220      21.793  -4.583   6.945  1.00 98.55           C  
ATOM   1688  C   THR   220      20.392  -4.159   7.378  1.00 98.60           C  
ATOM   1689  CB  THR   220      22.527  -5.231   8.134  1.00 98.43           C  
ATOM   1690  O   THR   220      20.166  -2.995   7.712  1.00 98.54           O  
ATOM   1691  CG2 THR   220      23.889  -5.771   7.711  1.00 97.47           C  
ATOM   1692  OG1 THR   220      22.711  -4.253   9.164  1.00 97.62           O  
ATOM   1693  N   ALA   221      19.482  -5.088   7.407  1.00 98.69           N  
ATOM   1694  CA  ALA   221      18.120  -4.795   7.849  1.00 98.70           C  
ATOM   1695  C   ALA   221      17.590  -5.898   8.760  1.00 98.69           C  
ATOM   1696  CB  ALA   221      17.198  -4.613   6.645  1.00 98.57           C  
ATOM   1697  O   ALA   221      17.867  -7.079   8.541  1.00 98.56           O  
ATOM   1698  N   THR   222      16.835  -5.487   9.752  1.00 98.67           N  
ATOM   1699  CA  THR   222      16.008  -6.338  10.600  1.00 98.69           C  
ATOM   1700  C   THR   222      14.528  -6.025  10.401  1.00 98.68           C  
ATOM   1701  CB  THR   222      16.375  -6.170  12.087  1.00 98.62           C  
ATOM   1702  O   THR   222      14.065  -4.936  10.749  1.00 98.57           O  
ATOM   1703  CG2 THR   222      15.535  -7.090  12.967  1.00 98.21           C  
ATOM   1704  OG1 THR   222      17.760  -6.486  12.269  1.00 98.19           O  
ATOM   1705  N   GLY   223      13.762  -6.936   9.835  1.00 98.42           N  
ATOM   1706  CA  GLY   223      12.309  -6.891   9.840  1.00 98.39           C  
ATOM   1707  C   GLY   223      11.702  -7.349  11.153  1.00 98.31           C  
ATOM   1708  O   GLY   223      12.079  -8.395  11.685  1.00 98.01           O  
ATOM   1709  N   LEU   224      10.798  -6.600  11.679  1.00 97.12           N  
ATOM   1710  CA  LEU   224      10.039  -6.967  12.870  1.00 96.99           C  
ATOM   1711  C   LEU   224       8.564  -7.159  12.537  1.00 96.55           C  
ATOM   1712  CB  LEU   224      10.195  -5.900  13.956  1.00 96.62           C  
ATOM   1713  O   LEU   224       7.882  -6.209  12.147  1.00 95.68           O  
ATOM   1714  CG  LEU   224       9.420  -6.134  15.253  1.00 94.68           C  
ATOM   1715  CD1 LEU   224       9.888  -7.420  15.926  1.00 91.19           C  
ATOM   1716  CD2 LEU   224       9.578  -4.944  16.193  1.00 90.84           C  
ATOM   1717  N   ASP   225       8.066  -8.412  12.681  1.00 94.18           N  
ATOM   1718  CA  ASP   225       6.665  -8.762  12.464  1.00 93.94           C  
ATOM   1719  C   ASP   225       6.291 -10.028  13.233  1.00 92.97           C  
ATOM   1720  CB  ASP   225       6.384  -8.951  10.972  1.00 93.81           C  
ATOM   1721  O   ASP   225       7.134 -10.624  13.906  1.00 91.52           O  
ATOM   1722  CG  ASP   225       4.997  -8.484  10.566  1.00 93.71           C  
ATOM   1723  OD1 ASP   225       3.997  -9.008  11.101  1.00 92.01           O  
ATOM   1724  OD2 ASP   225       4.904  -7.586   9.702  1.00 91.75           O  
ATOM   1725  N   VAL   226       5.060 -10.453  13.169  1.00 89.51           N  
ATOM   1726  CA  VAL   226       4.619 -11.722  13.740  1.00 89.56           C  
ATOM   1727  C   VAL   226       5.269 -12.881  12.988  1.00 90.19           C  
ATOM   1728  CB  VAL   226       3.081 -11.858  13.702  1.00 88.65           C  
ATOM   1729  O   VAL   226       5.638 -12.742  11.819  1.00 89.89           O  
ATOM   1730  CG1 VAL   226       2.423 -10.797  14.584  1.00 86.41           C  
ATOM   1731  CG2 VAL   226       2.571 -11.754  12.266  1.00 86.24           C  
ATOM   1732  N   GLU   227       5.512 -14.011  13.644  1.00 90.11           N  
ATOM   1733  CA  GLU   227       6.340 -15.140  13.230  1.00 90.57           C  
ATOM   1734  C   GLU   227       5.989 -15.593  11.816  1.00 90.27           C  
ATOM   1735  CB  GLU   227       6.188 -16.306  14.209  1.00 89.76           C  
ATOM   1736  O   GLU   227       6.876 -15.789  10.983  1.00 89.59           O  
ATOM   1737  CG  GLU   227       7.072 -17.501  13.884  1.00 88.65           C  
ATOM   1738  CD  GLU   227       7.023 -18.590  14.945  1.00 87.46           C  
ATOM   1739  OE1 GLU   227       6.107 -18.565  15.799  1.00 87.89           O  
ATOM   1740  OE2 GLU   227       7.907 -19.475  14.922  1.00 87.48           O  
ATOM   1741  N   ARG   228       4.916 -15.639  11.572  1.00 88.80           N  
ATOM   1742  CA  ARG   228       4.427 -16.121  10.284  1.00 88.55           C  
ATOM   1743  C   ARG   228       4.806 -15.162   9.161  1.00 89.24           C  
ATOM   1744  CB  ARG   228       2.908 -16.309  10.322  1.00 86.05           C  
ATOM   1745  O   ARG   228       5.221 -15.593   8.083  1.00 88.50           O  
ATOM   1746  CG  ARG   228       2.322 -16.842   9.024  1.00 77.16           C  
ATOM   1747  CD  ARG   228       0.837 -17.148   9.161  1.00 73.86           C  
ATOM   1748  NE  ARG   228       0.257 -17.581   7.893  1.00 68.43           N  
ATOM   1749  NH1 ARG   228      -1.851 -17.973   8.753  1.00 57.95           N  
ATOM   1750  NH2 ARG   228      -1.429 -18.339   6.530  1.00 52.45           N  
ATOM   1751  CZ  ARG   228      -1.007 -17.963   7.728  1.00 66.94           C  
ATOM   1752  N   ILE   229       4.564 -13.779   9.310  1.00 90.53           N  
ATOM   1753  CA  ILE   229       4.927 -12.746   8.347  1.00 91.31           C  
ATOM   1754  C   ILE   229       6.448 -12.658   8.233  1.00 92.60           C  
ATOM   1755  CB  ILE   229       4.339 -11.373   8.742  1.00 90.16           C  
ATOM   1756  O   ILE   229       6.989 -12.549   7.130  1.00 92.70           O  
ATOM   1757  CG1 ILE   229       2.810 -11.447   8.813  1.00 86.84           C  
ATOM   1758  CG2 ILE   229       4.790 -10.288   7.759  1.00 86.65           C  
ATOM   1759  CD1 ILE   229       2.153 -11.921   7.523  1.00 83.49           C  
ATOM   1760  N   ALA   230       7.131 -12.901   9.326  1.00 93.99           N  
ATOM   1761  CA  ALA   230       8.590 -12.971   9.331  1.00 94.51           C  
ATOM   1762  C   ALA   230       9.089 -14.086   8.417  1.00 94.64           C  
ATOM   1763  CB  ALA   230       9.107 -13.180  10.752  1.00 94.02           C  
ATOM   1764  O   ALA   230      10.077 -13.914   7.699  1.00 94.48           O  
ATOM   1765  N   THR   231       8.349 -15.238   8.307  1.00 93.52           N  
ATOM   1766  CA  THR   231       8.670 -16.350   7.420  1.00 93.69           C  
ATOM   1767  C   THR   231       8.529 -15.935   5.959  1.00 93.42           C  
ATOM   1768  CB  THR   231       7.767 -17.567   7.700  1.00 92.69           C  
ATOM   1769  O   THR   231       9.411 -16.208   5.142  1.00 92.75           O  
ATOM   1770  CG2 THR   231       8.126 -18.738   6.791  1.00 86.99           C  
ATOM   1771  OG1 THR   231       7.928 -17.969   9.066  1.00 90.34           O  
ATOM   1772  N   LEU   232       7.504 -15.129   5.608  1.00 91.38           N  
ATOM   1773  CA  LEU   232       7.284 -14.617   4.260  1.00 91.74           C  
ATOM   1774  C   LEU   232       8.359 -13.604   3.881  1.00 92.78           C  
ATOM   1775  CB  LEU   232       5.899 -13.973   4.151  1.00 90.20           C  
ATOM   1776  O   LEU   232       8.889 -13.642   2.768  1.00 92.68           O  
ATOM   1777  CG  LEU   232       4.702 -14.895   4.389  1.00 84.33           C  
ATOM   1778  CD1 LEU   232       3.399 -14.111   4.278  1.00 79.64           C  
ATOM   1779  CD2 LEU   232       4.718 -16.058   3.402  1.00 79.74           C  
ATOM   1780  N   ALA   233       8.740 -12.834   4.781  1.00 94.92           N  
ATOM   1781  CA  ALA   233       9.766 -11.817   4.569  1.00 95.53           C  
ATOM   1782  C   ALA   233      11.124 -12.456   4.293  1.00 95.89           C  
ATOM   1783  CB  ALA   233       9.854 -10.889   5.779  1.00 95.25           C  
ATOM   1784  O   ALA   233      11.835 -12.045   3.373  1.00 95.80           O  
ATOM   1785  N   ASN   234      11.493 -13.525   4.985  1.00 96.58           N  
ATOM   1786  CA  ASN   234      12.719 -14.278   4.742  1.00 96.73           C  
ATOM   1787  C   ASN   234      12.692 -14.968   3.382  1.00 96.39           C  
ATOM   1788  CB  ASN   234      12.947 -15.305   5.854  1.00 96.55           C  
ATOM   1789  O   ASN   234      13.667 -14.908   2.631  1.00 95.87           O  
ATOM   1790  CG  ASN   234      13.378 -14.666   7.159  1.00 95.81           C  
ATOM   1791  ND2 ASN   234      13.048 -15.310   8.272  1.00 95.36           N  
ATOM   1792  OD1 ASN   234      14.002 -13.601   7.167  1.00 94.70           O  
ATOM   1793  N   ALA   235      11.565 -15.547   3.008  1.00 93.16           N  
ATOM   1794  CA  ALA   235      11.412 -16.162   1.692  1.00 93.23           C  
ATOM   1795  C   ALA   235      11.548 -15.123   0.582  1.00 92.99           C  
ATOM   1796  CB  ALA   235      10.064 -16.871   1.590  1.00 92.38           C  
ATOM   1797  O   ALA   235      12.161 -15.390  -0.454  1.00 92.36           O  
ATOM   1798  N   GLN   236      11.087 -13.916   0.828  1.00 92.80           N  
ATOM   1799  CA  GLN   236      11.213 -12.813  -0.119  1.00 93.36           C  
ATOM   1800  C   GLN   236      12.652 -12.310  -0.189  1.00 94.25           C  
ATOM   1801  CB  GLN   236      10.275 -11.667   0.264  1.00 92.39           C  
ATOM   1802  O   GLN   236      13.168 -12.039  -1.275  1.00 94.16           O  
ATOM   1803  CG  GLN   236      10.349 -10.472  -0.677  1.00 87.99           C  
ATOM   1804  CD  GLN   236       9.939 -10.815  -2.097  1.00 83.85           C  
ATOM   1805  NE2 GLN   236      10.226  -9.916  -3.031  1.00 82.39           N  
ATOM   1806  OE1 GLN   236       9.370 -11.881  -2.352  1.00 84.51           O  
ATOM   1807  N   ALA   237      13.389 -12.289   0.894  1.00 96.56           N  
ATOM   1808  CA  ALA   237      14.796 -11.901   0.951  1.00 96.82           C  
ATOM   1809  C   ALA   237      15.663 -12.863   0.145  1.00 96.79           C  
ATOM   1810  CB  ALA   237      15.274 -11.846   2.400  1.00 96.73           C  
ATOM   1811  O   ALA   237      16.524 -12.434  -0.627  1.00 96.50           O  
ATOM   1812  N   LEU   238      15.383 -14.180   0.232  1.00 96.50           N  
ATOM   1813  CA  LEU   238      16.053 -15.214  -0.548  1.00 96.37           C  
ATOM   1814  C   LEU   238      15.810 -15.013  -2.040  1.00 95.53           C  
ATOM   1815  CB  LEU   238      15.571 -16.604  -0.124  1.00 95.76           C  
ATOM   1816  O   LEU   238      16.753 -15.031  -2.835  1.00 94.45           O  
ATOM   1817  CG  LEU   238      16.203 -17.792  -0.851  1.00 91.92           C  
ATOM   1818  CD1 LEU   238      17.701 -17.849  -0.572  1.00 87.78           C  
ATOM   1819  CD2 LEU   238      15.527 -19.094  -0.436  1.00 87.43           C  
ATOM   1820  N   ARG   239      14.578 -14.653  -2.472  1.00 92.32           N  
ATOM   1821  CA  ARG   239      14.217 -14.424  -3.867  1.00 91.85           C  
ATOM   1822  C   ARG   239      14.925 -13.192  -4.421  1.00 91.50           C  
ATOM   1823  CB  ARG   239      12.702 -14.268  -4.012  1.00 90.19           C  
ATOM   1824  O   ARG   239      15.217 -13.122  -5.616  1.00 90.43           O  
ATOM   1825  CG  ARG   239      11.931 -15.570  -3.863  1.00 82.40           C  
ATOM   1826  CD  ARG   239      10.428 -15.351  -3.965  1.00 78.25           C  
ATOM   1827  NE  ARG   239       9.684 -16.572  -3.667  1.00 75.56           N  
ATOM   1828  NH1 ARG   239       7.630 -15.527  -3.511  1.00 67.32           N  
ATOM   1829  NH2 ARG   239       7.797 -17.791  -3.194  1.00 61.90           N  
ATOM   1830  CZ  ARG   239       8.372 -16.627  -3.458  1.00 72.99           C  
ATOM   1831  N   LEU   240      15.201 -12.267  -3.588  1.00 94.27           N  
ATOM   1832  CA  LEU   240      15.784 -10.999  -4.011  1.00 94.41           C  
ATOM   1833  C   LEU   240      17.303 -11.027  -3.875  1.00 94.71           C  
ATOM   1834  CB  LEU   240      15.208  -9.843  -3.188  1.00 94.04           C  
ATOM   1835  O   LEU   240      17.987 -10.096  -4.305  1.00 94.01           O  
ATOM   1836  CG  LEU   240      13.767  -9.440  -3.502  1.00 92.36           C  
ATOM   1837  CD1 LEU   240      13.328  -8.294  -2.597  1.00 89.25           C  
ATOM   1838  CD2 LEU   240      13.628  -9.053  -4.971  1.00 89.17           C  
ATOM   1839  N   GLY   241      17.931 -12.067  -3.288  1.00 96.68           N  
ATOM   1840  CA  GLY   241      19.366 -12.224  -3.114  1.00 96.99           C  
ATOM   1841  C   GLY   241      19.949 -11.279  -2.080  1.00 97.16           C  
ATOM   1842  O   GLY   241      21.014 -10.696  -2.293  1.00 96.68           O  
ATOM   1843  N   VAL   242      19.210 -11.108  -0.920  1.00 97.88           N  
ATOM   1844  CA  VAL   242      19.683 -10.200   0.120  1.00 98.09           C  
ATOM   1845  C   VAL   242      19.599 -10.886   1.481  1.00 98.19           C  
ATOM   1846  CB  VAL   242      18.874  -8.884   0.135  1.00 97.90           C  
ATOM   1847  O   VAL   242      19.729 -10.234   2.521  1.00 97.89           O  
ATOM   1848  CG1 VAL   242      19.092  -8.101  -1.159  1.00 97.10           C  
ATOM   1849  CG2 VAL   242      17.389  -9.173   0.344  1.00 96.96           C  
ATOM   1850  N   GLU   243      19.410 -12.200   1.540  1.00 98.61           N  
ATOM   1851  CA  GLU   243      19.154 -12.996   2.737  1.00 98.64           C  
ATOM   1852  C   GLU   243      20.334 -12.935   3.703  1.00 98.57           C  
ATOM   1853  CB  GLU   243      18.855 -14.450   2.363  1.00 98.44           C  
ATOM   1854  O   GLU   243      20.146 -12.951   4.922  1.00 98.39           O  
ATOM   1855  CG  GLU   243      20.048 -15.191   1.776  1.00 97.54           C  
ATOM   1856  CD  GLU   243      20.310 -14.847   0.319  1.00 96.24           C  
ATOM   1857  OE1 GLU   243      19.673 -13.906  -0.207  1.00 95.21           O  
ATOM   1858  OE2 GLU   243      21.159 -15.524  -0.303  1.00 95.55           O  
ATOM   1859  N   GLU   244      21.593 -12.666   3.295  1.00 98.59           N  
ATOM   1860  CA  GLU   244      22.779 -12.547   4.139  1.00 98.60           C  
ATOM   1861  C   GLU   244      22.770 -11.237   4.921  1.00 98.59           C  
ATOM   1862  CB  GLU   244      24.052 -12.647   3.294  1.00 98.39           C  
ATOM   1863  O   GLU   244      23.527 -11.075   5.880  1.00 98.46           O  
ATOM   1864  CG  GLU   244      24.239 -13.999   2.622  1.00 96.93           C  
ATOM   1865  CD  GLU   244      25.562 -14.123   1.883  1.00 94.72           C  
ATOM   1866  OE1 GLU   244      26.225 -13.088   1.647  1.00 95.31           O  
ATOM   1867  OE2 GLU   244      25.938 -15.265   1.536  1.00 93.94           O  
ATOM   1868  N   ARG   245      21.919 -10.265   4.481  1.00 98.71           N  
ATOM   1869  CA  ARG   245      21.921  -8.913   5.031  1.00 98.75           C  
ATOM   1870  C   ARG   245      20.540  -8.533   5.555  1.00 98.74           C  
ATOM   1871  CB  ARG   245      22.378  -7.904   3.976  1.00 98.68           C  
ATOM   1872  O   ARG   245      20.365  -7.460   6.137  1.00 98.65           O  
ATOM   1873  CG  ARG   245      23.835  -8.055   3.569  1.00 98.44           C  
ATOM   1874  CD  ARG   245      24.266  -6.961   2.602  1.00 98.09           C  
ATOM   1875  NE  ARG   245      23.646  -7.125   1.290  1.00 96.97           N  
ATOM   1876  NH1 ARG   245      22.935  -4.934   1.123  1.00 93.94           N  
ATOM   1877  NH2 ARG   245      22.498  -6.418  -0.569  1.00 93.89           N  
ATOM   1878  CZ  ARG   245      23.028  -6.159   0.618  1.00 96.54           C  
ATOM   1879  N   PHE   246      19.605  -9.387   5.431  1.00 98.67           N  
ATOM   1880  CA  PHE   246      18.249  -9.248   5.950  1.00 98.68           C  
ATOM   1881  C   PHE   246      17.930 -10.365   6.937  1.00 98.51           C  
ATOM   1882  CB  PHE   246      17.231  -9.253   4.805  1.00 98.66           C  
ATOM   1883  O   PHE   246      18.066 -11.546   6.610  1.00 98.08           O  
ATOM   1884  CG  PHE   246      15.820  -8.973   5.247  1.00 98.58           C  
ATOM   1885  CD1 PHE   246      15.354  -7.668   5.347  1.00 98.32           C  
ATOM   1886  CD2 PHE   246      14.959 -10.016   5.561  1.00 98.29           C  
ATOM   1887  CE1 PHE   246      14.048  -7.406   5.755  1.00 97.95           C  
ATOM   1888  CE2 PHE   246      13.652  -9.762   5.970  1.00 97.86           C  
ATOM   1889  CZ  PHE   246      13.199  -8.456   6.067  1.00 97.74           C  
ATOM   1890  N   ALA   247      17.514  -9.999   8.093  1.00 98.49           N  
ATOM   1891  CA  ALA   247      17.011 -10.926   9.103  1.00 98.46           C  
ATOM   1892  C   ALA   247      15.633 -10.499   9.602  1.00 98.44           C  
ATOM   1893  CB  ALA   247      17.989 -11.024  10.271  1.00 98.16           C  
ATOM   1894  O   ALA   247      15.304  -9.311   9.593  1.00 98.27           O  
ATOM   1895  N   THR   248      14.839 -11.426  10.049  1.00 98.23           N  
ATOM   1896  CA  THR   248      13.590 -11.079  10.718  1.00 98.16           C  
ATOM   1897  C   THR   248      13.675 -11.382  12.212  1.00 97.88           C  
ATOM   1898  CB  THR   248      12.399 -11.837  10.105  1.00 97.97           C  
ATOM   1899  O   THR   248      14.388 -12.298  12.625  1.00 97.23           O  
ATOM   1900  CG2 THR   248      12.119 -11.363   8.682  1.00 96.84           C  
ATOM   1901  OG1 THR   248      12.693 -13.239  10.080  1.00 97.02           O  
ATOM   1902  N   ARG   249      12.988 -10.665  12.915  1.00 97.63           N  
ATOM   1903  CA  ARG   249      12.632 -10.923  14.307  1.00 97.45           C  
ATOM   1904  C   ARG   249      11.124 -11.083  14.466  1.00 97.21           C  
ATOM   1905  CB  ARG   249      13.137  -9.794  15.209  1.00 96.57           C  
ATOM   1906  O   ARG   249      10.375 -10.110  14.348  1.00 96.44           O  
ATOM   1907  CG  ARG   249      12.916 -10.045  16.692  1.00 89.03           C  
ATOM   1908  CD  ARG   249      13.485  -8.920  17.545  1.00 83.03           C  
ATOM   1909  NE  ARG   249      13.224  -9.136  18.965  1.00 82.24           N  
ATOM   1910  NH1 ARG   249      14.398  -7.278  19.675  1.00 76.18           N  
ATOM   1911  NH2 ARG   249      13.368  -8.641  21.203  1.00 71.61           N  
ATOM   1912  CZ  ARG   249      13.664  -8.351  19.945  1.00 76.04           C  
ATOM   1913  N   ALA   250      10.727 -12.320  14.821  1.00 94.76           N  
ATOM   1914  CA  ALA   250       9.338 -12.563  15.203  1.00 94.52           C  
ATOM   1915  C   ALA   250       9.020 -11.923  16.551  1.00 93.82           C  
ATOM   1916  CB  ALA   250       9.053 -14.062  15.247  1.00 93.38           C  
ATOM   1917  O   ALA   250       9.741 -12.131  17.530  1.00 92.59           O  
ATOM   1918  N   GLY   251       7.945 -11.060  16.533  1.00 90.89           N  
ATOM   1919  CA  GLY   251       7.526 -10.448  17.784  1.00 90.57           C  
ATOM   1920  C   GLY   251       6.406  -9.440  17.608  1.00 90.25           C  
ATOM   1921  O   GLY   251       6.165  -8.958  16.500  1.00 89.00           O  
ATOM   1922  N   ASP   252       5.744  -9.154  18.664  1.00 85.91           N  
ATOM   1923  CA  ASP   252       4.775  -8.068  18.779  1.00 86.28           C  
ATOM   1924  C   ASP   252       5.475  -6.724  18.963  1.00 87.46           C  
ATOM   1925  CB  ASP   252       3.816  -8.325  19.944  1.00 84.79           C  
ATOM   1926  O   ASP   252       5.988  -6.428  20.044  1.00 87.32           O  
ATOM   1927  CG  ASP   252       2.784  -7.224  20.117  1.00 81.69           C  
ATOM   1928  OD1 ASP   252       2.771  -6.269  19.311  1.00 81.60           O  
ATOM   1929  OD2 ASP   252       1.980  -7.312  21.070  1.00 81.78           O  
ATOM   1930  N   PHE   253       5.464  -5.920  17.854  1.00 89.08           N  
ATOM   1931  CA  PHE   253       6.194  -4.658  17.864  1.00 89.24           C  
ATOM   1932  C   PHE   253       5.551  -3.668  18.827  1.00 88.43           C  
ATOM   1933  CB  PHE   253       6.253  -4.059  16.456  1.00 88.33           C  
ATOM   1934  O   PHE   253       6.157  -2.654  19.181  1.00 85.94           O  
ATOM   1935  CG  PHE   253       4.901  -3.799  15.849  1.00 89.60           C  
ATOM   1936  CD1 PHE   253       4.415  -4.606  14.828  1.00 87.96           C  
ATOM   1937  CD2 PHE   253       4.115  -2.746  16.301  1.00 88.10           C  
ATOM   1938  CE1 PHE   253       3.163  -4.368  14.265  1.00 86.68           C  
ATOM   1939  CE2 PHE   253       2.863  -2.502  15.743  1.00 85.80           C  
ATOM   1940  CZ  PHE   253       2.390  -3.313  14.725  1.00 85.09           C  
ATOM   1941  N   TRP   254       4.435  -4.113  19.530  1.00 87.56           N  
ATOM   1942  CA  TRP   254       3.787  -3.308  20.560  1.00 87.73           C  
ATOM   1943  C   TRP   254       4.507  -3.451  21.897  1.00 86.76           C  
ATOM   1944  CB  TRP   254       2.317  -3.710  20.712  1.00 85.76           C  
ATOM   1945  O   TRP   254       4.406  -2.577  22.760  1.00 84.10           O  
ATOM   1946  CG  TRP   254       1.494  -3.487  19.478  1.00 79.74           C  
ATOM   1947  CD1 TRP   254       0.968  -4.444  18.655  1.00 74.79           C  
ATOM   1948  CD2 TRP   254       1.107  -2.225  18.926  1.00 75.83           C  
ATOM   1949  CE2 TRP   254       0.346  -2.492  17.767  1.00 76.76           C  
ATOM   1950  CE3 TRP   254       1.329  -0.893  19.300  1.00 76.09           C  
ATOM   1951  NE1 TRP   254       0.276  -3.852  17.624  1.00 77.92           N  
ATOM   1952  CH2 TRP   254       0.038  -0.180  17.366  1.00 75.70           C  
ATOM   1953  CZ2 TRP   254      -0.195  -1.474  16.977  1.00 77.05           C  
ATOM   1954  CZ3 TRP   254       0.791   0.118  18.513  1.00 75.95           C  
ATOM   1955  N   ARG   255       5.211  -4.449  22.128  1.00 85.24           N  
ATOM   1956  CA  ARG   255       5.806  -4.784  23.418  1.00 84.54           C  
ATOM   1957  C   ARG   255       7.178  -4.137  23.572  1.00 84.27           C  
ATOM   1958  CB  ARG   255       5.920  -6.301  23.580  1.00 83.06           C  
ATOM   1959  O   ARG   255       7.775  -4.185  24.650  1.00 82.86           O  
ATOM   1960  CG  ARG   255       4.580  -7.010  23.696  1.00 81.38           C  
ATOM   1961  CD  ARG   255       4.751  -8.493  23.997  1.00 80.74           C  
ATOM   1962  NE  ARG   255       3.464  -9.173  24.105  1.00 76.47           N  
ATOM   1963  NH1 ARG   255       4.365 -11.241  24.604  1.00 78.27           N  
ATOM   1964  NH2 ARG   255       2.092 -10.979  24.464  1.00 75.89           N  
ATOM   1965  CZ  ARG   255       3.310 -10.463  24.390  1.00 74.48           C  
ATOM   1966  N   GLY   256       7.750  -3.512  22.632  1.00 81.34           N  
ATOM   1967  CA  GLY   256       9.087  -2.940  22.648  1.00 83.50           C  
ATOM   1968  C   GLY   256      10.184  -3.983  22.555  1.00 85.38           C  
ATOM   1969  O   GLY   256       9.991  -5.043  21.956  1.00 83.99           O  
ATOM   1970  N   GLY   257      11.260  -3.614  23.042  1.00 88.82           N  
ATOM   1971  CA  GLY   257      12.374  -4.548  23.033  1.00 89.56           C  
ATOM   1972  C   GLY   257      13.006  -4.710  21.663  1.00 90.71           C  
ATOM   1973  O   GLY   257      13.443  -5.804  21.300  1.00 88.97           O  
ATOM   1974  N   TRP   258      12.959  -3.612  20.752  1.00 94.13           N  
ATOM   1975  CA  TRP   258      13.313  -3.625  19.336  1.00 95.80           C  
ATOM   1976  C   TRP   258      14.827  -3.666  19.155  1.00 93.33           C  
ATOM   1977  CB  TRP   258      12.735  -2.398  18.626  1.00 94.72           C  
ATOM   1978  O   TRP   258      15.320  -4.003  18.076  1.00 88.16           O  
ATOM   1979  CG  TRP   258      11.238  -2.321  18.667  1.00 92.70           C  
ATOM   1980  CD1 TRP   258      10.376  -3.273  19.135  1.00 87.63           C  
ATOM   1981  CD2 TRP   258      10.427  -1.232  18.215  1.00 89.00           C  
ATOM   1982  CE2 TRP   258       9.080  -1.592  18.442  1.00 91.98           C  
ATOM   1983  CE3 TRP   258      10.708   0.015  17.642  1.00 86.35           C  
ATOM   1984  NE1 TRP   258       9.076  -2.841  19.004  1.00 87.97           N  
ATOM   1985  CH2 TRP   258       8.319   0.466  17.555  1.00 88.21           C  
ATOM   1986  CZ2 TRP   258       8.016  -0.748  18.115  1.00 88.27           C  
ATOM   1987  CZ3 TRP   258       9.648   0.853  17.316  1.00 88.12           C  
ATOM   1988  N   GLY   259      15.660  -3.494  20.283  1.00 96.41           N  
ATOM   1989  CA  GLY   259      17.088  -3.221  20.268  1.00 96.55           C  
ATOM   1990  C   GLY   259      17.412  -1.741  20.195  1.00 97.06           C  
ATOM   1991  O   GLY   259      16.549  -0.898  20.449  1.00 96.70           O  
ATOM   1992  N   THR   260      18.646  -1.397  19.846  1.00 97.15           N  
ATOM   1993  CA  THR   260      19.106  -0.015  19.772  1.00 97.45           C  
ATOM   1994  C   THR   260      20.167   0.145  18.687  1.00 97.51           C  
ATOM   1995  CB  THR   260      19.675   0.457  21.123  1.00 96.33           C  
ATOM   1996  O   THR   260      20.710  -0.845  18.192  1.00 97.24           O  
ATOM   1997  CG2 THR   260      18.617   0.388  22.219  1.00 90.98           C  
ATOM   1998  OG1 THR   260      20.780  -0.378  21.488  1.00 92.44           O  
ATOM   1999  N   GLY   261      20.395   1.410  18.267  1.00 97.81           N  
ATOM   2000  CA  GLY   261      21.518   1.737  17.404  1.00 97.96           C  
ATOM   2001  C   GLY   261      21.181   1.652  15.927  1.00 97.98           C  
ATOM   2002  O   GLY   261      22.076   1.550  15.086  1.00 97.62           O  
ATOM   2003  N   TYR   262      19.891   1.678  15.544  1.00 98.22           N  
ATOM   2004  CA  TYR   262      19.490   1.656  14.142  1.00 98.33           C  
ATOM   2005  C   TYR   262      19.685   3.024  13.498  1.00 98.36           C  
ATOM   2006  CB  TYR   262      18.027   1.220  14.008  1.00 98.36           C  
ATOM   2007  O   TYR   262      19.271   4.044  14.054  1.00 98.20           O  
ATOM   2008  CG  TYR   262      17.786  -0.220  14.389  1.00 98.26           C  
ATOM   2009  CD1 TYR   262      18.155  -1.258  13.537  1.00 97.96           C  
ATOM   2010  CD2 TYR   262      17.188  -0.546  15.602  1.00 97.88           C  
ATOM   2011  CE1 TYR   262      17.933  -2.587  13.884  1.00 97.31           C  
ATOM   2012  CE2 TYR   262      16.961  -1.871  15.959  1.00 97.32           C  
ATOM   2013  OH  TYR   262      17.114  -4.196  15.443  1.00 96.21           O  
ATOM   2014  CZ  TYR   262      17.336  -2.883  15.095  1.00 97.13           C  
ATOM   2015  N   ASP   263      20.286   3.089  12.296  1.00 98.27           N  
ATOM   2016  CA  ASP   263      20.500   4.287  11.489  1.00 98.31           C  
ATOM   2017  C   ASP   263      19.208   4.725  10.803  1.00 98.38           C  
ATOM   2018  CB  ASP   263      21.593   4.043  10.447  1.00 98.18           C  
ATOM   2019  O   ASP   263      19.042   5.901  10.474  1.00 98.22           O  
ATOM   2020  CG  ASP   263      22.934   3.690  11.066  1.00 97.58           C  
ATOM   2021  OD1 ASP   263      23.664   4.605  11.504  1.00 96.59           O  
ATOM   2022  OD2 ASP   263      23.265   2.485  11.113  1.00 96.22           O  
ATOM   2023  N   LEU   264      18.273   3.775  10.577  1.00 98.37           N  
ATOM   2024  CA  LEU   264      16.936   4.019  10.046  1.00 98.44           C  
ATOM   2025  C   LEU   264      15.913   3.105  10.711  1.00 98.49           C  
ATOM   2026  CB  LEU   264      16.915   3.811   8.530  1.00 98.40           C  
ATOM   2027  O   LEU   264      16.065   1.881  10.696  1.00 98.35           O  
ATOM   2028  CG  LEU   264      15.580   4.067   7.829  1.00 98.11           C  
ATOM   2029  CD1 LEU   264      15.210   5.544   7.918  1.00 97.56           C  
ATOM   2030  CD2 LEU   264      15.644   3.613   6.375  1.00 97.61           C  
ATOM   2031  N   VAL   265      14.874   3.665  11.242  1.00 98.51           N  
ATOM   2032  CA  VAL   265      13.652   2.949  11.592  1.00 98.52           C  
ATOM   2033  C   VAL   265      12.557   3.269  10.578  1.00 98.55           C  
ATOM   2034  CB  VAL   265      13.177   3.300  13.019  1.00 98.42           C  
ATOM   2035  O   VAL   265      12.184   4.432  10.404  1.00 98.43           O  
ATOM   2036  CG1 VAL   265      11.903   2.533  13.368  1.00 97.78           C  
ATOM   2037  CG2 VAL   265      14.278   3.005  14.036  1.00 97.83           C  
ATOM   2038  N   LEU   266      12.090   2.305   9.908  1.00 98.60           N  
ATOM   2039  CA  LEU   266      11.094   2.387   8.846  1.00 98.59           C  
ATOM   2040  C   LEU   266       9.738   1.887   9.331  1.00 98.55           C  
ATOM   2041  CB  LEU   266      11.543   1.578   7.626  1.00 98.46           C  
ATOM   2042  O   LEU   266       9.642   0.801   9.907  1.00 98.36           O  
ATOM   2043  CG  LEU   266      10.570   1.533   6.447  1.00 97.48           C  
ATOM   2044  CD1 LEU   266      10.370   2.931   5.871  1.00 95.42           C  
ATOM   2045  CD2 LEU   266      11.074   0.574   5.374  1.00 95.45           C  
ATOM   2046  N   PHE   267       8.703   2.641   9.159  1.00 98.00           N  
ATOM   2047  CA  PHE   267       7.289   2.285   9.202  1.00 97.95           C  
ATOM   2048  C   PHE   267       6.644   2.464   7.833  1.00 97.71           C  
ATOM   2049  CB  PHE   267       6.552   3.132  10.245  1.00 97.92           C  
ATOM   2050  O   PHE   267       6.526   3.587   7.339  1.00 97.11           O  
ATOM   2051  CG  PHE   267       7.071   2.957  11.646  1.00 97.67           C  
ATOM   2052  CD1 PHE   267       6.556   1.968  12.475  1.00 97.04           C  
ATOM   2053  CD2 PHE   267       8.076   3.781  12.135  1.00 96.87           C  
ATOM   2054  CE1 PHE   267       7.035   1.804  13.773  1.00 96.12           C  
ATOM   2055  CE2 PHE   267       8.560   3.623  13.430  1.00 96.12           C  
ATOM   2056  CZ  PHE   267       8.037   2.635  14.248  1.00 95.95           C  
ATOM   2057  N   ALA   268       6.152   1.373   7.224  1.00 96.80           N  
ATOM   2058  CA  ALA   268       5.452   1.467   5.946  1.00 96.58           C  
ATOM   2059  C   ALA   268       4.043   0.892   6.048  1.00 95.92           C  
ATOM   2060  CB  ALA   268       6.240   0.748   4.854  1.00 96.25           C  
ATOM   2061  O   ALA   268       3.870  -0.309   6.271  1.00 94.68           O  
ATOM   2062  N   ASN   269       3.019   1.817   5.873  1.00 94.23           N  
ATOM   2063  CA  ASN   269       1.604   1.467   5.818  1.00 94.07           C  
ATOM   2064  C   ASN   269       1.133   0.826   7.120  1.00 93.41           C  
ATOM   2065  CB  ASN   269       1.327   0.535   4.636  1.00 93.25           C  
ATOM   2066  O   ASN   269       0.507  -0.235   7.104  1.00 91.83           O  
ATOM   2067  CG  ASN   269       1.752   1.132   3.309  1.00 91.67           C  
ATOM   2068  ND2 ASN   269       2.733   0.509   2.666  1.00 89.29           N  
ATOM   2069  OD1 ASN   269       1.204   2.144   2.866  1.00 88.60           O  
ATOM   2070  N   ILE   270       1.429   1.463   8.274  1.00 93.24           N  
ATOM   2071  CA  ILE   270       1.121   0.950   9.605  1.00 93.07           C  
ATOM   2072  C   ILE   270       0.163   1.903  10.316  1.00 92.82           C  
ATOM   2073  CB  ILE   270       2.403   0.754  10.445  1.00 92.08           C  
ATOM   2074  O   ILE   270      -0.797   1.465  10.955  1.00 91.86           O  
ATOM   2075  CG1 ILE   270       3.222  -0.424   9.903  1.00 85.56           C  
ATOM   2076  CG2 ILE   270       2.054   0.545  11.922  1.00 84.42           C  
ATOM   2077  CD1 ILE   270       4.483  -0.721  10.702  1.00 82.26           C  
ATOM   2078  N   PHE   271       0.405   3.219  10.185  1.00 93.37           N  
ATOM   2079  CA  PHE   271      -0.178   4.177  11.118  1.00 93.42           C  
ATOM   2080  C   PHE   271      -1.651   4.411  10.803  1.00 92.40           C  
ATOM   2081  CB  PHE   271       0.585   5.504  11.075  1.00 93.58           C  
ATOM   2082  O   PHE   271      -2.456   4.637  11.709  1.00 91.01           O  
ATOM   2083  CG  PHE   271       1.872   5.489  11.854  1.00 94.49           C  
ATOM   2084  CD1 PHE   271       1.860   5.451  13.243  1.00 94.31           C  
ATOM   2085  CD2 PHE   271       3.096   5.514  11.197  1.00 94.00           C  
ATOM   2086  CE1 PHE   271       3.050   5.437  13.967  1.00 93.27           C  
ATOM   2087  CE2 PHE   271       4.289   5.501  11.914  1.00 93.31           C  
ATOM   2088  CZ  PHE   271       4.264   5.463  13.299  1.00 93.73           C  
ATOM   2089  N   HIS   272      -2.065   4.203   9.538  1.00 91.31           N  
ATOM   2090  CA  HIS   272      -3.469   4.297   9.153  1.00 90.97           C  
ATOM   2091  C   HIS   272      -4.283   3.158   9.757  1.00 89.76           C  
ATOM   2092  CB  HIS   272      -3.608   4.292   7.630  1.00 90.37           C  
ATOM   2093  O   HIS   272      -5.515   3.169   9.696  1.00 87.64           O  
ATOM   2094  CG  HIS   272      -3.047   3.067   6.980  1.00 89.59           C  
ATOM   2095  CD2 HIS   272      -3.546   1.814   6.865  1.00 87.20           C  
ATOM   2096  ND1 HIS   272      -1.820   3.054   6.352  1.00 86.93           N  
ATOM   2097  CE1 HIS   272      -1.589   1.841   5.876  1.00 86.53           C  
ATOM   2098  NE2 HIS   272      -2.621   1.070   6.174  1.00 86.91           N  
ATOM   2099  N   LEU   273      -3.665   2.177  10.399  1.00 86.74           N  
ATOM   2100  CA  LEU   273      -4.293   1.073  11.118  1.00 86.52           C  
ATOM   2101  C   LEU   273      -4.263   1.318  12.623  1.00 86.49           C  
ATOM   2102  CB  LEU   273      -3.592  -0.248  10.790  1.00 85.86           C  
ATOM   2103  O   LEU   273      -4.646   0.445  13.406  1.00 85.45           O  
ATOM   2104  CG  LEU   273      -3.543  -0.641   9.313  1.00 85.33           C  
ATOM   2105  CD1 LEU   273      -2.712  -1.907   9.129  1.00 83.56           C  
ATOM   2106  CD2 LEU   273      -4.952  -0.836   8.765  1.00 83.58           C  
ATOM   2107  N   GLN   274      -3.695   2.471  13.080  1.00 86.44           N  
ATOM   2108  CA  GLN   274      -3.423   2.692  14.496  1.00 86.30           C  
ATOM   2109  C   GLN   274      -4.283   3.823  15.051  1.00 86.10           C  
ATOM   2110  CB  GLN   274      -1.942   3.001  14.718  1.00 86.09           C  
ATOM   2111  O   GLN   274      -4.574   4.792  14.347  1.00 85.17           O  
ATOM   2112  CG  GLN   274      -1.002   1.947  14.148  1.00 87.31           C  
ATOM   2113  CD  GLN   274      -1.403   0.535  14.529  1.00 86.77           C  
ATOM   2114  NE2 GLN   274      -1.587  -0.321  13.529  1.00 86.14           N  
ATOM   2115  OE1 GLN   274      -1.545   0.214  15.714  1.00 85.16           O  
ATOM   2116  N   THR   275      -4.535   3.728  16.344  1.00 83.02           N  
ATOM   2117  CA  THR   275      -5.047   4.889  17.062  1.00 83.46           C  
ATOM   2118  C   THR   275      -3.932   5.897  17.328  1.00 84.59           C  
ATOM   2119  CB  THR   275      -5.700   4.479  18.395  1.00 82.37           C  
ATOM   2120  O   THR   275      -2.765   5.520  17.455  1.00 84.71           O  
ATOM   2121  CG2 THR   275      -6.774   3.418  18.178  1.00 80.76           C  
ATOM   2122  OG1 THR   275      -4.695   3.953  19.271  1.00 82.56           O  
ATOM   2123  N   PRO   276      -4.257   7.147  17.553  1.00 85.18           N  
ATOM   2124  CA  PRO   276      -3.272   8.178  17.887  1.00 85.78           C  
ATOM   2125  C   PRO   276      -2.406   7.800  19.086  1.00 86.21           C  
ATOM   2126  CB  PRO   276      -4.136   9.402  18.202  1.00 84.88           C  
ATOM   2127  O   PRO   276      -1.182   7.954  19.042  1.00 85.90           O  
ATOM   2128  CG  PRO   276      -5.327   9.269  17.308  1.00 84.85           C  
ATOM   2129  CD  PRO   276      -5.720   7.821  17.249  1.00 85.10           C  
ATOM   2130  N   ALA   277      -2.988   7.169  20.114  1.00 83.64           N  
ATOM   2131  CA  ALA   277      -2.258   6.741  21.305  1.00 83.90           C  
ATOM   2132  C   ALA   277      -1.278   5.620  20.974  1.00 84.32           C  
ATOM   2133  CB  ALA   277      -3.231   6.290  22.392  1.00 82.66           C  
ATOM   2134  O   ALA   277      -0.143   5.617  21.457  1.00 83.89           O  
ATOM   2135  N   SER   278      -1.673   4.724  20.112  1.00 85.83           N  
ATOM   2136  CA  SER   278      -0.834   3.631  19.633  1.00 86.19           C  
ATOM   2137  C   SER   278       0.291   4.147  18.742  1.00 87.07           C  
ATOM   2138  CB  SER   278      -1.672   2.607  18.867  1.00 84.98           C  
ATOM   2139  O   SER   278       1.448   3.752  18.902  1.00 86.96           O  
ATOM   2140  OG  SER   278      -2.616   1.987  19.724  1.00 81.09           O  
ATOM   2141  N   ALA   279       0.028   5.094  17.924  1.00 90.56           N  
ATOM   2142  CA  ALA   279       1.003   5.738  17.048  1.00 91.18           C  
ATOM   2143  C   ALA   279       2.094   6.433  17.859  1.00 91.79           C  
ATOM   2144  CB  ALA   279       0.312   6.739  16.126  1.00 90.53           C  
ATOM   2145  O   ALA   279       3.284   6.179  17.656  1.00 91.71           O  
ATOM   2146  N   VAL   280       1.755   7.207  18.925  1.00 90.16           N  
ATOM   2147  CA  VAL   280       2.703   7.863  19.820  1.00 90.39           C  
ATOM   2148  C   VAL   280       3.569   6.814  20.513  1.00 90.46           C  
ATOM   2149  CB  VAL   280       1.981   8.737  20.870  1.00 90.00           C  
ATOM   2150  O   VAL   280       4.784   6.987  20.639  1.00 90.08           O  
ATOM   2151  CG1 VAL   280       2.964   9.227  21.932  1.00 89.40           C  
ATOM   2152  CG2 VAL   280       1.287   9.918  20.194  1.00 88.99           C  
ATOM   2153  N   ARG   281       3.018   5.718  20.907  1.00 88.81           N  
ATOM   2154  CA  ARG   281       3.752   4.641  21.561  1.00 88.86           C  
ATOM   2155  C   ARG   281       4.771   4.017  20.613  1.00 89.64           C  
ATOM   2156  CB  ARG   281       2.790   3.568  22.074  1.00 87.66           C  
ATOM   2157  O   ARG   281       5.940   3.854  20.969  1.00 89.51           O  
ATOM   2158  CG  ARG   281       3.477   2.411  22.782  1.00 83.84           C  
ATOM   2159  CD  ARG   281       2.470   1.437  23.379  1.00 82.61           C  
ATOM   2160  NE  ARG   281       3.126   0.254  23.929  1.00 78.94           N  
ATOM   2161  NH1 ARG   281       1.185  -0.984  24.126  1.00 75.29           N  
ATOM   2162  NH2 ARG   281       3.195  -1.886  24.761  1.00 73.31           N  
ATOM   2163  CZ  ARG   281       2.500  -0.869  24.271  1.00 75.89           C  
ATOM   2164  N   LEU   282       4.415   3.655  19.391  1.00 93.52           N  
ATOM   2165  CA  LEU   282       5.310   3.114  18.374  1.00 94.01           C  
ATOM   2166  C   LEU   282       6.439   4.093  18.067  1.00 94.68           C  
ATOM   2167  CB  LEU   282       4.535   2.794  17.093  1.00 93.47           C  
ATOM   2168  O   LEU   282       7.610   3.710  18.045  1.00 94.63           O  
ATOM   2169  CG  LEU   282       3.590   1.592  17.155  1.00 91.58           C  
ATOM   2170  CD1 LEU   282       2.847   1.433  15.833  1.00 89.31           C  
ATOM   2171  CD2 LEU   282       4.362   0.322  17.497  1.00 89.24           C  
ATOM   2172  N   MET   283       6.138   5.375  17.962  1.00 95.80           N  
ATOM   2173  CA  MET   283       7.123   6.417  17.683  1.00 95.81           C  
ATOM   2174  C   MET   283       8.086   6.581  18.854  1.00 95.90           C  
ATOM   2175  CB  MET   283       6.430   7.748  17.386  1.00 94.94           C  
ATOM   2176  O   MET   283       9.283   6.793  18.652  1.00 95.39           O  
ATOM   2177  CG  MET   283       5.763   7.800  16.021  1.00 89.55           C  
ATOM   2178  SD  MET   283       4.995   9.430  15.676  1.00 86.08           S  
ATOM   2179  CE  MET   283       4.358   9.136  14.002  1.00 78.17           C  
ATOM   2180  N   ARG   284       7.676   6.407  20.126  1.00 93.24           N  
ATOM   2181  CA  ARG   284       8.556   6.410  21.290  1.00 93.30           C  
ATOM   2182  C   ARG   284       9.502   5.214  21.263  1.00 93.27           C  
ATOM   2183  CB  ARG   284       7.738   6.402  22.583  1.00 92.83           C  
ATOM   2184  O   ARG   284      10.694   5.353  21.544  1.00 92.93           O  
ATOM   2185  CG  ARG   284       7.119   7.748  22.928  1.00 91.89           C  
ATOM   2186  CD  ARG   284       6.219   7.657  24.153  1.00 91.34           C  
ATOM   2187  NE  ARG   284       5.621   8.948  24.479  1.00 90.47           N  
ATOM   2188  NH1 ARG   284       3.818   8.058  25.617  1.00 87.87           N  
ATOM   2189  NH2 ARG   284       4.039  10.330  25.407  1.00 87.33           N  
ATOM   2190  CZ  ARG   284       4.494   9.109  25.167  1.00 89.39           C  
ATOM   2191  N   HIS   285       8.989   4.035  20.874  1.00 94.66           N  
ATOM   2192  CA  HIS   285       9.856   2.876  20.694  1.00 95.04           C  
ATOM   2193  C   HIS   285      10.885   3.123  19.596  1.00 95.48           C  
ATOM   2194  CB  HIS   285       9.028   1.633  20.367  1.00 94.23           C  
ATOM   2195  O   HIS   285      12.074   2.853  19.781  1.00 95.25           O  
ATOM   2196  CG  HIS   285       8.240   1.114  21.528  1.00 90.63           C  
ATOM   2197  CD2 HIS   285       6.936   0.768  21.634  1.00 86.96           C  
ATOM   2198  ND1 HIS   285       8.798   0.903  22.771  1.00 86.90           N  
ATOM   2199  CE1 HIS   285       7.867   0.447  23.592  1.00 86.51           C  
ATOM   2200  NE2 HIS   285       6.728   0.356  22.927  1.00 87.81           N  
ATOM   2201  N   ALA   286      10.503   3.751  18.503  1.00 97.34           N  
ATOM   2202  CA  ALA   286      11.397   4.111  17.406  1.00 97.36           C  
ATOM   2203  C   ALA   286      12.468   5.093  17.871  1.00 97.36           C  
ATOM   2204  CB  ALA   286      10.602   4.706  16.246  1.00 97.13           C  
ATOM   2205  O   ALA   286      13.661   4.866  17.658  1.00 96.99           O  
ATOM   2206  N   ALA   287      12.077   6.142  18.564  1.00 96.81           N  
ATOM   2207  CA  ALA   287      13.004   7.137  19.097  1.00 96.68           C  
ATOM   2208  C   ALA   287      14.029   6.491  20.025  1.00 96.40           C  
ATOM   2209  CB  ALA   287      12.239   8.234  19.835  1.00 96.33           C  
ATOM   2210  O   ALA   287      15.211   6.841  19.993  1.00 95.72           O  
ATOM   2211  N   ALA   288      13.626   5.480  20.773  1.00 96.02           N  
ATOM   2212  CA  ALA   288      14.471   4.803  21.752  1.00 95.90           C  
ATOM   2213  C   ALA   288      15.473   3.879  21.065  1.00 95.75           C  
ATOM   2214  CB  ALA   288      13.615   4.014  22.739  1.00 95.25           C  
ATOM   2215  O   ALA   288      16.569   3.648  21.582  1.00 95.08           O  
ATOM   2216  N   CYS   289      15.205   3.430  19.842  1.00 97.16           N  
ATOM   2217  CA  CYS   289      16.038   2.438  19.171  1.00 96.85           C  
ATOM   2218  C   CYS   289      16.989   3.103  18.182  1.00 97.22           C  
ATOM   2219  CB  CYS   289      15.170   1.411  18.446  1.00 93.92           C  
ATOM   2220  O   CYS   289      17.897   2.456  17.657  1.00 96.28           O  
ATOM   2221  SG  CYS   289      14.280   0.297  19.555  1.00 70.35           S  
ATOM   2222  N   LEU   290      16.891   4.359  17.903  1.00 97.69           N  
ATOM   2223  CA  LEU   290      17.688   5.065  16.906  1.00 97.65           C  
ATOM   2224  C   LEU   290      19.132   5.213  17.370  1.00 97.52           C  
ATOM   2225  CB  LEU   290      17.087   6.444  16.618  1.00 97.26           C  
ATOM   2226  O   LEU   290      19.387   5.467  18.550  1.00 97.03           O  
ATOM   2227  CG  LEU   290      15.878   6.475  15.681  1.00 94.75           C  
ATOM   2228  CD1 LEU   290      15.283   7.878  15.631  1.00 90.44           C  
ATOM   2229  CD2 LEU   290      16.271   6.004  14.285  1.00 90.16           C  
ATOM   2230  N   ALA   291      20.048   5.229  16.511  1.00 97.88           N  
ATOM   2231  CA  ALA   291      21.410   5.739  16.647  1.00 97.79           C  
ATOM   2232  C   ALA   291      21.412   7.252  16.844  1.00 97.69           C  
ATOM   2233  CB  ALA   291      22.243   5.363  15.423  1.00 97.54           C  
ATOM   2234  O   ALA   291      20.413   7.921  16.571  1.00 97.25           O  
ATOM   2235  N   PRO   292      22.515   7.930  17.257  1.00 96.21           N  
ATOM   2236  CA  PRO   292      22.550   9.371  17.518  1.00 95.98           C  
ATOM   2237  C   PRO   292      22.113  10.200  16.312  1.00 95.40           C  
ATOM   2238  CB  PRO   292      24.020   9.632  17.856  1.00 95.51           C  
ATOM   2239  O   PRO   292      21.292  11.110  16.449  1.00 94.33           O  
ATOM   2240  CG  PRO   292      24.484   8.383  18.534  1.00 95.14           C  
ATOM   2241  CD  PRO   292      23.856   7.205  17.845  1.00 94.69           C  
ATOM   2242  N   ASP   293      22.459   9.812  15.083  1.00 96.24           N  
ATOM   2243  CA  ASP   293      22.124  10.511  13.847  1.00 96.52           C  
ATOM   2244  C   ASP   293      21.104   9.722  13.029  1.00 96.76           C  
ATOM   2245  CB  ASP   293      23.383  10.763  13.015  1.00 95.32           C  
ATOM   2246  O   ASP   293      20.986   9.918  11.818  1.00 96.24           O  
ATOM   2247  CG  ASP   293      24.373  11.686  13.702  1.00 91.00           C  
ATOM   2248  OD1 ASP   293      23.954  12.719  14.267  1.00 88.32           O  
ATOM   2249  OD2 ASP   293      25.585  11.379  13.678  1.00 90.83           O  
ATOM   2250  N   GLY   294      20.393   8.752  13.686  1.00 97.76           N  
ATOM   2251  CA  GLY   294      19.397   7.902  13.056  1.00 97.85           C  
ATOM   2252  C   GLY   294      18.148   8.655  12.637  1.00 97.95           C  
ATOM   2253  O   GLY   294      17.855   9.727  13.171  1.00 97.79           O  
ATOM   2254  N   LEU   295      17.426   8.125  11.737  1.00 98.05           N  
ATOM   2255  CA  LEU   295      16.195   8.683  11.189  1.00 98.13           C  
ATOM   2256  C   LEU   295      15.023   7.731  11.406  1.00 98.21           C  
ATOM   2257  CB  LEU   295      16.358   8.977   9.695  1.00 97.94           C  
ATOM   2258  O   LEU   295      15.184   6.511  11.317  1.00 98.06           O  
ATOM   2259  CG  LEU   295      17.433   9.999   9.319  1.00 96.77           C  
ATOM   2260  CD1 LEU   295      17.522  10.141   7.804  1.00 95.07           C  
ATOM   2261  CD2 LEU   295      17.142  11.346   9.972  1.00 95.20           C  
ATOM   2262  N   VAL   296      13.895   8.262  11.650  1.00 98.30           N  
ATOM   2263  CA  VAL   296      12.623   7.583  11.428  1.00 98.33           C  
ATOM   2264  C   VAL   296      12.073   7.954  10.053  1.00 98.36           C  
ATOM   2265  CB  VAL   296      11.593   7.931  12.526  1.00 98.15           C  
ATOM   2266  O   VAL   296      11.971   9.136   9.716  1.00 98.21           O  
ATOM   2267  CG1 VAL   296      10.277   7.195  12.285  1.00 96.85           C  
ATOM   2268  CG2 VAL   296      12.153   7.594  13.907  1.00 96.92           C  
ATOM   2269  N   ALA   297      11.676   6.962   9.253  1.00 98.45           N  
ATOM   2270  CA  ALA   297      10.891   7.120   8.032  1.00 98.43           C  
ATOM   2271  C   ALA   297       9.502   6.507   8.189  1.00 98.41           C  
ATOM   2272  CB  ALA   297      11.617   6.486   6.847  1.00 98.24           C  
ATOM   2273  O   ALA   297       9.370   5.299   8.400  1.00 98.18           O  
ATOM   2274  N   VAL   298       8.496   7.343   8.074  1.00 97.92           N  
ATOM   2275  CA  VAL   298       7.094   6.939   8.030  1.00 97.85           C  
ATOM   2276  C   VAL   298       6.560   7.077   6.606  1.00 97.71           C  
ATOM   2277  CB  VAL   298       6.233   7.772   9.006  1.00 97.65           C  
ATOM   2278  O   VAL   298       6.502   8.183   6.063  1.00 97.26           O  
ATOM   2279  CG1 VAL   298       4.770   7.335   8.942  1.00 96.38           C  
ATOM   2280  CG2 VAL   298       6.770   7.647  10.430  1.00 96.39           C  
ATOM   2281  N   VAL   299       6.203   5.949   6.011  1.00 96.87           N  
ATOM   2282  CA  VAL   299       5.495   5.846   4.739  1.00 96.76           C  
ATOM   2283  C   VAL   299       4.019   5.551   4.992  1.00 96.25           C  
ATOM   2284  CB  VAL   299       6.110   4.755   3.834  1.00 96.49           C  
ATOM   2285  O   VAL   299       3.667   4.462   5.450  1.00 95.27           O  
ATOM   2286  CG1 VAL   299       5.430   4.743   2.466  1.00 95.01           C  
ATOM   2287  CG2 VAL   299       7.614   4.971   3.685  1.00 94.86           C  
ATOM   2288  N   ASP   300       3.186   6.527   4.626  1.00 95.22           N  
ATOM   2289  CA  ASP   300       1.766   6.321   4.892  1.00 95.00           C  
ATOM   2290  C   ASP   300       0.904   7.196   3.985  1.00 93.89           C  
ATOM   2291  CB  ASP   300       1.447   6.611   6.360  1.00 94.58           C  
ATOM   2292  O   ASP   300       1.426   8.019   3.229  1.00 92.07           O  
ATOM   2293  CG  ASP   300       0.429   5.649   6.947  1.00 93.23           C  
ATOM   2294  OD1 ASP   300      -0.496   5.222   6.222  1.00 90.31           O  
ATOM   2295  OD2 ASP   300       0.550   5.317   8.146  1.00 90.61           O  
ATOM   2296  N   GLN   301      -0.406   7.002   4.018  1.00 92.34           N  
ATOM   2297  CA  GLN   301      -1.390   7.871   3.379  1.00 92.39           C  
ATOM   2298  C   GLN   301      -1.742   9.055   4.275  1.00 91.69           C  
ATOM   2299  CB  GLN   301      -2.653   7.084   3.028  1.00 89.93           C  
ATOM   2300  O   GLN   301      -2.592   8.939   5.159  1.00 89.39           O  
ATOM   2301  CG  GLN   301      -2.420   5.961   2.026  1.00 82.00           C  
ATOM   2302  CD  GLN   301      -3.630   5.061   1.861  1.00 77.32           C  
ATOM   2303  NE2 GLN   301      -3.508   4.055   1.001  1.00 72.68           N  
ATOM   2304  OE1 GLN   301      -4.666   5.267   2.501  1.00 77.93           O  
ATOM   2305  N   ILE   302      -1.133  10.175   3.980  1.00 92.43           N  
ATOM   2306  CA  ILE   302      -1.241  11.384   4.789  1.00 92.54           C  
ATOM   2307  C   ILE   302      -2.029  12.447   4.026  1.00 90.98           C  
ATOM   2308  CB  ILE   302       0.150  11.928   5.182  1.00 91.97           C  
ATOM   2309  O   ILE   302      -1.719  12.747   2.870  1.00 89.02           O  
ATOM   2310  CG1 ILE   302       0.993  10.822   5.828  1.00 91.15           C  
ATOM   2311  CG2 ILE   302       0.015  13.132   6.120  1.00 90.72           C  
ATOM   2312  CD1 ILE   302       2.431  11.230   6.118  1.00 89.70           C  
ATOM   2313  N   VAL   303      -3.006  13.084   4.677  1.00 90.04           N  
ATOM   2314  CA  VAL   303      -3.855  14.095   4.056  1.00 89.85           C  
ATOM   2315  C   VAL   303      -3.501  15.476   4.604  1.00 88.94           C  
ATOM   2316  CB  VAL   303      -5.353  13.798   4.288  1.00 87.91           C  
ATOM   2317  O   VAL   303      -2.873  15.589   5.659  1.00 86.92           O  
ATOM   2318  CG1 VAL   303      -5.769  12.520   3.561  1.00 82.67           C  
ATOM   2319  CG2 VAL   303      -5.650  13.686   5.782  1.00 82.45           C  
ATOM   2320  N   ASP   304      -3.832  16.498   3.891  1.00 87.54           N  
ATOM   2321  CA  ASP   304      -3.688  17.878   4.343  1.00 87.90           C  
ATOM   2322  C   ASP   304      -4.702  18.206   5.437  1.00 87.69           C  
ATOM   2323  CB  ASP   304      -3.848  18.847   3.170  1.00 84.78           C  
ATOM   2324  O   ASP   304      -5.717  17.519   5.576  1.00 86.00           O  
ATOM   2325  CG  ASP   304      -2.648  18.856   2.240  1.00 77.60           C  
ATOM   2326  OD1 ASP   304      -1.510  18.644   2.711  1.00 74.10           O  
ATOM   2327  OD2 ASP   304      -2.842  19.078   1.025  1.00 78.23           O  
ATOM   2328  N   ALA   305      -4.517  19.286   6.129  1.00 83.42           N  
ATOM   2329  CA  ALA   305      -5.257  19.626   7.342  1.00 84.92           C  
ATOM   2330  C   ALA   305      -6.715  19.942   7.025  1.00 82.92           C  
ATOM   2331  CB  ALA   305      -4.601  20.808   8.052  1.00 79.95           C  
ATOM   2332  O   ALA   305      -7.605  19.682   7.838  1.00 80.28           O  
ATOM   2333  N   ASP   306      -6.910  20.460   5.890  1.00 83.56           N  
ATOM   2334  CA  ASP   306      -8.251  20.827   5.446  1.00 83.84           C  
ATOM   2335  C   ASP   306      -8.979  19.627   4.846  1.00 81.69           C  
ATOM   2336  CB  ASP   306      -8.186  21.966   4.426  1.00 79.27           C  
ATOM   2337  O   ASP   306     -10.165  19.713   4.519  1.00 79.91           O  
ATOM   2338  CG  ASP   306      -7.348  21.623   3.207  1.00 72.70           C  
ATOM   2339  OD1 ASP   306      -6.796  20.503   3.141  1.00 69.54           O  
ATOM   2340  OD2 ASP   306      -7.236  22.481   2.305  1.00 74.51           O  
ATOM   2341  N   ARG   307      -8.367  18.525   4.605  1.00 78.35           N  
ATOM   2342  CA  ARG   307      -8.839  17.281   4.008  1.00 78.58           C  
ATOM   2343  C   ARG   307      -9.508  17.539   2.662  1.00 74.33           C  
ATOM   2344  CB  ARG   307      -9.812  16.567   4.948  1.00 74.66           C  
ATOM   2345  O   ARG   307     -10.415  16.805   2.262  1.00 69.39           O  
ATOM   2346  CG  ARG   307      -9.179  16.096   6.248  1.00 79.42           C  
ATOM   2347  CD  ARG   307     -10.160  15.298   7.096  1.00 78.23           C  
ATOM   2348  NE  ARG   307      -9.492  14.639   8.215  1.00 77.96           N  
ATOM   2349  NH1 ARG   307     -10.551  12.607   7.919  1.00 73.55           N  
ATOM   2350  NH2 ARG   307      -9.032  12.877   9.614  1.00 69.32           N  
ATOM   2351  CZ  ARG   307      -9.693  13.375   8.580  1.00 78.63           C  
ATOM   2352  N   GLU   308      -9.127  18.592   1.930  1.00 85.15           N  
ATOM   2353  CA  GLU   308      -9.551  18.838   0.554  1.00 85.78           C  
ATOM   2354  C   GLU   308      -8.770  17.970  -0.428  1.00 83.41           C  
ATOM   2355  CB  GLU   308      -9.386  20.317   0.196  1.00 81.93           C  
ATOM   2356  O   GLU   308      -7.537  17.983  -0.430  1.00 81.25           O  
ATOM   2357  CG  GLU   308     -10.076  20.717  -1.100  1.00 73.46           C  
ATOM   2358  CD  GLU   308      -9.926  22.194  -1.428  1.00 70.33           C  
ATOM   2359  OE1 GLU   308      -9.343  22.941  -0.611  1.00 73.68           O  
ATOM   2360  OE2 GLU   308     -10.397  22.607  -2.512  1.00 71.88           O  
ATOM   2361  N   PRO   309      -9.409  17.191  -1.263  1.00 75.42           N  
ATOM   2362  CA  PRO   309      -8.724  16.327  -2.227  1.00 75.99           C  
ATOM   2363  C   PRO   309      -8.194  17.096  -3.435  1.00 73.87           C  
ATOM   2364  CB  PRO   309      -9.810  15.334  -2.645  1.00 71.51           C  
ATOM   2365  O   PRO   309      -8.708  16.939  -4.545  1.00 69.00           O  
ATOM   2366  CG  PRO   309     -11.086  16.110  -2.573  1.00 73.55           C  
ATOM   2367  CD  PRO   309     -10.971  17.114  -1.462  1.00 72.96           C  
ATOM   2368  N   LYS   310      -7.147  17.725  -3.267  1.00 81.62           N  
ATOM   2369  CA  LYS   310      -6.526  18.593  -4.263  1.00 81.75           C  
ATOM   2370  C   LYS   310      -5.779  17.777  -5.314  1.00 79.89           C  
ATOM   2371  CB  LYS   310      -5.573  19.583  -3.592  1.00 80.67           C  
ATOM   2372  O   LYS   310      -5.625  18.218  -6.455  1.00 78.15           O  
ATOM   2373  CG  LYS   310      -6.261  20.576  -2.667  1.00 81.14           C  
ATOM   2374  CD  LYS   310      -5.251  21.391  -1.870  1.00 80.33           C  
ATOM   2375  CE  LYS   310      -5.936  22.279  -0.840  1.00 80.70           C  
ATOM   2376  NZ  LYS   310      -5.005  22.670   0.260  1.00 80.83           N  
ATOM   2377  N   THR   311      -5.374  16.552  -4.909  1.00 78.74           N  
ATOM   2378  CA  THR   311      -4.621  15.655  -5.779  1.00 79.11           C  
ATOM   2379  C   THR   311      -5.302  14.293  -5.872  1.00 79.57           C  
ATOM   2380  CB  THR   311      -3.175  15.477  -5.280  1.00 77.71           C  
ATOM   2381  O   THR   311      -6.129  13.948  -5.026  1.00 78.92           O  
ATOM   2382  CG2 THR   311      -2.511  16.825  -5.023  1.00 77.22           C  
ATOM   2383  OG1 THR   311      -3.186  14.722  -4.062  1.00 81.02           O  
ATOM   2384  N   PRO   312      -4.997  13.457  -6.865  1.00 75.47           N  
ATOM   2385  CA  PRO   312      -5.457  12.066  -6.901  1.00 75.46           C  
ATOM   2386  C   PRO   312      -5.054  11.280  -5.655  1.00 76.66           C  
ATOM   2387  CB  PRO   312      -4.774  11.501  -8.148  1.00 73.97           C  
ATOM   2388  O   PRO   312      -5.816  10.432  -5.183  1.00 75.88           O  
ATOM   2389  CG  PRO   312      -4.617  12.673  -9.063  1.00 72.78           C  
ATOM   2390  CD  PRO   312      -4.272  13.879  -8.237  1.00 73.58           C  
ATOM   2391  N   GLN   313      -3.925  11.618  -5.068  1.00 79.01           N  
ATOM   2392  CA  GLN   313      -3.407  11.018  -3.843  1.00 80.41           C  
ATOM   2393  C   GLN   313      -4.298  11.347  -2.649  1.00 81.83           C  
ATOM   2394  CB  GLN   313      -1.977  11.490  -3.577  1.00 77.43           C  
ATOM   2395  O   GLN   313      -4.695  10.454  -1.899  1.00 82.02           O  
ATOM   2396  CG  GLN   313      -0.974  11.038  -4.630  1.00 71.29           C  
ATOM   2397  CD  GLN   313      -0.906  11.979  -5.818  1.00 69.10           C  
ATOM   2398  NE2 GLN   313       0.019  11.711  -6.734  1.00 62.33           N  
ATOM   2399  OE1 GLN   313      -1.679  12.937  -5.913  1.00 68.60           O  
ATOM   2400  N   ASP   314      -4.732  12.578  -2.557  1.00 80.50           N  
ATOM   2401  CA  ASP   314      -5.614  12.995  -1.472  1.00 82.28           C  
ATOM   2402  C   ASP   314      -6.963  12.285  -1.557  1.00 81.61           C  
ATOM   2403  CB  ASP   314      -5.815  14.512  -1.497  1.00 80.44           C  
ATOM   2404  O   ASP   314      -7.473  11.787  -0.550  1.00 81.34           O  
ATOM   2405  CG  ASP   314      -4.509  15.285  -1.442  1.00 79.51           C  
ATOM   2406  OD1 ASP   314      -3.592  14.879  -0.696  1.00 82.56           O  
ATOM   2407  OD2 ASP   314      -4.398  16.310  -2.147  1.00 82.44           O  
ATOM   2408  N   ARG   315      -7.512  12.155  -2.767  1.00 80.57           N  
ATOM   2409  CA  ARG   315      -8.768  11.447  -2.992  1.00 80.98           C  
ATOM   2410  C   ARG   315      -8.644   9.976  -2.608  1.00 80.28           C  
ATOM   2411  CB  ARG   315      -9.202  11.572  -4.454  1.00 78.22           C  
ATOM   2412  O   ARG   315      -9.523   9.427  -1.941  1.00 79.01           O  
ATOM   2413  CG  ARG   315      -9.631  12.975  -4.851  1.00 74.03           C  
ATOM   2414  CD  ARG   315     -10.018  13.052  -6.321  1.00 73.60           C  
ATOM   2415  NE  ARG   315     -10.226  14.431  -6.753  1.00 68.14           N  
ATOM   2416  NH1 ARG   315     -10.825  13.882  -8.916  1.00 62.26           N  
ATOM   2417  NH2 ARG   315     -10.764  16.078  -8.261  1.00 57.33           N  
ATOM   2418  CZ  ARG   315     -10.604  14.794  -7.976  1.00 68.50           C  
ATOM   2419  N   PHE   316      -7.517   9.397  -3.001  1.00 80.48           N  
ATOM   2420  CA  PHE   316      -7.248   8.010  -2.640  1.00 81.67           C  
ATOM   2421  C   PHE   316      -7.121   7.859  -1.129  1.00 82.35           C  
ATOM   2422  CB  PHE   316      -5.973   7.513  -3.327  1.00 79.88           C  
ATOM   2423  O   PHE   316      -7.779   7.008  -0.528  1.00 81.68           O  
ATOM   2424  CG  PHE   316      -5.606   6.097  -2.974  1.00 78.35           C  
ATOM   2425  CD1 PHE   316      -6.207   5.025  -3.623  1.00 76.38           C  
ATOM   2426  CD2 PHE   316      -4.659   5.837  -1.991  1.00 77.41           C  
ATOM   2427  CE1 PHE   316      -5.869   3.714  -3.298  1.00 77.09           C  
ATOM   2428  CE2 PHE   316      -4.316   4.529  -1.661  1.00 76.14           C  
ATOM   2429  CZ  PHE   316      -4.923   3.469  -2.314  1.00 74.69           C  
ATOM   2430  N   ALA   317      -6.396   8.724  -0.473  1.00 82.26           N  
ATOM   2431  CA  ALA   317      -6.188   8.679   0.972  1.00 83.95           C  
ATOM   2432  C   ALA   317      -7.509   8.833   1.721  1.00 83.68           C  
ATOM   2433  CB  ALA   317      -5.206   9.767   1.402  1.00 82.28           C  
ATOM   2434  O   ALA   317      -7.798   8.069   2.645  1.00 83.23           O  
ATOM   2435  N   LEU   318      -8.412   9.662   1.261  1.00 81.92           N  
ATOM   2436  CA  LEU   318      -9.707   9.892   1.890  1.00 83.55           C  
ATOM   2437  C   LEU   318     -10.630   8.694   1.687  1.00 79.22           C  
ATOM   2438  CB  LEU   318     -10.361  11.156   1.325  1.00 82.01           C  
ATOM   2439  O   LEU   318     -11.325   8.277   2.616  1.00 77.01           O  
ATOM   2440  CG  LEU   318      -9.749  12.488   1.760  1.00 83.70           C  
ATOM   2441  CD1 LEU   318     -10.330  13.633   0.936  1.00 82.43           C  
ATOM   2442  CD2 LEU   318      -9.980  12.723   3.249  1.00 83.77           C  
ATOM   2443  N   LEU   319     -10.617   8.091   0.524  1.00 82.74           N  
ATOM   2444  CA  LEU   319     -11.379   6.871   0.278  1.00 83.34           C  
ATOM   2445  C   LEU   319     -10.805   5.702   1.071  1.00 82.67           C  
ATOM   2446  CB  LEU   319     -11.386   6.536  -1.216  1.00 81.08           C  
ATOM   2447  O   LEU   319     -11.554   4.913   1.651  1.00 81.01           O  
ATOM   2448  CG  LEU   319     -12.237   7.440  -2.110  1.00 76.58           C  
ATOM   2449  CD1 LEU   319     -11.998   7.108  -3.579  1.00 72.66           C  
ATOM   2450  CD2 LEU   319     -13.714   7.302  -1.759  1.00 73.76           C  
ATOM   2451  N   PHE   320      -9.550   5.651   1.160  1.00 83.16           N  
ATOM   2452  CA  PHE   320      -8.832   4.637   1.923  1.00 84.25           C  
ATOM   2453  C   PHE   320      -9.097   4.793   3.416  1.00 84.27           C  
ATOM   2454  CB  PHE   320      -7.327   4.719   1.647  1.00 82.76           C  
ATOM   2455  O   PHE   320      -9.413   3.818   4.101  1.00 83.07           O  
ATOM   2456  CG  PHE   320      -6.531   3.615   2.287  1.00 80.99           C  
ATOM   2457  CD1 PHE   320      -6.540   2.332   1.752  1.00 78.15           C  
ATOM   2458  CD2 PHE   320      -5.773   3.859   3.425  1.00 79.01           C  
ATOM   2459  CE1 PHE   320      -5.803   1.308   2.343  1.00 79.21           C  
ATOM   2460  CE2 PHE   320      -5.034   2.841   4.021  1.00 79.10           C  
ATOM   2461  CZ  PHE   320      -5.052   1.566   3.479  1.00 76.85           C  
ATOM   2462  N   ALA   321      -9.151   6.013   3.973  1.00 82.92           N  
ATOM   2463  CA  ALA   321      -9.542   6.313   5.348  1.00 83.49           C  
ATOM   2464  C   ALA   321     -10.936   5.773   5.653  1.00 81.72           C  
ATOM   2465  CB  ALA   321      -9.490   7.818   5.599  1.00 81.25           C  
ATOM   2466  O   ALA   321     -11.144   5.113   6.673  1.00 79.34           O  
ATOM   2467  N   ALA   322     -11.864   5.947   4.736  1.00 78.61           N  
ATOM   2468  CA  ALA   322     -13.217   5.418   4.887  1.00 79.05           C  
ATOM   2469  C   ALA   322     -13.206   3.893   4.944  1.00 76.39           C  
ATOM   2470  CB  ALA   322     -14.107   5.898   3.743  1.00 76.64           C  
ATOM   2471  O   ALA   322     -13.954   3.289   5.717  1.00 73.90           O  
ATOM   2472  N   SER   323     -12.223   3.231   4.289  1.00 82.22           N  
ATOM   2473  CA  SER   323     -12.025   1.786   4.334  1.00 81.85           C  
ATOM   2474  C   SER   323     -11.439   1.351   5.673  1.00 81.16           C  
ATOM   2475  CB  SER   323     -11.109   1.335   3.196  1.00 80.22           C  
ATOM   2476  O   SER   323     -11.919   0.394   6.285  1.00 78.84           O  
ATOM   2477  OG  SER   323     -10.938  -0.072   3.216  1.00 74.28           O  
ATOM   2478  N   MET   324     -10.482   2.099   6.176  1.00 81.46           N  
ATOM   2479  CA  MET   324      -9.784   1.788   7.420  1.00 81.33           C  
ATOM   2480  C   MET   324     -10.710   1.955   8.620  1.00 80.88           C  
ATOM   2481  CB  MET   324      -8.551   2.678   7.582  1.00 79.96           C  
ATOM   2482  O   MET   324     -10.687   1.141   9.545  1.00 78.12           O  
ATOM   2483  CG  MET   324      -7.456   2.400   6.566  1.00 78.30           C  
ATOM   2484  SD  MET   324      -6.876   0.660   6.616  1.00 80.87           S  
ATOM   2485  CE  MET   324      -7.844  -0.039   5.250  1.00 70.89           C  
ATOM   2486  N   THR   325     -11.601   2.905   8.600  1.00 78.59           N  
ATOM   2487  CA  THR   325     -12.597   3.078   9.650  1.00 78.42           C  
ATOM   2488  C   THR   325     -13.485   1.842   9.762  1.00 76.88           C  
ATOM   2489  CB  THR   325     -13.471   4.320   9.392  1.00 75.74           C  
ATOM   2490  O   THR   325     -13.838   1.423  10.867  1.00 74.13           O  
ATOM   2491  CG2 THR   325     -14.469   4.536  10.525  1.00 66.98           C  
ATOM   2492  OG1 THR   325     -12.630   5.475   9.284  1.00 70.78           O  
ATOM   2493  N   ASN   326     -13.591   1.083   8.675  1.00 79.01           N  
ATOM   2494  CA  ASN   326     -14.438  -0.103   8.609  1.00 78.68           C  
ATOM   2495  C   ASN   326     -13.717  -1.337   9.144  1.00 76.83           C  
ATOM   2496  CB  ASN   326     -14.912  -0.345   7.174  1.00 75.95           C  
ATOM   2497  O   ASN   326     -14.347  -2.230   9.714  1.00 73.07           O  
ATOM   2498  CG  ASN   326     -16.120  -1.257   7.104  1.00 70.27           C  
ATOM   2499  ND2 ASN   326     -16.396  -1.787   5.919  1.00 66.71           N  
ATOM   2500  OD1 ASN   326     -16.802  -1.483   8.108  1.00 67.05           O  
ATOM   2501  N   THR   327     -12.316  -1.336   9.095  1.00 74.67           N  
ATOM   2502  CA  THR   327     -11.580  -2.577   9.313  1.00 73.29           C  
ATOM   2503  C   THR   327     -10.836  -2.537  10.645  1.00 72.76           C  
ATOM   2504  CB  THR   327     -10.581  -2.842   8.172  1.00 71.05           C  
ATOM   2505  O   THR   327     -10.297  -3.552  11.092  1.00 68.75           O  
ATOM   2506  CG2 THR   327     -11.307  -3.119   6.859  1.00 66.06           C  
ATOM   2507  OG1 THR   327      -9.739  -1.695   8.006  1.00 67.83           O  
ATOM   2508  N   GLY   328     -10.846  -1.310  11.375  1.00 70.46           N  
ATOM   2509  CA  GLY   328     -10.055  -1.395  12.592  1.00 68.89           C  
ATOM   2510  C   GLY   328      -9.957  -0.076  13.334  1.00 70.97           C  
ATOM   2511  O   GLY   328      -9.134   0.073  14.240  1.00 67.08           O  
ATOM   2512  N   GLY   329     -10.665   0.971  12.900  1.00 72.36           N  
ATOM   2513  CA  GLY   329     -10.684   2.293  13.507  1.00 71.89           C  
ATOM   2514  C   GLY   329      -9.493   3.146  13.115  1.00 73.41           C  
ATOM   2515  O   GLY   329      -9.162   4.114  13.804  1.00 70.41           O  
ATOM   2516  N   GLY   330      -8.739   2.691  12.084  1.00 79.61           N  
ATOM   2517  CA  GLY   330      -7.731   3.502  11.421  1.00 79.92           C  
ATOM   2518  C   GLY   330      -8.313   4.698  10.691  1.00 80.87           C  
ATOM   2519  O   GLY   330      -9.534   4.852  10.616  1.00 79.31           O  
ATOM   2520  N   ASP   331      -7.361   5.625  10.252  1.00 84.33           N  
ATOM   2521  CA  ASP   331      -7.725   6.825   9.506  1.00 85.62           C  
ATOM   2522  C   ASP   331      -6.606   7.241   8.554  1.00 85.70           C  
ATOM   2523  CB  ASP   331      -8.055   7.973  10.462  1.00 84.30           C  
ATOM   2524  O   ASP   331      -5.474   6.766   8.673  1.00 84.86           O  
ATOM   2525  CG  ASP   331      -8.927   9.042   9.828  1.00 83.71           C  
ATOM   2526  OD1 ASP   331      -9.181   8.976   8.606  1.00 85.34           O  
ATOM   2527  OD2 ASP   331      -9.362   9.960  10.556  1.00 85.57           O  
ATOM   2528  N   ALA   332      -6.876   8.103   7.611  1.00 88.38           N  
ATOM   2529  CA  ALA   332      -5.860   8.898   6.925  1.00 89.35           C  
ATOM   2530  C   ALA   332      -5.508  10.147   7.728  1.00 89.13           C  
ATOM   2531  CB  ALA   332      -6.340   9.284   5.528  1.00 87.03           C  
ATOM   2532  O   ALA   332      -6.205  11.161   7.647  1.00 87.34           O  
ATOM   2533  N   TYR   333      -4.465  10.130   8.491  1.00 90.95           N  
ATOM   2534  CA  TYR   333      -4.109  11.182   9.437  1.00 91.82           C  
ATOM   2535  C   TYR   333      -3.469  12.366   8.721  1.00 91.86           C  
ATOM   2536  CB  TYR   333      -3.157  10.643  10.508  1.00 91.65           C  
ATOM   2537  O   TYR   333      -2.886  12.207   7.646  1.00 91.27           O  
ATOM   2538  CG  TYR   333      -3.786   9.617  11.419  1.00 92.44           C  
ATOM   2539  CD1 TYR   333      -4.716   9.992  12.386  1.00 91.48           C  
ATOM   2540  CD2 TYR   333      -3.451   8.271  11.315  1.00 91.49           C  
ATOM   2541  CE1 TYR   333      -5.297   9.050  13.229  1.00 91.09           C  
ATOM   2542  CE2 TYR   333      -4.026   7.321  12.152  1.00 91.05           C  
ATOM   2543  OH  TYR   333      -5.518   6.783  13.936  1.00 88.92           O  
ATOM   2544  CZ  TYR   333      -4.947   7.719  13.104  1.00 90.94           C  
ATOM   2545  N   THR   334      -3.639  13.540   9.310  1.00 89.90           N  
ATOM   2546  CA  THR   334      -3.136  14.799   8.770  1.00 90.88           C  
ATOM   2547  C   THR   334      -1.660  14.982   9.111  1.00 92.05           C  
ATOM   2548  CB  THR   334      -3.941  15.998   9.306  1.00 90.02           C  
ATOM   2549  O   THR   334      -1.149  14.354  10.040  1.00 92.30           O  
ATOM   2550  CG2 THR   334      -5.425  15.850   8.985  1.00 88.25           C  
ATOM   2551  OG1 THR   334      -3.777  16.080  10.727  1.00 89.66           O  
ATOM   2552  N   PHE   335      -0.970  15.864   8.471  1.00 93.07           N  
ATOM   2553  CA  PHE   335       0.400  16.268   8.763  1.00 93.69           C  
ATOM   2554  C   PHE   335       0.514  16.810  10.183  1.00 93.74           C  
ATOM   2555  CB  PHE   335       0.877  17.321   7.759  1.00 92.80           C  
ATOM   2556  O   PHE   335       1.505  16.558  10.872  1.00 93.42           O  
ATOM   2557  CG  PHE   335       1.280  16.751   6.425  1.00 90.60           C  
ATOM   2558  CD1 PHE   335       2.461  16.032   6.289  1.00 88.16           C  
ATOM   2559  CD2 PHE   335       0.476  16.933   5.308  1.00 88.30           C  
ATOM   2560  CE1 PHE   335       2.836  15.503   5.057  1.00 87.74           C  
ATOM   2561  CE2 PHE   335       0.844  16.407   4.073  1.00 87.74           C  
ATOM   2562  CZ  PHE   335       2.025  15.693   3.949  1.00 86.61           C  
ATOM   2563  N   GLN   336      -0.485  17.552  10.587  1.00 90.91           N  
ATOM   2564  CA  GLN   336      -0.517  18.121  11.931  1.00 91.63           C  
ATOM   2565  C   GLN   336      -0.545  17.024  12.991  1.00 92.20           C  
ATOM   2566  CB  GLN   336      -1.726  19.042  12.095  1.00 90.00           C  
ATOM   2567  O   GLN   336       0.240  17.052  13.941  1.00 92.01           O  
ATOM   2568  CG  GLN   336      -1.832  19.678  13.475  1.00 84.50           C  
ATOM   2569  CD  GLN   336      -3.034  20.593  13.609  1.00 81.49           C  
ATOM   2570  NE2 GLN   336      -3.371  20.952  14.843  1.00 80.22           N  
ATOM   2571  OE1 GLN   336      -3.655  20.975  12.612  1.00 83.52           O  
ATOM   2572  N   GLU   337      -1.385  15.960  12.837  1.00 91.22           N  
ATOM   2573  CA  GLU   337      -1.454  14.837  13.768  1.00 91.79           C  
ATOM   2574  C   GLU   337      -0.131  14.078  13.817  1.00 92.45           C  
ATOM   2575  CB  GLU   337      -2.591  13.888  13.382  1.00 90.68           C  
ATOM   2576  O   GLU   337       0.383  13.785  14.898  1.00 92.25           O  
ATOM   2577  CG  GLU   337      -3.979  14.444  13.665  1.00 87.74           C  
ATOM   2578  CD  GLU   337      -5.086  13.693  12.942  1.00 86.11           C  
ATOM   2579  OE1 GLU   337      -5.082  13.664  11.690  1.00 85.88           O  
ATOM   2580  OE2 GLU   337      -5.964  13.130  13.632  1.00 85.17           O  
ATOM   2581  N   TYR   338       0.607  13.823  12.742  1.00 95.09           N  
ATOM   2582  CA  TYR   338       1.929  13.208  12.720  1.00 95.47           C  
ATOM   2583  C   TYR   338       2.953  14.089  13.425  1.00 95.28           C  
ATOM   2584  CB  TYR   338       2.374  12.940  11.279  1.00 95.61           C  
ATOM   2585  O   TYR   338       3.809  13.592  14.160  1.00 94.79           O  
ATOM   2586  CG  TYR   338       1.878  11.627  10.725  1.00 95.87           C  
ATOM   2587  CD1 TYR   338       2.537  10.434  11.013  1.00 95.24           C  
ATOM   2588  CD2 TYR   338       0.752  11.576   9.910  1.00 94.99           C  
ATOM   2589  CE1 TYR   338       2.085   9.221  10.503  1.00 94.42           C  
ATOM   2590  CE2 TYR   338       0.291  10.369   9.395  1.00 94.36           C  
ATOM   2591  OH  TYR   338       0.511   8.001   9.189  1.00 92.50           O  
ATOM   2592  CZ  TYR   338       0.963   9.199   9.696  1.00 94.38           C  
ATOM   2593  N   GLU   339       2.838  15.441  13.272  1.00 94.72           N  
ATOM   2594  CA  GLU   339       3.716  16.377  13.969  1.00 94.44           C  
ATOM   2595  C   GLU   339       3.509  16.306  15.480  1.00 94.60           C  
ATOM   2596  CB  GLU   339       3.482  17.806  13.473  1.00 91.87           C  
ATOM   2597  O   GLU   339       4.477  16.263  16.242  1.00 93.81           O  
ATOM   2598  CG  GLU   339       4.038  18.072  12.082  1.00 78.99           C  
ATOM   2599  CD  GLU   339       3.908  19.525  11.652  1.00 74.28           C  
ATOM   2600  OE1 GLU   339       3.258  20.316  12.373  1.00 72.80           O  
ATOM   2601  OE2 GLU   339       4.460  19.875  10.585  1.00 68.43           O  
ATOM   2602  N   GLU   340       2.292  16.247  15.865  1.00 90.72           N  
ATOM   2603  CA  GLU   340       1.943  16.067  17.271  1.00 91.06           C  
ATOM   2604  C   GLU   340       2.499  14.754  17.814  1.00 91.38           C  
ATOM   2605  CB  GLU   340       0.424  16.111  17.457  1.00 90.89           C  
ATOM   2606  O   GLU   340       3.090  14.725  18.896  1.00 91.27           O  
ATOM   2607  CG  GLU   340      -0.178  17.497  17.276  1.00 90.57           C  
ATOM   2608  CD  GLU   340      -1.698  17.493  17.256  1.00 89.68           C  
ATOM   2609  OE1 GLU   340      -2.306  16.435  17.538  1.00 89.66           O  
ATOM   2610  OE2 GLU   340      -2.286  18.556  16.955  1.00 89.61           O  
ATOM   2611  N   TRP   341       2.405  13.634  17.036  1.00 92.40           N  
ATOM   2612  CA  TRP   341       2.903  12.326  17.450  1.00 93.42           C  
ATOM   2613  C   TRP   341       4.427  12.316  17.502  1.00 93.34           C  
ATOM   2614  CB  TRP   341       2.404  11.235  16.499  1.00 92.90           C  
ATOM   2615  O   TRP   341       5.018  11.803  18.455  1.00 92.70           O  
ATOM   2616  CG  TRP   341       0.911  11.115  16.439  1.00 90.71           C  
ATOM   2617  CD1 TRP   341       0.006  11.643  17.317  1.00 87.25           C  
ATOM   2618  CD2 TRP   341       0.150  10.417  15.449  1.00 88.42           C  
ATOM   2619  CE2 TRP   341      -1.213  10.564  15.789  1.00 89.91           C  
ATOM   2620  CE3 TRP   341       0.488   9.681  14.305  1.00 91.22           C  
ATOM   2621  NE1 TRP   341      -1.273  11.315  16.932  1.00 90.96           N  
ATOM   2622  CH2 TRP   341      -1.881   9.287  13.912  1.00 89.24           C  
ATOM   2623  CZ2 TRP   341      -2.239  10.002  15.025  1.00 89.88           C  
ATOM   2624  CZ3 TRP   341      -0.534   9.122  13.546  1.00 90.17           C  
ATOM   2625  N   PHE   342       5.117  12.894  16.536  1.00 95.15           N  
ATOM   2626  CA  PHE   342       6.565  13.056  16.559  1.00 95.36           C  
ATOM   2627  C   PHE   342       7.002  13.846  17.787  1.00 95.05           C  
ATOM   2628  CB  PHE   342       7.051  13.754  15.285  1.00 95.48           C  
ATOM   2629  O   PHE   342       7.834  13.381  18.568  1.00 94.47           O  
ATOM   2630  CG  PHE   342       7.077  12.859  14.075  1.00 95.68           C  
ATOM   2631  CD1 PHE   342       7.569  11.563  14.163  1.00 94.93           C  
ATOM   2632  CD2 PHE   342       6.610  13.316  12.850  1.00 94.69           C  
ATOM   2633  CE1 PHE   342       7.595  10.733  13.045  1.00 94.12           C  
ATOM   2634  CE2 PHE   342       6.632  12.492  11.728  1.00 94.24           C  
ATOM   2635  CZ  PHE   342       7.126  11.201  11.827  1.00 94.43           C  
ATOM   2636  N   THR   343       6.382  15.001  18.028  1.00 93.03           N  
ATOM   2637  CA  THR   343       6.691  15.851  19.172  1.00 92.84           C  
ATOM   2638  C   THR   343       6.475  15.097  20.481  1.00 92.41           C  
ATOM   2639  CB  THR   343       5.834  17.130  19.166  1.00 92.58           C  
ATOM   2640  O   THR   343       7.369  15.042  21.327  1.00 91.66           O  
ATOM   2641  CG2 THR   343       6.158  18.015  20.366  1.00 90.30           C  
ATOM   2642  OG1 THR   343       6.090  17.865  17.963  1.00 92.10           O  
ATOM   2643  N   ALA   344       5.394  14.350  20.623  1.00 90.65           N  
ATOM   2644  CA  ALA   344       5.035  13.581  21.812  1.00 90.63           C  
ATOM   2645  C   ALA   344       5.988  12.406  22.012  1.00 90.57           C  
ATOM   2646  CB  ALA   344       3.596  13.084  21.709  1.00 90.03           C  
ATOM   2647  O   ALA   344       6.144  11.910  23.131  1.00 89.94           O  
ATOM   2648  N   ALA   345       6.657  11.972  20.988  1.00 93.04           N  
ATOM   2649  CA  ALA   345       7.579  10.839  21.007  1.00 93.08           C  
ATOM   2650  C   ALA   345       9.020  11.308  21.185  1.00 93.00           C  
ATOM   2651  CB  ALA   345       7.443  10.021  19.725  1.00 92.93           C  
ATOM   2652  O   ALA   345       9.943  10.491  21.242  1.00 92.23           O  
ATOM   2653  N   GLY   346       9.328  12.661  21.282  1.00 93.97           N  
ATOM   2654  CA  GLY   346      10.661  13.236  21.353  1.00 94.24           C  
ATOM   2655  C   GLY   346      11.384  13.233  20.020  1.00 94.60           C  
ATOM   2656  O   GLY   346      12.612  13.132  19.973  1.00 94.11           O  
ATOM   2657  N   LEU   347      10.613  13.262  18.944  1.00 96.09           N  
ATOM   2658  CA  LEU   347      11.104  13.355  17.574  1.00 96.12           C  
ATOM   2659  C   LEU   347      10.782  14.719  16.972  1.00 95.24           C  
ATOM   2660  CB  LEU   347      10.496  12.247  16.710  1.00 96.39           C  
ATOM   2661  O   LEU   347       9.844  15.389  17.410  1.00 93.99           O  
ATOM   2662  CG  LEU   347      10.837  10.811  17.111  1.00 96.85           C  
ATOM   2663  CD1 LEU   347       9.982   9.824  16.323  1.00 96.61           C  
ATOM   2664  CD2 LEU   347      12.321  10.533  16.894  1.00 96.42           C  
ATOM   2665  N   GLN   348      11.555  15.138  16.007  1.00 95.29           N  
ATOM   2666  CA  GLN   348      11.337  16.304  15.157  1.00 95.43           C  
ATOM   2667  C   GLN   348      11.332  15.916  13.681  1.00 95.30           C  
ATOM   2668  CB  GLN   348      12.406  17.366  15.417  1.00 93.90           C  
ATOM   2669  O   GLN   348      12.317  15.377  13.173  1.00 94.64           O  
ATOM   2670  CG  GLN   348      12.224  18.636  14.596  1.00 88.33           C  
ATOM   2671  CD  GLN   348      13.334  19.645  14.822  1.00 84.21           C  
ATOM   2672  NE2 GLN   348      13.069  20.903  14.486  1.00 83.27           N  
ATOM   2673  OE1 GLN   348      14.421  19.297  15.295  1.00 85.13           O  
ATOM   2674  N   ARG   349      10.151  16.253  12.990  1.00 90.75           N  
ATOM   2675  CA  ARG   349      10.126  16.113  11.537  1.00 92.21           C  
ATOM   2676  C   ARG   349      11.132  17.052  10.880  1.00 91.74           C  
ATOM   2677  CB  ARG   349       8.721  16.387  10.995  1.00 89.02           C  
ATOM   2678  O   ARG   349      11.173  18.244  11.192  1.00 90.47           O  
ATOM   2679  CG  ARG   349       8.567  16.097   9.510  1.00 90.70           C  
ATOM   2680  CD  ARG   349       7.121  16.236   9.055  1.00 87.93           C  
ATOM   2681  NE  ARG   349       6.670  17.624   9.111  1.00 86.54           N  
ATOM   2682  NH1 ARG   349       5.848  17.659   6.952  1.00 86.42           N  
ATOM   2683  NH2 ARG   349       5.705  19.530   8.268  1.00 83.16           N  
ATOM   2684  CZ  ARG   349       6.075  18.268   8.110  1.00 85.38           C  
ATOM   2685  N   ILE   350      11.771  16.528   9.906  1.00 93.54           N  
ATOM   2686  CA  ILE   350      12.780  17.292   9.181  1.00 93.88           C  
ATOM   2687  C   ILE   350      12.335  17.494   7.734  1.00 90.32           C  
ATOM   2688  CB  ILE   350      14.158  16.594   9.225  1.00 89.62           C  
ATOM   2689  O   ILE   350      12.715  18.476   7.092  1.00 83.77           O  
ATOM   2690  CG1 ILE   350      14.039  15.148   8.730  1.00 70.47           C  
ATOM   2691  CG2 ILE   350      14.742  16.642  10.640  1.00 63.34           C  
ATOM   2692  CD1 ILE   350      15.378  14.461   8.498  1.00 70.28           C  
ATOM   2693  N   GLU   351      11.583  16.560   7.209  1.00 95.78           N  
ATOM   2694  CA  GLU   351      11.271  16.647   5.786  1.00 96.07           C  
ATOM   2695  C   GLU   351      10.055  15.794   5.434  1.00 95.97           C  
ATOM   2696  CB  GLU   351      12.476  16.218   4.944  1.00 95.39           C  
ATOM   2697  O   GLU   351       9.789  14.784   6.089  1.00 95.61           O  
ATOM   2698  CG  GLU   351      12.325  16.514   3.459  1.00 92.28           C  
ATOM   2699  CD  GLU   351      13.622  16.360   2.682  1.00 89.38           C  
ATOM   2700  OE1 GLU   351      14.648  15.967   3.283  1.00 90.41           O  
ATOM   2701  OE2 GLU   351      13.614  16.637   1.461  1.00 89.60           O  
ATOM   2702  N   THR   352       9.326  16.108   4.334  1.00 95.38           N  
ATOM   2703  CA  THR   352       8.318  15.313   3.642  1.00 95.57           C  
ATOM   2704  C   THR   352       8.727  15.066   2.192  1.00 94.89           C  
ATOM   2705  CB  THR   352       6.941  16.001   3.680  1.00 94.46           C  
ATOM   2706  O   THR   352       9.092  16.001   1.477  1.00 93.71           O  
ATOM   2707  CG2 THR   352       5.868  15.118   3.053  1.00 89.27           C  
ATOM   2708  OG1 THR   352       6.586  16.271   5.042  1.00 91.19           O  
ATOM   2709  N   LEU   353       8.664  13.815   1.777  1.00 94.78           N  
ATOM   2710  CA  LEU   353       8.868  13.401   0.393  1.00 94.94           C  
ATOM   2711  C   LEU   353       7.574  12.869  -0.212  1.00 93.61           C  
ATOM   2712  CB  LEU   353       9.962  12.333   0.309  1.00 95.10           C  
ATOM   2713  O   LEU   353       6.983  11.921   0.311  1.00 92.04           O  
ATOM   2714  CG  LEU   353      11.239  12.605   1.105  1.00 95.41           C  
ATOM   2715  CD1 LEU   353      12.195  11.422   0.995  1.00 94.82           C  
ATOM   2716  CD2 LEU   353      11.908  13.887   0.621  1.00 94.67           C  
ATOM   2717  N   ASP   354       7.183  13.434  -1.314  1.00 91.91           N  
ATOM   2718  CA  ASP   354       6.014  12.957  -2.047  1.00 92.15           C  
ATOM   2719  C   ASP   354       6.385  11.816  -2.991  1.00 91.70           C  
ATOM   2720  CB  ASP   354       5.370  14.102  -2.833  1.00 90.23           C  
ATOM   2721  O   ASP   354       7.421  11.867  -3.657  1.00 90.48           O  
ATOM   2722  CG  ASP   354       4.752  15.161  -1.938  1.00 85.48           C  
ATOM   2723  OD1 ASP   354       3.951  14.813  -1.044  1.00 84.01           O  
ATOM   2724  OD2 ASP   354       5.067  16.356  -2.130  1.00 84.92           O  
ATOM   2725  N   THR   355       5.477  10.814  -3.011  1.00 91.25           N  
ATOM   2726  CA  THR   355       5.451   9.747  -4.006  1.00 90.66           C  
ATOM   2727  C   THR   355       4.091   9.684  -4.696  1.00 87.62           C  
ATOM   2728  CB  THR   355       5.771   8.382  -3.370  1.00 90.18           C  
ATOM   2729  O   THR   355       3.147  10.361  -4.283  1.00 83.76           O  
ATOM   2730  CG2 THR   355       6.943   8.489  -2.400  1.00 87.32           C  
ATOM   2731  OG1 THR   355       4.619   7.910  -2.660  1.00 90.07           O  
ATOM   2732  N   PRO   356       3.893   8.932  -5.763  1.00 83.21           N  
ATOM   2733  CA  PRO   356       2.625   8.930  -6.496  1.00 82.02           C  
ATOM   2734  C   PRO   356       1.434   8.561  -5.615  1.00 80.78           C  
ATOM   2735  CB  PRO   356       2.848   7.876  -7.584  1.00 80.68           C  
ATOM   2736  O   PRO   356       0.306   8.977  -5.891  1.00 77.22           O  
ATOM   2737  CG  PRO   356       4.307   7.956  -7.900  1.00 80.01           C  
ATOM   2738  CD  PRO   356       5.060   8.188  -6.622  1.00 79.75           C  
ATOM   2739  N   MET   357       1.593   7.847  -4.404  1.00 84.96           N  
ATOM   2740  CA  MET   357       0.441   7.343  -3.661  1.00 85.17           C  
ATOM   2741  C   MET   357       0.620   7.566  -2.163  1.00 85.90           C  
ATOM   2742  CB  MET   357       0.225   5.856  -3.947  1.00 82.33           C  
ATOM   2743  O   MET   357      -0.341   7.468  -1.398  1.00 84.16           O  
ATOM   2744  CG  MET   357      -0.113   5.554  -5.398  1.00 75.09           C  
ATOM   2745  SD  MET   357      -1.639   6.407  -5.956  1.00 71.33           S  
ATOM   2746  CE  MET   357      -2.865   5.601  -4.889  1.00 65.60           C  
ATOM   2747  N   HIS   358       1.796   7.804  -1.727  1.00 89.80           N  
ATOM   2748  CA  HIS   358       2.138   7.949  -0.316  1.00 91.31           C  
ATOM   2749  C   HIS   358       2.981   9.197  -0.079  1.00 91.72           C  
ATOM   2750  CB  HIS   358       2.882   6.709   0.185  1.00 90.14           C  
ATOM   2751  O   HIS   358       3.592   9.725  -1.011  1.00 91.42           O  
ATOM   2752  CG  HIS   358       2.067   5.456   0.128  1.00 87.87           C  
ATOM   2753  CD2 HIS   358       1.377   4.800   1.090  1.00 85.17           C  
ATOM   2754  ND1 HIS   358       1.899   4.731  -1.032  1.00 85.67           N  
ATOM   2755  CE1 HIS   358       1.137   3.680  -0.779  1.00 85.48           C  
ATOM   2756  NE2 HIS   358       0.807   3.698   0.501  1.00 86.82           N  
ATOM   2757  N   ARG   359       3.055   9.572   1.120  1.00 93.10           N  
ATOM   2758  CA  ARG   359       4.058  10.508   1.618  1.00 93.80           C  
ATOM   2759  C   ARG   359       5.032   9.815   2.565  1.00 94.52           C  
ATOM   2760  CB  ARG   359       3.388  11.688   2.326  1.00 92.34           C  
ATOM   2761  O   ARG   359       4.656   8.879   3.274  1.00 94.44           O  
ATOM   2762  CG  ARG   359       2.514  12.537   1.416  1.00 86.44           C  
ATOM   2763  CD  ARG   359       1.958  13.753   2.143  1.00 84.37           C  
ATOM   2764  NE  ARG   359       1.241  14.643   1.234  1.00 82.50           N  
ATOM   2765  NH1 ARG   359      -0.379  15.243   2.768  1.00 75.69           N  
ATOM   2766  NH2 ARG   359      -0.425  16.111   0.647  1.00 72.24           N  
ATOM   2767  CZ  ARG   359       0.148  15.330   1.552  1.00 79.21           C  
ATOM   2768  N   ILE   360       6.281  10.226   2.492  1.00 96.15           N  
ATOM   2769  CA  ILE   360       7.319   9.807   3.428  1.00 96.50           C  
ATOM   2770  C   ILE   360       7.661  10.960   4.369  1.00 96.56           C  
ATOM   2771  CB  ILE   360       8.587   9.326   2.687  1.00 96.33           C  
ATOM   2772  O   ILE   360       8.185  11.988   3.937  1.00 96.26           O  
ATOM   2773  CG1 ILE   360       8.212   8.356   1.561  1.00 96.04           C  
ATOM   2774  CG2 ILE   360       9.570   8.677   3.665  1.00 96.08           C  
ATOM   2775  CD1 ILE   360       9.377   7.975   0.658  1.00 95.23           C  
ATOM   2776  N   LEU   361       7.388  10.826   5.631  1.00 96.99           N  
ATOM   2777  CA  LEU   361       7.850  11.747   6.663  1.00 97.22           C  
ATOM   2778  C   LEU   361       9.174  11.279   7.257  1.00 97.48           C  
ATOM   2779  CB  LEU   361       6.801  11.881   7.770  1.00 96.80           C  
ATOM   2780  O   LEU   361       9.267  10.164   7.777  1.00 97.33           O  
ATOM   2781  CG  LEU   361       5.376  12.208   7.318  1.00 94.28           C  
ATOM   2782  CD1 LEU   361       4.468  12.402   8.528  1.00 90.31           C  
ATOM   2783  CD2 LEU   361       5.368  13.449   6.432  1.00 90.37           C  
ATOM   2784  N   LEU   362      10.132  12.087   7.189  1.00 97.91           N  
ATOM   2785  CA  LEU   362      11.410  11.849   7.853  1.00 98.02           C  
ATOM   2786  C   LEU   362      11.501  12.638   9.155  1.00 97.94           C  
ATOM   2787  CB  LEU   362      12.572  12.227   6.931  1.00 97.83           C  
ATOM   2788  O   LEU   362      11.272  13.850   9.169  1.00 97.68           O  
ATOM   2789  CG  LEU   362      12.660  11.468   5.606  1.00 97.19           C  
ATOM   2790  CD1 LEU   362      13.903  11.895   4.832  1.00 96.18           C  
ATOM   2791  CD2 LEU   362      12.666   9.963   5.850  1.00 96.11           C  
ATOM   2792  N   ALA   363      11.898  11.942  10.186  1.00 98.10           N  
ATOM   2793  CA  ALA   363      12.079  12.557  11.498  1.00 98.11           C  
ATOM   2794  C   ALA   363      13.384  12.098  12.143  1.00 98.13           C  
ATOM   2795  CB  ALA   363      10.896  12.230  12.407  1.00 97.83           C  
ATOM   2796  O   ALA   363      13.913  11.037  11.803  1.00 97.92           O  
ATOM   2797  N   ARG   364      13.913  12.850  13.052  1.00 97.98           N  
ATOM   2798  CA  ARG   364      15.042  12.504  13.910  1.00 97.88           C  
ATOM   2799  C   ARG   364      14.737  12.821  15.370  1.00 97.78           C  
ATOM   2800  CB  ARG   364      16.304  13.247  13.465  1.00 97.30           C  
ATOM   2801  O   ARG   364      13.752  13.499  15.671  1.00 97.30           O  
ATOM   2802  CG  ARG   364      16.228  14.754  13.649  1.00 94.10           C  
ATOM   2803  CD  ARG   364      17.453  15.454  13.077  1.00 91.60           C  
ATOM   2804  NE  ARG   364      17.381  16.901  13.259  1.00 89.93           N  
ATOM   2805  NH1 ARG   364      19.289  17.357  12.039  1.00 84.19           N  
ATOM   2806  NH2 ARG   364      18.094  19.067  12.988  1.00 81.68           N  
ATOM   2807  CZ  ARG   364      18.255  17.772  12.762  1.00 84.16           C  
ATOM   2808  N   ARG   365      15.553  12.410  16.295  1.00 97.18           N  
ATOM   2809  CA  ARG   365      15.430  12.857  17.679  1.00 96.98           C  
ATOM   2810  C   ARG   365      15.516  14.377  17.773  1.00 96.61           C  
ATOM   2811  CB  ARG   365      16.514  12.216  18.549  1.00 95.97           C  
ATOM   2812  O   ARG   365      16.360  14.997  17.124  1.00 95.85           O  
ATOM   2813  CG  ARG   365      16.292  10.736  18.819  1.00 89.79           C  
ATOM   2814  CD  ARG   365      17.353  10.168  19.750  1.00 86.41           C  
ATOM   2815  NE  ARG   365      17.295   8.710  19.807  1.00 83.48           N  
ATOM   2816  NH1 ARG   365      17.091   8.601  22.105  1.00 79.00           N  
ATOM   2817  NH2 ARG   365      17.129   6.676  20.861  1.00 75.56           N  
ATOM   2818  CZ  ARG   365      17.172   7.999  20.924  1.00 76.34           C  
ATOM   2819  N   ALA   366      14.680  14.907  18.552  1.00 96.18           N  
ATOM   2820  CA  ALA   366      14.794  16.328  18.873  1.00 96.12           C  
ATOM   2821  C   ALA   366      16.081  16.614  19.642  1.00 95.33           C  
ATOM   2822  CB  ALA   366      13.582  16.790  19.678  1.00 95.14           C  
ATOM   2823  O   ALA   366      16.457  15.857  20.539  1.00 94.11           O  
ATOM   2824  N   THR   367      16.807  17.633  19.307  1.00 94.96           N  
ATOM   2825  CA  THR   367      18.038  18.029  19.981  1.00 94.59           C  
ATOM   2826  C   THR   367      17.750  18.486  21.409  1.00 92.62           C  
ATOM   2827  CB  THR   367      18.759  19.153  19.215  1.00 93.16           C  
ATOM   2828  O   THR   367      18.553  18.253  22.315  1.00 90.11           O  
ATOM   2829  CG2 THR   367      19.474  18.609  17.983  1.00 86.80           C  
ATOM   2830  OG1 THR   367      17.798  20.133  18.802  1.00 89.54           O  
ATOM   2831  N   GLU   368      16.733  19.085  21.635  1.00 93.42           N  
ATOM   2832  CA  GLU   368      16.163  19.441  22.931  1.00 93.32           C  
ATOM   2833  C   GLU   368      14.853  18.699  23.179  1.00 92.08           C  
ATOM   2834  CB  GLU   368      15.937  20.953  23.022  1.00 91.26           C  
ATOM   2835  O   GLU   368      13.922  18.785  22.375  1.00 89.81           O  
ATOM   2836  CG  GLU   368      17.220  21.770  22.983  1.00 87.23           C  
ATOM   2837  CD  GLU   368      16.987  23.262  23.159  1.00 84.37           C  
ATOM   2838  OE1 GLU   368      15.813  23.685  23.262  1.00 86.39           O  
ATOM   2839  OE2 GLU   368      17.986  24.014  23.193  1.00 87.61           O  
ATOM   2840  N   PRO   369      14.794  17.847  24.242  1.00 87.71           N  
ATOM   2841  CA  PRO   369      13.469  17.334  24.601  1.00 86.77           C  
ATOM   2842  C   PRO   369      12.445  18.446  24.819  1.00 86.19           C  
ATOM   2843  CB  PRO   369      13.728  16.567  25.900  1.00 83.93           C  
ATOM   2844  O   PRO   369      12.555  19.211  25.781  1.00 83.99           O  
ATOM   2845  CG  PRO   369      15.212  16.398  25.954  1.00 80.47           C  
ATOM   2846  CD  PRO   369      15.849  17.525  25.194  1.00 81.45           C  
ATOM   2847  N   SER   370      11.554  18.522  23.888  1.00 87.53           N  
ATOM   2848  CA  SER   370      10.384  19.320  24.239  1.00 87.43           C  
ATOM   2849  C   SER   370       9.764  18.844  25.548  1.00 85.83           C  
ATOM   2850  CB  SER   370       9.342  19.265  23.122  1.00 84.57           C  
ATOM   2851  O   SER   370       9.506  17.651  25.722  1.00 83.01           O  
ATOM   2852  OG  SER   370       8.226  20.080  23.434  1.00 76.75           O  
ATOM   2853  N   ALA   371       9.715  19.662  26.488  1.00 86.94           N  
ATOM   2854  CA  ALA   371       8.932  19.293  27.664  1.00 86.71           C  
ATOM   2855  C   ALA   371       7.530  18.838  27.269  1.00 85.94           C  
ATOM   2856  CB  ALA   371       8.852  20.465  28.639  1.00 85.37           C  
ATOM   2857  O   ALA   371       6.684  19.658  26.903  1.00 83.91           O  
ATOM   2858  N   VAL   372       7.409  17.583  27.233  1.00 80.46           N  
ATOM   2859  CA  VAL   372       6.050  17.061  27.139  1.00 80.66           C  
ATOM   2860  C   VAL   372       5.203  17.618  28.281  1.00 80.79           C  
ATOM   2861  CB  VAL   372       6.032  15.516  27.167  1.00 78.52           C  
ATOM   2862  O   VAL   372       5.564  17.485  29.452  1.00 79.09           O  
ATOM   2863  CG1 VAL   372       4.606  14.990  27.008  1.00 76.43           C  
ATOM   2864  CG2 VAL   372       6.938  14.953  26.073  1.00 76.89           C  
ATOM   2865  N   PRO   373       4.215  18.332  28.020  1.00 80.33           N  
ATOM   2866  CA  PRO   373       3.374  18.766  29.138  1.00 80.59           C  
ATOM   2867  C   PRO   373       3.019  17.624  30.087  1.00 80.67           C  
ATOM   2868  CB  PRO   373       2.122  19.311  28.446  1.00 79.22           C  
ATOM   2869  O   PRO   373       2.369  16.658  29.681  1.00 79.28           O  
ATOM   2870  CG  PRO   373       2.564  19.636  27.056  1.00 79.88           C  
ATOM   2871  CD  PRO   373       3.613  18.643  26.644  1.00 80.99           C  
ATOM   2872  N   GLU   374       3.654  17.664  31.249  1.00 80.88           N  
ATOM   2873  CA  GLU   374       3.342  16.726  32.323  1.00 79.72           C  
ATOM   2874  C   GLU   374       1.840  16.669  32.586  1.00 78.42           C  
ATOM   2875  CB  GLU   374       4.087  17.108  33.604  1.00 77.53           C  
ATOM   2876  O   GLU   374       1.241  17.659  33.010  1.00 73.86           O  
ATOM   2877  CG  GLU   374       5.584  16.840  33.549  1.00 76.56           C  
ATOM   2878  CD  GLU   374       6.306  17.197  34.839  1.00 75.75           C  
ATOM   2879  OE1 GLU   374       5.739  17.951  35.662  1.00 77.48           O  
ATOM   2880  OE2 GLU   374       7.447  16.719  35.027  1.00 77.60           O  
ATOM   2881  N   GLY   375       0.976  15.751  32.060  1.00 77.21           N  
ATOM   2882  CA  GLY   375      -0.445  15.554  32.301  1.00 76.33           C  
ATOM   2883  C   GLY   375      -1.178  14.976  31.105  1.00 75.64           C  
ATOM   2884  O   GLY   375      -2.283  14.448  31.243  1.00 72.50           O  
ATOM   2885  N   GLN   376      -0.542  15.028  29.965  1.00 74.04           N  
ATOM   2886  CA  GLN   376      -1.265  14.557  28.788  1.00 72.71           C  
ATOM   2887  C   GLN   376      -0.901  13.112  28.461  1.00 72.47           C  
ATOM   2888  CB  GLN   376      -0.976  15.456  27.585  1.00 70.57           C  
ATOM   2889  O   GLN   376      -1.515  12.494  27.588  1.00 69.09           O  
ATOM   2890  CG  GLN   376      -1.806  16.733  27.558  1.00 69.03           C  
ATOM   2891  CD  GLN   376      -1.650  17.507  26.262  1.00 68.64           C  
ATOM   2892  NE2 GLN   376      -2.435  18.568  26.108  1.00 65.66           N  
ATOM   2893  OE1 GLN   376      -0.832  17.155  25.408  1.00 68.74           O  
ATOM   2894  N   ALA   377       0.001  12.527  29.310  1.00 65.03           N  
ATOM   2895  CA  ALA   377       0.505  11.193  28.997  1.00 64.16           C  
ATOM   2896  C   ALA   377      -0.304  10.118  29.718  1.00 64.71           C  
ATOM   2897  CB  ALA   377       1.982  11.081  29.368  1.00 61.10           C  
ATOM   2898  O   ALA   377      -0.066   8.923  29.529  1.00 62.19           O  
ATOM   2899  N   SER   378      -1.193  10.458  30.558  1.00 56.39           N  
ATOM   2900  CA  SER   378      -1.366   9.377  31.523  1.00 55.82           C  
ATOM   2901  C   SER   378      -2.822   8.929  31.596  1.00 56.37           C  
ATOM   2902  CB  SER   378      -0.888   9.815  32.909  1.00 49.41           C  
ATOM   2903  O   SER   378      -3.114   7.823  32.056  1.00 52.68           O  
ATOM   2904  OG  SER   378      -1.532  11.013  33.307  1.00 46.82           O  
ATOM   2905  N   GLU   379      -3.831   9.330  30.849  1.00 55.63           N  
ATOM   2906  CA  GLU   379      -4.998   8.694  31.455  1.00 55.26           C  
ATOM   2907  C   GLU   379      -6.235   8.865  30.579  1.00 55.28           C  
ATOM   2908  CB  GLU   379      -5.258   9.267  32.850  1.00 48.44           C  
ATOM   2909  O   GLU   379      -7.284   8.278  30.856  1.00 51.48           O  
ATOM   2910  CG  GLU   379      -4.256   8.809  33.900  1.00 45.36           C  
ATOM   2911  CD  GLU   379      -4.603   9.275  35.305  1.00 47.70           C  
ATOM   2912  OE1 GLU   379      -5.327  10.287  35.447  1.00 49.22           O  
ATOM   2913  OE2 GLU   379      -4.147   8.624  36.271  1.00 43.53           O  
ATOM   2914  N   ASN   380      -6.103   9.416  29.405  1.00 52.63           N  
ATOM   2915  CA  ASN   380      -7.462   9.587  28.903  1.00 52.52           C  
ATOM   2916  C   ASN   380      -7.608   9.043  27.485  1.00 52.62           C  
ATOM   2917  CB  ASN   380      -7.871  11.061  28.952  1.00 47.09           C  
ATOM   2918  O   ASN   380      -8.616   9.292  26.821  1.00 49.75           O  
ATOM   2919  CG  ASN   380      -8.448  11.463  30.295  1.00 44.39           C  
ATOM   2920  ND2 ASN   380      -8.384  12.752  30.605  1.00 41.07           N  
ATOM   2921  OD1 ASN   380      -8.945  10.621  31.048  1.00 46.44           O  
ATOM   2922  N   LEU   381      -6.631   8.068  27.140  1.00 52.94           N  
ATOM   2923  CA  LEU   381      -6.923   7.775  25.742  1.00 52.58           C  
ATOM   2924  C   LEU   381      -7.306   6.310  25.562  1.00 53.31           C  
ATOM   2925  CB  LEU   381      -5.718   8.111  24.860  1.00 49.17           C  
ATOM   2926  O   LEU   381      -7.144   5.750  24.476  1.00 51.73           O  
ATOM   2927  CG  LEU   381      -5.481   9.594  24.572  1.00 47.33           C  
ATOM   2928  CD1 LEU   381      -4.080   9.807  24.008  1.00 44.45           C  
ATOM   2929  CD2 LEU   381      -6.536  10.127  23.609  1.00 46.18           C  
ATOM   2930  N   TYR   382      -7.789   5.583  26.574  1.00 48.98           N  
ATOM   2931  CA  TYR   382      -8.521   4.336  26.382  1.00 50.36           C  
ATOM   2932  C   TYR   382      -9.985   4.608  26.057  1.00 49.31           C  
ATOM   2933  CB  TYR   382      -8.419   3.455  27.631  1.00 45.02           C  
ATOM   2934  O   TYR   382     -10.713   5.179  26.872  1.00 47.50           O  
ATOM   2935  CG  TYR   382      -7.066   2.811  27.811  1.00 43.05           C  
ATOM   2936  CD1 TYR   382      -6.752   1.615  27.169  1.00 39.12           C  
ATOM   2937  CD2 TYR   382      -6.100   3.395  28.622  1.00 41.04           C  
ATOM   2938  CE1 TYR   382      -5.507   1.016  27.333  1.00 40.33           C  
ATOM   2939  CE2 TYR   382      -4.852   2.806  28.794  1.00 42.96           C  
ATOM   2940  OH  TYR   382      -3.331   1.031  28.311  1.00 30.98           O  
ATOM   2941  CZ  TYR   382      -4.565   1.619  28.145  1.00 37.20           C  
ATOM   2942  N   PHE   383     -10.569   4.254  24.896  1.00 47.65           N  
ATOM   2943  CA  PHE   383     -11.887   3.690  24.634  1.00 48.95           C  
ATOM   2944  C   PHE   383     -12.280   2.702  25.726  1.00 48.39           C  
ATOM   2945  CB  PHE   383     -11.916   2.999  23.267  1.00 44.33           C  
ATOM   2946  O   PHE   383     -11.717   1.609  25.814  1.00 47.08           O  
ATOM   2947  CG  PHE   383     -11.890   3.953  22.104  1.00 42.84           C  
ATOM   2948  CD1 PHE   383     -13.044   4.615  21.703  1.00 39.64           C  
ATOM   2949  CD2 PHE   383     -10.709   4.189  21.410  1.00 41.60           C  
ATOM   2950  CE1 PHE   383     -13.022   5.499  20.627  1.00 38.88           C  
ATOM   2951  CE2 PHE   383     -10.680   5.070  20.334  1.00 42.91           C  
ATOM   2952  CZ  PHE   383     -11.838   5.724  19.943  1.00 37.30           C  
ATOM   2953  N   GLN   384     -13.007   3.170  26.802  1.00 45.52           N  
ATOM   2954  CA  GLN   384     -14.122   2.339  27.245  1.00 46.97           C  
ATOM   2955  C   GLN   384     -14.987   1.904  26.066  1.00 44.94           C  
ATOM   2956  CB  GLN   384     -14.973   3.085  28.274  1.00 41.50           C  
ATOM   2957  O   GLN   384     -15.195   2.673  25.125  1.00 41.90           O  
ATOM   2958  CG  GLN   384     -14.278   3.293  29.612  1.00 39.53           C  
ATOM   2959  CD  GLN   384     -15.202   3.866  30.671  1.00 44.41           C  
ATOM   2960  NE2 GLN   384     -14.724   3.918  31.909  1.00 35.29           N  
ATOM   2961  OE1 GLN   384     -16.335   4.260  30.377  1.00 48.81           O  
TER    2962      GLN   384
END
