# Supplementary material for: The transformative power of transformers in protein structure prediction
Source: Proc Natl Acad Sci U S A. 2023 Jul 31;120(32):e2303499120. doi: 10.1073/pnas.2303499120 (PMC10410766; doi:10.1073/pnas.2303499120)
Supplement: Supplementary file 2 — Dataset S01 (GZ) [file pnas.2303499120.sd01.gz › SI_Data/predicted_structures/ESMFold/T1132.pdb]

PARENT N/A
ATOM      1  N   SER     1       0.636 -16.924 -18.890  1.00 39.19           N  
ATOM      2  CA  SER     1       0.136 -15.795 -19.666  1.00 39.16           C  
ATOM      3  C   SER     1      -0.890 -14.990 -18.874  1.00 39.79           C  
ATOM      4  CB  SER     1      -0.486 -16.278 -20.977  1.00 35.91           C  
ATOM      5  O   SER     1      -1.732 -15.562 -18.179  1.00 39.00           O  
ATOM      6  OG  SER     1      -1.831 -15.844 -21.086  1.00 35.21           O  
ATOM      7  N   GLY     2      -0.281 -14.057 -18.038  1.00 49.42           N  
ATOM      8  CA  GLY     2      -0.817 -13.064 -17.120  1.00 48.24           C  
ATOM      9  C   GLY     2      -2.149 -12.494 -17.569  1.00 50.23           C  
ATOM     10  O   GLY     2      -2.637 -11.517 -16.996  1.00 49.16           O  
ATOM     11  N   GLY     3      -2.857 -13.033 -18.617  1.00 51.51           N  
ATOM     12  CA  GLY     3      -4.195 -12.702 -19.080  1.00 50.73           C  
ATOM     13  C   GLY     3      -5.286 -13.158 -18.130  1.00 51.24           C  
ATOM     14  O   GLY     3      -5.348 -14.335 -17.767  1.00 48.69           O  
ATOM     15  N   GLY     4      -5.668 -12.221 -17.189  1.00 61.66           N  
ATOM     16  CA  GLY     4      -6.761 -12.121 -16.235  1.00 60.60           C  
ATOM     17  C   GLY     4      -6.317 -12.318 -14.798  1.00 61.67           C  
ATOM     18  O   GLY     4      -7.141 -12.579 -13.918  1.00 58.02           O  
ATOM     19  N   MET     5      -5.025 -12.271 -14.591  1.00 79.52           N  
ATOM     20  CA  MET     5      -4.592 -12.547 -13.225  1.00 79.20           C  
ATOM     21  C   MET     5      -4.354 -11.251 -12.457  1.00 80.06           C  
ATOM     22  CB  MET     5      -3.321 -13.397 -13.224  1.00 75.26           C  
ATOM     23  O   MET     5      -3.787 -10.300 -12.997  1.00 76.01           O  
ATOM     24  CG  MET     5      -3.525 -14.806 -13.756  1.00 68.95           C  
ATOM     25  SD  MET     5      -2.072 -15.887 -13.459  1.00 62.84           S  
ATOM     26  CE  MET     5      -0.935 -15.248 -14.720  1.00 55.18           C  
ATOM     27  N   THR     6      -4.947 -11.100 -11.354  1.00 87.63           N  
ATOM     28  CA  THR     6      -4.763  -9.950 -10.476  1.00 88.05           C  
ATOM     29  C   THR     6      -3.291  -9.774 -10.116  1.00 88.43           C  
ATOM     30  CB  THR     6      -5.595 -10.092  -9.188  1.00 86.57           C  
ATOM     31  O   THR     6      -2.531 -10.745 -10.096  1.00 87.67           O  
ATOM     32  CG2 THR     6      -7.087 -10.142  -9.500  1.00 80.19           C  
ATOM     33  OG1 THR     6      -5.219 -11.299  -8.514  1.00 82.32           O  
ATOM     34  N   TYR     7      -2.817  -8.527 -10.166  1.00 91.36           N  
ATOM     35  CA  TYR     7      -1.469  -8.113  -9.791  1.00 91.71           C  
ATOM     36  C   TYR     7      -1.407  -7.728  -8.317  1.00 91.83           C  
ATOM     37  CB  TYR     7      -1.007  -6.938 -10.657  1.00 91.26           C  
ATOM     38  O   TYR     7      -2.151  -6.853  -7.866  1.00 91.28           O  
ATOM     39  CG  TYR     7       0.469  -6.643 -10.543  1.00 90.43           C  
ATOM     40  CD1 TYR     7       1.414  -7.474 -11.140  1.00 88.89           C  
ATOM     41  CD2 TYR     7       0.922  -5.534  -9.836  1.00 89.07           C  
ATOM     42  CE1 TYR     7       2.775  -7.207 -11.035  1.00 88.28           C  
ATOM     43  CE2 TYR     7       2.280  -5.257  -9.725  1.00 88.91           C  
ATOM     44  OH  TYR     7       4.544  -5.829 -10.220  1.00 83.45           O  
ATOM     45  CZ  TYR     7       3.198  -6.098 -10.327  1.00 87.49           C  
ATOM     46  N   HIS     8      -0.546  -8.463  -7.572  1.00 92.70           N  
ATOM     47  CA  HIS     8      -0.458  -8.302  -6.125  1.00 93.04           C  
ATOM     48  C   HIS     8       0.821  -7.572  -5.729  1.00 92.99           C  
ATOM     49  CB  HIS     8      -0.523  -9.663  -5.429  1.00 92.15           C  
ATOM     50  O   HIS     8       1.893  -7.851  -6.271  1.00 92.41           O  
ATOM     51  CG  HIS     8      -1.856 -10.332  -5.543  1.00 88.96           C  
ATOM     52  CD2 HIS     8      -2.490 -10.875  -6.609  1.00 84.28           C  
ATOM     53  ND1 HIS     8      -2.701 -10.496  -4.467  1.00 84.78           N  
ATOM     54  CE1 HIS     8      -3.799 -11.114  -4.867  1.00 84.73           C  
ATOM     55  NE2 HIS     8      -3.696 -11.355  -6.163  1.00 84.91           N  
ATOM     56  N   VAL     9       0.665  -6.697  -4.813  1.00 94.60           N  
ATOM     57  CA  VAL     9       1.782  -5.921  -4.286  1.00 94.70           C  
ATOM     58  C   VAL     9       1.733  -5.914  -2.759  1.00 94.58           C  
ATOM     59  CB  VAL     9       1.771  -4.473  -4.825  1.00 94.12           C  
ATOM     60  O   VAL     9       0.675  -5.687  -2.167  1.00 94.02           O  
ATOM     61  CG1 VAL     9       2.973  -3.691  -4.298  1.00 91.42           C  
ATOM     62  CG2 VAL     9       1.759  -4.473  -6.353  1.00 91.05           C  
ATOM     63  N   LEU    10       2.833  -6.238  -2.162  1.00 95.00           N  
ATOM     64  CA  LEU    10       3.042  -6.118  -0.723  1.00 94.99           C  
ATOM     65  C   LEU    10       4.235  -5.218  -0.421  1.00 94.77           C  
ATOM     66  CB  LEU    10       3.258  -7.498  -0.096  1.00 93.53           C  
ATOM     67  O   LEU    10       5.361  -5.514  -0.828  1.00 93.93           O  
ATOM     68  CG  LEU    10       3.395  -7.537   1.427  1.00 82.62           C  
ATOM     69  CD1 LEU    10       2.093  -7.097   2.088  1.00 69.60           C  
ATOM     70  CD2 LEU    10       3.793  -8.933   1.893  1.00 69.14           C  
ATOM     71  N   VAL    11       3.971  -4.084   0.220  1.00 93.78           N  
ATOM     72  CA  VAL    11       5.031  -3.143   0.566  1.00 93.76           C  
ATOM     73  C   VAL    11       5.257  -3.150   2.076  1.00 93.57           C  
ATOM     74  CB  VAL    11       4.700  -1.713   0.083  1.00 92.66           C  
ATOM     75  O   VAL    11       4.308  -3.017   2.852  1.00 92.72           O  
ATOM     76  CG1 VAL    11       5.943  -0.826   0.127  1.00 85.63           C  
ATOM     77  CG2 VAL    11       4.116  -1.749  -1.328  1.00 85.20           C  
ATOM     78  N   GLN    12       6.440  -3.321   2.470  1.00 92.41           N  
ATOM     79  CA  GLN    12       6.807  -3.356   3.882  1.00 92.58           C  
ATOM     80  C   GLN    12       7.540  -2.081   4.291  1.00 92.36           C  
ATOM     81  CB  GLN    12       7.675  -4.579   4.183  1.00 91.48           C  
ATOM     82  O   GLN    12       8.467  -1.645   3.607  1.00 91.50           O  
ATOM     83  CG  GLN    12       8.107  -4.684   5.639  1.00 87.59           C  
ATOM     84  CD  GLN    12       9.096  -5.810   5.878  1.00 85.34           C  
ATOM     85  NE2 GLN    12      10.231  -5.483   6.486  1.00 82.53           N  
ATOM     86  OE1 GLN    12       8.840  -6.964   5.521  1.00 83.88           O  
ATOM     87  N   PHE    13       7.090  -1.533   5.374  1.00 91.82           N  
ATOM     88  CA  PHE    13       7.706  -0.350   5.964  1.00 91.93           C  
ATOM     89  C   PHE    13       8.051  -0.593   7.429  1.00 91.44           C  
ATOM     90  CB  PHE    13       6.778   0.861   5.837  1.00 91.46           C  
ATOM     91  O   PHE    13       7.233  -1.122   8.185  1.00 90.45           O  
ATOM     92  CG  PHE    13       6.495   1.263   4.414  1.00 90.66           C  
ATOM     93  CD1 PHE    13       7.235   2.266   3.800  1.00 88.66           C  
ATOM     94  CD2 PHE    13       5.488   0.637   3.691  1.00 88.62           C  
ATOM     95  CE1 PHE    13       6.976   2.639   2.484  1.00 88.32           C  
ATOM     96  CE2 PHE    13       5.223   1.005   2.375  1.00 88.62           C  
ATOM     97  CZ  PHE    13       5.967   2.007   1.774  1.00 87.83           C  
ATOM     98  N   ASP    14       9.223  -0.274   7.783  1.00 90.76           N  
ATOM     99  CA  ASP    14       9.582  -0.108   9.188  1.00 90.72           C  
ATOM    100  C   ASP    14       9.671   1.370   9.561  1.00 90.43           C  
ATOM    101  CB  ASP    14      10.909  -0.808   9.489  1.00 89.64           C  
ATOM    102  O   ASP    14      10.399   2.134   8.923  1.00 89.40           O  
ATOM    103  CG  ASP    14      10.817  -2.320   9.392  1.00 87.21           C  
ATOM    104  OD1 ASP    14       9.720  -2.880   9.606  1.00 85.51           O  
ATOM    105  OD2 ASP    14      11.852  -2.959   9.101  1.00 85.51           O  
ATOM    106  N   VAL    15       8.908   1.758  10.571  1.00 90.55           N  
ATOM    107  CA  VAL    15       8.764   3.176  10.881  1.00 90.34           C  
ATOM    108  C   VAL    15       9.230   3.442  12.311  1.00 90.29           C  
ATOM    109  CB  VAL    15       7.305   3.651  10.700  1.00 89.05           C  
ATOM    110  O   VAL    15       9.199   2.546  13.157  1.00 89.26           O  
ATOM    111  CG1 VAL    15       6.803   3.328   9.294  1.00 81.18           C  
ATOM    112  CG2 VAL    15       6.401   3.013  11.753  1.00 80.29           C  
ATOM    113  N   PRO    16       9.767   4.664  12.564  1.00 89.16           N  
ATOM    114  CA  PRO    16      10.047   5.007  13.960  1.00 89.18           C  
ATOM    115  C   PRO    16       8.810   4.917  14.850  1.00 89.81           C  
ATOM    116  CB  PRO    16      10.554   6.449  13.873  1.00 88.08           C  
ATOM    117  O   PRO    16       7.694   5.175  14.391  1.00 89.37           O  
ATOM    118  CG  PRO    16      10.996   6.614  12.455  1.00 85.16           C  
ATOM    119  CD  PRO    16      10.135   5.746  11.583  1.00 84.19           C  
ATOM    120  N   SER    17       9.053   4.520  16.086  1.00 90.15           N  
ATOM    121  CA  SER    17       7.968   4.242  17.021  1.00 90.28           C  
ATOM    122  C   SER    17       7.064   5.458  17.196  1.00 90.38           C  
ATOM    123  CB  SER    17       8.526   3.813  18.379  1.00 88.63           C  
ATOM    124  O   SER    17       5.851   5.317  17.366  1.00 89.44           O  
ATOM    125  OG  SER    17       9.309   4.847  18.950  1.00 77.25           O  
ATOM    126  N   ASP    18       7.608   6.685  17.109  1.00 89.96           N  
ATOM    127  CA  ASP    18       6.832   7.902  17.329  1.00 89.78           C  
ATOM    128  C   ASP    18       6.064   8.298  16.070  1.00 89.71           C  
ATOM    129  CB  ASP    18       7.744   9.048  17.771  1.00 88.73           C  
ATOM    130  O   ASP    18       5.307   9.271  16.078  1.00 88.56           O  
ATOM    131  CG  ASP    18       8.819   9.378  16.750  1.00 86.01           C  
ATOM    132  OD1 ASP    18       9.197   8.492  15.954  1.00 84.13           O  
ATOM    133  OD2 ASP    18       9.293  10.534  16.743  1.00 84.16           O  
ATOM    134  N   LYS    19       6.257   7.569  14.929  1.00 90.77           N  
ATOM    135  CA  LYS    19       5.598   7.920  13.675  1.00 90.67           C  
ATOM    136  C   LYS    19       4.599   6.845  13.258  1.00 91.11           C  
ATOM    137  CB  LYS    19       6.631   8.133  12.567  1.00 89.58           C  
ATOM    138  O   LYS    19       4.006   6.924  12.180  1.00 90.35           O  
ATOM    139  CG  LYS    19       7.589   9.287  12.827  1.00 86.52           C  
ATOM    140  CD  LYS    19       6.863  10.626  12.833  1.00 84.24           C  
ATOM    141  CE  LYS    19       7.822  11.782  13.083  1.00 78.60           C  
ATOM    142  NZ  LYS    19       7.096  13.070  13.289  1.00 74.97           N  
ATOM    143  N   ARG    20       4.311   5.792  14.067  1.00 91.83           N  
ATOM    144  CA  ARG    20       3.495   4.643  13.687  1.00 91.97           C  
ATOM    145  C   ARG    20       2.073   5.072  13.341  1.00 92.06           C  
ATOM    146  CB  ARG    20       3.471   3.606  14.812  1.00 90.20           C  
ATOM    147  O   ARG    20       1.524   4.653  12.320  1.00 91.29           O  
ATOM    148  CG  ARG    20       4.781   2.853  14.984  1.00 82.40           C  
ATOM    149  CD  ARG    20       4.679   1.783  16.062  1.00 79.24           C  
ATOM    150  NE  ARG    20       4.613   2.368  17.398  1.00 73.74           N  
ATOM    151  NH1 ARG    20       4.372   0.349  18.495  1.00 57.78           N  
ATOM    152  NH2 ARG    20       4.420   2.307  19.686  1.00 54.98           N  
ATOM    153  CZ  ARG    20       4.468   1.673  18.523  1.00 70.83           C  
ATOM    154  N   GLU    21       1.545   5.917  14.268  1.00 92.73           N  
ATOM    155  CA  GLU    21       0.155   6.296  14.036  1.00 92.86           C  
ATOM    156  C   GLU    21       0.030   7.229  12.835  1.00 93.04           C  
ATOM    157  CB  GLU    21      -0.436   6.961  15.282  1.00 91.73           C  
ATOM    158  O   GLU    21      -0.931   7.137  12.068  1.00 92.51           O  
ATOM    159  CG  GLU    21      -0.513   6.041  16.492  1.00 87.16           C  
ATOM    160  CD  GLU    21      -1.169   4.704  16.188  1.00 84.12           C  
ATOM    161  OE1 GLU    21      -2.261   4.688  15.577  1.00 81.80           O  
ATOM    162  OE2 GLU    21      -0.585   3.663  16.564  1.00 79.40           O  
ATOM    163  N   ALA    22       1.015   8.125  12.693  1.00 91.76           N  
ATOM    164  CA  ALA    22       1.027   9.000  11.523  1.00 91.80           C  
ATOM    165  C   ALA    22       1.154   8.192  10.235  1.00 92.07           C  
ATOM    166  CB  ALA    22       2.166  10.012  11.628  1.00 90.83           C  
ATOM    167  O   ALA    22       0.500   8.500   9.235  1.00 91.48           O  
ATOM    168  N   PHE    23       1.958   7.140  10.239  1.00 92.36           N  
ATOM    169  CA  PHE    23       2.120   6.274   9.077  1.00 92.78           C  
ATOM    170  C   PHE    23       0.820   5.546   8.759  1.00 92.90           C  
ATOM    171  CB  PHE    23       3.245   5.262   9.312  1.00 92.28           C  
ATOM    172  O   PHE    23       0.426   5.448   7.595  1.00 92.41           O  
ATOM    173  CG  PHE    23       3.507   4.361   8.135  1.00 90.98           C  
ATOM    174  CD1 PHE    23       4.426   4.722   7.157  1.00 88.56           C  
ATOM    175  CD2 PHE    23       2.834   3.153   8.006  1.00 88.69           C  
ATOM    176  CE1 PHE    23       4.670   3.891   6.066  1.00 88.33           C  
ATOM    177  CE2 PHE    23       3.073   2.317   6.919  1.00 88.76           C  
ATOM    178  CZ  PHE    23       3.991   2.688   5.950  1.00 87.60           C  
ATOM    179  N   ALA    24       0.200   4.997   9.825  1.00 93.47           N  
ATOM    180  CA  ALA    24      -1.072   4.309   9.621  1.00 93.74           C  
ATOM    181  C   ALA    24      -2.097   5.234   8.972  1.00 93.74           C  
ATOM    182  CB  ALA    24      -1.606   3.775  10.948  1.00 93.02           C  
ATOM    183  O   ALA    24      -2.802   4.834   8.042  1.00 93.26           O  
ATOM    184  N   ALA    25      -2.126   6.471   9.404  1.00 93.66           N  
ATOM    185  CA  ALA    25      -3.052   7.450   8.841  1.00 93.63           C  
ATOM    186  C   ALA    25      -2.710   7.756   7.386  1.00 93.55           C  
ATOM    187  CB  ALA    25      -3.037   8.733   9.669  1.00 92.80           C  
ATOM    188  O   ALA    25      -3.601   7.852   6.539  1.00 92.84           O  
ATOM    189  N   ALA    26      -1.450   7.926   7.123  1.00 92.85           N  
ATOM    190  CA  ALA    26      -1.012   8.175   5.752  1.00 92.93           C  
ATOM    191  C   ALA    26      -1.343   6.991   4.847  1.00 93.12           C  
ATOM    192  CB  ALA    26       0.487   8.465   5.716  1.00 92.03           C  
ATOM    193  O   ALA    26      -1.792   7.175   3.713  1.00 92.54           O  
ATOM    194  N   GLY    27      -1.085   5.767   5.352  1.00 93.39           N  
ATOM    195  CA  GLY    27      -1.441   4.578   4.593  1.00 93.73           C  
ATOM    196  C   GLY    27      -2.923   4.488   4.286  1.00 93.85           C  
ATOM    197  O   GLY    27      -3.311   4.169   3.160  1.00 93.34           O  
ATOM    198  N   LEU    28      -3.766   4.767   5.293  1.00 94.75           N  
ATOM    199  CA  LEU    28      -5.212   4.737   5.102  1.00 94.82           C  
ATOM    200  C   LEU    28      -5.650   5.797   4.096  1.00 94.58           C  
ATOM    201  CB  LEU    28      -5.934   4.952   6.435  1.00 94.19           C  
ATOM    202  O   LEU    28      -6.581   5.574   3.319  1.00 93.99           O  
ATOM    203  CG  LEU    28      -5.933   3.770   7.405  1.00 91.72           C  
ATOM    204  CD1 LEU    28      -6.472   4.200   8.765  1.00 87.53           C  
ATOM    205  CD2 LEU    28      -6.752   2.614   6.840  1.00 87.20           C  
ATOM    206  N   PHE    29      -4.981   6.950   4.132  1.00 93.56           N  
ATOM    207  CA  PHE    29      -5.249   7.993   3.148  1.00 93.58           C  
ATOM    208  C   PHE    29      -5.010   7.478   1.734  1.00 93.39           C  
ATOM    209  CB  PHE    29      -4.375   9.222   3.414  1.00 92.72           C  
ATOM    210  O   PHE    29      -5.845   7.671   0.848  1.00 92.58           O  
ATOM    211  CG  PHE    29      -4.425  10.251   2.317  1.00 89.18           C  
ATOM    212  CD1 PHE    29      -5.452  11.187   2.270  1.00 84.80           C  
ATOM    213  CD2 PHE    29      -3.446  10.283   1.334  1.00 84.83           C  
ATOM    214  CE1 PHE    29      -5.501  12.141   1.255  1.00 84.07           C  
ATOM    215  CE2 PHE    29      -3.488  11.233   0.317  1.00 84.52           C  
ATOM    216  CZ  PHE    29      -4.517  12.160   0.279  1.00 82.05           C  
ATOM    217  N   ASP    30      -3.925   6.874   1.502  1.00 93.94           N  
ATOM    218  CA  ASP    30      -3.588   6.311   0.198  1.00 94.02           C  
ATOM    219  C   ASP    30      -4.562   5.202  -0.190  1.00 94.07           C  
ATOM    220  CB  ASP    30      -2.154   5.776   0.199  1.00 93.08           C  
ATOM    221  O   ASP    30      -5.045   5.161  -1.324  1.00 93.46           O  
ATOM    222  CG  ASP    30      -1.675   5.362  -1.181  1.00 88.93           C  
ATOM    223  OD1 ASP    30      -2.064   6.004  -2.180  1.00 84.68           O  
ATOM    224  OD2 ASP    30      -0.904   4.382  -1.270  1.00 86.18           O  
ATOM    225  N   ALA    31      -4.830   4.286   0.723  1.00 95.20           N  
ATOM    226  CA  ALA    31      -5.702   3.145   0.458  1.00 95.28           C  
ATOM    227  C   ALA    31      -7.103   3.605   0.063  1.00 94.99           C  
ATOM    228  CB  ALA    31      -5.771   2.233   1.681  1.00 94.80           C  
ATOM    229  O   ALA    31      -7.630   3.190  -0.972  1.00 94.35           O  
ATOM    230  N   ASN    32      -7.637   4.485   0.876  1.00 94.80           N  
ATOM    231  CA  ASN    32      -8.988   4.965   0.605  1.00 94.70           C  
ATOM    232  C   ASN    32      -9.052   5.751  -0.701  1.00 94.22           C  
ATOM    233  CB  ASN    32      -9.496   5.822   1.766  1.00 93.77           C  
ATOM    234  O   ASN    32      -9.979   5.573  -1.493  1.00 93.20           O  
ATOM    235  CG  ASN    32      -9.776   5.008   3.014  1.00 88.79           C  
ATOM    236  ND2 ASN    32      -9.646   5.638   4.175  1.00 84.33           N  
ATOM    237  OD1 ASN    32     -10.106   3.821   2.935  1.00 83.27           O  
ATOM    238  N   GLY    33      -8.074   6.603  -0.860  1.00 93.59           N  
ATOM    239  CA  GLY    33      -8.019   7.354  -2.105  1.00 93.52           C  
ATOM    240  C   GLY    33      -7.903   6.469  -3.331  1.00 93.51           C  
ATOM    241  O   GLY    33      -8.543   6.727  -4.352  1.00 92.72           O  
ATOM    242  N   SER    34      -7.085   5.464  -3.295  1.00 94.55           N  
ATOM    243  CA  SER    34      -6.878   4.543  -4.409  1.00 94.70           C  
ATOM    244  C   SER    34      -8.146   3.754  -4.716  1.00 94.50           C  
ATOM    245  CB  SER    34      -5.730   3.581  -4.102  1.00 93.83           C  
ATOM    246  O   SER    34      -8.519   3.597  -5.881  1.00 93.73           O  
ATOM    247  OG  SER    34      -4.497   4.276  -4.025  1.00 80.79           O  
ATOM    248  N   LEU    35      -8.795   3.229  -3.693  1.00 94.82           N  
ATOM    249  CA  LEU    35     -10.006   2.434  -3.867  1.00 94.71           C  
ATOM    250  C   LEU    35     -11.131   3.280  -4.454  1.00 93.74           C  
ATOM    251  CB  LEU    35     -10.448   1.831  -2.531  1.00 94.29           C  
ATOM    252  O   LEU    35     -11.925   2.790  -5.260  1.00 92.37           O  
ATOM    253  CG  LEU    35      -9.631   0.644  -2.019  1.00 93.17           C  
ATOM    254  CD1 LEU    35      -9.935   0.386  -0.547  1.00 91.13           C  
ATOM    255  CD2 LEU    35      -9.913  -0.600  -2.855  1.00 90.68           C  
ATOM    256  N   GLN    36     -11.145   4.538  -4.120  1.00 94.19           N  
ATOM    257  CA  GLN    36     -12.206   5.432  -4.571  1.00 93.65           C  
ATOM    258  C   GLN    36     -11.938   5.933  -5.988  1.00 93.09           C  
ATOM    259  CB  GLN    36     -12.353   6.617  -3.615  1.00 91.49           C  
ATOM    260  O   GLN    36     -12.854   6.005  -6.810  1.00 91.37           O  
ATOM    261  CG  GLN    36     -13.051   6.269  -2.307  1.00 77.34           C  
ATOM    262  CD  GLN    36     -13.076   7.428  -1.329  1.00 71.54           C  
ATOM    263  NE2 GLN    36     -13.660   7.202  -0.157  1.00 60.07           N  
ATOM    264  OE1 GLN    36     -12.575   8.518  -1.624  1.00 67.83           O  
ATOM    265  N   ASN    37     -10.649   6.151  -6.328  1.00 93.28           N  
ATOM    266  CA  ASN    37     -10.360   6.939  -7.521  1.00 93.00           C  
ATOM    267  C   ASN    37      -9.648   6.107  -8.584  1.00 92.43           C  
ATOM    268  CB  ASN    37      -9.525   8.170  -7.163  1.00 91.47           C  
ATOM    269  O   ASN    37      -9.454   6.566  -9.711  1.00 90.67           O  
ATOM    270  CG  ASN    37     -10.257   9.123  -6.239  1.00 84.71           C  
ATOM    271  ND2 ASN    37      -9.605   9.510  -5.149  1.00 75.89           N  
ATOM    272  OD1 ASN    37     -11.400   9.507  -6.501  1.00 77.48           O  
ATOM    273  N   GLU    38      -9.275   4.822  -8.243  1.00 93.39           N  
ATOM    274  CA  GLU    38      -8.515   3.957  -9.141  1.00 93.59           C  
ATOM    275  C   GLU    38      -9.263   2.657  -9.420  1.00 92.93           C  
ATOM    276  CB  GLU    38      -7.134   3.654  -8.555  1.00 92.83           C  
ATOM    277  O   GLU    38      -9.141   1.690  -8.665  1.00 91.49           O  
ATOM    278  CG  GLU    38      -6.298   4.894  -8.276  1.00 91.09           C  
ATOM    279  CD  GLU    38      -5.023   4.597  -7.503  1.00 88.20           C  
ATOM    280  OE1 GLU    38      -4.623   3.414  -7.423  1.00 88.41           O  
ATOM    281  OE2 GLU    38      -4.419   5.556  -6.972  1.00 88.59           O  
ATOM    282  N   PRO    39     -10.103   2.668 -10.440  1.00 91.59           N  
ATOM    283  CA  PRO    39     -10.957   1.511 -10.718  1.00 91.18           C  
ATOM    284  C   PRO    39     -10.171   0.204 -10.800  1.00 90.56           C  
ATOM    285  CB  PRO    39     -11.587   1.854 -12.070  1.00 89.42           C  
ATOM    286  O   PRO    39     -10.718  -0.868 -10.528  1.00 88.49           O  
ATOM    287  CG  PRO    39     -11.569   3.348 -12.132  1.00 85.81           C  
ATOM    288  CD  PRO    39     -10.362   3.841 -11.386  1.00 85.01           C  
ATOM    289  N   GLY    40      -8.922   0.300 -11.061  1.00 92.61           N  
ATOM    290  CA  GLY    40      -8.131  -0.913 -11.189  1.00 92.87           C  
ATOM    291  C   GLY    40      -7.607  -1.426  -9.860  1.00 93.12           C  
ATOM    292  O   GLY    40      -6.907  -2.440  -9.813  1.00 92.35           O  
ATOM    293  N   THR    41      -7.786  -0.685  -8.761  1.00 94.13           N  
ATOM    294  CA  THR    41      -7.409  -1.107  -7.417  1.00 94.43           C  
ATOM    295  C   THR    41      -8.489  -1.994  -6.805  1.00 94.18           C  
ATOM    296  CB  THR    41      -7.158   0.106  -6.501  1.00 93.75           C  
ATOM    297  O   THR    41      -9.596  -1.529  -6.522  1.00 93.36           O  
ATOM    298  CG2 THR    41      -6.709  -0.338  -5.113  1.00 90.17           C  
ATOM    299  OG1 THR    41      -6.139   0.931  -7.080  1.00 91.26           O  
ATOM    300  N   LEU    42      -8.277  -3.239  -6.608  1.00 94.17           N  
ATOM    301  CA  LEU    42      -9.266  -4.201  -6.133  1.00 94.20           C  
ATOM    302  C   LEU    42      -9.207  -4.337  -4.615  1.00 94.07           C  
ATOM    303  CB  LEU    42      -9.044  -5.566  -6.789  1.00 93.72           C  
ATOM    304  O   LEU    42     -10.226  -4.596  -3.971  1.00 93.45           O  
ATOM    305  CG  LEU    42      -9.098  -5.601  -8.317  1.00 92.29           C  
ATOM    306  CD1 LEU    42      -8.827  -7.014  -8.824  1.00 89.63           C  
ATOM    307  CD2 LEU    42     -10.448  -5.098  -8.816  1.00 89.32           C  
ATOM    308  N   ARG    43      -8.047  -4.140  -4.115  1.00 95.28           N  
ATOM    309  CA  ARG    43      -7.816  -4.221  -2.677  1.00 95.37           C  
ATOM    310  C   ARG    43      -6.642  -3.341  -2.261  1.00 95.55           C  
ATOM    311  CB  ARG    43      -7.562  -5.669  -2.253  1.00 94.64           C  
ATOM    312  O   ARG    43      -5.631  -3.272  -2.964  1.00 95.35           O  
ATOM    313  CG  ARG    43      -7.488  -5.866  -0.747  1.00 90.92           C  
ATOM    314  CD  ARG    43      -7.369  -7.338  -0.376  1.00 88.44           C  
ATOM    315  NE  ARG    43      -6.021  -7.847  -0.614  1.00 85.50           N  
ATOM    316  NH1 ARG    43      -6.534 -10.038  -0.093  1.00 74.92           N  
ATOM    317  NH2 ARG    43      -4.402  -9.472  -0.717  1.00 72.01           N  
ATOM    318  CZ  ARG    43      -5.655  -9.118  -0.474  1.00 82.01           C  
ATOM    319  N   PHE    44      -6.780  -2.758  -1.146  1.00 95.81           N  
ATOM    320  CA  PHE    44      -5.726  -1.952  -0.541  1.00 96.00           C  
ATOM    321  C   PHE    44      -5.908  -1.868   0.969  1.00 95.56           C  
ATOM    322  CB  PHE    44      -5.709  -0.545  -1.147  1.00 95.61           C  
ATOM    323  O   PHE    44      -6.742  -1.102   1.457  1.00 94.65           O  
ATOM    324  CG  PHE    44      -4.363   0.126  -1.085  1.00 94.50           C  
ATOM    325  CD1 PHE    44      -3.560   0.001   0.041  1.00 91.37           C  
ATOM    326  CD2 PHE    44      -3.902   0.883  -2.155  1.00 91.01           C  
ATOM    327  CE1 PHE    44      -2.314   0.621   0.102  1.00 91.79           C  
ATOM    328  CE2 PHE    44      -2.658   1.505  -2.102  1.00 91.97           C  
ATOM    329  CZ  PHE    44      -1.866   1.374  -0.973  1.00 91.34           C  
ATOM    330  N   GLU    45      -5.188  -2.598   1.728  1.00 96.30           N  
ATOM    331  CA  GLU    45      -5.301  -2.696   3.180  1.00 96.27           C  
ATOM    332  C   GLU    45      -3.989  -2.322   3.863  1.00 96.34           C  
ATOM    333  CB  GLU    45      -5.726  -4.108   3.593  1.00 95.47           C  
ATOM    334  O   GLU    45      -2.909  -2.622   3.350  1.00 96.06           O  
ATOM    335  CG  GLU    45      -7.078  -4.530   3.038  1.00 89.15           C  
ATOM    336  CD  GLU    45      -7.439  -5.970   3.369  1.00 84.84           C  
ATOM    337  OE1 GLU    45      -6.520  -6.798   3.561  1.00 82.98           O  
ATOM    338  OE2 GLU    45      -8.651  -6.272   3.436  1.00 81.64           O  
ATOM    339  N   VAL    46      -4.136  -1.704   4.995  1.00 95.41           N  
ATOM    340  CA  VAL    46      -3.008  -1.321   5.839  1.00 95.44           C  
ATOM    341  C   VAL    46      -2.903  -2.276   7.026  1.00 94.95           C  
ATOM    342  CB  VAL    46      -3.141   0.135   6.336  1.00 94.84           C  
ATOM    343  O   VAL    46      -3.837  -2.390   7.823  1.00 93.98           O  
ATOM    344  CG1 VAL    46      -1.915   0.540   7.154  1.00 91.52           C  
ATOM    345  CG2 VAL    46      -3.337   1.086   5.157  1.00 90.75           C  
ATOM    346  N   ILE    47      -1.804  -2.932   7.130  1.00 95.41           N  
ATOM    347  CA  ILE    47      -1.606  -3.984   8.122  1.00 95.40           C  
ATOM    348  C   ILE    47      -0.465  -3.600   9.060  1.00 95.16           C  
ATOM    349  CB  ILE    47      -1.315  -5.345   7.451  1.00 94.71           C  
ATOM    350  O   ILE    47       0.583  -3.129   8.613  1.00 94.50           O  
ATOM    351  CG1 ILE    47      -2.463  -5.736   6.513  1.00 88.16           C  
ATOM    352  CG2 ILE    47      -1.078  -6.428   8.508  1.00 87.13           C  
ATOM    353  CD1 ILE    47      -2.124  -6.873   5.559  1.00 82.46           C  
ATOM    354  N   ARG    48      -0.713  -3.801  10.330  1.00 94.18           N  
ATOM    355  CA  ARG    48       0.334  -3.711  11.342  1.00 94.28           C  
ATOM    356  C   ARG    48       0.811  -5.098  11.762  1.00 94.13           C  
ATOM    357  CB  ARG    48      -0.163  -2.936  12.564  1.00 93.14           C  
ATOM    358  O   ARG    48      -0.002  -5.974  12.066  1.00 93.44           O  
ATOM    359  CG  ARG    48       0.938  -2.550  13.539  1.00 87.97           C  
ATOM    360  CD  ARG    48       0.402  -1.712  14.691  1.00 84.80           C  
ATOM    361  NE  ARG    48       0.012  -0.376  14.250  1.00 81.21           N  
ATOM    362  NH1 ARG    48      -0.388   0.435  16.376  1.00 64.51           N  
ATOM    363  NH2 ARG    48      -0.689   1.790  14.552  1.00 61.45           N  
ATOM    364  CZ  ARG    48      -0.354   0.613  15.060  1.00 78.52           C  
ATOM    365  N   ASP    49       2.103  -5.255  11.715  1.00 94.00           N  
ATOM    366  CA  ASP    49       2.688  -6.547  12.058  1.00 94.09           C  
ATOM    367  C   ASP    49       2.410  -6.907  13.515  1.00 93.71           C  
ATOM    368  CB  ASP    49       4.196  -6.540  11.796  1.00 93.46           C  
ATOM    369  O   ASP    49       2.539  -6.063  14.404  1.00 92.87           O  
ATOM    370  CG  ASP    49       4.820  -7.921  11.888  1.00 91.42           C  
ATOM    371  OD1 ASP    49       4.880  -8.491  13.000  1.00 88.86           O  
ATOM    372  OD2 ASP    49       5.259  -8.443  10.841  1.00 88.92           O  
ATOM    373  N   GLU    50       1.973  -8.110  13.817  1.00 92.45           N  
ATOM    374  CA  GLU    50       1.661  -8.546  15.175  1.00 92.24           C  
ATOM    375  C   GLU    50       2.922  -8.638  16.029  1.00 91.90           C  
ATOM    376  CB  GLU    50       0.939  -9.896  15.155  1.00 90.45           C  
ATOM    377  O   GLU    50       2.878  -8.401  17.238  1.00 90.59           O  
ATOM    378  CG  GLU    50       0.514 -10.387  16.531  1.00 82.18           C  
ATOM    379  CD  GLU    50      -0.174 -11.742  16.498  1.00 78.23           C  
ATOM    380  OE1 GLU    50      -0.114 -12.428  15.452  1.00 75.76           O  
ATOM    381  OE2 GLU    50      -0.779 -12.121  17.526  1.00 72.84           O  
ATOM    382  N   ASN    51       4.113  -8.924  15.365  1.00 92.24           N  
ATOM    383  CA  ASN    51       5.336  -9.185  16.117  1.00 92.22           C  
ATOM    384  C   ASN    51       6.210  -7.939  16.216  1.00 91.78           C  
ATOM    385  CB  ASN    51       6.121 -10.335  15.482  1.00 90.65           C  
ATOM    386  O   ASN    51       7.186  -7.918  16.968  1.00 90.26           O  
ATOM    387  CG  ASN    51       5.380 -11.656  15.549  1.00 83.70           C  
ATOM    388  ND2 ASN    51       5.305 -12.352  14.421  1.00 77.23           N  
ATOM    389  OD1 ASN    51       4.878 -12.047  16.607  1.00 78.32           O  
ATOM    390  N   ASN    52       5.916  -6.963  15.386  1.00 92.83           N  
ATOM    391  CA  ASN    52       6.645  -5.700  15.355  1.00 92.89           C  
ATOM    392  C   ASN    52       5.718  -4.525  15.056  1.00 92.69           C  
ATOM    393  CB  ASN    52       7.778  -5.758  14.328  1.00 91.93           C  
ATOM    394  O   ASN    52       5.374  -4.280  13.898  1.00 91.61           O  
ATOM    395  CG  ASN    52       8.655  -4.522  14.356  1.00 88.46           C  
ATOM    396  ND2 ASN    52       9.796  -4.589  13.679  1.00 85.33           N  
ATOM    397  OD1 ASN    52       8.311  -3.515  14.980  1.00 84.95           O  
ATOM    398  N   ARG    53       5.445  -3.787  16.054  1.00 92.78           N  
ATOM    399  CA  ARG    53       4.432  -2.744  15.926  1.00 92.60           C  
ATOM    400  C   ARG    53       4.940  -1.590  15.068  1.00 92.57           C  
ATOM    401  CB  ARG    53       4.014  -2.228  17.304  1.00 90.41           C  
ATOM    402  O   ARG    53       4.163  -0.725  14.659  1.00 91.34           O  
ATOM    403  CG  ARG    53       3.217  -3.231  18.122  1.00 79.69           C  
ATOM    404  CD  ARG    53       2.657  -2.606  19.392  1.00 75.03           C  
ATOM    405  NE  ARG    53       1.713  -3.496  20.061  1.00 69.55           N  
ATOM    406  NH1 ARG    53       0.863  -1.875  21.470  1.00 54.39           N  
ATOM    407  NH2 ARG    53       0.064  -4.021  21.571  1.00 49.24           N  
ATOM    408  CZ  ARG    53       0.882  -3.129  21.032  1.00 67.25           C  
ATOM    409  N   ASN    54       6.200  -1.562  14.817  1.00 91.32           N  
ATOM    410  CA  ASN    54       6.794  -0.527  13.977  1.00 91.38           C  
ATOM    411  C   ASN    54       6.821  -0.943  12.509  1.00 91.39           C  
ATOM    412  CB  ASN    54       8.206  -0.189  14.459  1.00 90.42           C  
ATOM    413  O   ASN    54       7.305  -0.196  11.657  1.00 90.37           O  
ATOM    414  CG  ASN    54       8.216   0.451  15.834  1.00 87.45           C  
ATOM    415  ND2 ASN    54       9.353   0.373  16.516  1.00 83.78           N  
ATOM    416  OD1 ASN    54       7.211   1.009  16.280  1.00 84.13           O  
ATOM    417  N   ARG    55       6.378  -2.128  12.263  1.00 92.70           N  
ATOM    418  CA  ARG    55       6.343  -2.652  10.902  1.00 92.93           C  
ATOM    419  C   ARG    55       4.924  -2.639  10.345  1.00 93.11           C  
ATOM    420  CB  ARG    55       6.910  -4.072  10.857  1.00 92.21           C  
ATOM    421  O   ARG    55       3.994  -3.129  10.990  1.00 92.73           O  
ATOM    422  CG  ARG    55       6.880  -4.705   9.475  1.00 90.27           C  
ATOM    423  CD  ARG    55       7.827  -5.894   9.378  1.00 89.18           C  
ATOM    424  NE  ARG    55       9.223  -5.480   9.482  1.00 86.52           N  
ATOM    425  NH1 ARG    55      10.051  -7.620   9.757  1.00 79.11           N  
ATOM    426  NH2 ARG    55      11.479  -5.827   9.741  1.00 79.07           N  
ATOM    427  CZ  ARG    55      10.248  -6.310   9.660  1.00 85.11           C  
ATOM    428  N   PHE    56       4.779  -2.137   9.148  1.00 93.53           N  
ATOM    429  CA  PHE    56       3.513  -2.071   8.428  1.00 93.75           C  
ATOM    430  C   PHE    56       3.644  -2.696   7.044  1.00 93.54           C  
ATOM    431  CB  PHE    56       3.037  -0.620   8.305  1.00 93.52           C  
ATOM    432  O   PHE    56       4.736  -2.727   6.472  1.00 93.04           O  
ATOM    433  CG  PHE    56       2.661   0.008   9.620  1.00 93.27           C  
ATOM    434  CD1 PHE    56       1.333   0.062  10.025  1.00 92.44           C  
ATOM    435  CD2 PHE    56       3.635   0.545  10.451  1.00 92.22           C  
ATOM    436  CE1 PHE    56       0.981   0.642  11.242  1.00 91.60           C  
ATOM    437  CE2 PHE    56       3.291   1.127  11.668  1.00 91.72           C  
ATOM    438  CZ  PHE    56       1.964   1.176  12.061  1.00 91.37           C  
ATOM    439  N   TYR    57       2.554  -3.201   6.576  1.00 94.41           N  
ATOM    440  CA  TYR    57       2.431  -3.688   5.207  1.00 94.58           C  
ATOM    441  C   TYR    57       1.279  -3.000   4.484  1.00 94.44           C  
ATOM    442  CB  TYR    57       2.223  -5.206   5.193  1.00 94.00           C  
ATOM    443  O   TYR    57       0.220  -2.767   5.072  1.00 93.97           O  
ATOM    444  CG  TYR    57       3.329  -5.976   5.873  1.00 92.36           C  
ATOM    445  CD1 TYR    57       4.456  -6.386   5.165  1.00 89.58           C  
ATOM    446  CD2 TYR    57       3.248  -6.296   7.224  1.00 89.37           C  
ATOM    447  CE1 TYR    57       5.477  -7.098   5.787  1.00 88.79           C  
ATOM    448  CE2 TYR    57       4.262  -7.008   7.856  1.00 88.93           C  
ATOM    449  OH  TYR    57       6.378  -8.107   7.752  1.00 84.34           O  
ATOM    450  CZ  TYR    57       5.371  -7.403   7.131  1.00 87.52           C  
ATOM    451  N   LEU    58       1.515  -2.577   3.288  1.00 94.97           N  
ATOM    452  CA  LEU    58       0.447  -2.247   2.351  1.00 95.11           C  
ATOM    453  C   LEU    58       0.147  -3.426   1.432  1.00 95.10           C  
ATOM    454  CB  LEU    58       0.824  -1.019   1.519  1.00 94.47           C  
ATOM    455  O   LEU    58       0.985  -3.808   0.611  1.00 94.65           O  
ATOM    456  CG  LEU    58       1.303   0.207   2.298  1.00 92.14           C  
ATOM    457  CD1 LEU    58       1.628   1.349   1.341  1.00 88.03           C  
ATOM    458  CD2 LEU    58       0.252   0.638   3.316  1.00 87.77           C  
ATOM    459  N   ASP    59      -1.012  -4.015   1.658  1.00 95.46           N  
ATOM    460  CA  ASP    59      -1.475  -5.194   0.932  1.00 95.52           C  
ATOM    461  C   ASP    59      -2.413  -4.803  -0.209  1.00 95.51           C  
ATOM    462  CB  ASP    59      -2.179  -6.166   1.881  1.00 94.62           C  
ATOM    463  O   ASP    59      -3.560  -4.420   0.027  1.00 95.06           O  
ATOM    464  CG  ASP    59      -2.564  -7.474   1.212  1.00 89.34           C  
ATOM    465  OD1 ASP    59      -2.255  -7.660   0.015  1.00 83.15           O  
ATOM    466  OD2 ASP    59      -3.184  -8.324   1.886  1.00 86.27           O  
ATOM    467  N   GLU    60      -1.842  -4.889  -1.395  1.00 95.46           N  
ATOM    468  CA  GLU    60      -2.517  -4.327  -2.562  1.00 95.52           C  
ATOM    469  C   GLU    60      -2.796  -5.402  -3.608  1.00 95.29           C  
ATOM    470  CB  GLU    60      -1.682  -3.200  -3.175  1.00 95.06           C  
ATOM    471  O   GLU    60      -1.960  -6.276  -3.847  1.00 94.73           O  
ATOM    472  CG  GLU    60      -1.170  -2.191  -2.157  1.00 93.55           C  
ATOM    473  CD  GLU    60      -0.260  -1.135  -2.765  1.00 90.89           C  
ATOM    474  OE1 GLU    60      -0.447  -0.782  -3.951  1.00 90.01           O  
ATOM    475  OE2 GLU    60       0.649  -0.659  -2.049  1.00 89.81           O  
ATOM    476  N   VAL    61      -3.933  -5.295  -4.240  1.00 94.67           N  
ATOM    477  CA  VAL    61      -4.311  -6.122  -5.381  1.00 94.73           C  
ATOM    478  C   VAL    61      -4.878  -5.242  -6.493  1.00 94.73           C  
ATOM    479  CB  VAL    61      -5.339  -7.204  -4.982  1.00 94.12           C  
ATOM    480  O   VAL    61      -5.773  -4.428  -6.253  1.00 94.33           O  
ATOM    481  CG1 VAL    61      -5.674  -8.097  -6.175  1.00 92.43           C  
ATOM    482  CG2 VAL    61      -4.808  -8.039  -3.818  1.00 92.36           C  
ATOM    483  N   TYR    62      -4.322  -5.380  -7.645  1.00 93.41           N  
ATOM    484  CA  TYR    62      -4.736  -4.632  -8.826  1.00 93.61           C  
ATOM    485  C   TYR    62      -5.257  -5.568  -9.910  1.00 92.98           C  
ATOM    486  CB  TYR    62      -3.571  -3.800  -9.371  1.00 93.45           C  
ATOM    487  O   TYR    62      -4.957  -6.764  -9.903  1.00 92.09           O  
ATOM    488  CG  TYR    62      -3.038  -2.785  -8.389  1.00 93.57           C  
ATOM    489  CD1 TYR    62      -3.567  -1.497  -8.333  1.00 92.95           C  
ATOM    490  CD2 TYR    62      -2.005  -3.110  -7.517  1.00 92.61           C  
ATOM    491  CE1 TYR    62      -3.078  -0.558  -7.431  1.00 92.15           C  
ATOM    492  CE2 TYR    62      -1.509  -2.179  -6.611  1.00 92.36           C  
ATOM    493  OH  TYR    62      -1.564   0.019  -5.680  1.00 89.44           O  
ATOM    494  CZ  TYR    62      -2.051  -0.907  -6.575  1.00 92.55           C  
ATOM    495  N   GLU    63      -6.100  -5.038 -10.797  1.00 92.25           N  
ATOM    496  CA  GLU    63      -6.645  -5.822 -11.901  1.00 91.84           C  
ATOM    497  C   GLU    63      -5.532  -6.445 -12.738  1.00 91.54           C  
ATOM    498  CB  GLU    63      -7.545  -4.955 -12.784  1.00 90.85           C  
ATOM    499  O   GLU    63      -5.639  -7.597 -13.165  1.00 90.37           O  
ATOM    500  CG  GLU    63      -8.917  -4.681 -12.183  1.00 86.30           C  
ATOM    501  CD  GLU    63      -9.800  -3.819 -13.071  1.00 82.52           C  
ATOM    502  OE1 GLU    63      -9.316  -3.331 -14.118  1.00 78.92           O  
ATOM    503  OE2 GLU    63     -10.984  -3.628 -12.717  1.00 76.71           O  
ATOM    504  N   ASP    64      -4.495  -5.638 -12.937  1.00 90.45           N  
ATOM    505  CA  ASP    64      -3.321  -6.053 -13.698  1.00 90.60           C  
ATOM    506  C   ASP    64      -2.137  -5.126 -13.430  1.00 91.05           C  
ATOM    507  CB  ASP    64      -3.636  -6.085 -15.195  1.00 89.94           C  
ATOM    508  O   ASP    64      -2.237  -4.200 -12.622  1.00 90.62           O  
ATOM    509  CG  ASP    64      -4.149  -4.757 -15.722  1.00 88.32           C  
ATOM    510  OD1 ASP    64      -3.762  -3.697 -15.184  1.00 87.35           O  
ATOM    511  OD2 ASP    64      -4.950  -4.770 -16.681  1.00 86.72           O  
ATOM    512  N   GLU    65      -0.990  -5.451 -14.112  1.00 90.95           N  
ATOM    513  CA  GLU    65       0.221  -4.665 -13.896  1.00 91.15           C  
ATOM    514  C   GLU    65       0.022  -3.215 -14.329  1.00 91.35           C  
ATOM    515  CB  GLU    65       1.404  -5.281 -14.647  1.00 90.27           C  
ATOM    516  O   GLU    65       0.546  -2.296 -13.697  1.00 90.82           O  
ATOM    517  CG  GLU    65       2.735  -4.601 -14.361  1.00 87.58           C  
ATOM    518  CD  GLU    65       3.912  -5.273 -15.050  1.00 85.73           C  
ATOM    519  OE1 GLU    65       3.692  -6.056 -16.002  1.00 83.82           O  
ATOM    520  OE2 GLU    65       5.064  -5.017 -14.633  1.00 82.27           O  
ATOM    521  N   ALA    66      -0.739  -3.015 -15.362  1.00 91.91           N  
ATOM    522  CA  ALA    66      -0.987  -1.660 -15.847  1.00 92.10           C  
ATOM    523  C   ALA    66      -1.698  -0.821 -14.789  1.00 92.47           C  
ATOM    524  CB  ALA    66      -1.810  -1.697 -17.133  1.00 91.30           C  
ATOM    525  O   ALA    66      -1.361   0.348 -14.585  1.00 92.03           O  
ATOM    526  N   ALA    67      -2.657  -1.400 -14.163  1.00 93.16           N  
ATOM    527  CA  ALA    67      -3.367  -0.708 -13.091  1.00 93.46           C  
ATOM    528  C   ALA    67      -2.421  -0.347 -11.949  1.00 93.67           C  
ATOM    529  CB  ALA    67      -4.518  -1.567 -12.573  1.00 92.99           C  
ATOM    530  O   ALA    67      -2.524   0.736 -11.368  1.00 93.30           O  
ATOM    531  N   PHE    68      -1.497  -1.241 -11.633  1.00 93.49           N  
ATOM    532  CA  PHE    68      -0.494  -0.937 -10.619  1.00 93.86           C  
ATOM    533  C   PHE    68       0.390   0.223 -11.062  1.00 93.59           C  
ATOM    534  CB  PHE    68       0.367  -2.170 -10.326  1.00 93.54           C  
ATOM    535  O   PHE    68       0.675   1.128 -10.276  1.00 92.93           O  
ATOM    536  CG  PHE    68       1.559  -1.885  -9.453  1.00 93.05           C  
ATOM    537  CD1 PHE    68       1.392  -1.450  -8.144  1.00 91.62           C  
ATOM    538  CD2 PHE    68       2.848  -2.052  -9.942  1.00 91.42           C  
ATOM    539  CE1 PHE    68       2.493  -1.185  -7.334  1.00 91.42           C  
ATOM    540  CE2 PHE    68       3.954  -1.790  -9.139  1.00 91.66           C  
ATOM    541  CZ  PHE    68       3.774  -1.355  -7.835  1.00 91.09           C  
ATOM    542  N   LEU    69       0.793   0.210 -12.329  1.00 93.80           N  
ATOM    543  CA  LEU    69       1.655   1.279 -12.820  1.00 93.73           C  
ATOM    544  C   LEU    69       0.919   2.615 -12.814  1.00 93.58           C  
ATOM    545  CB  LEU    69       2.150   0.962 -14.233  1.00 92.85           C  
ATOM    546  O   LEU    69       1.515   3.655 -12.525  1.00 92.83           O  
ATOM    547  CG  LEU    69       3.153  -0.186 -14.359  1.00 88.83           C  
ATOM    548  CD1 LEU    69       3.443  -0.478 -15.827  1.00 83.75           C  
ATOM    549  CD2 LEU    69       4.439   0.143 -13.609  1.00 83.25           C  
ATOM    550  N   GLN    70      -0.349   2.575 -13.121  1.00 94.16           N  
ATOM    551  CA  GLN    70      -1.151   3.789 -13.018  1.00 94.01           C  
ATOM    552  C   GLN    70      -1.228   4.277 -11.574  1.00 94.01           C  
ATOM    553  CB  GLN    70      -2.558   3.553 -13.568  1.00 92.47           C  
ATOM    554  O   GLN    70      -1.144   5.479 -11.313  1.00 93.15           O  
ATOM    555  CG  GLN    70      -3.423   4.806 -13.604  1.00 79.77           C  
ATOM    556  CD  GLN    70      -2.834   5.900 -14.476  1.00 73.16           C  
ATOM    557  NE2 GLN    70      -3.094   7.151 -14.113  1.00 60.75           N  
ATOM    558  OE1 GLN    70      -2.151   5.622 -15.467  1.00 69.75           O  
ATOM    559  N   HIS    71      -1.396   3.371 -10.619  1.00 93.88           N  
ATOM    560  CA  HIS    71      -1.370   3.704  -9.200  1.00 94.10           C  
ATOM    561  C   HIS    71      -0.087   4.441  -8.830  1.00 93.41           C  
ATOM    562  CB  HIS    71      -1.514   2.440  -8.350  1.00 93.64           C  
ATOM    563  O   HIS    71      -0.124   5.431  -8.097  1.00 92.16           O  
ATOM    564  CG  HIS    71      -1.184   2.648  -6.906  1.00 92.25           C  
ATOM    565  CD2 HIS    71      -0.156   2.190  -6.154  1.00 88.93           C  
ATOM    566  ND1 HIS    71      -1.968   3.409  -6.066  1.00 88.63           N  
ATOM    567  CE1 HIS    71      -1.434   3.410  -4.856  1.00 89.60           C  
ATOM    568  NE2 HIS    71      -0.333   2.678  -4.882  1.00 90.23           N  
ATOM    569  N   CYS    72       1.066   4.049  -9.375  1.00 93.77           N  
ATOM    570  CA  CYS    72       2.375   4.600  -9.041  1.00 93.52           C  
ATOM    571  C   CYS    72       2.527   6.015  -9.587  1.00 92.07           C  
ATOM    572  CB  CYS    72       3.487   3.709  -9.593  1.00 92.22           C  
ATOM    573  O   CYS    72       3.461   6.729  -9.219  1.00 89.29           O  
ATOM    574  SG  CYS    72       3.586   2.090  -8.798  1.00 90.57           S  
ATOM    575  N   ARG    73       1.575   6.464 -10.346  1.00 92.74           N  
ATOM    576  CA  ARG    73       1.641   7.785 -10.963  1.00 92.08           C  
ATOM    577  C   ARG    73       0.542   8.696 -10.426  1.00 90.86           C  
ATOM    578  CB  ARG    73       1.533   7.674 -12.485  1.00 90.56           C  
ATOM    579  O   ARG    73       0.438   9.856 -10.829  1.00 88.20           O  
ATOM    580  CG  ARG    73       2.729   7.003 -13.141  1.00 84.18           C  
ATOM    581  CD  ARG    73       2.553   6.883 -14.648  1.00 79.59           C  
ATOM    582  NE  ARG    73       3.612   6.080 -15.253  1.00 75.58           N  
ATOM    583  NH1 ARG    73       2.350   5.405 -17.066  1.00 60.72           N  
ATOM    584  NH2 ARG    73       4.519   4.698 -16.847  1.00 56.02           N  
ATOM    585  CZ  ARG    73       3.491   5.396 -16.387  1.00 73.40           C  
ATOM    586  N   ASN    74      -0.235   8.125  -9.655  1.00 91.77           N  
ATOM    587  CA  ASN    74      -1.368   8.879  -9.128  1.00 91.87           C  
ATOM    588  C   ASN    74      -0.928   9.881  -8.065  1.00 91.15           C  
ATOM    589  CB  ASN    74      -2.426   7.931  -8.559  1.00 90.48           C  
ATOM    590  O   ASN    74       0.098   9.689  -7.411  1.00 89.43           O  
ATOM    591  CG  ASN    74      -3.266   7.278  -9.639  1.00 84.44           C  
ATOM    592  ND2 ASN    74      -4.045   6.273  -9.258  1.00 80.06           N  
ATOM    593  OD1 ASN    74      -3.213   7.672 -10.807  1.00 79.73           O  
ATOM    594  N   GLU    75      -1.683  10.942  -7.975  1.00 90.46           N  
ATOM    595  CA  GLU    75      -1.362  12.015  -7.038  1.00 90.43           C  
ATOM    596  C   GLU    75      -1.475  11.538  -5.593  1.00 90.72           C  
ATOM    597  CB  GLU    75      -2.277  13.220  -7.267  1.00 87.32           C  
ATOM    598  O   GLU    75      -0.716  11.978  -4.727  1.00 89.31           O  
ATOM    599  CG  GLU    75      -1.940  14.019  -8.518  1.00 74.66           C  
ATOM    600  CD  GLU    75      -2.798  15.263  -8.685  1.00 70.25           C  
ATOM    601  OE1 GLU    75      -3.678  15.513  -7.830  1.00 66.33           O  
ATOM    602  OE2 GLU    75      -2.590  15.993  -9.680  1.00 63.50           O  
ATOM    603  N   THR    76      -2.407  10.661  -5.339  1.00 88.48           N  
ATOM    604  CA  THR    76      -2.619  10.176  -3.980  1.00 89.25           C  
ATOM    605  C   THR    76      -1.371   9.471  -3.456  1.00 89.40           C  
ATOM    606  CB  THR    76      -3.821   9.216  -3.910  1.00 86.43           C  
ATOM    607  O   THR    76      -0.931   9.729  -2.334  1.00 88.19           O  
ATOM    608  CG2 THR    76      -4.037   8.708  -2.489  1.00 74.02           C  
ATOM    609  OG1 THR    76      -5.001   9.904  -4.344  1.00 74.29           O  
ATOM    610  N   ILE    77      -0.769   8.581  -4.256  1.00 89.35           N  
ATOM    611  CA  ILE    77       0.424   7.882  -3.792  1.00 90.41           C  
ATOM    612  C   ILE    77       1.588   8.864  -3.683  1.00 88.85           C  
ATOM    613  CB  ILE    77       0.796   6.713  -4.732  1.00 87.81           C  
ATOM    614  O   ILE    77       2.440   8.731  -2.800  1.00 86.27           O  
ATOM    615  CG1 ILE    77       1.931   5.880  -4.126  1.00 73.73           C  
ATOM    616  CG2 ILE    77       1.182   7.237  -6.119  1.00 72.65           C  
ATOM    617  CD1 ILE    77       2.175   4.556  -4.837  1.00 70.60           C  
ATOM    618  N   ALA    78       1.637   9.897  -4.574  1.00 90.29           N  
ATOM    619  CA  ALA    78       2.680  10.912  -4.459  1.00 90.36           C  
ATOM    620  C   ALA    78       2.592  11.640  -3.120  1.00 89.39           C  
ATOM    621  CB  ALA    78       2.582  11.910  -5.610  1.00 89.01           C  
ATOM    622  O   ALA    78       3.611  11.876  -2.466  1.00 87.55           O  
ATOM    623  N   ARG    79       1.379  11.963  -2.713  1.00 90.68           N  
ATOM    624  CA  ARG    79       1.159  12.627  -1.432  1.00 90.61           C  
ATOM    625  C   ARG    79       1.524  11.709  -0.270  1.00 90.85           C  
ATOM    626  CB  ARG    79      -0.297  13.080  -1.305  1.00 87.57           C  
ATOM    627  O   ARG    79       2.111  12.155   0.718  1.00 89.40           O  
ATOM    628  CG  ARG    79      -0.598  13.828  -0.016  1.00 73.95           C  
ATOM    629  CD  ARG    79       0.216  15.109   0.096  1.00 69.08           C  
ATOM    630  NE  ARG    79      -0.173  15.895   1.264  1.00 63.01           N  
ATOM    631  NH1 ARG    79       1.545  17.426   1.063  1.00 47.87           N  
ATOM    632  NH2 ARG    79       0.028  17.617   2.771  1.00 42.60           N  
ATOM    633  CZ  ARG    79       0.468  16.977   1.697  1.00 62.21           C  
ATOM    634  N   PHE    80       1.180  10.460  -0.356  1.00 90.05           N  
ATOM    635  CA  PHE    80       1.568   9.472   0.644  1.00 90.71           C  
ATOM    636  C   PHE    80       3.077   9.478   0.854  1.00 89.66           C  
ATOM    637  CB  PHE    80       1.101   8.074   0.229  1.00 90.11           C  
ATOM    638  O   PHE    80       3.551   9.579   1.988  1.00 87.71           O  
ATOM    639  CG  PHE    80       1.715   6.963   1.037  1.00 89.88           C  
ATOM    640  CD1 PHE    80       1.257   6.682   2.318  1.00 87.92           C  
ATOM    641  CD2 PHE    80       2.752   6.201   0.516  1.00 88.44           C  
ATOM    642  CE1 PHE    80       1.824   5.655   3.069  1.00 88.79           C  
ATOM    643  CE2 PHE    80       3.324   5.173   1.260  1.00 89.46           C  
ATOM    644  CZ  PHE    80       2.859   4.902   2.537  1.00 87.74           C  
ATOM    645  N   TYR    81       3.843   9.383  -0.244  1.00 88.51           N  
ATOM    646  CA  TYR    81       5.295   9.312  -0.123  1.00 88.34           C  
ATOM    647  C   TYR    81       5.864  10.625   0.402  1.00 87.08           C  
ATOM    648  CB  TYR    81       5.931   8.971  -1.474  1.00 87.25           C  
ATOM    649  O   TYR    81       6.865  10.631   1.121  1.00 84.68           O  
ATOM    650  CG  TYR    81       6.002   7.490  -1.755  1.00 85.43           C  
ATOM    651  CD1 TYR    81       6.819   6.655  -0.994  1.00 82.32           C  
ATOM    652  CD2 TYR    81       5.255   6.921  -2.780  1.00 82.53           C  
ATOM    653  CE1 TYR    81       6.889   5.290  -1.251  1.00 82.53           C  
ATOM    654  CE2 TYR    81       5.317   5.557  -3.046  1.00 82.99           C  
ATOM    655  OH  TYR    81       6.202   3.400  -2.534  1.00 77.47           O  
ATOM    656  CZ  TYR    81       6.136   4.751  -2.276  1.00 79.90           C  
ATOM    657  N   GLU    82       5.244  11.735   0.071  1.00 87.99           N  
ATOM    658  CA  GLU    82       5.659  13.010   0.648  1.00 87.64           C  
ATOM    659  C   GLU    82       5.492  13.009   2.165  1.00 86.94           C  
ATOM    660  CB  GLU    82       4.863  14.164   0.033  1.00 85.62           C  
ATOM    661  O   GLU    82       6.373  13.474   2.892  1.00 84.80           O  
ATOM    662  CG  GLU    82       5.383  15.542   0.415  1.00 77.61           C  
ATOM    663  CD  GLU    82       4.562  16.678  -0.175  1.00 73.34           C  
ATOM    664  OE1 GLU    82       3.536  16.404  -0.839  1.00 71.24           O  
ATOM    665  OE2 GLU    82       4.947  17.851   0.029  1.00 67.75           O  
ATOM    666  N   LEU    83       4.406  12.495   2.646  1.00 86.09           N  
ATOM    667  CA  LEU    83       4.099  12.448   4.072  1.00 85.84           C  
ATOM    668  C   LEU    83       5.088  11.552   4.811  1.00 85.51           C  
ATOM    669  CB  LEU    83       2.671  11.945   4.297  1.00 83.93           C  
ATOM    670  O   LEU    83       5.615  11.935   5.859  1.00 83.55           O  
ATOM    671  CG  LEU    83       1.546  12.921   3.946  1.00 78.13           C  
ATOM    672  CD1 LEU    83       0.198  12.209   3.979  1.00 73.21           C  
ATOM    673  CD2 LEU    83       1.552  14.110   4.901  1.00 73.61           C  
ATOM    674  N   ILE    84       5.392  10.388   4.171  1.00 84.15           N  
ATOM    675  CA  ILE    84       6.110   9.404   4.972  1.00 83.54           C  
ATOM    676  C   ILE    84       7.615   9.609   4.814  1.00 81.43           C  
ATOM    677  CB  ILE    84       5.722   7.961   4.578  1.00 80.94           C  
ATOM    678  O   ILE    84       8.408   9.046   5.573  1.00 75.81           O  
ATOM    679  CG1 ILE    84       6.155   7.666   3.137  1.00 77.52           C  
ATOM    680  CG2 ILE    84       4.217   7.740   4.753  1.00 75.35           C  
ATOM    681  CD1 ILE    84       6.179   6.184   2.789  1.00 75.55           C  
ATOM    682  N   ASP    85       8.124  10.231   3.734  1.00 83.56           N  
ATOM    683  CA  ASP    85       9.534  10.574   3.578  1.00 82.11           C  
ATOM    684  C   ASP    85      10.051  11.337   4.796  1.00 81.21           C  
ATOM    685  CB  ASP    85       9.748  11.402   2.309  1.00 79.76           C  
ATOM    686  O   ASP    85      11.213  11.189   5.180  1.00 77.24           O  
ATOM    687  CG  ASP    85      10.015  10.547   1.082  1.00 73.32           C  
ATOM    688  OD1 ASP    85      10.139   9.311   1.215  1.00 67.50           O  
ATOM    689  OD2 ASP    85      10.104  11.116  -0.027  1.00 69.53           O  
ATOM    690  N   SER    86       9.177  11.949   5.431  1.00 78.15           N  
ATOM    691  CA  SER    86       9.586  12.739   6.588  1.00 77.87           C  
ATOM    692  C   SER    86       9.694  11.872   7.838  1.00 77.19           C  
ATOM    693  CB  SER    86       8.599  13.881   6.833  1.00 74.12           C  
ATOM    694  O   SER    86      10.149  12.338   8.885  1.00 73.79           O  
ATOM    695  OG  SER    86       7.334  13.378   7.223  1.00 68.14           O  
ATOM    696  N   TYR    87       9.203  10.686   7.731  1.00 80.14           N  
ATOM    697  CA  TYR    87       9.149   9.858   8.930  1.00 79.77           C  
ATOM    698  C   TYR    87      10.474   9.139   9.156  1.00 77.97           C  
ATOM    699  CB  TYR    87       8.012   8.837   8.827  1.00 77.71           C  
ATOM    700  O   TYR    87      10.658   8.469  10.175  1.00 72.45           O  
ATOM    701  CG  TYR    87       6.637   9.459   8.821  1.00 80.55           C  
ATOM    702  CD1 TYR    87       6.461  10.812   9.103  1.00 79.17           C  
ATOM    703  CD2 TYR    87       5.510   8.695   8.536  1.00 80.56           C  
ATOM    704  CE1 TYR    87       5.196  11.389   9.100  1.00 82.17           C  
ATOM    705  CE2 TYR    87       4.240   9.261   8.531  1.00 82.07           C  
ATOM    706  OH  TYR    87       2.838  11.173   8.809  1.00 73.82           O  
ATOM    707  CZ  TYR    87       4.093  10.607   8.813  1.00 80.46           C  
ATOM    708  N   ALA    88      11.520   9.487   8.352  1.00 65.34           N  
ATOM    709  CA  ALA    88      12.908   9.048   8.467  1.00 66.05           C  
ATOM    710  C   ALA    88      12.990   7.543   8.705  1.00 64.97           C  
ATOM    711  CB  ALA    88      13.612   9.801   9.594  1.00 51.68           C  
ATOM    712  O   ALA    88      13.686   7.089   9.616  1.00 56.72           O  
ATOM    713  N   PHE    89      12.460   6.670   7.820  1.00 71.56           N  
ATOM    714  CA  PHE    89      12.576   5.232   8.032  1.00 69.96           C  
ATOM    715  C   PHE    89      13.485   4.602   6.983  1.00 71.48           C  
ATOM    716  CB  PHE    89      11.196   4.568   7.997  1.00 64.50           C  
ATOM    717  O   PHE    89      13.897   5.267   6.031  1.00 64.35           O  
ATOM    718  CG  PHE    89      10.413   4.861   6.746  1.00 62.30           C  
ATOM    719  CD1 PHE    89       9.610   5.992   6.660  1.00 60.67           C  
ATOM    720  CD2 PHE    89      10.480   4.004   5.655  1.00 61.86           C  
ATOM    721  CE1 PHE    89       8.885   6.265   5.503  1.00 54.60           C  
ATOM    722  CE2 PHE    89       9.757   4.270   4.495  1.00 51.94           C  
ATOM    723  CZ  PHE    89       8.960   5.401   4.422  1.00 58.38           C  
ATOM    724  N   GLY    90      14.149   3.399   7.269  1.00 72.54           N  
ATOM    725  CA  GLY    90      14.981   2.521   6.462  1.00 72.23           C  
ATOM    726  C   GLY    90      14.337   2.134   5.144  1.00 73.03           C  
ATOM    727  O   GLY    90      13.304   2.690   4.765  1.00 69.16           O  
ATOM    728  N   PRO    91      15.045   1.502   4.262  1.00 78.82           N  
ATOM    729  CA  PRO    91      14.520   1.064   2.967  1.00 79.76           C  
ATOM    730  C   PRO    91      13.167   0.365   3.084  1.00 80.44           C  
ATOM    731  CB  PRO    91      15.592   0.095   2.462  1.00 76.40           C  
ATOM    732  O   PRO    91      12.890  -0.285   4.095  1.00 78.72           O  
ATOM    733  CG  PRO    91      16.248  -0.428   3.699  1.00 72.46           C  
ATOM    734  CD  PRO    91      16.203   0.642   4.751  1.00 71.67           C  
ATOM    735  N   LEU    92      12.261   0.636   2.127  1.00 85.00           N  
ATOM    736  CA  LEU    92      11.037  -0.150   2.024  1.00 85.58           C  
ATOM    737  C   LEU    92      11.259  -1.393   1.168  1.00 85.68           C  
ATOM    738  CB  LEU    92       9.906   0.695   1.433  1.00 82.80           C  
ATOM    739  O   LEU    92      12.200  -1.444   0.372  1.00 83.23           O  
ATOM    740  CG  LEU    92      10.072   1.126  -0.026  1.00 77.90           C  
ATOM    741  CD1 LEU    92       9.469   0.082  -0.959  1.00 72.42           C  
ATOM    742  CD2 LEU    92       9.431   2.491  -0.256  1.00 73.30           C  
ATOM    743  N   PHE    93      10.558  -2.424   1.441  1.00 89.90           N  
ATOM    744  CA  PHE    93      10.597  -3.644   0.642  1.00 90.70           C  
ATOM    745  C   PHE    93       9.312  -3.806  -0.162  1.00 90.64           C  
ATOM    746  CB  PHE    93      10.813  -4.868   1.538  1.00 88.98           C  
ATOM    747  O   PHE    93       8.213  -3.719   0.390  1.00 89.58           O  
ATOM    748  CG  PHE    93      12.118  -4.849   2.287  1.00 82.72           C  
ATOM    749  CD1 PHE    93      13.266  -5.394   1.726  1.00 76.64           C  
ATOM    750  CD2 PHE    93      12.197  -4.285   3.554  1.00 77.62           C  
ATOM    751  CE1 PHE    93      14.475  -5.378   2.417  1.00 76.57           C  
ATOM    752  CE2 PHE    93      13.401  -4.265   4.251  1.00 78.02           C  
ATOM    753  CZ  PHE    93      14.539  -4.813   3.681  1.00 74.78           C  
ATOM    754  N   LEU    94       9.560  -4.023  -1.447  1.00 90.69           N  
ATOM    755  CA  LEU    94       8.454  -4.192  -2.384  1.00 91.23           C  
ATOM    756  C   LEU    94       8.425  -5.613  -2.939  1.00 90.67           C  
ATOM    757  CB  LEU    94       8.565  -3.185  -3.532  1.00 88.07           C  
ATOM    758  O   LEU    94       9.402  -6.071  -3.536  1.00 88.58           O  
ATOM    759  CG  LEU    94       7.397  -3.151  -4.519  1.00 77.11           C  
ATOM    760  CD1 LEU    94       6.135  -2.645  -3.829  1.00 67.78           C  
ATOM    761  CD2 LEU    94       7.740  -2.281  -5.723  1.00 68.35           C  
ATOM    762  N   PHE    95       7.365  -6.325  -2.617  1.00 92.26           N  
ATOM    763  CA  PHE    95       7.092  -7.639  -3.188  1.00 92.92           C  
ATOM    764  C   PHE    95       5.970  -7.560  -4.216  1.00 92.46           C  
ATOM    765  CB  PHE    95       6.725  -8.639  -2.086  1.00 91.84           C  
ATOM    766  O   PHE    95       4.932  -6.945  -3.964  1.00 91.46           O  
ATOM    767  CG  PHE    95       7.746  -8.731  -0.985  1.00 88.00           C  
ATOM    768  CD1 PHE    95       8.747  -9.694  -1.025  1.00 83.67           C  
ATOM    769  CD2 PHE    95       7.705  -7.854   0.091  1.00 84.25           C  
ATOM    770  CE1 PHE    95       9.694  -9.782  -0.007  1.00 84.25           C  
ATOM    771  CE2 PHE    95       8.647  -7.935   1.112  1.00 85.18           C  
ATOM    772  CZ  PHE    95       9.640  -8.900   1.062  1.00 82.94           C  
ATOM    773  N   LYS    96       6.199  -8.059  -5.348  1.00 92.26           N  
ATOM    774  CA  LYS    96       5.210  -8.023  -6.421  1.00 92.47           C  
ATOM    775  C   LYS    96       5.093  -9.381  -7.107  1.00 91.73           C  
ATOM    776  CB  LYS    96       5.569  -6.947  -7.447  1.00 90.46           C  
ATOM    777  O   LYS    96       6.086 -10.098  -7.248  1.00 89.90           O  
ATOM    778  CG  LYS    96       6.603  -5.945  -6.957  1.00 82.68           C  
ATOM    779  CD  LYS    96       7.018  -4.984  -8.064  1.00 78.85           C  
ATOM    780  CE  LYS    96       8.321  -4.270  -7.726  1.00 73.84           C  
ATOM    781  NZ  LYS    96       8.597  -3.147  -8.670  1.00 65.37           N  
ATOM    782  N   GLY    97       3.854  -9.617  -7.503  1.00 89.49           N  
ATOM    783  CA  GLY    97       3.701 -10.866  -8.233  1.00 89.37           C  
ATOM    784  C   GLY    97       2.252 -11.235  -8.487  1.00 89.24           C  
ATOM    785  O   GLY    97       1.349 -10.431  -8.246  1.00 88.15           O  
ATOM    786  N   TYR    98       2.026 -12.405  -9.144  1.00 87.67           N  
ATOM    787  CA  TYR    98       0.711 -12.915  -9.514  1.00 87.59           C  
ATOM    788  C   TYR    98       0.288 -14.054  -8.594  1.00 87.03           C  
ATOM    789  CB  TYR    98       0.710 -13.393 -10.970  1.00 86.71           C  
ATOM    790  O   TYR    98       1.134 -14.779  -8.065  1.00 85.39           O  
ATOM    791  CG  TYR    98       1.036 -12.307 -11.966  1.00 85.53           C  
ATOM    792  CD1 TYR    98       0.073 -11.378 -12.353  1.00 82.90           C  
ATOM    793  CD2 TYR    98       2.307 -12.207 -12.521  1.00 83.45           C  
ATOM    794  CE1 TYR    98       0.368 -10.376 -13.272  1.00 82.98           C  
ATOM    795  CE2 TYR    98       2.614 -11.210 -13.441  1.00 83.72           C  
ATOM    796  OH  TYR    98       1.937  -9.311 -14.719  1.00 78.16           O  
ATOM    797  CZ  TYR    98       1.639 -10.300 -13.809  1.00 80.87           C  
ATOM    798  N   ARG    99      -0.971 -14.149  -8.416  1.00 83.76           N  
ATOM    799  CA  ARG    99      -1.522 -15.259  -7.644  1.00 83.34           C  
ATOM    800  C   ARG    99      -1.331 -16.583  -8.376  1.00 83.32           C  
ATOM    801  CB  ARG    99      -3.007 -15.029  -7.356  1.00 81.22           C  
ATOM    802  O   ARG    99      -1.556 -16.668  -9.585  1.00 81.78           O  
ATOM    803  CG  ARG    99      -3.647 -16.122  -6.515  1.00 74.64           C  
ATOM    804  CD  ARG    99      -5.111 -15.822  -6.220  1.00 71.74           C  
ATOM    805  NE  ARG    99      -5.780 -16.962  -5.599  1.00 65.52           N  
ATOM    806  NH1 ARG    99      -7.577 -15.742  -4.814  1.00 54.43           N  
ATOM    807  NH2 ARG    99      -7.456 -17.997  -4.418  1.00 50.45           N  
ATOM    808  CZ  ARG    99      -6.936 -16.898  -4.945  1.00 65.09           C  
ATOM    809  N   VAL   100      -0.809 -17.607  -7.715  1.00 81.49           N  
ATOM    810  CA  VAL   100      -0.828 -18.975  -8.222  1.00 81.15           C  
ATOM    811  C   VAL   100      -2.227 -19.566  -8.065  1.00 80.51           C  
ATOM    812  CB  VAL   100       0.210 -19.863  -7.499  1.00 79.66           C  
ATOM    813  O   VAL   100      -2.799 -19.540  -6.972  1.00 78.77           O  
ATOM    814  CG1 VAL   100       0.137 -21.302  -8.008  1.00 76.91           C  
ATOM    815  CG2 VAL   100       1.616 -19.297  -7.684  1.00 76.10           C  
ATOM    816  N   GLU   101      -2.867 -19.860  -9.230  1.00 77.29           N  
ATOM    817  CA  GLU   101      -4.174 -20.509  -9.253  1.00 76.96           C  
ATOM    818  C   GLU   101      -4.049 -22.012  -9.025  1.00 77.53           C  
ATOM    819  CB  GLU   101      -4.887 -20.236 -10.581  1.00 74.50           C  
ATOM    820  O   GLU   101      -3.118 -22.646  -9.528  1.00 75.94           O  
ATOM    821  CG  GLU   101      -5.201 -18.766 -10.819  1.00 68.94           C  
ATOM    822  CD  GLU   101      -6.191 -18.541 -11.951  1.00 66.14           C  
ATOM    823  OE1 GLU   101      -6.534 -19.514 -12.660  1.00 62.14           O  
ATOM    824  OE2 GLU   101      -6.626 -17.381 -12.131  1.00 58.73           O  
ATOM    825  N   GLY   102      -4.836 -22.564  -8.116  1.00 72.40           N  
ATOM    826  CA  GLY   102      -4.844 -23.995  -7.859  1.00 72.19           C  
ATOM    827  C   GLY   102      -6.034 -24.706  -8.476  1.00 71.38           C  
ATOM    828  O   GLY   102      -7.042 -24.073  -8.799  1.00 68.76           O  
TER     829      GLY   102
END
