# Supplementary material for: The transformative power of transformers in protein structure prediction
Source: Proc Natl Acad Sci U S A. 2023 Jul 31;120(32):e2303499120. doi: 10.1073/pnas.2303499120 (PMC10410766; doi:10.1073/pnas.2303499120)
Supplement: Supplementary file 2 — Dataset S01 (GZ) [file pnas.2303499120.sd01.gz › SI_Data/predicted_structures/ESMFold/T1114s1.pdb]

PARENT N/A
ATOM      1  N   MET     1      25.433 -19.901 -60.264  1.00 75.00           N  
ATOM      2  CA  MET     1      24.702 -21.113 -60.621  1.00 78.82           C  
ATOM      3  C   MET     1      23.689 -21.476 -59.541  1.00 73.82           C  
ATOM      4  CB  MET     1      25.669 -22.278 -60.844  1.00 64.87           C  
ATOM      5  O   MET     1      24.066 -21.809 -58.416  1.00 63.72           O  
ATOM      6  CG  MET     1      26.428 -22.202 -62.158  1.00 60.37           C  
ATOM      7  SD  MET     1      27.628 -23.575 -62.358  1.00 58.42           S  
ATOM      8  CE  MET     1      27.810 -23.582 -64.163  1.00 61.24           C  
ATOM      9  N   ALA     2      22.559 -20.769 -59.522  1.00 75.10           N  
ATOM     10  CA  ALA     2      21.426 -21.690 -59.485  1.00 76.79           C  
ATOM     11  C   ALA     2      20.544 -21.426 -58.268  1.00 72.65           C  
ATOM     12  CB  ALA     2      21.916 -23.136 -59.479  1.00 66.46           C  
ATOM     13  O   ALA     2      21.001 -21.529 -57.128  1.00 62.39           O  
ATOM     14  N   SER     3      19.403 -20.635 -58.573  1.00 78.31           N  
ATOM     15  CA  SER     3      18.025 -21.114 -58.523  1.00 78.99           C  
ATOM     16  C   SER     3      17.152 -20.198 -57.672  1.00 76.85           C  
ATOM     17  CB  SER     3      17.972 -22.540 -57.974  1.00 71.68           C  
ATOM     18  O   SER     3      17.273 -20.182 -56.445  1.00 68.68           O  
ATOM     19  OG  SER     3      16.800 -23.205 -58.414  1.00 66.31           O  
ATOM     20  N   ASN     4      16.553 -19.236 -58.257  1.00 78.52           N  
ATOM     21  CA  ASN     4      15.211 -18.663 -58.268  1.00 80.10           C  
ATOM     22  C   ASN     4      14.146 -19.724 -58.007  1.00 77.13           C  
ATOM     23  CB  ASN     4      14.941 -17.955 -59.597  1.00 74.16           C  
ATOM     24  O   ASN     4      13.803 -20.498 -58.902  1.00 72.88           O  
ATOM     25  CG  ASN     4      15.421 -16.517 -59.601  1.00 68.59           C  
ATOM     26  ND2 ASN     4      15.300 -15.854 -60.746  1.00 69.84           N  
ATOM     27  OD1 ASN     4      15.898 -16.006 -58.585  1.00 68.21           O  
ATOM     28  N   GLY     5      13.750 -20.078 -56.834  1.00 72.61           N  
ATOM     29  CA  GLY     5      12.812 -21.056 -56.307  1.00 73.34           C  
ATOM     30  C   GLY     5      11.688 -20.431 -55.502  1.00 70.74           C  
ATOM     31  O   GLY     5      11.927 -19.844 -54.445  1.00 62.56           O  
ATOM     32  N   HIS     6      10.538 -20.304 -56.278  1.00 75.84           N  
ATOM     33  CA  HIS     6       9.180 -20.780 -56.042  1.00 76.88           C  
ATOM     34  C   HIS     6       8.318 -19.694 -55.407  1.00 75.62           C  
ATOM     35  CB  HIS     6       9.195 -22.024 -55.152  1.00 70.36           C  
ATOM     36  O   HIS     6       8.454 -19.404 -54.216  1.00 69.59           O  
ATOM     37  CG  HIS     6       9.122 -23.309 -55.915  1.00 66.64           C  
ATOM     38  CD2 HIS     6       8.356 -24.410 -55.731  1.00 63.99           C  
ATOM     39  ND1 HIS     6       9.909 -23.565 -57.017  1.00 67.25           N  
ATOM     40  CE1 HIS     6       9.628 -24.772 -57.479  1.00 61.90           C  
ATOM     41  NE2 HIS     6       8.689 -25.306 -56.717  1.00 59.09           N  
ATOM     42  N   SER     7       7.579 -18.977 -56.286  1.00 73.86           N  
ATOM     43  CA  SER     7       6.392 -18.128 -56.307  1.00 74.65           C  
ATOM     44  C   SER     7       5.134 -18.944 -56.588  1.00 73.49           C  
ATOM     45  CB  SER     7       6.539 -17.026 -57.356  1.00 68.78           C  
ATOM     46  O   SER     7       4.660 -18.991 -57.725  1.00 69.12           O  
ATOM     47  OG  SER     7       6.294 -15.752 -56.785  1.00 66.58           O  
ATOM     48  N   ALA     8       4.757 -20.000 -55.899  1.00 69.88           N  
ATOM     49  CA  ALA     8       3.464 -20.640 -56.131  1.00 70.10           C  
ATOM     50  C   ALA     8       2.681 -20.782 -54.829  1.00 69.61           C  
ATOM     51  CB  ALA     8       3.657 -22.006 -56.784  1.00 65.44           C  
ATOM     52  O   ALA     8       2.830 -21.775 -54.113  1.00 66.04           O  
ATOM     53  N   GLY     9       2.408 -19.718 -54.165  1.00 67.69           N  
ATOM     54  CA  GLY     9       1.423 -19.894 -53.110  1.00 68.05           C  
ATOM     55  C   GLY     9       0.495 -18.704 -52.957  1.00 68.49           C  
ATOM     56  O   GLY     9       0.118 -18.344 -51.840  1.00 66.66           O  
ATOM     57  N   GLN    10       0.232 -17.884 -54.149  1.00 68.48           N  
ATOM     58  CA  GLN    10      -0.580 -16.706 -53.861  1.00 68.33           C  
ATOM     59  C   GLN    10      -1.979 -16.845 -54.452  1.00 68.39           C  
ATOM     60  CB  GLN    10       0.095 -15.443 -54.398  1.00 64.02           C  
ATOM     61  O   GLN    10      -2.752 -15.884 -54.466  1.00 65.69           O  
ATOM     62  CG  GLN    10       0.687 -14.553 -53.314  1.00 62.11           C  
ATOM     63  CD  GLN    10       1.654 -13.522 -53.864  1.00 62.38           C  
ATOM     64  NE2 GLN    10       2.023 -12.552 -53.034  1.00 52.81           N  
ATOM     65  OE1 GLN    10       2.066 -13.596 -55.026  1.00 64.57           O  
ATOM     66  N   ASN    11      -2.614 -18.049 -54.587  1.00 68.63           N  
ATOM     67  CA  ASN    11      -3.947 -17.855 -55.148  1.00 68.47           C  
ATOM     68  C   ASN    11      -4.984 -18.722 -54.440  1.00 68.38           C  
ATOM     69  CB  ASN    11      -3.945 -18.149 -56.650  1.00 63.25           C  
ATOM     70  O   ASN    11      -6.109 -18.869 -54.921  1.00 64.60           O  
ATOM     71  CG  ASN    11      -3.479 -16.966 -57.475  1.00 60.51           C  
ATOM     72  ND2 ASN    11      -3.124 -17.221 -58.729  1.00 60.37           N  
ATOM     73  OD1 ASN    11      -3.437 -15.832 -56.990  1.00 60.57           O  
ATOM     74  N   ALA    12      -4.724 -19.125 -53.177  1.00 68.07           N  
ATOM     75  CA  ALA    12      -5.846 -19.783 -52.511  1.00 68.32           C  
ATOM     76  C   ALA    12      -6.477 -18.867 -51.467  1.00 68.30           C  
ATOM     77  CB  ALA    12      -5.389 -21.088 -51.864  1.00 64.35           C  
ATOM     78  O   ALA    12      -6.758 -19.296 -50.345  1.00 66.43           O  
ATOM     79  N   ILE    13      -6.500 -17.486 -51.694  1.00 67.94           N  
ATOM     80  CA  ILE    13      -7.222 -16.580 -50.807  1.00 68.16           C  
ATOM     81  C   ILE    13      -8.571 -16.219 -51.424  1.00 68.22           C  
ATOM     82  CB  ILE    13      -6.404 -15.301 -50.518  1.00 64.02           C  
ATOM     83  O   ILE    13      -9.446 -15.676 -50.746  1.00 66.32           O  
ATOM     84  CG1 ILE    13      -5.081 -15.657 -49.830  1.00 57.74           C  
ATOM     85  CG2 ILE    13      -7.218 -14.321 -49.668  1.00 58.24           C  
ATOM     86  CD1 ILE    13      -4.128 -14.480 -49.675  1.00 58.30           C  
ATOM     87  N   ASP    14      -8.942 -16.892 -52.578  1.00 69.95           N  
ATOM     88  CA  ASP    14     -10.032 -16.213 -53.271  1.00 69.23           C  
ATOM     89  C   ASP    14     -11.306 -17.054 -53.249  1.00 69.02           C  
ATOM     90  CB  ASP    14      -9.636 -15.895 -54.714  1.00 63.54           C  
ATOM     91  O   ASP    14     -12.352 -16.619 -53.734  1.00 63.79           O  
ATOM     92  CG  ASP    14      -9.254 -14.440 -54.918  1.00 60.86           C  
ATOM     93  OD1 ASP    14      -9.700 -13.576 -54.132  1.00 60.62           O  
ATOM     94  OD2 ASP    14      -8.502 -14.153 -55.874  1.00 66.68           O  
ATOM     95  N   GLU    15     -11.684 -17.719 -52.168  1.00 74.26           N  
ATOM     96  CA  GLU    15     -13.075 -18.123 -51.979  1.00 74.29           C  
ATOM     97  C   GLU    15     -13.405 -18.288 -50.498  1.00 74.40           C  
ATOM     98  CB  GLU    15     -13.364 -19.424 -52.731  1.00 69.16           C  
ATOM     99  O   GLU    15     -14.020 -19.280 -50.101  1.00 70.31           O  
ATOM    100  CG  GLU    15     -13.546 -19.240 -54.231  1.00 65.47           C  
ATOM    101  CD  GLU    15     -13.972 -20.513 -54.944  1.00 64.05           C  
ATOM    102  OE1 GLU    15     -13.685 -21.620 -54.435  1.00 66.57           O  
ATOM    103  OE2 GLU    15     -14.598 -20.402 -56.023  1.00 60.74           O  
ATOM    104  N   LEU    16     -13.037 -17.487 -49.715  1.00 71.91           N  
ATOM    105  CA  LEU    16     -13.700 -17.439 -48.416  1.00 72.46           C  
ATOM    106  C   LEU    16     -15.158 -17.018 -48.566  1.00 72.59           C  
ATOM    107  CB  LEU    16     -12.972 -16.474 -47.478  1.00 69.50           C  
ATOM    108  O   LEU    16     -15.447 -15.945 -49.100  1.00 70.76           O  
ATOM    109  CG  LEU    16     -11.617 -16.941 -46.943  1.00 67.21           C  
ATOM    110  CD1 LEU    16     -10.900 -15.794 -46.240  1.00 65.10           C  
ATOM    111  CD2 LEU    16     -11.794 -18.126 -46.000  1.00 66.50           C  
ATOM    112  N   PRO    17     -16.113 -17.924 -48.519  1.00 76.31           N  
ATOM    113  CA  PRO    17     -17.531 -17.555 -48.506  1.00 77.23           C  
ATOM    114  C   PRO    17     -17.791 -16.238 -47.780  1.00 77.47           C  
ATOM    115  CB  PRO    17     -18.192 -18.724 -47.771  1.00 73.58           C  
ATOM    116  O   PRO    17     -17.317 -16.042 -46.658  1.00 74.61           O  
ATOM    117  CG  PRO    17     -17.125 -19.264 -46.874  1.00 71.59           C  
ATOM    118  CD  PRO    17     -15.791 -19.024 -47.522  1.00 71.96           C  
ATOM    119  N   ASP    18     -18.205 -15.304 -48.711  1.00 76.95           N  
ATOM    120  CA  ASP    18     -18.619 -14.008 -48.182  1.00 78.35           C  
ATOM    121  C   ASP    18     -19.514 -14.176 -46.956  1.00 78.79           C  
ATOM    122  CB  ASP    18     -19.346 -13.198 -49.257  1.00 73.70           C  
ATOM    123  O   ASP    18     -20.741 -14.122 -47.064  1.00 75.26           O  
ATOM    124  CG  ASP    18     -19.427 -11.717 -48.930  1.00 68.87           C  
ATOM    125  OD1 ASP    18     -18.721 -11.257 -48.007  1.00 67.26           O  
ATOM    126  OD2 ASP    18     -20.207 -11.005 -49.599  1.00 74.29           O  
ATOM    127  N   ILE    19     -19.087 -14.607 -45.981  1.00 80.14           N  
ATOM    128  CA  ILE    19     -19.800 -14.646 -44.710  1.00 82.39           C  
ATOM    129  C   ILE    19     -20.061 -13.223 -44.220  1.00 82.39           C  
ATOM    130  CB  ILE    19     -19.015 -15.444 -43.645  1.00 78.19           C  
ATOM    131  O   ILE    19     -19.132 -12.518 -43.820  1.00 79.86           O  
ATOM    132  CG1 ILE    19     -18.725 -16.863 -44.147  1.00 69.97           C  
ATOM    133  CG2 ILE    19     -19.782 -15.477 -42.320  1.00 69.58           C  
ATOM    134  CD1 ILE    19     -17.856 -17.687 -43.207  1.00 68.59           C  
ATOM    135  N   SER    20     -21.319 -12.760 -44.404  1.00 83.05           N  
ATOM    136  CA  SER    20     -21.697 -11.457 -43.866  1.00 85.25           C  
ATOM    137  C   SER    20     -21.212 -11.290 -42.430  1.00 86.19           C  
ATOM    138  CB  SER    20     -23.214 -11.271 -43.926  1.00 82.77           C  
ATOM    139  O   SER    20     -21.370 -12.194 -41.607  1.00 85.17           O  
ATOM    140  OG  SER    20     -23.582  -9.985 -43.458  1.00 80.33           O  
ATOM    141  N   PRO    21     -20.484 -10.174 -42.184  1.00 84.61           N  
ATOM    142  CA  PRO    21     -20.058  -9.920 -40.806  1.00 86.34           C  
ATOM    143  C   PRO    21     -21.165 -10.182 -39.787  1.00 87.32           C  
ATOM    144  CB  PRO    21     -19.673  -8.438 -40.823  1.00 84.30           C  
ATOM    145  O   PRO    21     -20.884 -10.571 -38.651  1.00 86.88           O  
ATOM    146  CG  PRO    21     -19.296  -8.159 -42.242  1.00 81.00           C  
ATOM    147  CD  PRO    21     -20.120  -9.039 -43.137  1.00 81.20           C  
ATOM    148  N   VAL    22     -22.422  -9.976 -40.196  1.00 87.61           N  
ATOM    149  CA  VAL    22     -23.601 -10.191 -39.362  1.00 89.25           C  
ATOM    150  C   VAL    22     -23.755 -11.679 -39.060  1.00 88.55           C  
ATOM    151  CB  VAL    22     -24.880  -9.648 -40.037  1.00 86.96           C  
ATOM    152  O   VAL    22     -24.046 -12.062 -37.924  1.00 87.22           O  
ATOM    153  CG1 VAL    22     -26.105  -9.911 -39.162  1.00 81.73           C  
ATOM    154  CG2 VAL    22     -24.737  -8.155 -40.328  1.00 80.36           C  
ATOM    155  N   ASP    23     -23.513 -12.609 -40.026  1.00 89.16           N  
ATOM    156  CA  ASP    23     -23.588 -14.054 -39.830  1.00 89.58           C  
ATOM    157  C   ASP    23     -22.484 -14.540 -38.894  1.00 88.69           C  
ATOM    158  CB  ASP    23     -23.499 -14.783 -41.172  1.00 87.99           C  
ATOM    159  O   ASP    23     -22.698 -15.453 -38.094  1.00 86.97           O  
ATOM    160  CG  ASP    23     -24.725 -14.572 -42.044  1.00 84.12           C  
ATOM    161  OD1 ASP    23     -25.856 -14.561 -41.513  1.00 83.66           O  
ATOM    162  OD2 ASP    23     -24.557 -14.418 -43.273  1.00 84.69           O  
ATOM    163  N   GLY    24     -21.335 -13.905 -39.015  1.00 89.10           N  
ATOM    164  CA  GLY    24     -20.254 -14.154 -38.075  1.00 89.46           C  
ATOM    165  C   GLY    24     -20.630 -13.849 -36.638  1.00 89.79           C  
ATOM    166  O   GLY    24     -20.366 -14.649 -35.738  1.00 88.87           O  
ATOM    167  N   ILE    25     -21.253 -12.665 -36.381  1.00 90.10           N  
ATOM    168  CA  ILE    25     -21.714 -12.262 -35.057  1.00 91.01           C  
ATOM    169  C   ILE    25     -22.819 -13.205 -34.586  1.00 91.45           C  
ATOM    170  CB  ILE    25     -22.218 -10.802 -35.054  1.00 89.80           C  
ATOM    171  O   ILE    25     -22.777 -13.709 -33.461  1.00 90.97           O  
ATOM    172  CG1 ILE    25     -21.053  -9.835 -35.295  1.00 87.90           C  
ATOM    173  CG2 ILE    25     -22.934 -10.480 -33.739  1.00 87.54           C  
ATOM    174  CD1 ILE    25     -21.485  -8.398 -35.554  1.00 85.21           C  
ATOM    175  N   ARG    26     -23.737 -13.609 -35.448  1.00 91.64           N  
ATOM    176  CA  ARG    26     -24.830 -14.513 -35.103  1.00 92.22           C  
ATOM    177  C   ARG    26     -24.300 -15.878 -34.681  1.00 91.52           C  
ATOM    178  CB  ARG    26     -25.793 -14.666 -36.283  1.00 89.50           C  
ATOM    179  O   ARG    26     -24.658 -16.388 -33.617  1.00 90.14           O  
ATOM    180  CG  ARG    26     -27.150 -15.236 -35.900  1.00 80.88           C  
ATOM    181  CD  ARG    26     -28.120 -15.220 -37.074  1.00 79.15           C  
ATOM    182  NE  ARG    26     -29.416 -15.785 -36.709  1.00 79.85           N  
ATOM    183  NH1 ARG    26     -30.507 -15.036 -38.603  1.00 69.51           N  
ATOM    184  NH2 ARG    26     -31.646 -16.237 -37.018  1.00 64.43           N  
ATOM    185  CZ  ARG    26     -30.520 -15.685 -37.444  1.00 76.06           C  
ATOM    186  N   ARG    27     -23.313 -16.462 -35.398  1.00 92.02           N  
ATOM    187  CA  ARG    27     -22.701 -17.746 -35.073  1.00 92.23           C  
ATOM    188  C   ARG    27     -21.995 -17.691 -33.722  1.00 91.97           C  
ATOM    189  CB  ARG    27     -21.713 -18.163 -36.164  1.00 90.75           C  
ATOM    190  O   ARG    27     -22.012 -18.664 -32.966  1.00 91.02           O  
ATOM    191  CG  ARG    27     -22.374 -18.734 -37.408  1.00 86.45           C  
ATOM    192  CD  ARG    27     -21.346 -19.210 -38.425  1.00 85.46           C  
ATOM    193  NE  ARG    27     -21.825 -19.045 -39.794  1.00 83.55           N  
ATOM    194  NH1 ARG    27     -19.767 -19.411 -40.779  1.00 77.73           N  
ATOM    195  NH2 ARG    27     -21.604 -18.976 -42.079  1.00 75.23           N  
ATOM    196  CZ  ARG    27     -21.064 -19.144 -40.881  1.00 80.80           C  
ATOM    197  N   ARG    28     -21.368 -16.568 -33.357  1.00 92.92           N  
ATOM    198  CA  ARG    28     -20.701 -16.408 -32.069  1.00 92.91           C  
ATOM    199  C   ARG    28     -21.716 -16.266 -30.940  1.00 92.49           C  
ATOM    200  CB  ARG    28     -19.770 -15.193 -32.092  1.00 90.45           C  
ATOM    201  O   ARG    28     -21.498 -16.766 -29.835  1.00 90.96           O  
ATOM    202  CG  ARG    28     -18.465 -15.432 -32.835  1.00 81.34           C  
ATOM    203  CD  ARG    28     -17.547 -14.219 -32.766  1.00 78.59           C  
ATOM    204  NE  ARG    28     -16.306 -14.440 -33.503  1.00 76.18           N  
ATOM    205  NH1 ARG    28     -15.310 -12.470 -32.823  1.00 65.91           N  
ATOM    206  NH2 ARG    28     -14.191 -13.903 -34.219  1.00 59.79           N  
ATOM    207  CZ  ARG    28     -15.272 -13.604 -33.513  1.00 72.95           C  
ATOM    208  N   LEU    29     -22.899 -15.652 -31.280  1.00 92.61           N  
ATOM    209  CA  LEU    29     -23.954 -15.478 -30.287  1.00 93.02           C  
ATOM    210  C   LEU    29     -24.710 -16.783 -30.062  1.00 92.85           C  
ATOM    211  CB  LEU    29     -24.927 -14.380 -30.726  1.00 92.11           C  
ATOM    212  O   LEU    29     -25.272 -17.002 -28.986  1.00 92.02           O  
ATOM    213  CG  LEU    29     -24.403 -12.944 -30.662  1.00 90.80           C  
ATOM    214  CD1 LEU    29     -25.403 -11.986 -31.299  1.00 88.55           C  
ATOM    215  CD2 LEU    29     -24.114 -12.544 -29.219  1.00 88.40           C  
ATOM    216  N   ASP    30     -24.641 -17.760 -31.073  1.00 92.45           N  
ATOM    217  CA  ASP    30     -25.233 -19.090 -30.968  1.00 92.83           C  
ATOM    218  C   ASP    30     -24.309 -20.044 -30.215  1.00 92.48           C  
ATOM    219  CB  ASP    30     -25.548 -19.649 -32.357  1.00 91.32           C  
ATOM    220  O   ASP    30     -24.713 -21.152 -29.854  1.00 91.12           O  
ATOM    221  CG  ASP    30     -26.688 -18.919 -33.045  1.00 87.79           C  
ATOM    222  OD1 ASP    30     -27.561 -18.357 -32.349  1.00 86.63           O  
ATOM    223  OD2 ASP    30     -26.715 -18.909 -34.295  1.00 87.76           O  
ATOM    224  N   ASP    31     -23.019 -19.720 -30.051  1.00 92.73           N  
ATOM    225  CA  ASP    31     -22.121 -20.512 -29.216  1.00 93.63           C  
ATOM    226  C   ASP    31     -22.570 -20.493 -27.757  1.00 94.45           C  
ATOM    227  CB  ASP    31     -20.685 -19.997 -29.332  1.00 92.64           C  
ATOM    228  O   ASP    31     -22.606 -19.434 -27.127  1.00 94.23           O  
ATOM    229  CG  ASP    31     -19.683 -20.861 -28.588  1.00 89.45           C  
ATOM    230  OD1 ASP    31     -20.025 -21.406 -27.516  1.00 88.66           O  
ATOM    231  OD2 ASP    31     -18.540 -20.995 -29.075  1.00 89.11           O  
ATOM    232  N   PRO    32     -22.945 -21.705 -27.186  1.00 94.16           N  
ATOM    233  CA  PRO    32     -23.426 -21.767 -25.804  1.00 94.67           C  
ATOM    234  C   PRO    32     -22.465 -21.109 -24.816  1.00 94.33           C  
ATOM    235  CB  PRO    32     -23.538 -23.270 -25.537  1.00 93.74           C  
ATOM    236  O   PRO    32     -22.901 -20.536 -23.814  1.00 93.56           O  
ATOM    237  CG  PRO    32     -23.768 -23.880 -26.882  1.00 92.85           C  
ATOM    238  CD  PRO    32     -22.999 -23.091 -27.902  1.00 92.65           C  
ATOM    239  N   GLN    33     -21.156 -21.152 -25.010  1.00 94.01           N  
ATOM    240  CA  GLN    33     -20.162 -20.531 -24.141  1.00 93.97           C  
ATOM    241  C   GLN    33     -20.237 -19.009 -24.219  1.00 92.51           C  
ATOM    242  CB  GLN    33     -18.756 -21.007 -24.507  1.00 92.75           C  
ATOM    243  O   GLN    33     -20.089 -18.322 -23.206  1.00 90.73           O  
ATOM    244  CG  GLN    33     -18.536 -22.499 -24.295  1.00 89.77           C  
ATOM    245  CD  GLN    33     -17.110 -22.929 -24.581  1.00 87.82           C  
ATOM    246  NE2 GLN    33     -16.752 -24.129 -24.136  1.00 90.54           N  
ATOM    247  OE1 GLN    33     -16.336 -22.189 -25.197  1.00 88.70           O  
ATOM    248  N   VAL    34     -20.513 -18.387 -25.417  1.00 92.36           N  
ATOM    249  CA  VAL    34     -20.664 -16.949 -25.614  1.00 92.59           C  
ATOM    250  C   VAL    34     -21.970 -16.475 -24.980  1.00 91.96           C  
ATOM    251  CB  VAL    34     -20.632 -16.574 -27.112  1.00 91.45           C  
ATOM    252  O   VAL    34     -21.997 -15.453 -24.289  1.00 90.23           O  
ATOM    253  CG1 VAL    34     -20.890 -15.080 -27.301  1.00 87.38           C  
ATOM    254  CG2 VAL    34     -19.293 -16.971 -27.732  1.00 86.72           C  
ATOM    255  N   ALA    35     -23.021 -17.255 -25.105  1.00 91.24           N  
ATOM    256  CA  ALA    35     -24.306 -16.942 -24.484  1.00 92.05           C  
ATOM    257  C   ALA    35     -24.195 -16.946 -22.962  1.00 92.15           C  
ATOM    258  CB  ALA    35     -25.373 -17.934 -24.940  1.00 90.65           C  
ATOM    259  O   ALA    35     -24.680 -16.029 -22.296  1.00 91.43           O  
ATOM    260  N   GLU    36     -23.537 -17.938 -22.369  1.00 94.17           N  
ATOM    261  CA  GLU    36     -23.289 -18.029 -20.933  1.00 94.14           C  
ATOM    262  C   GLU    36     -22.423 -16.869 -20.447  1.00 93.18           C  
ATOM    263  CB  GLU    36     -22.623 -19.363 -20.586  1.00 93.07           C  
ATOM    264  O   GLU    36     -22.752 -16.215 -19.456  1.00 91.68           O  
ATOM    265  CG  GLU    36     -22.459 -19.598 -19.091  1.00 89.18           C  
ATOM    266  CD  GLU    36     -21.898 -20.971 -18.758  1.00 86.79           C  
ATOM    267  OE1 GLU    36     -21.591 -21.745 -19.693  1.00 87.67           O  
ATOM    268  OE2 GLU    36     -21.766 -21.276 -17.551  1.00 89.45           O  
ATOM    269  N   ALA    37     -21.414 -16.495 -21.226  1.00 92.75           N  
ATOM    270  CA  ALA    37     -20.531 -15.378 -20.897  1.00 92.21           C  
ATOM    271  C   ALA    37     -21.276 -14.048 -20.979  1.00 90.65           C  
ATOM    272  CB  ALA    37     -19.321 -15.365 -21.828  1.00 91.14           C  
ATOM    273  O   ALA    37     -21.126 -13.191 -20.105  1.00 88.33           O  
ATOM    274  N   LEU    38     -22.167 -13.902 -21.977  1.00 89.97           N  
ATOM    275  CA  LEU    38     -22.968 -12.693 -22.135  1.00 90.27           C  
ATOM    276  C   LEU    38     -24.005 -12.579 -21.022  1.00 90.21           C  
ATOM    277  CB  LEU    38     -23.664 -12.686 -23.499  1.00 88.01           C  
ATOM    278  O   LEU    38     -24.190 -11.503 -20.449  1.00 88.81           O  
ATOM    279  CG  LEU    38     -22.865 -12.100 -24.664  1.00 80.31           C  
ATOM    280  CD1 LEU    38     -23.425 -12.596 -25.993  1.00 74.22           C  
ATOM    281  CD2 LEU    38     -22.876 -10.576 -24.608  1.00 74.74           C  
ATOM    282  N   ASN    39     -24.630 -13.692 -20.621  1.00 91.83           N  
ATOM    283  CA  ASN    39     -25.542 -13.705 -19.481  1.00 92.39           C  
ATOM    284  C   ASN    39     -24.820 -13.358 -18.182  1.00 92.08           C  
ATOM    285  CB  ASN    39     -26.230 -15.066 -19.360  1.00 91.07           C  
ATOM    286  O   ASN    39     -25.256 -12.475 -17.441  1.00 91.08           O  
ATOM    287  CG  ASN    39     -27.332 -15.256 -20.383  1.00 86.70           C  
ATOM    288  ND2 ASN    39     -27.604 -16.507 -20.736  1.00 87.35           N  
ATOM    289  OD1 ASN    39     -27.934 -14.287 -20.853  1.00 84.98           O  
ATOM    290  N   SER    40     -23.657 -13.913 -17.995  1.00 93.37           N  
ATOM    291  CA  SER    40     -22.834 -13.611 -16.829  1.00 92.90           C  
ATOM    292  C   SER    40     -22.397 -12.150 -16.823  1.00 91.11           C  
ATOM    293  CB  SER    40     -21.604 -14.519 -16.791  1.00 91.56           C  
ATOM    294  O   SER    40     -22.387 -11.504 -15.773  1.00 88.44           O  
ATOM    295  OG  SER    40     -20.856 -14.303 -15.607  1.00 83.65           O  
ATOM    296  N   LEU    41     -22.137 -11.606 -18.016  1.00 89.20           N  
ATOM    297  CA  LEU    41     -21.776 -10.199 -18.149  1.00 88.85           C  
ATOM    298  C   LEU    41     -22.979  -9.301 -17.876  1.00 88.49           C  
ATOM    299  CB  LEU    41     -21.221  -9.918 -19.547  1.00 85.63           C  
ATOM    300  O   LEU    41     -22.853  -8.275 -17.205  1.00 86.48           O  
ATOM    301  CG  LEU    41     -20.566  -8.551 -19.754  1.00 75.71           C  
ATOM    302  CD1 LEU    41     -19.048  -8.674 -19.679  1.00 69.24           C  
ATOM    303  CD2 LEU    41     -20.993  -7.950 -21.089  1.00 69.45           C  
ATOM    304  N   LEU    42     -24.220  -9.678 -18.333  1.00 87.61           N  
ATOM    305  CA  LEU    42     -25.461  -8.944 -18.112  1.00 88.59           C  
ATOM    306  C   LEU    42     -25.868  -8.995 -16.643  1.00 88.73           C  
ATOM    307  CB  LEU    42     -26.583  -9.513 -18.984  1.00 86.53           C  
ATOM    308  O   LEU    42     -26.257  -7.977 -16.067  1.00 88.06           O  
ATOM    309  CG  LEU    42     -26.517  -9.181 -20.476  1.00 81.90           C  
ATOM    310  CD1 LEU    42     -27.554  -9.992 -21.246  1.00 78.10           C  
ATOM    311  CD2 LEU    42     -26.723  -7.687 -20.701  1.00 79.05           C  
ATOM    312  N   ASP    43     -25.696 -10.139 -15.967  1.00 91.71           N  
ATOM    313  CA  ASP    43     -25.971 -10.303 -14.543  1.00 92.00           C  
ATOM    314  C   ASP    43     -25.069  -9.403 -13.702  1.00 90.67           C  
ATOM    315  CB  ASP    43     -25.790 -11.765 -14.126  1.00 90.93           C  
ATOM    316  O   ASP    43     -25.445  -8.989 -12.603  1.00 88.51           O  
ATOM    317  CG  ASP    43     -26.900 -12.668 -14.635  1.00 88.43           C  
ATOM    318  OD1 ASP    43     -28.004 -12.166 -14.938  1.00 86.82           O  
ATOM    319  OD2 ASP    43     -26.669 -13.893 -14.730  1.00 88.74           O  
ATOM    320  N   HIS    44     -23.908  -9.034 -14.200  1.00 89.42           N  
ATOM    321  CA  HIS    44     -22.946  -8.180 -13.511  1.00 90.07           C  
ATOM    322  C   HIS    44     -22.856  -6.808 -14.171  1.00 88.15           C  
ATOM    323  CB  HIS    44     -21.567  -8.841 -13.484  1.00 86.64           C  
ATOM    324  O   HIS    44     -21.850  -6.110 -14.027  1.00 84.26           O  
ATOM    325  CG  HIS    44     -21.531 -10.122 -12.713  1.00 82.05           C  
ATOM    326  CD2 HIS    44     -21.181 -10.378 -11.430  1.00 78.18           C  
ATOM    327  ND1 HIS    44     -21.882 -11.334 -13.267  1.00 75.87           N  
ATOM    328  CE1 HIS    44     -21.750 -12.283 -12.355  1.00 78.43           C  
ATOM    329  NE2 HIS    44     -21.326 -11.729 -11.232  1.00 81.29           N  
ATOM    330  N   ALA    45     -23.868  -6.409 -14.992  1.00 86.53           N  
ATOM    331  CA  ALA    45     -23.875  -5.155 -15.741  1.00 87.56           C  
ATOM    332  C   ALA    45     -23.731  -3.957 -14.806  1.00 86.43           C  
ATOM    333  CB  ALA    45     -25.155  -5.033 -16.563  1.00 85.18           C  
ATOM    334  O   ALA    45     -23.064  -2.976 -15.142  1.00 84.62           O  
ATOM    335  N   ASP    46     -24.302  -4.042 -13.666  1.00 88.22           N  
ATOM    336  CA  ASP    46     -24.189  -2.995 -12.655  1.00 88.75           C  
ATOM    337  C   ASP    46     -22.743  -2.830 -12.194  1.00 87.41           C  
ATOM    338  CB  ASP    46     -25.091  -3.304 -11.458  1.00 85.32           C  
ATOM    339  O   ASP    46     -22.231  -1.711 -12.126  1.00 85.40           O  
ATOM    340  CG  ASP    46     -26.569  -3.263 -11.803  1.00 76.15           C  
ATOM    341  OD1 ASP    46     -26.953  -2.551 -12.756  1.00 71.37           O  
ATOM    342  OD2 ASP    46     -27.357  -3.946 -11.114  1.00 76.85           O  
ATOM    343  N   LEU    47     -22.048  -3.929 -11.900  1.00 86.88           N  
ATOM    344  CA  LEU    47     -20.637  -3.901 -11.530  1.00 86.25           C  
ATOM    345  C   LEU    47     -19.783  -3.392 -12.686  1.00 84.18           C  
ATOM    346  CB  LEU    47     -20.167  -5.295 -11.107  1.00 82.08           C  
ATOM    347  O   LEU    47     -18.890  -2.565 -12.487  1.00 81.23           O  
ATOM    348  CG  LEU    47     -18.740  -5.393 -10.565  1.00 71.97           C  
ATOM    349  CD1 LEU    47     -18.645  -4.725  -9.198  1.00 65.89           C  
ATOM    350  CD2 LEU    47     -18.297  -6.850 -10.486  1.00 66.30           C  
ATOM    351  N   LEU    48     -20.043  -3.820 -13.955  1.00 83.86           N  
ATOM    352  CA  LEU    48     -19.328  -3.341 -15.133  1.00 84.48           C  
ATOM    353  C   LEU    48     -19.525  -1.840 -15.315  1.00 84.35           C  
ATOM    354  CB  LEU    48     -19.800  -4.085 -16.385  1.00 80.16           C  
ATOM    355  O   LEU    48     -18.568  -1.115 -15.598  1.00 82.53           O  
ATOM    356  CG  LEU    48     -18.868  -5.174 -16.918  1.00 70.95           C  
ATOM    357  CD1 LEU    48     -19.676  -6.375 -17.398  1.00 64.73           C  
ATOM    358  CD2 LEU    48     -17.994  -4.628 -18.042  1.00 65.18           C  
ATOM    359  N   ALA    49     -20.719  -1.334 -15.113  1.00 87.53           N  
ATOM    360  CA  ALA    49     -21.014   0.093 -15.201  1.00 88.80           C  
ATOM    361  C   ALA    49     -20.221   0.883 -14.164  1.00 87.72           C  
ATOM    362  CB  ALA    49     -22.510   0.339 -15.023  1.00 87.06           C  
ATOM    363  O   ALA    49     -19.698   1.960 -14.461  1.00 86.60           O  
ATOM    364  N   VAL    50     -20.097   0.407 -12.899  1.00 88.19           N  
ATOM    365  CA  VAL    50     -19.297   1.029 -11.849  1.00 87.77           C  
ATOM    366  C   VAL    50     -17.822   1.007 -12.242  1.00 84.47           C  
ATOM    367  CB  VAL    50     -19.498   0.323 -10.490  1.00 86.76           C  
ATOM    368  O   VAL    50     -17.126   2.019 -12.123  1.00 80.96           O  
ATOM    369  CG1 VAL    50     -18.535   0.882  -9.444  1.00 87.47           C  
ATOM    370  CG2 VAL    50     -20.944   0.470 -10.021  1.00 86.38           C  
ATOM    371  N   LEU    51     -17.338  -0.133 -12.792  1.00 85.06           N  
ATOM    372  CA  LEU    51     -15.951  -0.271 -13.222  1.00 85.11           C  
ATOM    373  C   LEU    51     -15.640   0.685 -14.369  1.00 84.01           C  
ATOM    374  CB  LEU    51     -15.663  -1.712 -13.650  1.00 81.08           C  
ATOM    375  O   LEU    51     -14.641   1.407 -14.327  1.00 81.68           O  
ATOM    376  CG  LEU    51     -15.470  -2.728 -12.524  1.00 71.10           C  
ATOM    377  CD1 LEU    51     -15.449  -4.146 -13.087  1.00 64.74           C  
ATOM    378  CD2 LEU    51     -14.189  -2.435 -11.751  1.00 65.38           C  
ATOM    379  N   VAL    52     -16.460   0.735 -15.421  1.00 85.07           N  
ATOM    380  CA  VAL    52     -16.270   1.628 -16.559  1.00 86.16           C  
ATOM    381  C   VAL    52     -16.263   3.079 -16.082  1.00 85.97           C  
ATOM    382  CB  VAL    52     -17.365   1.424 -17.629  1.00 85.06           C  
ATOM    383  O   VAL    52     -15.393   3.862 -16.469  1.00 84.99           O  
ATOM    384  CG1 VAL    52     -17.308   2.533 -18.679  1.00 83.34           C  
ATOM    385  CG2 VAL    52     -17.219   0.053 -18.287  1.00 82.39           C  
ATOM    386  N   LYS    53     -17.176   3.508 -15.216  1.00 87.74           N  
ATOM    387  CA  LYS    53     -17.204   4.855 -14.654  1.00 87.95           C  
ATOM    388  C   LYS    53     -15.946   5.137 -13.838  1.00 84.86           C  
ATOM    389  CB  LYS    53     -18.447   5.049 -13.785  1.00 85.89           C  
ATOM    390  O   LYS    53     -15.410   6.246 -13.875  1.00 82.32           O  
ATOM    391  CG  LYS    53     -19.712   5.355 -14.573  1.00 81.10           C  
ATOM    392  CD  LYS    53     -20.932   5.430 -13.664  1.00 78.29           C  
ATOM    393  CE  LYS    53     -22.212   5.644 -14.462  1.00 81.48           C  
ATOM    394  NZ  LYS    53     -23.418   5.658 -13.581  1.00 77.78           N  
ATOM    395  N   GLY    54     -15.527   4.183 -13.039  1.00 86.84           N  
ATOM    396  CA  GLY    54     -14.262   4.292 -12.330  1.00 85.90           C  
ATOM    397  C   GLY    54     -13.078   4.514 -13.252  1.00 83.99           C  
ATOM    398  O   GLY    54     -12.281   5.429 -13.039  1.00 81.07           O  
ATOM    399  N   LEU    55     -12.997   3.677 -14.317  1.00 82.29           N  
ATOM    400  CA  LEU    55     -11.925   3.752 -15.304  1.00 82.81           C  
ATOM    401  C   LEU    55     -11.981   5.071 -16.068  1.00 82.17           C  
ATOM    402  CB  LEU    55     -12.014   2.578 -16.282  1.00 79.64           C  
ATOM    403  O   LEU    55     -10.959   5.740 -16.236  1.00 80.54           O  
ATOM    404  CG  LEU    55     -11.434   1.248 -15.800  1.00 71.85           C  
ATOM    405  CD1 LEU    55     -12.018   0.092 -16.604  1.00 66.08           C  
ATOM    406  CD2 LEU    55      -9.912   1.261 -15.900  1.00 67.00           C  
ATOM    407  N   ASP    56     -13.135   5.429 -16.547  1.00 83.82           N  
ATOM    408  CA  ASP    56     -13.327   6.738 -17.163  1.00 84.60           C  
ATOM    409  C   ASP    56     -12.863   7.856 -16.232  1.00 82.77           C  
ATOM    410  CB  ASP    56     -14.795   6.944 -17.541  1.00 82.35           C  
ATOM    411  O   ASP    56     -12.112   8.743 -16.644  1.00 80.51           O  
ATOM    412  CG  ASP    56     -15.063   8.306 -18.156  1.00 77.62           C  
ATOM    413  OD1 ASP    56     -14.518   8.604 -19.241  1.00 77.36           O  
ATOM    414  OD2 ASP    56     -15.825   9.090 -17.549  1.00 82.04           O  
ATOM    415  N   GLY    57     -13.278   7.881 -14.963  1.00 85.45           N  
ATOM    416  CA  GLY    57     -12.795   8.829 -13.971  1.00 84.27           C  
ATOM    417  C   GLY    57     -11.286   8.819 -13.822  1.00 82.21           C  
ATOM    418  O   GLY    57     -10.664   9.872 -13.671  1.00 79.52           O  
ATOM    419  N   PHE    58     -10.675   7.621 -13.870  1.00 81.06           N  
ATOM    420  CA  PHE    58      -9.228   7.460 -13.787  1.00 80.77           C  
ATOM    421  C   PHE    58      -8.552   7.989 -15.047  1.00 79.88           C  
ATOM    422  CB  PHE    58      -8.860   5.989 -13.573  1.00 76.88           C  
ATOM    423  O   PHE    58      -7.566   8.724 -14.966  1.00 77.42           O  
ATOM    424  CG  PHE    58      -7.415   5.770 -13.216  1.00 69.40           C  
ATOM    425  CD1 PHE    58      -6.993   5.839 -11.893  1.00 63.72           C  
ATOM    426  CD2 PHE    58      -6.477   5.495 -14.203  1.00 64.30           C  
ATOM    427  CE1 PHE    58      -5.656   5.637 -11.560  1.00 61.39           C  
ATOM    428  CE2 PHE    58      -5.139   5.292 -13.877  1.00 57.59           C  
ATOM    429  CZ  PHE    58      -4.731   5.365 -12.555  1.00 63.45           C  
ATOM    430  N   VAL    59      -9.041   7.604 -16.275  1.00 79.66           N  
ATOM    431  CA  VAL    59      -8.495   8.059 -17.549  1.00 79.44           C  
ATOM    432  C   VAL    59      -8.619   9.577 -17.653  1.00 79.01           C  
ATOM    433  CB  VAL    59      -9.204   7.383 -18.744  1.00 77.43           C  
ATOM    434  O   VAL    59      -7.642  10.267 -17.958  1.00 77.42           O  
ATOM    435  CG1 VAL    59      -8.753   8.008 -20.063  1.00 74.26           C  
ATOM    436  CG2 VAL    59      -8.936   5.879 -18.742  1.00 73.49           C  
ATOM    437  N   ARG    60      -9.827  10.148 -17.428  1.00 82.86           N  
ATOM    438  CA  ARG    60     -10.037  11.591 -17.476  1.00 82.49           C  
ATOM    439  C   ARG    60      -9.107  12.313 -16.507  1.00 79.73           C  
ATOM    440  CB  ARG    60     -11.494  11.933 -17.158  1.00 80.95           C  
ATOM    441  O   ARG    60      -8.689  13.443 -16.765  1.00 76.69           O  
ATOM    442  CG  ARG    60     -12.462  11.613 -18.286  1.00 81.29           C  
ATOM    443  CD  ARG    60     -13.896  11.967 -17.916  1.00 79.60           C  
ATOM    444  NE  ARG    60     -14.845  11.484 -18.914  1.00 78.56           N  
ATOM    445  NH1 ARG    60     -15.879  13.527 -19.221  1.00 74.05           N  
ATOM    446  NH2 ARG    60     -16.579  11.694 -20.406  1.00 71.51           N  
ATOM    447  CZ  ARG    60     -15.766  12.236 -19.511  1.00 80.27           C  
ATOM    448  N   ARG    61      -8.938  11.692 -15.311  1.00 80.21           N  
ATOM    449  CA  ARG    61      -8.018  12.295 -14.353  1.00 79.80           C  
ATOM    450  C   ARG    61      -6.577  11.894 -14.650  1.00 77.26           C  
ATOM    451  CB  ARG    61      -8.390  11.894 -12.924  1.00 74.85           C  
ATOM    452  O   ARG    61      -5.655  12.303 -13.942  1.00 73.57           O  
ATOM    453  CG  ARG    61      -9.653  12.562 -12.405  1.00 70.91           C  
ATOM    454  CD  ARG    61      -9.885  12.263 -10.931  1.00 70.14           C  
ATOM    455  NE  ARG    61     -11.111  12.886 -10.441  1.00 65.42           N  
ATOM    456  NH1 ARG    61     -10.997  11.938  -8.337  1.00 58.08           N  
ATOM    457  NH2 ARG    61     -12.735  13.332  -8.879  1.00 53.55           N  
ATOM    458  CZ  ARG    61     -11.612  12.717  -9.220  1.00 67.98           C  
ATOM    459  N   GLY    62      -6.413  10.860 -15.541  1.00 75.82           N  
ATOM    460  CA  GLY    62      -5.072  10.440 -15.916  1.00 76.37           C  
ATOM    461  C   GLY    62      -4.163  11.600 -16.278  1.00 76.39           C  
ATOM    462  O   GLY    62      -3.033  11.684 -15.794  1.00 74.89           O  
ATOM    463  N   ASP    63      -4.743  12.490 -17.093  1.00 78.75           N  
ATOM    464  CA  ASP    63      -4.010  13.689 -17.489  1.00 79.68           C  
ATOM    465  C   ASP    63      -3.690  14.562 -16.278  1.00 79.48           C  
ATOM    466  CB  ASP    63      -4.809  14.491 -18.518  1.00 75.91           C  
ATOM    467  O   ASP    63      -2.549  14.996 -16.104  1.00 78.04           O  
ATOM    468  CG  ASP    63      -4.948  13.775 -19.850  1.00 70.12           C  
ATOM    469  OD1 ASP    63      -4.138  12.869 -20.143  1.00 68.55           O  
ATOM    470  OD2 ASP    63      -5.875  14.121 -20.615  1.00 72.98           O  
ATOM    471  N   ASP    64      -4.778  14.809 -15.414  1.00 80.24           N  
ATOM    472  CA  ASP    64      -4.573  15.560 -14.179  1.00 81.06           C  
ATOM    473  C   ASP    64      -3.538  14.879 -13.287  1.00 78.75           C  
ATOM    474  CB  ASP    64      -5.894  15.721 -13.424  1.00 76.77           C  
ATOM    475  O   ASP    64      -2.672  15.544 -12.713  1.00 76.11           O  
ATOM    476  CG  ASP    64      -6.861  16.666 -14.115  1.00 70.63           C  
ATOM    477  OD1 ASP    64      -6.414  17.530 -14.900  1.00 70.34           O  
ATOM    478  OD2 ASP    64      -8.081  16.547 -13.871  1.00 75.07           O  
ATOM    479  N   ILE    65      -3.655  13.533 -13.158  1.00 79.40           N  
ATOM    480  CA  ILE    65      -2.692  12.759 -12.382  1.00 79.44           C  
ATOM    481  C   ILE    65      -1.309  12.870 -13.019  1.00 79.51           C  
ATOM    482  CB  ILE    65      -3.115  11.277 -12.274  1.00 77.13           C  
ATOM    483  O   ILE    65      -0.320  13.128 -12.329  1.00 78.38           O  
ATOM    484  CG1 ILE    65      -4.389  11.145 -11.432  1.00 74.50           C  
ATOM    485  CG2 ILE    65      -1.980  10.434 -11.685  1.00 74.11           C  
ATOM    486  CD1 ILE    65      -5.023   9.762 -11.481  1.00 71.89           C  
ATOM    487  N   ALA    66      -1.165  12.661 -14.330  1.00 80.24           N  
ATOM    488  CA  ALA    66       0.115  12.749 -15.028  1.00 81.12           C  
ATOM    489  C   ALA    66       0.719  14.144 -14.893  1.00 81.78           C  
ATOM    490  CB  ALA    66      -0.057  12.387 -16.501  1.00 78.60           C  
ATOM    491  O   ALA    66       1.904  14.287 -14.583  1.00 81.30           O  
ATOM    492  N   ASN    67      -0.072  15.217 -15.134  1.00 84.36           N  
ATOM    493  CA  ASN    67       0.362  16.601 -14.981  1.00 85.25           C  
ATOM    494  C   ASN    67       0.803  16.896 -13.550  1.00 83.54           C  
ATOM    495  CB  ASN    67      -0.752  17.562 -15.401  1.00 82.34           C  
ATOM    496  O   ASN    67       1.883  17.448 -13.330  1.00 81.54           O  
ATOM    497  CG  ASN    67      -0.926  17.633 -16.906  1.00 75.62           C  
ATOM    498  ND2 ASN    67      -2.145  17.917 -17.349  1.00 75.75           N  
ATOM    499  OD1 ASN    67       0.027  17.432 -17.663  1.00 73.92           O  
ATOM    500  N   ASN    68      -0.086  16.488 -12.516  1.00 82.75           N  
ATOM    501  CA  ASN    68       0.268  16.652 -11.110  1.00 82.96           C  
ATOM    502  C   ASN    68       1.554  15.907 -10.764  1.00 80.87           C  
ATOM    503  CB  ASN    68      -0.877  16.182 -10.210  1.00 80.17           C  
ATOM    504  O   ASN    68       2.413  16.438 -10.058  1.00 77.99           O  
ATOM    505  CG  ASN    68      -2.071  17.116 -10.248  1.00 75.61           C  
ATOM    506  ND2 ASN    68      -3.259  16.568 -10.023  1.00 75.47           N  
ATOM    507  OD1 ASN    68      -1.927  18.319 -10.479  1.00 74.75           O  
ATOM    508  N   LEU    69       1.683  14.694 -11.278  1.00 80.68           N  
ATOM    509  CA  LEU    69       2.907  13.927 -11.074  1.00 81.69           C  
ATOM    510  C   LEU    69       4.093  14.606 -11.749  1.00 81.96           C  
ATOM    511  CB  LEU    69       2.743  12.503 -11.614  1.00 77.83           C  
ATOM    512  O   LEU    69       5.165  14.730 -11.152  1.00 80.70           O  
ATOM    513  CG  LEU    69       3.693  11.449 -11.044  1.00 70.07           C  
ATOM    514  CD1 LEU    69       3.076  10.789  -9.815  1.00 63.67           C  
ATOM    515  CD2 LEU    69       4.033  10.406 -12.103  1.00 64.60           C  
ATOM    516  N   THR    70       4.008  15.015 -13.033  1.00 82.78           N  
ATOM    517  CA  THR    70       5.071  15.713 -13.747  1.00 84.11           C  
ATOM    518  C   THR    70       5.462  16.995 -13.018  1.00 83.80           C  
ATOM    519  CB  THR    70       4.648  16.048 -15.190  1.00 82.08           C  
ATOM    520  O   THR    70       6.649  17.282 -12.850  1.00 83.09           O  
ATOM    521  CG2 THR    70       5.764  16.774 -15.935  1.00 76.50           C  
ATOM    522  OG1 THR    70       4.336  14.834 -15.884  1.00 79.14           O  
ATOM    523  N   SER    71       4.449  17.815 -12.545  1.00 85.86           N  
ATOM    524  CA  SER    71       4.712  19.016 -11.759  1.00 86.12           C  
ATOM    525  C   SER    71       5.450  18.681 -10.467  1.00 82.88           C  
ATOM    526  CB  SER    71       3.407  19.744 -11.436  1.00 83.11           C  
ATOM    527  O   SER    71       6.511  19.242 -10.188  1.00 79.45           O  
ATOM    528  OG  SER    71       2.766  20.178 -12.624  1.00 73.96           O  
ATOM    529  N   ALA    72       4.935  17.702  -9.694  1.00 82.83           N  
ATOM    530  CA  ALA    72       5.559  17.282  -8.442  1.00 82.30           C  
ATOM    531  C   ALA    72       6.999  16.831  -8.671  1.00 80.43           C  
ATOM    532  CB  ALA    72       4.750  16.161  -7.794  1.00 79.90           C  
ATOM    533  O   ALA    72       7.899  17.202  -7.914  1.00 77.18           O  
ATOM    534  N   ILE    73       7.272  16.034  -9.776  1.00 78.38           N  
ATOM    535  CA  ILE    73       8.620  15.613 -10.138  1.00 78.79           C  
ATOM    536  C   ILE    73       9.450  16.829 -10.542  1.00 79.15           C  
ATOM    537  CB  ILE    73       8.600  14.574 -11.282  1.00 76.42           C  
ATOM    538  O   ILE    73      10.641  16.907 -10.231  1.00 78.51           O  
ATOM    539  CG1 ILE    73       8.046  13.236 -10.778  1.00 73.32           C  
ATOM    540  CG2 ILE    73      10.000  14.397 -11.876  1.00 72.65           C  
ATOM    541  CD1 ILE    73       7.664  12.267 -11.888  1.00 70.59           C  
ATOM    542  N   GLY    74       8.926  17.764 -11.364  1.00 81.62           N  
ATOM    543  CA  GLY    74       9.601  19.005 -11.706  1.00 81.68           C  
ATOM    544  C   GLY    74      10.042  19.799 -10.491  1.00 80.60           C  
ATOM    545  O   GLY    74      11.202  20.208 -10.397  1.00 78.75           O  
ATOM    546  N   GLU    75       9.070  20.076  -9.525  1.00 81.93           N  
ATOM    547  CA  GLU    75       9.333  20.768  -8.268  1.00 81.24           C  
ATOM    548  C   GLU    75      10.399  20.043  -7.451  1.00 79.26           C  
ATOM    549  CB  GLU    75       8.047  20.905  -7.449  1.00 79.16           C  
ATOM    550  O   GLU    75      11.351  20.663  -6.973  1.00 76.25           O  
ATOM    551  CG  GLU    75       7.055  21.906  -8.025  1.00 76.80           C  
ATOM    552  CD  GLU    75       5.733  21.940  -7.275  1.00 74.51           C  
ATOM    553  OE1 GLU    75       5.628  21.303  -6.201  1.00 77.82           O  
ATOM    554  OE2 GLU    75       4.795  22.607  -7.765  1.00 78.04           O  
ATOM    555  N   LEU    76      10.293  18.729  -7.396  1.00 76.23           N  
ATOM    556  CA  LEU    76      11.278  17.918  -6.690  1.00 75.44           C  
ATOM    557  C   LEU    76      12.654  18.051  -7.334  1.00 74.70           C  
ATOM    558  CB  LEU    76      10.850  16.448  -6.673  1.00 72.81           C  
ATOM    559  O   LEU    76      13.665  18.147  -6.634  1.00 71.83           O  
ATOM    560  CG  LEU    76       9.892  16.034  -5.555  1.00 68.53           C  
ATOM    561  CD1 LEU    76       9.114  14.786  -5.959  1.00 64.13           C  
ATOM    562  CD2 LEU    76      10.656  15.796  -4.257  1.00 64.89           C  
ATOM    563  N   LYS    77      12.767  18.050  -8.680  1.00 76.33           N  
ATOM    564  CA  LYS    77      14.018  18.289  -9.395  1.00 76.28           C  
ATOM    565  C   LYS    77      14.555  19.689  -9.109  1.00 76.05           C  
ATOM    566  CB  LYS    77      13.821  18.101 -10.900  1.00 73.99           C  
ATOM    567  O   LYS    77      15.760  19.871  -8.922  1.00 75.12           O  
ATOM    568  CG  LYS    77      13.788  16.646 -11.343  1.00 70.82           C  
ATOM    569  CD  LYS    77      13.504  16.522 -12.834  1.00 69.25           C  
ATOM    570  CE  LYS    77      13.497  15.067 -13.283  1.00 65.29           C  
ATOM    571  NZ  LYS    77      13.147  14.935 -14.729  1.00 61.48           N  
ATOM    572  N   ALA    78      13.661  20.713  -9.152  1.00 78.98           N  
ATOM    573  CA  ALA    78      14.059  22.082  -8.836  1.00 78.46           C  
ATOM    574  C   ALA    78      14.603  22.181  -7.413  1.00 76.85           C  
ATOM    575  CB  ALA    78      12.881  23.035  -9.020  1.00 76.18           C  
ATOM    576  O   ALA    78      15.604  22.858  -7.170  1.00 74.21           O  
ATOM    577  N   LEU    79      13.955  21.539  -6.442  1.00 74.23           N  
ATOM    578  CA  LEU    79      14.407  21.502  -5.056  1.00 73.04           C  
ATOM    579  C   LEU    79      15.761  20.810  -4.944  1.00 71.34           C  
ATOM    580  CB  LEU    79      13.379  20.785  -4.176  1.00 69.99           C  
ATOM    581  O   LEU    79      16.613  21.229  -4.157  1.00 67.93           O  
ATOM    582  CG  LEU    79      12.092  21.553  -3.872  1.00 66.34           C  
ATOM    583  CD1 LEU    79      11.054  20.624  -3.252  1.00 63.22           C  
ATOM    584  CD2 LEU    79      12.379  22.734  -2.951  1.00 64.14           C  
ATOM    585  N   ASN    80      15.997  19.694  -5.757  1.00 65.49           N  
ATOM    586  CA  ASN    80      17.293  19.025  -5.798  1.00 65.72           C  
ATOM    587  C   ASN    80      18.366  19.920  -6.414  1.00 65.29           C  
ATOM    588  CB  ASN    80      17.193  17.708  -6.571  1.00 61.48           C  
ATOM    589  O   ASN    80      19.552  19.766  -6.119  1.00 63.78           O  
ATOM    590  CG  ASN    80      17.029  16.508  -5.659  1.00 58.51           C  
ATOM    591  ND2 ASN    80      16.870  15.331  -6.252  1.00 54.02           N  
ATOM    592  OD1 ASN    80      17.042  16.638  -4.432  1.00 56.53           O  
ATOM    593  N   ALA    81      17.995  20.745  -7.382  1.00 69.44           N  
ATOM    594  CA  ALA    81      18.955  21.653  -8.005  1.00 69.39           C  
ATOM    595  C   ALA    81      19.358  22.768  -7.045  1.00 69.16           C  
ATOM    596  CB  ALA    81      18.374  22.243  -9.288  1.00 65.13           C  
ATOM    597  O   ALA    81      20.368  23.444  -7.258  1.00 67.24           O  
ATOM    598  N   ALA    82      18.532  23.017  -6.102  1.00 69.11           N  
ATOM    599  CA  ALA    82      18.870  23.962  -5.041  1.00 68.83           C  
ATOM    600  C   ALA    82      19.769  23.312  -3.994  1.00 68.15           C  
ATOM    601  CB  ALA    82      17.601  24.504  -4.387  1.00 62.86           C  
ATOM    602  O   ALA    82      19.391  22.315  -3.375  1.00 63.62           O  
ATOM    603  N   ASP    83      21.127  23.443  -3.991  1.00 65.10           N  
ATOM    604  CA  ASP    83      22.214  22.970  -3.140  1.00 65.37           C  
ATOM    605  C   ASP    83      21.729  22.735  -1.711  1.00 63.99           C  
ATOM    606  CB  ASP    83      23.373  23.968  -3.145  1.00 57.77           C  
ATOM    607  O   ASP    83      22.535  22.653  -0.782  1.00 59.79           O  
ATOM    608  CG  ASP    83      24.310  23.782  -4.325  1.00 54.19           C  
ATOM    609  OD1 ASP    83      24.463  22.640  -4.810  1.00 54.91           O  
ATOM    610  OD2 ASP    83      24.904  24.787  -4.773  1.00 61.61           O  
ATOM    611  N   THR    84      20.454  22.686  -1.431  1.00 65.08           N  
ATOM    612  CA  THR    84      19.918  22.289  -0.134  1.00 65.03           C  
ATOM    613  C   THR    84      19.557  20.806  -0.130  1.00 64.50           C  
ATOM    614  CB  THR    84      18.678  23.123   0.237  1.00 59.49           C  
ATOM    615  O   THR    84      18.550  20.405  -0.718  1.00 60.38           O  
ATOM    616  CG2 THR    84      18.710  23.533   1.706  1.00 52.82           C  
ATOM    617  OG1 THR    84      18.641  24.302  -0.576  1.00 55.23           O  
ATOM    618  N   PRO    85      20.428  19.892   0.224  1.00 62.69           N  
ATOM    619  CA  PRO    85      20.024  18.493   0.386  1.00 61.94           C  
ATOM    620  C   PRO    85      18.803  18.332   1.288  1.00 62.75           C  
ATOM    621  CB  PRO    85      21.257  17.840   1.014  1.00 58.98           C  
ATOM    622  O   PRO    85      18.887  18.574   2.495  1.00 60.46           O  
ATOM    623  CG  PRO    85      21.966  18.955   1.713  1.00 57.21           C  
ATOM    624  CD  PRO    85      21.640  20.242   1.011  1.00 56.44           C  
ATOM    625  N   ILE    86      17.598  18.358   0.743  1.00 64.24           N  
ATOM    626  CA  ILE    86      16.559  17.770   1.581  1.00 63.81           C  
ATOM    627  C   ILE    86      16.994  16.382   2.046  1.00 65.45           C  
ATOM    628  CB  ILE    86      15.210  17.686   0.833  1.00 60.89           C  
ATOM    629  O   ILE    86      17.050  15.443   1.248  1.00 63.94           O  
ATOM    630  CG1 ILE    86      14.787  19.074   0.338  1.00 55.86           C  
ATOM    631  CG2 ILE    86      14.131  17.073   1.731  1.00 56.90           C  
ATOM    632  CD1 ILE    86      13.561  19.062  -0.566  1.00 56.17           C  
ATOM    633  N   PRO    87      17.599  16.255   3.217  1.00 64.47           N  
ATOM    634  CA  PRO    87      18.072  14.925   3.611  1.00 63.71           C  
ATOM    635  C   PRO    87      17.104  13.813   3.214  1.00 64.88           C  
ATOM    636  CB  PRO    87      18.189  15.030   5.134  1.00 61.08           C  
ATOM    637  O   PRO    87      17.533  12.702   2.891  1.00 64.10           O  
ATOM    638  CG  PRO    87      17.807  16.440   5.450  1.00 59.42           C  
ATOM    639  CD  PRO    87      17.459  17.139   4.168  1.00 59.69           C  
ATOM    640  N   ALA    88      15.786  14.113   3.194  1.00 64.40           N  
ATOM    641  CA  ALA    88      14.781  13.099   2.884  1.00 64.03           C  
ATOM    642  C   ALA    88      14.935  12.593   1.452  1.00 64.12           C  
ATOM    643  CB  ALA    88      13.377  13.658   3.099  1.00 60.66           C  
ATOM    644  O   ALA    88      14.823  11.392   1.196  1.00 62.35           O  
ATOM    645  N   LEU    89      15.384  13.548   0.485  1.00 66.48           N  
ATOM    646  CA  LEU    89      15.530  13.148  -0.911  1.00 66.90           C  
ATOM    647  C   LEU    89      16.854  12.423  -1.132  1.00 66.52           C  
ATOM    648  CB  LEU    89      15.444  14.369  -1.830  1.00 64.00           C  
ATOM    649  O   LEU    89      16.958  11.567  -2.013  1.00 65.40           O  
ATOM    650  CG  LEU    89      14.037  14.863  -2.171  1.00 61.85           C  
ATOM    651  CD1 LEU    89      14.064  16.349  -2.511  1.00 57.62           C  
ATOM    652  CD2 LEU    89      13.451  14.056  -3.324  1.00 58.59           C  
ATOM    653  N   ALA    90      17.892  12.801  -0.394  1.00 67.24           N  
ATOM    654  CA  ALA    90      19.143  12.049  -0.456  1.00 67.48           C  
ATOM    655  C   ALA    90      18.915  10.576  -0.127  1.00 68.23           C  
ATOM    656  CB  ALA    90      20.173  12.650   0.498  1.00 64.29           C  
ATOM    657  O   ALA    90      19.492   9.695  -0.768  1.00 68.13           O  
ATOM    658  N   ALA    91      18.050  10.362   0.879  1.00 69.16           N  
ATOM    659  CA  ALA    91      17.726   8.986   1.249  1.00 69.15           C  
ATOM    660  C   ALA    91      16.980   8.277   0.122  1.00 69.01           C  
ATOM    661  CB  ALA    91      16.897   8.960   2.531  1.00 65.05           C  
ATOM    662  O   ALA    91      17.063   7.054  -0.012  1.00 67.04           O  
ATOM    663  N   LEU    92      16.325   9.100  -0.760  1.00 71.20           N  
ATOM    664  CA  LEU    92      15.538   8.508  -1.836  1.00 71.57           C  
ATOM    665  C   LEU    92      16.426   8.137  -3.019  1.00 71.52           C  
ATOM    666  CB  LEU    92      14.440   9.474  -2.290  1.00 68.59           C  
ATOM    667  O   LEU    92      16.024   7.349  -3.878  1.00 70.28           O  
ATOM    668  CG  LEU    92      13.182   9.526  -1.422  1.00 65.61           C  
ATOM    669  CD1 LEU    92      12.488  10.876  -1.576  1.00 62.17           C  
ATOM    670  CD2 LEU    92      12.234   8.388  -1.783  1.00 62.92           C  
ATOM    671  N   LYS    93      17.666   8.840  -3.161  1.00 70.47           N  
ATOM    672  CA  LYS    93      18.598   8.471  -4.223  1.00 70.77           C  
ATOM    673  C   LYS    93      18.919   6.979  -4.179  1.00 71.78           C  
ATOM    674  CB  LYS    93      19.887   9.287  -4.114  1.00 67.70           C  
ATOM    675  O   LYS    93      19.175   6.363  -5.216  1.00 71.87           O  
ATOM    676  CG  LYS    93      20.689   9.353  -5.405  1.00 64.75           C  
ATOM    677  CD  LYS    93      21.957  10.180  -5.235  1.00 63.31           C  
ATOM    678  CE  LYS    93      22.845  10.105  -6.469  1.00 58.68           C  
ATOM    679  NZ  LYS    93      24.080  10.930  -6.314  1.00 53.04           N  
ATOM    680  N   ASP    94      18.970   6.437  -2.969  1.00 73.94           N  
ATOM    681  CA  ASP    94      19.310   5.027  -2.803  1.00 74.90           C  
ATOM    682  C   ASP    94      18.059   4.152  -2.846  1.00 74.89           C  
ATOM    683  CB  ASP    94      20.062   4.807  -1.489  1.00 70.80           C  
ATOM    684  O   ASP    94      18.151   2.925  -2.765  1.00 74.00           O  
ATOM    685  CG  ASP    94      21.368   5.578  -1.417  1.00 68.36           C  
ATOM    686  OD1 ASP    94      22.071   5.685  -2.445  1.00 69.88           O  
ATOM    687  OD2 ASP    94      21.699   6.081  -0.321  1.00 74.70           O  
ATOM    688  N   VAL    95      16.891   4.778  -2.903  1.00 77.79           N  
ATOM    689  CA  VAL    95      15.655   4.006  -2.972  1.00 78.47           C  
ATOM    690  C   VAL    95      15.415   3.540  -4.407  1.00 78.63           C  
ATOM    691  CB  VAL    95      14.445   4.824  -2.469  1.00 74.77           C  
ATOM    692  O   VAL    95      15.261   4.360  -5.315  1.00 75.49           O  
ATOM    693  CG1 VAL    95      13.166   3.991  -2.528  1.00 70.93           C  
ATOM    694  CG2 VAL    95      14.695   5.326  -1.048  1.00 70.34           C  
ATOM    695  N   ASP    96      15.494   2.337  -4.759  1.00 75.49           N  
ATOM    696  CA  ASP    96      15.104   1.738  -6.032  1.00 77.19           C  
ATOM    697  C   ASP    96      13.619   1.958  -6.310  1.00 75.53           C  
ATOM    698  CB  ASP    96      15.426   0.242  -6.043  1.00 72.35           C  
ATOM    699  O   ASP    96      12.789   1.103  -5.992  1.00 71.06           O  
ATOM    700  CG  ASP    96      15.088  -0.427  -7.363  1.00 71.46           C  
ATOM    701  OD1 ASP    96      14.740   0.279  -8.334  1.00 73.93           O  
ATOM    702  OD2 ASP    96      15.168  -1.673  -7.433  1.00 81.37           O  
ATOM    703  N   LEU    97      13.298   3.232  -6.842  1.00 72.43           N  
ATOM    704  CA  LEU    97      11.926   3.641  -7.125  1.00 72.78           C  
ATOM    705  C   LEU    97      11.263   2.679  -8.104  1.00 73.92           C  
ATOM    706  CB  LEU    97      11.896   5.064  -7.689  1.00 69.95           C  
ATOM    707  O   LEU    97      10.053   2.455  -8.038  1.00 74.26           O  
ATOM    708  CG  LEU    97      12.272   6.186  -6.720  1.00 67.50           C  
ATOM    709  CD1 LEU    97      12.321   7.523  -7.451  1.00 64.91           C  
ATOM    710  CD2 LEU    97      11.286   6.242  -5.558  1.00 65.68           C  
ATOM    711  N   ALA    98      12.073   2.132  -9.032  1.00 77.15           N  
ATOM    712  CA  ALA    98      11.537   1.143  -9.964  1.00 78.47           C  
ATOM    713  C   ALA    98      11.159  -0.145  -9.239  1.00 79.75           C  
ATOM    714  CB  ALA    98      12.548   0.851 -11.069  1.00 76.39           C  
ATOM    715  O   ALA    98      10.059  -0.672  -9.428  1.00 80.70           O  
ATOM    716  N   GLY    99      12.013  -0.735  -8.390  1.00 80.22           N  
ATOM    717  CA  GLY    99      11.692  -1.856  -7.522  1.00 80.88           C  
ATOM    718  C   GLY    99      10.512  -1.584  -6.607  1.00 75.86           C  
ATOM    719  O   GLY    99       9.609  -2.414  -6.487  1.00 73.09           O  
ATOM    720  N   LEU   100      10.461  -0.306  -6.005  1.00 77.11           N  
ATOM    721  CA  LEU   100       9.333   0.098  -5.172  1.00 77.60           C  
ATOM    722  C   LEU   100       8.045   0.144  -5.986  1.00 76.01           C  
ATOM    723  CB  LEU   100       9.598   1.465  -4.537  1.00 73.31           C  
ATOM    724  O   LEU   100       7.019  -0.396  -5.565  1.00 74.17           O  
ATOM    725  CG  LEU   100       8.648   1.887  -3.415  1.00 66.66           C  
ATOM    726  CD1 LEU   100       9.108   1.303  -2.083  1.00 61.82           C  
ATOM    727  CD2 LEU   100       8.557   3.407  -3.334  1.00 62.69           C  
ATOM    728  N   ALA   101       8.067   0.779  -7.202  1.00 72.90           N  
ATOM    729  CA  ALA   101       6.888   0.844  -8.061  1.00 73.18           C  
ATOM    730  C   ALA   101       6.420  -0.554  -8.457  1.00 74.14           C  
ATOM    731  CB  ALA   101       7.182   1.675  -9.307  1.00 71.04           C  
ATOM    732  O   ALA   101       5.226  -0.857  -8.391  1.00 74.57           O  
ATOM    733  N   ASN   102       7.364  -1.444  -8.819  1.00 78.45           N  
ATOM    734  CA  ASN   102       7.041  -2.833  -9.127  1.00 79.40           C  
ATOM    735  C   ASN   102       6.472  -3.559  -7.912  1.00 76.34           C  
ATOM    736  CB  ASN   102       8.277  -3.567  -9.653  1.00 75.19           C  
ATOM    737  O   ASN   102       5.494  -4.300  -8.028  1.00 74.73           O  
ATOM    738  CG  ASN   102       8.530  -3.303 -11.125  1.00 69.02           C  
ATOM    739  ND2 ASN   102       9.763  -3.525 -11.563  1.00 69.38           N  
ATOM    740  OD1 ASN   102       7.625  -2.901 -11.861  1.00 68.13           O  
ATOM    741  N   SER   103       7.070  -3.319  -6.665  1.00 76.62           N  
ATOM    742  CA  SER   103       6.546  -3.878  -5.423  1.00 76.39           C  
ATOM    743  C   SER   103       5.148  -3.347  -5.125  1.00 72.19           C  
ATOM    744  CB  SER   103       7.480  -3.559  -4.255  1.00 73.03           C  
ATOM    745  O   SER   103       4.248  -4.115  -4.778  1.00 69.15           O  
ATOM    746  OG  SER   103       8.770  -4.103  -4.480  1.00 68.66           O  
ATOM    747  N   LEU   104       4.909  -2.060  -5.314  1.00 70.53           N  
ATOM    748  CA  LEU   104       3.598  -1.449  -5.123  1.00 71.30           C  
ATOM    749  C   LEU   104       2.593  -1.991  -6.133  1.00 70.50           C  
ATOM    750  CB  LEU   104       3.694   0.074  -5.247  1.00 67.59           C  
ATOM    751  O   LEU   104       1.456  -2.308  -5.775  1.00 70.19           O  
ATOM    752  CG  LEU   104       4.195   0.825  -4.013  1.00 63.92           C  
ATOM    753  CD1 LEU   104       4.682   2.218  -4.401  1.00 61.03           C  
ATOM    754  CD2 LEU   104       3.098   0.912  -2.957  1.00 62.03           C  
ATOM    755  N   ALA   105       3.009  -2.133  -7.448  1.00 75.56           N  
ATOM    756  CA  ALA   105       2.142  -2.731  -8.461  1.00 75.52           C  
ATOM    757  C   ALA   105       1.769  -4.163  -8.088  1.00 75.23           C  
ATOM    758  CB  ALA   105       2.822  -2.700  -9.828  1.00 72.90           C  
ATOM    759  O   ALA   105       0.604  -4.554  -8.192  1.00 74.64           O  
ATOM    760  N   THR   106       2.772  -4.930  -7.625  1.00 76.55           N  
ATOM    761  CA  THR   106       2.508  -6.283  -7.147  1.00 75.76           C  
ATOM    762  C   THR   106       1.606  -6.255  -5.916  1.00 73.10           C  
ATOM    763  CB  THR   106       3.816  -7.022  -6.810  1.00 73.15           C  
ATOM    764  O   THR   106       0.650  -7.028  -5.823  1.00 71.41           O  
ATOM    765  CG2 THR   106       3.549  -8.480  -6.456  1.00 69.93           C  
ATOM    766  OG1 THR   106       4.692  -6.970  -7.943  1.00 71.41           O  
ATOM    767  N   LEU   107       1.896  -5.326  -4.976  1.00 73.35           N  
ATOM    768  CA  LEU   107       1.087  -5.140  -3.777  1.00 73.43           C  
ATOM    769  C   LEU   107      -0.320  -4.674  -4.137  1.00 71.10           C  
ATOM    770  CB  LEU   107       1.747  -4.127  -2.837  1.00 68.38           C  
ATOM    771  O   LEU   107      -1.299  -5.121  -3.536  1.00 68.53           O  
ATOM    772  CG  LEU   107       2.849  -4.668  -1.925  1.00 64.14           C  
ATOM    773  CD1 LEU   107       3.727  -3.527  -1.420  1.00 60.91           C  
ATOM    774  CD2 LEU   107       2.246  -5.442  -0.758  1.00 61.84           C  
ATOM    775  N   SER   108      -0.444  -3.804  -5.227  1.00 68.95           N  
ATOM    776  CA  SER   108      -1.762  -3.313  -5.616  1.00 70.03           C  
ATOM    777  C   SER   108      -2.704  -4.465  -5.951  1.00 69.59           C  
ATOM    778  CB  SER   108      -1.651  -2.369  -6.815  1.00 65.35           C  
ATOM    779  O   SER   108      -3.847  -4.492  -5.491  1.00 68.65           O  
ATOM    780  OG  SER   108      -1.216  -3.070  -7.968  1.00 59.04           O  
ATOM    781  N   GLY   109      -2.122  -5.507  -6.719  1.00 72.70           N  
ATOM    782  CA  GLY   109      -2.937  -6.679  -6.997  1.00 73.63           C  
ATOM    783  C   GLY   109      -3.343  -7.433  -5.745  1.00 73.18           C  
ATOM    784  O   GLY   109      -4.468  -7.927  -5.649  1.00 73.06           O  
ATOM    785  N   GLY   110      -2.395  -7.535  -4.804  1.00 75.77           N  
ATOM    786  CA  GLY   110      -2.672  -8.065  -3.479  1.00 76.50           C  
ATOM    787  C   GLY   110      -3.565  -7.163  -2.649  1.00 74.75           C  
ATOM    788  O   GLY   110      -4.501  -7.634  -1.999  1.00 73.06           O  
ATOM    789  N   LEU   111      -3.358  -5.868  -2.770  1.00 73.23           N  
ATOM    790  CA  LEU   111      -4.089  -4.857  -2.014  1.00 75.41           C  
ATOM    791  C   LEU   111      -5.562  -4.844  -2.408  1.00 75.46           C  
ATOM    792  CB  LEU   111      -3.476  -3.472  -2.239  1.00 69.87           C  
ATOM    793  O   LEU   111      -6.440  -4.794  -1.543  1.00 75.06           O  
ATOM    794  CG  LEU   111      -2.299  -3.097  -1.337  1.00 64.67           C  
ATOM    795  CD1 LEU   111      -1.487  -1.970  -1.966  1.00 60.04           C  
ATOM    796  CD2 LEU   111      -2.794  -2.697   0.049  1.00 60.69           C  
ATOM    797  N   VAL   112      -5.881  -4.944  -3.793  1.00 75.02           N  
ATOM    798  CA  VAL   112      -7.275  -5.035  -4.215  1.00 76.80           C  
ATOM    799  C   VAL   112      -7.956  -6.201  -3.502  1.00 77.99           C  
ATOM    800  CB  VAL   112      -7.394  -5.203  -5.746  1.00 72.85           C  
ATOM    801  O   VAL   112      -9.049  -6.049  -2.953  1.00 78.60           O  
ATOM    802  CG1 VAL   112      -8.842  -5.482  -6.147  1.00 68.63           C  
ATOM    803  CG2 VAL   112      -6.869  -3.960  -6.461  1.00 69.02           C  
ATOM    804  N   LYS   113      -7.263  -7.328  -3.449  1.00 78.41           N  
ATOM    805  CA  LYS   113      -7.814  -8.482  -2.745  1.00 79.47           C  
ATOM    806  C   LYS   113      -7.825  -8.252  -1.237  1.00 79.18           C  
ATOM    807  CB  LYS   113      -7.017  -9.745  -3.077  1.00 76.36           C  
ATOM    808  O   LYS   113      -8.699  -8.760  -0.532  1.00 78.60           O  
ATOM    809  CG  LYS   113      -7.168 -10.212  -4.517  1.00 74.94           C  
ATOM    810  CD  LYS   113      -6.352 -11.470  -4.785  1.00 74.89           C  
ATOM    811  CE  LYS   113      -6.467 -11.913  -6.237  1.00 76.97           C  
ATOM    812  NZ  LYS   113      -5.645 -13.130  -6.512  1.00 74.56           N  
ATOM    813  N   ALA   114      -6.917  -7.429  -0.749  1.00 77.80           N  
ATOM    814  CA  ALA   114      -6.760  -7.152   0.676  1.00 78.77           C  
ATOM    815  C   ALA   114      -7.674  -6.013   1.118  1.00 78.85           C  
ATOM    816  CB  ALA   114      -5.305  -6.818   0.996  1.00 74.11           C  
ATOM    817  O   ALA   114      -7.883  -5.806   2.316  1.00 76.61           O  
ATOM    818  N   THR   115      -8.327  -5.217   0.135  1.00 71.71           N  
ATOM    819  CA  THR   115      -9.106  -4.024   0.445  1.00 74.86           C  
ATOM    820  C   THR   115     -10.163  -4.327   1.504  1.00 77.28           C  
ATOM    821  CB  THR   115      -9.787  -3.458  -0.815  1.00 69.51           C  
ATOM    822  O   THR   115     -10.281  -3.604   2.495  1.00 78.76           O  
ATOM    823  CG2 THR   115     -10.614  -2.219  -0.484  1.00 60.89           C  
ATOM    824  OG1 THR   115      -8.784  -3.106  -1.776  1.00 58.91           O  
ATOM    825  N   PRO   116     -10.945  -5.431   1.363  1.00 80.95           N  
ATOM    826  CA  PRO   116     -11.925  -5.676   2.424  1.00 82.02           C  
ATOM    827  C   PRO   116     -11.275  -5.901   3.787  1.00 82.30           C  
ATOM    828  CB  PRO   116     -12.649  -6.939   1.949  1.00 79.65           C  
ATOM    829  O   PRO   116     -11.776  -5.410   4.802  1.00 82.48           O  
ATOM    830  CG  PRO   116     -12.447  -6.961   0.468  1.00 79.61           C  
ATOM    831  CD  PRO   116     -11.117  -6.338   0.159  1.00 82.26           C  
ATOM    832  N   ALA   117     -10.169  -6.598   3.801  1.00 81.43           N  
ATOM    833  CA  ALA   117      -9.439  -6.858   5.039  1.00 81.45           C  
ATOM    834  C   ALA   117      -8.803  -5.580   5.579  1.00 79.70           C  
ATOM    835  CB  ALA   117      -8.371  -7.926   4.813  1.00 78.11           C  
ATOM    836  O   ALA   117      -8.855  -5.314   6.782  1.00 77.26           O  
ATOM    837  N   LEU   118      -8.277  -4.715   4.717  1.00 76.83           N  
ATOM    838  CA  LEU   118      -7.707  -3.425   5.092  1.00 78.22           C  
ATOM    839  C   LEU   118      -8.783  -2.494   5.639  1.00 78.99           C  
ATOM    840  CB  LEU   118      -7.016  -2.775   3.890  1.00 74.06           C  
ATOM    841  O   LEU   118      -8.597  -1.871   6.687  1.00 78.96           O  
ATOM    842  CG  LEU   118      -5.619  -3.296   3.547  1.00 67.74           C  
ATOM    843  CD1 LEU   118      -5.258  -2.936   2.110  1.00 63.26           C  
ATOM    844  CD2 LEU   118      -4.586  -2.737   4.520  1.00 64.03           C  
ATOM    845  N   ASN   119      -9.941  -2.473   4.952  1.00 79.59           N  
ATOM    846  CA  ASN   119     -11.058  -1.689   5.468  1.00 82.06           C  
ATOM    847  C   ASN   119     -11.476  -2.157   6.859  1.00 82.92           C  
ATOM    848  CB  ASN   119     -12.247  -1.752   4.507  1.00 78.66           C  
ATOM    849  O   ASN   119     -11.618  -1.345   7.775  1.00 83.42           O  
ATOM    850  CG  ASN   119     -12.034  -0.918   3.259  1.00 73.08           C  
ATOM    851  ND2 ASN   119     -12.939  -1.048   2.297  1.00 74.20           N  
ATOM    852  OD1 ASN   119     -11.063  -0.162   3.160  1.00 73.59           O  
ATOM    853  N   ALA   120     -11.520  -3.399   7.054  1.00 84.75           N  
ATOM    854  CA  ALA   120     -11.892  -3.960   8.351  1.00 84.42           C  
ATOM    855  C   ALA   120     -10.850  -3.623   9.413  1.00 82.53           C  
ATOM    856  CB  ALA   120     -12.069  -5.473   8.245  1.00 82.02           C  
ATOM    857  O   ALA   120     -11.194  -3.358  10.567  1.00 80.24           O  
ATOM    858  N   VAL   121      -9.550  -3.600   9.030  1.00 79.95           N  
ATOM    859  CA  VAL   121      -8.478  -3.163   9.918  1.00 79.55           C  
ATOM    860  C   VAL   121      -8.612  -1.668  10.194  1.00 79.21           C  
ATOM    861  CB  VAL   121      -7.086  -3.473   9.322  1.00 77.36           C  
ATOM    862  O   VAL   121      -8.556  -1.236  11.348  1.00 77.82           O  
ATOM    863  CG1 VAL   121      -5.986  -2.805  10.145  1.00 74.77           C  
ATOM    864  CG2 VAL   121      -6.861  -4.982   9.249  1.00 74.81           C  
ATOM    865  N   LEU   122      -8.889  -0.806   9.136  1.00 76.72           N  
ATOM    866  CA  LEU   122      -9.050   0.635   9.294  1.00 78.31           C  
ATOM    867  C   LEU   122     -10.278   0.955  10.139  1.00 79.89           C  
ATOM    868  CB  LEU   122      -9.165   1.315   7.927  1.00 75.72           C  
ATOM    869  O   LEU   122     -10.205   1.764  11.067  1.00 81.16           O  
ATOM    870  CG  LEU   122      -7.885   1.384   7.094  1.00 73.91           C  
ATOM    871  CD1 LEU   122      -8.194   1.887   5.688  1.00 72.38           C  
ATOM    872  CD2 LEU   122      -6.852   2.278   7.772  1.00 73.59           C  
ATOM    873  N   ASP   123     -11.404   0.272   9.941  1.00 84.38           N  
ATOM    874  CA  ASP   123     -12.607   0.406  10.757  1.00 85.13           C  
ATOM    875  C   ASP   123     -12.320   0.065  12.218  1.00 84.15           C  
ATOM    876  CB  ASP   123     -13.724  -0.490  10.218  1.00 82.73           C  
ATOM    877  O   ASP   123     -12.693   0.816  13.121  1.00 83.25           O  
ATOM    878  CG  ASP   123     -14.262  -0.024   8.876  1.00 78.36           C  
ATOM    879  OD1 ASP   123     -14.076   1.160   8.522  1.00 78.85           O  
ATOM    880  OD2 ASP   123     -14.880  -0.848   8.168  1.00 80.45           O  
ATOM    881  N   SER   124     -11.539  -0.939  12.412  1.00 82.89           N  
ATOM    882  CA  SER   124     -11.178  -1.365  13.760  1.00 81.30           C  
ATOM    883  C   SER   124     -10.210  -0.382  14.410  1.00 79.49           C  
ATOM    884  CB  SER   124     -10.557  -2.762  13.733  1.00 78.12           C  
ATOM    885  O   SER   124     -10.185  -0.246  15.635  1.00 76.23           O  
ATOM    886  OG  SER   124      -9.265  -2.727  13.152  1.00 68.91           O  
ATOM    887  N   LEU   125      -9.385   0.310  13.543  1.00 78.66           N  
ATOM    888  CA  LEU   125      -8.431   1.314  14.002  1.00 78.43           C  
ATOM    889  C   LEU   125      -9.128   2.644  14.267  1.00 77.79           C  
ATOM    890  CB  LEU   125      -7.315   1.505  12.972  1.00 75.46           C  
ATOM    891  O   LEU   125      -8.627   3.470  15.034  1.00 76.14           O  
ATOM    892  CG  LEU   125      -6.325   0.349  12.823  1.00 73.91           C  
ATOM    893  CD1 LEU   125      -5.372   0.614  11.662  1.00 71.72           C  
ATOM    894  CD2 LEU   125      -5.551   0.137  14.120  1.00 72.44           C  
ATOM    895  N   THR   126     -10.300   2.933  13.616  1.00 80.74           N  
ATOM    896  CA  THR   126     -11.109   4.116  13.886  1.00 81.34           C  
ATOM    897  C   THR   126     -11.876   3.960  15.196  1.00 80.94           C  
ATOM    898  CB  THR   126     -12.099   4.390  12.739  1.00 77.18           C  
ATOM    899  O   THR   126     -12.277   4.951  15.809  1.00 79.87           O  
ATOM    900  CG2 THR   126     -11.364   4.778  11.460  1.00 71.63           C  
ATOM    901  OG1 THR   126     -12.874   3.211  12.492  1.00 69.77           O  
ATOM    902  N   ASP   127     -12.100   2.795  15.618  1.00 86.60           N  
ATOM    903  CA  ASP   127     -12.675   2.575  16.942  1.00 87.33           C  
ATOM    904  C   ASP   127     -11.774   3.146  18.034  1.00 88.60           C  
ATOM    905  CB  ASP   127     -12.912   1.082  17.182  1.00 83.00           C  
ATOM    906  O   ASP   127     -10.547   3.059  17.943  1.00 87.51           O  
ATOM    907  CG  ASP   127     -13.732   0.806  18.430  1.00 73.36           C  
ATOM    908  OD1 ASP   127     -14.351   1.746  18.974  1.00 68.20           O  
ATOM    909  OD2 ASP   127     -13.757  -0.362  18.875  1.00 72.29           O  
ATOM    910  N   GLN   128     -12.428   3.753  19.064  1.00 86.04           N  
ATOM    911  CA  GLN   128     -11.710   4.363  20.178  1.00 87.67           C  
ATOM    912  C   GLN   128     -10.636   3.424  20.721  1.00 87.10           C  
ATOM    913  CB  GLN   128     -12.680   4.752  21.295  1.00 84.04           C  
ATOM    914  O   GLN   128      -9.508   3.847  20.983  1.00 85.69           O  
ATOM    915  CG  GLN   128     -12.019   5.478  22.459  1.00 79.08           C  
ATOM    916  CD  GLN   128     -13.017   5.945  23.501  1.00 78.36           C  
ATOM    917  NE2 GLN   128     -12.514   6.374  24.654  1.00 81.01           N  
ATOM    918  OE1 GLN   128     -14.231   5.923  23.273  1.00 81.35           O  
ATOM    919  N   ARG   129     -10.859   2.108  20.811  1.00 84.57           N  
ATOM    920  CA  ARG   129      -9.933   1.101  21.321  1.00 84.39           C  
ATOM    921  C   ARG   129      -8.777   0.880  20.351  1.00 83.63           C  
ATOM    922  CB  ARG   129     -10.662  -0.220  21.577  1.00 81.69           C  
ATOM    923  O   ARG   129      -7.631   0.708  20.772  1.00 81.33           O  
ATOM    924  CG  ARG   129     -11.659  -0.161  22.723  1.00 78.28           C  
ATOM    925  CD  ARG   129     -12.321  -1.511  22.964  1.00 77.47           C  
ATOM    926  NE  ARG   129     -13.253  -1.461  24.087  1.00 72.38           N  
ATOM    927  NH1 ARG   129     -14.017  -3.624  23.817  1.00 67.49           N  
ATOM    928  NH2 ARG   129     -14.848  -2.312  25.504  1.00 63.07           N  
ATOM    929  CZ  ARG   129     -14.037  -2.466  24.467  1.00 72.38           C  
ATOM    930  N   GLY   130      -9.091   0.867  19.044  1.00 80.22           N  
ATOM    931  CA  GLY   130      -8.053   0.778  18.029  1.00 81.03           C  
ATOM    932  C   GLY   130      -7.090   1.950  18.055  1.00 82.43           C  
ATOM    933  O   GLY   130      -5.872   1.759  18.054  1.00 82.43           O  
ATOM    934  N   ALA   131      -7.585   3.158  18.120  1.00 82.31           N  
ATOM    935  CA  ALA   131      -6.785   4.377  18.216  1.00 83.94           C  
ATOM    936  C   ALA   131      -5.910   4.362  19.466  1.00 84.85           C  
ATOM    937  CB  ALA   131      -7.690   5.607  18.218  1.00 81.24           C  
ATOM    938  O   ALA   131      -4.728   4.710  19.408  1.00 85.40           O  
ATOM    939  N   GLU   132      -6.434   3.908  20.630  1.00 85.77           N  
ATOM    940  CA  GLU   132      -5.702   3.750  21.883  1.00 86.19           C  
ATOM    941  C   GLU   132      -4.569   2.738  21.737  1.00 84.77           C  
ATOM    942  CB  GLU   132      -6.647   3.323  23.009  1.00 85.06           C  
ATOM    943  O   GLU   132      -3.438   3.000  22.153  1.00 82.78           O  
ATOM    944  CG  GLU   132      -7.571   4.433  23.491  1.00 84.84           C  
ATOM    945  CD  GLU   132      -8.633   3.949  24.464  1.00 83.85           C  
ATOM    946  OE1 GLU   132      -8.569   2.777  24.900  1.00 85.55           O  
ATOM    947  OE2 GLU   132      -9.538   4.748  24.794  1.00 87.63           O  
ATOM    948  N   VAL   133      -4.806   1.597  21.095  1.00 82.57           N  
ATOM    949  CA  VAL   133      -3.812   0.553  20.870  1.00 82.45           C  
ATOM    950  C   VAL   133      -2.712   1.077  19.949  1.00 82.04           C  
ATOM    951  CB  VAL   133      -4.450  -0.719  20.268  1.00 80.18           C  
ATOM    952  O   VAL   133      -1.525   0.869  20.209  1.00 80.18           O  
ATOM    953  CG1 VAL   133      -3.372  -1.685  19.780  1.00 76.96           C  
ATOM    954  CG2 VAL   133      -5.355  -1.398  21.294  1.00 77.07           C  
ATOM    955  N   LEU   134      -3.053   1.862  18.878  1.00 80.92           N  
ATOM    956  CA  LEU   134      -2.085   2.425  17.943  1.00 81.81           C  
ATOM    957  C   LEU   134      -1.243   3.504  18.615  1.00 82.92           C  
ATOM    958  CB  LEU   134      -2.798   3.006  16.719  1.00 78.17           C  
ATOM    959  O   LEU   134      -0.025   3.549  18.434  1.00 82.79           O  
ATOM    960  CG  LEU   134      -3.182   2.012  15.622  1.00 71.98           C  
ATOM    961  CD1 LEU   134      -4.129   2.666  14.621  1.00 67.70           C  
ATOM    962  CD2 LEU   134      -1.936   1.483  14.919  1.00 68.29           C  
ATOM    963  N   SER   135      -1.901   4.353  19.370  1.00 85.35           N  
ATOM    964  CA  SER   135      -1.183   5.352  20.156  1.00 87.14           C  
ATOM    965  C   SER   135      -0.199   4.696  21.118  1.00 86.83           C  
ATOM    966  CB  SER   135      -2.165   6.227  20.936  1.00 85.03           C  
ATOM    967  O   SER   135       0.996   4.999  21.095  1.00 86.36           O  
ATOM    968  OG  SER   135      -1.492   7.311  21.554  1.00 79.70           O  
ATOM    969  N   ALA   136      -0.621   3.693  21.877  1.00 86.39           N  
ATOM    970  CA  ALA   136       0.200   2.965  22.841  1.00 86.43           C  
ATOM    971  C   ALA   136       1.357   2.250  22.148  1.00 84.17           C  
ATOM    972  CB  ALA   136      -0.653   1.963  23.616  1.00 84.46           C  
ATOM    973  O   ALA   136       2.475   2.220  22.666  1.00 81.11           O  
ATOM    974  N   LEU   137       1.148   1.667  20.976  1.00 82.73           N  
ATOM    975  CA  LEU   137       2.186   1.043  20.162  1.00 83.40           C  
ATOM    976  C   LEU   137       3.187   2.082  19.667  1.00 83.41           C  
ATOM    977  CB  LEU   137       1.565   0.308  18.972  1.00 79.28           C  
ATOM    978  O   LEU   137       4.399   1.860  19.724  1.00 82.20           O  
ATOM    979  CG  LEU   137       2.534  -0.453  18.065  1.00 71.26           C  
ATOM    980  CD1 LEU   137       3.156  -1.624  18.818  1.00 65.80           C  
ATOM    981  CD2 LEU   137       1.820  -0.939  16.808  1.00 66.49           C  
ATOM    982  N   GLY   138       2.702   3.256  19.155  1.00 80.66           N  
ATOM    983  CA  GLY   138       3.559   4.376  18.801  1.00 83.26           C  
ATOM    984  C   GLY   138       4.455   4.825  19.939  1.00 85.06           C  
ATOM    985  O   GLY   138       5.677   4.887  19.787  1.00 86.20           O  
ATOM    986  N   ASP   139       3.899   5.075  21.115  1.00 87.23           N  
ATOM    987  CA  ASP   139       4.604   5.484  22.326  1.00 88.87           C  
ATOM    988  C   ASP   139       5.630   4.434  22.746  1.00 86.33           C  
ATOM    989  CB  ASP   139       3.614   5.737  23.465  1.00 87.93           C  
ATOM    990  O   ASP   139       6.773   4.767  23.066  1.00 84.80           O  
ATOM    991  CG  ASP   139       2.748   6.963  23.236  1.00 87.45           C  
ATOM    992  OD1 ASP   139       3.160   7.869  22.480  1.00 87.75           O  
ATOM    993  OD2 ASP   139       1.644   7.026  23.820  1.00 89.81           O  
ATOM    994  N   ALA   140       5.294   3.203  22.668  1.00 84.92           N  
ATOM    995  CA  ALA   140       6.165   2.081  23.010  1.00 85.09           C  
ATOM    996  C   ALA   140       7.355   2.001  22.059  1.00 82.56           C  
ATOM    997  CB  ALA   140       5.380   0.772  22.987  1.00 82.25           C  
ATOM    998  O   ALA   140       8.488   1.775  22.490  1.00 79.18           O  
ATOM    999  N   LEU   141       7.175   2.206  20.694  1.00 82.62           N  
ATOM   1000  CA  LEU   141       8.223   2.192  19.680  1.00 84.08           C  
ATOM   1001  C   LEU   141       9.177   3.367  19.868  1.00 83.53           C  
ATOM   1002  CB  LEU   141       7.613   2.236  18.277  1.00 81.65           C  
ATOM   1003  O   LEU   141      10.396   3.202  19.781  1.00 83.22           O  
ATOM   1004  CG  LEU   141       6.961   0.944  17.780  1.00 78.20           C  
ATOM   1005  CD1 LEU   141       6.205   1.197  16.480  1.00 75.49           C  
ATOM   1006  CD2 LEU   141       8.010  -0.146  17.592  1.00 76.82           C  
ATOM   1007  N   VAL   142       8.665   4.603  20.214  1.00 84.56           N  
ATOM   1008  CA  VAL   142       9.476   5.776  20.521  1.00 87.31           C  
ATOM   1009  C   VAL   142      10.276   5.531  21.798  1.00 85.82           C  
ATOM   1010  CB  VAL   142       8.607   7.044  20.672  1.00 86.08           C  
ATOM   1011  O   VAL   142      11.495   5.719  21.821  1.00 85.78           O  
ATOM   1012  CG1 VAL   142       9.447   8.219  21.168  1.00 86.36           C  
ATOM   1013  CG2 VAL   142       7.930   7.388  19.346  1.00 84.82           C  
ATOM   1014  N   ALA   143       9.643   5.001  22.857  1.00 87.36           N  
ATOM   1015  CA  ALA   143      10.300   4.686  24.123  1.00 86.82           C  
ATOM   1016  C   ALA   143      11.384   3.629  23.930  1.00 82.08           C  
ATOM   1017  CB  ALA   143       9.275   4.211  25.150  1.00 84.62           C  
ATOM   1018  O   ALA   143      12.502   3.781  24.428  1.00 77.94           O  
ATOM   1019  N   ALA   144      11.054   2.578  23.222  1.00 83.49           N  
ATOM   1020  CA  ALA   144      11.997   1.503  22.923  1.00 82.90           C  
ATOM   1021  C   ALA   144      13.224   2.038  22.190  1.00 80.67           C  
ATOM   1022  CB  ALA   144      11.318   0.415  22.095  1.00 80.55           C  
ATOM   1023  O   ALA   144      14.346   1.588  22.434  1.00 77.81           O  
ATOM   1024  N   ARG   145      13.120   3.112  21.311  1.00 85.47           N  
ATOM   1025  CA  ARG   145      14.206   3.736  20.563  1.00 85.87           C  
ATOM   1026  C   ARG   145      15.074   4.597  21.475  1.00 83.30           C  
ATOM   1027  CB  ARG   145      13.652   4.582  19.415  1.00 82.73           C  
ATOM   1028  O   ARG   145      16.287   4.692  21.277  1.00 81.57           O  
ATOM   1029  CG  ARG   145      14.719   5.123  18.477  1.00 75.55           C  
ATOM   1030  CD  ARG   145      14.111   5.894  17.314  1.00 72.38           C  
ATOM   1031  NE  ARG   145      15.129   6.608  16.549  1.00 71.58           N  
ATOM   1032  NH1 ARG   145      13.623   7.828  15.292  1.00 63.57           N  
ATOM   1033  NH2 ARG   145      15.876   8.101  14.972  1.00 56.66           N  
ATOM   1034  CZ  ARG   145      14.873   7.511  15.606  1.00 70.56           C  
ATOM   1035  N   THR   146      14.383   5.214  22.471  1.00 88.04           N  
ATOM   1036  CA  THR   146      15.070   6.186  23.315  1.00 88.20           C  
ATOM   1037  C   THR   146      15.663   5.508  24.547  1.00 83.30           C  
ATOM   1038  CB  THR   146      14.120   7.315  23.754  1.00 85.28           C  
ATOM   1039  O   THR   146      16.710   5.924  25.047  1.00 79.82           O  
ATOM   1040  CG2 THR   146      13.719   8.188  22.570  1.00 72.55           C  
ATOM   1041  OG1 THR   146      12.941   6.742  24.332  1.00 78.33           O  
ATOM   1042  N   SER   147      14.939   4.429  24.948  1.00 85.20           N  
ATOM   1043  CA  SER   147      15.264   3.892  26.266  1.00 84.40           C  
ATOM   1044  C   SER   147      15.895   2.508  26.158  1.00 78.15           C  
ATOM   1045  CB  SER   147      14.012   3.825  27.141  1.00 78.88           C  
ATOM   1046  O   SER   147      16.239   1.897  27.172  1.00 70.40           O  
ATOM   1047  OG  SER   147      13.395   5.097  27.235  1.00 65.56           O  
ATOM   1048  N   ALA   148      15.894   1.892  24.897  1.00 77.31           N  
ATOM   1049  CA  ALA   148      16.370   0.515  24.795  1.00 77.88           C  
ATOM   1050  C   ALA   148      17.831   0.407  25.221  1.00 78.53           C  
ATOM   1051  CB  ALA   148      16.194  -0.005  23.370  1.00 71.67           C  
ATOM   1052  O   ALA   148      18.715   0.983  24.582  1.00 74.52           O  
ATOM   1053  N   PRO   149      18.011  -0.272  26.367  1.00 72.80           N  
ATOM   1054  CA  PRO   149      19.404  -0.616  26.659  1.00 72.07           C  
ATOM   1055  C   PRO   149      20.042  -1.471  25.566  1.00 72.92           C  
ATOM   1056  CB  PRO   149      19.308  -1.393  27.974  1.00 68.86           C  
ATOM   1057  O   PRO   149      19.348  -2.237  24.892  1.00 69.33           O  
ATOM   1058  CG  PRO   149      17.931  -1.974  27.974  1.00 68.62           C  
ATOM   1059  CD  PRO   149      17.024  -1.053  27.211  1.00 69.92           C  
ATOM   1060  N   PRO   150      21.366  -1.146  25.191  1.00 73.42           N  
ATOM   1061  CA  PRO   150      22.021  -2.021  24.216  1.00 72.49           C  
ATOM   1062  C   PRO   150      21.670  -3.494  24.416  1.00 72.88           C  
ATOM   1063  CB  PRO   150      23.511  -1.776  24.468  1.00 69.06           C  
ATOM   1064  O   PRO   150      21.694  -3.990  25.545  1.00 69.38           O  
ATOM   1065  CG  PRO   150      23.584  -1.278  25.875  1.00 67.62           C  
ATOM   1066  CD  PRO   150      22.298  -0.574  26.199  1.00 68.54           C  
ATOM   1067  N   ALA   151      21.103  -4.167  23.318  1.00 70.11           N  
ATOM   1068  CA  ALA   151      20.696  -5.570  23.329  1.00 69.69           C  
ATOM   1069  C   ALA   151      21.700  -6.427  24.094  1.00 70.71           C  
ATOM   1070  CB  ALA   151      20.536  -6.089  21.902  1.00 66.61           C  
ATOM   1071  O   ALA   151      22.906  -6.348  23.849  1.00 68.65           O  
ATOM   1072  N   PRO   152      21.222  -7.103  25.131  1.00 68.75           N  
ATOM   1073  CA  PRO   152      22.177  -7.956  25.842  1.00 67.93           C  
ATOM   1074  C   PRO   152      22.908  -8.924  24.915  1.00 70.14           C  
ATOM   1075  CB  PRO   152      21.297  -8.715  26.839  1.00 65.71           C  
ATOM   1076  O   PRO   152      22.271  -9.671  24.169  1.00 68.09           O  
ATOM   1077  CG  PRO   152      19.927  -8.681  26.242  1.00 65.60           C  
ATOM   1078  CD  PRO   152      19.812  -7.455  25.382  1.00 66.12           C  
ATOM   1079  N   ARG   153      24.231  -8.844  24.755  1.00 72.76           N  
ATOM   1080  CA  ARG   153      25.118  -9.734  24.012  1.00 70.78           C  
ATOM   1081  C   ARG   153      25.016 -11.165  24.530  1.00 71.55           C  
ATOM   1082  CB  ARG   153      26.565  -9.246  24.100  1.00 67.69           C  
ATOM   1083  O   ARG   153      25.549 -11.484  25.595  1.00 67.82           O  
ATOM   1084  CG  ARG   153      26.837  -7.977  23.308  1.00 67.78           C  
ATOM   1085  CD  ARG   153      28.302  -7.570  23.379  1.00 69.03           C  
ATOM   1086  NE  ARG   153      28.572  -6.385  22.571  1.00 52.82           N  
ATOM   1087  NH1 ARG   153      30.682  -6.020  23.439  1.00 47.30           N  
ATOM   1088  NH2 ARG   153      29.837  -4.614  21.838  1.00 45.40           N  
ATOM   1089  CZ  ARG   153      29.697  -5.676  22.618  1.00 66.63           C  
ATOM   1090  N   GLY   154      23.975 -11.880  24.025  1.00 71.31           N  
ATOM   1091  CA  GLY   154      23.880 -13.323  24.184  1.00 70.34           C  
ATOM   1092  C   GLY   154      22.500 -13.787  24.609  1.00 70.34           C  
ATOM   1093  O   GLY   154      21.814 -13.098  25.367  1.00 65.77           O  
ATOM   1094  N   VAL   155      21.971 -14.962  23.970  1.00 68.76           N  
ATOM   1095  CA  VAL   155      20.677 -15.622  24.104  1.00 70.79           C  
ATOM   1096  C   VAL   155      20.390 -15.904  25.577  1.00 69.85           C  
ATOM   1097  CB  VAL   155      20.622 -16.934  23.289  1.00 62.36           C  
ATOM   1098  O   VAL   155      19.233 -15.898  26.003  1.00 66.74           O  
ATOM   1099  CG1 VAL   155      19.226 -17.552  23.355  1.00 50.33           C  
ATOM   1100  CG2 VAL   155      21.029 -16.679  21.839  1.00 49.52           C  
ATOM   1101  N   ARG   156      21.414 -16.216  26.464  1.00 72.10           N  
ATOM   1102  CA  ARG   156      21.241 -16.655  27.845  1.00 70.56           C  
ATOM   1103  C   ARG   156      20.570 -15.572  28.684  1.00 70.14           C  
ATOM   1104  CB  ARG   156      22.590 -17.034  28.462  1.00 65.55           C  
ATOM   1105  O   ARG   156      19.963 -15.866  29.716  1.00 66.20           O  
ATOM   1106  CG  ARG   156      23.080 -18.417  28.067  1.00 63.07           C  
ATOM   1107  CD  ARG   156      24.375 -18.781  28.780  1.00 62.82           C  
ATOM   1108  NE  ARG   156      24.814 -20.133  28.444  1.00 49.24           N  
ATOM   1109  NH1 ARG   156      26.804 -19.999  29.610  1.00 40.12           N  
ATOM   1110  NH2 ARG   156      26.257 -21.919  28.483  1.00 38.06           N  
ATOM   1111  CZ  ARG   156      25.957 -20.680  28.847  1.00 61.61           C  
ATOM   1112  N   GLY   157      20.551 -14.385  28.054  1.00 73.42           N  
ATOM   1113  CA  GLY   157      19.890 -13.293  28.750  1.00 73.06           C  
ATOM   1114  C   GLY   157      18.415 -13.177  28.414  1.00 74.81           C  
ATOM   1115  O   GLY   157      17.610 -12.779  29.258  1.00 72.47           O  
ATOM   1116  N   MET   158      18.092 -13.753  27.273  1.00 78.28           N  
ATOM   1117  CA  MET   158      16.748 -13.507  26.759  1.00 78.48           C  
ATOM   1118  C   MET   158      15.696 -14.140  27.663  1.00 79.73           C  
ATOM   1119  CB  MET   158      16.609 -14.049  25.335  1.00 76.00           C  
ATOM   1120  O   MET   158      14.716 -13.489  28.032  1.00 79.19           O  
ATOM   1121  CG  MET   158      15.349 -13.586  24.623  1.00 70.63           C  
ATOM   1122  SD  MET   158      15.292 -14.126  22.870  1.00 68.66           S  
ATOM   1123  CE  MET   158      14.672 -15.818  23.077  1.00 61.89           C  
ATOM   1124  N   TRP   159      16.019 -15.374  28.218  1.00 76.99           N  
ATOM   1125  CA  TRP   159      15.048 -16.104  29.027  1.00 80.25           C  
ATOM   1126  C   TRP   159      14.822 -15.408  30.365  1.00 78.45           C  
ATOM   1127  CB  TRP   159      15.514 -17.544  29.257  1.00 74.15           C  
ATOM   1128  O   TRP   159      13.703 -15.397  30.885  1.00 76.08           O  
ATOM   1129  CG  TRP   159      15.205 -18.473  28.122  1.00 65.57           C  
ATOM   1130  CD1 TRP   159      16.103 -19.143  27.339  1.00 59.17           C  
ATOM   1131  CD2 TRP   159      13.907 -18.831  27.640  1.00 61.60           C  
ATOM   1132  CE2 TRP   159      14.092 -19.724  26.561  1.00 56.60           C  
ATOM   1133  CE3 TRP   159      12.602 -18.483  28.017  1.00 67.68           C  
ATOM   1134  NE1 TRP   159      15.440 -19.897  26.398  1.00 70.57           N  
ATOM   1135  CH2 TRP   159      11.755 -19.917  26.243  1.00 66.88           C  
ATOM   1136  CZ2 TRP   159      13.020 -20.274  25.855  1.00 69.83           C  
ATOM   1137  CZ3 TRP   159      11.537 -19.032  27.312  1.00 67.24           C  
ATOM   1138  N   LYS   160      15.942 -14.902  30.990  1.00 82.69           N  
ATOM   1139  CA  LYS   160      15.807 -14.138  32.227  1.00 82.79           C  
ATOM   1140  C   LYS   160      15.011 -12.857  31.997  1.00 83.12           C  
ATOM   1141  CB  LYS   160      17.183 -13.803  32.804  1.00 80.87           C  
ATOM   1142  O   LYS   160      14.126 -12.520  32.787  1.00 82.05           O  
ATOM   1143  CG  LYS   160      17.142 -13.260  34.225  1.00 77.85           C  
ATOM   1144  CD  LYS   160      18.544 -13.042  34.781  1.00 77.59           C  
ATOM   1145  CE  LYS   160      18.505 -12.436  36.177  1.00 75.81           C  
ATOM   1146  NZ  LYS   160      19.877 -12.212  36.722  1.00 73.37           N  
ATOM   1147  N   THR   161      15.280 -12.214  30.859  1.00 80.36           N  
ATOM   1148  CA  THR   161      14.581 -10.986  30.497  1.00 80.49           C  
ATOM   1149  C   THR   161      13.111 -11.268  30.198  1.00 81.11           C  
ATOM   1150  CB  THR   161      15.235 -10.309  29.278  1.00 78.59           C  
ATOM   1151  O   THR   161      12.224 -10.605  30.740  1.00 80.25           O  
ATOM   1152  CG2 THR   161      14.632  -8.930  29.026  1.00 75.13           C  
ATOM   1153  OG1 THR   161      16.641 -10.167  29.515  1.00 76.21           O  
ATOM   1154  N   LEU   162      12.816 -12.327  29.534  1.00 81.13           N  
ATOM   1155  CA  LEU   162      11.450 -12.728  29.216  1.00 81.60           C  
ATOM   1156  C   LEU   162      10.691 -13.121  30.479  1.00 82.73           C  
ATOM   1157  CB  LEU   162      11.451 -13.894  28.224  1.00 79.69           C  
ATOM   1158  O   LEU   162       9.545 -12.710  30.673  1.00 82.62           O  
ATOM   1159  CG  LEU   162      11.655 -13.532  26.752  1.00 75.12           C  
ATOM   1160  CD1 LEU   162      12.107 -14.756  25.963  1.00 71.53           C  
ATOM   1161  CD2 LEU   162      10.374 -12.952  26.162  1.00 71.97           C  
ATOM   1162  N   ARG   163      11.315 -13.819  31.437  1.00 84.22           N  
ATOM   1163  CA  ARG   163      10.701 -14.205  32.703  1.00 85.21           C  
ATOM   1164  C   ARG   163      10.470 -12.989  33.594  1.00 85.50           C  
ATOM   1165  CB  ARG   163      11.572 -15.231  33.432  1.00 82.90           C  
ATOM   1166  O   ARG   163       9.545 -12.977  34.409  1.00 85.23           O  
ATOM   1167  CG  ARG   163      10.848 -15.976  34.542  1.00 78.71           C  
ATOM   1168  CD  ARG   163      11.710 -17.082  35.135  1.00 79.51           C  
ATOM   1169  NE  ARG   163      11.002 -17.817  36.179  1.00 75.70           N  
ATOM   1170  NH1 ARG   163      12.614 -19.456  36.407  1.00 71.44           N  
ATOM   1171  NH2 ARG   163      10.721 -19.516  37.699  1.00 69.09           N  
ATOM   1172  CZ  ARG   163      11.447 -18.928  36.759  1.00 73.98           C  
ATOM   1173  N   ALA   164      11.365 -12.027  33.544  1.00 86.24           N  
ATOM   1174  CA  ALA   164      11.164 -10.769  34.259  1.00 86.43           C  
ATOM   1175  C   ALA   164      10.011  -9.973  33.655  1.00 86.78           C  
ATOM   1176  CB  ALA   164      12.445  -9.939  34.246  1.00 84.29           C  
ATOM   1177  O   ALA   164       9.073  -9.594  34.360  1.00 85.69           O  
ATOM   1178  N   ALA   165       9.992  -9.868  32.321  1.00 84.68           N  
ATOM   1179  CA  ALA   165       8.946  -9.173  31.577  1.00 84.99           C  
ATOM   1180  C   ALA   165       7.588  -9.835  31.791  1.00 85.45           C  
ATOM   1181  CB  ALA   165       9.286  -9.135  30.089  1.00 82.56           C  
ATOM   1182  O   ALA   165       6.578  -9.150  31.975  1.00 84.29           O  
ATOM   1183  N   ALA   166       7.479 -11.128  31.936  1.00 82.78           N  
ATOM   1184  CA  ALA   166       6.250 -11.893  32.137  1.00 83.40           C  
ATOM   1185  C   ALA   166       5.677 -11.653  33.531  1.00 84.67           C  
ATOM   1186  CB  ALA   166       6.509 -13.382  31.920  1.00 81.11           C  
ATOM   1187  O   ALA   166       4.533 -12.019  33.810  1.00 84.45           O  
ATOM   1188  N   LYS   167       6.449 -11.100  34.557  1.00 88.70           N  
ATOM   1189  CA  LYS   167       5.977 -10.729  35.887  1.00 89.46           C  
ATOM   1190  C   LYS   167       5.451  -9.296  35.904  1.00 89.47           C  
ATOM   1191  CB  LYS   167       7.095 -10.889  36.918  1.00 88.16           C  
ATOM   1192  O   LYS   167       4.800  -8.879  36.864  1.00 88.72           O  
ATOM   1193  CG  LYS   167       7.445 -12.336  37.232  1.00 86.91           C  
ATOM   1194  CD  LYS   167       8.494 -12.431  38.333  1.00 87.31           C  
ATOM   1195  CE  LYS   167       8.769 -13.878  38.720  1.00 87.45           C  
ATOM   1196  NZ  LYS   167       9.516 -13.973  40.010  1.00 85.91           N  
ATOM   1197  N   ASP   168       5.892  -8.516  34.943  1.00 86.12           N  
ATOM   1198  CA  ASP   168       5.351  -7.167  34.813  1.00 88.45           C  
ATOM   1199  C   ASP   168       3.895  -7.201  34.353  1.00 89.72           C  
ATOM   1200  CB  ASP   168       6.191  -6.344  33.835  1.00 86.09           C  
ATOM   1201  O   ASP   168       3.582  -7.771  33.305  1.00 89.38           O  
ATOM   1202  CG  ASP   168       5.810  -4.874  33.816  1.00 82.46           C  
ATOM   1203  OD1 ASP   168       4.622  -4.555  33.592  1.00 82.58           O  
ATOM   1204  OD2 ASP   168       6.705  -4.027  34.025  1.00 84.69           O  
ATOM   1205  N   PRO   169       2.918  -6.626  35.180  1.00 89.88           N  
ATOM   1206  CA  PRO   169       1.498  -6.705  34.831  1.00 91.16           C  
ATOM   1207  C   PRO   169       1.184  -6.054  33.486  1.00 90.08           C  
ATOM   1208  CB  PRO   169       0.812  -5.953  35.975  1.00 88.92           C  
ATOM   1209  O   PRO   169       0.278  -6.500  32.777  1.00 88.62           O  
ATOM   1210  CG  PRO   169       1.878  -5.075  36.548  1.00 87.33           C  
ATOM   1211  CD  PRO   169       3.202  -5.763  36.383  1.00 88.04           C  
ATOM   1212  N   ASP   170       1.903  -5.036  33.092  1.00 85.93           N  
ATOM   1213  CA  ASP   170       1.686  -4.318  31.839  1.00 86.90           C  
ATOM   1214  C   ASP   170       2.215  -5.116  30.650  1.00 85.67           C  
ATOM   1215  CB  ASP   170       2.352  -2.941  31.887  1.00 85.17           C  
ATOM   1216  O   ASP   170       1.519  -5.280  29.646  1.00 84.16           O  
ATOM   1217  CG  ASP   170       1.759  -2.033  32.950  1.00 83.60           C  
ATOM   1218  OD1 ASP   170       0.538  -2.108  33.206  1.00 84.99           O  
ATOM   1219  OD2 ASP   170       2.520  -1.233  33.536  1.00 84.76           O  
ATOM   1220  N   VAL   171       3.372  -5.745  30.773  1.00 85.91           N  
ATOM   1221  CA  VAL   171       3.898  -6.664  29.769  1.00 86.78           C  
ATOM   1222  C   VAL   171       2.958  -7.857  29.617  1.00 87.27           C  
ATOM   1223  CB  VAL   171       5.320  -7.148  30.134  1.00 85.20           C  
ATOM   1224  O   VAL   171       2.676  -8.295  28.499  1.00 86.58           O  
ATOM   1225  CG1 VAL   171       5.828  -8.154  29.103  1.00 83.15           C  
ATOM   1226  CG2 VAL   171       6.275  -5.961  30.243  1.00 83.09           C  
ATOM   1227  N   GLY   172       2.380  -8.320  30.750  1.00 85.44           N  
ATOM   1228  CA  GLY   172       1.385  -9.381  30.751  1.00 86.18           C  
ATOM   1229  C   GLY   172       0.154  -9.046  29.930  1.00 86.75           C  
ATOM   1230  O   GLY   172      -0.289  -9.851  29.109  1.00 86.34           O  
ATOM   1231  N   ARG   173      -0.350  -7.852  30.072  1.00 86.06           N  
ATOM   1232  CA  ARG   173      -1.493  -7.369  29.304  1.00 86.01           C  
ATOM   1233  C   ARG   173      -1.156  -7.280  27.819  1.00 84.93           C  
ATOM   1234  CB  ARG   173      -1.949  -6.002  29.820  1.00 84.26           C  
ATOM   1235  O   ARG   173      -1.891  -7.802  26.979  1.00 82.87           O  
ATOM   1236  CG  ARG   173      -2.705  -6.063  31.138  1.00 81.79           C  
ATOM   1237  CD  ARG   173      -3.229  -4.695  31.551  1.00 82.09           C  
ATOM   1238  NE  ARG   173      -2.159  -3.836  32.051  1.00 79.36           N  
ATOM   1239  NH1 ARG   173      -3.490  -1.963  32.287  1.00 76.15           N  
ATOM   1240  NH2 ARG   173      -1.265  -1.870  32.832  1.00 73.73           N  
ATOM   1241  CZ  ARG   173      -2.307  -2.559  32.389  1.00 76.94           C  
ATOM   1242  N   GLY   174       0.002  -6.667  27.512  1.00 83.23           N  
ATOM   1243  CA  GLY   174       0.451  -6.563  26.133  1.00 83.28           C  
ATOM   1244  C   GLY   174       0.659  -7.912  25.471  1.00 83.68           C  
ATOM   1245  O   GLY   174       0.178  -8.146  24.360  1.00 82.70           O  
ATOM   1246  N   VAL   175       1.263  -8.850  26.121  1.00 83.08           N  
ATOM   1247  CA  VAL   175       1.529 -10.194  25.621  1.00 83.34           C  
ATOM   1248  C   VAL   175       0.216 -10.957  25.466  1.00 84.53           C  
ATOM   1249  CB  VAL   175       2.488 -10.967  26.553  1.00 82.50           C  
ATOM   1250  O   VAL   175       0.007 -11.650  24.468  1.00 84.26           O  
ATOM   1251  CG1 VAL   175       2.561 -12.440  26.153  1.00 82.97           C  
ATOM   1252  CG2 VAL   175       3.879 -10.335  26.531  1.00 83.74           C  
ATOM   1253  N   SER   176      -0.719 -10.832  26.399  1.00 86.57           N  
ATOM   1254  CA  SER   176      -2.028 -11.468  26.302  1.00 87.28           C  
ATOM   1255  C   SER   176      -2.788 -10.984  25.072  1.00 87.06           C  
ATOM   1256  CB  SER   176      -2.852 -11.195  27.562  1.00 85.35           C  
ATOM   1257  O   SER   176      -3.326 -11.791  24.311  1.00 85.86           O  
ATOM   1258  OG  SER   176      -2.220 -11.745  28.705  1.00 80.31           O  
ATOM   1259  N   TYR   177      -2.729  -9.733  24.840  1.00 84.71           N  
ATOM   1260  CA  TYR   177      -3.325  -9.136  23.650  1.00 84.67           C  
ATOM   1261  C   TYR   177      -2.661  -9.664  22.384  1.00 84.00           C  
ATOM   1262  CB  TYR   177      -3.211  -7.609  23.701  1.00 82.45           C  
ATOM   1263  O   TYR   177      -3.343 -10.095  21.452  1.00 81.70           O  
ATOM   1264  CG  TYR   177      -3.807  -6.916  22.500  1.00 77.80           C  
ATOM   1265  CD1 TYR   177      -5.176  -6.666  22.423  1.00 73.49           C  
ATOM   1266  CD2 TYR   177      -3.004  -6.510  21.439  1.00 74.12           C  
ATOM   1267  CE1 TYR   177      -5.730  -6.030  21.318  1.00 74.68           C  
ATOM   1268  CE2 TYR   177      -3.547  -5.872  20.329  1.00 72.38           C  
ATOM   1269  OH  TYR   177      -5.452  -5.006  19.180  1.00 66.77           O  
ATOM   1270  CZ  TYR   177      -4.909  -5.637  20.277  1.00 73.12           C  
ATOM   1271  N   LEU   178      -1.300  -9.754  22.317  1.00 82.41           N  
ATOM   1272  CA  LEU   178      -0.557 -10.234  21.156  1.00 82.49           C  
ATOM   1273  C   LEU   178      -0.816 -11.718  20.922  1.00 83.48           C  
ATOM   1274  CB  LEU   178       0.942  -9.988  21.341  1.00 80.71           C  
ATOM   1275  O   LEU   178      -0.915 -12.162  19.775  1.00 82.99           O  
ATOM   1276  CG  LEU   178       1.410  -8.536  21.231  1.00 76.67           C  
ATOM   1277  CD1 LEU   178       2.883  -8.424  21.608  1.00 73.26           C  
ATOM   1278  CD2 LEU   178       1.172  -8.003  19.822  1.00 73.69           C  
ATOM   1279  N   ILE   179      -0.952 -12.516  21.916  1.00 84.09           N  
ATOM   1280  CA  ILE   179      -1.297 -13.930  21.821  1.00 86.06           C  
ATOM   1281  C   ILE   179      -2.703 -14.081  21.246  1.00 86.84           C  
ATOM   1282  CB  ILE   179      -1.202 -14.629  23.196  1.00 84.75           C  
ATOM   1283  O   ILE   179      -2.936 -14.917  20.370  1.00 86.87           O  
ATOM   1284  CG1 ILE   179       0.265 -14.809  23.604  1.00 86.31           C  
ATOM   1285  CG2 ILE   179      -1.932 -15.975  23.169  1.00 85.68           C  
ATOM   1286  CD1 ILE   179       0.458 -15.206  25.061  1.00 82.96           C  
ATOM   1287  N   GLU   180      -3.620 -13.267  21.716  1.00 87.67           N  
ATOM   1288  CA  GLU   180      -4.988 -13.310  21.208  1.00 87.99           C  
ATOM   1289  C   GLU   180      -5.044 -12.905  19.738  1.00 86.21           C  
ATOM   1290  CB  GLU   180      -5.899 -12.401  22.038  1.00 84.85           C  
ATOM   1291  O   GLU   180      -5.650 -13.601  18.920  1.00 83.42           O  
ATOM   1292  CG  GLU   180      -7.379 -12.559  21.721  1.00 77.47           C  
ATOM   1293  CD  GLU   180      -7.889 -13.976  21.929  1.00 74.85           C  
ATOM   1294  OE1 GLU   180      -7.193 -14.781  22.589  1.00 76.80           O  
ATOM   1295  OE2 GLU   180      -8.994 -14.284  21.428  1.00 76.54           O  
ATOM   1296  N   VAL   181      -4.330 -11.828  19.337  1.00 82.15           N  
ATOM   1297  CA  VAL   181      -4.184 -11.415  17.945  1.00 82.47           C  
ATOM   1298  C   VAL   181      -3.568 -12.551  17.131  1.00 82.47           C  
ATOM   1299  CB  VAL   181      -3.320 -10.140  17.819  1.00 80.97           C  
ATOM   1300  O   VAL   181      -4.083 -12.912  16.070  1.00 80.94           O  
ATOM   1301  CG1 VAL   181      -2.972  -9.866  16.357  1.00 80.43           C  
ATOM   1302  CG2 VAL   181      -4.044  -8.943  18.433  1.00 80.31           C  
ATOM   1303  N   ALA   182      -2.543 -13.269  17.583  1.00 79.63           N  
ATOM   1304  CA  ALA   182      -1.852 -14.369  16.917  1.00 82.60           C  
ATOM   1305  C   ALA   182      -2.754 -15.594  16.801  1.00 83.51           C  
ATOM   1306  CB  ALA   182      -0.570 -14.725  17.667  1.00 80.71           C  
ATOM   1307  O   ALA   182      -2.740 -16.290  15.783  1.00 84.16           O  
ATOM   1308  N   ARG   183      -3.587 -15.886  17.833  1.00 88.84           N  
ATOM   1309  CA  ARG   183      -4.576 -16.958  17.838  1.00 91.32           C  
ATOM   1310  C   ARG   183      -5.640 -16.726  16.770  1.00 88.83           C  
ATOM   1311  CB  ARG   183      -5.233 -17.078  19.215  1.00 89.01           C  
ATOM   1312  O   ARG   183      -5.924 -17.616  15.965  1.00 87.69           O  
ATOM   1313  CG  ARG   183      -6.107 -18.312  19.375  1.00 83.55           C  
ATOM   1314  CD  ARG   183      -6.704 -18.403  20.773  1.00 79.47           C  
ATOM   1315  NE  ARG   183      -7.732 -17.388  20.987  1.00 85.20           N  
ATOM   1316  NH1 ARG   183      -9.281 -18.851  21.881  1.00 76.00           N  
ATOM   1317  NH2 ARG   183      -9.792 -16.628  21.659  1.00 70.09           N  
ATOM   1318  CZ  ARG   183      -8.933 -17.625  21.508  1.00 81.01           C  
ATOM   1319  N   VAL   184      -6.217 -15.499  16.708  1.00 86.56           N  
ATOM   1320  CA  VAL   184      -7.227 -15.114  15.727  1.00 86.83           C  
ATOM   1321  C   VAL   184      -6.624 -15.145  14.325  1.00 83.44           C  
ATOM   1322  CB  VAL   184      -7.805 -13.713  16.028  1.00 84.61           C  
ATOM   1323  O   VAL   184      -7.236 -15.670  13.391  1.00 79.38           O  
ATOM   1324  CG1 VAL   184      -8.708 -13.245  14.888  1.00 80.91           C  
ATOM   1325  CG2 VAL   184      -8.570 -13.725  17.350  1.00 79.41           C  
ATOM   1326  N   PHE   185      -5.407 -14.677  14.193  1.00 79.46           N  
ATOM   1327  CA  PHE   185      -4.679 -14.724  12.931  1.00 84.23           C  
ATOM   1328  C   PHE   185      -4.444 -16.166  12.495  1.00 83.85           C  
ATOM   1329  CB  PHE   185      -3.342 -13.988  13.051  1.00 79.97           C  
ATOM   1330  O   PHE   185      -4.834 -16.558  11.393  1.00 83.66           O  
ATOM   1331  CG  PHE   185      -2.521 -14.008  11.790  1.00 73.70           C  
ATOM   1332  CD1 PHE   185      -2.807 -13.139  10.744  1.00 70.26           C  
ATOM   1333  CD2 PHE   185      -1.464 -14.897  11.650  1.00 72.59           C  
ATOM   1334  CE1 PHE   185      -2.050 -13.156   9.575  1.00 73.37           C  
ATOM   1335  CE2 PHE   185      -0.702 -14.920  10.485  1.00 71.59           C  
ATOM   1336  CZ  PHE   185      -0.997 -14.049   9.448  1.00 74.72           C  
ATOM   1337  N   GLY   186      -4.001 -17.161  13.341  1.00 86.44           N  
ATOM   1338  CA  GLY   186      -3.734 -18.567  13.083  1.00 90.83           C  
ATOM   1339  C   GLY   186      -4.987 -19.365  12.773  1.00 91.37           C  
ATOM   1340  O   GLY   186      -4.928 -20.371  12.063  1.00 91.71           O  
ATOM   1341  N   SER   187      -6.125 -18.920  13.175  1.00 91.85           N  
ATOM   1342  CA  SER   187      -7.378 -19.620  12.910  1.00 92.74           C  
ATOM   1343  C   SER   187      -7.918 -19.281  11.524  1.00 88.99           C  
ATOM   1344  CB  SER   187      -8.421 -19.272  13.972  1.00 91.10           C  
ATOM   1345  O   SER   187      -8.866 -19.911  11.051  1.00 85.74           O  
ATOM   1346  OG  SER   187      -8.849 -17.928  13.837  1.00 81.76           O  
ATOM   1347  N   LYS   188      -7.270 -18.247  10.953  1.00 85.49           N  
ATOM   1348  CA  LYS   188      -7.779 -17.756   9.675  1.00 85.27           C  
ATOM   1349  C   LYS   188      -6.828 -18.106   8.534  1.00 77.03           C  
ATOM   1350  CB  LYS   188      -7.998 -16.244   9.730  1.00 80.82           C  
ATOM   1351  O   LYS   188      -7.170 -17.941   7.361  1.00 70.32           O  
ATOM   1352  CG  LYS   188      -9.108 -15.813  10.677  1.00 71.62           C  
ATOM   1353  CD  LYS   188     -10.480 -16.205  10.144  1.00 67.36           C  
ATOM   1354  CE  LYS   188     -11.597 -15.691  11.042  1.00 67.87           C  
ATOM   1355  NZ  LYS   188     -12.931 -16.217  10.624  1.00 61.38           N  
ATOM   1356  N   VAL   189      -5.659 -18.463   8.959  1.00 85.39           N  
ATOM   1357  CA  VAL   189      -4.652 -18.952   8.024  1.00 87.18           C  
ATOM   1358  C   VAL   189      -4.770 -20.468   7.883  1.00 83.34           C  
ATOM   1359  CB  VAL   189      -3.225 -18.568   8.475  1.00 84.18           C  
ATOM   1360  O   VAL   189      -4.741 -20.998   6.770  1.00 80.51           O  
ATOM   1361  CG1 VAL   189      -2.179 -19.233   7.582  1.00 76.18           C  
ATOM   1362  CG2 VAL   189      -3.053 -17.050   8.464  1.00 73.52           C  
TER    1363      VAL   189
END
