# Supplementary material for: The transformative power of transformers in protein structure prediction
Source: Proc Natl Acad Sci U S A. 2023 Jul 31;120(32):e2303499120. doi: 10.1073/pnas.2303499120 (PMC10410766; doi:10.1073/pnas.2303499120)
Supplement: Supplementary file 2 — Dataset S01 (GZ) [file pnas.2303499120.sd01.gz › SI_Data/predicted_structures/ESMFold/T1127.pdb]

PARENT N/A
ATOM      1  N   GLY     1     -10.593 -10.726 -30.449  1.00 34.27           N  
ATOM      2  CA  GLY     1     -10.430 -11.957 -29.691  1.00 35.10           C  
ATOM      3  C   GLY     1     -10.748 -11.796 -28.217  1.00 34.63           C  
ATOM      4  O   GLY     1     -10.619 -10.701 -27.664  1.00 33.85           O  
ATOM      5  N   PRO     2     -11.766 -12.524 -27.528  1.00 43.11           N  
ATOM      6  CA  PRO     2     -12.103 -11.899 -26.248  1.00 42.55           C  
ATOM      7  C   PRO     2     -10.913 -11.189 -25.606  1.00 43.20           C  
ATOM      8  CB  PRO     2     -12.563 -13.079 -25.389  1.00 39.18           C  
ATOM      9  O   PRO     2      -9.790 -11.698 -25.648  1.00 41.65           O  
ATOM     10  CG  PRO     2     -12.258 -14.290 -26.210  1.00 36.77           C  
ATOM     11  CD  PRO     2     -11.795 -13.843 -27.566  1.00 38.97           C  
ATOM     12  N   LEU     3     -10.680  -9.855 -25.872  1.00 50.07           N  
ATOM     13  CA  LEU     3      -9.733  -9.020 -25.140  1.00 50.95           C  
ATOM     14  C   LEU     3      -9.249  -9.726 -23.878  1.00 49.90           C  
ATOM     15  CB  LEU     3     -10.373  -7.678 -24.774  1.00 45.90           C  
ATOM     16  O   LEU     3     -10.059 -10.187 -23.070  1.00 48.27           O  
ATOM     17  CG  LEU     3     -10.485  -6.651 -25.902  1.00 44.19           C  
ATOM     18  CD1 LEU     3     -11.621  -5.674 -25.618  1.00 42.70           C  
ATOM     19  CD2 LEU     3      -9.166  -5.908 -26.082  1.00 43.75           C  
ATOM     20  N   GLY     4      -8.424 -10.902 -23.988  1.00 60.65           N  
ATOM     21  CA  GLY     4      -7.581 -11.722 -23.133  1.00 59.12           C  
ATOM     22  C   GLY     4      -7.708 -11.377 -21.661  1.00 60.42           C  
ATOM     23  O   GLY     4      -7.893 -10.211 -21.305  1.00 56.34           O  
ATOM     24  N   SER     5      -8.562 -12.169 -20.961  1.00 71.58           N  
ATOM     25  CA  SER     5      -8.722 -12.106 -19.512  1.00 71.12           C  
ATOM     26  C   SER     5      -7.389 -11.843 -18.820  1.00 71.46           C  
ATOM     27  CB  SER     5      -9.333 -13.404 -18.983  1.00 68.64           C  
ATOM     28  O   SER     5      -6.343 -12.304 -19.280  1.00 68.81           O  
ATOM     29  OG  SER     5     -10.622 -13.615 -19.534  1.00 65.86           O  
ATOM     30  N   MET     6      -7.354 -10.835 -17.974  1.00 79.12           N  
ATOM     31  CA  MET     6      -6.214 -10.637 -17.083  1.00 79.21           C  
ATOM     32  C   MET     6      -6.497 -11.216 -15.701  1.00 79.55           C  
ATOM     33  CB  MET     6      -5.874  -9.150 -16.967  1.00 77.31           C  
ATOM     34  O   MET     6      -7.635 -11.182 -15.230  1.00 77.69           O  
ATOM     35  CG  MET     6      -5.495  -8.503 -18.289  1.00 72.57           C  
ATOM     36  SD  MET     6      -3.823  -8.999 -18.861  1.00 68.84           S  
ATOM     37  CE  MET     6      -2.796  -8.099 -17.666  1.00 60.76           C  
ATOM     38  N   PHE     7      -5.477 -11.837 -15.182  1.00 81.59           N  
ATOM     39  CA  PHE     7      -5.556 -12.434 -13.853  1.00 81.87           C  
ATOM     40  C   PHE     7      -4.751 -11.620 -12.847  1.00 82.07           C  
ATOM     41  CB  PHE     7      -5.052 -13.880 -13.882  1.00 80.73           C  
ATOM     42  O   PHE     7      -3.708 -11.058 -13.187  1.00 81.30           O  
ATOM     43  CG  PHE     7      -5.871 -14.791 -14.757  1.00 79.66           C  
ATOM     44  CD1 PHE     7      -6.885 -15.571 -14.215  1.00 78.09           C  
ATOM     45  CD2 PHE     7      -5.625 -14.867 -16.121  1.00 78.67           C  
ATOM     46  CE1 PHE     7      -7.644 -16.415 -15.023  1.00 76.78           C  
ATOM     47  CE2 PHE     7      -6.380 -15.707 -16.935  1.00 77.34           C  
ATOM     48  CZ  PHE     7      -7.388 -16.481 -16.383  1.00 72.73           C  
ATOM     49  N   SER     8      -5.283 -11.498 -11.665  1.00 83.70           N  
ATOM     50  CA  SER     8      -4.598 -10.747 -10.618  1.00 83.76           C  
ATOM     51  C   SER     8      -4.378 -11.605  -9.376  1.00 83.75           C  
ATOM     52  CB  SER     8      -5.393  -9.494 -10.247  1.00 82.61           C  
ATOM     53  O   SER     8      -5.122 -12.557  -9.133  1.00 82.70           O  
ATOM     54  OG  SER     8      -6.647  -9.843  -9.684  1.00 81.14           O  
ATOM     55  N   ARG     9      -3.385 -11.269  -8.685  1.00 84.53           N  
ATOM     56  CA  ARG     9      -3.157 -11.877  -7.378  1.00 84.51           C  
ATOM     57  C   ARG     9      -2.539 -10.876  -6.408  1.00 85.07           C  
ATOM     58  CB  ARG     9      -2.256 -13.107  -7.506  1.00 83.29           C  
ATOM     59  O   ARG     9      -1.848  -9.944  -6.827  1.00 84.51           O  
ATOM     60  CG  ARG     9      -0.807 -12.778  -7.826  1.00 80.49           C  
ATOM     61  CD  ARG     9       0.065 -14.026  -7.838  1.00 79.37           C  
ATOM     62  NE  ARG     9       1.458 -13.707  -8.140  1.00 73.15           N  
ATOM     63  NH1 ARG     9       2.138 -15.908  -8.321  1.00 66.42           N  
ATOM     64  NH2 ARG     9       3.645 -14.208  -8.629  1.00 66.12           N  
ATOM     65  CZ  ARG     9       2.411 -14.608  -8.362  1.00 71.13           C  
ATOM     66  N   ILE    10      -2.788 -11.015  -5.204  1.00 85.62           N  
ATOM     67  CA  ILE    10      -2.140 -10.294  -4.114  1.00 85.59           C  
ATOM     68  C   ILE    10      -1.206 -11.235  -3.356  1.00 85.29           C  
ATOM     69  CB  ILE    10      -3.178  -9.678  -3.149  1.00 84.63           C  
ATOM     70  O   ILE    10      -1.603 -12.337  -2.972  1.00 84.18           O  
ATOM     71  CG1 ILE    10      -4.027  -8.629  -3.876  1.00 83.33           C  
ATOM     72  CG2 ILE    10      -2.484  -9.069  -1.927  1.00 82.97           C  
ATOM     73  CD1 ILE    10      -5.202  -8.109  -3.060  1.00 81.98           C  
ATOM     74  N   ARG    11       0.015 -10.817  -3.143  1.00 84.39           N  
ATOM     75  CA  ARG    11       0.981 -11.621  -2.402  1.00 84.50           C  
ATOM     76  C   ARG    11       1.797 -10.755  -1.449  1.00 84.90           C  
ATOM     77  CB  ARG    11       1.912 -12.364  -3.363  1.00 83.68           C  
ATOM     78  O   ARG    11       1.817  -9.529  -1.578  1.00 84.30           O  
ATOM     79  CG  ARG    11       2.788 -11.449  -4.203  1.00 83.38           C  
ATOM     80  CD  ARG    11       3.860 -12.227  -4.954  1.00 82.78           C  
ATOM     81  NE  ARG    11       4.658 -11.355  -5.811  1.00 77.72           N  
ATOM     82  NH1 ARG    11       6.068 -10.644  -4.126  1.00 76.91           N  
ATOM     83  NH2 ARG    11       6.345  -9.864  -6.263  1.00 76.02           N  
ATOM     84  CZ  ARG    11       5.689 -10.623  -5.398  1.00 77.43           C  
ATOM     85  N   LEU    12       2.450 -11.355  -0.442  1.00 85.07           N  
ATOM     86  CA  LEU    12       3.383 -10.666   0.442  1.00 85.13           C  
ATOM     87  C   LEU    12       4.633 -10.234  -0.317  1.00 85.67           C  
ATOM     88  CB  LEU    12       3.771 -11.565   1.619  1.00 83.60           C  
ATOM     89  O   LEU    12       5.198 -11.016  -1.086  1.00 85.03           O  
ATOM     90  CG  LEU    12       2.710 -11.758   2.703  1.00 79.24           C  
ATOM     91  CD1 LEU    12       3.118 -12.883   3.649  1.00 75.15           C  
ATOM     92  CD2 LEU    12       2.489 -10.460   3.472  1.00 75.27           C  
ATOM     93  N   ALA    13       4.978  -9.040  -0.089  1.00 88.52           N  
ATOM     94  CA  ALA    13       6.234  -8.560  -0.659  1.00 88.43           C  
ATOM     95  C   ALA    13       7.431  -9.233   0.007  1.00 88.20           C  
ATOM     96  CB  ALA    13       6.336  -7.043  -0.522  1.00 87.89           C  
ATOM     97  O   ALA    13       7.354  -9.643   1.167  1.00 87.28           O  
ATOM     98  N   THR    14       8.479  -9.420  -0.760  1.00 86.60           N  
ATOM     99  CA  THR    14       9.770  -9.918  -0.298  1.00 86.51           C  
ATOM    100  C   THR    14      10.867  -8.887  -0.546  1.00 87.16           C  
ATOM    101  CB  THR    14      10.139 -11.241  -0.992  1.00 85.22           C  
ATOM    102  O   THR    14      10.646  -7.892  -1.239  1.00 86.63           O  
ATOM    103  CG2 THR    14       8.999 -12.250  -0.897  1.00 80.29           C  
ATOM    104  OG1 THR    14      10.422 -10.987  -2.374  1.00 81.82           O  
ATOM    105  N   PRO    15      12.049  -9.102  -0.017  1.00 88.92           N  
ATOM    106  CA  PRO    15      13.127  -8.128  -0.204  1.00 89.35           C  
ATOM    107  C   PRO    15      13.466  -7.897  -1.674  1.00 89.56           C  
ATOM    108  CB  PRO    15      14.308  -8.762   0.536  1.00 88.22           C  
ATOM    109  O   PRO    15      13.896  -6.802  -2.048  1.00 88.92           O  
ATOM    110  CG  PRO    15      13.686  -9.543   1.649  1.00 86.56           C  
ATOM    111  CD  PRO    15      12.418 -10.168   1.142  1.00 85.77           C  
ATOM    112  N   THR    16      13.224  -8.832  -2.529  1.00 89.88           N  
ATOM    113  CA  THR    16      13.551  -8.671  -3.942  1.00 89.73           C  
ATOM    114  C   THR    16      12.563  -7.727  -4.621  1.00 90.10           C  
ATOM    115  CB  THR    16      13.556 -10.026  -4.673  1.00 87.99           C  
ATOM    116  O   THR    16      12.794  -7.283  -5.748  1.00 89.15           O  
ATOM    117  CG2 THR    16      14.642 -10.944  -4.121  1.00 78.41           C  
ATOM    118  OG1 THR    16      12.281 -10.658  -4.505  1.00 81.82           O  
ATOM    119  N   ASP    17      11.496  -7.350  -3.927  1.00 91.35           N  
ATOM    120  CA  ASP    17      10.463  -6.484  -4.485  1.00 91.77           C  
ATOM    121  C   ASP    17      10.770  -5.014  -4.208  1.00 92.22           C  
ATOM    122  CB  ASP    17       9.090  -6.851  -3.918  1.00 91.24           C  
ATOM    123  O   ASP    17      10.046  -4.126  -4.665  1.00 91.82           O  
ATOM    124  CG  ASP    17       8.599  -8.209  -4.386  1.00 90.47           C  
ATOM    125  OD1 ASP    17       8.677  -8.501  -5.599  1.00 89.37           O  
ATOM    126  OD2 ASP    17       8.126  -8.993  -3.536  1.00 88.42           O  
ATOM    127  N   VAL    18      11.853  -4.666  -3.511  1.00 94.37           N  
ATOM    128  CA  VAL    18      12.157  -3.317  -3.046  1.00 94.61           C  
ATOM    129  C   VAL    18      12.240  -2.366  -4.238  1.00 94.76           C  
ATOM    130  CB  VAL    18      13.474  -3.277  -2.239  1.00 93.69           C  
ATOM    131  O   VAL    18      11.714  -1.251  -4.188  1.00 94.38           O  
ATOM    132  CG1 VAL    18      13.979  -1.842  -2.099  1.00 88.60           C  
ATOM    133  CG2 VAL    18      13.277  -3.914  -0.865  1.00 88.43           C  
ATOM    134  N   PRO    19      12.854  -2.771  -5.363  1.00 94.32           N  
ATOM    135  CA  PRO    19      12.900  -1.825  -6.480  1.00 94.46           C  
ATOM    136  C   PRO    19      11.512  -1.440  -6.986  1.00 94.41           C  
ATOM    137  CB  PRO    19      13.681  -2.586  -7.554  1.00 93.65           C  
ATOM    138  O   PRO    19      11.278  -0.282  -7.338  1.00 93.89           O  
ATOM    139  CG  PRO    19      14.558  -3.527  -6.794  1.00 91.86           C  
ATOM    140  CD  PRO    19      13.796  -4.032  -5.602  1.00 90.97           C  
ATOM    141  N   PHE    20      10.556  -2.343  -7.000  1.00 94.24           N  
ATOM    142  CA  PHE    20       9.195  -2.049  -7.434  1.00 94.53           C  
ATOM    143  C   PHE    20       8.470  -1.192  -6.403  1.00 94.76           C  
ATOM    144  CB  PHE    20       8.417  -3.346  -7.680  1.00 93.65           C  
ATOM    145  O   PHE    20       7.747  -0.260  -6.761  1.00 94.43           O  
ATOM    146  CG  PHE    20       9.000  -4.207  -8.768  1.00 90.07           C  
ATOM    147  CD1 PHE    20       8.944  -3.804 -10.097  1.00 84.27           C  
ATOM    148  CD2 PHE    20       9.603  -5.419  -8.462  1.00 84.12           C  
ATOM    149  CE1 PHE    20       9.482  -4.599 -11.106  1.00 84.39           C  
ATOM    150  CE2 PHE    20      10.144  -6.219  -9.465  1.00 83.98           C  
ATOM    151  CZ  PHE    20      10.081  -5.807 -10.787  1.00 82.44           C  
ATOM    152  N   ILE    21       8.692  -1.488  -5.151  1.00 95.70           N  
ATOM    153  CA  ILE    21       8.072  -0.715  -4.081  1.00 95.87           C  
ATOM    154  C   ILE    21       8.568   0.728  -4.134  1.00 95.87           C  
ATOM    155  CB  ILE    21       8.364  -1.332  -2.695  1.00 95.44           C  
ATOM    156  O   ILE    21       7.778   1.668  -4.013  1.00 95.58           O  
ATOM    157  CG1 ILE    21       7.706  -2.712  -2.576  1.00 93.74           C  
ATOM    158  CG2 ILE    21       7.887  -0.400  -1.578  1.00 93.58           C  
ATOM    159  CD1 ILE    21       8.167  -3.514  -1.367  1.00 90.78           C  
ATOM    160  N   HIS    22       9.828   0.884  -4.353  1.00 96.35           N  
ATOM    161  CA  HIS    22      10.411   2.217  -4.457  1.00 96.41           C  
ATOM    162  C   HIS    22       9.807   2.993  -5.623  1.00 96.27           C  
ATOM    163  CB  HIS    22      11.930   2.127  -4.618  1.00 96.08           C  
ATOM    164  O   HIS    22       9.446   4.163  -5.475  1.00 95.85           O  
ATOM    165  CG  HIS    22      12.609   3.459  -4.654  1.00 94.89           C  
ATOM    166  CD2 HIS    22      12.970   4.300  -3.656  1.00 92.07           C  
ATOM    167  ND1 HIS    22      12.993   4.067  -5.829  1.00 91.71           N  
ATOM    168  CE1 HIS    22      13.564   5.227  -5.552  1.00 91.89           C  
ATOM    169  NE2 HIS    22      13.562   5.393  -4.240  1.00 93.14           N  
ATOM    170  N   LYS    23       9.657   2.362  -6.780  1.00 95.68           N  
ATOM    171  CA  LYS    23       9.061   3.010  -7.944  1.00 95.69           C  
ATOM    172  C   LYS    23       7.603   3.378  -7.682  1.00 95.72           C  
ATOM    173  CB  LYS    23       9.160   2.104  -9.172  1.00 94.86           C  
ATOM    174  O   LYS    23       7.148   4.452  -8.080  1.00 95.31           O  
ATOM    175  CG  LYS    23      10.563   1.995  -9.750  1.00 89.62           C  
ATOM    176  CD  LYS    23      10.616   1.006 -10.908  1.00 85.43           C  
ATOM    177  CE  LYS    23      12.049   0.725 -11.338  1.00 79.86           C  
ATOM    178  NZ  LYS    23      12.113  -0.328 -12.396  1.00 72.95           N  
ATOM    179  N   LEU    24       6.866   2.476  -7.043  1.00 96.01           N  
ATOM    180  CA  LEU    24       5.462   2.726  -6.731  1.00 96.13           C  
ATOM    181  C   LEU    24       5.321   3.893  -5.759  1.00 96.10           C  
ATOM    182  CB  LEU    24       4.814   1.472  -6.139  1.00 95.82           C  
ATOM    183  O   LEU    24       4.449   4.748  -5.932  1.00 95.82           O  
ATOM    184  CG  LEU    24       4.570   0.313  -7.107  1.00 94.87           C  
ATOM    185  CD1 LEU    24       4.242  -0.961  -6.336  1.00 92.75           C  
ATOM    186  CD2 LEU    24       3.450   0.658  -8.083  1.00 92.45           C  
ATOM    187  N   ILE    25       6.176   3.953  -4.757  1.00 96.26           N  
ATOM    188  CA  ILE    25       6.137   5.061  -3.809  1.00 96.27           C  
ATOM    189  C   ILE    25       6.448   6.370  -4.531  1.00 96.05           C  
ATOM    190  CB  ILE    25       7.129   4.843  -2.644  1.00 95.96           C  
ATOM    191  O   ILE    25       5.809   7.394  -4.277  1.00 95.56           O  
ATOM    192  CG1 ILE    25       6.739   3.600  -1.836  1.00 94.76           C  
ATOM    193  CG2 ILE    25       7.191   6.083  -1.747  1.00 94.67           C  
ATOM    194  CD1 ILE    25       7.804   3.145  -0.848  1.00 92.58           C  
ATOM    195  N   HIS    26       7.378   6.316  -5.450  1.00 95.65           N  
ATOM    196  CA  HIS    26       7.699   7.507  -6.228  1.00 95.63           C  
ATOM    197  C   HIS    26       6.507   7.958  -7.065  1.00 95.43           C  
ATOM    198  CB  HIS    26       8.906   7.247  -7.132  1.00 94.80           C  
ATOM    199  O   HIS    26       6.176   9.145  -7.094  1.00 94.77           O  
ATOM    200  CG  HIS    26       9.349   8.450  -7.902  1.00 89.82           C  
ATOM    201  CD2 HIS    26      10.125   9.500  -7.542  1.00 80.92           C  
ATOM    202  ND1 HIS    26       8.985   8.670  -9.213  1.00 79.37           N  
ATOM    203  CE1 HIS    26       9.521   9.807  -9.627  1.00 81.37           C  
ATOM    204  NE2 HIS    26      10.217  10.330  -8.632  1.00 82.43           N  
ATOM    205  N   GLN    27       5.859   7.063  -7.742  1.00 95.22           N  
ATOM    206  CA  GLN    27       4.688   7.411  -8.540  1.00 95.19           C  
ATOM    207  C   GLN    27       3.586   8.005  -7.668  1.00 95.16           C  
ATOM    208  CB  GLN    27       4.163   6.184  -9.286  1.00 94.31           C  
ATOM    209  O   GLN    27       2.892   8.936  -8.083  1.00 94.60           O  
ATOM    210  CG  GLN    27       5.024   5.770 -10.472  1.00 88.34           C  
ATOM    211  CD  GLN    27       4.401   4.654 -11.289  1.00 83.36           C  
ATOM    212  NE2 GLN    27       5.042   4.301 -12.397  1.00 79.17           N  
ATOM    213  OE1 GLN    27       3.352   4.112 -10.926  1.00 82.10           O  
ATOM    214  N   MET    28       3.424   7.416  -6.513  1.00 95.08           N  
ATOM    215  CA  MET    28       2.444   7.953  -5.572  1.00 95.14           C  
ATOM    216  C   MET    28       2.806   9.377  -5.164  1.00 94.83           C  
ATOM    217  CB  MET    28       2.344   7.063  -4.332  1.00 94.51           C  
ATOM    218  O   MET    28       1.934  10.244  -5.080  1.00 94.08           O  
ATOM    219  CG  MET    28       1.266   7.496  -3.352  1.00 91.50           C  
ATOM    220  SD  MET    28       1.052   6.307  -1.971  1.00 90.59           S  
ATOM    221  CE  MET    28       2.622   6.551  -1.094  1.00 84.45           C  
ATOM    222  N   ALA    29       4.074   9.617  -4.890  1.00 94.54           N  
ATOM    223  CA  ALA    29       4.531  10.954  -4.521  1.00 94.61           C  
ATOM    224  C   ALA    29       4.262  11.955  -5.641  1.00 94.47           C  
ATOM    225  CB  ALA    29       6.019  10.932  -4.177  1.00 93.97           C  
ATOM    226  O   ALA    29       3.854  13.090  -5.383  1.00 93.87           O  
ATOM    227  N   VAL    30       4.441  11.545  -6.878  1.00 94.68           N  
ATOM    228  CA  VAL    30       4.157  12.400  -8.026  1.00 94.60           C  
ATOM    229  C   VAL    30       2.660  12.689  -8.098  1.00 94.18           C  
ATOM    230  CB  VAL    30       4.640  11.758  -9.345  1.00 94.00           C  
ATOM    231  O   VAL    30       2.250  13.843  -8.242  1.00 93.22           O  
ATOM    232  CG1 VAL    30       4.149  12.560 -10.549  1.00 91.01           C  
ATOM    233  CG2 VAL    30       6.164  11.648  -9.359  1.00 90.24           C  
ATOM    234  N   PHE    31       1.878  11.635  -7.947  1.00 93.62           N  
ATOM    235  CA  PHE    31       0.428  11.780  -7.995  1.00 93.61           C  
ATOM    236  C   PHE    31      -0.057  12.734  -6.910  1.00 93.01           C  
ATOM    237  CB  PHE    31      -0.256  10.418  -7.840  1.00 93.29           C  
ATOM    238  O   PHE    31      -0.897  13.600  -7.167  1.00 91.82           O  
ATOM    239  CG  PHE    31      -1.748  10.504  -7.669  1.00 92.47           C  
ATOM    240  CD1 PHE    31      -2.573  10.765  -8.757  1.00 90.56           C  
ATOM    241  CD2 PHE    31      -2.328  10.324  -6.419  1.00 90.36           C  
ATOM    242  CE1 PHE    31      -3.955  10.845  -8.601  1.00 90.14           C  
ATOM    243  CE2 PHE    31      -3.708  10.402  -6.256  1.00 90.38           C  
ATOM    244  CZ  PHE    31      -4.519  10.664  -7.348  1.00 89.39           C  
ATOM    245  N   GLU    32       0.503  12.590  -5.761  1.00 92.84           N  
ATOM    246  CA  GLU    32       0.030  13.349  -4.607  1.00 92.57           C  
ATOM    247  C   GLU    32       0.673  14.732  -4.554  1.00 91.87           C  
ATOM    248  CB  GLU    32       0.314  12.587  -3.310  1.00 91.47           C  
ATOM    249  O   GLU    32       0.391  15.519  -3.649  1.00 90.03           O  
ATOM    250  CG  GLU    32      -0.475  11.293  -3.171  1.00 87.33           C  
ATOM    251  CD  GLU    32      -0.293  10.621  -1.819  1.00 83.67           C  
ATOM    252  OE1 GLU    32       0.738  10.867  -1.153  1.00 82.63           O  
ATOM    253  OE2 GLU    32      -1.188   9.842  -1.423  1.00 81.85           O  
ATOM    254  N   ARG    33       1.629  14.984  -5.517  1.00 92.95           N  
ATOM    255  CA  ARG    33       2.353  16.248  -5.596  1.00 92.68           C  
ATOM    256  C   ARG    33       3.183  16.483  -4.338  1.00 91.91           C  
ATOM    257  CB  ARG    33       1.381  17.412  -5.808  1.00 91.43           C  
ATOM    258  O   ARG    33       3.217  17.597  -3.810  1.00 89.71           O  
ATOM    259  CG  ARG    33       0.526  17.280  -7.058  1.00 88.05           C  
ATOM    260  CD  ARG    33      -0.485  18.412  -7.171  1.00 84.96           C  
ATOM    261  NE  ARG    33      -1.436  18.180  -8.254  1.00 82.18           N  
ATOM    262  NH1 ARG    33      -2.790  19.977  -7.729  1.00 66.69           N  
ATOM    263  NH2 ARG    33      -3.308  18.626  -9.508  1.00 62.52           N  
ATOM    264  CZ  ARG    33      -2.509  18.928  -8.495  1.00 79.38           C  
ATOM    265  N   LEU    34       3.814  15.493  -3.872  1.00 91.50           N  
ATOM    266  CA  LEU    34       4.611  15.544  -2.651  1.00 91.35           C  
ATOM    267  C   LEU    34       6.025  15.032  -2.903  1.00 91.33           C  
ATOM    268  CB  LEU    34       3.948  14.721  -1.543  1.00 89.97           C  
ATOM    269  O   LEU    34       6.649  14.454  -2.010  1.00 89.75           O  
ATOM    270  CG  LEU    34       2.594  15.226  -1.042  1.00 86.41           C  
ATOM    271  CD1 LEU    34       1.997  14.240  -0.043  1.00 80.98           C  
ATOM    272  CD2 LEU    34       2.738  16.609  -0.415  1.00 80.72           C  
ATOM    273  N   THR    35       6.562  15.198  -4.072  1.00 93.88           N  
ATOM    274  CA  THR    35       7.871  14.670  -4.442  1.00 93.84           C  
ATOM    275  C   THR    35       8.965  15.273  -3.565  1.00 92.88           C  
ATOM    276  CB  THR    35       8.186  14.945  -5.923  1.00 91.86           C  
ATOM    277  O   THR    35       9.993  14.639  -3.323  1.00 91.18           O  
ATOM    278  CG2 THR    35       7.316  14.090  -6.839  1.00 76.01           C  
ATOM    279  OG1 THR    35       7.945  16.329  -6.208  1.00 77.10           O  
ATOM    280  N   HIS    36       8.760  16.436  -3.100  1.00 92.55           N  
ATOM    281  CA  HIS    36       9.774  17.095  -2.284  1.00 92.32           C  
ATOM    282  C   HIS    36       9.960  16.378  -0.951  1.00 91.01           C  
ATOM    283  CB  HIS    36       9.400  18.559  -2.045  1.00 91.20           C  
ATOM    284  O   HIS    36      10.983  16.551  -0.286  1.00 88.69           O  
ATOM    285  CG  HIS    36       8.128  18.737  -1.279  1.00 88.13           C  
ATOM    286  CD2 HIS    36       7.905  19.135  -0.005  1.00 84.54           C  
ATOM    287  ND1 HIS    36       6.888  18.489  -1.829  1.00 84.86           N  
ATOM    288  CE1 HIS    36       5.956  18.729  -0.922  1.00 83.56           C  
ATOM    289  NE2 HIS    36       6.547  19.122   0.193  1.00 84.29           N  
ATOM    290  N   LEU    37       8.928  15.584  -0.595  1.00 90.13           N  
ATOM    291  CA  LEU    37       9.023  14.824   0.647  1.00 90.06           C  
ATOM    292  C   LEU    37       9.617  13.442   0.395  1.00 89.72           C  
ATOM    293  CB  LEU    37       7.645  14.689   1.300  1.00 88.61           C  
ATOM    294  O   LEU    37       9.868  12.689   1.338  1.00 88.11           O  
ATOM    295  CG  LEU    37       6.960  15.992   1.713  1.00 84.14           C  
ATOM    296  CD1 LEU    37       5.608  15.699   2.357  1.00 78.78           C  
ATOM    297  CD2 LEU    37       7.849  16.786   2.664  1.00 79.03           C  
ATOM    298  N   PHE    38       9.822  13.061  -0.804  1.00 92.23           N  
ATOM    299  CA  PHE    38      10.285  11.724  -1.158  1.00 92.57           C  
ATOM    300  C   PHE    38      11.805  11.639  -1.079  1.00 91.43           C  
ATOM    301  CB  PHE    38       9.810  11.344  -2.564  1.00 91.94           C  
ATOM    302  O   PHE    38      12.505  12.082  -1.992  1.00 89.38           O  
ATOM    303  CG  PHE    38      10.149   9.932  -2.958  1.00 91.46           C  
ATOM    304  CD1 PHE    38       9.665   8.856  -2.224  1.00 89.28           C  
ATOM    305  CD2 PHE    38      10.951   9.680  -4.063  1.00 89.18           C  
ATOM    306  CE1 PHE    38       9.976   7.547  -2.587  1.00 89.54           C  
ATOM    307  CE2 PHE    38      11.267   8.375  -4.432  1.00 89.64           C  
ATOM    308  CZ  PHE    38      10.779   7.310  -3.691  1.00 88.83           C  
ATOM    309  N   VAL    39      12.278  11.060   0.035  1.00 92.63           N  
ATOM    310  CA  VAL    39      13.720  10.962   0.231  1.00 92.29           C  
ATOM    311  C   VAL    39      14.126   9.496   0.364  1.00 91.65           C  
ATOM    312  CB  VAL    39      14.179  11.757   1.474  1.00 90.61           C  
ATOM    313  O   VAL    39      15.309   9.184   0.522  1.00 89.60           O  
ATOM    314  CG1 VAL    39      13.956  13.254   1.270  1.00 81.98           C  
ATOM    315  CG2 VAL    39      13.444  11.269   2.721  1.00 81.28           C  
ATOM    316  N   ALA    40      13.161   8.623   0.259  1.00 92.72           N  
ATOM    317  CA  ALA    40      13.432   7.197   0.414  1.00 92.94           C  
ATOM    318  C   ALA    40      14.324   6.682  -0.713  1.00 93.07           C  
ATOM    319  CB  ALA    40      12.126   6.408   0.457  1.00 91.93           C  
ATOM    320  O   ALA    40      14.166   7.083  -1.869  1.00 92.41           O  
ATOM    321  N   THR    41      15.262   5.837  -0.366  1.00 94.38           N  
ATOM    322  CA  THR    41      16.105   5.143  -1.334  1.00 94.63           C  
ATOM    323  C   THR    41      15.833   3.642  -1.311  1.00 94.60           C  
ATOM    324  CB  THR    41      17.598   5.401  -1.058  1.00 93.79           C  
ATOM    325  O   THR    41      15.233   3.129  -0.363  1.00 94.09           O  
ATOM    326  CG2 THR    41      17.895   6.895  -0.988  1.00 89.41           C  
ATOM    327  OG1 THR    41      17.960   4.794   0.188  1.00 90.65           O  
ATOM    328  N   GLU    42      16.206   3.000  -2.333  1.00 94.52           N  
ATOM    329  CA  GLU    42      16.063   1.547  -2.355  1.00 94.64           C  
ATOM    330  C   GLU    42      16.816   0.901  -1.195  1.00 94.08           C  
ATOM    331  CB  GLU    42      16.559   0.978  -3.687  1.00 93.38           C  
ATOM    332  O   GLU    42      16.301  -0.010  -0.545  1.00 93.00           O  
ATOM    333  CG  GLU    42      15.647   1.288  -4.865  1.00 87.77           C  
ATOM    334  CD  GLU    42      16.067   0.589  -6.148  1.00 83.85           C  
ATOM    335  OE1 GLU    42      16.691  -0.495  -6.073  1.00 83.71           O  
ATOM    336  OE2 GLU    42      15.772   1.129  -7.237  1.00 83.76           O  
ATOM    337  N   SER    43      18.028   1.377  -0.976  1.00 93.84           N  
ATOM    338  CA  SER    43      18.811   0.826   0.125  1.00 93.76           C  
ATOM    339  C   SER    43      18.139   1.089   1.468  1.00 93.24           C  
ATOM    340  CB  SER    43      20.222   1.417   0.128  1.00 92.64           C  
ATOM    341  O   SER    43      18.122   0.219   2.341  1.00 92.04           O  
ATOM    342  OG  SER    43      20.177   2.826   0.274  1.00 79.89           O  
ATOM    343  N   GLY    44      17.628   2.292   1.614  1.00 91.70           N  
ATOM    344  CA  GLY    44      16.892   2.585   2.833  1.00 91.48           C  
ATOM    345  C   GLY    44      15.700   1.671   3.045  1.00 91.57           C  
ATOM    346  O   GLY    44      15.474   1.184   4.155  1.00 90.63           O  
ATOM    347  N   LEU    45      14.918   1.463   2.003  1.00 92.93           N  
ATOM    348  CA  LEU    45      13.770   0.567   2.083  1.00 93.01           C  
ATOM    349  C   LEU    45      14.214  -0.859   2.390  1.00 92.36           C  
ATOM    350  CB  LEU    45      12.974   0.597   0.775  1.00 92.60           C  
ATOM    351  O   LEU    45      13.603  -1.539   3.218  1.00 91.24           O  
ATOM    352  CG  LEU    45      12.223   1.893   0.468  1.00 91.54           C  
ATOM    353  CD1 LEU    45      11.575   1.816  -0.911  1.00 89.40           C  
ATOM    354  CD2 LEU    45      11.177   2.173   1.541  1.00 89.09           C  
ATOM    355  N   ALA    46      15.270  -1.356   1.761  1.00 91.59           N  
ATOM    356  CA  ALA    46      15.760  -2.716   1.968  1.00 91.03           C  
ATOM    357  C   ALA    46      16.156  -2.941   3.425  1.00 89.87           C  
ATOM    358  CB  ALA    46      16.945  -3.000   1.048  1.00 90.13           C  
ATOM    359  O   ALA    46      15.940  -4.024   3.973  1.00 87.91           O  
ATOM    360  N   SER    47      16.632  -1.966   4.044  1.00 89.14           N  
ATOM    361  CA  SER    47      17.152  -2.116   5.400  1.00 88.32           C  
ATOM    362  C   SER    47      16.042  -1.978   6.436  1.00 87.54           C  
ATOM    363  CB  SER    47      18.245  -1.082   5.672  1.00 86.92           C  
ATOM    364  O   SER    47      16.198  -2.407   7.581  1.00 85.45           O  
ATOM    365  OG  SER    47      17.710   0.230   5.669  1.00 78.56           O  
ATOM    366  N   THR    48      14.861  -1.382   6.068  1.00 88.57           N  
ATOM    367  CA  THR    48      13.873  -1.083   7.098  1.00 88.20           C  
ATOM    368  C   THR    48      12.588  -1.871   6.859  1.00 87.98           C  
ATOM    369  CB  THR    48      13.553   0.423   7.144  1.00 87.03           C  
ATOM    370  O   THR    48      11.935  -2.307   7.810  1.00 86.69           O  
ATOM    371  CG2 THR    48      14.787   1.236   7.521  1.00 82.63           C  
ATOM    372  OG1 THR    48      13.090   0.847   5.856  1.00 83.84           O  
ATOM    373  N   LEU    49      12.077  -2.072   5.638  1.00 89.24           N  
ATOM    374  CA  LEU    49      10.762  -2.626   5.337  1.00 89.00           C  
ATOM    375  C   LEU    49      10.680  -4.090   5.755  1.00 87.98           C  
ATOM    376  CB  LEU    49      10.453  -2.492   3.843  1.00 87.82           C  
ATOM    377  O   LEU    49       9.616  -4.566   6.158  1.00 85.94           O  
ATOM    378  CG  LEU    49      10.018  -1.107   3.362  1.00 84.35           C  
ATOM    379  CD1 LEU    49       9.742  -1.129   1.863  1.00 79.21           C  
ATOM    380  CD2 LEU    49       8.788  -0.635   4.131  1.00 79.54           C  
ATOM    381  N   PHE    50      11.770  -4.803   5.750  1.00 85.13           N  
ATOM    382  CA  PHE    50      11.714  -6.246   5.950  1.00 84.70           C  
ATOM    383  C   PHE    50      12.499  -6.651   7.191  1.00 82.90           C  
ATOM    384  CB  PHE    50      12.258  -6.982   4.721  1.00 83.87           C  
ATOM    385  O   PHE    50      12.813  -7.829   7.377  1.00 79.62           O  
ATOM    386  CG  PHE    50      11.493  -6.699   3.457  1.00 85.56           C  
ATOM    387  CD1 PHE    50      10.285  -7.337   3.201  1.00 83.94           C  
ATOM    388  CD2 PHE    50      11.982  -5.794   2.523  1.00 84.20           C  
ATOM    389  CE1 PHE    50       9.575  -7.077   2.031  1.00 84.54           C  
ATOM    390  CE2 PHE    50      11.278  -5.530   1.352  1.00 84.48           C  
ATOM    391  CZ  PHE    50      10.075  -6.173   1.107  1.00 83.20           C  
ATOM    392  N   ASN    51      12.829  -5.671   7.986  1.00 84.63           N  
ATOM    393  CA  ASN    51      13.544  -5.909   9.236  1.00 83.48           C  
ATOM    394  C   ASN    51      12.635  -5.718  10.446  1.00 82.02           C  
ATOM    395  CB  ASN    51      14.765  -4.991   9.339  1.00 80.40           C  
ATOM    396  O   ASN    51      12.543  -4.617  10.992  1.00 77.62           O  
ATOM    397  CG  ASN    51      15.815  -5.522  10.294  1.00 73.34           C  
ATOM    398  ND2 ASN    51      16.848  -4.725  10.541  1.00 66.96           N  
ATOM    399  OD1 ASN    51      15.700  -6.639  10.805  1.00 66.65           O  
ATOM    400  N   SER    52      11.876  -6.786  10.708  1.00 75.44           N  
ATOM    401  CA  SER    52      10.915  -6.731  11.805  1.00 74.75           C  
ATOM    402  C   SER    52      11.619  -6.759  13.158  1.00 76.14           C  
ATOM    403  CB  SER    52       9.927  -7.894  11.711  1.00 70.41           C  
ATOM    404  O   SER    52      12.521  -7.570  13.378  1.00 73.19           O  
ATOM    405  OG  SER    52       8.898  -7.759  12.677  1.00 63.29           O  
ATOM    406  N   ARG    53      11.332  -5.795  14.058  1.00 75.68           N  
ATOM    407  CA  ARG    53      11.706  -5.625  15.458  1.00 77.05           C  
ATOM    408  C   ARG    53      10.496  -5.249  16.307  1.00 76.74           C  
ATOM    409  CB  ARG    53      12.796  -4.561  15.599  1.00 72.46           C  
ATOM    410  O   ARG    53       9.446  -4.886  15.773  1.00 74.94           O  
ATOM    411  CG  ARG    53      14.069  -4.876  14.829  1.00 67.05           C  
ATOM    412  CD  ARG    53      15.123  -3.793  15.013  1.00 65.62           C  
ATOM    413  NE  ARG    53      16.290  -4.027  14.167  1.00 54.24           N  
ATOM    414  NH1 ARG    53      17.477  -2.205  14.945  1.00 42.83           N  
ATOM    415  NH2 ARG    53      18.385  -3.572  13.345  1.00 39.18           N  
ATOM    416  CZ  ARG    53      17.381  -3.268  14.154  1.00 59.26           C  
ATOM    417  N   PRO    54      10.569  -5.503  17.622  1.00 68.62           N  
ATOM    418  CA  PRO    54       9.356  -5.328  18.424  1.00 67.89           C  
ATOM    419  C   PRO    54       8.691  -3.972  18.199  1.00 65.47           C  
ATOM    420  CB  PRO    54       9.863  -5.455  19.863  1.00 60.17           C  
ATOM    421  O   PRO    54       7.478  -3.838  18.380  1.00 60.05           O  
ATOM    422  CG  PRO    54      11.090  -6.302  19.762  1.00 57.99           C  
ATOM    423  CD  PRO    54      11.710  -6.085  18.411  1.00 56.92           C  
ATOM    424  N   PHE    55       9.274  -3.058  17.680  1.00 66.59           N  
ATOM    425  CA  PHE    55       8.712  -1.729  17.473  1.00 67.51           C  
ATOM    426  C   PHE    55       8.671  -1.383  15.989  1.00 64.31           C  
ATOM    427  CB  PHE    55       9.522  -0.676  18.235  1.00 60.25           C  
ATOM    428  O   PHE    55       8.416  -0.235  15.621  1.00 59.22           O  
ATOM    429  CG  PHE    55       9.739  -1.011  19.686  1.00 57.10           C  
ATOM    430  CD1 PHE    55       8.685  -0.963  20.591  1.00 46.30           C  
ATOM    431  CD2 PHE    55      10.998  -1.374  20.146  1.00 58.21           C  
ATOM    432  CE1 PHE    55       8.883  -1.272  21.934  1.00 59.32           C  
ATOM    433  CE2 PHE    55      11.204  -1.684  21.488  1.00 67.70           C  
ATOM    434  CZ  PHE    55      10.145  -1.632  22.380  1.00 49.46           C  
ATOM    435  N   GLN    56       9.005  -2.394  15.356  1.00 78.61           N  
ATOM    436  CA  GLN    56       8.996  -2.149  13.917  1.00 79.66           C  
ATOM    437  C   GLN    56       8.328  -3.298  13.168  1.00 75.17           C  
ATOM    438  CB  GLN    56      10.420  -1.942  13.399  1.00 71.67           C  
ATOM    439  O   GLN    56       8.823  -4.427  13.182  1.00 67.87           O  
ATOM    440  CG  GLN    56      11.080  -0.667  13.908  1.00 62.42           C  
ATOM    441  CD  GLN    56      12.481  -0.472  13.359  1.00 60.73           C  
ATOM    442  NE2 GLN    56      13.096   0.658  13.692  1.00 49.85           N  
ATOM    443  OE1 GLN    56      13.006  -1.330  12.643  1.00 63.94           O  
ATOM    444  N   ALA    57       7.169  -3.147  12.871  1.00 83.86           N  
ATOM    445  CA  ALA    57       6.454  -4.162  12.101  1.00 83.87           C  
ATOM    446  C   ALA    57       5.711  -3.535  10.924  1.00 83.94           C  
ATOM    447  CB  ALA    57       5.481  -4.922  12.997  1.00 81.28           C  
ATOM    448  O   ALA    57       4.976  -2.560  11.095  1.00 81.22           O  
ATOM    449  N   VAL    58       6.108  -3.951   9.715  1.00 88.11           N  
ATOM    450  CA  VAL    58       5.473  -3.465   8.494  1.00 88.25           C  
ATOM    451  C   VAL    58       5.128  -4.644   7.587  1.00 88.39           C  
ATOM    452  CB  VAL    58       6.378  -2.463   7.743  1.00 86.34           C  
ATOM    453  O   VAL    58       5.853  -5.641   7.551  1.00 87.22           O  
ATOM    454  CG1 VAL    58       5.716  -2.004   6.445  1.00 76.18           C  
ATOM    455  CG2 VAL    58       6.701  -1.265   8.635  1.00 75.58           C  
ATOM    456  N   THR    59       4.045  -4.532   6.966  1.00 88.78           N  
ATOM    457  CA  THR    59       3.635  -5.521   5.974  1.00 89.07           C  
ATOM    458  C   THR    59       3.328  -4.851   4.638  1.00 89.60           C  
ATOM    459  CB  THR    59       2.403  -6.312   6.451  1.00 88.11           C  
ATOM    460  O   THR    59       2.676  -3.806   4.597  1.00 89.15           O  
ATOM    461  CG2 THR    59       2.022  -7.393   5.445  1.00 84.28           C  
ATOM    462  OG1 THR    59       2.697  -6.930   7.710  1.00 85.93           O  
ATOM    463  N   VAL    60       3.824  -5.447   3.597  1.00 91.35           N  
ATOM    464  CA  VAL    60       3.555  -4.946   2.253  1.00 91.42           C  
ATOM    465  C   VAL    60       2.911  -6.046   1.411  1.00 91.18           C  
ATOM    466  CB  VAL    60       4.843  -4.437   1.568  1.00 90.69           C  
ATOM    467  O   VAL    60       3.452  -7.148   1.299  1.00 90.33           O  
ATOM    468  CG1 VAL    60       4.530  -3.863   0.188  1.00 87.78           C  
ATOM    469  CG2 VAL    60       5.533  -3.390   2.442  1.00 87.23           C  
ATOM    470  N   PHE    61       1.735  -5.676   0.889  1.00 89.71           N  
ATOM    471  CA  PHE    61       1.140  -6.490  -0.164  1.00 89.87           C  
ATOM    472  C   PHE    61       1.413  -5.886  -1.536  1.00 90.01           C  
ATOM    473  CB  PHE    61      -0.370  -6.635   0.055  1.00 89.37           C  
ATOM    474  O   PHE    61       1.400  -4.663  -1.695  1.00 89.50           O  
ATOM    475  CG  PHE    61      -0.732  -7.384   1.308  1.00 88.75           C  
ATOM    476  CD1 PHE    61       0.186  -8.228   1.921  1.00 87.41           C  
ATOM    477  CD2 PHE    61      -1.993  -7.244   1.875  1.00 87.40           C  
ATOM    478  CE1 PHE    61      -0.147  -8.923   3.081  1.00 86.06           C  
ATOM    479  CE2 PHE    61      -2.333  -7.936   3.034  1.00 86.07           C  
ATOM    480  CZ  PHE    61      -1.409  -8.775   3.635  1.00 85.63           C  
ATOM    481  N   LEU    62       1.688  -6.760  -2.470  1.00 90.71           N  
ATOM    482  CA  LEU    62       1.745  -6.369  -3.874  1.00 90.66           C  
ATOM    483  C   LEU    62       0.587  -6.979  -4.657  1.00 90.45           C  
ATOM    484  CB  LEU    62       3.077  -6.796  -4.496  1.00 90.04           C  
ATOM    485  O   LEU    62       0.186  -8.116  -4.395  1.00 89.65           O  
ATOM    486  CG  LEU    62       4.336  -6.155  -3.909  1.00 89.02           C  
ATOM    487  CD1 LEU    62       5.580  -6.692  -4.609  1.00 87.12           C  
ATOM    488  CD2 LEU    62       4.266  -4.636  -4.022  1.00 87.04           C  
ATOM    489  N   LEU    63       0.056  -6.162  -5.520  1.00 89.96           N  
ATOM    490  CA  LEU    63      -0.902  -6.662  -6.500  1.00 89.81           C  
ATOM    491  C   LEU    63      -0.235  -6.874  -7.855  1.00 89.72           C  
ATOM    492  CB  LEU    63      -2.078  -5.692  -6.643  1.00 89.04           C  
ATOM    493  O   LEU    63       0.325  -5.937  -8.429  1.00 88.88           O  
ATOM    494  CG  LEU    63      -3.248  -6.167  -7.506  1.00 87.18           C  
ATOM    495  CD1 LEU    63      -4.568  -5.663  -6.933  1.00 84.45           C  
ATOM    496  CD2 LEU    63      -3.073  -5.703  -8.948  1.00 84.50           C  
ATOM    497  N   GLU    64      -0.322  -8.038  -8.326  1.00 88.12           N  
ATOM    498  CA  GLU    64       0.244  -8.421  -9.615  1.00 87.95           C  
ATOM    499  C   GLU    64      -0.849  -8.820 -10.602  1.00 87.63           C  
ATOM    500  CB  GLU    64       1.242  -9.570  -9.444  1.00 87.15           C  
ATOM    501  O   GLU    64      -1.879  -9.372 -10.206  1.00 86.64           O  
ATOM    502  CG  GLU    64       2.495  -9.186  -8.669  1.00 86.20           C  
ATOM    503  CD  GLU    64       3.426 -10.360  -8.415  1.00 85.05           C  
ATOM    504  OE1 GLU    64       2.954 -11.519  -8.408  1.00 82.57           O  
ATOM    505  OE2 GLU    64       4.639 -10.118  -8.220  1.00 81.20           O  
ATOM    506  N   ILE    65      -0.523  -8.544 -11.840  1.00 86.57           N  
ATOM    507  CA  ILE    65      -1.424  -8.862 -12.943  1.00 86.13           C  
ATOM    508  C   ILE    65      -0.687  -9.701 -13.985  1.00 85.88           C  
ATOM    509  CB  ILE    65      -1.995  -7.582 -13.593  1.00 84.92           C  
ATOM    510  O   ILE    65       0.482  -9.447 -14.282  1.00 84.66           O  
ATOM    511  CG1 ILE    65      -2.760  -6.752 -12.555  1.00 78.83           C  
ATOM    512  CG2 ILE    65      -2.894  -7.935 -14.782  1.00 78.47           C  
ATOM    513  CD1 ILE    65      -3.353  -5.464 -13.109  1.00 77.10           C  
ATOM    514  N   SER    66      -1.450 -10.658 -14.555  1.00 83.63           N  
ATOM    515  CA  SER    66      -0.882 -11.581 -15.532  1.00 83.41           C  
ATOM    516  C   SER    66      -1.908 -11.961 -16.594  1.00 83.33           C  
ATOM    517  CB  SER    66      -0.361 -12.841 -14.840  1.00 82.55           C  
ATOM    518  O   SER    66      -3.105 -12.043 -16.308  1.00 82.27           O  
ATOM    519  OG  SER    66       0.110 -13.779 -15.792  1.00 82.17           O  
ATOM    520  N   PRO    67      -1.425 -12.185 -17.802  1.00 80.74           N  
ATOM    521  CA  PRO    67      -2.343 -12.689 -18.827  1.00 80.36           C  
ATOM    522  C   PRO    67      -2.710 -14.156 -18.619  1.00 80.42           C  
ATOM    523  CB  PRO    67      -1.557 -12.501 -20.127  1.00 79.21           C  
ATOM    524  O   PRO    67      -3.673 -14.646 -19.215  1.00 78.98           O  
ATOM    525  CG  PRO    67      -0.122 -12.488 -19.708  1.00 77.61           C  
ATOM    526  CD  PRO    67      -0.036 -11.919 -18.321  1.00 76.50           C  
ATOM    527  N   SER    68      -1.987 -14.791 -17.847  1.00 79.61           N  
ATOM    528  CA  SER    68      -2.198 -16.203 -17.544  1.00 79.39           C  
ATOM    529  C   SER    68      -2.508 -16.410 -16.066  1.00 79.98           C  
ATOM    530  CB  SER    68      -0.969 -17.025 -17.936  1.00 78.16           C  
ATOM    531  O   SER    68      -2.031 -15.658 -15.214  1.00 79.29           O  
ATOM    532  OG  SER    68      -0.675 -16.864 -19.313  1.00 73.49           O  
ATOM    533  N   PRO    69      -3.373 -17.435 -15.844  1.00 78.37           N  
ATOM    534  CA  PRO    69      -3.691 -17.691 -14.438  1.00 78.22           C  
ATOM    535  C   PRO    69      -2.450 -17.968 -13.592  1.00 78.69           C  
ATOM    536  CB  PRO    69      -4.596 -18.924 -14.499  1.00 76.94           C  
ATOM    537  O   PRO    69      -1.507 -18.607 -14.065  1.00 77.68           O  
ATOM    538  CG  PRO    69      -5.098 -18.959 -15.907  1.00 74.96           C  
ATOM    539  CD  PRO    69      -4.064 -18.332 -16.797  1.00 73.31           C  
ATOM    540  N   PHE    70      -2.456 -17.389 -12.453  1.00 78.42           N  
ATOM    541  CA  PHE    70      -1.384 -17.699 -11.515  1.00 78.33           C  
ATOM    542  C   PHE    70      -1.514 -19.126 -10.995  1.00 78.17           C  
ATOM    543  CB  PHE    70      -1.391 -16.711 -10.343  1.00 77.37           C  
ATOM    544  O   PHE    70      -2.625 -19.633 -10.830  1.00 76.54           O  
ATOM    545  CG  PHE    70      -0.955 -15.321 -10.719  1.00 78.87           C  
ATOM    546  CD1 PHE    70       0.394 -15.006 -10.830  1.00 78.46           C  
ATOM    547  CD2 PHE    70      -1.895 -14.328 -10.962  1.00 78.94           C  
ATOM    548  CE1 PHE    70       0.800 -13.720 -11.177  1.00 77.74           C  
ATOM    549  CE2 PHE    70      -1.497 -13.040 -11.310  1.00 77.54           C  
ATOM    550  CZ  PHE    70      -0.149 -12.738 -11.416  1.00 73.49           C  
ATOM    551  N   PRO    71      -0.371 -19.768 -10.856  1.00 74.47           N  
ATOM    552  CA  PRO    71      -0.450 -21.078 -10.206  1.00 73.50           C  
ATOM    553  C   PRO    71      -1.016 -21.001  -8.789  1.00 73.90           C  
ATOM    554  CB  PRO    71       1.005 -21.552 -10.187  1.00 72.07           C  
ATOM    555  O   PRO    71      -0.829 -19.994  -8.101  1.00 71.73           O  
ATOM    556  CG  PRO    71       1.814 -20.308 -10.365  1.00 69.36           C  
ATOM    557  CD  PRO    71       0.957 -19.273 -11.036  1.00 68.16           C  
ATOM    558  N   THR    72      -1.901 -21.908  -8.470  1.00 66.80           N  
ATOM    559  CA  THR    72      -2.370 -21.978  -7.090  1.00 65.60           C  
ATOM    560  C   THR    72      -1.202 -22.204  -6.134  1.00 66.20           C  
ATOM    561  CB  THR    72      -3.409 -23.100  -6.910  1.00 62.82           C  
ATOM    562  O   THR    72      -0.451 -23.170  -6.281  1.00 63.20           O  
ATOM    563  CG2 THR    72      -4.810 -22.527  -6.724  1.00 57.17           C  
ATOM    564  OG1 THR    72      -3.400 -23.943  -8.069  1.00 60.10           O  
ATOM    565  N   THR    73      -0.730 -21.160  -5.588  1.00 61.49           N  
ATOM    566  CA  THR    73       0.347 -21.354  -4.624  1.00 60.04           C  
ATOM    567  C   THR    73      -0.187 -21.290  -3.196  1.00 61.14           C  
ATOM    568  CB  THR    73       1.457 -20.302  -4.808  1.00 57.06           C  
ATOM    569  O   THR    73      -1.055 -20.471  -2.889  1.00 57.97           O  
ATOM    570  CG2 THR    73       2.136 -20.451  -6.165  1.00 52.28           C  
ATOM    571  OG1 THR    73       0.886 -18.992  -4.713  1.00 54.06           O  
ATOM    572  N   HIS    74      -0.123 -22.271  -2.432  1.00 52.82           N  
ATOM    573  CA  HIS    74      -0.164 -22.298  -0.975  1.00 52.92           C  
ATOM    574  C   HIS    74       1.164 -21.844  -0.378  1.00 52.51           C  
ATOM    575  CB  HIS    74      -0.512 -23.701  -0.474  1.00 48.68           C  
ATOM    576  O   HIS    74       2.204 -22.457  -0.627  1.00 50.02           O  
ATOM    577  CG  HIS    74      -1.962 -24.044  -0.608  1.00 46.10           C  
ATOM    578  CD2 HIS    74      -2.601 -24.891  -1.449  1.00 41.90           C  
ATOM    579  ND1 HIS    74      -2.936 -23.480   0.187  1.00 41.73           N  
ATOM    580  CE1 HIS    74      -4.115 -23.969  -0.159  1.00 39.60           C  
ATOM    581  NE2 HIS    74      -3.939 -24.827  -1.149  1.00 37.07           N  
ATOM    582  N   ASP    75       1.230 -20.549  -0.181  1.00 54.11           N  
ATOM    583  CA  ASP    75       2.427 -20.176   0.566  1.00 53.75           C  
ATOM    584  C   ASP    75       2.397 -20.756   1.978  1.00 54.92           C  
ATOM    585  CB  ASP    75       2.569 -18.654   0.626  1.00 50.72           C  
ATOM    586  O   ASP    75       1.672 -20.261   2.843  1.00 53.56           O  
ATOM    587  CG  ASP    75       3.987 -18.202   0.931  1.00 49.41           C  
ATOM    588  OD1 ASP    75       4.847 -19.056   1.235  1.00 50.79           O  
ATOM    589  OD2 ASP    75       4.245 -16.980   0.870  1.00 50.18           O  
ATOM    590  N   ALA    76       2.913 -21.995   2.115  1.00 50.34           N  
ATOM    591  CA  ALA    76       3.002 -22.713   3.383  1.00 49.84           C  
ATOM    592  C   ALA    76       3.775 -21.902   4.419  1.00 50.62           C  
ATOM    593  CB  ALA    76       3.662 -24.075   3.178  1.00 44.18           C  
ATOM    594  O   ALA    76       3.660 -22.150   5.622  1.00 47.80           O  
ATOM    595  N   SER    77       4.611 -20.959   3.992  1.00 52.36           N  
ATOM    596  CA  SER    77       5.588 -20.347   4.887  1.00 51.70           C  
ATOM    597  C   SER    77       4.955 -19.238   5.720  1.00 52.16           C  
ATOM    598  CB  SER    77       6.769 -19.789   4.093  1.00 47.10           C  
ATOM    599  O   SER    77       5.542 -18.780   6.703  1.00 49.52           O  
ATOM    600  OG  SER    77       6.344 -18.756   3.219  1.00 43.17           O  
ATOM    601  N   SER    78       3.826 -18.931   5.473  1.00 57.21           N  
ATOM    602  CA  SER    78       3.182 -17.902   6.283  1.00 56.58           C  
ATOM    603  C   SER    78       1.804 -18.353   6.755  1.00 58.19           C  
ATOM    604  CB  SER    78       3.057 -16.598   5.493  1.00 52.87           C  
ATOM    605  O   SER    78       0.788 -17.991   6.159  1.00 55.99           O  
ATOM    606  OG  SER    78       3.276 -15.479   6.334  1.00 49.97           O  
ATOM    607  N   PRO    79       1.840 -19.309   7.693  1.00 54.10           N  
ATOM    608  CA  PRO    79       0.560 -19.855   8.149  1.00 52.06           C  
ATOM    609  C   PRO    79      -0.439 -18.769   8.540  1.00 54.31           C  
ATOM    610  CB  PRO    79       0.951 -20.701   9.364  1.00 46.84           C  
ATOM    611  O   PRO    79      -1.651 -18.976   8.442  1.00 51.36           O  
ATOM    612  CG  PRO    79       2.404 -20.423   9.572  1.00 42.07           C  
ATOM    613  CD  PRO    79       2.907 -19.619   8.407  1.00 44.16           C  
ATOM    614  N   ASP    80       0.075 -17.571   8.990  1.00 57.91           N  
ATOM    615  CA  ASP    80      -0.792 -16.470   9.396  1.00 56.42           C  
ATOM    616  C   ASP    80      -1.182 -15.606   8.198  1.00 57.61           C  
ATOM    617  CB  ASP    80      -0.108 -15.612  10.463  1.00 52.62           C  
ATOM    618  O   ASP    80      -1.946 -14.649   8.339  1.00 54.96           O  
ATOM    619  CG  ASP    80       0.071 -16.340  11.783  1.00 49.18           C  
ATOM    620  OD1 ASP    80      -0.721 -17.258  12.086  1.00 50.92           O  
ATOM    621  OD2 ASP    80       1.011 -15.990  12.529  1.00 53.28           O  
ATOM    622  N   PHE    81      -0.587 -15.947   7.077  1.00 63.05           N  
ATOM    623  CA  PHE    81      -0.953 -15.202   5.878  1.00 62.13           C  
ATOM    624  C   PHE    81      -1.855 -16.036   4.977  1.00 62.93           C  
ATOM    625  CB  PHE    81       0.300 -14.768   5.110  1.00 58.89           C  
ATOM    626  O   PHE    81      -1.533 -17.182   4.656  1.00 59.94           O  
ATOM    627  CG  PHE    81       0.011 -13.886   3.926  1.00 56.29           C  
ATOM    628  CD1 PHE    81      -0.282 -12.538   4.100  1.00 53.36           C  
ATOM    629  CD2 PHE    81       0.032 -14.404   2.637  1.00 54.47           C  
ATOM    630  CE1 PHE    81      -0.550 -11.719   3.006  1.00 51.13           C  
ATOM    631  CE2 PHE    81      -0.235 -13.591   1.539  1.00 51.82           C  
ATOM    632  CZ  PHE    81      -0.527 -12.250   1.725  1.00 53.09           C  
ATOM    633  N   THR    82      -3.164 -15.638   4.854  1.00 55.86           N  
ATOM    634  CA  THR    82      -4.032 -16.201   3.826  1.00 54.54           C  
ATOM    635  C   THR    82      -3.662 -15.657   2.449  1.00 55.96           C  
ATOM    636  CB  THR    82      -5.513 -15.899   4.118  1.00 51.12           C  
ATOM    637  O   THR    82      -3.833 -14.466   2.179  1.00 53.32           O  
ATOM    638  CG2 THR    82      -6.430 -16.711   3.209  1.00 46.19           C  
ATOM    639  OG1 THR    82      -5.801 -16.227   5.483  1.00 46.47           O  
ATOM    640  N   PRO    83      -2.725 -16.335   1.778  1.00 55.69           N  
ATOM    641  CA  PRO    83      -2.587 -15.821   0.413  1.00 53.84           C  
ATOM    642  C   PRO    83      -3.933 -15.530  -0.246  1.00 55.60           C  
ATOM    643  CB  PRO    83      -1.855 -16.951  -0.316  1.00 50.51           C  
ATOM    644  O   PRO    83      -4.872 -16.319  -0.117  1.00 52.95           O  
ATOM    645  CG  PRO    83      -1.563 -17.964   0.743  1.00 47.08           C  
ATOM    646  CD  PRO    83      -2.294 -17.569   1.994  1.00 47.92           C  
ATOM    647  N   PHE    84      -4.288 -14.331  -0.294  1.00 57.53           N  
ATOM    648  CA  PHE    84      -5.411 -13.952  -1.143  1.00 56.09           C  
ATOM    649  C   PHE    84      -5.068 -14.153  -2.615  1.00 57.79           C  
ATOM    650  CB  PHE    84      -5.810 -12.495  -0.891  1.00 50.65           C  
ATOM    651  O   PHE    84      -4.332 -13.356  -3.200  1.00 54.18           O  
ATOM    652  CG  PHE    84      -7.106 -12.342  -0.140  1.00 46.63           C  
ATOM    653  CD1 PHE    84      -8.308 -12.199  -0.822  1.00 41.86           C  
ATOM    654  CD2 PHE    84      -7.121 -12.342   1.248  1.00 43.82           C  
ATOM    655  CE1 PHE    84      -9.508 -12.057  -0.130  1.00 42.23           C  
ATOM    656  CE2 PHE    84      -8.317 -12.201   1.947  1.00 45.36           C  
ATOM    657  CZ  PHE    84      -9.509 -12.057   1.256  1.00 40.15           C  
ATOM    658  N   LEU    85      -4.615 -15.326  -2.956  1.00 55.30           N  
ATOM    659  CA  LEU    85      -4.403 -15.680  -4.356  1.00 54.03           C  
ATOM    660  C   LEU    85      -5.733 -15.803  -5.093  1.00 55.62           C  
ATOM    661  CB  LEU    85      -3.623 -16.992  -4.465  1.00 48.64           C  
ATOM    662  O   LEU    85      -6.335 -16.878  -5.119  1.00 52.69           O  
ATOM    663  CG  LEU    85      -2.173 -16.961  -3.979  1.00 44.77           C  
ATOM    664  CD1 LEU    85      -1.702 -18.367  -3.626  1.00 39.46           C  
ATOM    665  CD2 LEU    85      -1.268 -16.339  -5.037  1.00 41.45           C  
ATOM    666  N   GLU    86      -6.677 -14.945  -4.621  1.00 57.03           N  
ATOM    667  CA  GLU    86      -7.788 -15.073  -5.559  1.00 56.30           C  
ATOM    668  C   GLU    86      -7.433 -14.478  -6.919  1.00 57.46           C  
ATOM    669  CB  GLU    86      -9.044 -14.398  -5.002  1.00 51.05           C  
ATOM    670  O   GLU    86      -6.880 -13.379  -6.997  1.00 54.41           O  
ATOM    671  CG  GLU    86      -9.705 -15.169  -3.868  1.00 47.64           C  
ATOM    672  CD  GLU    86     -11.026 -14.564  -3.421  1.00 49.49           C  
ATOM    673  OE1 GLU    86     -11.427 -13.511  -3.967  1.00 48.48           O  
ATOM    674  OE2 GLU    86     -11.665 -15.147  -2.518  1.00 41.78           O  
ATOM    675  N   THR    87      -7.146 -15.348  -7.832  1.00 61.69           N  
ATOM    676  CA  THR    87      -7.146 -14.914  -9.225  1.00 60.23           C  
ATOM    677  C   THR    87      -8.483 -14.278  -9.593  1.00 62.24           C  
ATOM    678  CB  THR    87      -6.854 -16.090 -10.176  1.00 55.70           C  
ATOM    679  O   THR    87      -9.543 -14.827  -9.288  1.00 59.37           O  
ATOM    680  CG2 THR    87      -6.688 -15.607 -11.613  1.00 47.12           C  
ATOM    681  OG1 THR    87      -5.649 -16.745  -9.761  1.00 50.98           O  
ATOM    682  N   HIS    88      -8.438 -13.072  -9.766  1.00 64.32           N  
ATOM    683  CA  HIS    88      -9.573 -12.344 -10.321  1.00 64.23           C  
ATOM    684  C   HIS    88      -9.386 -12.084 -11.812  1.00 65.24           C  
ATOM    685  CB  HIS    88      -9.776 -11.022  -9.579  1.00 60.05           C  
ATOM    686  O   HIS    88      -8.311 -11.659 -12.242  1.00 62.65           O  
ATOM    687  CG  HIS    88     -10.985 -10.263 -10.026  1.00 56.48           C  
ATOM    688  CD2 HIS    88     -11.178  -8.939 -10.229  1.00 52.76           C  
ATOM    689  ND1 HIS    88     -12.184 -10.877 -10.316  1.00 47.78           N  
ATOM    690  CE1 HIS    88     -13.065  -9.960 -10.680  1.00 47.05           C  
ATOM    691  NE2 HIS    88     -12.480  -8.776 -10.635  1.00 44.67           N  
ATOM    692  N   LYS    89     -10.365 -12.527 -12.495  1.00 71.42           N  
ATOM    693  CA  LYS    89     -10.381 -12.274 -13.933  1.00 70.82           C  
ATOM    694  C   LYS    89     -10.969 -10.900 -14.243  1.00 71.75           C  
ATOM    695  CB  LYS    89     -11.176 -13.360 -14.660  1.00 67.72           C  
ATOM    696  O   LYS    89     -11.990 -10.512 -13.671  1.00 68.93           O  
ATOM    697  CG  LYS    89     -11.052 -13.308 -16.175  1.00 62.54           C  
ATOM    698  CD  LYS    89     -11.781 -14.471 -16.836  1.00 61.73           C  
ATOM    699  CE  LYS    89     -11.746 -14.363 -18.355  1.00 51.05           C  
ATOM    700  NZ  LYS    89     -12.473 -15.493 -19.007  1.00 43.46           N  
ATOM    701  N   VAL    90     -10.198 -10.076 -14.927  1.00 72.63           N  
ATOM    702  CA  VAL    90     -10.705  -8.815 -15.458  1.00 71.92           C  
ATOM    703  C   VAL    90     -10.670  -8.845 -16.985  1.00 72.26           C  
ATOM    704  CB  VAL    90      -9.895  -7.610 -14.930  1.00 69.38           C  
ATOM    705  O   VAL    90      -9.686  -9.291 -17.580  1.00 68.96           O  
ATOM    706  CG1 VAL    90     -10.521  -6.295 -15.392  1.00 62.53           C  
ATOM    707  CG2 VAL    90      -9.804  -7.656 -13.406  1.00 62.50           C  
ATOM    708  N   ASP    91     -11.856  -8.601 -17.544  1.00 72.00           N  
ATOM    709  CA  ASP    91     -12.027  -8.574 -18.994  1.00 71.14           C  
ATOM    710  C   ASP    91     -11.730  -7.186 -19.556  1.00 70.92           C  
ATOM    711  CB  ASP    91     -13.445  -9.004 -19.375  1.00 67.25           C  
ATOM    712  O   ASP    91     -12.648  -6.451 -19.926  1.00 66.14           O  
ATOM    713  CG  ASP    91     -13.726 -10.464 -19.066  1.00 62.36           C  
ATOM    714  OD1 ASP    91     -12.797 -11.296 -19.155  1.00 61.35           O  
ATOM    715  OD2 ASP    91     -14.887 -10.786 -18.734  1.00 65.22           O  
ATOM    716  N   LEU    92     -10.473  -6.823 -19.409  1.00 68.80           N  
ATOM    717  CA  LEU    92     -10.179  -5.522 -19.999  1.00 68.13           C  
ATOM    718  C   LEU    92      -8.743  -5.470 -20.512  1.00 69.37           C  
ATOM    719  CB  LEU    92     -10.409  -4.405 -18.978  1.00 63.98           C  
ATOM    720  O   LEU    92      -7.833  -6.007 -19.876  1.00 65.40           O  
ATOM    721  CG  LEU    92     -11.858  -4.162 -18.555  1.00 59.93           C  
ATOM    722  CD1 LEU    92     -11.906  -3.302 -17.296  1.00 55.41           C  
ATOM    723  CD2 LEU    92     -12.644  -3.507 -19.686  1.00 56.39           C  
ATOM    724  N   PRO    93      -8.543  -5.047 -21.747  1.00 72.32           N  
ATOM    725  CA  PRO    93      -7.169  -4.700 -22.117  1.00 71.75           C  
ATOM    726  C   PRO    93      -6.630  -3.506 -21.332  1.00 72.65           C  
ATOM    727  CB  PRO    93      -7.279  -4.369 -23.607  1.00 68.85           C  
ATOM    728  O   PRO    93      -7.370  -2.558 -21.058  1.00 69.99           O  
ATOM    729  CG  PRO    93      -8.732  -4.104 -23.834  1.00 65.05           C  
ATOM    730  CD  PRO    93      -9.511  -4.723 -22.709  1.00 63.76           C  
ATOM    731  N   ILE    94      -5.447  -3.649 -20.858  1.00 79.90           N  
ATOM    732  CA  ILE    94      -4.837  -2.514 -20.174  1.00 80.15           C  
ATOM    733  C   ILE    94      -3.603  -2.049 -20.943  1.00 80.52           C  
ATOM    734  CB  ILE    94      -4.459  -2.868 -18.718  1.00 78.67           C  
ATOM    735  O   ILE    94      -2.680  -2.832 -21.180  1.00 78.86           O  
ATOM    736  CG1 ILE    94      -5.709  -3.264 -17.923  1.00 76.49           C  
ATOM    737  CG2 ILE    94      -3.733  -1.698 -18.048  1.00 76.11           C  
ATOM    738  CD1 ILE    94      -5.418  -3.733 -16.504  1.00 73.58           C  
ATOM    739  N   GLU    95      -3.672  -0.811 -21.472  1.00 81.42           N  
ATOM    740  CA  GLU    95      -2.503  -0.176 -22.072  1.00 81.94           C  
ATOM    741  C   GLU    95      -1.581   0.405 -21.004  1.00 82.47           C  
ATOM    742  CB  GLU    95      -2.930   0.921 -23.051  1.00 79.23           C  
ATOM    743  O   GLU    95      -1.986   1.280 -20.235  1.00 81.25           O  
ATOM    744  CG  GLU    95      -3.660   0.398 -24.280  1.00 72.50           C  
ATOM    745  CD  GLU    95      -4.019   1.490 -25.274  1.00 68.96           C  
ATOM    746  OE1 GLU    95      -3.679   2.670 -25.029  1.00 65.63           O  
ATOM    747  OE2 GLU    95      -4.647   1.164 -26.307  1.00 61.01           O  
ATOM    748  N   ASP    96      -0.475  -0.156 -20.901  1.00 85.40           N  
ATOM    749  CA  ASP    96       0.498   0.265 -19.899  1.00 85.95           C  
ATOM    750  C   ASP    96       1.851   0.568 -20.539  1.00 85.81           C  
ATOM    751  CB  ASP    96       0.656  -0.808 -18.819  1.00 85.10           C  
ATOM    752  O   ASP    96       2.682  -0.329 -20.701  1.00 84.25           O  
ATOM    753  CG  ASP    96       1.606  -0.397 -17.709  1.00 85.32           C  
ATOM    754  OD1 ASP    96       2.146   0.730 -17.753  1.00 85.03           O  
ATOM    755  OD2 ASP    96       1.820  -1.208 -16.782  1.00 84.12           O  
ATOM    756  N   PRO    97       2.103   1.825 -20.909  1.00 85.69           N  
ATOM    757  CA  PRO    97       3.339   2.185 -21.607  1.00 85.87           C  
ATOM    758  C   PRO    97       4.587   1.940 -20.762  1.00 85.64           C  
ATOM    759  CB  PRO    97       3.160   3.678 -21.895  1.00 84.02           C  
ATOM    760  O   PRO    97       5.689   1.813 -21.304  1.00 84.01           O  
ATOM    761  CG  PRO    97       2.098   4.126 -20.943  1.00 80.79           C  
ATOM    762  CD  PRO    97       1.221   2.950 -20.619  1.00 79.22           C  
ATOM    763  N   ASP    98       4.440   1.896 -19.478  1.00 87.53           N  
ATOM    764  CA  ASP    98       5.592   1.725 -18.599  1.00 87.65           C  
ATOM    765  C   ASP    98       5.656   0.303 -18.047  1.00 87.65           C  
ATOM    766  CB  ASP    98       5.544   2.734 -17.449  1.00 85.63           C  
ATOM    767  O   ASP    98       6.315   0.053 -17.035  1.00 85.84           O  
ATOM    768  CG  ASP    98       5.834   4.156 -17.895  1.00 80.40           C  
ATOM    769  OD1 ASP    98       6.610   4.348 -18.856  1.00 76.02           O  
ATOM    770  OD2 ASP    98       5.284   5.094 -17.278  1.00 79.17           O  
ATOM    771  N   ARG    99       4.946  -0.539 -18.697  1.00 87.49           N  
ATOM    772  CA  ARG    99       4.819  -1.917 -18.233  1.00 87.21           C  
ATOM    773  C   ARG    99       6.188  -2.529 -17.954  1.00 87.13           C  
ATOM    774  CB  ARG    99       4.066  -2.763 -19.261  1.00 85.29           C  
ATOM    775  O   ARG    99       6.378  -3.200 -16.938  1.00 85.65           O  
ATOM    776  CG  ARG    99       3.910  -4.222 -18.862  1.00 78.46           C  
ATOM    777  CD  ARG    99       3.138  -5.013 -19.908  1.00 74.86           C  
ATOM    778  NE  ARG    99       3.122  -6.441 -19.602  1.00 67.93           N  
ATOM    779  NH1 ARG    99       1.137  -6.376 -18.422  1.00 53.95           N  
ATOM    780  NH2 ARG    99       2.257  -8.359 -18.682  1.00 50.30           N  
ATOM    781  CZ  ARG    99       2.172  -7.055 -18.903  1.00 68.06           C  
ATOM    782  N   GLU   100       7.176  -2.352 -18.720  1.00 87.54           N  
ATOM    783  CA  GLU   100       8.492  -2.980 -18.656  1.00 87.49           C  
ATOM    784  C   GLU   100       9.218  -2.610 -17.365  1.00 87.96           C  
ATOM    785  CB  GLU   100       9.338  -2.583 -19.868  1.00 84.86           C  
ATOM    786  O   GLU   100      10.028  -3.388 -16.857  1.00 86.77           O  
ATOM    787  CG  GLU   100       8.860  -3.190 -21.178  1.00 74.74           C  
ATOM    788  CD  GLU   100       9.114  -4.686 -21.274  1.00 70.15           C  
ATOM    789  OE1 GLU   100      10.070  -5.182 -20.634  1.00 66.05           O  
ATOM    790  OE2 GLU   100       8.353  -5.368 -21.997  1.00 62.44           O  
ATOM    791  N   LYS   101       8.918  -1.505 -16.802  1.00 89.58           N  
ATOM    792  CA  LYS   101       9.579  -1.038 -15.587  1.00 89.68           C  
ATOM    793  C   LYS   101       9.052  -1.772 -14.357  1.00 89.77           C  
ATOM    794  CB  LYS   101       9.390   0.470 -15.419  1.00 88.46           C  
ATOM    795  O   LYS   101       9.643  -1.692 -13.279  1.00 88.68           O  
ATOM    796  CG  LYS   101      10.054   1.302 -16.507  1.00 84.24           C  
ATOM    797  CD  LYS   101       9.851   2.793 -16.272  1.00 80.88           C  
ATOM    798  CE  LYS   101      10.473   3.626 -17.385  1.00 76.29           C  
ATOM    799  NZ  LYS   101      10.194   5.082 -17.210  1.00 70.74           N  
ATOM    800  N   PHE   102       7.986  -2.555 -14.562  1.00 90.80           N  
ATOM    801  CA  PHE   102       7.321  -3.159 -13.413  1.00 91.14           C  
ATOM    802  C   PHE   102       7.144  -4.659 -13.617  1.00 89.93           C  
ATOM    803  CB  PHE   102       5.960  -2.498 -13.170  1.00 90.40           C  
ATOM    804  O   PHE   102       6.212  -5.258 -13.077  1.00 87.26           O  
ATOM    805  CG  PHE   102       6.054  -1.087 -12.656  1.00 90.18           C  
ATOM    806  CD1 PHE   102       6.178  -0.835 -11.295  1.00 87.72           C  
ATOM    807  CD2 PHE   102       6.018  -0.012 -13.534  1.00 87.96           C  
ATOM    808  CE1 PHE   102       6.265   0.470 -10.816  1.00 88.28           C  
ATOM    809  CE2 PHE   102       6.104   1.295 -13.063  1.00 89.04           C  
ATOM    810  CZ  PHE   102       6.227   1.534 -11.704  1.00 87.58           C  
ATOM    811  N   LEU   103       8.005  -5.195 -14.411  1.00 88.39           N  
ATOM    812  CA  LEU   103       8.085  -6.637 -14.613  1.00 88.17           C  
ATOM    813  C   LEU   103       9.190  -7.246 -13.756  1.00 87.17           C  
ATOM    814  CB  LEU   103       8.333  -6.959 -16.089  1.00 85.99           C  
ATOM    815  O   LEU   103      10.371  -6.957 -13.961  1.00 84.35           O  
ATOM    816  CG  LEU   103       7.194  -6.629 -17.055  1.00 79.91           C  
ATOM    817  CD1 LEU   103       7.672  -6.749 -18.499  1.00 72.95           C  
ATOM    818  CD2 LEU   103       5.999  -7.542 -16.805  1.00 73.35           C  
ATOM    819  N   PRO   104       8.825  -7.937 -12.683  1.00 83.68           N  
ATOM    820  CA  PRO   104       9.886  -8.554 -11.884  1.00 82.47           C  
ATOM    821  C   PRO   104      10.702  -9.575 -12.674  1.00 80.01           C  
ATOM    822  CB  PRO   104       9.121  -9.231 -10.744  1.00 80.71           C  
ATOM    823  O   PRO   104      11.898  -9.741 -12.425  1.00 75.06           O  
ATOM    824  CG  PRO   104       7.793  -8.545 -10.716  1.00 79.30           C  
ATOM    825  CD  PRO   104       7.506  -8.004 -12.087  1.00 78.13           C  
ATOM    826  N   ASP   105      10.101 -10.389 -13.492  1.00 77.77           N  
ATOM    827  CA  ASP   105      10.722 -11.356 -14.392  1.00 77.38           C  
ATOM    828  C   ASP   105      10.293 -11.115 -15.837  1.00 77.79           C  
ATOM    829  CB  ASP   105      10.370 -12.785 -13.970  1.00 73.29           C  
ATOM    830  O   ASP   105       9.125 -11.301 -16.183  1.00 74.34           O  
ATOM    831  CG  ASP   105      11.094 -13.839 -14.789  1.00 67.42           C  
ATOM    832  OD1 ASP   105      11.773 -13.485 -15.776  1.00 64.44           O  
ATOM    833  OD2 ASP   105      10.981 -15.036 -14.445  1.00 68.09           O  
ATOM    834  N   LYS   106      11.219 -10.695 -16.619  1.00 70.36           N  
ATOM    835  CA  LYS   106      10.918 -10.344 -18.004  1.00 70.31           C  
ATOM    836  C   LYS   106      10.332 -11.534 -18.759  1.00 69.54           C  
ATOM    837  CB  LYS   106      12.175  -9.840 -18.716  1.00 63.52           C  
ATOM    838  O   LYS   106       9.603 -11.358 -19.737  1.00 66.01           O  
ATOM    839  CG  LYS   106      12.660  -8.482 -18.228  1.00 57.50           C  
ATOM    840  CD  LYS   106      13.809  -7.960 -19.080  1.00 57.40           C  
ATOM    841  CE  LYS   106      14.263  -6.580 -18.623  1.00 45.88           C  
ATOM    842  NZ  LYS   106      15.381  -6.058 -19.465  1.00 40.78           N  
ATOM    843  N   LEU   107      10.659 -12.686 -18.219  1.00 60.55           N  
ATOM    844  CA  LEU   107      10.193 -13.879 -18.916  1.00 62.46           C  
ATOM    845  C   LEU   107       8.749 -14.198 -18.543  1.00 58.73           C  
ATOM    846  CB  LEU   107      11.092 -15.075 -18.592  1.00 51.20           C  
ATOM    847  O   LEU   107       8.006 -14.766 -19.347  1.00 54.01           O  
ATOM    848  CG  LEU   107      12.534 -14.996 -19.096  1.00 44.19           C  
ATOM    849  CD1 LEU   107      13.350 -16.164 -18.554  1.00 34.12           C  
ATOM    850  CD2 LEU   107      12.567 -14.976 -20.621  1.00 42.00           C  
ATOM    851  N   ASN   108       8.391 -13.673 -17.328  1.00 73.38           N  
ATOM    852  CA  ASN   108       7.024 -13.851 -16.850  1.00 71.66           C  
ATOM    853  C   ASN   108       6.210 -12.569 -16.991  1.00 71.44           C  
ATOM    854  CB  ASN   108       7.021 -14.325 -15.395  1.00 67.97           C  
ATOM    855  O   ASN   108       6.755 -11.468 -16.892  1.00 65.92           O  
ATOM    856  CG  ASN   108       7.635 -15.701 -15.228  1.00 63.31           C  
ATOM    857  ND2 ASN   108       8.174 -15.971 -14.045  1.00 57.99           N  
ATOM    858  OD1 ASN   108       7.626 -16.516 -16.155  1.00 61.33           O  
ATOM    859  N   ASP   109       5.254 -12.446 -17.978  1.00 81.27           N  
ATOM    860  CA  ASP   109       4.352 -11.328 -18.238  1.00 81.06           C  
ATOM    861  C   ASP   109       3.563 -10.956 -16.985  1.00 81.36           C  
ATOM    862  CB  ASP   109       3.394 -11.666 -19.382  1.00 78.43           C  
ATOM    863  O   ASP   109       2.333 -10.870 -17.022  1.00 78.83           O  
ATOM    864  CG  ASP   109       2.855 -10.435 -20.087  1.00 72.98           C  
ATOM    865  OD1 ASP   109       3.416  -9.333 -19.906  1.00 67.99           O  
ATOM    866  OD2 ASP   109       1.857 -10.567 -20.829  1.00 71.65           O  
ATOM    867  N   VAL   110       4.234 -11.010 -15.815  1.00 85.66           N  
ATOM    868  CA  VAL   110       3.626 -10.603 -14.553  1.00 85.92           C  
ATOM    869  C   VAL   110       4.025  -9.166 -14.226  1.00 86.27           C  
ATOM    870  CB  VAL   110       4.032 -11.545 -13.397  1.00 84.57           C  
ATOM    871  O   VAL   110       5.214  -8.851 -14.136  1.00 85.47           O  
ATOM    872  CG1 VAL   110       3.441 -11.062 -12.074  1.00 80.83           C  
ATOM    873  CG2 VAL   110       3.585 -12.976 -13.694  1.00 80.48           C  
ATOM    874  N   VAL   111       3.029  -8.363 -14.021  1.00 88.95           N  
ATOM    875  CA  VAL   111       3.288  -6.950 -13.761  1.00 89.19           C  
ATOM    876  C   VAL   111       2.886  -6.606 -12.329  1.00 90.10           C  
ATOM    877  CB  VAL   111       2.535  -6.043 -14.759  1.00 87.50           C  
ATOM    878  O   VAL   111       1.812  -6.997 -11.868  1.00 89.72           O  
ATOM    879  CG1 VAL   111       2.749  -4.569 -14.417  1.00 74.47           C  
ATOM    880  CG2 VAL   111       2.986  -6.333 -16.190  1.00 74.03           C  
ATOM    881  N   VAL   112       3.769  -5.876 -11.661  1.00 91.48           N  
ATOM    882  CA  VAL   112       3.399  -5.291 -10.377  1.00 91.78           C  
ATOM    883  C   VAL   112       2.566  -4.031 -10.605  1.00 92.08           C  
ATOM    884  CB  VAL   112       4.644  -4.960  -9.524  1.00 90.96           C  
ATOM    885  O   VAL   112       3.074  -3.025 -11.104  1.00 91.63           O  
ATOM    886  CG1 VAL   112       4.235  -4.319  -8.199  1.00 88.38           C  
ATOM    887  CG2 VAL   112       5.472  -6.219  -9.279  1.00 88.15           C  
ATOM    888  N   ALA   113       1.256  -4.049 -10.233  1.00 92.13           N  
ATOM    889  CA  ALA   113       0.300  -3.010 -10.608  1.00 92.26           C  
ATOM    890  C   ALA   113       0.016  -2.076  -9.436  1.00 92.63           C  
ATOM    891  CB  ALA   113      -0.998  -3.637 -11.112  1.00 91.39           C  
ATOM    892  O   ALA   113      -0.383  -0.925  -9.633  1.00 92.20           O  
ATOM    893  N   GLY   114       0.185  -2.532  -8.245  1.00 93.62           N  
ATOM    894  CA  GLY   114      -0.124  -1.752  -7.058  1.00 93.82           C  
ATOM    895  C   GLY   114       0.381  -2.389  -5.777  1.00 94.03           C  
ATOM    896  O   GLY   114       0.926  -3.494  -5.801  1.00 93.70           O  
ATOM    897  N   PHE   115       0.186  -1.631  -4.703  1.00 95.02           N  
ATOM    898  CA  PHE   115       0.646  -2.154  -3.422  1.00 95.24           C  
ATOM    899  C   PHE   115      -0.127  -1.523  -2.270  1.00 95.22           C  
ATOM    900  CB  PHE   115       2.147  -1.905  -3.246  1.00 94.85           C  
ATOM    901  O   PHE   115      -0.781  -0.492  -2.445  1.00 94.90           O  
ATOM    902  CG  PHE   115       2.485  -0.497  -2.839  1.00 93.91           C  
ATOM    903  CD1 PHE   115       2.228   0.569  -3.692  1.00 91.85           C  
ATOM    904  CD2 PHE   115       3.061  -0.239  -1.601  1.00 91.75           C  
ATOM    905  CE1 PHE   115       2.540   1.874  -3.317  1.00 91.12           C  
ATOM    906  CE2 PHE   115       3.375   1.062  -1.220  1.00 91.40           C  
ATOM    907  CZ  PHE   115       3.115   2.117  -2.079  1.00 90.44           C  
ATOM    908  N   VAL   116       0.003  -2.145  -1.173  1.00 94.48           N  
ATOM    909  CA  VAL   116      -0.465  -1.587   0.091  1.00 94.52           C  
ATOM    910  C   VAL   116       0.544  -1.891   1.196  1.00 94.32           C  
ATOM    911  CB  VAL   116      -1.857  -2.140   0.474  1.00 93.68           C  
ATOM    912  O   VAL   116       1.043  -3.014   1.298  1.00 93.63           O  
ATOM    913  CG1 VAL   116      -1.812  -3.660   0.623  1.00 85.42           C  
ATOM    914  CG2 VAL   116      -2.353  -1.488   1.763  1.00 84.59           C  
ATOM    915  N   LEU   117       0.889  -0.837   1.858  1.00 94.29           N  
ATOM    916  CA  LEU   117       1.768  -0.892   3.021  1.00 94.35           C  
ATOM    917  C   LEU   117       1.002  -0.564   4.298  1.00 94.23           C  
ATOM    918  CB  LEU   117       2.941   0.078   2.852  1.00 93.35           C  
ATOM    919  O   LEU   117       0.390   0.502   4.403  1.00 93.59           O  
ATOM    920  CG  LEU   117       4.033   0.013   3.922  1.00 87.62           C  
ATOM    921  CD1 LEU   117       5.355   0.527   3.361  1.00 76.88           C  
ATOM    922  CD2 LEU   117       3.622   0.812   5.154  1.00 76.78           C  
ATOM    923  N   PHE   118       1.012  -1.517   5.246  1.00 92.42           N  
ATOM    924  CA  PHE   118       0.273  -1.278   6.480  1.00 92.37           C  
ATOM    925  C   PHE   118       1.002  -1.883   7.674  1.00 91.82           C  
ATOM    926  CB  PHE   118      -1.142  -1.856   6.381  1.00 92.02           C  
ATOM    927  O   PHE   118       1.884  -2.729   7.506  1.00 90.70           O  
ATOM    928  CG  PHE   118      -1.177  -3.353   6.228  1.00 91.86           C  
ATOM    929  CD1 PHE   118      -0.968  -3.944   4.988  1.00 90.82           C  
ATOM    930  CD2 PHE   118      -1.419  -4.170   7.325  1.00 90.68           C  
ATOM    931  CE1 PHE   118      -1.000  -5.329   4.843  1.00 89.72           C  
ATOM    932  CE2 PHE   118      -1.452  -5.554   7.189  1.00 90.00           C  
ATOM    933  CZ  PHE   118      -1.243  -6.132   5.947  1.00 89.51           C  
ATOM    934  N   PHE   119       0.724  -1.355   8.854  1.00 91.24           N  
ATOM    935  CA  PHE   119       1.371  -1.798  10.083  1.00 91.23           C  
ATOM    936  C   PHE   119       0.388  -1.787  11.247  1.00 91.06           C  
ATOM    937  CB  PHE   119       2.578  -0.912  10.406  1.00 90.54           C  
ATOM    938  O   PHE   119      -0.672  -1.164  11.165  1.00 90.17           O  
ATOM    939  CG  PHE   119       2.281   0.562  10.348  1.00 89.36           C  
ATOM    940  CD1 PHE   119       2.545   1.294   9.197  1.00 87.31           C  
ATOM    941  CD2 PHE   119       1.738   1.217  11.446  1.00 87.47           C  
ATOM    942  CE1 PHE   119       2.271   2.659   9.141  1.00 86.41           C  
ATOM    943  CE2 PHE   119       1.462   2.580  11.398  1.00 87.04           C  
ATOM    944  CZ  PHE   119       1.730   3.300  10.245  1.00 85.16           C  
ATOM    945  N   PRO   120       0.684  -2.554  12.252  1.00 89.64           N  
ATOM    946  CA  PRO   120      -0.223  -2.603  13.401  1.00 89.48           C  
ATOM    947  C   PRO   120      -0.277  -1.284  14.167  1.00 89.44           C  
ATOM    948  CB  PRO   120       0.369  -3.715  14.270  1.00 88.36           C  
ATOM    949  O   PRO   120       0.728  -0.573  14.253  1.00 88.58           O  
ATOM    950  CG  PRO   120       1.273  -4.476  13.354  1.00 85.62           C  
ATOM    951  CD  PRO   120       1.787  -3.536  12.302  1.00 84.54           C  
ATOM    952  N   ASN   121      -1.390  -0.982  14.616  1.00 89.77           N  
ATOM    953  CA  ASN   121      -1.596   0.091  15.582  1.00 89.39           C  
ATOM    954  C   ASN   121      -2.562  -0.327  16.687  1.00 89.28           C  
ATOM    955  CB  ASN   121      -2.104   1.353  14.882  1.00 88.42           C  
ATOM    956  O   ASN   121      -3.122  -1.424  16.645  1.00 87.88           O  
ATOM    957  CG  ASN   121      -3.541   1.224  14.415  1.00 85.67           C  
ATOM    958  ND2 ASN   121      -4.086   2.304  13.868  1.00 81.38           N  
ATOM    959  OD1 ASN   121      -4.155   0.162  14.544  1.00 82.85           O  
ATOM    960  N   TYR   122      -2.649   0.514  17.708  1.00 88.64           N  
ATOM    961  CA  TYR   122      -3.484   0.135  18.843  1.00 88.93           C  
ATOM    962  C   TYR   122      -4.486   1.235  19.173  1.00 88.13           C  
ATOM    963  CB  TYR   122      -2.619  -0.169  20.070  1.00 88.13           C  
ATOM    964  O   TYR   122      -4.164   2.180  19.897  1.00 86.38           O  
ATOM    965  CG  TYR   122      -3.366  -0.866  21.181  1.00 88.01           C  
ATOM    966  CD1 TYR   122      -3.638  -2.231  21.115  1.00 86.10           C  
ATOM    967  CD2 TYR   122      -3.802  -0.162  22.298  1.00 86.75           C  
ATOM    968  CE1 TYR   122      -4.328  -2.877  22.135  1.00 86.50           C  
ATOM    969  CE2 TYR   122      -4.492  -0.798  23.325  1.00 87.22           C  
ATOM    970  OH  TYR   122      -5.433  -2.788  24.248  1.00 81.34           O  
ATOM    971  CZ  TYR   122      -4.750  -2.154  23.235  1.00 85.27           C  
ATOM    972  N   PRO   123      -5.686   1.177  18.573  1.00 85.96           N  
ATOM    973  CA  PRO   123      -6.760   2.091  18.969  1.00 86.06           C  
ATOM    974  C   PRO   123      -7.247   1.846  20.395  1.00 86.11           C  
ATOM    975  CB  PRO   123      -7.868   1.793  17.955  1.00 84.45           C  
ATOM    976  O   PRO   123      -7.994   0.896  20.642  1.00 84.50           O  
ATOM    977  CG  PRO   123      -7.213   0.947  16.911  1.00 81.35           C  
ATOM    978  CD  PRO   123      -6.024   0.266  17.526  1.00 79.90           C  
ATOM    979  N   SER   124      -6.867   2.712  21.257  1.00 86.15           N  
ATOM    980  CA  SER   124      -7.081   2.493  22.684  1.00 86.57           C  
ATOM    981  C   SER   124      -8.565   2.536  23.033  1.00 86.37           C  
ATOM    982  CB  SER   124      -6.325   3.537  23.507  1.00 85.23           C  
ATOM    983  O   SER   124      -8.992   1.946  24.028  1.00 84.88           O  
ATOM    984  OG  SER   124      -6.749   4.846  23.169  1.00 85.96           O  
ATOM    985  N   PHE   125      -9.337   3.214  22.074  1.00 86.34           N  
ATOM    986  CA  PHE   125     -10.762   3.328  22.360  1.00 86.56           C  
ATOM    987  C   PHE   125     -11.462   1.987  22.172  1.00 86.50           C  
ATOM    988  CB  PHE   125     -11.409   4.388  21.462  1.00 85.40           C  
ATOM    989  O   PHE   125     -12.516   1.742  22.762  1.00 85.18           O  
ATOM    990  CG  PHE   125     -11.072   5.802  21.853  1.00 82.39           C  
ATOM    991  CD1 PHE   125     -11.661   6.388  22.967  1.00 78.64           C  
ATOM    992  CD2 PHE   125     -10.168   6.545  21.106  1.00 79.23           C  
ATOM    993  CE1 PHE   125     -11.351   7.696  23.331  1.00 78.95           C  
ATOM    994  CE2 PHE   125      -9.854   7.853  21.463  1.00 80.59           C  
ATOM    995  CZ  PHE   125     -10.447   8.427  22.576  1.00 75.43           C  
ATOM    996  N   LEU   126     -10.959   1.077  21.410  1.00 87.39           N  
ATOM    997  CA  LEU   126     -11.565  -0.229  21.175  1.00 87.61           C  
ATOM    998  C   LEU   126     -10.851  -1.312  21.977  1.00 87.76           C  
ATOM    999  CB  LEU   126     -11.532  -0.575  19.684  1.00 86.01           C  
ATOM   1000  O   LEU   126     -11.321  -2.450  22.047  1.00 86.39           O  
ATOM   1001  CG  LEU   126     -12.342   0.334  18.759  1.00 81.64           C  
ATOM   1002  CD1 LEU   126     -12.182  -0.108  17.308  1.00 76.81           C  
ATOM   1003  CD2 LEU   126     -13.812   0.337  19.163  1.00 77.19           C  
ATOM   1004  N   ALA   127      -9.727  -0.945  22.503  1.00 89.81           N  
ATOM   1005  CA  ALA   127      -8.920  -1.899  23.260  1.00 89.60           C  
ATOM   1006  C   ALA   127      -8.640  -3.155  22.439  1.00 88.65           C  
ATOM   1007  CB  ALA   127      -9.617  -2.266  24.568  1.00 88.17           C  
ATOM   1008  O   ALA   127      -8.776  -4.274  22.939  1.00 86.15           O  
ATOM   1009  N   LYS   128      -8.364  -2.978  21.221  1.00 89.93           N  
ATOM   1010  CA  LYS   128      -8.024  -4.024  20.261  1.00 89.55           C  
ATOM   1011  C   LYS   128      -6.923  -3.561  19.311  1.00 89.16           C  
ATOM   1012  CB  LYS   128      -9.260  -4.445  19.465  1.00 87.65           C  
ATOM   1013  O   LYS   128      -6.823  -2.372  19.000  1.00 87.75           O  
ATOM   1014  CG  LYS   128     -10.287  -5.218  20.279  1.00 80.15           C  
ATOM   1015  CD  LYS   128     -11.428  -5.722  19.406  1.00 77.47           C  
ATOM   1016  CE  LYS   128     -12.395  -6.594  20.196  1.00 72.45           C  
ATOM   1017  NZ  LYS   128     -13.484  -7.138  19.330  1.00 68.02           N  
ATOM   1018  N   GLN   129      -6.171  -4.470  18.858  1.00 90.68           N  
ATOM   1019  CA  GLN   129      -5.206  -4.172  17.805  1.00 90.36           C  
ATOM   1020  C   GLN   129      -5.907  -3.710  16.530  1.00 90.98           C  
ATOM   1021  CB  GLN   129      -4.335  -5.394  17.512  1.00 87.79           C  
ATOM   1022  O   GLN   129      -7.041  -4.111  16.260  1.00 89.94           O  
ATOM   1023  CG  GLN   129      -3.298  -5.683  18.589  1.00 75.55           C  
ATOM   1024  CD  GLN   129      -2.372  -6.828  18.221  1.00 71.18           C  
ATOM   1025  NE2 GLN   129      -1.463  -7.170  19.128  1.00 58.95           N  
ATOM   1026  OE1 GLN   129      -2.474  -7.400  17.131  1.00 65.37           O  
ATOM   1027  N   GLY   130      -5.230  -2.821  15.797  1.00 90.85           N  
ATOM   1028  CA  GLY   130      -5.711  -2.350  14.508  1.00 91.04           C  
ATOM   1029  C   GLY   130      -4.655  -2.407  13.420  1.00 91.10           C  
ATOM   1030  O   GLY   130      -3.502  -2.754  13.684  1.00 90.26           O  
ATOM   1031  N   PHE   131      -5.068  -2.146  12.195  1.00 91.82           N  
ATOM   1032  CA  PHE   131      -4.168  -1.900  11.075  1.00 92.03           C  
ATOM   1033  C   PHE   131      -4.239  -0.443  10.633  1.00 92.15           C  
ATOM   1034  CB  PHE   131      -4.505  -2.822   9.900  1.00 91.53           C  
ATOM   1035  O   PHE   131      -5.328   0.121  10.509  1.00 91.65           O  
ATOM   1036  CG  PHE   131      -4.155  -4.266  10.141  1.00 90.65           C  
ATOM   1037  CD1 PHE   131      -3.153  -4.612  11.040  1.00 88.74           C  
ATOM   1038  CD2 PHE   131      -4.829  -5.277   9.470  1.00 88.59           C  
ATOM   1039  CE1 PHE   131      -2.827  -5.947  11.265  1.00 88.16           C  
ATOM   1040  CE2 PHE   131      -4.509  -6.614   9.690  1.00 88.18           C  
ATOM   1041  CZ  PHE   131      -3.507  -6.947  10.587  1.00 87.57           C  
ATOM   1042  N   TYR   132      -3.114   0.135  10.443  1.00 92.85           N  
ATOM   1043  CA  TYR   132      -2.988   1.431   9.787  1.00 93.04           C  
ATOM   1044  C   TYR   132      -2.399   1.280   8.390  1.00 93.22           C  
ATOM   1045  CB  TYR   132      -2.116   2.374  10.622  1.00 92.28           C  
ATOM   1046  O   TYR   132      -1.308   0.729   8.225  1.00 92.79           O  
ATOM   1047  CG  TYR   132      -2.186   3.816  10.181  1.00 90.00           C  
ATOM   1048  CD1 TYR   132      -3.104   4.695  10.752  1.00 85.92           C  
ATOM   1049  CD2 TYR   132      -1.337   4.301   9.193  1.00 85.92           C  
ATOM   1050  CE1 TYR   132      -3.174   6.024  10.348  1.00 85.51           C  
ATOM   1051  CE2 TYR   132      -1.398   5.629   8.781  1.00 86.32           C  
ATOM   1052  OH  TYR   132      -2.383   7.796   8.959  1.00 74.94           O  
ATOM   1053  CZ  TYR   132      -2.318   6.481   9.363  1.00 83.48           C  
ATOM   1054  N   ILE   133      -3.133   1.677   7.446  1.00 94.18           N  
ATOM   1055  CA  ILE   133      -2.639   1.656   6.074  1.00 94.33           C  
ATOM   1056  C   ILE   133      -1.871   2.944   5.782  1.00 94.11           C  
ATOM   1057  CB  ILE   133      -3.792   1.479   5.060  1.00 93.97           C  
ATOM   1058  O   ILE   133      -2.458   4.027   5.732  1.00 93.52           O  
ATOM   1059  CG1 ILE   133      -4.482   0.126   5.269  1.00 93.23           C  
ATOM   1060  CG2 ILE   133      -3.275   1.615   3.625  1.00 93.05           C  
ATOM   1061  CD1 ILE   133      -5.725  -0.073   4.412  1.00 91.82           C  
ATOM   1062  N   GLU   134      -0.520   2.826   5.590  1.00 93.63           N  
ATOM   1063  CA  GLU   134       0.331   3.969   5.274  1.00 93.64           C  
ATOM   1064  C   GLU   134       0.200   4.366   3.807  1.00 93.68           C  
ATOM   1065  CB  GLU   134       1.793   3.658   5.606  1.00 93.00           C  
ATOM   1066  O   GLU   134       0.131   5.554   3.484  1.00 93.15           O  
ATOM   1067  CG  GLU   134       2.745   4.812   5.328  1.00 90.85           C  
ATOM   1068  CD  GLU   134       2.486   6.028   6.204  1.00 87.71           C  
ATOM   1069  OE1 GLU   134       1.713   5.917   7.183  1.00 86.13           O  
ATOM   1070  OE2 GLU   134       3.060   7.100   5.909  1.00 84.72           O  
ATOM   1071  N   ASP   135       0.217   3.334   3.008  1.00 94.87           N  
ATOM   1072  CA  ASP   135       0.146   3.579   1.571  1.00 95.07           C  
ATOM   1073  C   ASP   135      -0.742   2.547   0.880  1.00 95.18           C  
ATOM   1074  CB  ASP   135       1.547   3.565   0.954  1.00 94.25           C  
ATOM   1075  O   ASP   135      -0.688   1.359   1.204  1.00 94.88           O  
ATOM   1076  CG  ASP   135       2.442   4.668   1.490  1.00 90.02           C  
ATOM   1077  OD1 ASP   135       1.923   5.723   1.913  1.00 85.08           O  
ATOM   1078  OD2 ASP   135       3.678   4.482   1.486  1.00 86.96           O  
ATOM   1079  N   ILE   136      -1.552   2.987   0.093  1.00 95.39           N  
ATOM   1080  CA  ILE   136      -2.289   2.157  -0.853  1.00 95.46           C  
ATOM   1081  C   ILE   136      -2.352   2.853  -2.211  1.00 94.95           C  
ATOM   1082  CB  ILE   136      -3.715   1.849  -0.343  1.00 94.87           C  
ATOM   1083  O   ILE   136      -2.876   3.964  -2.323  1.00 93.99           O  
ATOM   1084  CG1 ILE   136      -4.433   0.898  -1.307  1.00 91.38           C  
ATOM   1085  CG2 ILE   136      -4.512   3.143  -0.155  1.00 90.51           C  
ATOM   1086  CD1 ILE   136      -5.675   0.243  -0.719  1.00 88.01           C  
ATOM   1087  N   PHE   137      -1.812   2.211  -3.207  1.00 95.49           N  
ATOM   1088  CA  PHE   137      -1.620   2.903  -4.476  1.00 95.57           C  
ATOM   1089  C   PHE   137      -1.730   1.932  -5.645  1.00 95.40           C  
ATOM   1090  CB  PHE   137      -0.260   3.607  -4.505  1.00 95.22           C  
ATOM   1091  O   PHE   137      -1.168   0.835  -5.603  1.00 94.93           O  
ATOM   1092  CG  PHE   137      -0.015   4.402  -5.759  1.00 94.41           C  
ATOM   1093  CD1 PHE   137      -0.665   5.612  -5.970  1.00 92.56           C  
ATOM   1094  CD2 PHE   137       0.867   3.939  -6.727  1.00 92.25           C  
ATOM   1095  CE1 PHE   137      -0.440   6.350  -7.130  1.00 91.74           C  
ATOM   1096  CE2 PHE   137       1.097   4.671  -7.889  1.00 91.77           C  
ATOM   1097  CZ  PHE   137       0.442   5.876  -8.088  1.00 91.05           C  
ATOM   1098  N   MET   138      -2.385   2.333  -6.635  1.00 94.32           N  
ATOM   1099  CA  MET   138      -2.487   1.647  -7.920  1.00 94.20           C  
ATOM   1100  C   MET   138      -1.886   2.493  -9.037  1.00 93.92           C  
ATOM   1101  CB  MET   138      -3.946   1.317  -8.240  1.00 93.41           C  
ATOM   1102  O   MET   138      -2.190   3.681  -9.154  1.00 93.10           O  
ATOM   1103  CG  MET   138      -4.593   0.368  -7.244  1.00 90.01           C  
ATOM   1104  SD  MET   138      -3.661  -1.202  -7.061  1.00 86.14           S  
ATOM   1105  CE  MET   138      -3.643  -1.765  -8.786  1.00 78.89           C  
ATOM   1106  N   ARG   139      -1.111   1.850  -9.920  1.00 93.75           N  
ATOM   1107  CA  ARG   139      -0.641   2.531 -11.122  1.00 93.74           C  
ATOM   1108  C   ARG   139      -1.811   2.981 -11.990  1.00 93.34           C  
ATOM   1109  CB  ARG   139       0.289   1.621 -11.927  1.00 93.12           C  
ATOM   1110  O   ARG   139      -2.843   2.309 -12.046  1.00 92.55           O  
ATOM   1111  CG  ARG   139       1.562   1.234 -11.191  1.00 91.62           C  
ATOM   1112  CD  ARG   139       2.341   0.160 -11.937  1.00 89.89           C  
ATOM   1113  NE  ARG   139       2.741   0.611 -13.267  1.00 88.28           N  
ATOM   1114  NH1 ARG   139       2.819  -1.506 -14.188  1.00 80.88           N  
ATOM   1115  NH2 ARG   139       3.320   0.326 -15.471  1.00 81.03           N  
ATOM   1116  CZ  ARG   139       2.959  -0.191 -14.306  1.00 87.30           C  
ATOM   1117  N   GLU   140      -1.599   4.063 -12.628  1.00 92.54           N  
ATOM   1118  CA  GLU   140      -2.673   4.764 -13.324  1.00 92.39           C  
ATOM   1119  C   GLU   140      -3.384   3.843 -14.312  1.00 92.07           C  
ATOM   1120  CB  GLU   140      -2.128   5.996 -14.052  1.00 91.23           C  
ATOM   1121  O   GLU   140      -4.615   3.816 -14.368  1.00 90.93           O  
ATOM   1122  CG  GLU   140      -3.197   6.811 -14.767  1.00 87.08           C  
ATOM   1123  CD  GLU   140      -2.641   8.026 -15.491  1.00 84.05           C  
ATOM   1124  OE1 GLU   140      -1.405   8.225 -15.482  1.00 81.96           O  
ATOM   1125  OE2 GLU   140      -3.448   8.787 -16.070  1.00 79.99           O  
ATOM   1126  N   PRO   141      -2.668   2.918 -15.096  1.00 89.67           N  
ATOM   1127  CA  PRO   141      -3.370   2.103 -16.090  1.00 89.51           C  
ATOM   1128  C   PRO   141      -4.298   1.069 -15.456  1.00 89.15           C  
ATOM   1129  CB  PRO   141      -2.233   1.420 -16.854  1.00 88.97           C  
ATOM   1130  O   PRO   141      -5.154   0.501 -16.139  1.00 87.96           O  
ATOM   1131  CG  PRO   141      -1.072   2.352 -16.723  1.00 88.75           C  
ATOM   1132  CD  PRO   141      -1.106   2.968 -15.354  1.00 88.27           C  
ATOM   1133  N   TYR   142      -4.244   0.850 -14.186  1.00 89.40           N  
ATOM   1134  CA  TYR   142      -4.961  -0.244 -13.539  1.00 89.43           C  
ATOM   1135  C   TYR   142      -6.030   0.288 -12.592  1.00 89.21           C  
ATOM   1136  CB  TYR   142      -3.987  -1.146 -12.774  1.00 89.07           C  
ATOM   1137  O   TYR   142      -6.672  -0.483 -11.876  1.00 88.25           O  
ATOM   1138  CG  TYR   142      -2.936  -1.784 -13.648  1.00 89.03           C  
ATOM   1139  CD1 TYR   142      -3.205  -2.955 -14.353  1.00 87.50           C  
ATOM   1140  CD2 TYR   142      -1.671  -1.219 -13.770  1.00 87.45           C  
ATOM   1141  CE1 TYR   142      -2.238  -3.548 -15.159  1.00 86.41           C  
ATOM   1142  CE2 TYR   142      -0.697  -1.803 -14.573  1.00 86.58           C  
ATOM   1143  OH  TYR   142      -0.028  -3.548 -16.058  1.00 84.09           O  
ATOM   1144  CZ  TYR   142      -0.989  -2.966 -15.262  1.00 86.02           C  
ATOM   1145  N   ARG   143      -6.228   1.544 -12.549  1.00 90.24           N  
ATOM   1146  CA  ARG   143      -7.229   2.169 -11.692  1.00 90.18           C  
ATOM   1147  C   ARG   143      -8.626   2.026 -12.287  1.00 89.74           C  
ATOM   1148  CB  ARG   143      -6.902   3.648 -11.472  1.00 89.37           C  
ATOM   1149  O   ARG   143      -8.775   1.841 -13.497  1.00 88.66           O  
ATOM   1150  CG  ARG   143      -5.638   3.885 -10.661  1.00 87.86           C  
ATOM   1151  CD  ARG   143      -5.374   5.370 -10.451  1.00 86.29           C  
ATOM   1152  NE  ARG   143      -4.089   5.600  -9.796  1.00 83.96           N  
ATOM   1153  NH1 ARG   143      -4.058   7.875 -10.199  1.00 76.87           N  
ATOM   1154  NH2 ARG   143      -2.325   6.882  -9.074  1.00 76.73           N  
ATOM   1155  CZ  ARG   143      -3.494   6.785  -9.691  1.00 83.62           C  
ATOM   1156  N   ARG   144      -9.613   2.083 -11.468  1.00 86.64           N  
ATOM   1157  CA  ARG   144     -11.029   2.035 -11.816  1.00 86.05           C  
ATOM   1158  C   ARG   144     -11.376   0.726 -12.518  1.00 85.38           C  
ATOM   1159  CB  ARG   144     -11.405   3.222 -12.705  1.00 84.02           C  
ATOM   1160  O   ARG   144     -12.201   0.707 -13.434  1.00 82.96           O  
ATOM   1161  CG  ARG   144     -11.150   4.577 -12.064  1.00 79.09           C  
ATOM   1162  CD  ARG   144     -11.993   4.776 -10.812  1.00 75.58           C  
ATOM   1163  NE  ARG   144     -13.414   4.886 -11.131  1.00 68.17           N  
ATOM   1164  NH1 ARG   144     -14.066   5.433  -8.983  1.00 54.95           N  
ATOM   1165  NH2 ARG   144     -15.628   5.268 -10.652  1.00 51.15           N  
ATOM   1166  CZ  ARG   144     -14.366   5.195 -10.255  1.00 68.45           C  
ATOM   1167  N   LYS   145     -10.711  -0.350 -12.091  1.00 84.04           N  
ATOM   1168  CA  LYS   145     -10.936  -1.675 -12.662  1.00 83.66           C  
ATOM   1169  C   LYS   145     -11.142  -2.717 -11.566  1.00 83.34           C  
ATOM   1170  CB  LYS   145      -9.765  -2.080 -13.557  1.00 82.56           C  
ATOM   1171  O   LYS   145     -11.100  -3.920 -11.831  1.00 81.50           O  
ATOM   1172  CG  LYS   145      -9.582  -1.191 -14.778  1.00 80.83           C  
ATOM   1173  CD  LYS   145      -8.358  -1.597 -15.589  1.00 78.74           C  
ATOM   1174  CE  LYS   145      -8.153  -0.684 -16.790  1.00 72.83           C  
ATOM   1175  NZ  LYS   145      -8.553   0.723 -16.490  1.00 69.07           N  
ATOM   1176  N   GLY   146     -11.375  -2.233 -10.331  1.00 85.08           N  
ATOM   1177  CA  GLY   146     -11.687  -3.104  -9.209  1.00 85.13           C  
ATOM   1178  C   GLY   146     -10.456  -3.567  -8.453  1.00 85.78           C  
ATOM   1179  O   GLY   146     -10.568  -4.252  -7.434  1.00 84.87           O  
ATOM   1180  N   PHE   147      -9.268  -3.197  -8.903  1.00 87.26           N  
ATOM   1181  CA  PHE   147      -8.027  -3.681  -8.309  1.00 87.69           C  
ATOM   1182  C   PHE   147      -7.789  -3.034  -6.950  1.00 88.03           C  
ATOM   1183  CB  PHE   147      -6.841  -3.403  -9.238  1.00 86.92           C  
ATOM   1184  O   PHE   147      -7.311  -3.687  -6.021  1.00 87.40           O  
ATOM   1185  CG  PHE   147      -6.844  -4.234 -10.492  1.00 85.85           C  
ATOM   1186  CD1 PHE   147      -6.969  -5.616 -10.426  1.00 83.87           C  
ATOM   1187  CD2 PHE   147      -6.723  -3.632 -11.738  1.00 84.23           C  
ATOM   1188  CE1 PHE   147      -6.972  -6.388 -11.586  1.00 83.06           C  
ATOM   1189  CE2 PHE   147      -6.725  -4.397 -12.901  1.00 83.83           C  
ATOM   1190  CZ  PHE   147      -6.849  -5.775 -12.823  1.00 80.42           C  
ATOM   1191  N   GLY   148      -8.096  -1.713  -6.811  1.00 90.39           N  
ATOM   1192  CA  GLY   148      -7.996  -1.066  -5.512  1.00 90.50           C  
ATOM   1193  C   GLY   148      -8.856  -1.723  -4.450  1.00 90.75           C  
ATOM   1194  O   GLY   148      -8.437  -1.854  -3.298  1.00 90.02           O  
ATOM   1195  N   LYS   149     -10.056  -2.118  -4.897  1.00 89.87           N  
ATOM   1196  CA  LYS   149     -10.956  -2.839  -4.001  1.00 89.70           C  
ATOM   1197  C   LYS   149     -10.349  -4.170  -3.566  1.00 89.53           C  
ATOM   1198  CB  LYS   149     -12.309  -3.075  -4.675  1.00 88.52           C  
ATOM   1199  O   LYS   149     -10.489  -4.574  -2.410  1.00 88.48           O  
ATOM   1200  CG  LYS   149     -13.319  -3.800  -3.798  1.00 84.60           C  
ATOM   1201  CD  LYS   149     -14.685  -3.880  -4.467  1.00 81.76           C  
ATOM   1202  CE  LYS   149     -15.689  -4.633  -3.604  1.00 74.80           C  
ATOM   1203  NZ  LYS   149     -17.046  -4.657  -4.226  1.00 68.75           N  
ATOM   1204  N   LEU   150      -9.669  -4.814  -4.463  1.00 87.60           N  
ATOM   1205  CA  LEU   150      -9.025  -6.086  -4.152  1.00 87.40           C  
ATOM   1206  C   LEU   150      -7.954  -5.906  -3.082  1.00 87.95           C  
ATOM   1207  CB  LEU   150      -8.407  -6.697  -5.412  1.00 85.71           C  
ATOM   1208  O   LEU   150      -7.883  -6.687  -2.130  1.00 87.18           O  
ATOM   1209  CG  LEU   150      -9.386  -7.261  -6.443  1.00 78.79           C  
ATOM   1210  CD1 LEU   150      -8.632  -7.769  -7.667  1.00 72.20           C  
ATOM   1211  CD2 LEU   150     -10.229  -8.373  -5.828  1.00 72.20           C  
ATOM   1212  N   LEU   151      -7.127  -4.877  -3.198  1.00 89.70           N  
ATOM   1213  CA  LEU   151      -6.065  -4.607  -2.235  1.00 89.75           C  
ATOM   1214  C   LEU   151      -6.644  -4.318  -0.854  1.00 90.04           C  
ATOM   1215  CB  LEU   151      -5.207  -3.427  -2.699  1.00 88.57           C  
ATOM   1216  O   LEU   151      -6.185  -4.876   0.145  1.00 89.41           O  
ATOM   1217  CG  LEU   151      -4.080  -3.753  -3.680  1.00 84.15           C  
ATOM   1218  CD1 LEU   151      -3.440  -2.469  -4.197  1.00 79.26           C  
ATOM   1219  CD2 LEU   151      -3.037  -4.647  -3.018  1.00 79.43           C  
ATOM   1220  N   LEU   152      -7.666  -3.431  -0.858  1.00 92.30           N  
ATOM   1221  CA  LEU   152      -8.274  -3.069   0.417  1.00 92.25           C  
ATOM   1222  C   LEU   152      -8.979  -4.267   1.043  1.00 91.95           C  
ATOM   1223  CB  LEU   152      -9.267  -1.919   0.230  1.00 91.50           C  
ATOM   1224  O   LEU   152      -8.907  -4.471   2.258  1.00 91.05           O  
ATOM   1225  CG  LEU   152      -9.880  -1.337   1.505  1.00 89.18           C  
ATOM   1226  CD1 LEU   152      -8.782  -0.889   2.464  1.00 85.45           C  
ATOM   1227  CD2 LEU   152     -10.811  -0.177   1.171  1.00 85.38           C  
ATOM   1228  N   THR   153      -9.658  -5.090   0.235  1.00 88.67           N  
ATOM   1229  CA  THR   153     -10.327  -6.295   0.714  1.00 88.27           C  
ATOM   1230  C   THR   153      -9.320  -7.266   1.324  1.00 88.12           C  
ATOM   1231  CB  THR   153     -11.097  -6.995  -0.421  1.00 87.05           C  
ATOM   1232  O   THR   153      -9.597  -7.894   2.348  1.00 86.97           O  
ATOM   1233  CG2 THR   153     -11.738  -8.290   0.067  1.00 79.65           C  
ATOM   1234  OG1 THR   153     -12.122  -6.120  -0.906  1.00 82.51           O  
ATOM   1235  N   ALA   154      -8.153  -7.327   0.744  1.00 87.24           N  
ATOM   1236  CA  ALA   154      -7.121  -8.210   1.281  1.00 87.19           C  
ATOM   1237  C   ALA   154      -6.707  -7.780   2.686  1.00 87.39           C  
ATOM   1238  CB  ALA   154      -5.907  -8.235   0.356  1.00 86.35           C  
ATOM   1239  O   ALA   154      -6.550  -8.617   3.577  1.00 86.63           O  
ATOM   1240  N   VAL   155      -6.529  -6.508   2.899  1.00 89.93           N  
ATOM   1241  CA  VAL   155      -6.172  -5.995   4.218  1.00 89.91           C  
ATOM   1242  C   VAL   155      -7.313  -6.253   5.199  1.00 89.78           C  
ATOM   1243  CB  VAL   155      -5.841  -4.486   4.170  1.00 89.39           C  
ATOM   1244  O   VAL   155      -7.082  -6.698   6.326  1.00 88.97           O  
ATOM   1245  CG1 VAL   155      -5.576  -3.947   5.574  1.00 88.02           C  
ATOM   1246  CG2 VAL   155      -4.641  -4.232   3.261  1.00 87.57           C  
ATOM   1247  N   ALA   156      -8.509  -6.062   4.732  1.00 89.91           N  
ATOM   1248  CA  ALA   156      -9.675  -6.235   5.594  1.00 89.78           C  
ATOM   1249  C   ALA   156      -9.849  -7.697   5.995  1.00 89.40           C  
ATOM   1250  CB  ALA   156     -10.933  -5.725   4.895  1.00 89.15           C  
ATOM   1251  O   ALA   156     -10.150  -7.998   7.152  1.00 88.35           O  
ATOM   1252  N   LYS   157      -9.666  -8.610   5.090  1.00 86.15           N  
ATOM   1253  CA  LYS   157      -9.766 -10.035   5.395  1.00 85.81           C  
ATOM   1254  C   LYS   157      -8.705 -10.455   6.408  1.00 85.70           C  
ATOM   1255  CB  LYS   157      -9.632 -10.868   4.119  1.00 84.62           C  
ATOM   1256  O   LYS   157      -8.983 -11.242   7.315  1.00 84.53           O  
ATOM   1257  CG  LYS   157     -10.880 -10.873   3.249  1.00 81.36           C  
ATOM   1258  CD  LYS   157     -10.717 -11.789   2.043  1.00 79.03           C  
ATOM   1259  CE  LYS   157     -12.016 -11.920   1.260  1.00 71.31           C  
ATOM   1260  NZ  LYS   157     -11.870 -12.842   0.094  1.00 66.54           N  
ATOM   1261  N   GLN   158      -7.498  -9.923   6.165  1.00 86.13           N  
ATOM   1262  CA  GLN   158      -6.453 -10.208   7.143  1.00 85.92           C  
ATOM   1263  C   GLN   158      -6.821  -9.657   8.517  1.00 86.26           C  
ATOM   1264  CB  GLN   158      -5.115  -9.626   6.685  1.00 84.82           C  
ATOM   1265  O   GLN   158      -6.581 -10.306   9.537  1.00 85.45           O  
ATOM   1266  CG  GLN   158      -3.942 -10.000   7.582  1.00 81.56           C  
ATOM   1267  CD  GLN   158      -3.686 -11.494   7.621  1.00 78.75           C  
ATOM   1268  NE2 GLN   158      -3.072 -11.963   8.702  1.00 73.64           N  
ATOM   1269  OE1 GLN   158      -4.038 -12.223   6.687  1.00 74.97           O  
ATOM   1270  N   ALA   159      -7.386  -8.515   8.545  1.00 88.73           N  
ATOM   1271  CA  ALA   159      -7.810  -7.907   9.803  1.00 88.79           C  
ATOM   1272  C   ALA   159      -8.857  -8.768  10.504  1.00 88.67           C  
ATOM   1273  CB  ALA   159      -8.358  -6.503   9.557  1.00 88.27           C  
ATOM   1274  O   ALA   159      -8.759  -9.017  11.708  1.00 87.80           O  
ATOM   1275  N   VAL   160      -9.824  -9.216   9.766  1.00 88.31           N  
ATOM   1276  CA  VAL   160     -10.888 -10.041  10.330  1.00 88.00           C  
ATOM   1277  C   VAL   160     -10.306 -11.355  10.846  1.00 87.60           C  
ATOM   1278  CB  VAL   160     -11.999 -10.321   9.293  1.00 87.16           C  
ATOM   1279  O   VAL   160     -10.630 -11.793  11.952  1.00 86.36           O  
ATOM   1280  CG1 VAL   160     -12.952 -11.401   9.802  1.00 84.69           C  
ATOM   1281  CG2 VAL   160     -12.763  -9.038   8.971  1.00 83.66           C  
ATOM   1282  N   LYS   161      -9.482 -11.928  10.113  1.00 84.36           N  
ATOM   1283  CA  LYS   161      -8.851 -13.186  10.501  1.00 83.80           C  
ATOM   1284  C   LYS   161      -8.096 -13.039  11.819  1.00 83.78           C  
ATOM   1285  CB  LYS   161      -7.901 -13.670   9.405  1.00 82.42           C  
ATOM   1286  O   LYS   161      -8.142 -13.930  12.670  1.00 82.30           O  
ATOM   1287  CG  LYS   161      -7.210 -14.988   9.722  1.00 77.18           C  
ATOM   1288  CD  LYS   161      -6.318 -15.443   8.574  1.00 73.46           C  
ATOM   1289  CE  LYS   161      -5.559 -16.716   8.925  1.00 65.07           C  
ATOM   1290  NZ  LYS   161      -4.709 -17.185   7.790  1.00 59.36           N  
ATOM   1291  N   LEU   162      -7.391 -11.931  12.019  1.00 85.36           N  
ATOM   1292  CA  LEU   162      -6.547 -11.743  13.194  1.00 85.09           C  
ATOM   1293  C   LEU   162      -7.349 -11.160  14.352  1.00 85.08           C  
ATOM   1294  CB  LEU   162      -5.365 -10.828  12.864  1.00 84.07           C  
ATOM   1295  O   LEU   162      -6.813 -10.955  15.443  1.00 83.83           O  
ATOM   1296  CG  LEU   162      -4.313 -11.396  11.910  1.00 81.78           C  
ATOM   1297  CD1 LEU   162      -3.251 -10.345  11.606  1.00 78.81           C  
ATOM   1298  CD2 LEU   162      -3.678 -12.651  12.501  1.00 79.02           C  
ATOM   1299  N   GLY   163      -8.589 -10.866  14.076  1.00 87.86           N  
ATOM   1300  CA  GLY   163      -9.421 -10.284  15.117  1.00 87.81           C  
ATOM   1301  C   GLY   163      -9.118  -8.820  15.375  1.00 87.75           C  
ATOM   1302  O   GLY   163      -9.284  -8.335  16.496  1.00 86.31           O  
ATOM   1303  N   VAL   164      -8.533  -8.180  14.414  1.00 89.04           N  
ATOM   1304  CA  VAL   164      -8.249  -6.750  14.481  1.00 88.88           C  
ATOM   1305  C   VAL   164      -9.557  -5.963  14.487  1.00 88.99           C  
ATOM   1306  CB  VAL   164      -7.356  -6.293  13.306  1.00 86.62           C  
ATOM   1307  O   VAL   164     -10.526  -6.352  13.832  1.00 87.24           O  
ATOM   1308  CG1 VAL   164      -7.280  -4.769  13.247  1.00 71.11           C  
ATOM   1309  CG2 VAL   164      -5.959  -6.897  13.431  1.00 71.52           C  
ATOM   1310  N   GLY   165      -9.569  -4.882  15.283  1.00 88.32           N  
ATOM   1311  CA  GLY   165     -10.821  -4.179  15.516  1.00 88.17           C  
ATOM   1312  C   GLY   165     -11.093  -3.091  14.495  1.00 87.86           C  
ATOM   1313  O   GLY   165     -12.234  -2.653  14.336  1.00 85.32           O  
ATOM   1314  N   ARG   166     -10.200  -2.580  13.802  1.00 91.41           N  
ATOM   1315  CA  ARG   166     -10.399  -1.499  12.843  1.00 91.40           C  
ATOM   1316  C   ARG   166      -9.238  -1.421  11.856  1.00 92.00           C  
ATOM   1317  CB  ARG   166     -10.561  -0.161  13.567  1.00 89.33           C  
ATOM   1318  O   ARG   166      -8.123  -1.844  12.167  1.00 91.38           O  
ATOM   1319  CG  ARG   166      -9.276   0.362  14.190  1.00 79.34           C  
ATOM   1320  CD  ARG   166      -9.486   1.709  14.869  1.00 75.90           C  
ATOM   1321  NE  ARG   166      -8.239   2.238  15.414  1.00 70.44           N  
ATOM   1322  NH1 ARG   166      -9.213   4.086  16.400  1.00 54.56           N  
ATOM   1323  NH2 ARG   166      -6.953   3.744  16.576  1.00 49.89           N  
ATOM   1324  CZ  ARG   166      -8.138   3.355  16.129  1.00 68.25           C  
ATOM   1325  N   VAL   167      -9.428  -0.931  10.700  1.00 92.49           N  
ATOM   1326  CA  VAL   167      -8.471  -0.557   9.663  1.00 92.76           C  
ATOM   1327  C   VAL   167      -8.630   0.923   9.323  1.00 92.53           C  
ATOM   1328  CB  VAL   167      -8.646  -1.418   8.392  1.00 92.02           C  
ATOM   1329  O   VAL   167      -9.730   1.377   8.996  1.00 91.70           O  
ATOM   1330  CG1 VAL   167      -7.587  -1.063   7.350  1.00 89.33           C  
ATOM   1331  CG2 VAL   167      -8.580  -2.903   8.742  1.00 88.86           C  
ATOM   1332  N   GLU   168      -7.593   1.681   9.397  1.00 92.73           N  
ATOM   1333  CA  GLU   168      -7.710   3.121   9.185  1.00 92.81           C  
ATOM   1334  C   GLU   168      -6.583   3.642   8.298  1.00 93.10           C  
ATOM   1335  CB  GLU   168      -7.712   3.863  10.524  1.00 91.51           C  
ATOM   1336  O   GLU   168      -5.545   2.992   8.159  1.00 92.59           O  
ATOM   1337  CG  GLU   168      -6.405   3.746  11.294  1.00 84.91           C  
ATOM   1338  CD  GLU   168      -6.462   4.383  12.674  1.00 81.49           C  
ATOM   1339  OE1 GLU   168      -7.420   5.139  12.954  1.00 78.03           O  
ATOM   1340  OE2 GLU   168      -5.542   4.124  13.481  1.00 75.18           O  
ATOM   1341  N   TRP   169      -6.803   4.853   7.722  1.00 92.77           N  
ATOM   1342  CA  TRP   169      -5.815   5.526   6.885  1.00 93.04           C  
ATOM   1343  C   TRP   169      -6.167   6.999   6.705  1.00 92.40           C  
ATOM   1344  CB  TRP   169      -5.712   4.842   5.519  1.00 92.74           C  
ATOM   1345  O   TRP   169      -7.197   7.463   7.200  1.00 90.94           O  
ATOM   1346  CG  TRP   169      -6.994   4.837   4.742  1.00 92.77           C  
ATOM   1347  CD1 TRP   169      -7.381   5.732   3.784  1.00 91.45           C  
ATOM   1348  CD2 TRP   169      -8.061   3.891   4.863  1.00 91.80           C  
ATOM   1349  CE2 TRP   169      -9.064   4.274   3.945  1.00 91.90           C  
ATOM   1350  CE3 TRP   169      -8.266   2.755   5.657  1.00 92.84           C  
ATOM   1351  NE1 TRP   169      -8.625   5.399   3.300  1.00 92.32           N  
ATOM   1352  CH2 TRP   169     -10.432   2.453   4.590  1.00 90.97           C  
ATOM   1353  CZ2 TRP   169     -10.256   3.560   3.801  1.00 91.39           C  
ATOM   1354  CZ3 TRP   169      -9.453   2.046   5.512  1.00 91.85           C  
ATOM   1355  N   ILE   170      -5.241   7.695   6.075  1.00 91.11           N  
ATOM   1356  CA  ILE   170      -5.472   9.092   5.726  1.00 90.99           C  
ATOM   1357  C   ILE   170      -5.542   9.240   4.208  1.00 91.12           C  
ATOM   1358  CB  ILE   170      -4.370  10.009   6.304  1.00 89.31           C  
ATOM   1359  O   ILE   170      -4.899   8.486   3.474  1.00 90.22           O  
ATOM   1360  CG1 ILE   170      -4.427  10.013   7.836  1.00 75.13           C  
ATOM   1361  CG2 ILE   170      -4.502  11.429   5.747  1.00 74.04           C  
ATOM   1362  CD1 ILE   170      -3.236  10.692   8.498  1.00 71.91           C  
ATOM   1363  N   VAL   171      -6.358  10.167   3.762  1.00 90.90           N  
ATOM   1364  CA  VAL   171      -6.457  10.509   2.347  1.00 90.85           C  
ATOM   1365  C   VAL   171      -6.389  12.025   2.175  1.00 90.38           C  
ATOM   1366  CB  VAL   171      -7.758   9.959   1.719  1.00 89.91           C  
ATOM   1367  O   VAL   171      -6.860  12.774   3.034  1.00 89.13           O  
ATOM   1368  CG1 VAL   171      -8.983  10.588   2.379  1.00 84.84           C  
ATOM   1369  CG2 VAL   171      -7.770  10.210   0.213  1.00 83.62           C  
ATOM   1370  N   ILE   172      -5.760  12.404   1.101  1.00 89.67           N  
ATOM   1371  CA  ILE   172      -5.626  13.824   0.795  1.00 89.42           C  
ATOM   1372  C   ILE   172      -6.981  14.393   0.383  1.00 89.41           C  
ATOM   1373  CB  ILE   172      -4.581  14.066  -0.317  1.00 87.63           C  
ATOM   1374  O   ILE   172      -7.711  13.773  -0.394  1.00 88.12           O  
ATOM   1375  CG1 ILE   172      -3.212  13.524   0.108  1.00 73.71           C  
ATOM   1376  CG2 ILE   172      -4.497  15.556  -0.664  1.00 72.70           C  
ATOM   1377  CD1 ILE   172      -2.188  13.477  -1.018  1.00 70.92           C  
ATOM   1378  N   ASP   173      -7.213  15.556   0.756  1.00 88.58           N  
ATOM   1379  CA  ASP   173      -8.542  16.149   0.637  1.00 88.42           C  
ATOM   1380  C   ASP   173      -8.945  16.302  -0.827  1.00 88.46           C  
ATOM   1381  CB  ASP   173      -8.589  17.507   1.340  1.00 86.69           C  
ATOM   1382  O   ASP   173     -10.125  16.191  -1.166  1.00 87.14           O  
ATOM   1383  CG  ASP   173      -8.643  17.389   2.853  1.00 80.35           C  
ATOM   1384  OD1 ASP   173      -9.027  16.317   3.369  1.00 75.58           O  
ATOM   1385  OD2 ASP   173      -8.302  18.379   3.537  1.00 78.77           O  
ATOM   1386  N   TRP   174      -7.987  16.511  -1.634  1.00 89.79           N  
ATOM   1387  CA  TRP   174      -8.347  16.803  -3.018  1.00 90.73           C  
ATOM   1388  C   TRP   174      -8.575  15.516  -3.804  1.00 89.98           C  
ATOM   1389  CB  TRP   174      -7.257  17.641  -3.692  1.00 88.84           C  
ATOM   1390  O   TRP   174      -9.099  15.547  -4.920  1.00 88.07           O  
ATOM   1391  CG  TRP   174      -5.887  17.036  -3.612  1.00 82.58           C  
ATOM   1392  CD1 TRP   174      -4.872  17.405  -2.773  1.00 76.13           C  
ATOM   1393  CD2 TRP   174      -5.381  15.959  -4.405  1.00 79.42           C  
ATOM   1394  CE2 TRP   174      -4.051  15.725  -3.993  1.00 82.00           C  
ATOM   1395  CE3 TRP   174      -5.925  15.166  -5.425  1.00 86.08           C  
ATOM   1396  NE1 TRP   174      -3.765  16.620  -2.997  1.00 86.69           N  
ATOM   1397  CH2 TRP   174      -3.811  13.970  -5.562  1.00 82.68           C  
ATOM   1398  CZ2 TRP   174      -3.255  14.730  -4.566  1.00 84.52           C  
ATOM   1399  CZ3 TRP   174      -5.131  14.177  -5.995  1.00 84.02           C  
ATOM   1400  N   ASN   175      -8.110  14.449  -3.248  1.00 91.15           N  
ATOM   1401  CA  ASN   175      -8.309  13.171  -3.924  1.00 91.40           C  
ATOM   1402  C   ASN   175      -9.742  12.671  -3.768  1.00 91.26           C  
ATOM   1403  CB  ASN   175      -7.321  12.127  -3.399  1.00 91.03           C  
ATOM   1404  O   ASN   175      -9.978  11.635  -3.143  1.00 90.05           O  
ATOM   1405  CG  ASN   175      -7.217  10.915  -4.305  1.00 90.70           C  
ATOM   1406  ND2 ASN   175      -6.226  10.069  -4.051  1.00 89.96           N  
ATOM   1407  OD1 ASN   175      -8.019  10.742  -5.226  1.00 89.43           O  
ATOM   1408  N   VAL   176     -10.690  13.283  -4.412  1.00 91.31           N  
ATOM   1409  CA  VAL   176     -12.122  13.052  -4.250  1.00 91.43           C  
ATOM   1410  C   VAL   176     -12.481  11.656  -4.753  1.00 91.44           C  
ATOM   1411  CB  VAL   176     -12.956  14.118  -4.996  1.00 89.93           C  
ATOM   1412  O   VAL   176     -13.350  10.990  -4.186  1.00 90.48           O  
ATOM   1413  CG1 VAL   176     -14.444  13.772  -4.945  1.00 80.48           C  
ATOM   1414  CG2 VAL   176     -12.706  15.503  -4.403  1.00 78.36           C  
ATOM   1415  N   ASN   177     -11.795  11.236  -5.785  1.00 90.74           N  
ATOM   1416  CA  ASN   177     -12.053   9.896  -6.300  1.00 90.80           C  
ATOM   1417  C   ASN   177     -11.786   8.828  -5.244  1.00 91.52           C  
ATOM   1418  CB  ASN   177     -11.210   9.630  -7.549  1.00 88.98           C  
ATOM   1419  O   ASN   177     -12.573   7.893  -5.088  1.00 90.92           O  
ATOM   1420  CG  ASN   177     -11.688  10.416  -8.755  1.00 80.74           C  
ATOM   1421  ND2 ASN   177     -10.787  10.661  -9.698  1.00 73.87           N  
ATOM   1422  OD1 ASN   177     -12.858  10.799  -8.837  1.00 74.74           O  
ATOM   1423  N   ALA   178     -10.693   8.955  -4.609  1.00 92.38           N  
ATOM   1424  CA  ALA   178     -10.353   8.014  -3.544  1.00 92.66           C  
ATOM   1425  C   ALA   178     -11.360   8.094  -2.400  1.00 92.82           C  
ATOM   1426  CB  ALA   178      -8.942   8.282  -3.028  1.00 91.98           C  
ATOM   1427  O   ALA   178     -11.800   7.066  -1.879  1.00 92.27           O  
ATOM   1428  N   ILE   179     -11.718   9.262  -2.037  1.00 91.86           N  
ATOM   1429  CA  ILE   179     -12.665   9.455  -0.944  1.00 92.02           C  
ATOM   1430  C   ILE   179     -13.992   8.781  -1.287  1.00 91.94           C  
ATOM   1431  CB  ILE   179     -12.886  10.954  -0.646  1.00 91.42           C  
ATOM   1432  O   ILE   179     -14.565   8.068  -0.460  1.00 91.24           O  
ATOM   1433  CG1 ILE   179     -11.605  11.582  -0.085  1.00 90.04           C  
ATOM   1434  CG2 ILE   179     -14.058  11.145   0.321  1.00 89.71           C  
ATOM   1435  CD1 ILE   179     -11.632  13.103  -0.033  1.00 87.81           C  
ATOM   1436  N   ASN   180     -14.449   8.954  -2.503  1.00 92.63           N  
ATOM   1437  CA  ASN   180     -15.686   8.321  -2.948  1.00 92.63           C  
ATOM   1438  C   ASN   180     -15.578   6.799  -2.921  1.00 92.75           C  
ATOM   1439  CB  ASN   180     -16.061   8.801  -4.351  1.00 91.40           C  
ATOM   1440  O   ASN   180     -16.512   6.113  -2.501  1.00 92.08           O  
ATOM   1441  CG  ASN   180     -16.541  10.239  -4.367  1.00 84.94           C  
ATOM   1442  ND2 ASN   180     -16.529  10.856  -5.543  1.00 77.98           N  
ATOM   1443  OD1 ASN   180     -16.920  10.792  -3.331  1.00 79.10           O  
ATOM   1444  N   PHE   181     -14.491   6.357  -3.334  1.00 92.84           N  
ATOM   1445  CA  PHE   181     -14.226   4.923  -3.327  1.00 93.09           C  
ATOM   1446  C   PHE   181     -14.293   4.367  -1.910  1.00 93.24           C  
ATOM   1447  CB  PHE   181     -12.855   4.626  -3.944  1.00 92.62           C  
ATOM   1448  O   PHE   181     -14.940   3.346  -1.668  1.00 92.70           O  
ATOM   1449  CG  PHE   181     -12.357   3.232  -3.672  1.00 91.37           C  
ATOM   1450  CD1 PHE   181     -12.992   2.130  -4.232  1.00 89.10           C  
ATOM   1451  CD2 PHE   181     -11.253   3.024  -2.856  1.00 89.03           C  
ATOM   1452  CE1 PHE   181     -12.533   0.839  -3.982  1.00 88.45           C  
ATOM   1453  CE2 PHE   181     -10.788   1.736  -2.602  1.00 88.75           C  
ATOM   1454  CZ  PHE   181     -11.430   0.645  -3.165  1.00 87.15           C  
ATOM   1455  N   TYR   182     -13.693   5.014  -0.998  1.00 93.66           N  
ATOM   1456  CA  TYR   182     -13.649   4.539   0.380  1.00 93.88           C  
ATOM   1457  C   TYR   182     -15.032   4.590   1.019  1.00 93.47           C  
ATOM   1458  CB  TYR   182     -12.663   5.371   1.205  1.00 93.53           C  
ATOM   1459  O   TYR   182     -15.412   3.685   1.765  1.00 92.66           O  
ATOM   1460  CG  TYR   182     -11.235   5.272   0.725  1.00 93.07           C  
ATOM   1461  CD1 TYR   182     -10.687   4.045   0.359  1.00 91.50           C  
ATOM   1462  CD2 TYR   182     -10.432   6.404   0.637  1.00 91.30           C  
ATOM   1463  CE1 TYR   182      -9.371   3.948  -0.083  1.00 90.76           C  
ATOM   1464  CE2 TYR   182      -9.115   6.319   0.197  1.00 91.01           C  
ATOM   1465  OH  TYR   182      -7.292   4.999  -0.597  1.00 87.73           O  
ATOM   1466  CZ  TYR   182      -8.595   5.089  -0.161  1.00 90.39           C  
ATOM   1467  N   GLU   183     -15.719   5.599   0.732  1.00 92.73           N  
ATOM   1468  CA  GLU   183     -17.086   5.691   1.235  1.00 92.76           C  
ATOM   1469  C   GLU   183     -17.955   4.566   0.682  1.00 92.51           C  
ATOM   1470  CB  GLU   183     -17.698   7.050   0.884  1.00 92.00           C  
ATOM   1471  O   GLU   183     -18.767   3.987   1.407  1.00 91.75           O  
ATOM   1472  CG  GLU   183     -17.117   8.210   1.679  1.00 89.22           C  
ATOM   1473  CD  GLU   183     -17.682   9.561   1.269  1.00 87.05           C  
ATOM   1474  OE1 GLU   183     -18.083   9.720   0.094  1.00 85.78           O  
ATOM   1475  OE2 GLU   183     -17.724  10.468   2.130  1.00 85.62           O  
ATOM   1476  N   GLN   184     -17.748   4.213  -0.544  1.00 92.51           N  
ATOM   1477  CA  GLN   184     -18.483   3.106  -1.148  1.00 92.17           C  
ATOM   1478  C   GLN   184     -18.137   1.783  -0.472  1.00 91.77           C  
ATOM   1479  CB  GLN   184     -18.191   3.022  -2.647  1.00 90.55           C  
ATOM   1480  O   GLN   184     -18.982   0.890  -0.373  1.00 90.31           O  
ATOM   1481  CG  GLN   184     -18.853   4.123  -3.465  1.00 81.98           C  
ATOM   1482  CD  GLN   184     -18.420   4.115  -4.918  1.00 76.55           C  
ATOM   1483  NE2 GLN   184     -18.856   5.118  -5.673  1.00 67.47           N  
ATOM   1484  OE1 GLN   184     -17.698   3.215  -5.360  1.00 74.07           O  
ATOM   1485  N   MET   185     -16.926   1.716   0.015  1.00 92.32           N  
ATOM   1486  CA  MET   185     -16.480   0.499   0.687  1.00 92.14           C  
ATOM   1487  C   MET   185     -16.975   0.462   2.129  1.00 91.61           C  
ATOM   1488  CB  MET   185     -14.955   0.394   0.655  1.00 91.13           C  
ATOM   1489  O   MET   185     -16.698  -0.490   2.861  1.00 89.99           O  
ATOM   1490  CG  MET   185     -14.385   0.175  -0.737  1.00 87.19           C  
ATOM   1491  SD  MET   185     -14.826  -1.467  -1.427  1.00 85.45           S  
ATOM   1492  CE  MET   185     -13.830  -2.542  -0.356  1.00 77.86           C  
ATOM   1493  N   GLY   186     -17.633   1.520   2.578  1.00 92.37           N  
ATOM   1494  CA  GLY   186     -18.232   1.545   3.903  1.00 92.37           C  
ATOM   1495  C   GLY   186     -17.388   2.282   4.926  1.00 92.17           C  
ATOM   1496  O   GLY   186     -17.686   2.251   6.122  1.00 91.02           O  
ATOM   1497  N   ALA   187     -16.327   2.944   4.455  1.00 92.90           N  
ATOM   1498  CA  ALA   187     -15.472   3.689   5.375  1.00 92.93           C  
ATOM   1499  C   ALA   187     -16.156   4.969   5.844  1.00 92.39           C  
ATOM   1500  CB  ALA   187     -14.136   4.015   4.713  1.00 92.34           C  
ATOM   1501  O   ALA   187     -16.869   5.618   5.075  1.00 91.13           O  
ATOM   1502  N   GLN   188     -15.892   5.268   7.067  1.00 90.05           N  
ATOM   1503  CA  GLN   188     -16.307   6.550   7.626  1.00 89.69           C  
ATOM   1504  C   GLN   188     -15.170   7.567   7.572  1.00 89.36           C  
ATOM   1505  CB  GLN   188     -16.789   6.378   9.067  1.00 87.71           C  
ATOM   1506  O   GLN   188     -14.038   7.262   7.955  1.00 87.65           O  
ATOM   1507  CG  GLN   188     -18.014   5.484   9.203  1.00 78.30           C  
ATOM   1508  CD  GLN   188     -18.424   5.266  10.647  1.00 73.15           C  
ATOM   1509  NE2 GLN   188     -19.597   4.675  10.848  1.00 61.62           N  
ATOM   1510  OE1 GLN   188     -17.693   5.626  11.575  1.00 69.10           O  
ATOM   1511  N   VAL   189     -15.567   8.682   7.105  1.00 87.09           N  
ATOM   1512  CA  VAL   189     -14.570   9.744   7.018  1.00 86.58           C  
ATOM   1513  C   VAL   189     -14.612  10.597   8.284  1.00 85.95           C  
ATOM   1514  CB  VAL   189     -14.792  10.630   5.771  1.00 84.70           C  
ATOM   1515  O   VAL   189     -15.673  11.092   8.672  1.00 83.86           O  
ATOM   1516  CG1 VAL   189     -13.766  11.761   5.724  1.00 76.87           C  
ATOM   1517  CG2 VAL   189     -14.721   9.787   4.500  1.00 76.05           C  
ATOM   1518  N   PHE   190     -13.486  10.701   8.886  1.00 85.02           N  
ATOM   1519  CA  PHE   190     -13.348  11.549  10.064  1.00 84.73           C  
ATOM   1520  C   PHE   190     -12.763  12.905   9.690  1.00 83.90           C  
ATOM   1521  CB  PHE   190     -12.467  10.869  11.117  1.00 82.99           C  
ATOM   1522  O   PHE   190     -11.628  12.988   9.217  1.00 81.14           O  
ATOM   1523  CG  PHE   190     -13.091   9.646  11.733  1.00 79.26           C  
ATOM   1524  CD1 PHE   190     -13.831   9.742  12.905  1.00 74.84           C  
ATOM   1525  CD2 PHE   190     -12.937   8.400  11.139  1.00 75.37           C  
ATOM   1526  CE1 PHE   190     -14.410   8.611  13.477  1.00 75.15           C  
ATOM   1527  CE2 PHE   190     -13.513   7.266  11.705  1.00 76.11           C  
ATOM   1528  CZ  PHE   190     -14.248   7.374  12.875  1.00 71.90           C  
ATOM   1529  N   LYS   191     -13.504  13.941   9.959  1.00 85.66           N  
ATOM   1530  CA  LYS   191     -13.086  15.276   9.542  1.00 85.07           C  
ATOM   1531  C   LYS   191     -12.626  16.106  10.737  1.00 84.43           C  
ATOM   1532  CB  LYS   191     -14.224  15.993   8.814  1.00 83.22           C  
ATOM   1533  O   LYS   191     -12.170  17.240  10.574  1.00 81.41           O  
ATOM   1534  CG  LYS   191     -14.622  15.343   7.497  1.00 79.29           C  
ATOM   1535  CD  LYS   191     -15.706  16.142   6.785  1.00 76.67           C  
ATOM   1536  CE  LYS   191     -16.113  15.487   5.472  1.00 68.95           C  
ATOM   1537  NZ  LYS   191     -17.200  16.249   4.786  1.00 61.43           N  
ATOM   1538  N   GLU   192     -12.608  15.602  11.965  1.00 84.66           N  
ATOM   1539  CA  GLU   192     -12.353  16.391  13.166  1.00 84.31           C  
ATOM   1540  C   GLU   192     -10.903  16.248  13.623  1.00 83.87           C  
ATOM   1541  CB  GLU   192     -13.302  15.978  14.294  1.00 82.11           C  
ATOM   1542  O   GLU   192     -10.460  16.956  14.529  1.00 81.07           O  
ATOM   1543  CG  GLU   192     -14.771  16.224  13.982  1.00 75.90           C  
ATOM   1544  CD  GLU   192     -15.700  15.210  14.631  1.00 71.86           C  
ATOM   1545  OE1 GLU   192     -15.212  14.326  15.371  1.00 69.58           O  
ATOM   1546  OE2 GLU   192     -16.926  15.301  14.397  1.00 65.07           O  
ATOM   1547  N   TRP   193     -10.210  15.316  13.039  1.00 83.33           N  
ATOM   1548  CA  TRP   193      -8.821  15.079  13.418  1.00 84.29           C  
ATOM   1549  C   TRP   193      -7.868  15.826  12.491  1.00 83.67           C  
ATOM   1550  CB  TRP   193      -8.505  13.581  13.395  1.00 81.08           C  
ATOM   1551  O   TRP   193      -8.174  16.038  11.315  1.00 81.08           O  
ATOM   1552  CG  TRP   193      -9.218  12.792  14.452  1.00 72.16           C  
ATOM   1553  CD1 TRP   193     -10.446  13.057  14.991  1.00 64.58           C  
ATOM   1554  CD2 TRP   193      -8.740  11.611  15.103  1.00 66.91           C  
ATOM   1555  CE2 TRP   193      -9.733  11.212  16.026  1.00 65.78           C  
ATOM   1556  CE3 TRP   193      -7.569  10.849  14.996  1.00 72.57           C  
ATOM   1557  NE1 TRP   193     -10.762  12.110  15.937  1.00 73.67           N  
ATOM   1558  CH2 TRP   193      -8.433   9.356  16.711  1.00 67.36           C  
ATOM   1559  CZ2 TRP   193      -9.589  10.083  16.837  1.00 72.59           C  
ATOM   1560  CZ3 TRP   193      -7.427   9.727  15.803  1.00 65.21           C  
ATOM   1561  N   ARG   194      -6.738  16.288  13.115  1.00 85.02           N  
ATOM   1562  CA  ARG   194      -5.621  16.832  12.350  1.00 85.12           C  
ATOM   1563  C   ARG   194      -4.370  15.977  12.525  1.00 85.22           C  
ATOM   1564  CB  ARG   194      -5.332  18.275  12.770  1.00 82.28           C  
ATOM   1565  O   ARG   194      -4.074  15.520  13.631  1.00 83.45           O  
ATOM   1566  CG  ARG   194      -6.504  19.222  12.565  1.00 73.18           C  
ATOM   1567  CD  ARG   194      -6.744  19.512  11.090  1.00 68.79           C  
ATOM   1568  NE  ARG   194      -7.762  20.541  10.903  1.00 59.14           N  
ATOM   1569  NH1 ARG   194      -9.536  19.064  10.822  1.00 40.86           N  
ATOM   1570  NH2 ARG   194      -9.905  21.317  10.612  1.00 35.40           N  
ATOM   1571  CZ  ARG   194      -9.065  20.305  10.779  1.00 58.85           C  
ATOM   1572  N   LEU   195      -3.774  15.745  11.473  1.00 85.89           N  
ATOM   1573  CA  LEU   195      -2.500  15.037  11.536  1.00 86.32           C  
ATOM   1574  C   LEU   195      -1.377  15.975  11.966  1.00 86.62           C  
ATOM   1575  CB  LEU   195      -2.167  14.410  10.180  1.00 84.44           C  
ATOM   1576  O   LEU   195      -1.157  17.014  11.340  1.00 85.30           O  
ATOM   1577  CG  LEU   195      -0.847  13.643  10.093  1.00 78.77           C  
ATOM   1578  CD1 LEU   195      -0.897  12.400  10.974  1.00 72.80           C  
ATOM   1579  CD2 LEU   195      -0.540  13.268   8.647  1.00 74.05           C  
ATOM   1580  N   CYS   196      -0.727  15.721  13.143  1.00 86.74           N  
ATOM   1581  CA  CYS   196       0.465  16.432  13.590  1.00 87.51           C  
ATOM   1582  C   CYS   196       1.705  15.556  13.457  1.00 86.89           C  
ATOM   1583  CB  CYS   196       0.305  16.889  15.039  1.00 85.62           C  
ATOM   1584  O   CYS   196       1.664  14.364  13.767  1.00 85.26           O  
ATOM   1585  SG  CYS   196      -1.091  18.005  15.301  1.00 85.85           S  
ATOM   1586  N   ARG   197       2.746  16.192  12.948  1.00 88.08           N  
ATOM   1587  CA  ARG   197       3.939  15.397  12.677  1.00 88.39           C  
ATOM   1588  C   ARG   197       5.189  16.082  13.218  1.00 88.56           C  
ATOM   1589  CB  ARG   197       4.087  15.145  11.175  1.00 85.93           C  
ATOM   1590  O   ARG   197       5.371  17.288  13.034  1.00 87.33           O  
ATOM   1591  CG  ARG   197       5.238  14.218  10.817  1.00 77.15           C  
ATOM   1592  CD  ARG   197       5.341  14.002   9.314  1.00 73.52           C  
ATOM   1593  NE  ARG   197       4.196  13.258   8.797  1.00 65.75           N  
ATOM   1594  NH1 ARG   197       4.539  13.856   6.592  1.00 47.23           N  
ATOM   1595  NH2 ARG   197       2.780  12.498   7.155  1.00 42.26           N  
ATOM   1596  CZ  ARG   197       3.841  13.206   7.516  1.00 67.72           C  
ATOM   1597  N   LEU   198       6.020  15.362  13.930  1.00 89.74           N  
ATOM   1598  CA  LEU   198       7.360  15.735  14.368  1.00 90.30           C  
ATOM   1599  C   LEU   198       8.421  14.970  13.583  1.00 88.59           C  
ATOM   1600  CB  LEU   198       7.528  15.470  15.866  1.00 88.11           C  
ATOM   1601  O   LEU   198       8.506  13.744  13.678  1.00 86.13           O  
ATOM   1602  CG  LEU   198       6.728  16.371  16.808  1.00 80.65           C  
ATOM   1603  CD1 LEU   198       6.408  15.633  18.104  1.00 72.62           C  
ATOM   1604  CD2 LEU   198       7.494  17.658  17.095  1.00 74.85           C  
ATOM   1605  N   THR   199       9.139  15.619  12.789  1.00 86.89           N  
ATOM   1606  CA  THR   199      10.157  14.962  11.978  1.00 88.01           C  
ATOM   1607  C   THR   199      11.453  15.768  11.979  1.00 87.54           C  
ATOM   1608  CB  THR   199       9.675  14.762  10.529  1.00 85.36           C  
ATOM   1609  O   THR   199      11.466  16.932  12.386  1.00 85.76           O  
ATOM   1610  CG2 THR   199       8.415  13.905  10.482  1.00 71.11           C  
ATOM   1611  OG1 THR   199       9.393  16.040   9.945  1.00 79.42           O  
ATOM   1612  N   GLY   200      12.572  14.997  11.519  1.00 86.60           N  
ATOM   1613  CA  GLY   200      13.845  15.665  11.303  1.00 87.72           C  
ATOM   1614  C   GLY   200      14.364  16.375  12.539  1.00 88.69           C  
ATOM   1615  O   GLY   200      14.376  15.803  13.631  1.00 87.41           O  
ATOM   1616  N   ASP   201      14.830  17.723  12.405  1.00 89.85           N  
ATOM   1617  CA  ASP   201      15.456  18.529  13.449  1.00 90.57           C  
ATOM   1618  C   ASP   201      14.504  18.744  14.623  1.00 90.91           C  
ATOM   1619  CB  ASP   201      15.911  19.877  12.886  1.00 89.10           C  
ATOM   1620  O   ASP   201      14.923  18.719  15.782  1.00 90.19           O  
ATOM   1621  CG  ASP   201      17.098  19.758  11.946  1.00 84.27           C  
ATOM   1622  OD1 ASP   201      17.739  18.686  11.908  1.00 82.22           O  
ATOM   1623  OD2 ASP   201      17.395  20.745  11.241  1.00 84.32           O  
ATOM   1624  N   ALA   202      13.317  18.926  14.342  1.00 89.48           N  
ATOM   1625  CA  ALA   202      12.345  19.144  15.411  1.00 90.19           C  
ATOM   1626  C   ALA   202      12.260  17.929  16.331  1.00 90.07           C  
ATOM   1627  CB  ALA   202      10.971  19.461  14.824  1.00 88.91           C  
ATOM   1628  O   ALA   202      12.232  18.071  17.556  1.00 89.13           O  
ATOM   1629  N   LEU   203      12.174  16.676  15.706  1.00 90.32           N  
ATOM   1630  CA  LEU   203      12.164  15.452  16.500  1.00 91.04           C  
ATOM   1631  C   LEU   203      13.449  15.318  17.310  1.00 90.53           C  
ATOM   1632  CB  LEU   203      11.987  14.229  15.596  1.00 90.03           C  
ATOM   1633  O   LEU   203      13.409  14.966  18.491  1.00 89.39           O  
ATOM   1634  CG  LEU   203      11.899  12.873  16.299  1.00 88.08           C  
ATOM   1635  CD1 LEU   203      10.699  12.841  17.240  1.00 85.55           C  
ATOM   1636  CD2 LEU   203      11.814  11.745  15.277  1.00 85.97           C  
ATOM   1637  N   GLN   204      14.559  15.602  16.736  1.00 91.47           N  
ATOM   1638  CA  GLN   204      15.850  15.528  17.412  1.00 92.07           C  
ATOM   1639  C   GLN   204      15.925  16.524  18.566  1.00 92.16           C  
ATOM   1640  CB  GLN   204      16.990  15.783  16.424  1.00 89.98           C  
ATOM   1641  O   GLN   204      16.495  16.223  19.617  1.00 91.25           O  
ATOM   1642  CG  GLN   204      17.176  14.671  15.400  1.00 79.43           C  
ATOM   1643  CD  GLN   204      18.260  14.984  14.385  1.00 74.87           C  
ATOM   1644  NE2 GLN   204      18.506  14.048  13.475  1.00 67.69           N  
ATOM   1645  OE1 GLN   204      18.869  16.057  14.419  1.00 75.25           O  
ATOM   1646  N   ALA   205      15.393  17.673  18.384  1.00 91.50           N  
ATOM   1647  CA  ALA   205      15.389  18.710  19.412  1.00 91.68           C  
ATOM   1648  C   ALA   205      14.609  18.259  20.643  1.00 91.11           C  
ATOM   1649  CB  ALA   205      14.800  20.006  18.858  1.00 90.74           C  
ATOM   1650  O   ALA   205      15.029  18.505  21.776  1.00 89.78           O  
ATOM   1651  N   ILE   206      13.442  17.649  20.469  1.00 91.58           N  
ATOM   1652  CA  ILE   206      12.601  17.161  21.557  1.00 91.44           C  
ATOM   1653  C   ILE   206      13.370  16.130  22.381  1.00 90.45           C  
ATOM   1654  CB  ILE   206      11.286  16.549  21.025  1.00 89.90           C  
ATOM   1655  O   ILE   206      13.242  16.085  23.606  1.00 88.42           O  
ATOM   1656  CG1 ILE   206      10.407  17.636  20.396  1.00 80.81           C  
ATOM   1657  CG2 ILE   206      10.538  15.819  22.145  1.00 78.53           C  
ATOM   1658  CD1 ILE   206       9.855  18.641  21.398  1.00 76.52           C  
ATOM   1659  N   ASP   207      14.162  15.288  21.758  1.00 90.19           N  
ATOM   1660  CA  ASP   207      14.975  14.273  22.421  1.00 90.44           C  
ATOM   1661  C   ASP   207      15.967  14.911  23.390  1.00 89.47           C  
ATOM   1662  CB  ASP   207      15.719  13.423  21.389  1.00 88.79           C  
ATOM   1663  O   ASP   207      16.325  14.310  24.406  1.00 87.50           O  
ATOM   1664  CG  ASP   207      16.671  12.422  22.021  1.00 84.15           C  
ATOM   1665  OD1 ASP   207      16.232  11.615  22.868  1.00 82.31           O  
ATOM   1666  OD2 ASP   207      17.871  12.444  21.670  1.00 85.43           O  
ATOM   1667  N   LYS   208      16.336  16.080  23.151  1.00 91.33           N  
ATOM   1668  CA  LYS   208      17.387  16.736  23.924  1.00 91.32           C  
ATOM   1669  C   LYS   208      16.801  17.512  25.100  1.00 90.30           C  
ATOM   1670  CB  LYS   208      18.202  17.674  23.032  1.00 89.41           C  
ATOM   1671  O   LYS   208      17.539  18.106  25.889  1.00 87.53           O  
ATOM   1672  CG  LYS   208      19.003  16.960  21.953  1.00 83.16           C  
ATOM   1673  CD  LYS   208      19.768  17.947  21.080  1.00 78.79           C  
ATOM   1674  CE  LYS   208      20.535  17.237  19.972  1.00 75.15           C  
ATOM   1675  NZ  LYS   208      21.226  18.205  19.069  1.00 68.29           N  
ATOM   1676  N   LEU   209      15.509  17.543  25.108  1.00 90.65           N  
ATOM   1677  CA  LEU   209      14.881  18.280  26.200  1.00 91.03           C  
ATOM   1678  C   LEU   209      15.080  17.558  27.528  1.00 89.11           C  
ATOM   1679  CB  LEU   209      13.387  18.471  25.927  1.00 88.69           C  
ATOM   1680  O   LEU   209      15.034  16.327  27.583  1.00 85.97           O  
ATOM   1681  CG  LEU   209      13.022  19.392  24.762  1.00 83.82           C  
ATOM   1682  CD1 LEU   209      11.516  19.373  24.523  1.00 78.61           C  
ATOM   1683  CD2 LEU   209      13.509  20.812  25.030  1.00 79.34           C  
ATOM   1684  N   ASN   210      15.585  18.091  28.451  1.00 86.67           N  
ATOM   1685  CA  ASN   210      15.759  17.627  29.824  1.00 86.07           C  
ATOM   1686  C   ASN   210      14.462  17.732  30.620  1.00 82.54           C  
ATOM   1687  CB  ASN   210      16.874  18.413  30.518  1.00 80.55           C  
ATOM   1688  O   ASN   210      13.840  18.795  30.664  1.00 76.60           O  
ATOM   1689  CG  ASN   210      18.253  18.046  30.007  1.00 71.47           C  
ATOM   1690  ND2 ASN   210      19.182  18.992  30.076  1.00 67.95           N  
ATOM   1691  OD1 ASN   210      18.481  16.922  29.553  1.00 67.98           O  
ATOM   1692  N   ILE   211      13.523  16.529  30.749  1.00 85.91           N  
ATOM   1693  CA  ILE   211      12.277  16.489  31.507  1.00 85.27           C  
ATOM   1694  C   ILE   211      12.540  15.933  32.904  1.00 83.33           C  
ATOM   1695  CB  ILE   211      11.204  15.643  30.786  1.00 80.02           C  
ATOM   1696  O   ILE   211      13.340  15.010  33.071  1.00 79.75           O  
ATOM   1697  CG1 ILE   211      11.044  16.108  29.334  1.00 70.45           C  
ATOM   1698  CG2 ILE   211       9.870  15.712  31.534  1.00 68.76           C  
ATOM   1699  CD1 ILE   211      10.211  15.169  28.472  1.00 68.92           C  
TER    1700      ILE   211
END
