# Supplementary material for: The transformative power of transformers in protein structure prediction
Source: Proc Natl Acad Sci U S A. 2023 Jul 31;120(32):e2303499120. doi: 10.1073/pnas.2303499120 (PMC10410766; doi:10.1073/pnas.2303499120)
Supplement: Supplementary file 2 — Dataset S01 (GZ) [file pnas.2303499120.sd01.gz › SI_Data/predicted_structures/ESMFold/T1133.pdb]

PARENT N/A
ATOM      1  N   MET     1     -22.277 -21.217  -6.954  1.00 60.90           N  
ATOM      2  CA  MET     1     -21.072 -21.464  -7.740  1.00 67.26           C  
ATOM      3  C   MET     1     -19.838 -21.506  -6.845  1.00 68.26           C  
ATOM      4  CB  MET     1     -20.901 -20.389  -8.815  1.00 58.85           C  
ATOM      5  O   MET     1     -19.691 -20.680  -5.943  1.00 65.75           O  
ATOM      6  CG  MET     1     -21.983 -20.412  -9.882  1.00 54.17           C  
ATOM      7  SD  MET     1     -21.775 -19.078 -11.124  1.00 69.94           S  
ATOM      8  CE  MET     1     -23.440 -19.047 -11.844  1.00 54.55           C  
ATOM      9  N   ALA     2     -19.083 -22.540  -6.926  1.00 67.61           N  
ATOM     10  CA  ALA     2     -17.808 -22.517  -6.214  1.00 70.37           C  
ATOM     11  C   ALA     2     -16.994 -21.281  -6.588  1.00 68.77           C  
ATOM     12  CB  ALA     2     -17.010 -23.785  -6.509  1.00 64.46           C  
ATOM     13  O   ALA     2     -17.021 -20.837  -7.738  1.00 66.32           O  
ATOM     14  N   PRO     3     -16.522 -20.576  -5.522  1.00 66.78           N  
ATOM     15  CA  PRO     3     -15.611 -19.498  -5.914  1.00 69.81           C  
ATOM     16  C   PRO     3     -14.565 -19.949  -6.931  1.00 70.50           C  
ATOM     17  CB  PRO     3     -14.950 -19.098  -4.593  1.00 62.51           C  
ATOM     18  O   PRO     3     -14.045 -21.063  -6.835  1.00 66.97           O  
ATOM     19  CG  PRO     3     -15.015 -20.327  -3.745  1.00 64.31           C  
ATOM     20  CD  PRO     3     -16.242 -21.104  -4.126  1.00 64.07           C  
ATOM     21  N   SER     4     -14.464 -19.225  -7.908  1.00 81.32           N  
ATOM     22  CA  SER     4     -13.392 -19.489  -8.863  1.00 82.30           C  
ATOM     23  C   SER     4     -12.028 -19.468  -8.182  1.00 84.76           C  
ATOM     24  CB  SER     4     -13.420 -18.464  -9.998  1.00 77.01           C  
ATOM     25  O   SER     4     -11.815 -18.716  -7.228  1.00 82.32           O  
ATOM     26  OG  SER     4     -13.378 -17.144  -9.484  1.00 68.84           O  
ATOM     27  N   THR     5     -11.164 -20.338  -8.469  1.00 88.83           N  
ATOM     28  CA  THR     5      -9.776 -20.303  -8.022  1.00 90.34           C  
ATOM     29  C   THR     5      -9.156 -18.935  -8.288  1.00 91.85           C  
ATOM     30  CB  THR     5      -8.938 -21.393  -8.715  1.00 86.91           C  
ATOM     31  O   THR     5      -9.259 -18.406  -9.397  1.00 91.66           O  
ATOM     32  CG2 THR     5      -7.572 -21.542  -8.052  1.00 76.41           C  
ATOM     33  OG1 THR     5      -9.633 -22.644  -8.637  1.00 78.85           O  
ATOM     34  N   PRO     6      -8.576 -18.291  -7.236  1.00 93.30           N  
ATOM     35  CA  PRO     6      -7.943 -16.994  -7.484  1.00 93.86           C  
ATOM     36  C   PRO     6      -6.865 -17.060  -8.564  1.00 94.32           C  
ATOM     37  CB  PRO     6      -7.334 -16.634  -6.126  1.00 92.45           C  
ATOM     38  O   PRO     6      -6.075 -18.008  -8.596  1.00 93.91           O  
ATOM     39  CG  PRO     6      -8.138 -17.405  -5.130  1.00 89.09           C  
ATOM     40  CD  PRO     6      -8.562 -18.701  -5.760  1.00 88.54           C  
ATOM     41  N   LEU     7      -6.827 -16.140  -9.413  1.00 94.81           N  
ATOM     42  CA  LEU     7      -5.773 -16.017 -10.413  1.00 95.27           C  
ATOM     43  C   LEU     7      -4.565 -15.282  -9.842  1.00 95.35           C  
ATOM     44  CB  LEU     7      -6.292 -15.284 -11.652  1.00 94.69           C  
ATOM     45  O   LEU     7      -4.711 -14.423  -8.970  1.00 95.00           O  
ATOM     46  CG  LEU     7      -7.487 -15.919 -12.365  1.00 92.60           C  
ATOM     47  CD1 LEU     7      -7.978 -15.012 -13.488  1.00 89.76           C  
ATOM     48  CD2 LEU     7      -7.118 -17.297 -12.905  1.00 89.68           C  
ATOM     49  N   LEU     8      -3.455 -15.572 -10.331  1.00 95.62           N  
ATOM     50  CA  LEU     8      -2.197 -14.857 -10.146  1.00 95.44           C  
ATOM     51  C   LEU     8      -1.792 -14.129 -11.423  1.00 95.21           C  
ATOM     52  CB  LEU     8      -1.088 -15.824  -9.722  1.00 93.64           C  
ATOM     53  O   LEU     8      -1.722 -14.737 -12.494  1.00 94.20           O  
ATOM     54  CG  LEU     8       0.273 -15.200  -9.408  1.00 81.61           C  
ATOM     55  CD1 LEU     8       0.209 -14.422  -8.098  1.00 71.30           C  
ATOM     56  CD2 LEU     8       1.353 -16.275  -9.345  1.00 70.87           C  
ATOM     57  N   THR     9      -1.466 -12.818 -11.305  1.00 95.65           N  
ATOM     58  CA  THR     9      -0.828 -12.088 -12.395  1.00 95.59           C  
ATOM     59  C   THR     9       0.690 -12.094 -12.234  1.00 95.51           C  
ATOM     60  CB  THR     9      -1.334 -10.636 -12.466  1.00 94.02           C  
ATOM     61  O   THR     9       1.205 -11.820 -11.148  1.00 94.72           O  
ATOM     62  CG2 THR     9      -2.820 -10.587 -12.806  1.00 78.39           C  
ATOM     63  OG1 THR     9      -1.124 -10.000 -11.200  1.00 81.69           O  
ATOM     64  N   VAL    10       1.391 -12.357 -13.297  1.00 94.39           N  
ATOM     65  CA  VAL    10       2.849 -12.347 -13.362  1.00 94.53           C  
ATOM     66  C   VAL    10       3.310 -11.403 -14.470  1.00 93.80           C  
ATOM     67  CB  VAL    10       3.416 -13.765 -13.599  1.00 94.04           C  
ATOM     68  O   VAL    10       2.987 -11.607 -15.643  1.00 92.60           O  
ATOM     69  CG1 VAL    10       4.943 -13.751 -13.545  1.00 92.94           C  
ATOM     70  CG2 VAL    10       2.850 -14.744 -12.573  1.00 92.70           C  
ATOM     71  N   ARG    11       4.024 -10.416 -14.122  1.00 92.79           N  
ATOM     72  CA  ARG    11       4.594  -9.425 -15.029  1.00 92.78           C  
ATOM     73  C   ARG    11       6.118  -9.442 -14.970  1.00 92.05           C  
ATOM     74  CB  ARG    11       4.073  -8.026 -14.694  1.00 92.06           C  
ATOM     75  O   ARG    11       6.706  -9.265 -13.901  1.00 90.90           O  
ATOM     76  CG  ARG    11       4.496  -6.956 -15.688  1.00 90.43           C  
ATOM     77  CD  ARG    11       3.960  -5.584 -15.303  1.00 89.02           C  
ATOM     78  NE  ARG    11       4.707  -5.007 -14.189  1.00 87.38           N  
ATOM     79  NH1 ARG    11       3.702  -2.931 -14.322  1.00 82.86           N  
ATOM     80  NH2 ARG    11       5.297  -3.337 -12.726  1.00 82.24           N  
ATOM     81  CZ  ARG    11       4.567  -3.760 -13.748  1.00 86.35           C  
ATOM     82  N   GLY    12       6.740  -9.509 -16.109  1.00 90.21           N  
ATOM     83  CA  GLY    12       8.190  -9.555 -16.218  1.00 89.94           C  
ATOM     84  C   GLY    12       8.699  -9.134 -17.583  1.00 89.36           C  
ATOM     85  O   GLY    12       7.945  -8.588 -18.391  1.00 87.74           O  
ATOM     86  N   SER    13       9.925  -9.351 -17.855  1.00 87.17           N  
ATOM     87  CA  SER    13      10.571  -9.034 -19.125  1.00 86.75           C  
ATOM     88  C   SER    13      10.009  -9.886 -20.259  1.00 86.17           C  
ATOM     89  CB  SER    13      12.083  -9.238 -19.024  1.00 85.78           C  
ATOM     90  O   SER    13      10.045  -9.481 -21.422  1.00 84.37           O  
ATOM     91  OG  SER    13      12.384 -10.545 -18.567  1.00 84.57           O  
ATOM     92  N   GLU    14       9.384 -10.960 -19.868  1.00 87.06           N  
ATOM     93  CA  GLU    14       8.771 -11.864 -20.836  1.00 86.67           C  
ATOM     94  C   GLU    14       7.349 -11.426 -21.176  1.00 86.70           C  
ATOM     95  CB  GLU    14       8.767 -13.299 -20.304  1.00 85.40           C  
ATOM     96  O   GLU    14       6.671 -12.069 -21.980  1.00 85.24           O  
ATOM     97  CG  GLU    14      10.157 -13.878 -20.084  1.00 82.00           C  
ATOM     98  CD  GLU    14      10.144 -15.363 -19.761  1.00 79.84           C  
ATOM     99  OE1 GLU    14       9.298 -15.800 -18.948  1.00 78.12           O  
ATOM    100  OE2 GLU    14      10.988 -16.096 -20.324  1.00 76.85           O  
ATOM    101  N   GLY    15       6.893 -10.398 -20.516  1.00 88.60           N  
ATOM    102  CA  GLY    15       5.546  -9.875 -20.674  1.00 89.60           C  
ATOM    103  C   GLY    15       4.687 -10.053 -19.436  1.00 91.28           C  
ATOM    104  O   GLY    15       5.208 -10.155 -18.323  1.00 91.24           O  
ATOM    105  N   LEU    16       3.366  -9.979 -19.686  1.00 93.26           N  
ATOM    106  CA  LEU    16       2.303 -10.175 -18.705  1.00 93.69           C  
ATOM    107  C   LEU    16       1.506 -11.439 -19.013  1.00 93.19           C  
ATOM    108  CB  LEU    16       1.369  -8.963 -18.677  1.00 93.18           C  
ATOM    109  O   LEU    16       1.052 -11.631 -20.143  1.00 92.12           O  
ATOM    110  CG  LEU    16       0.151  -9.067 -17.759  1.00 92.44           C  
ATOM    111  CD1 LEU    16       0.583  -9.025 -16.297  1.00 90.40           C  
ATOM    112  CD2 LEU    16      -0.843  -7.950 -18.059  1.00 90.39           C  
ATOM    113  N   TYR    17       1.283 -12.317 -18.049  1.00 92.56           N  
ATOM    114  CA  TYR    17       0.392 -13.466 -18.160  1.00 93.24           C  
ATOM    115  C   TYR    17      -0.291 -13.757 -16.830  1.00 93.52           C  
ATOM    116  CB  TYR    17       1.164 -14.702 -18.633  1.00 92.20           C  
ATOM    117  O   TYR    17       0.042 -13.152 -15.808  1.00 92.87           O  
ATOM    118  CG  TYR    17       2.277 -15.115 -17.701  1.00 90.83           C  
ATOM    119  CD1 TYR    17       3.527 -14.503 -17.764  1.00 88.56           C  
ATOM    120  CD2 TYR    17       2.082 -16.117 -16.757  1.00 88.99           C  
ATOM    121  CE1 TYR    17       4.557 -14.882 -16.909  1.00 87.43           C  
ATOM    122  CE2 TYR    17       3.105 -16.504 -15.897  1.00 87.34           C  
ATOM    123  OH  TYR    17       5.352 -16.260 -15.131  1.00 81.81           O  
ATOM    124  CZ  TYR    17       4.336 -15.881 -15.980  1.00 86.38           C  
ATOM    125  N   MET    18      -1.275 -14.608 -16.790  1.00 93.88           N  
ATOM    126  CA  MET    18      -2.028 -15.027 -15.611  1.00 94.34           C  
ATOM    127  C   MET    18      -1.863 -16.523 -15.363  1.00 93.77           C  
ATOM    128  CB  MET    18      -3.511 -14.684 -15.769  1.00 93.95           C  
ATOM    129  O   MET    18      -1.793 -17.309 -16.309  1.00 92.95           O  
ATOM    130  CG  MET    18      -3.792 -13.191 -15.816  1.00 93.21           C  
ATOM    131  SD  MET    18      -5.588 -12.814 -15.831  1.00 94.10           S  
ATOM    132  CE  MET    18      -5.535 -11.001 -15.830  1.00 90.44           C  
ATOM    133  N   VAL    19      -1.788 -16.929 -14.190  1.00 93.93           N  
ATOM    134  CA  VAL    19      -1.660 -18.299 -13.703  1.00 94.12           C  
ATOM    135  C   VAL    19      -2.831 -18.631 -12.782  1.00 93.78           C  
ATOM    136  CB  VAL    19      -0.321 -18.515 -12.963  1.00 93.33           C  
ATOM    137  O   VAL    19      -3.229 -17.810 -11.952  1.00 93.03           O  
ATOM    138  CG1 VAL    19      -0.175 -19.971 -12.526  1.00 90.80           C  
ATOM    139  CG2 VAL    19       0.852 -18.100 -13.850  1.00 90.58           C  
ATOM    140  N   ASN    20      -3.456 -19.786 -12.983  1.00 93.81           N  
ATOM    141  CA  ASN    20      -4.435 -20.312 -12.038  1.00 93.90           C  
ATOM    142  C   ASN    20      -3.814 -20.559 -10.667  1.00 93.62           C  
ATOM    143  CB  ASN    20      -5.063 -21.599 -12.576  1.00 93.06           C  
ATOM    144  O   ASN    20      -2.680 -21.032 -10.570  1.00 92.78           O  
ATOM    145  CG  ASN    20      -5.816 -21.384 -13.874  1.00 90.94           C  
ATOM    146  ND2 ASN    20      -5.575 -22.250 -14.851  1.00 90.78           N  
ATOM    147  OD1 ASN    20      -6.608 -20.445 -13.999  1.00 89.92           O  
ATOM    148  N   GLY    21      -4.553 -20.193  -9.582  1.00 92.96           N  
ATOM    149  CA  GLY    21      -4.111 -20.405  -8.213  1.00 92.97           C  
ATOM    150  C   GLY    21      -4.145 -21.863  -7.794  1.00 92.92           C  
ATOM    151  O   GLY    21      -4.189 -22.757  -8.642  1.00 91.29           O  
ATOM    152  N   PRO    22      -4.031 -22.182  -6.556  1.00 91.33           N  
ATOM    153  CA  PRO    22      -4.083 -23.564  -6.072  1.00 90.67           C  
ATOM    154  C   PRO    22      -5.314 -24.318  -6.572  1.00 88.87           C  
ATOM    155  CB  PRO    22      -4.122 -23.404  -4.551  1.00 88.91           C  
ATOM    156  O   PRO    22      -6.394 -23.734  -6.690  1.00 85.13           O  
ATOM    157  CG  PRO    22      -4.738 -22.062  -4.323  1.00 87.34           C  
ATOM    158  CD  PRO    22      -4.387 -21.173  -5.482  1.00 86.73           C  
ATOM    159  N   PRO    23      -5.140 -25.652  -6.759  1.00 85.84           N  
ATOM    160  CA  PRO    23      -3.921 -26.456  -6.645  1.00 87.47           C  
ATOM    161  C   PRO    23      -3.120 -26.500  -7.945  1.00 86.94           C  
ATOM    162  CB  PRO    23      -4.448 -27.846  -6.281  1.00 83.89           C  
ATOM    163  O   PRO    23      -2.039 -27.092  -7.988  1.00 84.33           O  
ATOM    164  CG  PRO    23      -5.769 -27.947  -6.973  1.00 81.30           C  
ATOM    165  CD  PRO    23      -6.428 -26.597  -6.943  1.00 80.59           C  
ATOM    166  N   HIS    24      -3.517 -26.057  -9.051  1.00 86.45           N  
ATOM    167  CA  HIS    24      -3.069 -26.477 -10.373  1.00 86.92           C  
ATOM    168  C   HIS    24      -1.944 -25.583 -10.884  1.00 86.41           C  
ATOM    169  CB  HIS    24      -4.236 -26.469 -11.362  1.00 83.58           C  
ATOM    170  O   HIS    24      -1.118 -26.018 -11.690  1.00 82.79           O  
ATOM    171  CG  HIS    24      -5.300 -27.472 -11.044  1.00 79.34           C  
ATOM    172  CD2 HIS    24      -6.632 -27.325 -10.855  1.00 76.06           C  
ATOM    173  ND1 HIS    24      -5.032 -28.814 -10.882  1.00 74.51           N  
ATOM    174  CE1 HIS    24      -6.158 -29.451 -10.607  1.00 73.20           C  
ATOM    175  NE2 HIS    24      -7.144 -28.570 -10.585  1.00 75.14           N  
ATOM    176  N   PHE    25      -1.786 -24.292 -10.501  1.00 89.97           N  
ATOM    177  CA  PHE    25      -0.825 -23.247 -10.836  1.00 90.83           C  
ATOM    178  C   PHE    25      -0.435 -23.323 -12.308  1.00 88.40           C  
ATOM    179  CB  PHE    25       0.423 -23.360  -9.955  1.00 88.88           C  
ATOM    180  O   PHE    25       0.742 -23.190 -12.651  1.00 83.16           O  
ATOM    181  CG  PHE    25       0.142 -23.221  -8.484  1.00 90.17           C  
ATOM    182  CD1 PHE    25      -0.146 -21.979  -7.931  1.00 86.92           C  
ATOM    183  CD2 PHE    25       0.165 -24.333  -7.652  1.00 87.24           C  
ATOM    184  CE1 PHE    25      -0.407 -21.847  -6.569  1.00 87.94           C  
ATOM    185  CE2 PHE    25      -0.095 -24.209  -6.290  1.00 87.61           C  
ATOM    186  CZ  PHE    25      -0.379 -22.965  -5.751  1.00 87.05           C  
ATOM    187  N   THR    26      -1.355 -23.683 -13.228  1.00 90.83           N  
ATOM    188  CA  THR    26      -1.201 -23.724 -14.678  1.00 91.69           C  
ATOM    189  C   THR    26      -1.416 -22.341 -15.285  1.00 91.57           C  
ATOM    190  CB  THR    26      -2.182 -24.726 -15.316  1.00 90.55           C  
ATOM    191  O   THR    26      -2.162 -21.526 -14.736  1.00 91.06           O  
ATOM    192  CG2 THR    26      -1.876 -26.153 -14.874  1.00 87.90           C  
ATOM    193  OG1 THR    26      -3.519 -24.392 -14.924  1.00 89.42           O  
ATOM    194  N   GLU    27      -0.791 -22.002 -16.386  1.00 89.66           N  
ATOM    195  CA  GLU    27      -1.065 -20.757 -17.097  1.00 90.26           C  
ATOM    196  C   GLU    27      -2.536 -20.661 -17.495  1.00 90.10           C  
ATOM    197  CB  GLU    27      -0.176 -20.639 -18.338  1.00 87.82           C  
ATOM    198  O   GLU    27      -3.104 -21.617 -18.026  1.00 88.96           O  
ATOM    199  CG  GLU    27      -0.249 -19.281 -19.021  1.00 81.97           C  
ATOM    200  CD  GLU    27       0.802 -19.097 -20.104  1.00 79.75           C  
ATOM    201  OE1 GLU    27       1.855 -19.772 -20.049  1.00 79.77           O  
ATOM    202  OE2 GLU    27       0.571 -18.270 -21.014  1.00 79.03           O  
ATOM    203  N   SER    28      -3.181 -19.557 -17.260  1.00 90.17           N  
ATOM    204  CA  SER    28      -4.591 -19.293 -17.525  1.00 90.04           C  
ATOM    205  C   SER    28      -4.807 -18.839 -18.965  1.00 87.78           C  
ATOM    206  CB  SER    28      -5.129 -18.233 -16.562  1.00 88.87           C  
ATOM    207  O   SER    28      -4.068 -17.992 -19.472  1.00 84.59           O  
ATOM    208  OG  SER    28      -6.508 -18.001 -16.789  1.00 83.95           O  
ATOM    209  N   THR    29      -5.854 -19.227 -19.559  1.00 84.92           N  
ATOM    210  CA  THR    29      -6.249 -18.856 -20.913  1.00 85.15           C  
ATOM    211  C   THR    29      -7.061 -17.563 -20.905  1.00 84.19           C  
ATOM    212  CB  THR    29      -7.069 -19.975 -21.583  1.00 82.94           C  
ATOM    213  O   THR    29      -7.554 -17.127 -21.947  1.00 81.89           O  
ATOM    214  CG2 THR    29      -6.228 -21.233 -21.773  1.00 81.75           C  
ATOM    215  OG1 THR    29      -8.199 -20.289 -20.760  1.00 84.33           O  
ATOM    216  N   VAL    30      -7.289 -16.943 -19.758  1.00 84.75           N  
ATOM    217  CA  VAL    30      -8.054 -15.710 -19.603  1.00 84.13           C  
ATOM    218  C   VAL    30      -7.344 -14.566 -20.324  1.00 82.17           C  
ATOM    219  CB  VAL    30      -8.261 -15.354 -18.114  1.00 82.81           C  
ATOM    220  O   VAL    30      -7.987 -13.742 -20.978  1.00 79.29           O  
ATOM    221  CG1 VAL    30      -8.951 -13.998 -17.974  1.00 80.47           C  
ATOM    222  CG2 VAL    30      -9.070 -16.444 -17.413  1.00 80.53           C  
ATOM    223  N   PHE    31      -6.072 -14.559 -20.341  1.00 81.69           N  
ATOM    224  CA  PHE    31      -5.222 -13.491 -20.855  1.00 82.20           C  
ATOM    225  C   PHE    31      -4.049 -14.064 -21.642  1.00 79.64           C  
ATOM    226  CB  PHE    31      -4.707 -12.614 -19.710  1.00 78.60           C  
ATOM    227  O   PHE    31      -3.133 -14.650 -21.063  1.00 74.56           O  
ATOM    228  CG  PHE    31      -4.002 -11.367 -20.171  1.00 79.65           C  
ATOM    229  CD1 PHE    31      -4.717 -10.205 -20.437  1.00 76.55           C  
ATOM    230  CD2 PHE    31      -2.624 -11.355 -20.337  1.00 77.62           C  
ATOM    231  CE1 PHE    31      -4.068  -9.049 -20.864  1.00 78.98           C  
ATOM    232  CE2 PHE    31      -1.967 -10.204 -20.763  1.00 74.71           C  
ATOM    233  CZ  PHE    31      -2.691  -9.053 -21.027  1.00 77.82           C  
ATOM    234  N   PRO    32      -4.108 -13.963 -22.963  1.00 76.55           N  
ATOM    235  CA  PRO    32      -2.975 -14.481 -23.733  1.00 76.21           C  
ATOM    236  C   PRO    32      -1.698 -13.670 -23.519  1.00 76.96           C  
ATOM    237  CB  PRO    32      -3.454 -14.373 -25.183  1.00 73.06           C  
ATOM    238  O   PRO    32      -1.730 -12.438 -23.560  1.00 75.59           O  
ATOM    239  CG  PRO    32      -4.470 -13.277 -25.169  1.00 71.29           C  
ATOM    240  CD  PRO    32      -5.090 -13.219 -23.802  1.00 72.74           C  
ATOM    241  N   ARG    33      -0.508 -14.289 -23.454  1.00 81.73           N  
ATOM    242  CA  ARG    33       0.803 -13.720 -23.157  1.00 82.18           C  
ATOM    243  C   ARG    33       1.192 -12.672 -24.194  1.00 81.40           C  
ATOM    244  CB  ARG    33       1.866 -14.819 -23.098  1.00 77.83           C  
ATOM    245  O   ARG    33       1.814 -11.661 -23.860  1.00 79.34           O  
ATOM    246  CG  ARG    33       3.218 -14.342 -22.593  1.00 72.14           C  
ATOM    247  CD  ARG    33       4.175 -15.503 -22.361  1.00 70.88           C  
ATOM    248  NE  ARG    33       4.340 -15.789 -20.938  1.00 67.30           N  
ATOM    249  NH1 ARG    33       5.983 -17.384 -21.238  1.00 61.87           N  
ATOM    250  NH2 ARG    33       5.263 -16.857 -19.127  1.00 56.07           N  
ATOM    251  CZ  ARG    33       5.195 -16.676 -20.437  1.00 67.45           C  
ATOM    252  N   GLU    34       0.830 -12.830 -25.405  1.00 77.57           N  
ATOM    253  CA  GLU    34       1.169 -11.952 -26.521  1.00 81.03           C  
ATOM    254  C   GLU    34       0.579 -10.558 -26.325  1.00 79.15           C  
ATOM    255  CB  GLU    34       0.680 -12.549 -27.843  1.00 73.51           C  
ATOM    256  O   GLU    34       1.226  -9.555 -26.635  1.00 76.82           O  
ATOM    257  CG  GLU    34       1.348 -13.867 -28.207  1.00 64.05           C  
ATOM    258  CD  GLU    34       0.965 -14.372 -29.589  1.00 61.49           C  
ATOM    259  OE1 GLU    34       0.075 -13.769 -30.231  1.00 69.83           O  
ATOM    260  OE2 GLU    34       1.560 -15.379 -30.033  1.00 65.04           O  
ATOM    261  N   SER    35      -0.476 -10.492 -25.704  1.00 77.80           N  
ATOM    262  CA  SER    35      -1.151  -9.228 -25.431  1.00 79.97           C  
ATOM    263  C   SER    35      -0.435  -8.444 -24.337  1.00 80.00           C  
ATOM    264  CB  SER    35      -2.605  -9.473 -25.025  1.00 76.28           C  
ATOM    265  O   SER    35      -0.554  -7.219 -24.263  1.00 78.47           O  
ATOM    266  OG  SER    35      -3.290 -10.205 -26.027  1.00 69.63           O  
ATOM    267  N   GLY    36       0.345  -9.142 -23.599  1.00 84.98           N  
ATOM    268  CA  GLY    36       1.016  -8.614 -22.422  1.00 85.83           C  
ATOM    269  C   GLY    36       2.437  -8.160 -22.699  1.00 84.26           C  
ATOM    270  O   GLY    36       3.137  -7.709 -21.791  1.00 80.08           O  
ATOM    271  N   LYS    37       2.827  -8.211 -24.037  1.00 81.84           N  
ATOM    272  CA  LYS    37       4.179  -7.770 -24.365  1.00 81.17           C  
ATOM    273  C   LYS    37       4.365  -6.287 -24.053  1.00 78.32           C  
ATOM    274  CB  LYS    37       4.489  -8.038 -25.838  1.00 77.16           C  
ATOM    275  O   LYS    37       3.461  -5.482 -24.282  1.00 74.14           O  
ATOM    276  CG  LYS    37       4.696  -9.508 -26.170  1.00 72.27           C  
ATOM    277  CD  LYS    37       5.008  -9.710 -27.647  1.00 71.34           C  
ATOM    278  CE  LYS    37       5.163 -11.185 -27.991  1.00 68.77           C  
ATOM    279  NZ  LYS    37       5.323 -11.398 -29.460  1.00 66.79           N  
ATOM    280  N   ASN    38       5.350  -5.926 -23.396  1.00 86.28           N  
ATOM    281  CA  ASN    38       5.787  -4.580 -23.039  1.00 86.98           C  
ATOM    282  C   ASN    38       4.899  -3.971 -21.958  1.00 88.33           C  
ATOM    283  CB  ASN    38       5.813  -3.679 -24.275  1.00 84.55           C  
ATOM    284  O   ASN    38       4.808  -2.748 -21.840  1.00 87.36           O  
ATOM    285  CG  ASN    38       6.809  -4.147 -25.318  1.00 80.13           C  
ATOM    286  ND2 ASN    38       6.470  -3.959 -26.588  1.00 77.75           N  
ATOM    287  OD1 ASN    38       7.874  -4.673 -24.985  1.00 77.42           O  
ATOM    288  N   CYS    39       4.158  -4.804 -21.201  1.00 90.56           N  
ATOM    289  CA  CYS    39       3.327  -4.305 -20.110  1.00 91.17           C  
ATOM    290  C   CYS    39       4.150  -3.468 -19.138  1.00 90.16           C  
ATOM    291  CB  CYS    39       2.667  -5.465 -19.366  1.00 90.03           C  
ATOM    292  O   CYS    39       5.060  -3.981 -18.485  1.00 88.32           O  
ATOM    293  SG  CYS    39       1.603  -4.944 -18.002  1.00 92.67           S  
ATOM    294  N   LYS    40       3.775  -2.218 -19.024  1.00 88.56           N  
ATOM    295  CA  LYS    40       4.449  -1.273 -18.138  1.00 88.51           C  
ATOM    296  C   LYS    40       3.761  -1.207 -16.778  1.00 88.71           C  
ATOM    297  CB  LYS    40       4.492   0.119 -18.771  1.00 86.41           C  
ATOM    298  O   LYS    40       4.424  -1.084 -15.746  1.00 87.77           O  
ATOM    299  CG  LYS    40       5.257   0.178 -20.085  1.00 79.25           C  
ATOM    300  CD  LYS    40       6.691  -0.307 -19.920  1.00 76.60           C  
ATOM    301  CE  LYS    40       7.474  -0.194 -21.221  1.00 71.69           C  
ATOM    302  NZ  LYS    40       8.822  -0.828 -21.114  1.00 68.84           N  
ATOM    303  N   VAL    41       2.477  -1.363 -16.797  1.00 90.19           N  
ATOM    304  CA  VAL    41       1.645  -1.309 -15.599  1.00 91.56           C  
ATOM    305  C   VAL    41       0.438  -2.230 -15.767  1.00 92.85           C  
ATOM    306  CB  VAL    41       1.178   0.132 -15.296  1.00 90.00           C  
ATOM    307  O   VAL    41      -0.087  -2.380 -16.872  1.00 93.08           O  
ATOM    308  CG1 VAL    41       0.336   0.680 -16.447  1.00 83.55           C  
ATOM    309  CG2 VAL    41       0.391   0.173 -13.987  1.00 82.71           C  
ATOM    310  N   CYS    42      -0.005  -2.855 -14.678  1.00 93.62           N  
ATOM    311  CA  CYS    42      -1.230  -3.646 -14.656  1.00 94.36           C  
ATOM    312  C   CYS    42      -1.872  -3.619 -13.274  1.00 94.39           C  
ATOM    313  CB  CYS    42      -0.944  -5.090 -15.067  1.00 93.30           C  
ATOM    314  O   CYS    42      -1.177  -3.488 -12.264  1.00 93.81           O  
ATOM    315  SG  CYS    42       0.198  -5.948 -13.963  1.00 94.45           S  
ATOM    316  N   ILE    43      -3.223  -3.785 -13.207  1.00 95.08           N  
ATOM    317  CA  ILE    43      -3.960  -3.783 -11.948  1.00 95.41           C  
ATOM    318  C   ILE    43      -5.264  -4.560 -12.111  1.00 95.92           C  
ATOM    319  CB  ILE    43      -4.250  -2.344 -11.465  1.00 94.35           C  
ATOM    320  O   ILE    43      -5.931  -4.456 -13.143  1.00 95.71           O  
ATOM    321  CG1 ILE    43      -4.778  -2.360 -10.026  1.00 89.41           C  
ATOM    322  CG2 ILE    43      -5.241  -1.649 -12.404  1.00 89.64           C  
ATOM    323  CD1 ILE    43      -4.766  -0.997  -9.347  1.00 85.37           C  
ATOM    324  N   PHE    44      -5.666  -5.313 -11.081  1.00 95.37           N  
ATOM    325  CA  PHE    44      -7.027  -5.817 -10.940  1.00 95.69           C  
ATOM    326  C   PHE    44      -7.949  -4.739 -10.382  1.00 95.27           C  
ATOM    327  CB  PHE    44      -7.053  -7.051 -10.032  1.00 95.60           C  
ATOM    328  O   PHE    44      -7.507  -3.862  -9.637  1.00 94.59           O  
ATOM    329  CG  PHE    44      -6.540  -8.302 -10.693  1.00 95.66           C  
ATOM    330  CD1 PHE    44      -7.306  -8.967 -11.642  1.00 94.76           C  
ATOM    331  CD2 PHE    44      -5.291  -8.812 -10.364  1.00 94.65           C  
ATOM    332  CE1 PHE    44      -6.833 -10.125 -12.255  1.00 94.02           C  
ATOM    333  CE2 PHE    44      -4.812  -9.969 -10.972  1.00 93.73           C  
ATOM    334  CZ  PHE    44      -5.585 -10.624 -11.917  1.00 93.81           C  
ATOM    335  N   SER    45      -9.230  -4.826 -10.719  1.00 96.50           N  
ATOM    336  CA  SER    45     -10.272  -4.141  -9.960  1.00 96.43           C  
ATOM    337  C   SER    45     -10.391  -4.707  -8.549  1.00 96.00           C  
ATOM    338  CB  SER    45     -11.618  -4.250 -10.678  1.00 96.12           C  
ATOM    339  O   SER    45      -9.931  -5.819  -8.280  1.00 95.30           O  
ATOM    340  OG  SER    45     -11.997  -5.607 -10.832  1.00 94.82           O  
ATOM    341  N   LYS    46     -11.029  -4.020  -7.670  1.00 95.66           N  
ATOM    342  CA  LYS    46     -11.103  -4.348  -6.249  1.00 95.50           C  
ATOM    343  C   LYS    46     -11.845  -5.662  -6.025  1.00 94.87           C  
ATOM    344  CB  LYS    46     -11.786  -3.221  -5.473  1.00 94.91           C  
ATOM    345  O   LYS    46     -11.522  -6.414  -5.103  1.00 93.68           O  
ATOM    346  CG  LYS    46     -11.818  -3.437  -3.967  1.00 92.28           C  
ATOM    347  CD  LYS    46     -12.394  -2.229  -3.240  1.00 88.68           C  
ATOM    348  CE  LYS    46     -12.429  -2.445  -1.734  1.00 87.02           C  
ATOM    349  NZ  LYS    46     -12.997  -1.264  -1.017  1.00 85.86           N  
ATOM    350  N   ASP    47     -12.833  -5.980  -6.915  1.00 95.29           N  
ATOM    351  CA  ASP    47     -13.637  -7.196  -6.842  1.00 95.29           C  
ATOM    352  C   ASP    47     -13.048  -8.298  -7.720  1.00 95.24           C  
ATOM    353  CB  ASP    47     -15.082  -6.909  -7.256  1.00 94.98           C  
ATOM    354  O   ASP    47     -13.615  -9.388  -7.821  1.00 94.70           O  
ATOM    355  CG  ASP    47     -15.212  -6.498  -8.712  1.00 94.26           C  
ATOM    356  OD1 ASP    47     -14.181  -6.404  -9.413  1.00 93.43           O  
ATOM    357  OD2 ASP    47     -16.354  -6.264  -9.161  1.00 92.61           O  
ATOM    358  N   GLY    48     -12.002  -8.001  -8.446  1.00 95.53           N  
ATOM    359  CA  GLY    48     -11.253  -8.920  -9.287  1.00 95.62           C  
ATOM    360  C   GLY    48     -11.973  -9.273 -10.575  1.00 95.51           C  
ATOM    361  O   GLY    48     -11.526 -10.145 -11.323  1.00 94.71           O  
ATOM    362  N   THR    49     -13.025  -8.609 -10.968  1.00 95.43           N  
ATOM    363  CA  THR    49     -13.839  -8.934 -12.134  1.00 95.53           C  
ATOM    364  C   THR    49     -13.261  -8.293 -13.393  1.00 95.73           C  
ATOM    365  CB  THR    49     -15.296  -8.474 -11.944  1.00 94.85           C  
ATOM    366  O   THR    49     -13.472  -8.790 -14.501  1.00 95.34           O  
ATOM    367  CG2 THR    49     -15.919  -9.118 -10.709  1.00 91.34           C  
ATOM    368  OG1 THR    49     -15.326  -7.050 -11.793  1.00 92.18           O  
ATOM    369  N   LEU    50     -12.527  -7.199 -13.198  1.00 96.36           N  
ATOM    370  CA  LEU    50     -11.857  -6.491 -14.283  1.00 96.66           C  
ATOM    371  C   LEU    50     -10.344  -6.514 -14.094  1.00 96.64           C  
ATOM    372  CB  LEU    50     -12.350  -5.044 -14.365  1.00 96.64           C  
ATOM    373  O   LEU    50      -9.855  -6.520 -12.962  1.00 96.42           O  
ATOM    374  CG  LEU    50     -13.860  -4.850 -14.512  1.00 96.43           C  
ATOM    375  CD1 LEU    50     -14.201  -3.365 -14.565  1.00 95.87           C  
ATOM    376  CD2 LEU    50     -14.373  -5.566 -15.757  1.00 95.70           C  
ATOM    377  N   PHE    51      -9.651  -6.495 -15.137  1.00 96.06           N  
ATOM    378  CA  PHE    51      -8.201  -6.348 -15.182  1.00 96.32           C  
ATOM    379  C   PHE    51      -7.794  -5.324 -16.235  1.00 96.18           C  
ATOM    380  CB  PHE    51      -7.531  -7.694 -15.471  1.00 96.16           C  
ATOM    381  O   PHE    51      -8.222  -5.408 -17.388  1.00 95.68           O  
ATOM    382  CG  PHE    51      -6.027  -7.637 -15.470  1.00 95.91           C  
ATOM    383  CD1 PHE    51      -5.324  -7.502 -14.279  1.00 94.86           C  
ATOM    384  CD2 PHE    51      -5.316  -7.717 -16.660  1.00 94.73           C  
ATOM    385  CE1 PHE    51      -3.932  -7.448 -14.275  1.00 94.20           C  
ATOM    386  CE2 PHE    51      -3.925  -7.664 -16.664  1.00 93.98           C  
ATOM    387  CZ  PHE    51      -3.235  -7.529 -15.471  1.00 93.99           C  
ATOM    388  N   ALA    52      -6.941  -4.330 -15.837  1.00 96.30           N  
ATOM    389  CA  ALA    52      -6.406  -3.300 -16.724  1.00 96.45           C  
ATOM    390  C   ALA    52      -4.887  -3.400 -16.827  1.00 96.21           C  
ATOM    391  CB  ALA    52      -6.813  -1.912 -16.234  1.00 96.15           C  
ATOM    392  O   ALA    52      -4.207  -3.663 -15.832  1.00 95.72           O  
ATOM    393  N   TRP    53      -4.321  -3.080 -18.006  1.00 94.90           N  
ATOM    394  CA  TRP    53      -2.876  -3.010 -18.194  1.00 95.12           C  
ATOM    395  C   TRP    53      -2.515  -1.984 -19.263  1.00 94.03           C  
ATOM    396  CB  TRP    53      -2.317  -4.383 -18.577  1.00 94.04           C  
ATOM    397  O   TRP    53      -3.288  -1.752 -20.196  1.00 91.88           O  
ATOM    398  CG  TRP    53      -2.596  -4.780 -19.996  1.00 89.36           C  
ATOM    399  CD1 TRP    53      -1.755  -4.655 -21.067  1.00 83.37           C  
ATOM    400  CD2 TRP    53      -3.802  -5.363 -20.498  1.00 84.41           C  
ATOM    401  CE2 TRP    53      -3.623  -5.566 -21.884  1.00 83.89           C  
ATOM    402  CE3 TRP    53      -5.019  -5.735 -19.910  1.00 81.37           C  
ATOM    403  NE1 TRP    53      -2.367  -5.126 -22.206  1.00 86.13           N  
ATOM    404  CH2 TRP    53      -5.797  -6.480 -22.091  1.00 84.07           C  
ATOM    405  CZ2 TRP    53      -4.616  -6.125 -22.692  1.00 85.32           C  
ATOM    406  CZ3 TRP    53      -6.006  -6.291 -20.715  1.00 84.31           C  
ATOM    407  N   GLY    54      -1.324  -1.394 -19.174  1.00 93.94           N  
ATOM    408  CA  GLY    54      -0.728  -0.478 -20.133  1.00 93.47           C  
ATOM    409  C   GLY    54       0.551  -1.010 -20.752  1.00 92.54           C  
ATOM    410  O   GLY    54       1.461  -1.437 -20.038  1.00 90.99           O  
ATOM    411  N   ASN    55       0.779  -0.804 -22.090  1.00 91.24           N  
ATOM    412  CA  ASN    55       1.952  -1.297 -22.804  1.00 89.64           C  
ATOM    413  C   ASN    55       2.843  -0.152 -23.276  1.00 87.80           C  
ATOM    414  CB  ASN    55       1.532  -2.166 -23.991  1.00 87.96           C  
ATOM    415  O   ASN    55       3.794  -0.369 -24.030  1.00 84.01           O  
ATOM    416  CG  ASN    55       0.811  -1.378 -25.066  1.00 84.39           C  
ATOM    417  ND2 ASN    55       0.438  -2.053 -26.147  1.00 81.28           N  
ATOM    418  OD1 ASN    55       0.593  -0.171 -24.928  1.00 80.66           O  
ATOM    419  N   GLY    56       2.537   1.067 -22.802  1.00 87.90           N  
ATOM    420  CA  GLY    56       3.258   2.276 -23.167  1.00 87.22           C  
ATOM    421  C   GLY    56       2.597   3.048 -24.293  1.00 87.12           C  
ATOM    422  O   GLY    56       2.833   4.248 -24.453  1.00 85.31           O  
ATOM    423  N   GLU    57       1.749   2.378 -25.040  1.00 89.75           N  
ATOM    424  CA  GLU    57       0.999   3.002 -26.125  1.00 89.97           C  
ATOM    425  C   GLU    57      -0.487   3.091 -25.790  1.00 90.41           C  
ATOM    426  CB  GLU    57       1.198   2.229 -27.431  1.00 88.58           C  
ATOM    427  O   GLU    57      -1.099   4.151 -25.932  1.00 90.00           O  
ATOM    428  CG  GLU    57       2.639   2.206 -27.919  1.00 84.04           C  
ATOM    429  CD  GLU    57       2.836   1.368 -29.172  1.00 82.14           C  
ATOM    430  OE1 GLU    57       1.878   0.687 -29.603  1.00 82.03           O  
ATOM    431  OE2 GLU    57       3.957   1.392 -29.727  1.00 80.50           O  
ATOM    432  N   LYS    58      -0.990   2.031 -25.243  1.00 92.52           N  
ATOM    433  CA  LYS    58      -2.413   1.880 -24.952  1.00 93.17           C  
ATOM    434  C   LYS    58      -2.632   1.360 -23.534  1.00 93.79           C  
ATOM    435  CB  LYS    58      -3.071   0.940 -25.963  1.00 92.53           C  
ATOM    436  O   LYS    58      -1.790   0.640 -22.995  1.00 93.74           O  
ATOM    437  CG  LYS    58      -2.984   1.421 -27.404  1.00 90.35           C  
ATOM    438  CD  LYS    58      -3.807   0.542 -28.337  1.00 88.71           C  
ATOM    439  CE  LYS    58      -3.791   1.072 -29.765  1.00 87.73           C  
ATOM    440  NZ  LYS    58      -4.824   0.408 -30.614  1.00 87.82           N  
ATOM    441  N   VAL    59      -3.757   1.643 -22.963  1.00 95.25           N  
ATOM    442  CA  VAL    59      -4.331   0.997 -21.788  1.00 95.64           C  
ATOM    443  C   VAL    59      -5.543   0.163 -22.197  1.00 95.88           C  
ATOM    444  CB  VAL    59      -4.733   2.030 -20.711  1.00 95.18           C  
ATOM    445  O   VAL    59      -6.457   0.666 -22.854  1.00 95.56           O  
ATOM    446  CG1 VAL    59      -5.441   1.345 -19.544  1.00 93.68           C  
ATOM    447  CG2 VAL    59      -3.505   2.795 -20.222  1.00 93.73           C  
ATOM    448  N   ASN    60      -5.539  -1.053 -21.847  1.00 94.84           N  
ATOM    449  CA  ASN    60      -6.579  -2.035 -22.139  1.00 95.34           C  
ATOM    450  C   ASN    60      -7.307  -2.473 -20.872  1.00 95.70           C  
ATOM    451  CB  ASN    60      -5.985  -3.249 -22.857  1.00 94.74           C  
ATOM    452  O   ASN    60      -6.697  -2.588 -19.808  1.00 95.53           O  
ATOM    453  CG  ASN    60      -5.304  -2.881 -24.161  1.00 92.82           C  
ATOM    454  ND2 ASN    60      -3.993  -3.080 -24.222  1.00 92.42           N  
ATOM    455  OD1 ASN    60      -5.951  -2.421 -25.105  1.00 91.83           O  
ATOM    456  N   ILE    61      -8.583  -2.797 -20.951  1.00 96.65           N  
ATOM    457  CA  ILE    61      -9.412  -3.389 -19.907  1.00 96.72           C  
ATOM    458  C   ILE    61     -10.052  -4.676 -20.423  1.00 96.36           C  
ATOM    459  CB  ILE    61     -10.501  -2.405 -19.424  1.00 96.53           C  
ATOM    460  O   ILE    61     -10.703  -4.676 -21.471  1.00 95.59           O  
ATOM    461  CG1 ILE    61      -9.873  -1.060 -19.042  1.00 96.10           C  
ATOM    462  CG2 ILE    61     -11.282  -2.999 -18.248  1.00 96.07           C  
ATOM    463  CD1 ILE    61     -10.878  -0.024 -18.556  1.00 94.90           C  
ATOM    464  N   ILE    62      -9.989  -5.712 -19.659  1.00 95.37           N  
ATOM    465  CA  ILE    62     -10.681  -6.960 -19.964  1.00 95.15           C  
ATOM    466  C   ILE    62     -11.616  -7.326 -18.814  1.00 95.40           C  
ATOM    467  CB  ILE    62      -9.683  -8.109 -20.230  1.00 93.16           C  
ATOM    468  O   ILE    62     -11.360  -6.973 -17.660  1.00 94.68           O  
ATOM    469  CG1 ILE    62      -8.839  -8.384 -18.980  1.00 79.01           C  
ATOM    470  CG2 ILE    62      -8.792  -7.783 -21.432  1.00 78.90           C  
ATOM    471  CD1 ILE    62      -8.046  -9.682 -19.041  1.00 75.42           C  
ATOM    472  N   SER    63     -12.650  -7.999 -19.136  1.00 94.99           N  
ATOM    473  CA  SER    63     -13.410  -8.777 -18.163  1.00 94.72           C  
ATOM    474  C   SER    63     -12.743 -10.121 -17.888  1.00 93.90           C  
ATOM    475  CB  SER    63     -14.841  -9.000 -18.654  1.00 93.92           C  
ATOM    476  O   SER    63     -12.561 -10.928 -18.801  1.00 92.73           O  
ATOM    477  OG  SER    63     -15.553  -9.844 -17.765  1.00 91.65           O  
ATOM    478  N   VAL    64     -12.423 -10.378 -16.625  1.00 94.06           N  
ATOM    479  CA  VAL    64     -11.778 -11.617 -16.202  1.00 93.45           C  
ATOM    480  C   VAL    64     -12.759 -12.780 -16.333  1.00 91.77           C  
ATOM    481  CB  VAL    64     -11.258 -11.519 -14.750  1.00 93.25           C  
ATOM    482  O   VAL    64     -12.376 -13.879 -16.742  1.00 89.68           O  
ATOM    483  CG1 VAL    64     -10.656 -12.849 -14.301  1.00 92.15           C  
ATOM    484  CG2 VAL    64     -10.231 -10.395 -14.626  1.00 92.16           C  
ATOM    485  N   THR    65     -14.017 -12.514 -16.133  1.00 92.07           N  
ATOM    486  CA  THR    65     -15.084 -13.507 -16.178  1.00 91.12           C  
ATOM    487  C   THR    65     -15.405 -13.891 -17.620  1.00 90.40           C  
ATOM    488  CB  THR    65     -16.359 -12.988 -15.487  1.00 89.69           C  
ATOM    489  O   THR    65     -15.449 -15.076 -17.956  1.00 88.90           O  
ATOM    490  CG2 THR    65     -17.415 -14.083 -15.388  1.00 81.04           C  
ATOM    491  OG1 THR    65     -16.030 -12.535 -14.168  1.00 84.23           O  
ATOM    492  N   ASN    66     -15.591 -12.950 -18.518  1.00 91.16           N  
ATOM    493  CA  ASN    66     -16.038 -13.169 -19.889  1.00 90.56           C  
ATOM    494  C   ASN    66     -14.860 -13.338 -20.844  1.00 90.10           C  
ATOM    495  CB  ASN    66     -16.935 -12.018 -20.351  1.00 88.75           C  
ATOM    496  O   ASN    66     -15.051 -13.593 -22.034  1.00 88.37           O  
ATOM    497  CG  ASN    66     -18.228 -11.933 -19.564  1.00 82.77           C  
ATOM    498  ND2 ASN    66     -18.829 -10.749 -19.537  1.00 81.13           N  
ATOM    499  OD1 ASN    66     -18.682 -12.922 -18.984  1.00 79.87           O  
ATOM    500  N   LYS    67     -13.626 -13.056 -20.373  1.00 88.87           N  
ATOM    501  CA  LYS    67     -12.355 -13.134 -21.089  1.00 88.80           C  
ATOM    502  C   LYS    67     -12.355 -12.218 -22.309  1.00 87.32           C  
ATOM    503  CB  LYS    67     -12.066 -14.574 -21.514  1.00 86.52           C  
ATOM    504  O   LYS    67     -11.595 -12.437 -23.256  1.00 84.06           O  
ATOM    505  CG  LYS    67     -12.066 -15.571 -20.364  1.00 85.66           C  
ATOM    506  CD  LYS    67     -11.680 -16.967 -20.835  1.00 83.63           C  
ATOM    507  CE  LYS    67     -11.673 -17.964 -19.684  1.00 82.54           C  
ATOM    508  NZ  LYS    67     -11.249 -19.324 -20.132  1.00 82.91           N  
ATOM    509  N   GLY    68     -13.248 -11.226 -22.353  1.00 90.53           N  
ATOM    510  CA  GLY    68     -13.391 -10.278 -23.446  1.00 91.23           C  
ATOM    511  C   GLY    68     -12.693  -8.957 -23.185  1.00 92.33           C  
ATOM    512  O   GLY    68     -12.733  -8.438 -22.068  1.00 92.40           O  
ATOM    513  N   LEU    69     -12.021  -8.394 -24.218  1.00 92.93           N  
ATOM    514  CA  LEU    69     -11.583  -7.002 -24.215  1.00 93.74           C  
ATOM    515  C   LEU    69     -12.779  -6.056 -24.171  1.00 93.84           C  
ATOM    516  CB  LEU    69     -10.728  -6.706 -25.450  1.00 92.88           C  
ATOM    517  O   LEU    69     -13.600  -6.045 -25.091  1.00 93.33           O  
ATOM    518  CG  LEU    69     -10.113  -5.308 -25.529  1.00 91.87           C  
ATOM    519  CD1 LEU    69      -9.055  -5.132 -24.446  1.00 90.13           C  
ATOM    520  CD2 LEU    69      -9.517  -5.064 -26.911  1.00 90.19           C  
ATOM    521  N   LEU    70     -12.898  -5.318 -23.158  1.00 95.81           N  
ATOM    522  CA  LEU    70     -13.968  -4.343 -22.979  1.00 95.80           C  
ATOM    523  C   LEU    70     -13.625  -3.026 -23.667  1.00 95.49           C  
ATOM    524  CB  LEU    70     -14.230  -4.101 -21.490  1.00 95.59           C  
ATOM    525  O   LEU    70     -14.407  -2.522 -24.477  1.00 94.57           O  
ATOM    526  CG  LEU    70     -14.704  -5.309 -20.680  1.00 94.08           C  
ATOM    527  CD1 LEU    70     -14.919  -4.918 -19.222  1.00 91.77           C  
ATOM    528  CD2 LEU    70     -15.982  -5.886 -21.278  1.00 91.43           C  
ATOM    529  N   HIS    71     -12.361  -2.478 -23.414  1.00 95.91           N  
ATOM    530  CA  HIS    71     -11.941  -1.184 -23.939  1.00 96.27           C  
ATOM    531  C   HIS    71     -10.439  -1.157 -24.202  1.00 96.13           C  
ATOM    532  CB  HIS    71     -12.324  -0.063 -22.970  1.00 96.20           C  
ATOM    533  O   HIS    71      -9.673  -1.845 -23.524  1.00 95.74           O  
ATOM    534  CG  HIS    71     -13.791   0.013 -22.692  1.00 95.58           C  
ATOM    535  CD2 HIS    71     -14.485  -0.119 -21.537  1.00 94.55           C  
ATOM    536  ND1 HIS    71     -14.724   0.250 -23.678  1.00 93.56           N  
ATOM    537  CE1 HIS    71     -15.932   0.261 -23.139  1.00 93.84           C  
ATOM    538  NE2 HIS    71     -15.814   0.039 -21.841  1.00 93.67           N  
ATOM    539  N   SER    72     -10.019  -0.308 -25.135  1.00 95.45           N  
ATOM    540  CA  SER    72      -8.637   0.065 -25.419  1.00 95.21           C  
ATOM    541  C   SER    72      -8.508   1.566 -25.657  1.00 93.87           C  
ATOM    542  CB  SER    72      -8.114  -0.700 -26.635  1.00 94.14           C  
ATOM    543  O   SER    72      -9.159   2.117 -26.547  1.00 92.08           O  
ATOM    544  OG  SER    72      -6.715  -0.524 -26.776  1.00 90.86           O  
ATOM    545  N   PHE    73      -7.741   2.190 -24.867  1.00 93.16           N  
ATOM    546  CA  PHE    73      -7.519   3.631 -24.846  1.00 92.92           C  
ATOM    547  C   PHE    73      -6.142   3.975 -25.400  1.00 91.92           C  
ATOM    548  CB  PHE    73      -7.664   4.177 -23.422  1.00 92.47           C  
ATOM    549  O   PHE    73      -5.128   3.469 -24.915  1.00 90.15           O  
ATOM    550  CG  PHE    73      -8.869   3.652 -22.690  1.00 91.52           C  
ATOM    551  CD1 PHE    73     -10.142   4.123 -22.990  1.00 89.14           C  
ATOM    552  CD2 PHE    73      -8.729   2.686 -21.702  1.00 89.36           C  
ATOM    553  CE1 PHE    73     -11.259   3.638 -22.313  1.00 88.52           C  
ATOM    554  CE2 PHE    73      -9.841   2.197 -21.022  1.00 88.24           C  
ATOM    555  CZ  PHE    73     -11.105   2.675 -21.328  1.00 88.31           C  
ATOM    556  N   ASP    74      -6.043   4.825 -26.295  1.00 92.35           N  
ATOM    557  CA  ASP    74      -4.753   5.357 -26.724  1.00 92.08           C  
ATOM    558  C   ASP    74      -4.191   6.332 -25.693  1.00 89.56           C  
ATOM    559  CB  ASP    74      -4.881   6.045 -28.084  1.00 89.94           C  
ATOM    560  O   ASP    74      -4.547   7.513 -25.688  1.00 86.06           O  
ATOM    561  CG  ASP    74      -5.265   5.089 -29.199  1.00 87.70           C  
ATOM    562  OD1 ASP    74      -4.824   3.919 -29.179  1.00 86.90           O  
ATOM    563  OD2 ASP    74      -6.014   5.509 -30.108  1.00 87.66           O  
ATOM    564  N   LEU    75      -3.329   5.876 -24.858  1.00 92.75           N  
ATOM    565  CA  LEU    75      -2.741   6.610 -23.743  1.00 92.24           C  
ATOM    566  C   LEU    75      -1.244   6.337 -23.641  1.00 89.99           C  
ATOM    567  CB  LEU    75      -3.431   6.233 -22.429  1.00 89.43           C  
ATOM    568  O   LEU    75      -0.822   5.432 -22.917  1.00 85.16           O  
ATOM    569  CG  LEU    75      -3.102   7.105 -21.216  1.00 81.02           C  
ATOM    570  CD1 LEU    75      -3.614   8.525 -21.430  1.00 72.61           C  
ATOM    571  CD2 LEU    75      -3.695   6.502 -19.947  1.00 72.13           C  
ATOM    572  N   LEU    76      -0.517   7.288 -24.210  1.00 86.04           N  
ATOM    573  CA  LEU    76       0.935   7.168 -24.291  1.00 86.40           C  
ATOM    574  C   LEU    76       1.568   7.291 -22.909  1.00 83.99           C  
ATOM    575  CB  LEU    76       1.509   8.236 -25.225  1.00 82.58           C  
ATOM    576  O   LEU    76       1.336   8.273 -22.200  1.00 80.06           O  
ATOM    577  CG  LEU    76       1.080   8.157 -26.691  1.00 77.15           C  
ATOM    578  CD1 LEU    76       1.648   9.336 -27.474  1.00 72.51           C  
ATOM    579  CD2 LEU    76       1.523   6.835 -27.308  1.00 73.20           C  
ATOM    580  N   LYS    77       2.247   6.269 -22.456  1.00 86.44           N  
ATOM    581  CA  LYS    77       3.130   6.249 -21.294  1.00 86.45           C  
ATOM    582  C   LYS    77       2.330   6.278 -19.995  1.00 87.18           C  
ATOM    583  CB  LYS    77       4.102   7.429 -21.338  1.00 83.96           C  
ATOM    584  O   LYS    77       2.736   6.921 -19.024  1.00 85.67           O  
ATOM    585  CG  LYS    77       5.029   7.423 -22.544  1.00 80.88           C  
ATOM    586  CD  LYS    77       5.971   8.620 -22.531  1.00 79.48           C  
ATOM    587  CE  LYS    77       6.859   8.648 -23.767  1.00 76.13           C  
ATOM    588  NZ  LYS    77       7.701   9.881 -23.818  1.00 75.53           N  
ATOM    589  N   ALA    78       1.150   5.713 -19.938  1.00 91.89           N  
ATOM    590  CA  ALA    78       0.538   5.449 -18.638  1.00 92.13           C  
ATOM    591  C   ALA    78       1.479   4.649 -17.741  1.00 91.11           C  
ATOM    592  CB  ALA    78      -0.784   4.706 -18.814  1.00 91.18           C  
ATOM    593  O   ALA    78       1.997   3.606 -18.148  1.00 89.74           O  
ATOM    594  N   VAL    79       1.677   5.129 -16.512  1.00 89.12           N  
ATOM    595  CA  VAL    79       2.615   4.499 -15.590  1.00 88.74           C  
ATOM    596  C   VAL    79       1.882   4.066 -14.322  1.00 88.76           C  
ATOM    597  CB  VAL    79       3.783   5.445 -15.234  1.00 86.20           C  
ATOM    598  O   VAL    79       2.398   3.261 -13.543  1.00 87.26           O  
ATOM    599  CG1 VAL    79       4.676   5.683 -16.450  1.00 75.47           C  
ATOM    600  CG2 VAL    79       3.250   6.770 -14.691  1.00 75.30           C  
ATOM    601  N   CYS    80       0.674   4.635 -14.164  1.00 90.20           N  
ATOM    602  CA  CYS    80      -0.180   4.245 -13.048  1.00 91.44           C  
ATOM    603  C   CYS    80      -1.622   4.054 -13.505  1.00 93.05           C  
ATOM    604  CB  CYS    80      -0.122   5.292 -11.937  1.00 89.05           C  
ATOM    605  O   CYS    80      -2.114   4.804 -14.350  1.00 93.09           O  
ATOM    606  SG  CYS    80       1.546   5.612 -11.324  1.00 87.85           S  
ATOM    607  N   LEU    81      -2.284   3.069 -12.945  1.00 94.80           N  
ATOM    608  CA  LEU    81      -3.689   2.710 -13.099  1.00 95.29           C  
ATOM    609  C   LEU    81      -4.343   2.481 -11.740  1.00 94.54           C  
ATOM    610  CB  LEU    81      -3.831   1.455 -13.964  1.00 95.27           C  
ATOM    611  O   LEU    81      -3.744   1.870 -10.853  1.00 93.79           O  
ATOM    612  CG  LEU    81      -3.166   1.503 -15.341  1.00 95.62           C  
ATOM    613  CD1 LEU    81      -3.334   0.167 -16.057  1.00 95.17           C  
ATOM    614  CD2 LEU    81      -3.746   2.639 -16.176  1.00 95.03           C  
ATOM    615  N   GLU    82      -5.582   2.947 -11.562  1.00 96.03           N  
ATOM    616  CA  GLU    82      -6.380   2.684 -10.369  1.00 96.07           C  
ATOM    617  C   GLU    82      -7.869   2.632 -10.702  1.00 96.61           C  
ATOM    618  CB  GLU    82      -6.117   3.747  -9.300  1.00 94.52           C  
ATOM    619  O   GLU    82      -8.415   3.576 -11.276  1.00 96.29           O  
ATOM    620  CG  GLU    82      -6.780   3.452  -7.962  1.00 86.67           C  
ATOM    621  CD  GLU    82      -6.150   2.281  -7.226  1.00 81.92           C  
ATOM    622  OE1 GLU    82      -5.085   1.789  -7.666  1.00 81.62           O  
ATOM    623  OE2 GLU    82      -6.725   1.850  -6.202  1.00 78.94           O  
ATOM    624  N   PHE    83      -8.485   1.485 -10.353  1.00 96.80           N  
ATOM    625  CA  PHE    83      -9.940   1.408 -10.406  1.00 96.99           C  
ATOM    626  C   PHE    83     -10.562   2.086  -9.192  1.00 96.41           C  
ATOM    627  CB  PHE    83     -10.400  -0.051 -10.487  1.00 97.13           C  
ATOM    628  O   PHE    83     -10.033   1.991  -8.082  1.00 95.68           O  
ATOM    629  CG  PHE    83     -10.155  -0.692 -11.826  1.00 97.44           C  
ATOM    630  CD1 PHE    83     -11.045  -0.504 -12.876  1.00 97.23           C  
ATOM    631  CD2 PHE    83      -9.033  -1.483 -12.035  1.00 97.10           C  
ATOM    632  CE1 PHE    83     -10.821  -1.096 -14.117  1.00 96.52           C  
ATOM    633  CE2 PHE    83      -8.801  -2.078 -13.272  1.00 96.35           C  
ATOM    634  CZ  PHE    83      -9.697  -1.884 -14.311  1.00 96.28           C  
ATOM    635  N   SER    84     -11.730   2.691  -9.390  1.00 97.19           N  
ATOM    636  CA  SER    84     -12.576   3.083  -8.268  1.00 97.18           C  
ATOM    637  C   SER    84     -13.128   1.862  -7.539  1.00 96.88           C  
ATOM    638  CB  SER    84     -13.730   3.965  -8.749  1.00 97.05           C  
ATOM    639  O   SER    84     -13.169   0.765  -8.099  1.00 96.31           O  
ATOM    640  OG  SER    84     -14.613   3.229  -9.578  1.00 96.10           O  
ATOM    641  N   PRO    85     -13.644   1.914  -6.408  1.00 96.14           N  
ATOM    642  CA  PRO    85     -13.993   0.779  -5.550  1.00 95.99           C  
ATOM    643  C   PRO    85     -15.097  -0.092  -6.145  1.00 95.49           C  
ATOM    644  CB  PRO    85     -14.464   1.448  -4.256  1.00 95.49           C  
ATOM    645  O   PRO    85     -15.051  -1.319  -6.026  1.00 94.40           O  
ATOM    646  CG  PRO    85     -13.641   2.691  -4.147  1.00 94.43           C  
ATOM    647  CD  PRO    85     -13.478   3.276  -5.521  1.00 93.27           C  
ATOM    648  N   LYS    86     -16.052   0.529  -6.862  1.00 97.06           N  
ATOM    649  CA  LYS    86     -17.132  -0.202  -7.519  1.00 96.99           C  
ATOM    650  C   LYS    86     -16.828  -0.421  -8.998  1.00 97.11           C  
ATOM    651  CB  LYS    86     -18.458   0.544  -7.362  1.00 96.48           C  
ATOM    652  O   LYS    86     -17.713  -0.793  -9.771  1.00 96.56           O  
ATOM    653  CG  LYS    86     -18.987   0.572  -5.936  1.00 94.15           C  
ATOM    654  CD  LYS    86     -20.393   1.156  -5.872  1.00 91.36           C  
ATOM    655  CE  LYS    86     -20.946   1.132  -4.454  1.00 89.44           C  
ATOM    656  NZ  LYS    86     -22.227   1.892  -4.345  1.00 88.00           N  
ATOM    657  N   ASN    87     -15.634  -0.095  -9.410  1.00 97.53           N  
ATOM    658  CA  ASN    87     -15.094  -0.330 -10.744  1.00 97.66           C  
ATOM    659  C   ASN    87     -15.877   0.433 -11.809  1.00 97.75           C  
ATOM    660  CB  ASN    87     -15.085  -1.827 -11.063  1.00 97.12           C  
ATOM    661  O   ASN    87     -15.948   0.002 -12.961  1.00 97.25           O  
ATOM    662  CG  ASN    87     -14.460  -2.656  -9.958  1.00 95.46           C  
ATOM    663  ND2 ASN    87     -15.043  -3.818  -9.687  1.00 93.13           N  
ATOM    664  OD1 ASN    87     -13.463  -2.254  -9.352  1.00 92.66           O  
ATOM    665  N   THR    88     -16.489   1.622 -11.483  1.00 98.16           N  
ATOM    666  CA  THR    88     -17.201   2.437 -12.461  1.00 98.23           C  
ATOM    667  C   THR    88     -16.239   3.375 -13.186  1.00 98.29           C  
ATOM    668  CB  THR    88     -18.320   3.259 -11.795  1.00 97.95           C  
ATOM    669  O   THR    88     -16.474   3.743 -14.339  1.00 98.13           O  
ATOM    670  CG2 THR    88     -19.295   2.357 -11.047  1.00 96.11           C  
ATOM    671  OG1 THR    88     -17.738   4.186 -10.870  1.00 95.98           O  
ATOM    672  N   VAL    89     -15.086   3.727 -12.548  1.00 98.09           N  
ATOM    673  CA  VAL    89     -14.093   4.649 -13.090  1.00 98.22           C  
ATOM    674  C   VAL    89     -12.712   3.997 -13.062  1.00 98.19           C  
ATOM    675  CB  VAL    89     -14.069   5.981 -12.308  1.00 98.11           C  
ATOM    676  O   VAL    89     -12.320   3.403 -12.054  1.00 98.03           O  
ATOM    677  CG1 VAL    89     -13.101   6.970 -12.954  1.00 97.91           C  
ATOM    678  CG2 VAL    89     -15.473   6.578 -12.229  1.00 97.92           C  
ATOM    679  N   LEU    90     -11.966   4.134 -14.111  1.00 97.77           N  
ATOM    680  CA  LEU    90     -10.527   3.903 -14.162  1.00 97.79           C  
ATOM    681  C   LEU    90      -9.766   5.223 -14.210  1.00 97.60           C  
ATOM    682  CB  LEU    90     -10.164   3.046 -15.378  1.00 97.71           C  
ATOM    683  O   LEU    90      -9.888   5.980 -15.176  1.00 97.11           O  
ATOM    684  CG  LEU    90      -8.680   2.723 -15.562  1.00 97.55           C  
ATOM    685  CD1 LEU    90      -8.205   1.775 -14.466  1.00 97.07           C  
ATOM    686  CD2 LEU    90      -8.430   2.124 -16.941  1.00 97.01           C  
ATOM    687  N   ALA    91      -8.977   5.477 -13.205  1.00 97.09           N  
ATOM    688  CA  ALA    91      -8.013   6.573 -13.209  1.00 97.11           C  
ATOM    689  C   ALA    91      -6.694   6.142 -13.846  1.00 96.99           C  
ATOM    690  CB  ALA    91      -7.774   7.078 -11.788  1.00 96.71           C  
ATOM    691  O   ALA    91      -6.166   5.073 -13.531  1.00 96.54           O  
ATOM    692  N   THR    92      -6.168   6.963 -14.697  1.00 96.61           N  
ATOM    693  CA  THR    92      -4.869   6.766 -15.331  1.00 96.49           C  
ATOM    694  C   THR    92      -3.974   7.984 -15.120  1.00 95.86           C  
ATOM    695  CB  THR    92      -5.020   6.493 -16.839  1.00 95.97           C  
ATOM    696  O   THR    92      -4.449   9.121 -15.141  1.00 94.83           O  
ATOM    697  CG2 THR    92      -6.028   5.377 -17.098  1.00 92.88           C  
ATOM    698  OG1 THR    92      -5.468   7.687 -17.493  1.00 93.22           O  
ATOM    699  N   TRP    93      -2.730   7.783 -14.973  1.00 93.06           N  
ATOM    700  CA  TRP    93      -1.779   8.882 -14.837  1.00 93.77           C  
ATOM    701  C   TRP    93      -0.543   8.641 -15.697  1.00 91.95           C  
ATOM    702  CB  TRP    93      -1.370   9.062 -13.373  1.00 92.50           C  
ATOM    703  O   TRP    93      -0.032   7.520 -15.762  1.00 89.32           O  
ATOM    704  CG  TRP    93      -0.398  10.180 -13.145  1.00 89.19           C  
ATOM    705  CD1 TRP    93      -0.692  11.501 -12.948  1.00 84.70           C  
ATOM    706  CD2 TRP    93       1.028  10.075 -13.097  1.00 85.97           C  
ATOM    707  CE2 TRP    93       1.536  11.373 -12.865  1.00 87.33           C  
ATOM    708  CE3 TRP    93       1.927   9.008 -13.226  1.00 85.54           C  
ATOM    709  NE1 TRP    93       0.467  12.223 -12.779  1.00 87.01           N  
ATOM    710  CH2 TRP    93       3.762  10.570 -12.890  1.00 85.86           C  
ATOM    711  CZ2 TRP    93       2.905  11.631 -12.760  1.00 86.56           C  
ATOM    712  CZ3 TRP    93       3.289   9.267 -13.121  1.00 86.16           C  
ATOM    713  N   GLN    94      -0.042   9.726 -16.268  1.00 92.32           N  
ATOM    714  CA  GLN    94       1.185   9.812 -17.053  1.00 91.51           C  
ATOM    715  C   GLN    94       2.124  10.876 -16.492  1.00 90.37           C  
ATOM    716  CB  GLN    94       0.866  10.114 -18.518  1.00 89.09           C  
ATOM    717  O   GLN    94       1.673  11.878 -15.934  1.00 88.13           O  
ATOM    718  CG  GLN    94       0.002   9.055 -19.190  1.00 80.25           C  
ATOM    719  CD  GLN    94      -0.494   9.484 -20.558  1.00 76.68           C  
ATOM    720  NE2 GLN    94      -1.004   8.530 -21.330  1.00 70.96           N  
ATOM    721  OE1 GLN    94      -0.419  10.663 -20.919  1.00 74.89           O  
ATOM    722  N   PRO    95       3.424  10.676 -16.693  1.00 85.69           N  
ATOM    723  CA  PRO    95       4.340  11.741 -16.278  1.00 85.02           C  
ATOM    724  C   PRO    95       4.031  13.079 -16.946  1.00 85.00           C  
ATOM    725  CB  PRO    95       5.710  11.217 -16.714  1.00 83.60           C  
ATOM    726  O   PRO    95       3.809  13.131 -18.159  1.00 83.77           O  
ATOM    727  CG  PRO    95       5.570   9.729 -16.707  1.00 82.01           C  
ATOM    728  CD  PRO    95       4.193   9.377 -17.192  1.00 83.14           C  
ATOM    729  N   TYR    96       3.961  14.096 -16.095  1.00 84.68           N  
ATOM    730  CA  TYR    96       3.714  15.457 -16.558  1.00 85.16           C  
ATOM    731  C   TYR    96       4.820  15.924 -17.496  1.00 83.33           C  
ATOM    732  CB  TYR    96       3.597  16.416 -15.370  1.00 83.37           C  
ATOM    733  O   TYR    96       6.003  15.861 -17.151  1.00 80.69           O  
ATOM    734  CG  TYR    96       3.397  17.858 -15.772  1.00 83.79           C  
ATOM    735  CD1 TYR    96       2.179  18.296 -16.284  1.00 82.13           C  
ATOM    736  CD2 TYR    96       4.427  18.784 -15.640  1.00 83.02           C  
ATOM    737  CE1 TYR    96       1.991  19.623 -16.657  1.00 83.70           C  
ATOM    738  CE2 TYR    96       4.250  20.113 -16.009  1.00 83.61           C  
ATOM    739  OH  TYR    96       2.850  21.837 -16.884  1.00 77.96           O  
ATOM    740  CZ  TYR    96       3.030  20.523 -16.516  1.00 81.29           C  
ATOM    741  N   THR    97       4.482  16.379 -18.636  1.00 82.28           N  
ATOM    742  CA  THR    97       5.392  17.002 -19.591  1.00 81.72           C  
ATOM    743  C   THR    97       4.985  18.447 -19.864  1.00 80.72           C  
ATOM    744  CB  THR    97       5.433  16.218 -20.916  1.00 79.21           C  
ATOM    745  O   THR    97       3.817  18.726 -20.141  1.00 78.58           O  
ATOM    746  CG2 THR    97       6.091  14.855 -20.730  1.00 72.13           C  
ATOM    747  OG1 THR    97       4.095  16.028 -21.394  1.00 73.46           O  
ATOM    748  N   THR    98       5.940  19.356 -19.697  1.00 81.95           N  
ATOM    749  CA  THR    98       5.734  20.736 -20.122  1.00 81.89           C  
ATOM    750  C   THR    98       5.755  20.843 -21.644  1.00 81.15           C  
ATOM    751  CB  THR    98       6.802  21.670 -19.524  1.00 78.50           C  
ATOM    752  O   THR    98       6.585  20.215 -22.304  1.00 79.40           O  
ATOM    753  CG2 THR    98       6.556  21.907 -18.037  1.00 71.38           C  
ATOM    754  OG1 THR    98       8.096  21.078 -19.694  1.00 74.52           O  
ATOM    755  N   SER    99       4.792  21.649 -22.111  1.00 81.61           N  
ATOM    756  CA  SER    99       4.901  21.956 -23.534  1.00 81.69           C  
ATOM    757  C   SER    99       6.134  22.806 -23.823  1.00 81.84           C  
ATOM    758  CB  SER    99       3.646  22.679 -24.025  1.00 78.56           C  
ATOM    759  O   SER    99       6.557  23.602 -22.982  1.00 80.41           O  
ATOM    760  OG  SER    99       3.428  23.867 -23.284  1.00 71.20           O  
ATOM    761  N   LYS   100       6.759  22.638 -24.934  1.00 76.82           N  
ATOM    762  CA  LYS   100       7.965  23.375 -25.301  1.00 77.21           C  
ATOM    763  C   LYS   100       7.704  24.878 -25.327  1.00 77.55           C  
ATOM    764  CB  LYS   100       8.486  22.909 -26.662  1.00 75.05           C  
ATOM    765  O   LYS   100       8.616  25.676 -25.098  1.00 76.51           O  
ATOM    766  CG  LYS   100       9.073  21.505 -26.653  1.00 73.82           C  
ATOM    767  CD  LYS   100       9.681  21.145 -28.003  1.00 74.37           C  
ATOM    768  CE  LYS   100      10.309  19.759 -27.981  1.00 74.30           C  
ATOM    769  NZ  LYS   100      10.910  19.402 -29.301  1.00 73.99           N  
ATOM    770  N   ASP   101       6.462  25.208 -25.584  1.00 82.55           N  
ATOM    771  CA  ASP   101       6.040  26.597 -25.736  1.00 82.54           C  
ATOM    772  C   ASP   101       5.695  27.217 -24.383  1.00 80.23           C  
ATOM    773  CB  ASP   101       4.840  26.695 -26.680  1.00 78.19           C  
ATOM    774  O   ASP   101       5.221  28.353 -24.318  1.00 76.98           O  
ATOM    775  CG  ASP   101       3.663  25.847 -26.232  1.00 71.08           C  
ATOM    776  OD1 ASP   101       3.825  25.014 -25.315  1.00 67.50           O  
ATOM    777  OD2 ASP   101       2.563  26.013 -26.803  1.00 74.60           O  
ATOM    778  N   GLY   102       5.857  26.446 -23.327  1.00 75.86           N  
ATOM    779  CA  GLY   102       5.581  26.894 -21.971  1.00 75.21           C  
ATOM    780  C   GLY   102       4.098  26.969 -21.657  1.00 73.90           C  
ATOM    781  O   GLY   102       3.708  27.432 -20.583  1.00 71.78           O  
ATOM    782  N   THR   103       3.238  26.623 -22.672  1.00 82.09           N  
ATOM    783  CA  THR   103       1.803  26.556 -22.423  1.00 80.63           C  
ATOM    784  C   THR   103       1.486  25.497 -21.371  1.00 78.71           C  
ATOM    785  CB  THR   103       1.025  26.247 -23.716  1.00 76.75           C  
ATOM    786  O   THR   103       2.337  24.669 -21.039  1.00 74.11           O  
ATOM    787  CG2 THR   103       1.265  27.321 -24.772  1.00 68.15           C  
ATOM    788  OG1 THR   103       1.451  24.980 -24.232  1.00 68.99           O  
ATOM    789  N   ALA   104       0.309  25.685 -20.772  1.00 78.67           N  
ATOM    790  CA  ALA   104      -0.139  24.725 -19.767  1.00 77.82           C  
ATOM    791  C   ALA   104       0.072  23.291 -20.246  1.00 78.55           C  
ATOM    792  CB  ALA   104      -1.609  24.957 -19.426  1.00 74.10           C  
ATOM    793  O   ALA   104      -0.259  22.956 -21.386  1.00 75.04           O  
ATOM    794  N   GLY   105       0.732  22.548 -19.482  1.00 79.36           N  
ATOM    795  CA  GLY   105       1.017  21.154 -19.782  1.00 81.28           C  
ATOM    796  C   GLY   105      -0.222  20.357 -20.148  1.00 82.19           C  
ATOM    797  O   GLY   105      -1.329  20.690 -19.721  1.00 79.70           O  
ATOM    798  N   ILE   106      -0.169  19.369 -20.943  1.00 84.95           N  
ATOM    799  CA  ILE   106      -1.221  18.443 -21.346  1.00 86.13           C  
ATOM    800  C   ILE   106      -1.782  17.733 -20.115  1.00 88.16           C  
ATOM    801  CB  ILE   106      -0.703  17.410 -22.371  1.00 84.15           C  
ATOM    802  O   ILE   106      -1.027  17.316 -19.234  1.00 88.19           O  
ATOM    803  CG1 ILE   106      -0.134  18.121 -23.604  1.00 80.08           C  
ATOM    804  CG2 ILE   106      -1.816  16.435 -22.765  1.00 79.63           C  
ATOM    805  CD1 ILE   106       0.567  17.192 -24.586  1.00 76.60           C  
ATOM    806  N   PRO   107      -3.067  17.651 -19.956  1.00 90.08           N  
ATOM    807  CA  PRO   107      -3.653  16.854 -18.875  1.00 91.21           C  
ATOM    808  C   PRO   107      -3.120  15.423 -18.841  1.00 91.53           C  
ATOM    809  CB  PRO   107      -5.150  16.871 -19.196  1.00 90.15           C  
ATOM    810  O   PRO   107      -3.162  14.720 -19.854  1.00 91.04           O  
ATOM    811  CG  PRO   107      -5.370  18.158 -19.924  1.00 89.62           C  
ATOM    812  CD  PRO   107      -4.191  18.406 -20.821  1.00 89.44           C  
ATOM    813  N   ASN   108      -2.651  15.010 -17.676  1.00 91.94           N  
ATOM    814  CA  ASN   108      -1.884  13.780 -17.516  1.00 92.86           C  
ATOM    815  C   ASN   108      -2.515  12.857 -16.477  1.00 93.08           C  
ATOM    816  CB  ASN   108      -0.436  14.096 -17.135  1.00 91.65           C  
ATOM    817  O   ASN   108      -2.002  11.767 -16.215  1.00 92.29           O  
ATOM    818  CG  ASN   108      -0.318  14.741 -15.768  1.00 89.10           C  
ATOM    819  ND2 ASN   108       0.741  14.404 -15.043  1.00 87.52           N  
ATOM    820  OD1 ASN   108      -1.174  15.535 -15.368  1.00 86.03           O  
ATOM    821  N   LEU   109      -3.553  13.255 -15.793  1.00 94.34           N  
ATOM    822  CA  LEU   109      -4.494  12.449 -15.023  1.00 95.11           C  
ATOM    823  C   LEU   109      -5.857  12.406 -15.705  1.00 95.52           C  
ATOM    824  CB  LEU   109      -4.638  13.002 -13.603  1.00 94.59           C  
ATOM    825  O   LEU   109      -6.520  13.437 -15.843  1.00 95.29           O  
ATOM    826  CG  LEU   109      -5.697  12.339 -12.721  1.00 93.69           C  
ATOM    827  CD1 LEU   109      -5.376  10.861 -12.527  1.00 91.73           C  
ATOM    828  CD2 LEU   109      -5.797  13.051 -11.377  1.00 91.73           C  
ATOM    829  N   GLN   110      -6.265  11.260 -16.118  1.00 96.49           N  
ATOM    830  CA  GLN   110      -7.525  11.063 -16.827  1.00 96.74           C  
ATOM    831  C   GLN   110      -8.400  10.032 -16.119  1.00 97.09           C  
ATOM    832  CB  GLN   110      -7.267  10.629 -18.271  1.00 96.02           C  
ATOM    833  O   GLN   110      -7.895   9.036 -15.597  1.00 96.98           O  
ATOM    834  CG  GLN   110      -6.493  11.652 -19.091  1.00 92.05           C  
ATOM    835  CD  GLN   110      -6.255  11.200 -20.520  1.00 88.88           C  
ATOM    836  NE2 GLN   110      -6.103  12.158 -21.428  1.00 87.24           N  
ATOM    837  OE1 GLN   110      -6.206   9.999 -20.805  1.00 88.62           O  
ATOM    838  N   LEU   111      -9.677  10.274 -16.060  1.00 97.41           N  
ATOM    839  CA  LEU   111     -10.720   9.410 -15.517  1.00 97.56           C  
ATOM    840  C   LEU   111     -11.624   8.886 -16.628  1.00 97.60           C  
ATOM    841  CB  LEU   111     -11.553  10.164 -14.478  1.00 97.36           C  
ATOM    842  O   LEU   111     -12.241   9.670 -17.354  1.00 97.33           O  
ATOM    843  CG  LEU   111     -10.777  10.836 -13.344  1.00 96.73           C  
ATOM    844  CD1 LEU   111     -11.740  11.454 -12.336  1.00 95.54           C  
ATOM    845  CD2 LEU   111      -9.851   9.834 -12.662  1.00 95.49           C  
ATOM    846  N   TYR   112     -11.693   7.613 -16.732  1.00 97.62           N  
ATOM    847  CA  TYR   112     -12.491   6.942 -17.752  1.00 97.74           C  
ATOM    848  C   TYR   112     -13.675   6.214 -17.127  1.00 97.66           C  
ATOM    849  CB  TYR   112     -11.630   5.955 -18.545  1.00 97.61           C  
ATOM    850  O   TYR   112     -13.531   5.555 -16.094  1.00 97.31           O  
ATOM    851  CG  TYR   112     -10.558   6.616 -19.376  1.00 97.03           C  
ATOM    852  CD1 TYR   112     -10.798   6.976 -20.700  1.00 96.05           C  
ATOM    853  CD2 TYR   112      -9.302   6.881 -18.840  1.00 96.05           C  
ATOM    854  CE1 TYR   112      -9.812   7.583 -21.471  1.00 95.07           C  
ATOM    855  CE2 TYR   112      -8.309   7.488 -19.601  1.00 94.80           C  
ATOM    856  OH  TYR   112      -7.593   8.437 -21.671  1.00 92.90           O  
ATOM    857  CZ  TYR   112      -8.573   7.835 -20.913  1.00 94.54           C  
ATOM    858  N   ASP   113     -14.812   6.350 -17.754  1.00 98.05           N  
ATOM    859  CA  ASP   113     -15.952   5.482 -17.472  1.00 98.09           C  
ATOM    860  C   ASP   113     -15.692   4.059 -17.960  1.00 98.03           C  
ATOM    861  CB  ASP   113     -17.222   6.037 -18.119  1.00 97.84           C  
ATOM    862  O   ASP   113     -15.461   3.838 -19.151  1.00 97.76           O  
ATOM    863  CG  ASP   113     -18.462   5.229 -17.779  1.00 96.89           C  
ATOM    864  OD1 ASP   113     -18.661   4.142 -18.362  1.00 96.38           O  
ATOM    865  OD2 ASP   113     -19.250   5.686 -16.922  1.00 95.59           O  
ATOM    866  N   VAL   114     -15.759   3.060 -17.097  1.00 98.32           N  
ATOM    867  CA  VAL   114     -15.354   1.684 -17.363  1.00 98.27           C  
ATOM    868  C   VAL   114     -16.418   0.987 -18.209  1.00 98.02           C  
ATOM    869  CB  VAL   114     -15.116   0.899 -16.054  1.00 98.10           C  
ATOM    870  O   VAL   114     -16.120   0.029 -18.927  1.00 97.37           O  
ATOM    871  CG1 VAL   114     -14.947  -0.592 -16.341  1.00 96.98           C  
ATOM    872  CG2 VAL   114     -13.893   1.446 -15.320  1.00 97.00           C  
ATOM    873  N   LYS   115     -17.635   1.438 -18.126  1.00 97.74           N  
ATOM    874  CA  LYS   115     -18.734   0.839 -18.877  1.00 97.70           C  
ATOM    875  C   LYS   115     -18.739   1.320 -20.325  1.00 97.44           C  
ATOM    876  CB  LYS   115     -20.075   1.160 -18.214  1.00 97.36           C  
ATOM    877  O   LYS   115     -18.974   0.535 -21.245  1.00 97.03           O  
ATOM    878  CG  LYS   115     -21.276   0.539 -18.912  1.00 95.30           C  
ATOM    879  CD  LYS   115     -22.576   0.877 -18.194  1.00 92.96           C  
ATOM    880  CE  LYS   115     -23.783   0.295 -18.918  1.00 91.25           C  
ATOM    881  NZ  LYS   115     -25.063   0.661 -18.243  1.00 90.93           N  
ATOM    882  N   THR   116     -18.482   2.590 -20.590  1.00 97.70           N  
ATOM    883  CA  THR   116     -18.637   3.196 -21.908  1.00 97.65           C  
ATOM    884  C   THR   116     -17.281   3.379 -22.582  1.00 97.48           C  
ATOM    885  CB  THR   116     -19.356   4.555 -21.817  1.00 97.35           C  
ATOM    886  O   THR   116     -17.208   3.590 -23.795  1.00 97.11           O  
ATOM    887  CG2 THR   116     -20.745   4.403 -21.208  1.00 95.94           C  
ATOM    888  OG1 THR   116     -18.583   5.444 -21.001  1.00 96.53           O  
ATOM    889  N   GLY   117     -16.212   3.397 -21.790  1.00 96.90           N  
ATOM    890  CA  GLY   117     -14.869   3.668 -22.277  1.00 96.78           C  
ATOM    891  C   GLY   117     -14.609   5.143 -22.521  1.00 96.23           C  
ATOM    892  O   GLY   117     -13.565   5.513 -23.062  1.00 95.18           O  
ATOM    893  N   THR   118     -15.504   6.056 -22.154  1.00 97.23           N  
ATOM    894  CA  THR   118     -15.389   7.484 -22.429  1.00 97.23           C  
ATOM    895  C   THR   118     -14.558   8.177 -21.353  1.00 97.35           C  
ATOM    896  CB  THR   118     -16.775   8.149 -22.519  1.00 96.48           C  
ATOM    897  O   THR   118     -14.648   7.831 -20.174  1.00 97.15           O  
ATOM    898  CG2 THR   118     -17.587   7.575 -23.676  1.00 88.17           C  
ATOM    899  OG1 THR   118     -17.486   7.927 -21.295  1.00 90.68           O  
ATOM    900  N   CYS   119     -13.757   9.147 -21.728  1.00 96.60           N  
ATOM    901  CA  CYS   119     -13.047  10.004 -20.785  1.00 96.75           C  
ATOM    902  C   CYS   119     -14.007  10.962 -20.089  1.00 96.55           C  
ATOM    903  CB  CYS   119     -11.952  10.795 -21.499  1.00 96.08           C  
ATOM    904  O   CYS   119     -14.538  11.880 -20.717  1.00 95.73           O  
ATOM    905  SG  CYS   119     -10.923  11.780 -20.389  1.00 95.19           S  
ATOM    906  N   LEU   120     -14.218  10.823 -18.849  1.00 97.59           N  
ATOM    907  CA  LEU   120     -15.109  11.619 -18.012  1.00 97.61           C  
ATOM    908  C   LEU   120     -14.498  12.984 -17.713  1.00 97.26           C  
ATOM    909  CB  LEU   120     -15.412  10.885 -16.703  1.00 97.72           C  
ATOM    910  O   LEU   120     -15.191  14.003 -17.765  1.00 96.66           O  
ATOM    911  CG  LEU   120     -16.144   9.548 -16.830  1.00 97.54           C  
ATOM    912  CD1 LEU   120     -16.264   8.878 -15.465  1.00 97.10           C  
ATOM    913  CD2 LEU   120     -17.520   9.749 -17.456  1.00 97.01           C  
ATOM    914  N   LYS   121     -13.188  13.004 -17.389  1.00 97.18           N  
ATOM    915  CA  LYS   121     -12.482  14.229 -17.025  1.00 97.20           C  
ATOM    916  C   LYS   121     -10.972  14.052 -17.155  1.00 97.02           C  
ATOM    917  CB  LYS   121     -12.839  14.653 -15.600  1.00 96.96           C  
ATOM    918  O   LYS   121     -10.435  12.992 -16.824  1.00 96.65           O  
ATOM    919  CG  LYS   121     -12.276  16.008 -15.197  1.00 95.79           C  
ATOM    920  CD  LYS   121     -12.886  17.134 -16.021  1.00 94.10           C  
ATOM    921  CE  LYS   121     -12.393  18.498 -15.557  1.00 92.90           C  
ATOM    922  NZ  LYS   121     -13.056  19.610 -16.302  1.00 90.55           N  
ATOM    923  N   SER   122     -10.319  15.102 -17.559  1.00 96.16           N  
ATOM    924  CA  SER   122      -8.863  15.190 -17.587  1.00 95.99           C  
ATOM    925  C   SER   122      -8.360  16.323 -16.699  1.00 95.36           C  
ATOM    926  CB  SER   122      -8.365  15.394 -19.018  1.00 95.00           C  
ATOM    927  O   SER   122      -8.903  17.430 -16.728  1.00 94.24           O  
ATOM    928  OG  SER   122      -8.799  14.337 -19.857  1.00 86.68           O  
ATOM    929  N   PHE   123      -7.381  16.026 -15.945  1.00 94.78           N  
ATOM    930  CA  PHE   123      -6.778  16.964 -15.006  1.00 94.87           C  
ATOM    931  C   PHE   123      -5.287  17.118 -15.278  1.00 93.75           C  
ATOM    932  CB  PHE   123      -7.004  16.501 -13.563  1.00 95.02           C  
ATOM    933  O   PHE   123      -4.649  16.206 -15.807  1.00 92.31           O  
ATOM    934  CG  PHE   123      -8.455  16.372 -13.187  1.00 95.38           C  
ATOM    935  CD1 PHE   123      -9.203  17.493 -12.850  1.00 94.79           C  
ATOM    936  CD2 PHE   123      -9.072  15.127 -13.171  1.00 94.55           C  
ATOM    937  CE1 PHE   123     -10.546  17.376 -12.501  1.00 94.16           C  
ATOM    938  CE2 PHE   123     -10.414  15.003 -12.824  1.00 94.13           C  
ATOM    939  CZ  PHE   123     -11.149  16.128 -12.488  1.00 94.30           C  
ATOM    940  N   ILE   124      -4.687  18.219 -14.872  1.00 91.81           N  
ATOM    941  CA  ILE   124      -3.242  18.370 -14.745  1.00 91.61           C  
ATOM    942  C   ILE   124      -2.808  18.007 -13.327  1.00 90.82           C  
ATOM    943  CB  ILE   124      -2.791  19.806 -15.093  1.00 90.43           C  
ATOM    944  O   ILE   124      -3.298  18.586 -12.354  1.00 89.31           O  
ATOM    945  CG1 ILE   124      -3.108  20.126 -16.558  1.00 87.16           C  
ATOM    946  CG2 ILE   124      -1.298  19.988 -14.803  1.00 86.66           C  
ATOM    947  CD1 ILE   124      -2.838  21.572 -16.949  1.00 84.57           C  
ATOM    948  N   GLN   125      -1.893  17.011 -13.212  1.00 90.75           N  
ATOM    949  CA  GLN   125      -1.290  16.568 -11.959  1.00 90.51           C  
ATOM    950  C   GLN   125       0.226  16.456 -12.088  1.00 89.31           C  
ATOM    951  CB  GLN   125      -1.881  15.227 -11.523  1.00 89.52           C  
ATOM    952  O   GLN   125       0.739  15.459 -12.601  1.00 86.72           O  
ATOM    953  CG  GLN   125      -1.384  14.749 -10.165  1.00 86.34           C  
ATOM    954  CD  GLN   125      -1.792  15.672  -9.032  1.00 81.29           C  
ATOM    955  NE2 GLN   125      -0.950  15.763  -8.009  1.00 81.18           N  
ATOM    956  OE1 GLN   125      -2.855  16.300  -9.078  1.00 81.86           O  
ATOM    957  N   LYS   126       0.887  17.495 -11.507  1.00 84.54           N  
ATOM    958  CA  LYS   126       2.323  17.661 -11.710  1.00 83.88           C  
ATOM    959  C   LYS   126       3.117  16.672 -10.861  1.00 82.19           C  
ATOM    960  CB  LYS   126       2.750  19.093 -11.384  1.00 82.17           C  
ATOM    961  O   LYS   126       4.226  16.279 -11.230  1.00 79.30           O  
ATOM    962  CG  LYS   126       2.179  20.140 -12.328  1.00 79.70           C  
ATOM    963  CD  LYS   126       2.748  21.523 -12.039  1.00 79.01           C  
ATOM    964  CE  LYS   126       2.197  22.567 -13.002  1.00 75.54           C  
ATOM    965  NZ  LYS   126       2.784  23.917 -12.749  1.00 73.64           N  
ATOM    966  N   LYS   127       2.627  16.239  -9.753  1.00 80.30           N  
ATOM    967  CA  LYS   127       3.328  15.373  -8.809  1.00 80.31           C  
ATOM    968  C   LYS   127       2.767  13.954  -8.845  1.00 81.61           C  
ATOM    969  CB  LYS   127       3.234  15.938  -7.391  1.00 78.90           C  
ATOM    970  O   LYS   127       1.555  13.757  -8.744  1.00 81.26           O  
ATOM    971  CG  LYS   127       3.890  17.301  -7.223  1.00 77.38           C  
ATOM    972  CD  LYS   127       3.811  17.785  -5.781  1.00 77.40           C  
ATOM    973  CE  LYS   127       4.460  19.152  -5.613  1.00 74.93           C  
ATOM    974  NZ  LYS   127       4.419  19.615  -4.193  1.00 74.18           N  
ATOM    975  N   MET   128       3.590  12.961  -8.825  1.00 78.61           N  
ATOM    976  CA  MET   128       3.269  11.537  -8.820  1.00 78.91           C  
ATOM    977  C   MET   128       2.781  11.093  -7.445  1.00 77.32           C  
ATOM    978  CB  MET   128       4.486  10.709  -9.235  1.00 75.33           C  
ATOM    979  O   MET   128       1.902  10.236  -7.340  1.00 74.45           O  
ATOM    980  CG  MET   128       4.203   9.221  -9.359  1.00 72.15           C  
ATOM    981  SD  MET   128       5.656   8.276  -9.962  1.00 78.66           S  
ATOM    982  CE  MET   128       5.021   6.583  -9.811  1.00 66.28           C  
ATOM    983  N   GLN   129       3.253  11.611  -6.317  1.00 79.58           N  
ATOM    984  CA  GLN   129       2.973  11.182  -4.951  1.00 78.36           C  
ATOM    985  C   GLN   129       1.488  11.317  -4.625  1.00 77.89           C  
ATOM    986  CB  GLN   129       3.805  11.988  -3.952  1.00 75.58           C  
ATOM    987  O   GLN   129       0.926  10.486  -3.908  1.00 74.12           O  
ATOM    988  CG  GLN   129       5.302  11.724  -4.044  1.00 70.15           C  
ATOM    989  CD  GLN   129       6.112  12.612  -3.119  1.00 67.94           C  
ATOM    990  NE2 GLN   129       7.396  12.302  -2.973  1.00 59.62           N  
ATOM    991  OE1 GLN   129       5.589  13.570  -2.541  1.00 66.36           O  
ATOM    992  N   ASN   130       0.808  12.149  -5.180  1.00 79.86           N  
ATOM    993  CA  ASN   130      -0.603  12.382  -4.893  1.00 81.19           C  
ATOM    994  C   ASN   130      -1.449  12.335  -6.162  1.00 82.61           C  
ATOM    995  CB  ASN   130      -0.792  13.722  -4.178  1.00 77.20           C  
ATOM    996  O   ASN   130      -2.428  13.072  -6.288  1.00 80.73           O  
ATOM    997  CG  ASN   130      -0.004  13.810  -2.886  1.00 71.75           C  
ATOM    998  ND2 ASN   130       0.095  15.014  -2.333  1.00 67.62           N  
ATOM    999  OD1 ASN   130       0.511  12.806  -2.389  1.00 68.09           O  
ATOM   1000  N   TRP   131      -0.913  11.444  -7.070  1.00 73.00           N  
ATOM   1001  CA  TRP   131      -1.590  11.435  -8.363  1.00 84.93           C  
ATOM   1002  C   TRP   131      -2.964  10.783  -8.253  1.00 78.78           C  
ATOM   1003  CB  TRP   131      -0.744  10.700  -9.408  1.00 73.28           C  
ATOM   1004  O   TRP   131      -3.900  11.172  -8.955  1.00 74.05           O  
ATOM   1005  CG  TRP   131      -0.694   9.214  -9.215  1.00 69.03           C  
ATOM   1006  CD1 TRP   131       0.206   8.510  -8.464  1.00 62.52           C  
ATOM   1007  CD2 TRP   131      -1.581   8.249  -9.788  1.00 73.62           C  
ATOM   1008  CE2 TRP   131      -1.160   6.977  -9.341  1.00 80.76           C  
ATOM   1009  CE3 TRP   131      -2.693   8.336 -10.637  1.00 81.28           C  
ATOM   1010  NE1 TRP   131      -0.069   7.164  -8.536  1.00 83.71           N  
ATOM   1011  CH2 TRP   131      -2.897   5.913 -10.546  1.00 81.77           C  
ATOM   1012  CZ2 TRP   131      -1.812   5.800  -9.715  1.00 82.83           C  
ATOM   1013  CZ3 TRP   131      -3.341   7.163 -11.008  1.00 82.43           C  
ATOM   1014  N   CYS   132      -3.126   9.707  -7.397  1.00 86.86           N  
ATOM   1015  CA  CYS   132      -4.285   8.832  -7.264  1.00 88.60           C  
ATOM   1016  C   CYS   132      -5.428   9.546  -6.552  1.00 89.26           C  
ATOM   1017  CB  CYS   132      -3.913   7.560  -6.502  1.00 84.43           C  
ATOM   1018  O   CYS   132      -5.275   9.989  -5.412  1.00 87.76           O  
ATOM   1019  SG  CYS   132      -5.178   6.274  -6.570  1.00 85.07           S  
ATOM   1020  N   PRO   133      -6.550   9.654  -7.178  1.00 93.45           N  
ATOM   1021  CA  PRO   133      -7.745  10.082  -6.447  1.00 93.74           C  
ATOM   1022  C   PRO   133      -8.115   9.129  -5.312  1.00 93.06           C  
ATOM   1023  CB  PRO   133      -8.832  10.095  -7.525  1.00 93.13           C  
ATOM   1024  O   PRO   133      -7.987   7.911  -5.457  1.00 92.12           O  
ATOM   1025  CG  PRO   133      -8.087  10.194  -8.817  1.00 92.83           C  
ATOM   1026  CD  PRO   133      -6.795   9.441  -8.681  1.00 92.66           C  
ATOM   1027  N   SER   134      -8.522   9.671  -4.217  1.00 95.23           N  
ATOM   1028  CA  SER   134      -9.049   8.892  -3.102  1.00 95.40           C  
ATOM   1029  C   SER   134     -10.569   8.789  -3.168  1.00 95.70           C  
ATOM   1030  CB  SER   134      -8.630   9.513  -1.769  1.00 93.85           C  
ATOM   1031  O   SER   134     -11.260   9.802  -3.290  1.00 95.27           O  
ATOM   1032  OG  SER   134      -9.016   8.685  -0.685  1.00 81.42           O  
ATOM   1033  N   TRP   135     -11.032   7.578  -3.073  1.00 95.50           N  
ATOM   1034  CA  TRP   135     -12.454   7.282  -3.205  1.00 95.90           C  
ATOM   1035  C   TRP   135     -13.033   6.789  -1.883  1.00 94.61           C  
ATOM   1036  CB  TRP   135     -12.688   6.237  -4.300  1.00 95.19           C  
ATOM   1037  O   TRP   135     -12.354   6.097  -1.121  1.00 92.29           O  
ATOM   1038  CG  TRP   135     -12.117   6.615  -5.634  1.00 91.78           C  
ATOM   1039  CD1 TRP   135     -10.837   6.413  -6.070  1.00 86.39           C  
ATOM   1040  CD2 TRP   135     -12.808   7.267  -6.704  1.00 87.35           C  
ATOM   1041  CE2 TRP   135     -11.884   7.428  -7.761  1.00 88.74           C  
ATOM   1042  CE3 TRP   135     -14.119   7.730  -6.873  1.00 88.95           C  
ATOM   1043  NE1 TRP   135     -10.691   6.899  -7.349  1.00 91.07           N  
ATOM   1044  CH2 TRP   135     -13.521   8.477  -9.110  1.00 89.23           C  
ATOM   1045  CZ2 TRP   135     -12.232   8.033  -8.971  1.00 90.03           C  
ATOM   1046  CZ3 TRP   135     -14.463   8.332  -8.078  1.00 89.73           C  
ATOM   1047  N   SER   136     -14.335   7.148  -1.639  1.00 96.59           N  
ATOM   1048  CA  SER   136     -15.130   6.388  -0.679  1.00 96.53           C  
ATOM   1049  C   SER   136     -15.479   5.006  -1.222  1.00 96.16           C  
ATOM   1050  CB  SER   136     -16.411   7.144  -0.325  1.00 96.20           C  
ATOM   1051  O   SER   136     -15.542   4.808  -2.437  1.00 95.47           O  
ATOM   1052  OG  SER   136     -17.174   7.413  -1.489  1.00 94.73           O  
ATOM   1053  N   GLU   137     -15.851   4.049  -0.370  1.00 95.05           N  
ATOM   1054  CA  GLU   137     -16.097   2.658  -0.738  1.00 94.77           C  
ATOM   1055  C   GLU   137     -17.354   2.527  -1.594  1.00 94.70           C  
ATOM   1056  CB  GLU   137     -16.219   1.783   0.512  1.00 92.12           C  
ATOM   1057  O   GLU   137     -17.436   1.650  -2.456  1.00 93.53           O  
ATOM   1058  CG  GLU   137     -16.319   0.294   0.214  1.00 78.53           C  
ATOM   1059  CD  GLU   137     -15.068  -0.273  -0.437  1.00 73.38           C  
ATOM   1060  OE1 GLU   137     -14.002   0.381  -0.376  1.00 72.03           O  
ATOM   1061  OE2 GLU   137     -15.154  -1.380  -1.014  1.00 68.61           O  
ATOM   1062  N   ASP   138     -18.301   3.453  -1.433  1.00 95.78           N  
ATOM   1063  CA  ASP   138     -19.575   3.482  -2.144  1.00 95.92           C  
ATOM   1064  C   ASP   138     -19.476   4.325  -3.413  1.00 96.15           C  
ATOM   1065  CB  ASP   138     -20.683   4.022  -1.238  1.00 95.51           C  
ATOM   1066  O   ASP   138     -20.460   4.481  -4.139  1.00 95.77           O  
ATOM   1067  CG  ASP   138     -20.457   5.464  -0.819  1.00 94.55           C  
ATOM   1068  OD1 ASP   138     -19.403   6.041  -1.165  1.00 94.07           O  
ATOM   1069  OD2 ASP   138     -21.338   6.027  -0.135  1.00 92.97           O  
ATOM   1070  N   GLU   139     -18.319   4.924  -3.717  1.00 96.60           N  
ATOM   1071  CA  GLU   139     -17.938   5.779  -4.837  1.00 96.77           C  
ATOM   1072  C   GLU   139     -18.810   7.030  -4.897  1.00 96.80           C  
ATOM   1073  CB  GLU   139     -18.031   5.009  -6.157  1.00 96.02           C  
ATOM   1074  O   GLU   139     -18.826   7.734  -5.909  1.00 96.07           O  
ATOM   1075  CG  GLU   139     -16.968   3.933  -6.317  1.00 94.27           C  
ATOM   1076  CD  GLU   139     -16.949   3.311  -7.704  1.00 92.02           C  
ATOM   1077  OE1 GLU   139     -17.770   3.711  -8.561  1.00 90.09           O  
ATOM   1078  OE2 GLU   139     -16.106   2.415  -7.937  1.00 90.83           O  
ATOM   1079  N   THR   140     -19.461   7.414  -3.862  1.00 97.12           N  
ATOM   1080  CA  THR   140     -20.264   8.630  -3.797  1.00 97.12           C  
ATOM   1081  C   THR   140     -19.373   9.859  -3.647  1.00 97.24           C  
ATOM   1082  CB  THR   140     -21.268   8.575  -2.631  1.00 95.94           C  
ATOM   1083  O   THR   140     -19.732  10.951  -4.093  1.00 96.85           O  
ATOM   1084  CG2 THR   140     -22.303   7.475  -2.848  1.00 85.29           C  
ATOM   1085  OG1 THR   140     -20.562   8.317  -1.412  1.00 85.44           O  
ATOM   1086  N   LEU   141     -18.240   9.643  -3.064  1.00 97.39           N  
ATOM   1087  CA  LEU   141     -17.276  10.717  -2.855  1.00 97.58           C  
ATOM   1088  C   LEU   141     -15.919  10.353  -3.449  1.00 97.40           C  
ATOM   1089  CB  LEU   141     -17.127  11.022  -1.362  1.00 97.31           C  
ATOM   1090  O   LEU   141     -15.350   9.311  -3.116  1.00 97.04           O  
ATOM   1091  CG  LEU   141     -16.335  12.280  -1.003  1.00 96.44           C  
ATOM   1092  CD1 LEU   141     -17.112  13.529  -1.406  1.00 94.93           C  
ATOM   1093  CD2 LEU   141     -16.014  12.301   0.488  1.00 94.91           C  
ATOM   1094  N   CYS   142     -15.368  11.178  -4.207  1.00 97.26           N  
ATOM   1095  CA  CYS   142     -13.989  11.171  -4.683  1.00 97.30           C  
ATOM   1096  C   CYS   142     -13.260  12.440  -4.260  1.00 97.26           C  
ATOM   1097  CB  CYS   142     -13.947  11.030  -6.204  1.00 96.74           C  
ATOM   1098  O   CYS   142     -13.816  13.537  -4.341  1.00 96.80           O  
ATOM   1099  SG  CYS   142     -12.275  11.009  -6.887  1.00 95.97           S  
ATOM   1100  N   ALA   143     -12.012  12.333  -3.842  1.00 96.73           N  
ATOM   1101  CA  ALA   143     -11.227  13.486  -3.407  1.00 96.75           C  
ATOM   1102  C   ALA   143      -9.855  13.498  -4.076  1.00 96.42           C  
ATOM   1103  CB  ALA   143     -11.075  13.484  -1.888  1.00 96.38           C  
ATOM   1104  O   ALA   143      -9.268  12.442  -4.324  1.00 95.79           O  
ATOM   1105  N   ARG   144      -9.271  14.685  -4.280  1.00 95.38           N  
ATOM   1106  CA  ARG   144      -7.941  14.864  -4.853  1.00 94.91           C  
ATOM   1107  C   ARG   144      -7.221  16.044  -4.209  1.00 94.38           C  
ATOM   1108  CB  ARG   144      -8.031  15.067  -6.367  1.00 93.04           C  
ATOM   1109  O   ARG   144      -7.832  17.082  -3.947  1.00 92.96           O  
ATOM   1110  CG  ARG   144      -8.684  16.379  -6.775  1.00 83.51           C  
ATOM   1111  CD  ARG   144      -8.706  16.552  -8.287  1.00 79.47           C  
ATOM   1112  NE  ARG   144      -8.273  17.889  -8.683  1.00 75.93           N  
ATOM   1113  NH1 ARG   144      -8.608  17.553 -10.944  1.00 65.71           N  
ATOM   1114  NH2 ARG   144      -7.825  19.569 -10.184  1.00 60.56           N  
ATOM   1115  CZ  ARG   144      -8.236  18.334  -9.936  1.00 72.93           C  
ATOM   1116  N   ASN   145      -5.969  15.949  -4.060  1.00 92.11           N  
ATOM   1117  CA  ASN   145      -5.117  17.037  -3.593  1.00 91.51           C  
ATOM   1118  C   ASN   145      -4.717  17.966  -4.737  1.00 89.88           C  
ATOM   1119  CB  ASN   145      -3.871  16.483  -2.899  1.00 89.89           C  
ATOM   1120  O   ASN   145      -4.082  17.533  -5.700  1.00 87.25           O  
ATOM   1121  CG  ASN   145      -3.101  17.548  -2.143  1.00 85.52           C  
ATOM   1122  ND2 ASN   145      -2.254  17.121  -1.214  1.00 82.86           N  
ATOM   1123  OD1 ASN   145      -3.266  18.745  -2.392  1.00 82.88           O  
ATOM   1124  N   VAL   146      -5.096  19.297  -4.629  1.00 90.86           N  
ATOM   1125  CA  VAL   146      -4.795  20.350  -5.593  1.00 89.99           C  
ATOM   1126  C   VAL   146      -4.214  21.563  -4.870  1.00 87.83           C  
ATOM   1127  CB  VAL   146      -6.050  20.759  -6.397  1.00 88.91           C  
ATOM   1128  O   VAL   146      -4.946  22.322  -4.232  1.00 84.46           O  
ATOM   1129  CG1 VAL   146      -5.685  21.753  -7.498  1.00 86.52           C  
ATOM   1130  CG2 VAL   146      -6.729  19.525  -6.989  1.00 86.05           C  
ATOM   1131  N   ASN   147      -3.028  21.871  -5.012  1.00 81.34           N  
ATOM   1132  CA  ASN   147      -2.312  23.080  -4.616  1.00 79.93           C  
ATOM   1133  C   ASN   147      -2.780  23.589  -3.256  1.00 78.56           C  
ATOM   1134  CB  ASN   147      -2.473  24.171  -5.676  1.00 75.85           C  
ATOM   1135  O   ASN   147      -3.352  24.676  -3.159  1.00 70.90           O  
ATOM   1136  CG  ASN   147      -1.830  23.801  -6.998  1.00 70.79           C  
ATOM   1137  ND2 ASN   147      -2.380  24.318  -8.091  1.00 64.48           N  
ATOM   1138  OD1 ASN   147      -0.848  23.056  -7.038  1.00 65.22           O  
ATOM   1139  N   ASN   148      -2.663  22.939  -2.112  1.00 82.16           N  
ATOM   1140  CA  ASN   148      -2.997  23.265  -0.730  1.00 83.50           C  
ATOM   1141  C   ASN   148      -4.481  23.054  -0.447  1.00 84.69           C  
ATOM   1142  CB  ASN   148      -2.594  24.706  -0.406  1.00 80.10           C  
ATOM   1143  O   ASN   148      -5.000  23.536   0.562  1.00 83.18           O  
ATOM   1144  CG  ASN   148      -1.112  24.957  -0.605  1.00 75.68           C  
ATOM   1145  ND2 ASN   148      -0.771  26.150  -1.077  1.00 73.10           N  
ATOM   1146  OD1 ASN   148      -0.281  24.085  -0.337  1.00 73.50           O  
ATOM   1147  N   GLU   149      -5.195  22.497  -1.410  1.00 90.68           N  
ATOM   1148  CA  GLU   149      -6.612  22.186  -1.251  1.00 91.33           C  
ATOM   1149  C   GLU   149      -6.887  20.710  -1.524  1.00 91.92           C  
ATOM   1150  CB  GLU   149      -7.462  23.059  -2.177  1.00 89.82           C  
ATOM   1151  O   GLU   149      -6.234  20.098  -2.373  1.00 91.60           O  
ATOM   1152  CG  GLU   149      -7.273  24.553  -1.958  1.00 85.10           C  
ATOM   1153  CD  GLU   149      -8.194  25.407  -2.815  1.00 83.00           C  
ATOM   1154  OE1 GLU   149      -8.608  24.948  -3.904  1.00 83.72           O  
ATOM   1155  OE2 GLU   149      -8.503  26.544  -2.395  1.00 82.28           O  
ATOM   1156  N   VAL   150      -7.863  20.209  -0.838  1.00 94.15           N  
ATOM   1157  CA  VAL   150      -8.504  18.962  -1.239  1.00 94.84           C  
ATOM   1158  C   VAL   150      -9.838  19.262  -1.920  1.00 95.13           C  
ATOM   1159  CB  VAL   150      -8.722  18.021  -0.032  1.00 94.41           C  
ATOM   1160  O   VAL   150     -10.728  19.864  -1.316  1.00 94.86           O  
ATOM   1161  CG1 VAL   150      -9.283  16.676  -0.490  1.00 93.54           C  
ATOM   1162  CG2 VAL   150      -7.415  17.826   0.734  1.00 93.56           C  
ATOM   1163  N   HIS   151      -9.915  18.953  -3.203  1.00 95.02           N  
ATOM   1164  CA  HIS   151     -11.155  19.036  -3.967  1.00 95.57           C  
ATOM   1165  C   HIS   151     -11.966  17.750  -3.843  1.00 95.98           C  
ATOM   1166  CB  HIS   151     -10.859  19.329  -5.439  1.00 95.09           C  
ATOM   1167  O   HIS   151     -11.442  16.657  -4.070  1.00 95.87           O  
ATOM   1168  CG  HIS   151     -10.221  20.662  -5.669  1.00 93.79           C  
ATOM   1169  CD2 HIS   151      -9.763  21.591  -4.796  1.00 91.95           C  
ATOM   1170  ND1 HIS   151      -9.998  21.173  -6.929  1.00 91.94           N  
ATOM   1171  CE1 HIS   151      -9.426  22.361  -6.821  1.00 91.39           C  
ATOM   1172  NE2 HIS   151      -9.273  22.638  -5.537  1.00 91.67           N  
ATOM   1173  N   PHE   152     -13.241  17.893  -3.530  1.00 96.68           N  
ATOM   1174  CA  PHE   152     -14.181  16.785  -3.412  1.00 96.99           C  
ATOM   1175  C   PHE   152     -15.199  16.815  -4.546  1.00 96.88           C  
ATOM   1176  CB  PHE   152     -14.900  16.830  -2.060  1.00 96.94           C  
ATOM   1177  O   PHE   152     -15.713  17.879  -4.898  1.00 96.49           O  
ATOM   1178  CG  PHE   152     -13.980  16.686  -0.878  1.00 96.89           C  
ATOM   1179  CD1 PHE   152     -13.720  15.436  -0.330  1.00 96.27           C  
ATOM   1180  CD2 PHE   152     -13.374  17.802  -0.314  1.00 96.15           C  
ATOM   1181  CE1 PHE   152     -12.868  15.300   0.764  1.00 95.57           C  
ATOM   1182  CE2 PHE   152     -12.522  17.673   0.779  1.00 95.45           C  
ATOM   1183  CZ  PHE   152     -12.271  16.422   1.317  1.00 95.26           C  
ATOM   1184  N   PHE   153     -15.454  15.697  -5.125  1.00 97.69           N  
ATOM   1185  CA  PHE   153     -16.433  15.421  -6.169  1.00 97.80           C  
ATOM   1186  C   PHE   153     -17.451  14.388  -5.699  1.00 97.63           C  
ATOM   1187  CB  PHE   153     -15.738  14.930  -7.443  1.00 97.74           C  
ATOM   1188  O   PHE   153     -17.087  13.391  -5.072  1.00 97.23           O  
ATOM   1189  CG  PHE   153     -14.644  15.842  -7.928  1.00 97.54           C  
ATOM   1190  CD1 PHE   153     -14.926  16.888  -8.798  1.00 97.02           C  
ATOM   1191  CD2 PHE   153     -13.332  15.654  -7.513  1.00 96.95           C  
ATOM   1192  CE1 PHE   153     -13.915  17.734  -9.249  1.00 96.25           C  
ATOM   1193  CE2 PHE   153     -12.316  16.495  -7.958  1.00 96.10           C  
ATOM   1194  CZ  PHE   153     -12.610  17.534  -8.827  1.00 95.80           C  
ATOM   1195  N   GLU   154     -18.739  14.650  -6.037  1.00 97.37           N  
ATOM   1196  CA  GLU   154     -19.841  13.779  -5.640  1.00 97.46           C  
ATOM   1197  C   GLU   154     -20.417  13.036  -6.841  1.00 97.20           C  
ATOM   1198  CB  GLU   154     -20.940  14.586  -4.943  1.00 97.03           C  
ATOM   1199  O   GLU   154     -20.555  13.608  -7.924  1.00 96.74           O  
ATOM   1200  CG  GLU   154     -20.574  15.038  -3.537  1.00 95.72           C  
ATOM   1201  CD  GLU   154     -21.604  15.969  -2.919  1.00 94.57           C  
ATOM   1202  OE1 GLU   154     -22.662  16.206  -3.546  1.00 92.98           O  
ATOM   1203  OE2 GLU   154     -21.352  16.467  -1.799  1.00 93.33           O  
ATOM   1204  N   ASN   155     -20.718  11.752  -6.578  1.00 97.32           N  
ATOM   1205  CA  ASN   155     -21.464  10.898  -7.496  1.00 97.30           C  
ATOM   1206  C   ASN   155     -20.838  10.891  -8.888  1.00 97.03           C  
ATOM   1207  CB  ASN   155     -22.927  11.340  -7.573  1.00 96.82           C  
ATOM   1208  O   ASN   155     -21.543  11.022  -9.890  1.00 95.97           O  
ATOM   1209  CG  ASN   155     -23.625  11.283  -6.229  1.00 95.92           C  
ATOM   1210  ND2 ASN   155     -24.336  12.351  -5.885  1.00 95.44           N  
ATOM   1211  OD1 ASN   155     -23.527  10.289  -5.506  1.00 94.86           O  
ATOM   1212  N   ASN   156     -19.528  10.890  -8.942  1.00 96.39           N  
ATOM   1213  CA  ASN   156     -18.668  10.828 -10.119  1.00 96.59           C  
ATOM   1214  C   ASN   156     -18.864  12.042 -11.022  1.00 96.46           C  
ATOM   1215  CB  ASN   156     -18.922   9.538 -10.902  1.00 95.29           C  
ATOM   1216  O   ASN   156     -18.491  12.015 -12.196  1.00 95.45           O  
ATOM   1217  CG  ASN   156     -18.485   8.300 -10.144  1.00 92.85           C  
ATOM   1218  ND2 ASN   156     -19.093   7.163 -10.464  1.00 91.34           N  
ATOM   1219  OD1 ASN   156     -17.610   8.364  -9.277  1.00 90.81           O  
ATOM   1220  N   ASN   157     -19.501  13.160 -10.539  1.00 97.68           N  
ATOM   1221  CA  ASN   157     -19.569  14.434 -11.247  1.00 97.74           C  
ATOM   1222  C   ASN   157     -18.273  15.227 -11.099  1.00 97.49           C  
ATOM   1223  CB  ASN   157     -20.757  15.262 -10.750  1.00 97.41           C  
ATOM   1224  O   ASN   157     -18.180  16.121 -10.256  1.00 96.91           O  
ATOM   1225  CG  ASN   157     -20.940  16.548 -11.531  1.00 96.66           C  
ATOM   1226  ND2 ASN   157     -21.933  17.340 -11.144  1.00 96.04           N  
ATOM   1227  OD1 ASN   157     -20.196  16.827 -12.474  1.00 96.22           O  
ATOM   1228  N   PHE   158     -17.368  15.020 -12.060  1.00 97.96           N  
ATOM   1229  CA  PHE   158     -16.017  15.567 -12.016  1.00 98.01           C  
ATOM   1230  C   PHE   158     -15.967  16.941 -12.675  1.00 97.50           C  
ATOM   1231  CB  PHE   158     -15.029  14.619 -12.704  1.00 97.91           C  
ATOM   1232  O   PHE   158     -14.893  17.530 -12.813  1.00 96.18           O  
ATOM   1233  CG  PHE   158     -14.969  13.250 -12.083  1.00 97.76           C  
ATOM   1234  CD1 PHE   158     -14.452  13.073 -10.805  1.00 97.09           C  
ATOM   1235  CD2 PHE   158     -15.430  12.139 -12.777  1.00 96.99           C  
ATOM   1236  CE1 PHE   158     -14.395  11.807 -10.228  1.00 96.27           C  
ATOM   1237  CE2 PHE   158     -15.376  10.870 -12.206  1.00 96.11           C  
ATOM   1238  CZ  PHE   158     -14.858  10.706 -10.932  1.00 95.91           C  
ATOM   1239  N   ASN   159     -17.087  17.480 -13.091  1.00 97.17           N  
ATOM   1240  CA  ASN   159     -17.188  18.812 -13.679  1.00 97.14           C  
ATOM   1241  C   ASN   159     -17.426  19.879 -12.614  1.00 96.77           C  
ATOM   1242  CB  ASN   159     -18.300  18.853 -14.729  1.00 96.82           C  
ATOM   1243  O   ASN   159     -17.056  21.039 -12.798  1.00 96.23           O  
ATOM   1244  CG  ASN   159     -17.989  17.998 -15.942  1.00 95.87           C  
ATOM   1245  ND2 ASN   159     -18.983  17.255 -16.414  1.00 95.80           N  
ATOM   1246  OD1 ASN   159     -16.864  18.005 -16.450  1.00 95.35           O  
ATOM   1247  N   THR   160     -17.944  19.471 -11.519  1.00 97.05           N  
ATOM   1248  CA  THR   160     -18.264  20.380 -10.424  1.00 97.17           C  
ATOM   1249  C   THR   160     -17.551  19.955  -9.143  1.00 97.11           C  
ATOM   1250  CB  THR   160     -19.783  20.439 -10.174  1.00 96.61           C  
ATOM   1251  O   THR   160     -17.680  18.810  -8.705  1.00 96.86           O  
ATOM   1252  CG2 THR   160     -20.124  21.472  -9.104  1.00 93.14           C  
ATOM   1253  OG1 THR   160     -20.448  20.792 -11.392  1.00 94.69           O  
ATOM   1254  N   ILE   161     -16.767  20.816  -8.547  1.00 95.81           N  
ATOM   1255  CA  ILE   161     -16.221  20.626  -7.207  1.00 96.21           C  
ATOM   1256  C   ILE   161     -17.323  20.823  -6.169  1.00 95.90           C  
ATOM   1257  CB  ILE   161     -15.047  21.592  -6.933  1.00 95.56           C  
ATOM   1258  O   ILE   161     -17.773  21.948  -5.939  1.00 95.09           O  
ATOM   1259  CG1 ILE   161     -13.943  21.401  -7.980  1.00 93.96           C  
ATOM   1260  CG2 ILE   161     -14.500  21.389  -5.517  1.00 93.69           C  
ATOM   1261  CD1 ILE   161     -12.896  22.507  -7.984  1.00 91.80           C  
ATOM   1262  N   ALA   162     -17.801  19.740  -5.537  1.00 96.64           N  
ATOM   1263  CA  ALA   162     -18.900  19.745  -4.576  1.00 96.58           C  
ATOM   1264  C   ALA   162     -18.509  20.482  -3.299  1.00 95.99           C  
ATOM   1265  CB  ALA   162     -19.331  18.316  -4.252  1.00 96.25           C  
ATOM   1266  O   ALA   162     -19.277  21.299  -2.786  1.00 94.95           O  
ATOM   1267  N   ASN   163     -17.266  20.286  -2.851  1.00 95.58           N  
ATOM   1268  CA  ASN   163     -16.720  20.959  -1.678  1.00 95.54           C  
ATOM   1269  C   ASN   163     -15.201  21.079  -1.756  1.00 95.46           C  
ATOM   1270  CB  ASN   163     -17.129  20.225  -0.399  1.00 94.36           C  
ATOM   1271  O   ASN   163     -14.560  20.397  -2.558  1.00 94.87           O  
ATOM   1272  CG  ASN   163     -17.223  21.148   0.800  1.00 86.35           C  
ATOM   1273  ND2 ASN   163     -18.049  20.777   1.771  1.00 82.24           N  
ATOM   1274  OD1 ASN   163     -16.559  22.186   0.853  1.00 81.75           O  
ATOM   1275  N   LYS   164     -14.615  21.960  -0.925  1.00 94.56           N  
ATOM   1276  CA  LYS   164     -13.175  22.169  -0.802  1.00 94.48           C  
ATOM   1277  C   LYS   164     -12.753  22.234   0.663  1.00 93.52           C  
ATOM   1278  CB  LYS   164     -12.755  23.449  -1.526  1.00 93.22           C  
ATOM   1279  O   LYS   164     -13.378  22.933   1.464  1.00 92.18           O  
ATOM   1280  CG  LYS   164     -12.997  23.419  -3.027  1.00 89.12           C  
ATOM   1281  CD  LYS   164     -12.491  24.688  -3.701  1.00 87.07           C  
ATOM   1282  CE  LYS   164     -12.694  24.640  -5.209  1.00 84.40           C  
ATOM   1283  NZ  LYS   164     -11.868  25.667  -5.912  1.00 83.31           N  
ATOM   1284  N   LEU   165     -11.799  21.518   0.990  1.00 94.68           N  
ATOM   1285  CA  LEU   165     -11.052  21.733   2.225  1.00 94.65           C  
ATOM   1286  C   LEU   165      -9.790  22.549   1.962  1.00 93.74           C  
ATOM   1287  CB  LEU   165     -10.682  20.393   2.867  1.00 94.42           C  
ATOM   1288  O   LEU   165      -8.835  22.048   1.364  1.00 92.20           O  
ATOM   1289  CG  LEU   165      -9.796  20.460   4.112  1.00 93.67           C  
ATOM   1290  CD1 LEU   165     -10.472  21.286   5.201  1.00 91.57           C  
ATOM   1291  CD2 LEU   165      -9.477  19.057   4.618  1.00 91.31           C  
ATOM   1292  N   HIS   166      -9.846  23.795   2.480  1.00 91.55           N  
ATOM   1293  CA  HIS   166      -8.724  24.717   2.349  1.00 91.04           C  
ATOM   1294  C   HIS   166      -7.897  24.764   3.629  1.00 88.84           C  
ATOM   1295  CB  HIS   166      -9.222  26.120   1.995  1.00 88.44           C  
ATOM   1296  O   HIS   166      -8.381  25.213   4.671  1.00 85.57           O  
ATOM   1297  CG  HIS   166      -8.123  27.087   1.687  1.00 81.20           C  
ATOM   1298  CD2 HIS   166      -7.589  28.089   2.424  1.00 74.70           C  
ATOM   1299  ND1 HIS   166      -7.445  27.085   0.488  1.00 73.90           N  
ATOM   1300  CE1 HIS   166      -6.537  28.046   0.501  1.00 73.87           C  
ATOM   1301  NE2 HIS   166      -6.604  28.671   1.664  1.00 76.13           N  
ATOM   1302  N   LEU   167      -6.639  24.288   3.490  1.00 91.50           N  
ATOM   1303  CA  LEU   167      -5.595  24.432   4.499  1.00 90.95           C  
ATOM   1304  C   LEU   167      -4.256  24.770   3.853  1.00 89.27           C  
ATOM   1305  CB  LEU   167      -5.467  23.148   5.324  1.00 89.85           C  
ATOM   1306  O   LEU   167      -3.869  24.152   2.858  1.00 86.51           O  
ATOM   1307  CG  LEU   167      -6.687  22.754   6.158  1.00 86.05           C  
ATOM   1308  CD1 LEU   167      -6.469  21.390   6.805  1.00 80.99           C  
ATOM   1309  CD2 LEU   167      -6.976  23.813   7.217  1.00 80.59           C  
ATOM   1310  N   GLN   168      -3.539  25.771   4.426  1.00 86.99           N  
ATOM   1311  CA  GLN   168      -2.219  26.106   3.902  1.00 87.19           C  
ATOM   1312  C   GLN   168      -1.249  24.939   4.069  1.00 86.71           C  
ATOM   1313  CB  GLN   168      -1.666  27.352   4.596  1.00 84.35           C  
ATOM   1314  O   GLN   168      -1.118  24.385   5.163  1.00 84.57           O  
ATOM   1315  CG  GLN   168      -2.451  28.621   4.297  1.00 78.34           C  
ATOM   1316  CD  GLN   168      -1.786  29.867   4.851  1.00 76.60           C  
ATOM   1317  NE2 GLN   168      -2.324  31.031   4.503  1.00 73.29           N  
ATOM   1318  OE1 GLN   168      -0.797  29.784   5.586  1.00 76.13           O  
ATOM   1319  N   LYS   169      -0.678  24.436   2.924  1.00 87.53           N  
ATOM   1320  CA  LYS   169       0.433  23.492   2.841  1.00 87.72           C  
ATOM   1321  C   LYS   169      -0.029  22.072   3.153  1.00 88.09           C  
ATOM   1322  CB  LYS   169       1.557  23.900   3.795  1.00 86.23           C  
ATOM   1323  O   LYS   169       0.698  21.303   3.786  1.00 86.64           O  
ATOM   1324  CG  LYS   169       2.151  25.270   3.502  1.00 83.77           C  
ATOM   1325  CD  LYS   169       3.301  25.594   4.447  1.00 81.60           C  
ATOM   1326  CE  LYS   169       3.900  26.962   4.152  1.00 78.31           C  
ATOM   1327  NZ  LYS   169       5.015  27.293   5.088  1.00 75.98           N  
ATOM   1328  N   ILE   170      -1.272  21.746   2.833  1.00 90.99           N  
ATOM   1329  CA  ILE   170      -1.627  20.331   2.849  1.00 91.28           C  
ATOM   1330  C   ILE   170      -0.580  19.527   2.082  1.00 90.30           C  
ATOM   1331  CB  ILE   170      -3.031  20.093   2.249  1.00 90.85           C  
ATOM   1332  O   ILE   170      -0.355  19.765   0.893  1.00 88.56           O  
ATOM   1333  CG1 ILE   170      -4.096  20.819   3.078  1.00 90.94           C  
ATOM   1334  CG2 ILE   170      -3.334  18.595   2.159  1.00 90.51           C  
ATOM   1335  CD1 ILE   170      -5.504  20.712   2.508  1.00 89.33           C  
ATOM   1336  N   ASN   171       0.025  18.584   2.822  1.00 89.61           N  
ATOM   1337  CA  ASN   171       1.043  17.715   2.242  1.00 89.48           C  
ATOM   1338  C   ASN   171       0.456  16.373   1.813  1.00 89.47           C  
ATOM   1339  CB  ASN   171       2.192  17.501   3.229  1.00 88.29           C  
ATOM   1340  O   ASN   171       0.761  15.875   0.728  1.00 88.20           O  
ATOM   1341  CG  ASN   171       3.326  16.687   2.637  1.00 82.73           C  
ATOM   1342  ND2 ASN   171       4.221  17.353   1.916  1.00 78.46           N  
ATOM   1343  OD1 ASN   171       3.398  15.470   2.826  1.00 79.11           O  
ATOM   1344  N   ASP   172      -0.424  15.861   2.618  1.00 90.07           N  
ATOM   1345  CA  ASP   172      -1.049  14.568   2.359  1.00 91.21           C  
ATOM   1346  C   ASP   172      -2.447  14.501   2.970  1.00 92.35           C  
ATOM   1347  CB  ASP   172      -0.181  13.433   2.906  1.00 90.28           C  
ATOM   1348  O   ASP   172      -2.750  15.226   3.920  1.00 92.50           O  
ATOM   1349  CG  ASP   172      -0.515  12.083   2.295  1.00 87.83           C  
ATOM   1350  OD1 ASP   172      -1.248  12.036   1.284  1.00 87.76           O  
ATOM   1351  OD2 ASP   172      -0.042  11.058   2.831  1.00 88.26           O  
ATOM   1352  N   PHE   173      -3.317  13.662   2.409  1.00 94.13           N  
ATOM   1353  CA  PHE   173      -4.622  13.378   2.995  1.00 94.60           C  
ATOM   1354  C   PHE   173      -5.056  11.950   2.685  1.00 94.37           C  
ATOM   1355  CB  PHE   173      -5.671  14.368   2.481  1.00 94.17           C  
ATOM   1356  O   PHE   173      -4.643  11.376   1.675  1.00 93.77           O  
ATOM   1357  CG  PHE   173      -6.199  14.037   1.111  1.00 93.70           C  
ATOM   1358  CD1 PHE   173      -5.477  14.375  -0.027  1.00 92.26           C  
ATOM   1359  CD2 PHE   173      -7.417  13.388   0.961  1.00 92.36           C  
ATOM   1360  CE1 PHE   173      -5.962  14.070  -1.297  1.00 91.47           C  
ATOM   1361  CE2 PHE   173      -7.909  13.080  -0.304  1.00 91.46           C  
ATOM   1362  CZ  PHE   173      -7.181  13.422  -1.432  1.00 91.02           C  
ATOM   1363  N   VAL   174      -5.888  11.329   3.515  1.00 94.61           N  
ATOM   1364  CA  VAL   174      -6.472  10.009   3.304  1.00 94.90           C  
ATOM   1365  C   VAL   174      -7.957  10.037   3.660  1.00 95.28           C  
ATOM   1366  CB  VAL   174      -5.745   8.928   4.136  1.00 93.53           C  
ATOM   1367  O   VAL   174      -8.330  10.458   4.758  1.00 94.81           O  
ATOM   1368  CG1 VAL   174      -6.206   7.530   3.725  1.00 84.62           C  
ATOM   1369  CG2 VAL   174      -4.232   9.063   3.979  1.00 84.28           C  
ATOM   1370  N   LEU   175      -8.798   9.630   2.715  1.00 96.54           N  
ATOM   1371  CA  LEU   175     -10.206   9.377   3.003  1.00 96.45           C  
ATOM   1372  C   LEU   175     -10.368   8.135   3.873  1.00 96.33           C  
ATOM   1373  CB  LEU   175     -10.998   9.212   1.704  1.00 95.13           C  
ATOM   1374  O   LEU   175      -9.619   7.166   3.724  1.00 95.62           O  
ATOM   1375  CG  LEU   175     -11.219  10.480   0.878  1.00 86.16           C  
ATOM   1376  CD1 LEU   175     -11.953  10.148  -0.417  1.00 76.24           C  
ATOM   1377  CD2 LEU   175     -11.992  11.517   1.687  1.00 75.75           C  
ATOM   1378  N   SER   176     -11.238   8.163   4.861  1.00 96.38           N  
ATOM   1379  CA  SER   176     -11.541   6.993   5.680  1.00 96.15           C  
ATOM   1380  C   SER   176     -12.225   5.906   4.858  1.00 94.75           C  
ATOM   1381  CB  SER   176     -12.426   7.382   6.864  1.00 95.62           C  
ATOM   1382  O   SER   176     -13.034   6.203   3.976  1.00 92.87           O  
ATOM   1383  OG  SER   176     -13.726   7.738   6.426  1.00 92.59           O  
ATOM   1384  N   PRO   177     -11.889   4.734   5.263  1.00 92.27           N  
ATOM   1385  CA  PRO   177     -12.745   3.650   4.774  1.00 89.87           C  
ATOM   1386  C   PRO   177     -14.105   3.613   5.467  1.00 85.08           C  
ATOM   1387  CB  PRO   177     -11.935   2.391   5.094  1.00 89.29           C  
ATOM   1388  O   PRO   177     -14.283   4.233   6.518  1.00 77.99           O  
ATOM   1389  CG  PRO   177     -11.204   2.717   6.356  1.00 91.40           C  
ATOM   1390  CD  PRO   177     -10.869   4.181   6.348  1.00 91.53           C  
ATOM   1391  N   GLY   178     -15.271   3.283   4.826  1.00 88.54           N  
ATOM   1392  CA  GLY   178     -16.572   3.006   5.414  1.00 88.33           C  
ATOM   1393  C   GLY   178     -17.671   3.905   4.880  1.00 88.52           C  
ATOM   1394  O   GLY   178     -17.433   4.724   3.990  1.00 86.13           O  
ATOM   1395  N   PRO   179     -18.824   3.574   5.456  1.00 85.12           N  
ATOM   1396  CA  PRO   179     -19.987   4.336   4.996  1.00 86.51           C  
ATOM   1397  C   PRO   179     -19.985   5.777   5.502  1.00 88.77           C  
ATOM   1398  CB  PRO   179     -21.171   3.556   5.572  1.00 83.92           C  
ATOM   1399  O   PRO   179     -19.140   6.147   6.321  1.00 89.12           O  
ATOM   1400  CG  PRO   179     -20.672   3.009   6.870  1.00 83.92           C  
ATOM   1401  CD  PRO   179     -19.216   2.674   6.719  1.00 85.14           C  
ATOM   1402  N   GLN   180     -20.906   6.547   5.046  1.00 90.29           N  
ATOM   1403  CA  GLN   180     -21.179   7.892   5.543  1.00 91.47           C  
ATOM   1404  C   GLN   180     -21.377   7.890   7.056  1.00 91.05           C  
ATOM   1405  CB  GLN   180     -22.410   8.480   4.852  1.00 88.09           C  
ATOM   1406  O   GLN   180     -21.920   6.935   7.615  1.00 89.23           O  
ATOM   1407  CG  GLN   180     -22.203   8.776   3.372  1.00 83.96           C  
ATOM   1408  CD  GLN   180     -23.399   9.459   2.737  1.00 80.91           C  
ATOM   1409  NE2 GLN   180     -23.372   9.596   1.416  1.00 83.77           N  
ATOM   1410  OE1 GLN   180     -24.341   9.861   3.429  1.00 85.53           O  
ATOM   1411  N   PRO   181     -21.202   9.075   7.726  1.00 93.63           N  
ATOM   1412  CA  PRO   181     -20.532  10.261   7.188  1.00 94.59           C  
ATOM   1413  C   PRO   181     -19.050  10.026   6.907  1.00 94.94           C  
ATOM   1414  CB  PRO   181     -20.720  11.304   8.293  1.00 93.19           C  
ATOM   1415  O   PRO   181     -18.331   9.506   7.765  1.00 94.57           O  
ATOM   1416  CG  PRO   181     -20.742  10.515   9.562  1.00 91.47           C  
ATOM   1417  CD  PRO   181     -21.390   9.188   9.288  1.00 90.82           C  
ATOM   1418  N   TYR   182     -18.514  10.492   5.769  1.00 96.53           N  
ATOM   1419  CA  TYR   182     -17.125  10.317   5.361  1.00 96.89           C  
ATOM   1420  C   TYR   182     -16.192  11.149   6.233  1.00 96.73           C  
ATOM   1421  CB  TYR   182     -16.943  10.700   3.890  1.00 96.57           C  
ATOM   1422  O   TYR   182     -16.538  12.260   6.640  1.00 96.22           O  
ATOM   1423  CG  TYR   182     -17.894   9.991   2.956  1.00 95.73           C  
ATOM   1424  CD1 TYR   182     -17.901   8.601   2.863  1.00 93.78           C  
ATOM   1425  CD2 TYR   182     -18.785  10.708   2.165  1.00 93.79           C  
ATOM   1426  CE1 TYR   182     -18.774   7.943   2.002  1.00 93.19           C  
ATOM   1427  CE2 TYR   182     -19.662  10.060   1.301  1.00 92.57           C  
ATOM   1428  OH  TYR   182     -20.515   8.033   0.374  1.00 90.28           O  
ATOM   1429  CZ  TYR   182     -19.649   8.680   1.227  1.00 92.44           C  
ATOM   1430  N   LYS   183     -15.092  10.646   6.508  1.00 97.11           N  
ATOM   1431  CA  LYS   183     -14.070  11.356   7.272  1.00 97.29           C  
ATOM   1432  C   LYS   183     -12.778  11.487   6.471  1.00 97.26           C  
ATOM   1433  CB  LYS   183     -13.796  10.640   8.595  1.00 96.90           C  
ATOM   1434  O   LYS   183     -12.486  10.653   5.611  1.00 96.92           O  
ATOM   1435  CG  LYS   183     -15.015  10.522   9.499  1.00 95.52           C  
ATOM   1436  CD  LYS   183     -14.754   9.582  10.669  1.00 93.84           C  
ATOM   1437  CE  LYS   183     -16.028   9.295  11.452  1.00 92.13           C  
ATOM   1438  NZ  LYS   183     -16.386   7.846  11.416  1.00 90.37           N  
ATOM   1439  N   VAL   184     -12.003  12.466   6.753  1.00 97.09           N  
ATOM   1440  CA  VAL   184     -10.741  12.755   6.078  1.00 97.07           C  
ATOM   1441  C   VAL   184      -9.666  13.085   7.111  1.00 97.09           C  
ATOM   1442  CB  VAL   184     -10.889  13.919   5.072  1.00 95.70           C  
ATOM   1443  O   VAL   184      -9.863  13.952   7.966  1.00 96.53           O  
ATOM   1444  CG1 VAL   184     -11.343  15.193   5.783  1.00 77.25           C  
ATOM   1445  CG2 VAL   184      -9.573  14.155   4.333  1.00 77.14           C  
ATOM   1446  N   ALA   185      -8.614  12.372   7.066  1.00 96.80           N  
ATOM   1447  CA  ALA   185      -7.390  12.756   7.765  1.00 96.94           C  
ATOM   1448  C   ALA   185      -6.496  13.614   6.874  1.00 96.74           C  
ATOM   1449  CB  ALA   185      -6.635  11.516   8.236  1.00 96.63           C  
ATOM   1450  O   ALA   185      -6.250  13.269   5.716  1.00 96.27           O  
ATOM   1451  N   VAL   186      -5.960  14.711   7.399  1.00 95.86           N  
ATOM   1452  CA  VAL   186      -5.135  15.656   6.652  1.00 95.73           C  
ATOM   1453  C   VAL   186      -3.865  15.969   7.439  1.00 95.41           C  
ATOM   1454  CB  VAL   186      -5.905  16.959   6.341  1.00 94.72           C  
ATOM   1455  O   VAL   186      -3.933  16.371   8.603  1.00 94.54           O  
ATOM   1456  CG1 VAL   186      -5.046  17.908   5.507  1.00 86.07           C  
ATOM   1457  CG2 VAL   186      -7.214  16.645   5.619  1.00 85.88           C  
ATOM   1458  N   TYR   187      -2.761  15.912   6.788  1.00 94.28           N  
ATOM   1459  CA  TYR   187      -1.464  16.282   7.343  1.00 94.38           C  
ATOM   1460  C   TYR   187      -0.993  17.619   6.784  1.00 93.65           C  
ATOM   1461  CB  TYR   187      -0.424  15.197   7.048  1.00 94.06           C  
ATOM   1462  O   TYR   187      -0.951  17.810   5.566  1.00 92.44           O  
ATOM   1463  CG  TYR   187       0.988  15.598   7.401  1.00 93.75           C  
ATOM   1464  CD1 TYR   187       1.318  15.994   8.695  1.00 92.29           C  
ATOM   1465  CD2 TYR   187       1.994  15.583   6.440  1.00 92.16           C  
ATOM   1466  CE1 TYR   187       2.618  16.367   9.024  1.00 91.55           C  
ATOM   1467  CE2 TYR   187       3.297  15.954   6.758  1.00 91.62           C  
ATOM   1468  OH  TYR   187       4.886  16.711   8.370  1.00 89.30           O  
ATOM   1469  CZ  TYR   187       3.599  16.343   8.050  1.00 91.41           C  
ATOM   1470  N   VAL   188      -0.566  18.495   7.662  1.00 93.30           N  
ATOM   1471  CA  VAL   188       0.046  19.783   7.351  1.00 93.17           C  
ATOM   1472  C   VAL   188       1.392  19.900   8.063  1.00 92.66           C  
ATOM   1473  CB  VAL   188      -0.873  20.959   7.752  1.00 92.63           C  
ATOM   1474  O   VAL   188       1.458  19.852   9.293  1.00 91.61           O  
ATOM   1475  CG1 VAL   188      -0.211  22.296   7.425  1.00 91.53           C  
ATOM   1476  CG2 VAL   188      -2.224  20.842   7.049  1.00 91.39           C  
ATOM   1477  N   PRO   189       2.479  19.999   7.314  1.00 91.04           N  
ATOM   1478  CA  PRO   189       3.801  20.183   7.916  1.00 90.65           C  
ATOM   1479  C   PRO   189       3.939  21.522   8.638  1.00 89.94           C  
ATOM   1480  CB  PRO   189       4.749  20.109   6.716  1.00 89.40           C  
ATOM   1481  O   PRO   189       3.312  22.508   8.243  1.00 88.31           O  
ATOM   1482  CG  PRO   189       3.937  20.594   5.558  1.00 87.25           C  
ATOM   1483  CD  PRO   189       2.505  20.198   5.780  1.00 86.89           C  
ATOM   1484  N   GLY   190       4.749  21.549   9.683  1.00 89.12           N  
ATOM   1485  CA  GLY   190       5.058  22.768  10.414  1.00 88.21           C  
ATOM   1486  C   GLY   190       5.744  23.818   9.560  1.00 86.71           C  
ATOM   1487  O   GLY   190       6.419  23.487   8.583  1.00 84.13           O  
ATOM   1488  N   SER   191       5.555  25.139  10.025  1.00 84.86           N  
ATOM   1489  CA  SER   191       6.228  26.263   9.382  1.00 84.38           C  
ATOM   1490  C   SER   191       6.516  27.380  10.380  1.00 83.39           C  
ATOM   1491  CB  SER   191       5.383  26.806   8.228  1.00 81.84           C  
ATOM   1492  O   SER   191       5.673  27.700  11.221  1.00 80.67           O  
ATOM   1493  OG  SER   191       4.205  27.426   8.715  1.00 74.06           O  
ATOM   1494  N   LYS   192       7.740  28.015  10.100  1.00 80.67           N  
ATOM   1495  CA  LYS   192       8.144  29.231  10.800  1.00 79.66           C  
ATOM   1496  C   LYS   192       7.937  29.093  12.305  1.00 79.82           C  
ATOM   1497  CB  LYS   192       7.366  30.437  10.273  1.00 76.61           C  
ATOM   1498  O   LYS   192       7.391  29.992  12.947  1.00 76.03           O  
ATOM   1499  CG  LYS   192       7.633  30.755   8.809  1.00 77.59           C  
ATOM   1500  CD  LYS   192       6.948  32.046   8.382  1.00 75.37           C  
ATOM   1501  CE  LYS   192       7.246  32.385   6.928  1.00 73.85           C  
ATOM   1502  NZ  LYS   192       6.621  33.679   6.521  1.00 72.77           N  
ATOM   1503  N   GLY   193       8.191  27.834  12.855  1.00 78.25           N  
ATOM   1504  CA  GLY   193       8.105  27.542  14.277  1.00 78.25           C  
ATOM   1505  C   GLY   193       6.755  26.988  14.692  1.00 79.72           C  
ATOM   1506  O   GLY   193       6.596  26.503  15.814  1.00 78.85           O  
ATOM   1507  N   ALA   194       5.739  27.006  13.837  1.00 85.30           N  
ATOM   1508  CA  ALA   194       4.489  26.301  14.106  1.00 86.25           C  
ATOM   1509  C   ALA   194       4.679  24.790  14.007  1.00 87.43           C  
ATOM   1510  CB  ALA   194       3.399  26.761  13.141  1.00 84.47           C  
ATOM   1511  O   ALA   194       5.373  24.303  13.112  1.00 86.94           O  
ATOM   1512  N   PRO   195       4.085  23.988  14.900  1.00 88.38           N  
ATOM   1513  CA  PRO   195       4.192  22.529  14.812  1.00 90.02           C  
ATOM   1514  C   PRO   195       3.473  21.957  13.592  1.00 90.75           C  
ATOM   1515  CB  PRO   195       3.535  22.049  16.108  1.00 88.82           C  
ATOM   1516  O   PRO   195       2.508  22.551  13.105  1.00 90.52           O  
ATOM   1517  CG  PRO   195       2.495  23.077  16.413  1.00 87.98           C  
ATOM   1518  CD  PRO   195       3.002  24.417  15.963  1.00 87.75           C  
ATOM   1519  N   SER   196       3.939  20.830  13.081  1.00 92.08           N  
ATOM   1520  CA  SER   196       3.161  19.996  12.170  1.00 93.08           C  
ATOM   1521  C   SER   196       1.917  19.441  12.856  1.00 93.87           C  
ATOM   1522  CB  SER   196       4.013  18.846  11.634  1.00 91.34           C  
ATOM   1523  O   SER   196       1.885  19.306  14.081  1.00 93.74           O  
ATOM   1524  OG  SER   196       5.266  19.321  11.173  1.00 77.41           O  
ATOM   1525  N   PHE   197       0.850  19.076  12.147  1.00 93.71           N  
ATOM   1526  CA  PHE   197      -0.319  18.485  12.787  1.00 94.75           C  
ATOM   1527  C   PHE   197      -1.056  17.562  11.824  1.00 95.10           C  
ATOM   1528  CB  PHE   197      -1.266  19.578  13.294  1.00 94.24           C  
ATOM   1529  O   PHE   197      -0.994  17.748  10.607  1.00 94.99           O  
ATOM   1530  CG  PHE   197      -1.778  20.488  12.210  1.00 93.43           C  
ATOM   1531  CD1 PHE   197      -1.158  21.705  11.954  1.00 91.96           C  
ATOM   1532  CD2 PHE   197      -2.880  20.125  11.446  1.00 92.26           C  
ATOM   1533  CE1 PHE   197      -1.630  22.549  10.951  1.00 91.68           C  
ATOM   1534  CE2 PHE   197      -3.357  20.963  10.442  1.00 91.70           C  
ATOM   1535  CZ  PHE   197      -2.731  22.175  10.197  1.00 90.99           C  
ATOM   1536  N   VAL   198      -1.746  16.614  12.263  1.00 96.29           N  
ATOM   1537  CA  VAL   198      -2.808  15.842  11.625  1.00 96.63           C  
ATOM   1538  C   VAL   198      -4.160  16.243  12.210  1.00 96.52           C  
ATOM   1539  CB  VAL   198      -2.584  14.322  11.792  1.00 96.44           C  
ATOM   1540  O   VAL   198      -4.325  16.293  13.431  1.00 96.06           O  
ATOM   1541  CG1 VAL   198      -3.766  13.537  11.226  1.00 95.83           C  
ATOM   1542  CG2 VAL   198      -1.282  13.898  11.115  1.00 95.85           C  
ATOM   1543  N   ARG   199      -5.113  16.507  11.347  1.00 96.30           N  
ATOM   1544  CA  ARG   199      -6.495  16.798  11.715  1.00 96.40           C  
ATOM   1545  C   ARG   199      -7.457  15.825  11.042  1.00 96.68           C  
ATOM   1546  CB  ARG   199      -6.860  18.237  11.344  1.00 95.31           C  
ATOM   1547  O   ARG   199      -7.277  15.474   9.875  1.00 96.46           O  
ATOM   1548  CG  ARG   199      -6.221  19.286  12.241  1.00 89.66           C  
ATOM   1549  CD  ARG   199      -6.633  20.696  11.841  1.00 87.34           C  
ATOM   1550  NE  ARG   199      -5.987  21.703  12.678  1.00 84.56           N  
ATOM   1551  NH1 ARG   199      -6.608  23.495  11.359  1.00 79.78           N  
ATOM   1552  NH2 ARG   199      -5.370  23.838  13.257  1.00 76.95           N  
ATOM   1553  CZ  ARG   199      -5.989  23.010  12.429  1.00 80.38           C  
ATOM   1554  N   LEU   200      -8.466  15.436  11.780  1.00 97.14           N  
ATOM   1555  CA  LEU   200      -9.591  14.665  11.262  1.00 97.27           C  
ATOM   1556  C   LEU   200     -10.806  15.560  11.038  1.00 96.90           C  
ATOM   1557  CB  LEU   200      -9.950  13.529  12.222  1.00 97.16           C  
ATOM   1558  O   LEU   200     -11.189  16.327  11.924  1.00 96.28           O  
ATOM   1559  CG  LEU   200      -8.796  12.632  12.674  1.00 96.90           C  
ATOM   1560  CD1 LEU   200      -9.324  11.465  13.501  1.00 96.02           C  
ATOM   1561  CD2 LEU   200      -8.008  12.128  11.470  1.00 95.87           C  
ATOM   1562  N   TYR   201     -11.378  15.473   9.893  1.00 96.60           N  
ATOM   1563  CA  TYR   201     -12.586  16.203   9.524  1.00 96.69           C  
ATOM   1564  C   TYR   201     -13.702  15.245   9.126  1.00 96.16           C  
ATOM   1565  CB  TYR   201     -12.296  17.174   8.375  1.00 96.58           C  
ATOM   1566  O   TYR   201     -13.439  14.118   8.699  1.00 95.33           O  
ATOM   1567  CG  TYR   201     -11.293  18.246   8.724  1.00 96.24           C  
ATOM   1568  CD1 TYR   201     -11.704  19.465   9.258  1.00 95.24           C  
ATOM   1569  CD2 TYR   201      -9.932  18.043   8.520  1.00 95.09           C  
ATOM   1570  CE1 TYR   201     -10.783  20.457   9.580  1.00 94.56           C  
ATOM   1571  CE2 TYR   201      -9.003  19.028   8.837  1.00 94.30           C  
ATOM   1572  OH  TYR   201      -8.521  21.207   9.683  1.00 92.28           O  
ATOM   1573  CZ  TYR   201      -9.437  20.229   9.366  1.00 94.13           C  
ATOM   1574  N   GLN   202     -14.922  15.703   9.250  1.00 96.46           N  
ATOM   1575  CA  GLN   202     -16.106  15.054   8.696  1.00 96.45           C  
ATOM   1576  C   GLN   202     -16.627  15.810   7.477  1.00 96.12           C  
ATOM   1577  CB  GLN   202     -17.204  14.944   9.755  1.00 95.60           C  
ATOM   1578  O   GLN   202     -16.850  17.021   7.539  1.00 95.39           O  
ATOM   1579  CG  GLN   202     -18.414  14.137   9.305  1.00 92.67           C  
ATOM   1580  CD  GLN   202     -19.386  13.856  10.436  1.00 90.28           C  
ATOM   1581  NE2 GLN   202     -20.595  14.396  10.325  1.00 89.71           N  
ATOM   1582  OE1 GLN   202     -19.053  13.160  11.400  1.00 89.85           O  
ATOM   1583  N   TYR   203     -16.763  15.150   6.382  1.00 96.19           N  
ATOM   1584  CA  TYR   203     -17.385  15.688   5.177  1.00 96.09           C  
ATOM   1585  C   TYR   203     -18.900  15.750   5.326  1.00 94.76           C  
ATOM   1586  CB  TYR   203     -17.015  14.839   3.956  1.00 95.86           C  
ATOM   1587  O   TYR   203     -19.517  14.820   5.851  1.00 92.32           O  
ATOM   1588  CG  TYR   203     -17.619  15.337   2.666  1.00 95.47           C  
ATOM   1589  CD1 TYR   203     -16.944  16.258   1.867  1.00 93.99           C  
ATOM   1590  CD2 TYR   203     -18.866  14.890   2.242  1.00 93.92           C  
ATOM   1591  CE1 TYR   203     -17.497  16.721   0.678  1.00 93.56           C  
ATOM   1592  CE2 TYR   203     -19.429  15.346   1.055  1.00 93.39           C  
ATOM   1593  OH  TYR   203     -19.290  16.715  -0.896  1.00 91.15           O  
ATOM   1594  CZ  TYR   203     -18.738  16.260   0.281  1.00 93.01           C  
ATOM   1595  N   PRO   204     -19.527  16.957   4.911  1.00 94.25           N  
ATOM   1596  CA  PRO   204     -18.918  18.057   4.160  1.00 94.77           C  
ATOM   1597  C   PRO   204     -18.511  19.227   5.052  1.00 93.04           C  
ATOM   1598  CB  PRO   204     -20.024  18.473   3.185  1.00 92.91           C  
ATOM   1599  O   PRO   204     -18.308  20.341   4.562  1.00 89.71           O  
ATOM   1600  CG  PRO   204     -21.296  18.275   3.945  1.00 91.57           C  
ATOM   1601  CD  PRO   204     -21.144  17.068   4.825  1.00 89.82           C  
ATOM   1602  N   ASN   205     -18.515  19.019   6.330  1.00 92.46           N  
ATOM   1603  CA  ASN   205     -18.318  20.094   7.296  1.00 92.26           C  
ATOM   1604  C   ASN   205     -16.837  20.375   7.528  1.00 90.95           C  
ATOM   1605  CB  ASN   205     -19.010  19.761   8.620  1.00 89.29           C  
ATOM   1606  O   ASN   205     -16.209  19.751   8.386  1.00 88.27           O  
ATOM   1607  CG  ASN   205     -20.509  19.593   8.470  1.00 82.49           C  
ATOM   1608  ND2 ASN   205     -21.087  18.697   9.260  1.00 81.10           N  
ATOM   1609  OD1 ASN   205     -21.142  20.264   7.650  1.00 79.18           O  
ATOM   1610  N   PHE   206     -16.316  21.429   6.804  1.00 91.91           N  
ATOM   1611  CA  PHE   206     -14.910  21.801   6.908  1.00 92.09           C  
ATOM   1612  C   PHE   206     -14.764  23.217   7.453  1.00 85.72           C  
ATOM   1613  CB  PHE   206     -14.220  21.689   5.546  1.00 91.23           C  
ATOM   1614  O   PHE   206     -13.651  23.672   7.725  1.00 77.94           O  
ATOM   1615  CG  PHE   206     -14.281  20.310   4.946  1.00 92.98           C  
ATOM   1616  CD1 PHE   206     -13.865  19.202   5.674  1.00 90.50           C  
ATOM   1617  CD2 PHE   206     -14.753  20.122   3.654  1.00 90.59           C  
ATOM   1618  CE1 PHE   206     -13.920  17.924   5.122  1.00 91.42           C  
ATOM   1619  CE2 PHE   206     -14.811  18.848   3.096  1.00 91.10           C  
ATOM   1620  CZ  PHE   206     -14.393  17.751   3.831  1.00 90.97           C  
ATOM   1621  N   ALA   207     -15.835  23.977   7.534  1.00 84.95           N  
ATOM   1622  CA  ALA   207     -15.848  25.390   7.906  1.00 83.57           C  
ATOM   1623  C   ALA   207     -16.164  25.564   9.389  1.00 82.98           C  
ATOM   1624  CB  ALA   207     -16.860  26.155   7.056  1.00 80.59           C  
ATOM   1625  O   ALA   207     -16.999  24.843   9.941  1.00 80.03           O  
ATOM   1626  N   GLY   208     -15.451  26.489   9.973  1.00 77.88           N  
ATOM   1627  CA  GLY   208     -15.692  26.898  11.348  1.00 80.54           C  
ATOM   1628  C   GLY   208     -14.613  26.432  12.307  1.00 78.01           C  
ATOM   1629  O   GLY   208     -13.794  25.578  11.961  1.00 74.86           O  
ATOM   1630  N   PRO   209     -14.448  27.047  13.471  1.00 62.44           N  
ATOM   1631  CA  PRO   209     -13.359  26.803  14.421  1.00 64.50           C  
ATOM   1632  C   PRO   209     -13.370  25.381  14.979  1.00 62.67           C  
ATOM   1633  CB  PRO   209     -13.621  27.826  15.529  1.00 56.60           C  
ATOM   1634  O   PRO   209     -12.334  24.880  15.422  1.00 59.09           O  
ATOM   1635  CG  PRO   209     -15.084  28.121  15.438  1.00 55.04           C  
ATOM   1636  CD  PRO   209     -15.498  28.042  13.997  1.00 56.31           C  
ATOM   1637  N   HIS   210     -14.529  24.675  14.859  1.00 66.89           N  
ATOM   1638  CA  HIS   210     -14.730  23.353  15.442  1.00 74.09           C  
ATOM   1639  C   HIS   210     -14.921  22.297  14.358  1.00 72.80           C  
ATOM   1640  CB  HIS   210     -15.934  23.360  16.385  1.00 61.57           C  
ATOM   1641  O   HIS   210     -15.462  21.221  14.622  1.00 67.89           O  
ATOM   1642  CG  HIS   210     -15.794  24.313  17.529  1.00 56.71           C  
ATOM   1643  CD2 HIS   210     -16.501  25.421  17.855  1.00 60.81           C  
ATOM   1644  ND1 HIS   210     -14.825  24.175  18.499  1.00 70.08           N  
ATOM   1645  CE1 HIS   210     -14.943  25.159  19.374  1.00 62.34           C  
ATOM   1646  NE2 HIS   210     -15.953  25.929  19.007  1.00 60.67           N  
ATOM   1647  N   ALA   211     -14.434  22.601  13.199  1.00 89.78           N  
ATOM   1648  CA  ALA   211     -14.722  21.707  12.080  1.00 90.58           C  
ATOM   1649  C   ALA   211     -13.914  20.417  12.187  1.00 91.86           C  
ATOM   1650  CB  ALA   211     -14.432  22.405  10.753  1.00 86.05           C  
ATOM   1651  O   ALA   211     -14.341  19.368  11.698  1.00 90.02           O  
ATOM   1652  N   ALA   212     -12.826  20.399  12.910  1.00 93.89           N  
ATOM   1653  CA  ALA   212     -12.017  19.191  13.055  1.00 94.73           C  
ATOM   1654  C   ALA   212     -12.563  18.296  14.164  1.00 94.53           C  
ATOM   1655  CB  ALA   212     -10.562  19.555  13.338  1.00 92.81           C  
ATOM   1656  O   ALA   212     -12.720  18.736  15.305  1.00 93.70           O  
ATOM   1657  N   LEU   213     -12.794  17.080  13.969  1.00 94.97           N  
ATOM   1658  CA  LEU   213     -13.207  16.047  14.913  1.00 95.30           C  
ATOM   1659  C   LEU   213     -12.104  15.763  15.926  1.00 94.51           C  
ATOM   1660  CB  LEU   213     -13.578  14.760  14.170  1.00 95.22           C  
ATOM   1661  O   LEU   213     -12.380  15.561  17.111  1.00 93.53           O  
ATOM   1662  CG  LEU   213     -14.739  14.859  13.180  1.00 94.20           C  
ATOM   1663  CD1 LEU   213     -14.922  13.536  12.444  1.00 92.36           C  
ATOM   1664  CD2 LEU   213     -16.023  15.259  13.899  1.00 92.25           C  
ATOM   1665  N   ALA   214     -10.922  15.769  15.464  1.00 95.43           N  
ATOM   1666  CA  ALA   214      -9.725  15.562  16.275  1.00 95.91           C  
ATOM   1667  C   ALA   214      -8.526  16.294  15.679  1.00 95.67           C  
ATOM   1668  CB  ALA   214      -9.423  14.071  16.407  1.00 95.27           C  
ATOM   1669  O   ALA   214      -8.477  16.538  14.471  1.00 95.20           O  
ATOM   1670  N   ASN   215      -7.559  16.611  16.534  1.00 94.84           N  
ATOM   1671  CA  ASN   215      -6.309  17.266  16.163  1.00 94.80           C  
ATOM   1672  C   ASN   215      -5.136  16.744  16.988  1.00 93.87           C  
ATOM   1673  CB  ASN   215      -6.432  18.783  16.314  1.00 92.94           C  
ATOM   1674  O   ASN   215      -5.184  16.757  18.219  1.00 92.24           O  
ATOM   1675  CG  ASN   215      -5.146  19.510  15.973  1.00 86.66           C  
ATOM   1676  ND2 ASN   215      -4.680  20.353  16.887  1.00 84.14           N  
ATOM   1677  OD1 ASN   215      -4.576  19.316  14.896  1.00 83.39           O  
ATOM   1678  N   LYS   216      -4.076  16.430  16.332  1.00 95.96           N  
ATOM   1679  CA  LYS   216      -2.805  16.085  16.963  1.00 95.96           C  
ATOM   1680  C   LYS   216      -1.656  16.887  16.358  1.00 95.52           C  
ATOM   1681  CB  LYS   216      -2.527  14.587  16.828  1.00 95.54           C  
ATOM   1682  O   LYS   216      -1.385  16.786  15.160  1.00 94.55           O  
ATOM   1683  CG  LYS   216      -1.261  14.127  17.534  1.00 93.61           C  
ATOM   1684  CD  LYS   216      -1.361  14.316  19.042  1.00 90.75           C  
ATOM   1685  CE  LYS   216      -0.134  13.767  19.758  1.00 88.92           C  
ATOM   1686  NZ  LYS   216      -0.244  13.917  21.240  1.00 86.53           N  
ATOM   1687  N   SER   217      -0.955  17.596  17.175  1.00 94.79           N  
ATOM   1688  CA  SER   217       0.227  18.358  16.787  1.00 94.68           C  
ATOM   1689  C   SER   217       1.507  17.595  17.109  1.00 93.54           C  
ATOM   1690  CB  SER   217       0.244  19.717  17.490  1.00 92.98           C  
ATOM   1691  O   SER   217       1.574  16.879  18.110  1.00 91.85           O  
ATOM   1692  OG  SER   217      -0.925  20.456  17.181  1.00 83.60           O  
ATOM   1693  N   PHE   218       2.463  17.779  16.253  1.00 91.90           N  
ATOM   1694  CA  PHE   218       3.801  17.205  16.332  1.00 91.38           C  
ATOM   1695  C   PHE   218       4.858  18.301  16.388  1.00 87.69           C  
ATOM   1696  CB  PHE   218       4.064  16.283  15.137  1.00 91.04           C  
ATOM   1697  O   PHE   218       4.890  19.185  15.528  1.00 82.85           O  
ATOM   1698  CG  PHE   218       2.929  15.343  14.835  1.00 91.72           C  
ATOM   1699  CD1 PHE   218       2.740  14.193  15.593  1.00 89.48           C  
ATOM   1700  CD2 PHE   218       2.050  15.608  13.793  1.00 89.49           C  
ATOM   1701  CE1 PHE   218       1.690  13.321  15.316  1.00 89.78           C  
ATOM   1702  CE2 PHE   218       0.998  14.741  13.510  1.00 88.98           C  
ATOM   1703  CZ  PHE   218       0.821  13.597  14.272  1.00 88.93           C  
ATOM   1704  N   PHE   219       5.711  18.290  17.310  1.00 83.64           N  
ATOM   1705  CA  PHE   219       6.755  19.304  17.408  1.00 82.36           C  
ATOM   1706  C   PHE   219       7.656  19.273  16.179  1.00 80.19           C  
ATOM   1707  CB  PHE   219       7.589  19.097  18.676  1.00 78.34           C  
ATOM   1708  O   PHE   219       8.017  20.321  15.641  1.00 74.69           O  
ATOM   1709  CG  PHE   219       8.611  20.177  18.913  1.00 70.77           C  
ATOM   1710  CD1 PHE   219       9.964  19.928  18.720  1.00 65.92           C  
ATOM   1711  CD2 PHE   219       8.217  21.442  19.329  1.00 66.56           C  
ATOM   1712  CE1 PHE   219      10.911  20.925  18.938  1.00 60.35           C  
ATOM   1713  CE2 PHE   219       9.158  22.444  19.550  1.00 57.97           C  
ATOM   1714  CZ  PHE   219      10.505  22.183  19.354  1.00 62.69           C  
ATOM   1715  N   LYS   220       7.925  18.067  15.720  1.00 79.43           N  
ATOM   1716  CA  LYS   220       8.680  17.796  14.499  1.00 78.29           C  
ATOM   1717  C   LYS   220       8.152  16.551  13.792  1.00 78.12           C  
ATOM   1718  CB  LYS   220      10.167  17.629  14.814  1.00 74.62           C  
ATOM   1719  O   LYS   220       8.131  15.463  14.371  1.00 74.49           O  
ATOM   1720  CG  LYS   220      10.820  18.873  15.399  1.00 69.58           C  
ATOM   1721  CD  LYS   220      12.301  18.651  15.673  1.00 68.39           C  
ATOM   1722  CE  LYS   220      12.941  19.873  16.318  1.00 63.44           C  
ATOM   1723  NZ  LYS   220      14.371  19.627  16.674  1.00 59.11           N  
ATOM   1724  N   ALA   221       7.625  16.824  12.596  1.00 89.29           N  
ATOM   1725  CA  ALA   221       7.334  15.768  11.630  1.00 89.27           C  
ATOM   1726  C   ALA   221       7.500  16.273  10.199  1.00 87.80           C  
ATOM   1727  CB  ALA   221       5.921  15.229  11.840  1.00 87.77           C  
ATOM   1728  O   ALA   221       6.739  17.131   9.745  1.00 85.19           O  
ATOM   1729  N   ASP   222       8.563  15.782   9.578  1.00 85.32           N  
ATOM   1730  CA  ASP   222       8.820  16.096   8.176  1.00 85.43           C  
ATOM   1731  C   ASP   222       7.941  15.254   7.254  1.00 85.93           C  
ATOM   1732  CB  ASP   222      10.297  15.876   7.838  1.00 84.05           C  
ATOM   1733  O   ASP   222       7.539  15.711   6.182  1.00 85.26           O  
ATOM   1734  CG  ASP   222      11.232  16.705   8.702  1.00 80.46           C  
ATOM   1735  OD1 ASP   222      11.054  17.940   8.781  1.00 80.37           O  
ATOM   1736  OD2 ASP   222      12.156  16.119   9.305  1.00 79.69           O  
ATOM   1737  N   LYS   223       7.562  14.096   7.758  1.00 87.92           N  
ATOM   1738  CA  LYS   223       6.709  13.142   7.056  1.00 88.78           C  
ATOM   1739  C   LYS   223       5.728  12.472   8.014  1.00 90.49           C  
ATOM   1740  CB  LYS   223       7.556  12.083   6.349  1.00 86.49           C  
ATOM   1741  O   LYS   223       6.057  12.227   9.177  1.00 90.58           O  
ATOM   1742  CG  LYS   223       8.502  12.646   5.299  1.00 78.04           C  
ATOM   1743  CD  LYS   223       9.452  11.579   4.772  1.00 75.36           C  
ATOM   1744  CE  LYS   223      10.514  12.176   3.858  1.00 68.73           C  
ATOM   1745  NZ  LYS   223      11.597  11.194   3.552  1.00 63.21           N  
ATOM   1746  N   VAL   224       4.584  12.159   7.427  1.00 92.74           N  
ATOM   1747  CA  VAL   224       3.567  11.422   8.169  1.00 92.93           C  
ATOM   1748  C   VAL   224       2.969  10.331   7.284  1.00 92.62           C  
ATOM   1749  CB  VAL   224       2.452  12.358   8.687  1.00 91.70           C  
ATOM   1750  O   VAL   224       2.673  10.568   6.110  1.00 91.69           O  
ATOM   1751  CG1 VAL   224       1.266  11.549   9.208  1.00 83.95           C  
ATOM   1752  CG2 VAL   224       2.994  13.280   9.778  1.00 83.03           C  
ATOM   1753  N   THR   225       2.799   9.121   7.800  1.00 92.57           N  
ATOM   1754  CA  THR   225       1.966   8.054   7.257  1.00 93.37           C  
ATOM   1755  C   THR   225       0.693   7.889   8.082  1.00 94.43           C  
ATOM   1756  CB  THR   225       2.729   6.717   7.213  1.00 92.14           C  
ATOM   1757  O   THR   225       0.754   7.738   9.304  1.00 94.43           O  
ATOM   1758  CG2 THR   225       1.893   5.629   6.547  1.00 85.75           C  
ATOM   1759  OG1 THR   225       3.943   6.891   6.473  1.00 88.41           O  
ATOM   1760  N   MET   226      -0.457   7.943   7.456  1.00 95.80           N  
ATOM   1761  CA  MET   226      -1.771   7.845   8.085  1.00 96.16           C  
ATOM   1762  C   MET   226      -2.487   6.569   7.655  1.00 95.51           C  
ATOM   1763  CB  MET   226      -2.626   9.066   7.740  1.00 96.04           C  
ATOM   1764  O   MET   226      -2.709   6.349   6.463  1.00 94.63           O  
ATOM   1765  CG  MET   226      -2.088  10.371   8.304  1.00 96.18           C  
ATOM   1766  SD  MET   226      -3.084  11.823   7.790  1.00 96.19           S  
ATOM   1767  CE  MET   226      -2.568  11.967   6.056  1.00 94.50           C  
ATOM   1768  N   LEU   227      -2.895   5.741   8.592  1.00 96.43           N  
ATOM   1769  CA  LEU   227      -3.537   4.448   8.386  1.00 96.44           C  
ATOM   1770  C   LEU   227      -4.874   4.382   9.117  1.00 96.46           C  
ATOM   1771  CB  LEU   227      -2.625   3.314   8.864  1.00 95.19           C  
ATOM   1772  O   LEU   227      -4.914   4.148  10.327  1.00 95.65           O  
ATOM   1773  CG  LEU   227      -1.231   3.256   8.237  1.00 88.28           C  
ATOM   1774  CD1 LEU   227      -0.341   2.292   9.015  1.00 80.13           C  
ATOM   1775  CD2 LEU   227      -1.321   2.844   6.772  1.00 79.81           C  
ATOM   1776  N   TRP   228      -5.952   4.500   8.385  1.00 97.00           N  
ATOM   1777  CA  TRP   228      -7.295   4.343   8.934  1.00 97.17           C  
ATOM   1778  C   TRP   228      -7.563   2.889   9.309  1.00 96.35           C  
ATOM   1779  CB  TRP   228      -8.346   4.828   7.932  1.00 97.24           C  
ATOM   1780  O   TRP   228      -7.158   1.972   8.592  1.00 94.79           O  
ATOM   1781  CG  TRP   228      -8.482   6.319   7.866  1.00 97.22           C  
ATOM   1782  CD1 TRP   228      -7.967   7.152   6.912  1.00 96.54           C  
ATOM   1783  CD2 TRP   228      -9.177   7.156   8.796  1.00 96.30           C  
ATOM   1784  CE2 TRP   228      -9.041   8.487   8.343  1.00 95.93           C  
ATOM   1785  CE3 TRP   228      -9.901   6.909   9.970  1.00 95.15           C  
ATOM   1786  NE1 TRP   228      -8.300   8.457   7.193  1.00 94.55           N  
ATOM   1787  CH2 TRP   228     -10.309   9.299  10.169  1.00 94.01           C  
ATOM   1788  CZ2 TRP   228      -9.606   9.568   9.024  1.00 94.30           C  
ATOM   1789  CZ3 TRP   228     -10.462   7.986  10.646  1.00 94.29           C  
ATOM   1790  N   ASN   229      -8.281   2.656  10.370  1.00 97.62           N  
ATOM   1791  CA  ASN   229      -8.873   1.340  10.584  1.00 97.51           C  
ATOM   1792  C   ASN   229     -10.097   1.124   9.698  1.00 96.72           C  
ATOM   1793  CB  ASN   229      -9.244   1.151  12.057  1.00 97.36           C  
ATOM   1794  O   ASN   229     -10.747   2.086   9.286  1.00 95.57           O  
ATOM   1795  CG  ASN   229     -10.460   1.962  12.461  1.00 96.57           C  
ATOM   1796  ND2 ASN   229     -11.028   1.642  13.618  1.00 95.49           N  
ATOM   1797  OD1 ASN   229     -10.885   2.868  11.740  1.00 95.20           O  
ATOM   1798  N   LYS   230     -10.531  -0.054   9.455  1.00 95.60           N  
ATOM   1799  CA  LYS   230     -11.577  -0.435   8.510  1.00 95.22           C  
ATOM   1800  C   LYS   230     -12.923   0.164   8.909  1.00 94.47           C  
ATOM   1801  CB  LYS   230     -11.688  -1.958   8.418  1.00 93.91           C  
ATOM   1802  O   LYS   230     -13.774   0.415   8.053  1.00 92.82           O  
ATOM   1803  CG  LYS   230     -12.666  -2.444   7.358  1.00 87.54           C  
ATOM   1804  CD  LYS   230     -12.601  -3.956   7.189  1.00 82.09           C  
ATOM   1805  CE  LYS   230     -13.577  -4.444   6.127  1.00 78.90           C  
ATOM   1806  NZ  LYS   230     -13.435  -5.909   5.875  1.00 77.23           N  
ATOM   1807  N   LYS   231     -13.160   0.486  10.148  1.00 95.84           N  
ATOM   1808  CA  LYS   231     -14.417   0.995  10.690  1.00 95.69           C  
ATOM   1809  C   LYS   231     -14.438   2.520  10.691  1.00 95.66           C  
ATOM   1810  CB  LYS   231     -14.642   0.467  12.108  1.00 95.12           C  
ATOM   1811  O   LYS   231     -15.381   3.133  11.196  1.00 94.98           O  
ATOM   1812  CG  LYS   231     -14.943  -1.023  12.174  1.00 92.81           C  
ATOM   1813  CD  LYS   231     -15.254  -1.469  13.597  1.00 90.64           C  
ATOM   1814  CE  LYS   231     -15.552  -2.960  13.664  1.00 88.35           C  
ATOM   1815  NZ  LYS   231     -15.773  -3.418  15.068  1.00 87.72           N  
ATOM   1816  N   ALA   232     -13.421   3.112  10.253  1.00 96.99           N  
ATOM   1817  CA  ALA   232     -13.228   4.555  10.144  1.00 97.11           C  
ATOM   1818  C   ALA   232     -13.443   5.241  11.491  1.00 97.23           C  
ATOM   1819  CB  ALA   232     -14.170   5.141   9.096  1.00 96.35           C  
ATOM   1820  O   ALA   232     -13.954   6.362  11.549  1.00 96.62           O  
ATOM   1821  N   THR   233     -13.060   4.670  12.612  1.00 97.05           N  
ATOM   1822  CA  THR   233     -13.226   5.196  13.963  1.00 97.22           C  
ATOM   1823  C   THR   233     -11.922   5.805  14.470  1.00 97.35           C  
ATOM   1824  CB  THR   233     -13.696   4.098  14.936  1.00 96.93           C  
ATOM   1825  O   THR   233     -11.936   6.670  15.348  1.00 97.09           O  
ATOM   1826  CG2 THR   233     -15.112   3.639  14.605  1.00 95.83           C  
ATOM   1827  OG1 THR   233     -12.808   2.977  14.846  1.00 95.98           O  
ATOM   1828  N   ALA   234     -10.757   5.390  13.898  1.00 97.73           N  
ATOM   1829  CA  ALA   234      -9.453   5.882  14.335  1.00 97.95           C  
ATOM   1830  C   ALA   234      -8.434   5.818  13.200  1.00 98.02           C  
ATOM   1831  CB  ALA   234      -8.958   5.082  15.537  1.00 97.71           C  
ATOM   1832  O   ALA   234      -8.583   5.024  12.268  1.00 97.90           O  
ATOM   1833  N   VAL   235      -7.364   6.584  13.291  1.00 98.04           N  
ATOM   1834  CA  VAL   235      -6.205   6.591  12.405  1.00 98.05           C  
ATOM   1835  C   VAL   235      -4.928   6.415  13.224  1.00 98.09           C  
ATOM   1836  CB  VAL   235      -6.131   7.894  11.578  1.00 96.94           C  
ATOM   1837  O   VAL   235      -4.737   7.086  14.241  1.00 97.78           O  
ATOM   1838  CG1 VAL   235      -5.930   9.103  12.490  1.00 75.37           C  
ATOM   1839  CG2 VAL   235      -5.009   7.807  10.545  1.00 75.96           C  
ATOM   1840  N   LEU   236      -4.105   5.482  12.824  1.00 98.02           N  
ATOM   1841  CA  LEU   236      -2.711   5.443  13.253  1.00 98.11           C  
ATOM   1842  C   LEU   236      -1.863   6.412  12.436  1.00 97.94           C  
ATOM   1843  CB  LEU   236      -2.151   4.024  13.127  1.00 97.99           C  
ATOM   1844  O   LEU   236      -2.020   6.504  11.216  1.00 97.64           O  
ATOM   1845  CG  LEU   236      -2.825   2.950  13.982  1.00 97.50           C  
ATOM   1846  CD1 LEU   236      -2.318   1.566  13.591  1.00 96.62           C  
ATOM   1847  CD2 LEU   236      -2.582   3.215  15.464  1.00 96.56           C  
ATOM   1848  N   VAL   237      -0.992   7.118  13.090  1.00 97.56           N  
ATOM   1849  CA  VAL   237      -0.123   8.115  12.472  1.00 97.54           C  
ATOM   1850  C   VAL   237       1.330   7.840  12.851  1.00 97.28           C  
ATOM   1851  CB  VAL   237      -0.520   9.550  12.888  1.00 97.30           C  
ATOM   1852  O   VAL   237       1.711   7.975  14.017  1.00 96.67           O  
ATOM   1853  CG1 VAL   237       0.368  10.579  12.192  1.00 96.12           C  
ATOM   1854  CG2 VAL   237      -1.992   9.808  12.570  1.00 96.11           C  
ATOM   1855  N   ILE   238       2.116   7.457  11.912  1.00 95.39           N  
ATOM   1856  CA  ILE   238       3.568   7.456  12.057  1.00 95.24           C  
ATOM   1857  C   ILE   238       4.125   8.826  11.681  1.00 94.48           C  
ATOM   1858  CB  ILE   238       4.221   6.355  11.191  1.00 94.95           C  
ATOM   1859  O   ILE   238       4.132   9.200  10.506  1.00 93.14           O  
ATOM   1860  CG1 ILE   238       3.558   5.000  11.460  1.00 94.63           C  
ATOM   1861  CG2 ILE   238       5.729   6.289  11.450  1.00 94.58           C  
ATOM   1862  CD1 ILE   238       3.997   3.896  10.508  1.00 93.42           C  
ATOM   1863  N   ALA   239       4.577   9.549  12.648  1.00 94.91           N  
ATOM   1864  CA  ALA   239       5.290  10.807  12.441  1.00 94.67           C  
ATOM   1865  C   ALA   239       6.800  10.587  12.434  1.00 93.83           C  
ATOM   1866  CB  ALA   239       4.908  11.818  13.519  1.00 93.99           C  
ATOM   1867  O   ALA   239       7.358  10.035  13.385  1.00 92.47           O  
ATOM   1868  N   SER   240       7.480  11.048  11.436  1.00 91.46           N  
ATOM   1869  CA  SER   240       8.911  10.846  11.235  1.00 90.84           C  
ATOM   1870  C   SER   240       9.627  12.169  10.990  1.00 89.74           C  
ATOM   1871  CB  SER   240       9.159   9.897  10.062  1.00 89.16           C  
ATOM   1872  O   SER   240       9.109  13.041  10.289  1.00 87.69           O  
ATOM   1873  OG  SER   240       8.473   8.671  10.253  1.00 78.75           O  
ATOM   1874  N   THR   241      10.815  12.218  11.583  1.00 88.08           N  
ATOM   1875  CA  THR   241      11.751  13.282  11.236  1.00 86.92           C  
ATOM   1876  C   THR   241      12.769  12.794  10.209  1.00 85.54           C  
ATOM   1877  CB  THR   241      12.487  13.807  12.482  1.00 85.24           C  
ATOM   1878  O   THR   241      13.107  11.609  10.177  1.00 82.85           O  
ATOM   1879  CG2 THR   241      11.504  14.348  13.515  1.00 79.69           C  
ATOM   1880  OG1 THR   241      13.241  12.739  13.070  1.00 79.66           O  
ATOM   1881  N   ASP   242      13.274  13.626   9.316  1.00 79.77           N  
ATOM   1882  CA  ASP   242      14.271  13.242   8.321  1.00 78.53           C  
ATOM   1883  C   ASP   242      15.647  13.070   8.962  1.00 78.01           C  
ATOM   1884  CB  ASP   242      14.339  14.281   7.200  1.00 76.32           C  
ATOM   1885  O   ASP   242      16.487  12.328   8.449  1.00 74.91           O  
ATOM   1886  CG  ASP   242      13.178  14.179   6.226  1.00 72.37           C  
ATOM   1887  OD1 ASP   242      12.609  13.077   6.069  1.00 70.36           O  
ATOM   1888  OD2 ASP   242      12.831  15.209   5.608  1.00 71.06           O  
ATOM   1889  N   VAL   243      15.862  13.732   9.924  1.00 75.37           N  
ATOM   1890  CA  VAL   243      17.167  13.702  10.577  1.00 74.96           C  
ATOM   1891  C   VAL   243      16.998  13.355  12.054  1.00 75.86           C  
ATOM   1892  CB  VAL   243      17.907  15.050  10.427  1.00 71.84           C  
ATOM   1893  O   VAL   243      16.279  14.044  12.782  1.00 74.11           O  
ATOM   1894  CG1 VAL   243      19.308  14.967  11.030  1.00 68.25           C  
ATOM   1895  CG2 VAL   243      17.978  15.459   8.957  1.00 68.18           C  
ATOM   1896  N   ASP   244      17.730  12.305  12.365  1.00 74.75           N  
ATOM   1897  CA  ASP   244      17.986  12.049  13.779  1.00 75.63           C  
ATOM   1898  C   ASP   244      19.119  12.929  14.300  1.00 75.60           C  
ATOM   1899  CB  ASP   244      18.320  10.573  14.005  1.00 71.84           C  
ATOM   1900  O   ASP   244      20.242  12.869  13.795  1.00 73.38           O  
ATOM   1901  CG  ASP   244      18.624  10.249  15.457  1.00 69.42           C  
ATOM   1902  OD1 ASP   244      18.479  11.139  16.324  1.00 69.84           O  
ATOM   1903  OD2 ASP   244      19.013   9.095  15.738  1.00 73.59           O  
ATOM   1904  N   LYS   245      18.870  13.824  15.197  1.00 69.60           N  
ATOM   1905  CA  LYS   245      19.858  14.755  15.734  1.00 69.13           C  
ATOM   1906  C   LYS   245      20.985  14.011  16.444  1.00 69.52           C  
ATOM   1907  CB  LYS   245      19.197  15.744  16.695  1.00 66.62           C  
ATOM   1908  O   LYS   245      22.077  14.554  16.625  1.00 67.95           O  
ATOM   1909  CG  LYS   245      18.267  16.739  16.015  1.00 64.80           C  
ATOM   1910  CD  LYS   245      17.747  17.779  16.999  1.00 64.57           C  
ATOM   1911  CE  LYS   245      16.831  18.787  16.317  1.00 63.00           C  
ATOM   1912  NZ  LYS   245      16.308  19.801  17.280  1.00 59.44           N  
ATOM   1913  N   THR   246      20.637  12.864  16.910  1.00 71.22           N  
ATOM   1914  CA  THR   246      21.649  12.085  17.614  1.00 70.91           C  
ATOM   1915  C   THR   246      22.605  11.421  16.627  1.00 70.58           C  
ATOM   1916  CB  THR   246      21.005  11.011  18.510  1.00 68.13           C  
ATOM   1917  O   THR   246      23.695  10.987  17.006  1.00 69.23           O  
ATOM   1918  CG2 THR   246      19.919  11.612  19.396  1.00 65.29           C  
ATOM   1919  OG1 THR   246      20.423   9.994  17.684  1.00 65.12           O  
ATOM   1920  N   GLY   247      22.209  11.367  15.327  1.00 70.61           N  
ATOM   1921  CA  GLY   247      22.936  10.619  14.313  1.00 69.65           C  
ATOM   1922  C   GLY   247      22.828   9.116  14.488  1.00 69.32           C  
ATOM   1923  O   GLY   247      23.546   8.357  13.834  1.00 68.03           O  
ATOM   1924  N   ALA   248      22.012   8.693  15.393  1.00 70.77           N  
ATOM   1925  CA  ALA   248      21.928   7.273  15.721  1.00 70.25           C  
ATOM   1926  C   ALA   248      21.101   6.518  14.685  1.00 69.67           C  
ATOM   1927  CB  ALA   248      21.331   7.083  17.114  1.00 67.26           C  
ATOM   1928  O   ALA   248      21.244   5.303  14.532  1.00 67.71           O  
ATOM   1929  N   SER   249      20.212   7.210  13.978  1.00 73.47           N  
ATOM   1930  CA  SER   249      19.309   6.563  13.032  1.00 73.00           C  
ATOM   1931  C   SER   249      19.325   7.269  11.680  1.00 73.57           C  
ATOM   1932  CB  SER   249      17.883   6.536  13.585  1.00 70.34           C  
ATOM   1933  O   SER   249      19.113   8.481  11.605  1.00 71.14           O  
ATOM   1934  OG  SER   249      17.006   5.885  12.682  1.00 69.99           O  
ATOM   1935  N   TYR   250      19.476   6.557  10.639  1.00 71.97           N  
ATOM   1936  CA  TYR   250      19.330   7.025   9.265  1.00 72.08           C  
ATOM   1937  C   TYR   250      17.867   7.287   8.931  1.00 71.62           C  
ATOM   1938  CB  TYR   250      19.915   6.003   8.285  1.00 69.10           C  
ATOM   1939  O   TYR   250      17.560   7.941   7.931  1.00 70.35           O  
ATOM   1940  CG  TYR   250      21.423   5.938   8.305  1.00 66.25           C  
ATOM   1941  CD1 TYR   250      22.190   6.898   7.649  1.00 63.51           C  
ATOM   1942  CD2 TYR   250      22.083   4.915   8.978  1.00 63.73           C  
ATOM   1943  CE1 TYR   250      23.580   6.840   7.663  1.00 60.73           C  
ATOM   1944  CE2 TYR   250      23.473   4.848   8.999  1.00 57.25           C  
ATOM   1945  OH  TYR   250      25.587   5.751   8.357  1.00 55.30           O  
ATOM   1946  CZ  TYR   250      24.211   5.813   8.340  1.00 61.94           C  
ATOM   1947  N   TYR   251      17.008   6.753   9.751  1.00 75.72           N  
ATOM   1948  CA  TYR   251      15.572   6.808   9.498  1.00 76.07           C  
ATOM   1949  C   TYR   251      14.950   8.036  10.151  1.00 76.43           C  
ATOM   1950  CB  TYR   251      14.887   5.539  10.014  1.00 74.22           C  
ATOM   1951  O   TYR   251      13.745   8.269  10.028  1.00 74.95           O  
ATOM   1952  CG  TYR   251      15.374   4.273   9.350  1.00 74.48           C  
ATOM   1953  CD1 TYR   251      14.981   3.949   8.053  1.00 73.29           C  
ATOM   1954  CD2 TYR   251      16.225   3.400  10.017  1.00 73.89           C  
ATOM   1955  CE1 TYR   251      15.425   2.783   7.437  1.00 73.09           C  
ATOM   1956  CE2 TYR   251      16.676   2.232   9.411  1.00 71.21           C  
ATOM   1957  OH  TYR   251      16.714   0.777   7.519  1.00 68.56           O  
ATOM   1958  CZ  TYR   251      16.272   1.933   8.123  1.00 71.07           C  
ATOM   1959  N   GLY   252      15.764   8.865  10.829  1.00 81.36           N  
ATOM   1960  CA  GLY   252      15.257   9.925  11.685  1.00 82.44           C  
ATOM   1961  C   GLY   252      14.604   9.407  12.953  1.00 83.22           C  
ATOM   1962  O   GLY   252      14.687   8.216  13.258  1.00 81.81           O  
ATOM   1963  N   GLU   253      13.995  10.276  13.773  1.00 86.51           N  
ATOM   1964  CA  GLU   253      13.126   9.926  14.893  1.00 87.25           C  
ATOM   1965  C   GLU   253      11.704   9.638  14.418  1.00 88.60           C  
ATOM   1966  CB  GLU   253      13.115  11.047  15.936  1.00 85.13           C  
ATOM   1967  O   GLU   253      11.137  10.405  13.638  1.00 88.26           O  
ATOM   1968  CG  GLU   253      14.475  11.316  16.563  1.00 79.27           C  
ATOM   1969  CD  GLU   253      14.468  12.491  17.528  1.00 77.11           C  
ATOM   1970  OE1 GLU   253      13.417  13.158  17.666  1.00 76.41           O  
ATOM   1971  OE2 GLU   253      15.523  12.747  18.151  1.00 73.30           O  
ATOM   1972  N   GLN   254      11.162   8.532  14.816  1.00 89.67           N  
ATOM   1973  CA  GLN   254       9.791   8.145  14.497  1.00 90.94           C  
ATOM   1974  C   GLN   254       8.965   7.950  15.765  1.00 91.39           C  
ATOM   1975  CB  GLN   254       9.776   6.866  13.658  1.00 90.35           C  
ATOM   1976  O   GLN   254       9.441   7.362  16.738  1.00 91.20           O  
ATOM   1977  CG  GLN   254      10.473   7.005  12.312  1.00 89.97           C  
ATOM   1978  CD  GLN   254      10.378   5.747  11.469  1.00 88.98           C  
ATOM   1979  NE2 GLN   254      10.606   5.886  10.168  1.00 89.52           N  
ATOM   1980  OE1 GLN   254      10.103   4.658  11.984  1.00 88.91           O  
ATOM   1981  N   THR   255       7.716   8.432  15.783  1.00 93.70           N  
ATOM   1982  CA  THR   255       6.735   8.258  16.849  1.00 94.37           C  
ATOM   1983  C   THR   255       5.410   7.750  16.287  1.00 95.26           C  
ATOM   1984  CB  THR   255       6.501   9.575  17.613  1.00 93.00           C  
ATOM   1985  O   THR   255       4.957   8.213  15.238  1.00 95.29           O  
ATOM   1986  CG2 THR   255       7.734   9.969  18.419  1.00 84.55           C  
ATOM   1987  OG1 THR   255       6.203  10.617  16.676  1.00 86.29           O  
ATOM   1988  N   LEU   256       4.819   6.763  16.928  1.00 96.74           N  
ATOM   1989  CA  LEU   256       3.509   6.222  16.581  1.00 97.15           C  
ATOM   1990  C   LEU   256       2.416   6.858  17.433  1.00 97.19           C  
ATOM   1991  CB  LEU   256       3.492   4.702  16.761  1.00 97.10           C  
ATOM   1992  O   LEU   256       2.495   6.846  18.664  1.00 96.92           O  
ATOM   1993  CG  LEU   256       2.197   3.987  16.373  1.00 96.92           C  
ATOM   1994  CD1 LEU   256       1.858   4.262  14.911  1.00 96.21           C  
ATOM   1995  CD2 LEU   256       2.316   2.488  16.627  1.00 96.13           C  
ATOM   1996  N   HIS   257       1.436   7.385  16.810  1.00 97.14           N  
ATOM   1997  CA  HIS   257       0.289   8.025  17.444  1.00 97.33           C  
ATOM   1998  C   HIS   257      -1.014   7.339  17.047  1.00 97.40           C  
ATOM   1999  CB  HIS   257       0.234   9.509  17.079  1.00 97.02           C  
ATOM   2000  O   HIS   257      -1.161   6.889  15.908  1.00 97.22           O  
ATOM   2001  CG  HIS   257       1.457  10.271  17.479  1.00 95.72           C  
ATOM   2002  CD2 HIS   257       2.646  10.436  16.853  1.00 93.69           C  
ATOM   2003  ND1 HIS   257       1.542  10.975  18.661  1.00 93.04           N  
ATOM   2004  CE1 HIS   257       2.734  11.542  18.744  1.00 92.54           C  
ATOM   2005  NE2 HIS   257       3.423  11.231  17.659  1.00 93.02           N  
ATOM   2006  N   TYR   258      -1.917   7.347  17.941  1.00 98.00           N  
ATOM   2007  CA  TYR   258      -3.319   6.982  17.770  1.00 98.15           C  
ATOM   2008  C   TYR   258      -4.217   8.211  17.858  1.00 97.94           C  
ATOM   2009  CB  TYR   258      -3.739   5.952  18.822  1.00 98.01           C  
ATOM   2010  O   TYR   258      -4.071   9.030  18.768  1.00 97.58           O  
ATOM   2011  CG  TYR   258      -5.215   5.636  18.807  1.00 97.56           C  
ATOM   2012  CD1 TYR   258      -6.102   6.315  19.640  1.00 96.68           C  
ATOM   2013  CD2 TYR   258      -5.726   4.657  17.961  1.00 96.73           C  
ATOM   2014  CE1 TYR   258      -7.462   6.025  19.631  1.00 96.22           C  
ATOM   2015  CE2 TYR   258      -7.085   4.359  17.944  1.00 95.95           C  
ATOM   2016  OH  TYR   258      -9.289   4.757  18.767  1.00 93.33           O  
ATOM   2017  CZ  TYR   258      -7.943   5.048  18.780  1.00 95.63           C  
ATOM   2018  N   ILE   259      -5.098   8.404  16.929  1.00 98.15           N  
ATOM   2019  CA  ILE   259      -6.089   9.475  16.914  1.00 98.23           C  
ATOM   2020  C   ILE   259      -7.473   8.893  16.636  1.00 98.07           C  
ATOM   2021  CB  ILE   259      -5.740  10.553  15.864  1.00 98.05           C  
ATOM   2022  O   ILE   259      -7.726   8.370  15.548  1.00 97.71           O  
ATOM   2023  CG1 ILE   259      -4.266  10.957  15.983  1.00 97.66           C  
ATOM   2024  CG2 ILE   259      -6.656  11.771  16.015  1.00 97.65           C  
ATOM   2025  CD1 ILE   259      -3.821  11.986  14.953  1.00 96.56           C  
ATOM   2026  N   ALA   260      -8.393   8.972  17.530  1.00 97.97           N  
ATOM   2027  CA  ALA   260      -9.787   8.561  17.388  1.00 97.95           C  
ATOM   2028  C   ALA   260     -10.650   9.714  16.881  1.00 97.73           C  
ATOM   2029  CB  ALA   260     -10.328   8.041  18.718  1.00 97.49           C  
ATOM   2030  O   ALA   260     -10.354  10.881  17.147  1.00 97.33           O  
ATOM   2031  N   THR   261     -11.764   9.400  16.289  1.00 97.35           N  
ATOM   2032  CA  THR   261     -12.672  10.359  15.670  1.00 97.17           C  
ATOM   2033  C   THR   261     -13.528  11.053  16.726  1.00 96.44           C  
ATOM   2034  CB  THR   261     -13.583   9.678  14.633  1.00 96.77           C  
ATOM   2035  O   THR   261     -14.219  12.029  16.429  1.00 94.77           O  
ATOM   2036  CG2 THR   261     -12.782   9.202  13.425  1.00 93.63           C  
ATOM   2037  OG1 THR   261     -14.228   8.551  15.239  1.00 94.56           O  
ATOM   2038  N   ASN   262     -13.511  10.627  17.978  1.00 96.06           N  
ATOM   2039  CA  ASN   262     -14.202  11.238  19.109  1.00 95.86           C  
ATOM   2040  C   ASN   262     -13.328  12.279  19.803  1.00 95.49           C  
ATOM   2041  CB  ASN   262     -14.648  10.168  20.108  1.00 95.30           C  
ATOM   2042  O   ASN   262     -13.736  12.871  20.804  1.00 94.51           O  
ATOM   2043  CG  ASN   262     -13.480   9.453  20.758  1.00 93.47           C  
ATOM   2044  ND2 ASN   262     -13.778   8.578  21.712  1.00 93.53           N  
ATOM   2045  OD1 ASN   262     -12.321   9.686  20.408  1.00 92.81           O  
ATOM   2046  N   GLY   263     -12.093  12.519  19.338  1.00 94.89           N  
ATOM   2047  CA  GLY   263     -11.177  13.528  19.845  1.00 95.11           C  
ATOM   2048  C   GLY   263     -10.103  12.958  20.751  1.00 94.57           C  
ATOM   2049  O   GLY   263      -9.128  13.640  21.074  1.00 93.77           O  
ATOM   2050  N   GLU   264     -10.202  11.686  21.160  1.00 96.30           N  
ATOM   2051  CA  GLU   264      -9.153  11.024  21.929  1.00 96.66           C  
ATOM   2052  C   GLU   264      -7.886  10.847  21.096  1.00 96.72           C  
ATOM   2053  CB  GLU   264      -9.638   9.665  22.443  1.00 95.68           C  
ATOM   2054  O   GLU   264      -7.958  10.544  19.904  1.00 96.49           O  
ATOM   2055  CG  GLU   264     -10.773   9.759  23.451  1.00 90.11           C  
ATOM   2056  CD  GLU   264     -11.244   8.403  23.953  1.00 85.45           C  
ATOM   2057  OE1 GLU   264     -10.796   7.367  23.411  1.00 88.35           O  
ATOM   2058  OE2 GLU   264     -12.067   8.377  24.895  1.00 86.87           O  
ATOM   2059  N   SER   265      -6.708  11.001  21.684  1.00 96.25           N  
ATOM   2060  CA  SER   265      -5.420  10.763  21.039  1.00 96.49           C  
ATOM   2061  C   SER   265      -4.373  10.305  22.049  1.00 95.66           C  
ATOM   2062  CB  SER   265      -4.936  12.026  20.326  1.00 95.36           C  
ATOM   2063  O   SER   265      -4.309  10.825  23.165  1.00 94.38           O  
ATOM   2064  OG  SER   265      -4.640  13.049  21.261  1.00 88.94           O  
ATOM   2065  N   ALA   266      -3.570   9.396  21.663  1.00 95.89           N  
ATOM   2066  CA  ALA   266      -2.498   8.862  22.500  1.00 96.11           C  
ATOM   2067  C   ALA   266      -1.201   8.726  21.709  1.00 96.12           C  
ATOM   2068  CB  ALA   266      -2.904   7.513  23.088  1.00 95.52           C  
ATOM   2069  O   ALA   266      -1.220   8.672  20.477  1.00 95.78           O  
ATOM   2070  N   VAL   267      -0.032   8.753  22.402  1.00 96.08           N  
ATOM   2071  CA  VAL   267       1.239   8.247  21.892  1.00 96.18           C  
ATOM   2072  C   VAL   267       1.390   6.771  22.253  1.00 96.15           C  
ATOM   2073  CB  VAL   267       2.434   9.056  22.442  1.00 95.00           C  
ATOM   2074  O   VAL   267       1.251   6.394  23.419  1.00 95.58           O  
ATOM   2075  CG1 VAL   267       3.746   8.565  21.832  1.00 88.65           C  
ATOM   2076  CG2 VAL   267       2.240  10.547  22.170  1.00 88.45           C  
ATOM   2077  N   VAL   268       1.623   5.952  21.301  1.00 97.65           N  
ATOM   2078  CA  VAL   268       1.898   4.539  21.539  1.00 97.70           C  
ATOM   2079  C   VAL   268       3.306   4.375  22.110  1.00 97.16           C  
ATOM   2080  CB  VAL   268       1.746   3.705  20.248  1.00 97.61           C  
ATOM   2081  O   VAL   268       4.292   4.719  21.454  1.00 96.27           O  
ATOM   2082  CG1 VAL   268       1.877   2.213  20.549  1.00 97.50           C  
ATOM   2083  CG2 VAL   268       0.407   4.002  19.576  1.00 97.46           C  
ATOM   2084  N   GLN   269       3.412   3.884  23.353  1.00 96.81           N  
ATOM   2085  CA  GLN   269       4.685   3.644  24.024  1.00 96.67           C  
ATOM   2086  C   GLN   269       5.356   2.379  23.494  1.00 96.47           C  
ATOM   2087  CB  GLN   269       4.484   3.537  25.536  1.00 95.22           C  
ATOM   2088  O   GLN   269       4.973   1.267  23.861  1.00 95.56           O  
ATOM   2089  CG  GLN   269       3.914   4.798  26.171  1.00 88.79           C  
ATOM   2090  CD  GLN   269       4.787   6.017  25.941  1.00 84.47           C  
ATOM   2091  NE2 GLN   269       4.156   7.166  25.724  1.00 83.22           N  
ATOM   2092  OE1 GLN   269       6.019   5.928  25.958  1.00 85.71           O  
ATOM   2093  N   LEU   270       6.417   2.558  22.665  1.00 96.81           N  
ATOM   2094  CA  LEU   270       7.199   1.463  22.101  1.00 96.80           C  
ATOM   2095  C   LEU   270       8.380   1.118  23.002  1.00 95.23           C  
ATOM   2096  CB  LEU   270       7.700   1.827  20.701  1.00 96.83           C  
ATOM   2097  O   LEU   270       9.300   1.923  23.163  1.00 92.95           O  
ATOM   2098  CG  LEU   270       6.628   2.166  19.664  1.00 97.01           C  
ATOM   2099  CD1 LEU   270       7.275   2.506  18.325  1.00 96.31           C  
ATOM   2100  CD2 LEU   270       5.647   1.009  19.511  1.00 96.16           C  
ATOM   2101  N   PRO   271       8.436  -0.021  23.577  1.00 94.79           N  
ATOM   2102  CA  PRO   271       9.409  -0.365  24.616  1.00 94.47           C  
ATOM   2103  C   PRO   271      10.827  -0.520  24.070  1.00 92.53           C  
ATOM   2104  CB  PRO   271       8.886  -1.695  25.163  1.00 92.92           C  
ATOM   2105  O   PRO   271      11.760  -0.787  24.831  1.00 89.71           O  
ATOM   2106  CG  PRO   271       7.426  -1.692  24.844  1.00 91.64           C  
ATOM   2107  CD  PRO   271       7.224  -0.971  23.542  1.00 91.12           C  
ATOM   2108  N   LYS   272      11.060  -0.428  22.841  1.00 90.88           N  
ATOM   2109  CA  LYS   272      12.367  -0.495  22.195  1.00 91.96           C  
ATOM   2110  C   LYS   272      12.599   0.716  21.296  1.00 88.98           C  
ATOM   2111  CB  LYS   272      12.500  -1.784  21.383  1.00 92.09           C  
ATOM   2112  O   LYS   272      11.793   1.000  20.408  1.00 86.46           O  
ATOM   2113  CG  LYS   272      13.906  -2.046  20.863  1.00 93.46           C  
ATOM   2114  CD  LYS   272      13.977  -3.347  20.075  1.00 91.03           C  
ATOM   2115  CE  LYS   272      15.388  -3.621  19.571  1.00 92.19           C  
ATOM   2116  NZ  LYS   272      15.431  -4.802  18.658  1.00 91.50           N  
ATOM   2117  N   ASN   273      13.714   1.367  21.466  1.00 86.47           N  
ATOM   2118  CA  ASN   273      14.115   2.503  20.643  1.00 87.53           C  
ATOM   2119  C   ASN   273      14.528   2.063  19.241  1.00 87.12           C  
ATOM   2120  CB  ASN   273      15.252   3.277  21.313  1.00 84.56           C  
ATOM   2121  O   ASN   273      15.095   0.983  19.068  1.00 85.79           O  
ATOM   2122  CG  ASN   273      14.825   3.939  22.608  1.00 79.79           C  
ATOM   2123  ND2 ASN   273      15.783   4.183  23.494  1.00 81.18           N  
ATOM   2124  OD1 ASN   273      13.643   4.229  22.810  1.00 80.38           O  
ATOM   2125  N   GLY   274      14.292   2.906  18.236  1.00 87.81           N  
ATOM   2126  CA  GLY   274      14.663   2.681  16.848  1.00 88.19           C  
ATOM   2127  C   GLY   274      13.540   2.981  15.874  1.00 89.22           C  
ATOM   2128  O   GLY   274      12.512   3.543  16.258  1.00 88.57           O  
ATOM   2129  N   PRO   275      13.715   2.658  14.618  1.00 88.98           N  
ATOM   2130  CA  PRO   275      12.694   2.952  13.609  1.00 89.94           C  
ATOM   2131  C   PRO   275      11.433   2.108  13.783  1.00 91.66           C  
ATOM   2132  CB  PRO   275      13.396   2.620  12.290  1.00 88.75           C  
ATOM   2133  O   PRO   275      11.502   0.986  14.291  1.00 92.10           O  
ATOM   2134  CG  PRO   275      14.388   1.559  12.641  1.00 86.39           C  
ATOM   2135  CD  PRO   275      14.899   1.825  14.028  1.00 86.69           C  
ATOM   2136  N   ILE   276      10.330   2.612  13.370  1.00 93.46           N  
ATOM   2137  CA  ILE   276       9.098   1.875  13.110  1.00 93.79           C  
ATOM   2138  C   ILE   276       9.103   1.351  11.676  1.00 93.29           C  
ATOM   2139  CB  ILE   276       7.851   2.753  13.356  1.00 93.90           C  
ATOM   2140  O   ILE   276       8.989   2.127  10.725  1.00 92.40           O  
ATOM   2141  CG1 ILE   276       7.872   3.324  14.779  1.00 94.36           C  
ATOM   2142  CG2 ILE   276       6.569   1.953  13.107  1.00 94.36           C  
ATOM   2143  CD1 ILE   276       6.820   4.395  15.032  1.00 94.08           C  
ATOM   2144  N   TYR   277       9.183   0.026  11.514  1.00 91.33           N  
ATOM   2145  CA  TYR   277       9.313  -0.608  10.207  1.00 91.55           C  
ATOM   2146  C   TYR   277       7.950  -0.793   9.551  1.00 90.99           C  
ATOM   2147  CB  TYR   277      10.020  -1.961  10.333  1.00 91.66           C  
ATOM   2148  O   TYR   277       7.799  -0.579   8.346  1.00 90.11           O  
ATOM   2149  CG  TYR   277      11.456  -1.856  10.787  1.00 92.01           C  
ATOM   2150  CD1 TYR   277      12.451  -1.413   9.918  1.00 90.99           C  
ATOM   2151  CD2 TYR   277      11.821  -2.200  12.084  1.00 90.83           C  
ATOM   2152  CE1 TYR   277      13.775  -1.316  10.331  1.00 90.28           C  
ATOM   2153  CE2 TYR   277      13.142  -2.108  12.508  1.00 90.35           C  
ATOM   2154  OH  TYR   277      15.421  -1.571  12.040  1.00 88.14           O  
ATOM   2155  CZ  TYR   277      14.111  -1.665  11.626  1.00 90.30           C  
ATOM   2156  N   ASP   278       6.955  -1.245  10.369  1.00 93.39           N  
ATOM   2157  CA  ASP   278       5.615  -1.488   9.842  1.00 94.54           C  
ATOM   2158  C   ASP   278       4.561  -1.351  10.938  1.00 95.62           C  
ATOM   2159  CB  ASP   278       5.533  -2.876   9.203  1.00 94.31           C  
ATOM   2160  O   ASP   278       4.855  -1.552  12.118  1.00 95.95           O  
ATOM   2161  CG  ASP   278       4.353  -3.025   8.259  1.00 93.26           C  
ATOM   2162  OD1 ASP   278       3.751  -2.002   7.868  1.00 92.99           O  
ATOM   2163  OD2 ASP   278       4.020  -4.177   7.905  1.00 92.35           O  
ATOM   2164  N   VAL   279       3.358  -0.962  10.551  1.00 97.47           N  
ATOM   2165  CA  VAL   279       2.172  -0.921  11.400  1.00 97.52           C  
ATOM   2166  C   VAL   279       0.944  -1.339  10.594  1.00 97.07           C  
ATOM   2167  CB  VAL   279       1.958   0.483  12.008  1.00 96.83           C  
ATOM   2168  O   VAL   279       0.642  -0.743   9.558  1.00 96.28           O  
ATOM   2169  CG1 VAL   279       0.805   0.468  13.010  1.00 92.15           C  
ATOM   2170  CG2 VAL   279       3.241   0.978  12.673  1.00 92.20           C  
ATOM   2171  N   VAL   280       0.172  -2.304  11.132  1.00 97.18           N  
ATOM   2172  CA  VAL   280      -0.956  -2.858  10.392  1.00 97.17           C  
ATOM   2173  C   VAL   280      -2.147  -3.046  11.329  1.00 97.32           C  
ATOM   2174  CB  VAL   280      -0.590  -4.201   9.720  1.00 95.97           C  
ATOM   2175  O   VAL   280      -1.992  -3.541  12.449  1.00 96.88           O  
ATOM   2176  CG1 VAL   280       0.416  -3.982   8.591  1.00 83.18           C  
ATOM   2177  CG2 VAL   280      -0.036  -5.180  10.753  1.00 83.60           C  
ATOM   2178  N   TRP   281      -3.341  -2.636  10.928  1.00 97.71           N  
ATOM   2179  CA  TRP   281      -4.590  -2.892  11.638  1.00 97.87           C  
ATOM   2180  C   TRP   281      -5.004  -4.353  11.503  1.00 96.93           C  
ATOM   2181  CB  TRP   281      -5.704  -1.982  11.112  1.00 97.93           C  
ATOM   2182  O   TRP   281      -4.905  -4.935  10.421  1.00 94.92           O  
ATOM   2183  CG  TRP   281      -5.564  -0.547  11.525  1.00 98.01           C  
ATOM   2184  CD1 TRP   281      -5.126   0.493  10.754  1.00 97.55           C  
ATOM   2185  CD2 TRP   281      -5.861   0.004  12.812  1.00 97.37           C  
ATOM   2186  CE2 TRP   281      -5.579   1.386  12.750  1.00 97.07           C  
ATOM   2187  CE3 TRP   281      -6.338  -0.538  14.013  1.00 95.19           C  
ATOM   2188  NE1 TRP   281      -5.133   1.659  11.485  1.00 94.19           N  
ATOM   2189  CH2 TRP   281      -6.228   1.679  15.007  1.00 94.49           C  
ATOM   2190  CZ2 TRP   281      -5.760   2.235  13.845  1.00 94.62           C  
ATOM   2191  CZ3 TRP   281      -6.517   0.308  15.101  1.00 94.55           C  
ATOM   2192  N   ASN   282      -5.498  -4.934  12.515  1.00 97.76           N  
ATOM   2193  CA  ASN   282      -6.250  -6.181  12.420  1.00 97.45           C  
ATOM   2194  C   ASN   282      -7.563  -5.988  11.667  1.00 96.57           C  
ATOM   2195  CB  ASN   282      -6.515  -6.754  13.813  1.00 96.82           C  
ATOM   2196  O   ASN   282      -8.121  -4.889  11.656  1.00 95.08           O  
ATOM   2197  CG  ASN   282      -7.171  -8.121  13.767  1.00 91.74           C  
ATOM   2198  ND2 ASN   282      -6.378  -9.166  13.968  1.00 88.54           N  
ATOM   2199  OD1 ASN   282      -8.381  -8.235  13.551  1.00 87.04           O  
ATOM   2200  N   SER   283      -8.129  -7.034  11.111  1.00 95.72           N  
ATOM   2201  CA  SER   283      -9.326  -6.994  10.277  1.00 95.21           C  
ATOM   2202  C   SER   283     -10.547  -6.565  11.082  1.00 94.24           C  
ATOM   2203  CB  SER   283      -9.580  -8.359   9.637  1.00 93.66           C  
ATOM   2204  O   SER   283     -11.470  -5.952  10.542  1.00 92.12           O  
ATOM   2205  OG  SER   283      -9.641  -9.374  10.625  1.00 81.52           O  
ATOM   2206  N   SER   284     -10.526  -6.761  12.353  1.00 95.34           N  
ATOM   2207  CA  SER   284     -11.621  -6.389  13.243  1.00 95.01           C  
ATOM   2208  C   SER   284     -11.555  -4.912  13.614  1.00 95.17           C  
ATOM   2209  CB  SER   284     -11.595  -7.243  14.511  1.00 94.12           C  
ATOM   2210  O   SER   284     -12.525  -4.352  14.129  1.00 94.35           O  
ATOM   2211  OG  SER   284     -10.461  -6.934  15.303  1.00 90.24           O  
ATOM   2212  N   SER   285     -10.452  -4.242  13.407  1.00 95.69           N  
ATOM   2213  CA  SER   285     -10.164  -2.840  13.689  1.00 96.55           C  
ATOM   2214  C   SER   285     -10.128  -2.573  15.190  1.00 96.53           C  
ATOM   2215  CB  SER   285     -11.203  -1.934  13.026  1.00 95.17           C  
ATOM   2216  O   SER   285     -10.385  -1.452  15.633  1.00 95.47           O  
ATOM   2217  OG  SER   285     -11.202  -2.111  11.620  1.00 89.40           O  
ATOM   2218  N   THR   286      -9.827  -3.499  16.042  1.00 95.95           N  
ATOM   2219  CA  THR   286      -9.833  -3.378  17.496  1.00 96.30           C  
ATOM   2220  C   THR   286      -8.410  -3.400  18.047  1.00 96.44           C  
ATOM   2221  CB  THR   286     -10.656  -4.505  18.147  1.00 95.31           C  
ATOM   2222  O   THR   286      -8.169  -2.965  19.175  1.00 96.11           O  
ATOM   2223  CG2 THR   286     -12.146  -4.326  17.875  1.00 93.54           C  
ATOM   2224  OG1 THR   286     -10.233  -5.766  17.614  1.00 94.16           O  
ATOM   2225  N   GLU   287      -7.488  -3.895  17.249  1.00 97.62           N  
ATOM   2226  CA  GLU   287      -6.069  -4.028  17.565  1.00 97.89           C  
ATOM   2227  C   GLU   287      -5.200  -3.656  16.366  1.00 98.11           C  
ATOM   2228  CB  GLU   287      -5.751  -5.454  18.022  1.00 97.00           C  
ATOM   2229  O   GLU   287      -5.684  -3.603  15.234  1.00 98.00           O  
ATOM   2230  CG  GLU   287      -6.452  -5.857  19.311  1.00 90.40           C  
ATOM   2231  CD  GLU   287      -6.318  -7.337  19.630  1.00 84.95           C  
ATOM   2232  OE1 GLU   287      -6.129  -8.146  18.693  1.00 87.82           O  
ATOM   2233  OE2 GLU   287      -6.402  -7.692  20.827  1.00 85.31           O  
ATOM   2234  N   PHE   288      -3.955  -3.388  16.599  1.00 98.28           N  
ATOM   2235  CA  PHE   288      -2.963  -3.209  15.545  1.00 98.42           C  
ATOM   2236  C   PHE   288      -1.620  -3.798  15.960  1.00 98.30           C  
ATOM   2237  CB  PHE   288      -2.802  -1.725  15.202  1.00 98.42           C  
ATOM   2238  O   PHE   288      -1.293  -3.835  17.148  1.00 98.04           O  
ATOM   2239  CG  PHE   288      -2.350  -0.880  16.362  1.00 98.41           C  
ATOM   2240  CD1 PHE   288      -3.274  -0.332  17.244  1.00 98.15           C  
ATOM   2241  CD2 PHE   288      -0.999  -0.632  16.572  1.00 98.15           C  
ATOM   2242  CE1 PHE   288      -2.858   0.451  18.318  1.00 97.66           C  
ATOM   2243  CE2 PHE   288      -0.576   0.149  17.643  1.00 97.62           C  
ATOM   2244  CZ  PHE   288      -1.507   0.690  18.515  1.00 97.32           C  
ATOM   2245  N   CYS   289      -0.893  -4.298  15.017  1.00 98.30           N  
ATOM   2246  CA  CYS   289       0.469  -4.780  15.214  1.00 98.40           C  
ATOM   2247  C   CYS   289       1.486  -3.738  14.762  1.00 98.35           C  
ATOM   2248  CB  CYS   289       0.691  -6.086  14.453  1.00 98.18           C  
ATOM   2249  O   CYS   289       1.366  -3.180  13.670  1.00 98.10           O  
ATOM   2250  SG  CYS   289       2.319  -6.820  14.726  1.00 98.09           S  
ATOM   2251  N   ALA   290       2.502  -3.447  15.542  1.00 98.26           N  
ATOM   2252  CA  ALA   290       3.662  -2.635  15.181  1.00 98.26           C  
ATOM   2253  C   ALA   290       4.939  -3.470  15.187  1.00 98.17           C  
ATOM   2254  CB  ALA   290       3.799  -1.450  16.133  1.00 98.03           C  
ATOM   2255  O   ALA   290       5.176  -4.247  16.115  1.00 97.84           O  
ATOM   2256  N   VAL   291       5.826  -3.337  14.211  1.00 96.94           N  
ATOM   2257  CA  VAL   291       7.186  -3.857  14.109  1.00 97.03           C  
ATOM   2258  C   VAL   291       8.187  -2.709  14.208  1.00 96.53           C  
ATOM   2259  CB  VAL   291       7.398  -4.637  12.793  1.00 96.71           C  
ATOM   2260  O   VAL   291       8.211  -1.822  13.351  1.00 95.64           O  
ATOM   2261  CG1 VAL   291       8.771  -5.307  12.777  1.00 95.93           C  
ATOM   2262  CG2 VAL   291       6.292  -5.673  12.603  1.00 96.05           C  
ATOM   2263  N   TYR   292       9.097  -2.726  15.240  1.00 95.67           N  
ATOM   2264  CA  TYR   292       9.834  -1.508  15.559  1.00 95.81           C  
ATOM   2265  C   TYR   292      11.120  -1.830  16.311  1.00 94.74           C  
ATOM   2266  CB  TYR   292       8.967  -0.557  16.391  1.00 96.10           C  
ATOM   2267  O   TYR   292      11.298  -2.949  16.798  1.00 93.15           O  
ATOM   2268  CG  TYR   292       8.483  -1.156  17.689  1.00 96.62           C  
ATOM   2269  CD1 TYR   292       7.320  -1.921  17.735  1.00 96.17           C  
ATOM   2270  CD2 TYR   292       9.187  -0.958  18.872  1.00 96.03           C  
ATOM   2271  CE1 TYR   292       6.869  -2.473  18.930  1.00 95.40           C  
ATOM   2272  CE2 TYR   292       8.746  -1.505  20.072  1.00 95.60           C  
ATOM   2273  OH  TYR   292       7.146  -2.805  21.276  1.00 94.75           O  
ATOM   2274  CZ  TYR   292       7.588  -2.260  20.091  1.00 95.63           C  
ATOM   2275  N   GLY   293      12.024  -0.794  16.393  1.00 93.01           N  
ATOM   2276  CA  GLY   293      13.285  -0.843  17.116  1.00 92.75           C  
ATOM   2277  C   GLY   293      14.444  -1.322  16.262  1.00 91.64           C  
ATOM   2278  O   GLY   293      14.237  -1.908  15.198  1.00 90.04           O  
ATOM   2279  N   PHE   294      15.656  -1.047  16.652  1.00 88.54           N  
ATOM   2280  CA  PHE   294      16.859  -1.497  15.960  1.00 88.47           C  
ATOM   2281  C   PHE   294      16.896  -3.018  15.871  1.00 88.04           C  
ATOM   2282  CB  PHE   294      18.114  -0.982  16.672  1.00 87.32           C  
ATOM   2283  O   PHE   294      16.454  -3.709  16.792  1.00 86.76           O  
ATOM   2284  CG  PHE   294      18.292   0.510  16.585  1.00 85.62           C  
ATOM   2285  CD1 PHE   294      18.586   1.119  15.371  1.00 83.58           C  
ATOM   2286  CD2 PHE   294      18.165   1.304  17.717  1.00 83.82           C  
ATOM   2287  CE1 PHE   294      18.752   2.500  15.288  1.00 83.41           C  
ATOM   2288  CE2 PHE   294      18.329   2.684  17.642  1.00 83.33           C  
ATOM   2289  CZ  PHE   294      18.623   3.280  16.426  1.00 81.21           C  
ATOM   2290  N   MET   295      17.320  -3.448  14.759  1.00 87.44           N  
ATOM   2291  CA  MET   295      17.439  -4.883  14.516  1.00 87.55           C  
ATOM   2292  C   MET   295      18.259  -5.554  15.612  1.00 87.40           C  
ATOM   2293  CB  MET   295      18.075  -5.147  13.150  1.00 84.30           C  
ATOM   2294  O   MET   295      19.332  -5.069  15.976  1.00 84.97           O  
ATOM   2295  CG  MET   295      17.152  -4.857  11.977  1.00 76.89           C  
ATOM   2296  SD  MET   295      15.607  -5.844  12.038  1.00 73.71           S  
ATOM   2297  CE  MET   295      14.685  -5.081  10.675  1.00 65.36           C  
ATOM   2298  N   PRO   296      17.824  -6.817  16.082  1.00 88.64           N  
ATOM   2299  CA  PRO   296      16.570  -7.474  15.707  1.00 90.72           C  
ATOM   2300  C   PRO   296      15.338  -6.725  16.211  1.00 91.56           C  
ATOM   2301  CB  PRO   296      16.681  -8.850  16.369  1.00 88.75           C  
ATOM   2302  O   PRO   296      15.239  -6.425  17.404  1.00 91.45           O  
ATOM   2303  CG  PRO   296      17.512  -8.620  17.590  1.00 86.50           C  
ATOM   2304  CD  PRO   296      18.505  -7.533  17.294  1.00 85.89           C  
ATOM   2305  N   ALA   297      14.405  -6.468  15.364  1.00 92.31           N  
ATOM   2306  CA  ALA   297      13.236  -5.641  15.648  1.00 93.58           C  
ATOM   2307  C   ALA   297      12.264  -6.366  16.574  1.00 94.72           C  
ATOM   2308  CB  ALA   297      12.535  -5.246  14.350  1.00 92.53           C  
ATOM   2309  O   ALA   297      12.185  -7.597  16.562  1.00 94.88           O  
ATOM   2310  N   LYS   298      11.618  -5.641  17.360  1.00 96.37           N  
ATOM   2311  CA  LYS   298      10.506  -6.132  18.169  1.00 96.64           C  
ATOM   2312  C   LYS   298       9.193  -6.066  17.395  1.00 96.84           C  
ATOM   2313  CB  LYS   298      10.391  -5.330  19.466  1.00 95.62           C  
ATOM   2314  O   LYS   298       9.009  -5.190  16.547  1.00 96.71           O  
ATOM   2315  CG  LYS   298       9.523  -5.991  20.527  1.00 89.93           C  
ATOM   2316  CD  LYS   298       9.680  -5.311  21.881  1.00 87.49           C  
ATOM   2317  CE  LYS   298       8.910  -6.046  22.970  1.00 85.53           C  
ATOM   2318  NZ  LYS   298       9.204  -5.493  24.326  1.00 85.11           N  
ATOM   2319  N   ALA   299       8.198  -6.974  17.690  1.00 97.53           N  
ATOM   2320  CA  ALA   299       6.816  -6.895  17.225  1.00 97.84           C  
ATOM   2321  C   ALA   299       5.838  -7.001  18.392  1.00 97.85           C  
ATOM   2322  CB  ALA   299       6.536  -7.992  16.200  1.00 97.34           C  
ATOM   2323  O   ALA   299       5.993  -7.858  19.265  1.00 97.64           O  
ATOM   2324  N   THR   300       4.857  -6.139  18.470  1.00 98.21           N  
ATOM   2325  CA  THR   300       3.870  -6.101  19.544  1.00 98.37           C  
ATOM   2326  C   THR   300       2.481  -5.795  18.991  1.00 98.35           C  
ATOM   2327  CB  THR   300       4.244  -5.054  20.609  1.00 98.15           C  
ATOM   2328  O   THR   300       2.327  -4.929  18.128  1.00 98.23           O  
ATOM   2329  CG2 THR   300       3.286  -5.110  21.795  1.00 96.65           C  
ATOM   2330  OG1 THR   300       5.576  -5.307  21.073  1.00 97.04           O  
ATOM   2331  N   ILE   301       1.433  -6.474  19.431  1.00 98.35           N  
ATOM   2332  CA  ILE   301       0.033  -6.110  19.240  1.00 98.38           C  
ATOM   2333  C   ILE   301      -0.404  -5.145  20.341  1.00 98.30           C  
ATOM   2334  CB  ILE   301      -0.879  -7.357  19.227  1.00 98.19           C  
ATOM   2335  O   ILE   301      -0.115  -5.366  21.519  1.00 98.12           O  
ATOM   2336  CG1 ILE   301      -0.596  -8.212  17.987  1.00 97.83           C  
ATOM   2337  CG2 ILE   301      -2.354  -6.948  19.287  1.00 97.88           C  
ATOM   2338  CD1 ILE   301      -1.395  -9.507  17.933  1.00 96.54           C  
ATOM   2339  N   PHE   302      -1.085  -4.124  19.967  1.00 98.39           N  
ATOM   2340  CA  PHE   302      -1.646  -3.108  20.849  1.00 98.44           C  
ATOM   2341  C   PHE   302      -3.161  -3.033  20.694  1.00 98.14           C  
ATOM   2342  CB  PHE   302      -1.021  -1.740  20.561  1.00 98.50           C  
ATOM   2343  O   PHE   302      -3.687  -3.214  19.594  1.00 97.75           O  
ATOM   2344  CG  PHE   302       0.469  -1.697  20.771  1.00 98.56           C  
ATOM   2345  CD1 PHE   302       1.002  -1.289  21.987  1.00 98.47           C  
ATOM   2346  CD2 PHE   302       1.336  -2.066  19.750  1.00 98.45           C  
ATOM   2347  CE1 PHE   302       2.381  -1.248  22.183  1.00 98.16           C  
ATOM   2348  CE2 PHE   302       2.714  -2.028  19.939  1.00 98.12           C  
ATOM   2349  CZ  PHE   302       3.235  -1.618  21.156  1.00 97.91           C  
ATOM   2350  N   ASN   303      -3.925  -2.743  21.763  1.00 97.96           N  
ATOM   2351  CA  ASN   303      -5.356  -2.461  21.718  1.00 97.95           C  
ATOM   2352  C   ASN   303      -5.628  -0.999  21.378  1.00 97.66           C  
ATOM   2353  CB  ASN   303      -6.018  -2.829  23.048  1.00 97.62           C  
ATOM   2354  O   ASN   303      -4.695  -0.218  21.181  1.00 97.26           O  
ATOM   2355  CG  ASN   303      -5.579  -1.930  24.187  1.00 96.56           C  
ATOM   2356  ND2 ASN   303      -5.690  -2.430  25.412  1.00 96.40           N  
ATOM   2357  OD1 ASN   303      -5.146  -0.796  23.968  1.00 96.18           O  
ATOM   2358  N   LEU   304      -6.822  -0.512  21.380  1.00 97.85           N  
ATOM   2359  CA  LEU   304      -7.256   0.826  20.995  1.00 97.77           C  
ATOM   2360  C   LEU   304      -6.879   1.848  22.063  1.00 96.95           C  
ATOM   2361  CB  LEU   304      -8.768   0.853  20.758  1.00 97.51           C  
ATOM   2362  O   LEU   304      -6.903   3.054  21.811  1.00 95.75           O  
ATOM   2363  CG  LEU   304      -9.284   0.023  19.581  1.00 96.96           C  
ATOM   2364  CD1 LEU   304     -10.785   0.228  19.406  1.00 95.48           C  
ATOM   2365  CD2 LEU   304      -8.537   0.387  18.302  1.00 95.24           C  
ATOM   2366  N   LYS   305      -6.540   1.398  23.281  1.00 97.32           N  
ATOM   2367  CA  LYS   305      -6.033   2.254  24.350  1.00 97.35           C  
ATOM   2368  C   LYS   305      -4.513   2.372  24.285  1.00 97.42           C  
ATOM   2369  CB  LYS   305      -6.460   1.717  25.717  1.00 96.60           C  
ATOM   2370  O   LYS   305      -3.902   3.048  25.115  1.00 97.03           O  
ATOM   2371  CG  LYS   305      -7.964   1.728  25.944  1.00 93.94           C  
ATOM   2372  CD  LYS   305      -8.321   1.253  27.346  1.00 91.37           C  
ATOM   2373  CE  LYS   305      -9.826   1.272  27.578  1.00 89.48           C  
ATOM   2374  NZ  LYS   305     -10.179   0.838  28.963  1.00 90.89           N  
ATOM   2375  N   CYS   306      -3.891   1.742  23.313  1.00 98.08           N  
ATOM   2376  CA  CYS   306      -2.462   1.695  23.028  1.00 98.14           C  
ATOM   2377  C   CYS   306      -1.715   0.923  24.109  1.00 98.03           C  
ATOM   2378  CB  CYS   306      -1.891   3.108  22.912  1.00 97.42           C  
ATOM   2379  O   CYS   306      -0.505   1.089  24.272  1.00 97.27           O  
ATOM   2380  SG  CYS   306      -2.631   4.085  21.585  1.00 97.46           S  
ATOM   2381  N   ASP   307      -2.370   0.018  24.886  1.00 97.18           N  
ATOM   2382  CA  ASP   307      -1.739  -0.947  25.781  1.00 97.53           C  
ATOM   2383  C   ASP   307      -1.241  -2.168  25.009  1.00 97.60           C  
ATOM   2384  CB  ASP   307      -2.714  -1.380  26.877  1.00 97.25           C  
ATOM   2385  O   ASP   307      -1.922  -2.658  24.106  1.00 97.63           O  
ATOM   2386  CG  ASP   307      -3.331  -0.208  27.619  1.00 96.36           C  
ATOM   2387  OD1 ASP   307      -2.584   0.672  28.099  1.00 96.48           O  
ATOM   2388  OD2 ASP   307      -4.576  -0.164  27.727  1.00 95.53           O  
ATOM   2389  N   PRO   308      -0.046  -2.664  25.239  1.00 97.93           N  
ATOM   2390  CA  PRO   308       0.395  -3.924  24.637  1.00 98.04           C  
ATOM   2391  C   PRO   308      -0.468  -5.112  25.055  1.00 97.78           C  
ATOM   2392  CB  PRO   308       1.827  -4.081  25.154  1.00 97.55           C  
ATOM   2393  O   PRO   308      -0.606  -5.390  26.249  1.00 97.49           O  
ATOM   2394  CG  PRO   308       1.826  -3.409  26.490  1.00 96.26           C  
ATOM   2395  CD  PRO   308       0.837  -2.280  26.455  1.00 95.87           C  
ATOM   2396  N   VAL   309      -1.006  -5.876  24.140  1.00 97.83           N  
ATOM   2397  CA  VAL   309      -1.819  -7.075  24.312  1.00 97.59           C  
ATOM   2398  C   VAL   309      -0.925  -8.313  24.290  1.00 96.99           C  
ATOM   2399  CB  VAL   309      -2.907  -7.184  23.221  1.00 97.35           C  
ATOM   2400  O   VAL   309      -1.073  -9.208  25.125  1.00 96.07           O  
ATOM   2401  CG1 VAL   309      -3.715  -8.470  23.391  1.00 94.85           C  
ATOM   2402  CG2 VAL   309      -3.825  -5.964  23.259  1.00 94.81           C  
ATOM   2403  N   PHE   310       0.006  -8.348  23.348  1.00 97.46           N  
ATOM   2404  CA  PHE   310       0.926  -9.468  23.192  1.00 97.80           C  
ATOM   2405  C   PHE   310       2.245  -9.005  22.586  1.00 97.65           C  
ATOM   2406  CB  PHE   310       0.301 -10.560  22.317  1.00 97.75           C  
ATOM   2407  O   PHE   310       2.257  -8.191  21.659  1.00 97.51           O  
ATOM   2408  CG  PHE   310       1.077 -11.849  22.309  1.00 97.44           C  
ATOM   2409  CD1 PHE   310       0.991 -12.735  23.376  1.00 96.83           C  
ATOM   2410  CD2 PHE   310       1.894 -12.175  21.234  1.00 96.96           C  
ATOM   2411  CE1 PHE   310       1.708 -13.930  23.372  1.00 96.11           C  
ATOM   2412  CE2 PHE   310       2.614 -13.366  21.223  1.00 95.55           C  
ATOM   2413  CZ  PHE   310       2.520 -14.242  22.293  1.00 95.38           C  
ATOM   2414  N   ASP   311       3.337  -9.546  23.041  1.00 97.85           N  
ATOM   2415  CA  ASP   311       4.700  -9.289  22.588  1.00 97.86           C  
ATOM   2416  C   ASP   311       5.311 -10.536  21.951  1.00 97.56           C  
ATOM   2417  CB  ASP   311       5.572  -8.812  23.751  1.00 96.92           C  
ATOM   2418  O   ASP   311       5.543 -11.537  22.632  1.00 96.93           O  
ATOM   2419  CG  ASP   311       6.936  -8.316  23.306  1.00 92.40           C  
ATOM   2420  OD1 ASP   311       7.355  -8.621  22.168  1.00 90.45           O  
ATOM   2421  OD2 ASP   311       7.601  -7.617  24.101  1.00 90.84           O  
ATOM   2422  N   PHE   312       5.667 -10.445  20.712  1.00 97.56           N  
ATOM   2423  CA  PHE   312       6.214 -11.557  19.945  1.00 97.46           C  
ATOM   2424  C   PHE   312       7.721 -11.665  20.146  1.00 95.85           C  
ATOM   2425  CB  PHE   312       5.894 -11.393  18.456  1.00 97.69           C  
ATOM   2426  O   PHE   312       8.394 -12.422  19.443  1.00 93.07           O  
ATOM   2427  CG  PHE   312       4.422 -11.428  18.144  1.00 97.99           C  
ATOM   2428  CD1 PHE   312       3.766 -12.637  17.948  1.00 97.62           C  
ATOM   2429  CD2 PHE   312       3.693 -10.249  18.047  1.00 97.54           C  
ATOM   2430  CE1 PHE   312       2.404 -12.672  17.659  1.00 96.95           C  
ATOM   2431  CE2 PHE   312       2.331 -10.276  17.759  1.00 96.69           C  
ATOM   2432  CZ  PHE   312       1.689 -11.488  17.565  1.00 96.78           C  
ATOM   2433  N   GLY   313       8.340 -10.877  21.003  1.00 96.52           N  
ATOM   2434  CA  GLY   313       9.776 -10.788  21.214  1.00 96.54           C  
ATOM   2435  C   GLY   313      10.507 -10.109  20.071  1.00 96.57           C  
ATOM   2436  O   GLY   313       9.918  -9.313  19.337  1.00 95.97           O  
ATOM   2437  N   THR   314      11.774 -10.331  19.995  1.00 95.28           N  
ATOM   2438  CA  THR   314      12.644  -9.734  18.988  1.00 95.27           C  
ATOM   2439  C   THR   314      13.009 -10.756  17.915  1.00 93.72           C  
ATOM   2440  CB  THR   314      13.929  -9.171  19.622  1.00 93.15           C  
ATOM   2441  O   THR   314      13.157 -11.944  18.206  1.00 91.91           O  
ATOM   2442  CG2 THR   314      13.613  -8.031  20.585  1.00 84.12           C  
ATOM   2443  OG1 THR   314      14.598 -10.215  20.340  1.00 87.72           O  
ATOM   2444  N   GLY   315      13.160 -10.330  16.657  1.00 93.35           N  
ATOM   2445  CA  GLY   315      13.528 -11.166  15.525  1.00 93.02           C  
ATOM   2446  C   GLY   315      13.945 -10.367  14.305  1.00 92.54           C  
ATOM   2447  O   GLY   315      13.798  -9.144  14.277  1.00 91.18           O  
ATOM   2448  N   PRO   316      14.581 -11.041  13.243  1.00 90.85           N  
ATOM   2449  CA  PRO   316      14.956 -10.366  11.999  1.00 90.96           C  
ATOM   2450  C   PRO   316      13.754 -10.065  11.106  1.00 90.82           C  
ATOM   2451  CB  PRO   316      15.900 -11.365  11.325  1.00 89.12           C  
ATOM   2452  O   PRO   316      13.628 -10.638  10.021  1.00 88.90           O  
ATOM   2453  CG  PRO   316      15.371 -12.709  11.711  1.00 87.69           C  
ATOM   2454  CD  PRO   316      14.813 -12.621  13.102  1.00 86.86           C  
ATOM   2455  N   ARG   317      12.873  -9.168  11.560  1.00 94.58           N  
ATOM   2456  CA  ARG   317      11.624  -8.836  10.883  1.00 94.80           C  
ATOM   2457  C   ARG   317      11.508  -7.332  10.654  1.00 94.69           C  
ATOM   2458  CB  ARG   317      10.425  -9.337  11.689  1.00 93.91           C  
ATOM   2459  O   ARG   317      11.995  -6.537  11.460  1.00 93.90           O  
ATOM   2460  CG  ARG   317      10.323  -8.734  13.081  1.00 91.38           C  
ATOM   2461  CD  ARG   317       9.303  -9.468  13.940  1.00 89.86           C  
ATOM   2462  NE  ARG   317       9.711  -9.513  15.342  1.00 88.60           N  
ATOM   2463  NH1 ARG   317       8.107 -11.051  15.974  1.00 84.23           N  
ATOM   2464  NH2 ARG   317       9.585 -10.229  17.520  1.00 82.43           N  
ATOM   2465  CZ  ARG   317       9.133 -10.264  16.275  1.00 85.55           C  
ATOM   2466  N   ASN   318      10.829  -6.944   9.594  1.00 92.28           N  
ATOM   2467  CA  ASN   318      10.571  -5.546   9.267  1.00 92.63           C  
ATOM   2468  C   ASN   318       9.162  -5.351   8.715  1.00 92.44           C  
ATOM   2469  CB  ASN   318      11.609  -5.026   8.270  1.00 90.96           C  
ATOM   2470  O   ASN   318       8.793  -4.244   8.319  1.00 91.24           O  
ATOM   2471  CG  ASN   318      11.518  -5.713   6.922  1.00 87.86           C  
ATOM   2472  ND2 ASN   318      12.113  -5.102   5.904  1.00 87.58           N  
ATOM   2473  OD1 ASN   318      10.917  -6.783   6.796  1.00 86.42           O  
ATOM   2474  N   ALA   319       8.288  -6.378   8.743  1.00 93.25           N  
ATOM   2475  CA  ALA   319       6.937  -6.281   8.196  1.00 94.20           C  
ATOM   2476  C   ALA   319       5.974  -7.192   8.953  1.00 95.83           C  
ATOM   2477  CB  ALA   319       6.938  -6.630   6.710  1.00 92.15           C  
ATOM   2478  O   ALA   319       6.373  -8.242   9.462  1.00 96.04           O  
ATOM   2479  N   ALA   320       4.701  -6.842   8.986  1.00 97.51           N  
ATOM   2480  CA  ALA   320       3.586  -7.593   9.557  1.00 97.60           C  
ATOM   2481  C   ALA   320       2.412  -7.657   8.585  1.00 97.35           C  
ATOM   2482  CB  ALA   320       3.145  -6.969  10.879  1.00 97.15           C  
ATOM   2483  O   ALA   320       2.011  -6.638   8.017  1.00 96.84           O  
ATOM   2484  N   TYR   321       1.824  -8.808   8.360  1.00 96.54           N  
ATOM   2485  CA  TYR   321       0.713  -9.038   7.444  1.00 96.82           C  
ATOM   2486  C   TYR   321      -0.381  -9.865   8.109  1.00 96.44           C  
ATOM   2487  CB  TYR   321       1.199  -9.741   6.173  1.00 96.57           C  
ATOM   2488  O   TYR   321      -0.231 -11.077   8.284  1.00 95.64           O  
ATOM   2489  CG  TYR   321       2.331  -9.024   5.478  1.00 96.19           C  
ATOM   2490  CD1 TYR   321       2.080  -7.996   4.572  1.00 94.67           C  
ATOM   2491  CD2 TYR   321       3.655  -9.373   5.726  1.00 94.63           C  
ATOM   2492  CE1 TYR   321       3.120  -7.334   3.928  1.00 93.67           C  
ATOM   2493  CE2 TYR   321       4.703  -8.718   5.088  1.00 93.17           C  
ATOM   2494  OH  TYR   321       5.459  -7.049   3.558  1.00 90.87           O  
ATOM   2495  CZ  TYR   321       4.426  -7.701   4.193  1.00 93.16           C  
ATOM   2496  N   TYR   322      -1.528  -9.300   8.428  1.00 97.38           N  
ATOM   2497  CA  TYR   322      -2.698 -10.079   8.817  1.00 97.40           C  
ATOM   2498  C   TYR   322      -3.285 -10.818   7.620  1.00 96.77           C  
ATOM   2499  CB  TYR   322      -3.763  -9.174   9.445  1.00 97.34           C  
ATOM   2500  O   TYR   322      -3.304 -10.290   6.506  1.00 95.88           O  
ATOM   2501  CG  TYR   322      -3.472  -8.799  10.878  1.00 97.21           C  
ATOM   2502  CD1 TYR   322      -3.688  -9.705  11.913  1.00 96.45           C  
ATOM   2503  CD2 TYR   322      -2.982  -7.537  11.199  1.00 96.31           C  
ATOM   2504  CE1 TYR   322      -3.423  -9.363  13.235  1.00 95.58           C  
ATOM   2505  CE2 TYR   322      -2.714  -7.184  12.517  1.00 95.18           C  
ATOM   2506  OH  TYR   322      -2.673  -7.758  14.834  1.00 92.89           O  
ATOM   2507  CZ  TYR   322      -2.937  -8.102  13.527  1.00 95.16           C  
ATOM   2508  N   SER   323      -3.789 -12.026   7.833  1.00 97.47           N  
ATOM   2509  CA  SER   323      -4.627 -12.708   6.852  1.00 97.36           C  
ATOM   2510  C   SER   323      -5.908 -11.926   6.581  1.00 96.63           C  
ATOM   2511  CB  SER   323      -4.973 -14.119   7.330  1.00 97.22           C  
ATOM   2512  O   SER   323      -6.350 -11.137   7.420  1.00 95.76           O  
ATOM   2513  OG  SER   323      -5.804 -14.072   8.477  1.00 96.79           O  
ATOM   2514  N   PRO   324      -6.604 -12.156   5.497  1.00 96.17           N  
ATOM   2515  CA  PRO   324      -7.839 -11.441   5.169  1.00 95.91           C  
ATOM   2516  C   PRO   324      -8.892 -11.547   6.270  1.00 95.07           C  
ATOM   2517  CB  PRO   324      -8.317 -12.131   3.888  1.00 95.58           C  
ATOM   2518  O   PRO   324      -9.624 -10.586   6.523  1.00 93.74           O  
ATOM   2519  CG  PRO   324      -7.064 -12.576   3.205  1.00 95.03           C  
ATOM   2520  CD  PRO   324      -6.094 -13.049   4.249  1.00 94.40           C  
ATOM   2521  N   HIS   325      -8.849 -12.668   7.026  1.00 96.47           N  
ATOM   2522  CA  HIS   325      -9.820 -12.966   8.072  1.00 96.31           C  
ATOM   2523  C   HIS   325      -9.319 -12.504   9.437  1.00 95.88           C  
ATOM   2524  CB  HIS   325     -10.130 -14.464   8.106  1.00 95.84           C  
ATOM   2525  O   HIS   325     -10.030 -12.623  10.437  1.00 94.96           O  
ATOM   2526  CG  HIS   325     -10.556 -15.019   6.784  1.00 93.73           C  
ATOM   2527  CD2 HIS   325     -10.050 -16.031   6.040  1.00 90.12           C  
ATOM   2528  ND1 HIS   325     -11.627 -14.517   6.077  1.00 89.47           N  
ATOM   2529  CE1 HIS   325     -11.763 -15.200   4.953  1.00 88.50           C  
ATOM   2530  NE2 HIS   325     -10.819 -16.124   4.906  1.00 89.80           N  
ATOM   2531  N   GLY   326      -8.075 -12.039   9.538  1.00 96.94           N  
ATOM   2532  CA  GLY   326      -7.459 -11.455  10.718  1.00 97.03           C  
ATOM   2533  C   GLY   326      -7.068 -12.486  11.760  1.00 97.06           C  
ATOM   2534  O   GLY   326      -6.646 -12.132  12.863  1.00 96.35           O  
ATOM   2535  N   HIS   327      -7.129 -13.834  11.472  1.00 97.38           N  
ATOM   2536  CA  HIS   327      -6.891 -14.892  12.448  1.00 97.40           C  
ATOM   2537  C   HIS   327      -5.440 -15.360  12.411  1.00 97.75           C  
ATOM   2538  CB  HIS   327      -7.830 -16.073  12.197  1.00 95.50           C  
ATOM   2539  O   HIS   327      -4.954 -15.966  13.369  1.00 97.43           O  
ATOM   2540  CG  HIS   327      -7.638 -16.719  10.862  1.00 80.04           C  
ATOM   2541  CD2 HIS   327      -6.955 -17.831  10.501  1.00 70.48           C  
ATOM   2542  ND1 HIS   327      -8.187 -16.211   9.704  1.00 68.95           N  
ATOM   2543  CE1 HIS   327      -7.850 -16.986   8.687  1.00 64.85           C  
ATOM   2544  NE2 HIS   327      -7.102 -17.975   9.144  1.00 63.80           N  
ATOM   2545  N   ILE   328      -4.716 -15.068  11.359  1.00 98.10           N  
ATOM   2546  CA  ILE   328      -3.298 -15.373  11.209  1.00 98.26           C  
ATOM   2547  C   ILE   328      -2.512 -14.082  10.992  1.00 98.29           C  
ATOM   2548  CB  ILE   328      -3.051 -16.353  10.040  1.00 98.15           C  
ATOM   2549  O   ILE   328      -2.938 -13.209  10.232  1.00 98.19           O  
ATOM   2550  CG1 ILE   328      -3.900 -17.618  10.215  1.00 97.86           C  
ATOM   2551  CG2 ILE   328      -1.564 -16.703   9.932  1.00 97.90           C  
ATOM   2552  CD1 ILE   328      -3.797 -18.598   9.055  1.00 96.99           C  
ATOM   2553  N   LEU   329      -1.423 -13.939  11.640  1.00 98.33           N  
ATOM   2554  CA  LEU   329      -0.433 -12.884  11.449  1.00 98.42           C  
ATOM   2555  C   LEU   329       0.892 -13.462  10.964  1.00 98.37           C  
ATOM   2556  CB  LEU   329      -0.218 -12.109  12.752  1.00 98.38           C  
ATOM   2557  O   LEU   329       1.436 -14.381  11.580  1.00 98.18           O  
ATOM   2558  CG  LEU   329       0.804 -10.972  12.704  1.00 98.23           C  
ATOM   2559  CD1 LEU   329       0.297  -9.841  11.816  1.00 97.89           C  
ATOM   2560  CD2 LEU   329       1.103 -10.462  14.110  1.00 97.89           C  
ATOM   2561  N   VAL   330       1.406 -12.947   9.898  1.00 98.08           N  
ATOM   2562  CA  VAL   330       2.765 -13.226   9.447  1.00 98.15           C  
ATOM   2563  C   VAL   330       3.683 -12.064   9.821  1.00 98.09           C  
ATOM   2564  CB  VAL   330       2.817 -13.478   7.924  1.00 97.99           C  
ATOM   2565  O   VAL   330       3.475 -10.933   9.376  1.00 97.82           O  
ATOM   2566  CG1 VAL   330       4.250 -13.753   7.471  1.00 97.59           C  
ATOM   2567  CG2 VAL   330       1.901 -14.641   7.544  1.00 97.62           C  
ATOM   2568  N   LEU   331       4.678 -12.316  10.616  1.00 97.82           N  
ATOM   2569  CA  LEU   331       5.819 -11.437  10.844  1.00 97.82           C  
ATOM   2570  C   LEU   331       6.993 -11.828   9.952  1.00 97.26           C  
ATOM   2571  CB  LEU   331       6.243 -11.479  12.314  1.00 97.72           C  
ATOM   2572  O   LEU   331       7.476 -12.961  10.017  1.00 96.40           O  
ATOM   2573  CG  LEU   331       5.168 -11.120  13.341  1.00 97.41           C  
ATOM   2574  CD1 LEU   331       5.718 -11.261  14.756  1.00 96.61           C  
ATOM   2575  CD2 LEU   331       4.651  -9.706  13.101  1.00 96.39           C  
ATOM   2576  N   ALA   332       7.513 -10.859   9.128  1.00 95.83           N  
ATOM   2577  CA  ALA   332       8.425 -11.253   8.058  1.00 95.46           C  
ATOM   2578  C   ALA   332       9.636 -10.326   8.001  1.00 94.52           C  
ATOM   2579  CB  ALA   332       7.699 -11.257   6.715  1.00 94.43           C  
ATOM   2580  O   ALA   332       9.532  -9.138   8.316  1.00 92.91           O  
ATOM   2581  N   GLY   333      10.766 -10.870   7.595  1.00 93.26           N  
ATOM   2582  CA  GLY   333      11.979 -10.148   7.244  1.00 92.18           C  
ATOM   2583  C   GLY   333      12.300 -10.206   5.762  1.00 90.10           C  
ATOM   2584  O   GLY   333      12.850 -11.199   5.279  1.00 86.92           O  
ATOM   2585  N   PHE   334      12.050  -9.133   5.110  1.00 86.39           N  
ATOM   2586  CA  PHE   334      12.249  -9.112   3.666  1.00 85.65           C  
ATOM   2587  C   PHE   334      13.324  -8.101   3.282  1.00 82.95           C  
ATOM   2588  CB  PHE   334      10.938  -8.783   2.946  1.00 84.73           C  
ATOM   2589  O   PHE   334      13.815  -7.357   4.133  1.00 78.69           O  
ATOM   2590  CG  PHE   334       9.876  -9.837   3.106  1.00 86.71           C  
ATOM   2591  CD1 PHE   334      10.183 -11.183   2.945  1.00 85.37           C  
ATOM   2592  CD2 PHE   334       8.570  -9.482   3.418  1.00 85.64           C  
ATOM   2593  CE1 PHE   334       9.202 -12.161   3.093  1.00 85.45           C  
ATOM   2594  CE2 PHE   334       7.585 -10.454   3.567  1.00 84.78           C  
ATOM   2595  CZ  PHE   334       7.903 -11.792   3.403  1.00 83.72           C  
ATOM   2596  N   GLY   335      13.708  -8.181   2.016  1.00 79.29           N  
ATOM   2597  CA  GLY   335      14.773  -7.344   1.486  1.00 77.81           C  
ATOM   2598  C   GLY   335      16.153  -7.767   1.952  1.00 77.04           C  
ATOM   2599  O   GLY   335      16.606  -8.871   1.645  1.00 71.39           O  
ATOM   2600  N   ASN   336      16.828  -6.822   2.645  1.00 75.19           N  
ATOM   2601  CA  ASN   336      18.191  -7.076   3.097  1.00 74.87           C  
ATOM   2602  C   ASN   336      18.219  -8.029   4.289  1.00 75.37           C  
ATOM   2603  CB  ASN   336      18.893  -5.763   3.451  1.00 72.61           C  
ATOM   2604  O   ASN   336      19.276  -8.264   4.877  1.00 73.50           O  
ATOM   2605  CG  ASN   336      19.090  -4.863   2.247  1.00 68.96           C  
ATOM   2606  ND2 ASN   336      19.192  -3.562   2.490  1.00 65.20           N  
ATOM   2607  OD1 ASN   336      19.148  -5.334   1.108  1.00 66.51           O  
ATOM   2608  N   LEU   337      17.108  -8.513   4.644  1.00 81.38           N  
ATOM   2609  CA  LEU   337      17.012  -9.511   5.703  1.00 81.14           C  
ATOM   2610  C   LEU   337      16.933 -10.918   5.119  1.00 79.66           C  
ATOM   2611  CB  LEU   337      15.789  -9.242   6.584  1.00 80.39           C  
ATOM   2612  O   LEU   337      16.775 -11.083   3.907  1.00 76.42           O  
ATOM   2613  CG  LEU   337      15.752  -7.890   7.299  1.00 83.82           C  
ATOM   2614  CD1 LEU   337      14.468  -7.755   8.111  1.00 83.47           C  
ATOM   2615  CD2 LEU   337      16.976  -7.725   8.193  1.00 83.84           C  
ATOM   2616  N   ARG   338      17.042 -11.960   5.816  1.00 78.04           N  
ATOM   2617  CA  ARG   338      17.281 -13.337   5.397  1.00 78.10           C  
ATOM   2618  C   ARG   338      16.002 -13.978   4.867  1.00 80.06           C  
ATOM   2619  CB  ARG   338      17.839 -14.163   6.558  1.00 74.05           C  
ATOM   2620  O   ARG   338      15.987 -15.165   4.536  1.00 77.64           O  
ATOM   2621  CG  ARG   338      19.276 -13.824   6.920  1.00 69.69           C  
ATOM   2622  CD  ARG   338      19.838 -14.787   7.957  1.00 67.81           C  
ATOM   2623  NE  ARG   338      21.237 -14.498   8.258  1.00 54.59           N  
ATOM   2624  NH1 ARG   338      21.538 -16.336   9.625  1.00 45.98           N  
ATOM   2625  NH2 ARG   338      23.273 -14.884   9.249  1.00 42.11           N  
ATOM   2626  CZ  ARG   338      22.013 -15.240   9.043  1.00 61.88           C  
ATOM   2627  N   GLY   339      14.884 -13.309   4.883  1.00 81.48           N  
ATOM   2628  CA  GLY   339      13.609 -13.827   4.416  1.00 83.16           C  
ATOM   2629  C   GLY   339      12.911 -14.705   5.437  1.00 85.36           C  
ATOM   2630  O   GLY   339      12.088 -15.550   5.079  1.00 83.28           O  
ATOM   2631  N   GLN   340      13.279 -14.657   6.701  1.00 87.28           N  
ATOM   2632  CA  GLN   340      12.580 -15.409   7.737  1.00 88.34           C  
ATOM   2633  C   GLN   340      11.159 -14.887   7.932  1.00 90.69           C  
ATOM   2634  CB  GLN   340      13.348 -15.345   9.058  1.00 85.17           C  
ATOM   2635  O   GLN   340      10.951 -13.682   8.087  1.00 90.95           O  
ATOM   2636  CG  GLN   340      12.771 -16.237  10.149  1.00 76.82           C  
ATOM   2637  CD  GLN   340      13.635 -16.274  11.396  1.00 74.67           C  
ATOM   2638  NE2 GLN   340      13.046 -16.686  12.513  1.00 68.36           N  
ATOM   2639  OE1 GLN   340      14.823 -15.937  11.354  1.00 73.01           O  
ATOM   2640  N   MET   341      10.224 -15.743   7.930  1.00 94.61           N  
ATOM   2641  CA  MET   341       8.828 -15.497   8.281  1.00 95.20           C  
ATOM   2642  C   MET   341       8.443 -16.255   9.546  1.00 95.12           C  
ATOM   2643  CB  MET   341       7.905 -15.898   7.129  1.00 94.56           C  
ATOM   2644  O   MET   341       8.962 -17.342   9.806  1.00 94.58           O  
ATOM   2645  CG  MET   341       8.195 -15.167   5.828  1.00 92.60           C  
ATOM   2646  SD  MET   341       6.948 -15.523   4.529  1.00 93.66           S  
ATOM   2647  CE  MET   341       7.188 -17.311   4.336  1.00 89.77           C  
ATOM   2648  N   GLU   342       7.629 -15.756  10.407  1.00 96.80           N  
ATOM   2649  CA  GLU   342       6.895 -16.373  11.507  1.00 97.05           C  
ATOM   2650  C   GLU   342       5.387 -16.255  11.299  1.00 97.33           C  
ATOM   2651  CB  GLU   342       7.293 -15.739  12.842  1.00 96.45           C  
ATOM   2652  O   GLU   342       4.853 -15.148  11.212  1.00 97.11           O  
ATOM   2653  CG  GLU   342       8.773 -15.870  13.168  1.00 93.45           C  
ATOM   2654  CD  GLU   342       9.174 -15.143  14.442  1.00 90.88           C  
ATOM   2655  OE1 GLU   342       8.281 -14.638  15.160  1.00 91.04           O  
ATOM   2656  OE2 GLU   342      10.391 -15.076  14.724  1.00 90.02           O  
ATOM   2657  N   VAL   343       4.721 -17.345  11.217  1.00 97.96           N  
ATOM   2658  CA  VAL   343       3.273 -17.397  11.050  1.00 98.08           C  
ATOM   2659  C   VAL   343       2.609 -17.714  12.388  1.00 98.11           C  
ATOM   2660  CB  VAL   343       2.861 -18.443   9.990  1.00 97.90           C  
ATOM   2661  O   VAL   343       2.923 -18.726  13.019  1.00 97.93           O  
ATOM   2662  CG1 VAL   343       1.364 -18.356   9.699  1.00 97.49           C  
ATOM   2663  CG2 VAL   343       3.669 -18.250   8.708  1.00 97.56           C  
ATOM   2664  N   TRP   344       1.749 -16.900  12.846  1.00 98.14           N  
ATOM   2665  CA  TRP   344       1.170 -16.930  14.186  1.00 98.33           C  
ATOM   2666  C   TRP   344      -0.348 -17.055  14.120  1.00 97.86           C  
ATOM   2667  CB  TRP   344       1.558 -15.672  14.968  1.00 98.32           C  
ATOM   2668  O   TRP   344      -1.001 -16.362  13.336  1.00 96.82           O  
ATOM   2669  CG  TRP   344       3.022 -15.574  15.276  1.00 98.14           C  
ATOM   2670  CD1 TRP   344       4.005 -15.084  14.461  1.00 97.66           C  
ATOM   2671  CD2 TRP   344       3.670 -15.982  16.485  1.00 97.61           C  
ATOM   2672  CE2 TRP   344       5.048 -15.708  16.333  1.00 97.29           C  
ATOM   2673  CE3 TRP   344       3.219 -16.551  17.683  1.00 96.60           C  
ATOM   2674  NE1 TRP   344       5.225 -15.162  15.091  1.00 96.21           N  
ATOM   2675  CH2 TRP   344       5.511 -16.543  18.499  1.00 95.89           C  
ATOM   2676  CZ2 TRP   344       5.979 -15.986  17.337  1.00 95.94           C  
ATOM   2677  CZ3 TRP   344       4.147 -16.826  18.681  1.00 96.06           C  
ATOM   2678  N   ASP   345      -0.922 -17.859  14.918  1.00 98.03           N  
ATOM   2679  CA  ASP   345      -2.327 -17.841  15.314  1.00 98.10           C  
ATOM   2680  C   ASP   345      -2.606 -16.706  16.297  1.00 97.86           C  
ATOM   2681  CB  ASP   345      -2.727 -19.182  15.933  1.00 97.88           C  
ATOM   2682  O   ASP   345      -2.190 -16.764  17.456  1.00 97.44           O  
ATOM   2683  CG  ASP   345      -4.182 -19.224  16.368  1.00 97.23           C  
ATOM   2684  OD1 ASP   345      -4.852 -18.169  16.357  1.00 96.72           O  
ATOM   2685  OD2 ASP   345      -4.661 -20.321  16.727  1.00 95.72           O  
ATOM   2686  N   VAL   346      -3.380 -15.686  15.877  1.00 98.26           N  
ATOM   2687  CA  VAL   346      -3.580 -14.436  16.603  1.00 98.13           C  
ATOM   2688  C   VAL   346      -4.522 -14.668  17.783  1.00 97.73           C  
ATOM   2689  CB  VAL   346      -4.141 -13.329  15.683  1.00 97.81           C  
ATOM   2690  O   VAL   346      -4.433 -13.977  18.800  1.00 96.88           O  
ATOM   2691  CG1 VAL   346      -4.437 -12.061  16.481  1.00 96.01           C  
ATOM   2692  CG2 VAL   346      -3.163 -13.033  14.547  1.00 96.11           C  
ATOM   2693  N   LYS   347      -5.428 -15.655  17.663  1.00 97.00           N  
ATOM   2694  CA  LYS   347      -6.394 -15.946  18.718  1.00 96.91           C  
ATOM   2695  C   LYS   347      -5.717 -16.609  19.915  1.00 96.70           C  
ATOM   2696  CB  LYS   347      -7.515 -16.841  18.188  1.00 96.56           C  
ATOM   2697  O   LYS   347      -6.032 -16.295  21.065  1.00 96.35           O  
ATOM   2698  CG  LYS   347      -8.585 -17.169  19.220  1.00 94.65           C  
ATOM   2699  CD  LYS   347      -9.679 -18.050  18.629  1.00 93.00           C  
ATOM   2700  CE  LYS   347     -10.720 -18.426  19.675  1.00 91.43           C  
ATOM   2701  NZ  LYS   347     -11.778 -19.315  19.109  1.00 90.79           N  
ATOM   2702  N   ASN   348      -4.825 -17.451  19.680  1.00 96.70           N  
ATOM   2703  CA  ASN   348      -4.180 -18.258  20.710  1.00 96.77           C  
ATOM   2704  C   ASN   348      -2.765 -17.767  21.002  1.00 96.75           C  
ATOM   2705  CB  ASN   348      -4.157 -19.733  20.301  1.00 96.17           C  
ATOM   2706  O   ASN   348      -2.080 -18.314  21.869  1.00 96.31           O  
ATOM   2707  CG  ASN   348      -5.546 -20.309  20.115  1.00 93.97           C  
ATOM   2708  ND2 ASN   348      -5.823 -20.817  18.920  1.00 93.99           N  
ATOM   2709  OD1 ASN   348      -6.365 -20.297  21.038  1.00 93.39           O  
ATOM   2710  N   TYR   349      -2.193 -16.793  20.214  1.00 97.25           N  
ATOM   2711  CA  TYR   349      -0.846 -16.233  20.229  1.00 97.26           C  
ATOM   2712  C   TYR   349       0.203 -17.332  20.120  1.00 96.52           C  
ATOM   2713  CB  TYR   349      -0.617 -15.417  21.505  1.00 96.64           C  
ATOM   2714  O   TYR   349       1.212 -17.308  20.829  1.00 94.71           O  
ATOM   2715  CG  TYR   349      -1.558 -14.246  21.654  1.00 96.08           C  
ATOM   2716  CD1 TYR   349      -1.595 -13.231  20.699  1.00 94.06           C  
ATOM   2717  CD2 TYR   349      -2.410 -14.151  22.748  1.00 93.80           C  
ATOM   2718  CE1 TYR   349      -2.459 -12.150  20.833  1.00 92.69           C  
ATOM   2719  CE2 TYR   349      -3.278 -13.073  22.893  1.00 92.03           C  
ATOM   2720  OH  TYR   349      -4.153 -11.011  22.069  1.00 89.27           O  
ATOM   2721  CZ  TYR   349      -3.296 -12.079  21.931  1.00 91.50           C  
ATOM   2722  N   LYS   350      -0.159 -18.346  19.313  1.00 97.55           N  
ATOM   2723  CA  LYS   350       0.658 -19.539  19.111  1.00 97.65           C  
ATOM   2724  C   LYS   350       1.353 -19.506  17.753  1.00 97.55           C  
ATOM   2725  CB  LYS   350      -0.197 -20.802  19.231  1.00 97.02           C  
ATOM   2726  O   LYS   350       0.720 -19.227  16.732  1.00 97.38           O  
ATOM   2727  CG  LYS   350       0.596 -22.097  19.139  1.00 93.26           C  
ATOM   2728  CD  LYS   350      -0.296 -23.315  19.345  1.00 90.12           C  
ATOM   2729  CE  LYS   350       0.475 -24.613  19.151  1.00 86.57           C  
ATOM   2730  NZ  LYS   350      -0.418 -25.807  19.248  1.00 87.34           N  
ATOM   2731  N   LEU   351       2.626 -19.766  17.710  1.00 97.29           N  
ATOM   2732  CA  LEU   351       3.418 -19.929  16.496  1.00 97.51           C  
ATOM   2733  C   LEU   351       2.982 -21.170  15.725  1.00 97.24           C  
ATOM   2734  CB  LEU   351       4.908 -20.022  16.836  1.00 97.20           C  
ATOM   2735  O   LEU   351       3.008 -22.280  16.261  1.00 96.78           O  
ATOM   2736  CG  LEU   351       5.871 -20.083  15.649  1.00 96.78           C  
ATOM   2737  CD1 LEU   351       5.876 -18.754  14.901  1.00 95.94           C  
ATOM   2738  CD2 LEU   351       7.276 -20.443  16.119  1.00 95.87           C  
ATOM   2739  N   ILE   352       2.583 -21.041  14.458  1.00 97.35           N  
ATOM   2740  CA  ILE   352       2.151 -22.109  13.563  1.00 97.34           C  
ATOM   2741  C   ILE   352       3.357 -22.678  12.820  1.00 96.53           C  
ATOM   2742  CB  ILE   352       1.089 -21.610  12.558  1.00 97.50           C  
ATOM   2743  O   ILE   352       3.596 -23.888  12.844  1.00 95.37           O  
ATOM   2744  CG1 ILE   352      -0.134 -21.062  13.303  1.00 97.51           C  
ATOM   2745  CG2 ILE   352       0.687 -22.731  11.595  1.00 97.56           C  
ATOM   2746  CD1 ILE   352      -1.156 -20.384  12.400  1.00 97.17           C  
ATOM   2747  N   SER   353       4.177 -21.801  12.166  1.00 95.87           N  
ATOM   2748  CA  SER   353       5.315 -22.230  11.359  1.00 96.06           C  
ATOM   2749  C   SER   353       6.360 -21.125  11.246  1.00 95.92           C  
ATOM   2750  CB  SER   353       4.854 -22.652   9.963  1.00 95.94           C  
ATOM   2751  O   SER   353       6.084 -19.967  11.566  1.00 95.49           O  
ATOM   2752  OG  SER   353       4.302 -21.552   9.261  1.00 95.15           O  
ATOM   2753  N   LYS   354       7.633 -21.481  10.805  1.00 94.58           N  
ATOM   2754  CA  LYS   354       8.737 -20.549  10.592  1.00 94.32           C  
ATOM   2755  C   LYS   354       9.405 -20.787   9.241  1.00 93.12           C  
ATOM   2756  CB  LYS   354       9.767 -20.671  11.715  1.00 92.75           C  
ATOM   2757  O   LYS   354      10.590 -21.119   9.179  1.00 90.65           O  
ATOM   2758  CG  LYS   354       9.273 -20.176  13.066  1.00 89.15           C  
ATOM   2759  CD  LYS   354      10.397 -20.139  14.094  1.00 86.13           C  
ATOM   2760  CE  LYS   354       9.916 -19.592  15.431  1.00 83.71           C  
ATOM   2761  NZ  LYS   354      11.033 -19.468  16.413  1.00 82.45           N  
ATOM   2762  N   PRO   355       8.621 -20.654   8.155  1.00 93.69           N  
ATOM   2763  CA  PRO   355       9.243 -20.845   6.842  1.00 93.48           C  
ATOM   2764  C   PRO   355      10.277 -19.770   6.517  1.00 93.17           C  
ATOM   2765  CB  PRO   355       8.058 -20.772   5.876  1.00 93.44           C  
ATOM   2766  O   PRO   355      10.251 -18.685   7.104  1.00 92.33           O  
ATOM   2767  CG  PRO   355       7.055 -19.905   6.567  1.00 93.80           C  
ATOM   2768  CD  PRO   355       7.154 -20.147   8.046  1.00 94.00           C  
ATOM   2769  N   VAL   356      11.159 -20.043   5.554  1.00 91.18           N  
ATOM   2770  CA  VAL   356      12.190 -19.108   5.114  1.00 91.12           C  
ATOM   2771  C   VAL   356      12.009 -18.801   3.629  1.00 90.62           C  
ATOM   2772  CB  VAL   356      13.608 -19.663   5.375  1.00 89.72           C  
ATOM   2773  O   VAL   356      12.240 -19.663   2.778  1.00 89.19           O  
ATOM   2774  CG1 VAL   356      14.671 -18.653   4.947  1.00 86.47           C  
ATOM   2775  CG2 VAL   356      13.776 -20.027   6.849  1.00 86.33           C  
ATOM   2776  N   ALA   357      11.642 -17.583   3.369  1.00 91.21           N  
ATOM   2777  CA  ALA   357      11.501 -17.067   2.010  1.00 90.71           C  
ATOM   2778  C   ALA   357      12.698 -16.203   1.624  1.00 89.31           C  
ATOM   2779  CB  ALA   357      10.207 -16.268   1.876  1.00 90.05           C  
ATOM   2780  O   ALA   357      12.581 -14.980   1.519  1.00 86.24           O  
ATOM   2781  N   SER   358      13.791 -16.884   1.389  1.00 85.26           N  
ATOM   2782  CA  SER   358      15.052 -16.202   1.121  1.00 84.71           C  
ATOM   2783  C   SER   358      14.924 -15.243  -0.058  1.00 84.49           C  
ATOM   2784  CB  SER   358      16.163 -17.216   0.846  1.00 82.96           C  
ATOM   2785  O   SER   358      14.261 -15.557  -1.049  1.00 82.26           O  
ATOM   2786  OG  SER   358      16.297 -18.122   1.927  1.00 76.79           O  
ATOM   2787  N   ASP   359      15.464 -13.989   0.091  1.00 82.74           N  
ATOM   2788  CA  ASP   359      15.667 -12.934  -0.897  1.00 83.08           C  
ATOM   2789  C   ASP   359      14.336 -12.328  -1.336  1.00 83.94           C  
ATOM   2790  CB  ASP   359      16.425 -13.474  -2.112  1.00 81.59           C  
ATOM   2791  O   ASP   359      14.300 -11.465  -2.216  1.00 82.91           O  
ATOM   2792  CG  ASP   359      17.772 -14.075  -1.751  1.00 78.12           C  
ATOM   2793  OD1 ASP   359      18.529 -13.453  -0.975  1.00 76.23           O  
ATOM   2794  OD2 ASP   359      18.080 -15.179  -2.250  1.00 77.11           O  
ATOM   2795  N   SER   360      13.212 -12.764  -0.724  1.00 88.31           N  
ATOM   2796  CA  SER   360      11.905 -12.241  -1.109  1.00 88.58           C  
ATOM   2797  C   SER   360      11.817 -10.738  -0.866  1.00 88.47           C  
ATOM   2798  CB  SER   360      10.793 -12.957  -0.341  1.00 87.82           C  
ATOM   2799  O   SER   360      12.232 -10.250   0.187  1.00 87.57           O  
ATOM   2800  OG  SER   360      10.707 -14.316  -0.730  1.00 87.03           O  
ATOM   2801  N   THR   361      11.235 -10.019  -1.794  1.00 85.06           N  
ATOM   2802  CA  THR   361      11.034  -8.575  -1.758  1.00 85.11           C  
ATOM   2803  C   THR   361       9.547  -8.235  -1.779  1.00 85.49           C  
ATOM   2804  CB  THR   361      11.738  -7.883  -2.941  1.00 83.85           C  
ATOM   2805  O   THR   361       9.164  -7.084  -1.556  1.00 84.76           O  
ATOM   2806  CG2 THR   361      13.250  -8.073  -2.868  1.00 81.37           C  
ATOM   2807  OG1 THR   361      11.257  -8.443  -4.169  1.00 82.76           O  
ATOM   2808  N   TYR   362       8.716  -9.196  -1.957  1.00 87.23           N  
ATOM   2809  CA  TYR   362       7.269  -9.039  -2.053  1.00 88.91           C  
ATOM   2810  C   TYR   362       6.549 -10.126  -1.263  1.00 90.71           C  
ATOM   2811  CB  TYR   362       6.821  -9.073  -3.517  1.00 87.88           C  
ATOM   2812  O   TYR   362       7.010 -11.268  -1.205  1.00 91.42           O  
ATOM   2813  CG  TYR   362       5.340  -8.845  -3.703  1.00 85.18           C  
ATOM   2814  CD1 TYR   362       4.799  -7.564  -3.628  1.00 82.61           C  
ATOM   2815  CD2 TYR   362       4.481  -9.909  -3.954  1.00 83.36           C  
ATOM   2816  CE1 TYR   362       3.435  -7.348  -3.798  1.00 83.01           C  
ATOM   2817  CE2 TYR   362       3.115  -9.705  -4.125  1.00 82.99           C  
ATOM   2818  OH  TYR   362       1.252  -8.216  -4.214  1.00 77.89           O  
ATOM   2819  CZ  TYR   362       2.603  -8.424  -4.046  1.00 81.36           C  
ATOM   2820  N   PHE   363       5.369  -9.753  -0.720  1.00 93.32           N  
ATOM   2821  CA  PHE   363       4.456 -10.616   0.020  1.00 94.50           C  
ATOM   2822  C   PHE   363       3.006 -10.261  -0.288  1.00 93.72           C  
ATOM   2823  CB  PHE   363       4.715 -10.508   1.526  1.00 94.73           C  
ATOM   2824  O   PHE   363       2.646  -9.083  -0.334  1.00 93.04           O  
ATOM   2825  CG  PHE   363       3.792 -11.353   2.363  1.00 95.97           C  
ATOM   2826  CD1 PHE   363       4.192 -12.604   2.817  1.00 95.64           C  
ATOM   2827  CD2 PHE   363       2.523 -10.896   2.695  1.00 95.62           C  
ATOM   2828  CE1 PHE   363       3.340 -13.388   3.591  1.00 95.35           C  
ATOM   2829  CE2 PHE   363       1.666 -11.674   3.468  1.00 95.11           C  
ATOM   2830  CZ  PHE   363       2.076 -12.919   3.914  1.00 95.09           C  
ATOM   2831  N   ALA   364       2.159 -11.290  -0.389  1.00 95.60           N  
ATOM   2832  CA  ALA   364       0.712 -11.095  -0.436  1.00 95.98           C  
ATOM   2833  C   ALA   364      -0.025 -12.337   0.058  1.00 96.48           C  
ATOM   2834  CB  ALA   364       0.268 -10.744  -1.853  1.00 94.59           C  
ATOM   2835  O   ALA   364       0.273 -13.454  -0.371  1.00 96.23           O  
ATOM   2836  N   TRP   365      -1.031 -12.134   0.825  1.00 96.64           N  
ATOM   2837  CA  TRP   365      -1.989 -13.193   1.128  1.00 96.91           C  
ATOM   2838  C   TRP   365      -2.856 -13.506  -0.088  1.00 95.91           C  
ATOM   2839  CB  TRP   365      -2.874 -12.795   2.312  1.00 97.04           C  
ATOM   2840  O   TRP   365      -3.312 -12.596  -0.784  1.00 94.17           O  
ATOM   2841  CG  TRP   365      -2.214 -12.961   3.648  1.00 97.09           C  
ATOM   2842  CD1 TRP   365      -1.726 -11.970   4.454  1.00 96.37           C  
ATOM   2843  CD2 TRP   365      -1.966 -14.193   4.331  1.00 96.15           C  
ATOM   2844  CE2 TRP   365      -1.323 -13.875   5.548  1.00 95.93           C  
ATOM   2845  CE3 TRP   365      -2.225 -15.538   4.033  1.00 93.45           C  
ATOM   2846  NE1 TRP   365      -1.189 -12.513   5.599  1.00 92.41           N  
ATOM   2847  CH2 TRP   365      -1.202 -16.160   6.150  1.00 92.66           C  
ATOM   2848  CZ2 TRP   365      -0.936 -14.853   6.467  1.00 92.87           C  
ATOM   2849  CZ3 TRP   365      -1.840 -16.510   4.948  1.00 92.74           C  
ATOM   2850  N   CYS   366      -3.088 -14.736  -0.309  1.00 97.22           N  
ATOM   2851  CA  CYS   366      -4.225 -15.147  -1.126  1.00 97.17           C  
ATOM   2852  C   CYS   366      -5.542 -14.785  -0.450  1.00 96.94           C  
ATOM   2853  CB  CYS   366      -4.176 -16.651  -1.394  1.00 96.72           C  
ATOM   2854  O   CYS   366      -5.645 -14.823   0.778  1.00 96.27           O  
ATOM   2855  SG  CYS   366      -5.378 -17.211  -2.621  1.00 96.45           S  
ATOM   2856  N   PRO   367      -6.584 -14.426  -1.202  1.00 95.92           N  
ATOM   2857  CA  PRO   367      -7.875 -14.015  -0.646  1.00 95.99           C  
ATOM   2858  C   PRO   367      -8.531 -15.109   0.194  1.00 95.75           C  
ATOM   2859  CB  PRO   367      -8.712 -13.705  -1.890  1.00 95.40           C  
ATOM   2860  O   PRO   367      -9.351 -14.813   1.067  1.00 95.01           O  
ATOM   2861  CG  PRO   367      -7.725 -13.227  -2.905  1.00 94.27           C  
ATOM   2862  CD  PRO   367      -6.466 -14.033  -2.762  1.00 93.31           C  
ATOM   2863  N   ASP   368      -8.162 -16.345   0.047  1.00 96.11           N  
ATOM   2864  CA  ASP   368      -8.725 -17.482   0.769  1.00 96.01           C  
ATOM   2865  C   ASP   368      -8.194 -17.542   2.199  1.00 95.90           C  
ATOM   2866  CB  ASP   368      -8.415 -18.790   0.037  1.00 95.70           C  
ATOM   2867  O   ASP   368      -8.760 -18.234   3.049  1.00 95.39           O  
ATOM   2868  CG  ASP   368      -6.933 -19.122   0.019  1.00 94.73           C  
ATOM   2869  OD1 ASP   368      -6.142 -18.418   0.684  1.00 93.99           O  
ATOM   2870  OD2 ASP   368      -6.553 -20.094  -0.669  1.00 92.70           O  
ATOM   2871  N   GLY   369      -7.067 -16.819   2.482  1.00 96.66           N  
ATOM   2872  CA  GLY   369      -6.436 -16.685   3.786  1.00 96.79           C  
ATOM   2873  C   GLY   369      -5.630 -17.905   4.187  1.00 96.72           C  
ATOM   2874  O   GLY   369      -5.237 -18.042   5.348  1.00 96.04           O  
ATOM   2875  N   GLU   370      -5.311 -18.834   3.215  1.00 97.02           N  
ATOM   2876  CA  GLU   370      -4.533 -20.044   3.463  1.00 97.04           C  
ATOM   2877  C   GLU   370      -3.185 -19.990   2.750  1.00 97.06           C  
ATOM   2878  CB  GLU   370      -5.313 -21.285   3.020  1.00 96.16           C  
ATOM   2879  O   GLU   370      -2.187 -20.506   3.256  1.00 96.73           O  
ATOM   2880  CG  GLU   370      -6.585 -21.529   3.819  1.00 91.55           C  
ATOM   2881  CD  GLU   370      -7.165 -22.920   3.613  1.00 88.23           C  
ATOM   2882  OE1 GLU   370      -7.463 -23.288   2.454  1.00 87.26           O  
ATOM   2883  OE2 GLU   370      -7.323 -23.647   4.619  1.00 85.93           O  
ATOM   2884  N   HIS   371      -3.178 -19.408   1.624  1.00 96.93           N  
ATOM   2885  CA  HIS   371      -1.979 -19.403   0.794  1.00 97.16           C  
ATOM   2886  C   HIS   371      -1.271 -18.054   0.857  1.00 97.21           C  
ATOM   2887  CB  HIS   371      -2.330 -19.744  -0.655  1.00 96.98           C  
ATOM   2888  O   HIS   371      -1.922 -17.008   0.916  1.00 96.96           O  
ATOM   2889  CG  HIS   371      -3.027 -21.058  -0.810  1.00 96.36           C  
ATOM   2890  CD2 HIS   371      -2.549 -22.288  -1.112  1.00 94.87           C  
ATOM   2891  ND1 HIS   371      -4.389 -21.201  -0.652  1.00 94.20           N  
ATOM   2892  CE1 HIS   371      -4.718 -22.467  -0.850  1.00 94.03           C  
ATOM   2893  NE2 HIS   371      -3.620 -23.147  -1.131  1.00 94.23           N  
ATOM   2894  N   ILE   372      -0.035 -18.042   0.861  1.00 97.28           N  
ATOM   2895  CA  ILE   372       0.865 -16.895   0.899  1.00 97.37           C  
ATOM   2896  C   ILE   372       1.717 -16.864  -0.367  1.00 97.22           C  
ATOM   2897  CB  ILE   372       1.768 -16.926   2.153  1.00 97.27           C  
ATOM   2898  O   ILE   372       2.362 -17.857  -0.713  1.00 96.79           O  
ATOM   2899  CG1 ILE   372       0.917 -16.850   3.426  1.00 96.90           C  
ATOM   2900  CG2 ILE   372       2.792 -15.789   2.109  1.00 96.91           C  
ATOM   2901  CD1 ILE   372       1.667 -17.231   4.695  1.00 96.10           C  
ATOM   2902  N   LEU   373       1.723 -15.774  -1.029  1.00 96.75           N  
ATOM   2903  CA  LEU   373       2.639 -15.452  -2.118  1.00 96.87           C  
ATOM   2904  C   LEU   373       3.853 -14.689  -1.599  1.00 96.61           C  
ATOM   2905  CB  LEU   373       1.924 -14.628  -3.193  1.00 96.58           C  
ATOM   2906  O   LEU   373       3.710 -13.622  -0.997  1.00 95.98           O  
ATOM   2907  CG  LEU   373       2.805 -14.053  -4.303  1.00 95.65           C  
ATOM   2908  CD1 LEU   373       3.423 -15.179  -5.126  1.00 93.96           C  
ATOM   2909  CD2 LEU   373       1.999 -13.114  -5.193  1.00 93.76           C  
ATOM   2910  N   THR   374       5.045 -15.189  -1.888  1.00 94.73           N  
ATOM   2911  CA  THR   374       6.283 -14.427  -1.774  1.00 94.71           C  
ATOM   2912  C   THR   374       7.002 -14.360  -3.119  1.00 94.04           C  
ATOM   2913  CB  THR   374       7.222 -15.040  -0.718  1.00 94.39           C  
ATOM   2914  O   THR   374       6.965 -15.315  -3.897  1.00 93.04           O  
ATOM   2915  CG2 THR   374       6.546 -15.103   0.648  1.00 93.61           C  
ATOM   2916  OG1 THR   374       7.583 -16.367  -1.122  1.00 94.03           O  
ATOM   2917  N   ALA   375       7.719 -13.249  -3.405  1.00 92.47           N  
ATOM   2918  CA  ALA   375       8.432 -13.116  -4.673  1.00 92.31           C  
ATOM   2919  C   ALA   375       9.693 -12.273  -4.507  1.00 91.39           C  
ATOM   2920  CB  ALA   375       7.521 -12.503  -5.734  1.00 91.82           C  
ATOM   2921  O   ALA   375       9.744 -11.382  -3.655  1.00 90.04           O  
ATOM   2922  N   THR   376      10.689 -12.589  -5.291  1.00 89.33           N  
ATOM   2923  CA  THR   376      11.846 -11.733  -5.532  1.00 88.74           C  
ATOM   2924  C   THR   376      11.711 -11.007  -6.868  1.00 87.91           C  
ATOM   2925  CB  THR   376      13.154 -12.544  -5.516  1.00 87.48           C  
ATOM   2926  O   THR   376      11.915 -11.603  -7.928  1.00 85.93           O  
ATOM   2927  CG2 THR   376      14.370 -11.629  -5.620  1.00 81.50           C  
ATOM   2928  OG1 THR   376      13.234 -13.288  -4.293  1.00 83.33           O  
ATOM   2929  N   CYS   377      11.288  -9.773  -6.785  1.00 84.85           N  
ATOM   2930  CA  CYS   377      11.015  -8.946  -7.956  1.00 83.98           C  
ATOM   2931  C   CYS   377      12.203  -8.047  -8.276  1.00 81.53           C  
ATOM   2932  CB  CYS   377       9.766  -8.096  -7.732  1.00 82.02           C  
ATOM   2933  O   CYS   377      12.831  -7.494  -7.371  1.00 77.64           O  
ATOM   2934  SG  CYS   377       8.262  -9.064  -7.481  1.00 88.44           S  
ATOM   2935  N   ALA   378      12.797  -8.102  -9.550  1.00 71.66           N  
ATOM   2936  CA  ALA   378      13.757  -7.139 -10.084  1.00 68.98           C  
ATOM   2937  C   ALA   378      13.259  -5.709  -9.902  1.00 69.58           C  
ATOM   2938  CB  ALA   378      14.029  -7.422 -11.560  1.00 62.10           C  
ATOM   2939  O   ALA   378      12.059  -5.479  -9.736  1.00 63.07           O  
ATOM   2940  N   PRO   379      14.280  -4.767 -10.182  1.00 59.82           N  
ATOM   2941  CA  PRO   379      15.719  -4.902 -10.420  1.00 58.26           C  
ATOM   2942  C   PRO   379      16.494  -5.273  -9.158  1.00 59.69           C  
ATOM   2943  CB  PRO   379      16.125  -3.515 -10.923  1.00 50.22           C  
ATOM   2944  O   PRO   379      17.727  -5.225  -9.150  1.00 54.94           O  
ATOM   2945  CG  PRO   379      15.191  -2.571 -10.237  1.00 45.52           C  
ATOM   2946  CD  PRO   379      13.870  -3.259 -10.049  1.00 46.56           C  
ATOM   2947  N   ARG   380      15.819  -5.464  -8.170  1.00 56.94           N  
ATOM   2948  CA  ARG   380      16.561  -5.424  -6.914  1.00 55.57           C  
ATOM   2949  C   ARG   380      17.548  -6.583  -6.824  1.00 56.97           C  
ATOM   2950  CB  ARG   380      15.604  -5.457  -5.721  1.00 52.08           C  
ATOM   2951  O   ARG   380      18.698  -6.397  -6.421  1.00 54.86           O  
ATOM   2952  CG  ARG   380      14.952  -4.117  -5.417  1.00 49.62           C  
ATOM   2953  CD  ARG   380      14.173  -4.153  -4.110  1.00 50.54           C  
ATOM   2954  NE  ARG   380      13.602  -2.849  -3.787  1.00 43.53           N  
ATOM   2955  NH1 ARG   380      12.779  -3.489  -1.725  1.00 37.34           N  
ATOM   2956  NH2 ARG   380      12.474  -1.343  -2.470  1.00 34.73           N  
ATOM   2957  CZ  ARG   380      12.953  -2.563  -2.661  1.00 50.06           C  
ATOM   2958  N   LEU   381      17.195  -7.673  -7.387  1.00 58.69           N  
ATOM   2959  CA  LEU   381      18.023  -8.872  -7.317  1.00 57.07           C  
ATOM   2960  C   LEU   381      17.821  -9.745  -8.551  1.00 58.88           C  
ATOM   2961  CB  LEU   381      17.701  -9.674  -6.053  1.00 53.86           C  
ATOM   2962  O   LEU   381      16.684 -10.016  -8.946  1.00 56.18           O  
ATOM   2963  CG  LEU   381      17.985  -8.980  -4.720  1.00 51.33           C  
ATOM   2964  CD1 LEU   381      17.520  -9.853  -3.559  1.00 48.81           C  
ATOM   2965  CD2 LEU   381      19.470  -8.657  -4.591  1.00 50.55           C  
ATOM   2966  N   ARG   382      18.957  -9.922  -9.299  1.00 63.51           N  
ATOM   2967  CA  ARG   382      18.962 -10.915 -10.368  1.00 61.98           C  
ATOM   2968  C   ARG   382      19.191 -12.317  -9.813  1.00 63.29           C  
ATOM   2969  CB  ARG   382      20.034 -10.582 -11.408  1.00 58.96           C  
ATOM   2970  O   ARG   382      19.222 -13.292 -10.567  1.00 61.23           O  
ATOM   2971  CG  ARG   382      19.736  -9.333 -12.222  1.00 56.84           C  
ATOM   2972  CD  ARG   382      20.731  -9.151 -13.359  1.00 57.25           C  
ATOM   2973  NE  ARG   382      20.397  -7.996 -14.188  1.00 46.45           N  
ATOM   2974  NH1 ARG   382      21.918  -8.491 -15.855  1.00 43.19           N  
ATOM   2975  NH2 ARG   382      20.587  -6.632 -16.026  1.00 41.23           N  
ATOM   2976  CZ  ARG   382      20.968  -7.709 -15.354  1.00 57.19           C  
ATOM   2977  N   VAL   383      19.302 -12.280  -8.544  1.00 69.20           N  
ATOM   2978  CA  VAL   383      19.503 -13.540  -7.836  1.00 69.15           C  
ATOM   2979  C   VAL   383      18.172 -14.040  -7.281  1.00 69.89           C  
ATOM   2980  CB  VAL   383      20.535 -13.392  -6.695  1.00 66.18           C  
ATOM   2981  O   VAL   383      17.387 -13.260  -6.736  1.00 67.33           O  
ATOM   2982  CG1 VAL   383      20.942 -14.761  -6.154  1.00 61.10           C  
ATOM   2983  CG2 VAL   383      21.760 -12.619  -7.182  1.00 61.05           C  
ATOM   2984  N   ASN   384      17.853 -15.272  -7.600  1.00 73.84           N  
ATOM   2985  CA  ASN   384      16.677 -16.020  -7.168  1.00 74.36           C  
ATOM   2986  C   ASN   384      15.385 -15.324  -7.588  1.00 76.94           C  
ATOM   2987  CB  ASN   384      16.700 -16.229  -5.653  1.00 70.41           C  
ATOM   2988  O   ASN   384      14.425 -15.271  -6.816  1.00 73.99           O  
ATOM   2989  CG  ASN   384      17.891 -17.047  -5.194  1.00 67.64           C  
ATOM   2990  ND2 ASN   384      18.302 -16.848  -3.947  1.00 65.50           N  
ATOM   2991  OD1 ASN   384      18.437 -17.851  -5.954  1.00 66.73           O  
ATOM   2992  N   ASN   385      15.397 -14.700  -8.725  1.00 81.43           N  
ATOM   2993  CA  ASN   385      14.189 -14.112  -9.295  1.00 83.20           C  
ATOM   2994  C   ASN   385      13.106 -15.163  -9.520  1.00 84.26           C  
ATOM   2995  CB  ASN   385      14.511 -13.393 -10.607  1.00 78.56           C  
ATOM   2996  O   ASN   385      13.362 -16.205 -10.127  1.00 82.12           O  
ATOM   2997  CG  ASN   385      15.196 -12.058 -10.389  1.00 70.47           C  
ATOM   2998  ND2 ASN   385      15.662 -11.446 -11.471  1.00 63.45           N  
ATOM   2999  OD1 ASN   385      15.308 -11.582  -9.256  1.00 65.09           O  
ATOM   3000  N   GLY   386      12.034 -14.959  -8.940  1.00 90.40           N  
ATOM   3001  CA  GLY   386      10.901 -15.870  -8.988  1.00 91.44           C  
ATOM   3002  C   GLY   386       9.908 -15.648  -7.864  1.00 92.39           C  
ATOM   3003  O   GLY   386      10.039 -14.697  -7.091  1.00 92.31           O  
ATOM   3004  N   TYR   387       8.882 -16.526  -7.825  1.00 93.65           N  
ATOM   3005  CA  TYR   387       7.916 -16.444  -6.735  1.00 94.38           C  
ATOM   3006  C   TYR   387       7.627 -17.824  -6.158  1.00 94.46           C  
ATOM   3007  CB  TYR   387       6.615 -15.797  -7.219  1.00 94.22           C  
ATOM   3008  O   TYR   387       7.844 -18.840  -6.822  1.00 94.14           O  
ATOM   3009  CG  TYR   387       5.887 -16.605  -8.266  1.00 94.22           C  
ATOM   3010  CD1 TYR   387       6.118 -16.391  -9.623  1.00 93.26           C  
ATOM   3011  CD2 TYR   387       4.968 -17.582  -7.901  1.00 93.24           C  
ATOM   3012  CE1 TYR   387       5.449 -17.132 -10.592  1.00 92.80           C  
ATOM   3013  CE2 TYR   387       4.293 -18.329  -8.861  1.00 92.94           C  
ATOM   3014  OH  TYR   387       3.875 -18.834 -11.156  1.00 90.54           O  
ATOM   3015  CZ  TYR   387       4.540 -18.098 -10.201  1.00 92.53           C  
ATOM   3016  N   LYS   388       7.235 -17.924  -4.946  1.00 94.15           N  
ATOM   3017  CA  LYS   388       6.799 -19.110  -4.213  1.00 94.60           C  
ATOM   3018  C   LYS   388       5.393 -18.922  -3.649  1.00 94.99           C  
ATOM   3019  CB  LYS   388       7.777 -19.432  -3.083  1.00 94.14           C  
ATOM   3020  O   LYS   388       5.050 -17.838  -3.171  1.00 94.89           O  
ATOM   3021  CG  LYS   388       9.184 -19.765  -3.558  1.00 92.57           C  
ATOM   3022  CD  LYS   388      10.128 -20.003  -2.386  1.00 91.01           C  
ATOM   3023  CE  LYS   388      11.559 -20.229  -2.857  1.00 89.37           C  
ATOM   3024  NZ  LYS   388      12.498 -20.405  -1.709  1.00 87.32           N  
ATOM   3025  N   ILE   389       4.609 -19.929  -3.726  1.00 96.40           N  
ATOM   3026  CA  ILE   389       3.327 -20.037  -3.037  1.00 96.50           C  
ATOM   3027  C   ILE   389       3.444 -21.026  -1.880  1.00 96.51           C  
ATOM   3028  CB  ILE   389       2.202 -20.472  -4.002  1.00 96.06           C  
ATOM   3029  O   ILE   389       3.848 -22.175  -2.075  1.00 96.14           O  
ATOM   3030  CG1 ILE   389       2.176 -19.563  -5.237  1.00 94.79           C  
ATOM   3031  CG2 ILE   389       0.846 -20.465  -3.289  1.00 94.84           C  
ATOM   3032  CD1 ILE   389       1.917 -18.096  -4.921  1.00 92.36           C  
ATOM   3033  N   TRP   390       3.141 -20.561  -0.764  1.00 95.35           N  
ATOM   3034  CA  TRP   390       3.197 -21.272   0.510  1.00 96.08           C  
ATOM   3035  C   TRP   390       1.795 -21.548   1.041  1.00 95.26           C  
ATOM   3036  CB  TRP   390       3.997 -20.469   1.539  1.00 95.91           C  
ATOM   3037  O   TRP   390       0.906 -20.700   0.936  1.00 93.99           O  
ATOM   3038  CG  TRP   390       5.273 -19.892   1.003  1.00 95.21           C  
ATOM   3039  CD1 TRP   390       5.413 -18.761   0.248  1.00 93.51           C  
ATOM   3040  CD2 TRP   390       6.590 -20.422   1.179  1.00 93.78           C  
ATOM   3041  CE2 TRP   390       7.482 -19.560   0.503  1.00 94.25           C  
ATOM   3042  CE3 TRP   390       7.104 -21.544   1.844  1.00 94.99           C  
ATOM   3043  NE1 TRP   390       6.739 -18.556  -0.056  1.00 94.79           N  
ATOM   3044  CH2 TRP   390       9.336 -20.890   1.131  1.00 93.52           C  
ATOM   3045  CZ2 TRP   390       8.860 -19.786   0.473  1.00 93.97           C  
ATOM   3046  CZ3 TRP   390       8.476 -21.767   1.813  1.00 94.13           C  
ATOM   3047  N   HIS   391       1.579 -22.670   1.686  1.00 96.61           N  
ATOM   3048  CA  HIS   391       0.539 -22.787   2.702  1.00 96.77           C  
ATOM   3049  C   HIS   391       0.979 -22.152   4.017  1.00 96.74           C  
ATOM   3050  CB  HIS   391       0.171 -24.254   2.925  1.00 96.63           C  
ATOM   3051  O   HIS   391       2.162 -22.186   4.363  1.00 96.40           O  
ATOM   3052  CG  HIS   391      -1.020 -24.447   3.809  1.00 95.90           C  
ATOM   3053  CD2 HIS   391      -2.345 -24.351   3.550  1.00 94.19           C  
ATOM   3054  ND1 HIS   391      -0.910 -24.777   5.143  1.00 93.22           N  
ATOM   3055  CE1 HIS   391      -2.121 -24.878   5.666  1.00 93.72           C  
ATOM   3056  NE2 HIS   391      -3.009 -24.624   4.720  1.00 94.14           N  
ATOM   3057  N   TYR   392       0.043 -21.597   4.843  1.00 97.64           N  
ATOM   3058  CA  TYR   392       0.390 -20.861   6.053  1.00 97.77           C  
ATOM   3059  C   TYR   392       1.055 -21.775   7.075  1.00 97.32           C  
ATOM   3060  CB  TYR   392      -0.857 -20.214   6.665  1.00 97.69           C  
ATOM   3061  O   TYR   392       1.785 -21.307   7.953  1.00 96.40           O  
ATOM   3062  CG  TYR   392      -1.848 -21.209   7.218  1.00 97.45           C  
ATOM   3063  CD1 TYR   392      -3.020 -21.511   6.530  1.00 96.60           C  
ATOM   3064  CD2 TYR   392      -1.614 -21.848   8.431  1.00 96.43           C  
ATOM   3065  CE1 TYR   392      -3.937 -22.426   7.037  1.00 95.75           C  
ATOM   3066  CE2 TYR   392      -2.524 -22.765   8.948  1.00 95.75           C  
ATOM   3067  OH  TYR   392      -4.585 -23.953   8.752  1.00 94.79           O  
ATOM   3068  CZ  TYR   392      -3.680 -23.047   8.245  1.00 95.45           C  
ATOM   3069  N   THR   393       0.992 -23.098   6.929  1.00 97.17           N  
ATOM   3070  CA  THR   393       1.653 -24.076   7.786  1.00 97.06           C  
ATOM   3071  C   THR   393       3.122 -24.226   7.402  1.00 96.44           C  
ATOM   3072  CB  THR   393       0.957 -25.448   7.708  1.00 96.67           C  
ATOM   3073  O   THR   393       3.849 -25.021   8.003  1.00 95.16           O  
ATOM   3074  CG2 THR   393      -0.477 -25.367   8.221  1.00 94.24           C  
ATOM   3075  OG1 THR   393       0.941 -25.892   6.346  1.00 94.87           O  
ATOM   3076  N   GLY   394       3.577 -23.538   6.392  1.00 95.15           N  
ATOM   3077  CA  GLY   394       4.981 -23.411   6.035  1.00 94.87           C  
ATOM   3078  C   GLY   394       5.387 -24.311   4.883  1.00 93.83           C  
ATOM   3079  O   GLY   394       6.546 -24.305   4.463  1.00 91.99           O  
ATOM   3080  N   SER   395       4.456 -25.080   4.292  1.00 94.58           N  
ATOM   3081  CA  SER   395       4.719 -25.936   3.139  1.00 94.70           C  
ATOM   3082  C   SER   395       4.737 -25.129   1.845  1.00 94.84           C  
ATOM   3083  CB  SER   395       3.670 -27.045   3.044  1.00 93.88           C  
ATOM   3084  O   SER   395       3.814 -24.359   1.574  1.00 94.44           O  
ATOM   3085  OG  SER   395       3.651 -27.822   4.229  1.00 88.17           O  
ATOM   3086  N   ILE   396       5.785 -25.322   0.972  1.00 94.57           N  
ATOM   3087  CA  ILE   396       5.829 -24.761  -0.374  1.00 94.66           C  
ATOM   3088  C   ILE   396       4.958 -25.596  -1.309  1.00 94.44           C  
ATOM   3089  CB  ILE   396       7.277 -24.691  -0.909  1.00 93.66           C  
ATOM   3090  O   ILE   396       5.218 -26.784  -1.515  1.00 93.66           O  
ATOM   3091  CG1 ILE   396       8.172 -23.924   0.070  1.00 89.82           C  
ATOM   3092  CG2 ILE   396       7.307 -24.049  -2.299  1.00 89.61           C  
ATOM   3093  CD1 ILE   396       9.653 -23.965  -0.283  1.00 86.53           C  
ATOM   3094  N   LEU   397       3.988 -25.009  -1.864  1.00 95.01           N  
ATOM   3095  CA  LEU   397       3.037 -25.684  -2.742  1.00 94.84           C  
ATOM   3096  C   LEU   397       3.429 -25.509  -4.205  1.00 93.97           C  
ATOM   3097  CB  LEU   397       1.622 -25.146  -2.512  1.00 94.80           C  
ATOM   3098  O   LEU   397       3.209 -26.405  -5.022  1.00 92.64           O  
ATOM   3099  CG  LEU   397       1.075 -25.264  -1.089  1.00 94.19           C  
ATOM   3100  CD1 LEU   397      -0.352 -24.727  -1.023  1.00 92.54           C  
ATOM   3101  CD2 LEU   397       1.129 -26.711  -0.612  1.00 92.20           C  
ATOM   3102  N   HIS   398       4.014 -24.365  -4.527  1.00 94.97           N  
ATOM   3103  CA  HIS   398       4.470 -24.041  -5.874  1.00 95.25           C  
ATOM   3104  C   HIS   398       5.698 -23.138  -5.838  1.00 95.27           C  
ATOM   3105  CB  HIS   398       3.350 -23.373  -6.673  1.00 95.05           C  
ATOM   3106  O   HIS   398       5.800 -22.255  -4.984  1.00 94.92           O  
ATOM   3107  CG  HIS   398       3.706 -23.110  -8.101  1.00 93.90           C  
ATOM   3108  CD2 HIS   398       3.961 -21.952  -8.755  1.00 91.87           C  
ATOM   3109  ND1 HIS   398       3.829 -24.116  -9.035  1.00 91.42           N  
ATOM   3110  CE1 HIS   398       4.148 -23.586 -10.204  1.00 91.30           C  
ATOM   3111  NE2 HIS   398       4.234 -22.275 -10.061  1.00 91.85           N  
ATOM   3112  N   LYS   399       6.547 -23.377  -6.766  1.00 94.34           N  
ATOM   3113  CA  LYS   399       7.736 -22.569  -7.021  1.00 94.13           C  
ATOM   3114  C   LYS   399       7.915 -22.309  -8.514  1.00 93.35           C  
ATOM   3115  CB  LYS   399       8.982 -23.253  -6.456  1.00 93.35           C  
ATOM   3116  O   LYS   399       7.883 -23.242  -9.320  1.00 92.14           O  
ATOM   3117  CG  LYS   399      10.245 -22.410  -6.546  1.00 91.64           C  
ATOM   3118  CD  LYS   399      11.462 -23.169  -6.031  1.00 90.62           C  
ATOM   3119  CE  LYS   399      12.734 -22.345  -6.164  1.00 88.78           C  
ATOM   3120  NZ  LYS   399      13.952 -23.208  -6.217  1.00 86.71           N  
ATOM   3121  N   TYR   400       8.148 -21.068  -8.780  1.00 93.65           N  
ATOM   3122  CA  TYR   400       8.506 -20.619 -10.121  1.00 93.51           C  
ATOM   3123  C   TYR   400       9.829 -19.863 -10.107  1.00 92.85           C  
ATOM   3124  CB  TYR   400       7.403 -19.730 -10.703  1.00 93.34           C  
ATOM   3125  O   TYR   400       9.938 -18.800  -9.492  1.00 91.60           O  
ATOM   3126  CG  TYR   400       7.705 -19.219 -12.091  1.00 92.75           C  
ATOM   3127  CD1 TYR   400       7.593 -20.052 -13.201  1.00 91.13           C  
ATOM   3128  CD2 TYR   400       8.104 -17.902 -12.294  1.00 90.82           C  
ATOM   3129  CE1 TYR   400       7.872 -19.586 -14.482  1.00 90.06           C  
ATOM   3130  CE2 TYR   400       8.385 -17.425 -13.570  1.00 90.33           C  
ATOM   3131  OH  TYR   400       8.544 -17.805 -15.921  1.00 87.45           O  
ATOM   3132  CZ  TYR   400       8.266 -18.272 -14.656  1.00 89.95           C  
ATOM   3133  N   ASP   401      10.783 -20.344 -10.813  1.00 90.82           N  
ATOM   3134  CA  ASP   401      12.064 -19.690 -11.062  1.00 90.60           C  
ATOM   3135  C   ASP   401      12.074 -19.004 -12.427  1.00 89.98           C  
ATOM   3136  CB  ASP   401      13.209 -20.701 -10.973  1.00 89.43           C  
ATOM   3137  O   ASP   401      11.811 -19.641 -13.449  1.00 88.76           O  
ATOM   3138  CG  ASP   401      13.397 -21.262  -9.574  1.00 87.19           C  
ATOM   3139  OD1 ASP   401      13.478 -20.474  -8.607  1.00 86.44           O  
ATOM   3140  OD2 ASP   401      13.469 -22.502  -9.438  1.00 85.32           O  
ATOM   3141  N   VAL   402      12.350 -17.752 -12.401  1.00 89.78           N  
ATOM   3142  CA  VAL   402      12.447 -16.999 -13.648  1.00 89.31           C  
ATOM   3143  C   VAL   402      13.692 -17.432 -14.418  1.00 88.66           C  
ATOM   3144  CB  VAL   402      12.482 -15.476 -13.390  1.00 88.11           C  
ATOM   3145  O   VAL   402      14.768 -17.585 -13.835  1.00 87.06           O  
ATOM   3146  CG1 VAL   402      12.652 -14.710 -14.701  1.00 82.35           C  
ATOM   3147  CG2 VAL   402      11.213 -15.029 -12.666  1.00 82.05           C  
ATOM   3148  N   PRO   403      13.643 -17.565 -15.765  1.00 85.80           N  
ATOM   3149  CA  PRO   403      14.839 -17.841 -16.563  1.00 85.26           C  
ATOM   3150  C   PRO   403      15.939 -16.801 -16.358  1.00 85.01           C  
ATOM   3151  CB  PRO   403      14.318 -17.807 -18.002  1.00 84.51           C  
ATOM   3152  O   PRO   403      15.646 -15.618 -16.162  1.00 83.79           O  
ATOM   3153  CG  PRO   403      12.876 -18.185 -17.895  1.00 83.60           C  
ATOM   3154  CD  PRO   403      12.321 -17.595 -16.631  1.00 84.10           C  
ATOM   3155  N   SER   404      17.183 -17.156 -16.473  1.00 82.35           N  
ATOM   3156  CA  SER   404      18.351 -16.367 -16.096  1.00 81.92           C  
ATOM   3157  C   SER   404      18.451 -15.094 -16.930  1.00 81.38           C  
ATOM   3158  CB  SER   404      19.629 -17.191 -16.254  1.00 80.24           C  
ATOM   3159  O   SER   404      19.133 -14.143 -16.542  1.00 79.07           O  
ATOM   3160  OG  SER   404      19.726 -17.723 -17.565  1.00 79.66           O  
ATOM   3161  N   ASN   405      17.793 -14.994 -17.997  1.00 82.36           N  
ATOM   3162  CA  ASN   405      17.789 -13.866 -18.923  1.00 82.41           C  
ATOM   3163  C   ASN   405      16.502 -13.054 -18.812  1.00 82.34           C  
ATOM   3164  CB  ASN   405      17.989 -14.351 -20.360  1.00 80.03           C  
ATOM   3165  O   ASN   405      16.283 -12.121 -19.587  1.00 80.71           O  
ATOM   3166  CG  ASN   405      16.853 -15.232 -20.842  1.00 75.44           C  
ATOM   3167  ND2 ASN   405      16.614 -15.229 -22.148  1.00 74.35           N  
ATOM   3168  OD1 ASN   405      16.196 -15.909 -20.048  1.00 73.85           O  
ATOM   3169  N   ALA   406      15.638 -13.396 -17.920  1.00 85.77           N  
ATOM   3170  CA  ALA   406      14.355 -12.730 -17.708  1.00 85.79           C  
ATOM   3171  C   ALA   406      14.303 -12.067 -16.335  1.00 85.58           C  
ATOM   3172  CB  ALA   406      13.208 -13.726 -17.858  1.00 84.82           C  
ATOM   3173  O   ALA   406      15.110 -12.379 -15.456  1.00 84.23           O  
ATOM   3174  N   GLU   407      13.417 -11.162 -16.146  1.00 85.74           N  
ATOM   3175  CA  GLU   407      13.169 -10.431 -14.908  1.00 86.39           C  
ATOM   3176  C   GLU   407      11.699 -10.513 -14.504  1.00 87.23           C  
ATOM   3177  CB  GLU   407      13.594  -8.967 -15.053  1.00 84.88           C  
ATOM   3178  O   GLU   407      10.810 -10.304 -15.331  1.00 87.08           O  
ATOM   3179  CG  GLU   407      15.084  -8.781 -15.300  1.00 81.17           C  
ATOM   3180  CD  GLU   407      15.497  -7.321 -15.399  1.00 79.58           C  
ATOM   3181  OE1 GLU   407      14.622  -6.456 -15.628  1.00 78.98           O  
ATOM   3182  OE2 GLU   407      16.707  -7.041 -15.249  1.00 75.98           O  
ATOM   3183  N   LEU   408      11.496 -10.746 -13.245  1.00 89.90           N  
ATOM   3184  CA  LEU   408      10.175 -10.621 -12.641  1.00 90.26           C  
ATOM   3185  C   LEU   408       9.971  -9.225 -12.063  1.00 89.99           C  
ATOM   3186  CB  LEU   408       9.985 -11.673 -11.544  1.00 90.10           C  
ATOM   3187  O   LEU   408      10.726  -8.794 -11.188  1.00 89.21           O  
ATOM   3188  CG  LEU   408       8.619 -11.697 -10.857  1.00 90.54           C  
ATOM   3189  CD1 LEU   408       7.537 -12.121 -11.844  1.00 89.82           C  
ATOM   3190  CD2 LEU   408       8.644 -12.629  -9.650  1.00 89.79           C  
ATOM   3191  N   TRP   409       8.970  -8.516 -12.473  1.00 87.32           N  
ATOM   3192  CA  TRP   409       8.729  -7.131 -12.083  1.00 88.26           C  
ATOM   3193  C   TRP   409       7.596  -7.041 -11.066  1.00 87.86           C  
ATOM   3194  CB  TRP   409       8.400  -6.276 -13.310  1.00 86.76           C  
ATOM   3195  O   TRP   409       7.653  -6.237 -10.133  1.00 86.60           O  
ATOM   3196  CG  TRP   409       9.501  -6.218 -14.325  1.00 81.95           C  
ATOM   3197  CD1 TRP   409      10.832  -6.448 -14.112  1.00 77.88           C  
ATOM   3198  CD2 TRP   409       9.366  -5.904 -15.715  1.00 79.37           C  
ATOM   3199  CE2 TRP   409      10.657  -5.964 -16.284  1.00 82.15           C  
ATOM   3200  CE3 TRP   409       8.277  -5.579 -16.534  1.00 82.62           C  
ATOM   3201  NE1 TRP   409      11.532  -6.297 -15.286  1.00 82.69           N  
ATOM   3202  CH2 TRP   409       9.806  -5.393 -18.418  1.00 80.26           C  
ATOM   3203  CZ2 TRP   409      10.889  -5.710 -17.638  1.00 81.27           C  
ATOM   3204  CZ3 TRP   409       8.510  -5.326 -17.882  1.00 81.00           C  
ATOM   3205  N   GLN   410       6.608  -7.816 -11.180  1.00 89.94           N  
ATOM   3206  CA  GLN   410       5.426  -7.820 -10.324  1.00 91.07           C  
ATOM   3207  C   GLN   410       4.732  -9.179 -10.351  1.00 92.18           C  
ATOM   3208  CB  GLN   410       4.450  -6.723 -10.751  1.00 90.40           C  
ATOM   3209  O   GLN   410       4.591  -9.789 -11.413  1.00 92.37           O  
ATOM   3210  CG  GLN   410       3.229  -6.601  -9.848  1.00 88.72           C  
ATOM   3211  CD  GLN   410       2.286  -5.495 -10.282  1.00 86.87           C  
ATOM   3212  NE2 GLN   410       1.188  -5.332  -9.553  1.00 87.55           N  
ATOM   3213  OE1 GLN   410       2.544  -4.791 -11.264  1.00 88.05           O  
ATOM   3214  N   VAL   411       4.230  -9.591  -9.228  1.00 93.96           N  
ATOM   3215  CA  VAL   411       3.270 -10.677  -9.054  1.00 94.26           C  
ATOM   3216  C   VAL   411       2.156 -10.235  -8.107  1.00 94.11           C  
ATOM   3217  CB  VAL   411       3.951 -11.955  -8.515  1.00 92.50           C  
ATOM   3218  O   VAL   411       2.414  -9.569  -7.102  1.00 93.31           O  
ATOM   3219  CG1 VAL   411       2.961 -13.118  -8.472  1.00 80.24           C  
ATOM   3220  CG2 VAL   411       5.164 -12.314  -9.372  1.00 79.77           C  
ATOM   3221  N   SER   412       0.943 -10.569  -8.373  1.00 94.95           N  
ATOM   3222  CA  SER   412      -0.167 -10.202  -7.499  1.00 95.20           C  
ATOM   3223  C   SER   412      -1.313 -11.202  -7.612  1.00 95.68           C  
ATOM   3224  CB  SER   412      -0.671  -8.798  -7.833  1.00 93.08           C  
ATOM   3225  O   SER   412      -1.620 -11.682  -8.706  1.00 95.23           O  
ATOM   3226  OG  SER   412      -1.134  -8.734  -9.171  1.00 78.93           O  
ATOM   3227  N   TRP   413      -2.002 -11.461  -6.540  1.00 95.80           N  
ATOM   3228  CA  TRP   413      -3.250 -12.217  -6.507  1.00 96.30           C  
ATOM   3229  C   TRP   413      -4.393 -11.407  -7.108  1.00 95.39           C  
ATOM   3230  CB  TRP   413      -3.595 -12.624  -5.072  1.00 96.14           C  
ATOM   3231  O   TRP   413      -4.461 -10.188  -6.928  1.00 93.75           O  
ATOM   3232  CG  TRP   413      -2.730 -13.719  -4.525  1.00 95.24           C  
ATOM   3233  CD1 TRP   413      -1.865 -13.636  -3.469  1.00 92.91           C  
ATOM   3234  CD2 TRP   413      -2.643 -15.062  -5.010  1.00 93.01           C  
ATOM   3235  CE2 TRP   413      -1.705 -15.740  -4.200  1.00 93.57           C  
ATOM   3236  CE3 TRP   413      -3.268 -15.759  -6.053  1.00 90.85           C  
ATOM   3237  NE1 TRP   413      -1.246 -14.848  -3.268  1.00 90.47           N  
ATOM   3238  CH2 TRP   413      -2.004 -17.741  -5.427  1.00 90.49           C  
ATOM   3239  CZ2 TRP   413      -1.378 -17.083  -4.401  1.00 90.72           C  
ATOM   3240  CZ3 TRP   413      -2.941 -17.096  -6.251  1.00 90.55           C  
ATOM   3241  N   GLN   414      -5.271 -12.057  -7.804  1.00 96.25           N  
ATOM   3242  CA  GLN   414      -6.612 -11.526  -8.026  1.00 96.46           C  
ATOM   3243  C   GLN   414      -7.327 -11.266  -6.703  1.00 96.07           C  
ATOM   3244  CB  GLN   414      -7.434 -12.487  -8.886  1.00 96.36           C  
ATOM   3245  O   GLN   414      -7.481 -12.175  -5.885  1.00 95.42           O  
ATOM   3246  CG  GLN   414      -8.835 -11.982  -9.206  1.00 96.07           C  
ATOM   3247  CD  GLN   414      -9.630 -12.954 -10.057  1.00 94.79           C  
ATOM   3248  NE2 GLN   414     -10.773 -12.503 -10.562  1.00 94.15           N  
ATOM   3249  OE1 GLN   414      -9.219 -14.102 -10.260  1.00 93.73           O  
ATOM   3250  N   PRO   415      -7.780  -9.994  -6.505  1.00 95.58           N  
ATOM   3251  CA  PRO   415      -8.605  -9.732  -5.323  1.00 95.52           C  
ATOM   3252  C   PRO   415     -10.029 -10.265  -5.467  1.00 94.60           C  
ATOM   3253  CB  PRO   415      -8.602  -8.205  -5.223  1.00 94.87           C  
ATOM   3254  O   PRO   415     -10.482 -10.532  -6.583  1.00 93.16           O  
ATOM   3255  CG  PRO   415      -8.492  -7.729  -6.636  1.00 94.12           C  
ATOM   3256  CD  PRO   415      -7.641  -8.701  -7.401  1.00 93.54           C  
ATOM   3257  N   PHE   416     -10.747 -10.396  -4.381  1.00 94.36           N  
ATOM   3258  CA  PHE   416     -12.157 -10.747  -4.260  1.00 94.41           C  
ATOM   3259  C   PHE   416     -12.845  -9.874  -3.217  1.00 92.76           C  
ATOM   3260  CB  PHE   416     -12.315 -12.226  -3.894  1.00 94.02           C  
ATOM   3261  O   PHE   416     -12.196  -9.364  -2.301  1.00 90.78           O  
ATOM   3262  CG  PHE   416     -11.990 -13.168  -5.021  1.00 93.24           C  
ATOM   3263  CD1 PHE   416     -12.997 -13.681  -5.829  1.00 90.96           C  
ATOM   3264  CD2 PHE   416     -10.676 -13.541  -5.273  1.00 90.74           C  
ATOM   3265  CE1 PHE   416     -12.700 -14.554  -6.873  1.00 90.94           C  
ATOM   3266  CE2 PHE   416     -10.371 -14.413  -6.315  1.00 90.27           C  
ATOM   3267  CZ  PHE   416     -11.384 -14.919  -7.113  1.00 89.74           C  
ATOM   3268  N   LEU   417     -14.077  -9.702  -3.362  1.00 92.68           N  
ATOM   3269  CA  LEU   417     -14.855  -9.036  -2.323  1.00 92.79           C  
ATOM   3270  C   LEU   417     -14.763  -9.796  -1.004  1.00 92.02           C  
ATOM   3271  CB  LEU   417     -16.320  -8.907  -2.750  1.00 92.25           C  
ATOM   3272  O   LEU   417     -14.667 -11.026  -0.997  1.00 91.02           O  
ATOM   3273  CG  LEU   417     -16.598  -8.004  -3.953  1.00 90.97           C  
ATOM   3274  CD1 LEU   417     -18.074  -8.067  -4.332  1.00 88.93           C  
ATOM   3275  CD2 LEU   417     -16.179  -6.569  -3.652  1.00 88.67           C  
ATOM   3276  N   ASP   418     -14.820  -9.062   0.071  1.00 90.70           N  
ATOM   3277  CA  ASP   418     -14.806  -9.646   1.408  1.00 91.03           C  
ATOM   3278  C   ASP   418     -15.934 -10.661   1.576  1.00 90.51           C  
ATOM   3279  CB  ASP   418     -14.920  -8.552   2.472  1.00 89.88           C  
ATOM   3280  O   ASP   418     -17.059 -10.426   1.130  1.00 89.11           O  
ATOM   3281  CG  ASP   418     -13.666  -7.703   2.587  1.00 88.04           C  
ATOM   3282  OD1 ASP   418     -12.600  -8.118   2.082  1.00 87.73           O  
ATOM   3283  OD2 ASP   418     -13.744  -6.611   3.190  1.00 88.04           O  
ATOM   3284  N   GLY   419     -15.682 -11.825   2.205  1.00 91.01           N  
ATOM   3285  CA  GLY   419     -16.663 -12.835   2.567  1.00 91.64           C  
ATOM   3286  C   GLY   419     -16.855 -13.891   1.494  1.00 91.50           C  
ATOM   3287  O   GLY   419     -17.510 -14.909   1.729  1.00 90.61           O  
ATOM   3288  N   ILE   420     -16.239 -13.780   0.302  1.00 93.01           N  
ATOM   3289  CA  ILE   420     -16.305 -14.783  -0.755  1.00 92.94           C  
ATOM   3290  C   ILE   420     -15.595 -16.057  -0.302  1.00 92.45           C  
ATOM   3291  CB  ILE   420     -15.684 -14.262  -2.070  1.00 91.84           C  
ATOM   3292  O   ILE   420     -16.075 -17.165  -0.551  1.00 91.01           O  
ATOM   3293  CG1 ILE   420     -16.559 -13.156  -2.672  1.00 85.48           C  
ATOM   3294  CG2 ILE   420     -15.488 -15.408  -3.066  1.00 84.84           C  
ATOM   3295  CD1 ILE   420     -16.053 -12.623  -4.005  1.00 81.78           C  
ATOM   3296  N   PHE   421     -14.482 -15.988   0.394  1.00 93.90           N  
ATOM   3297  CA  PHE   421     -13.790 -17.103   1.029  1.00 94.21           C  
ATOM   3298  C   PHE   421     -14.087 -17.144   2.523  1.00 93.49           C  
ATOM   3299  CB  PHE   421     -12.279 -17.003   0.797  1.00 94.09           C  
ATOM   3300  O   PHE   421     -13.697 -16.239   3.264  1.00 92.25           O  
ATOM   3301  CG  PHE   421     -11.885 -17.028  -0.656  1.00 94.33           C  
ATOM   3302  CD1 PHE   421     -11.778 -18.232  -1.340  1.00 93.37           C  
ATOM   3303  CD2 PHE   421     -11.623 -15.847  -1.337  1.00 93.14           C  
ATOM   3304  CE1 PHE   421     -11.414 -18.259  -2.685  1.00 92.77           C  
ATOM   3305  CE2 PHE   421     -11.258 -15.865  -2.680  1.00 92.44           C  
ATOM   3306  CZ  PHE   421     -11.153 -17.072  -3.352  1.00 92.09           C  
ATOM   3307  N   PRO   422     -14.856 -18.182   3.009  1.00 92.82           N  
ATOM   3308  CA  PRO   422     -15.074 -18.292   4.453  1.00 93.38           C  
ATOM   3309  C   PRO   422     -13.785 -18.563   5.226  1.00 93.47           C  
ATOM   3310  CB  PRO   422     -16.042 -19.471   4.575  1.00 92.59           C  
ATOM   3311  O   PRO   422     -12.916 -19.295   4.746  1.00 93.19           O  
ATOM   3312  CG  PRO   422     -15.743 -20.335   3.392  1.00 91.89           C  
ATOM   3313  CD  PRO   422     -15.348 -19.451   2.244  1.00 92.28           C  
ATOM   3314  N   ALA   423     -13.732 -17.957   6.447  1.00 94.56           N  
ATOM   3315  CA  ALA   423     -12.628 -18.266   7.352  1.00 94.90           C  
ATOM   3316  C   ALA   423     -12.595 -19.754   7.689  1.00 94.61           C  
ATOM   3317  CB  ALA   423     -12.738 -17.437   8.629  1.00 93.30           C  
ATOM   3318  O   ALA   423     -13.592 -20.315   8.150  1.00 93.87           O  
ATOM   3319  N   LYS   424     -11.509 -20.438   7.525  1.00 94.60           N  
ATOM   3320  CA  LYS   424     -11.328 -21.849   7.854  1.00 94.62           C  
ATOM   3321  C   LYS   424     -10.725 -22.017   9.245  1.00 94.12           C  
ATOM   3322  CB  LYS   424     -10.442 -22.534   6.812  1.00 93.60           C  
ATOM   3323  O   LYS   424     -10.101 -21.093   9.773  1.00 93.19           O  
ATOM   3324  CG  LYS   424     -11.054 -22.590   5.420  1.00 91.09           C  
ATOM   3325  CD  LYS   424     -10.151 -23.332   4.442  1.00 89.13           C  
ATOM   3326  CE  LYS   424     -10.706 -23.288   3.025  1.00 86.10           C  
ATOM   3327  NZ  LYS   424      -9.700 -23.751   2.022  1.00 85.64           N  
ATOM   3328  N   THR   425     -10.917 -23.184   9.824  1.00 95.69           N  
ATOM   3329  CA  THR   425     -10.273 -23.557  11.079  1.00 96.29           C  
ATOM   3330  C   THR   425      -8.766 -23.706  10.890  1.00 96.43           C  
ATOM   3331  CB  THR   425     -10.855 -24.869  11.637  1.00 95.29           C  
ATOM   3332  O   THR   425      -8.315 -24.413   9.987  1.00 96.32           O  
ATOM   3333  CG2 THR   425     -10.240 -25.211  12.990  1.00 91.43           C  
ATOM   3334  OG1 THR   425     -12.273 -24.729  11.790  1.00 93.24           O  
ATOM   3335  N   ILE   426      -8.026 -23.073  11.707  1.00 97.24           N  
ATOM   3336  CA  ILE   426      -6.568 -23.118  11.668  1.00 97.38           C  
ATOM   3337  C   ILE   426      -6.086 -24.528  11.997  1.00 96.84           C  
ATOM   3338  CB  ILE   426      -5.945 -22.096  12.646  1.00 96.89           C  
ATOM   3339  O   ILE   426      -6.488 -25.109  13.008  1.00 96.22           O  
ATOM   3340  CG1 ILE   426      -6.302 -20.666  12.223  1.00 96.01           C  
ATOM   3341  CG2 ILE   426      -4.427 -22.281  12.724  1.00 95.94           C  
ATOM   3342  CD1 ILE   426      -5.826 -19.597  13.196  1.00 93.47           C  
ATOM   3343  N   THR   427      -5.244 -25.066  11.219  1.00 96.46           N  
ATOM   3344  CA  THR   427      -4.527 -26.314  11.455  1.00 96.27           C  
ATOM   3345  C   THR   427      -3.051 -26.045  11.735  1.00 96.02           C  
ATOM   3346  CB  THR   427      -4.659 -27.270  10.255  1.00 94.02           C  
ATOM   3347  O   THR   427      -2.454 -25.146  11.139  1.00 95.52           O  
ATOM   3348  CG2 THR   427      -4.051 -26.660   8.997  1.00 81.12           C  
ATOM   3349  OG1 THR   427      -3.982 -28.497  10.553  1.00 79.11           O  
ATOM   3350  N   TYR   428      -2.488 -26.892  12.608  1.00 94.76           N  
ATOM   3351  CA  TYR   428      -1.073 -26.813  12.951  1.00 95.71           C  
ATOM   3352  C   TYR   428      -0.280 -27.910  12.251  1.00 91.93           C  
ATOM   3353  CB  TYR   428      -0.881 -26.917  14.467  1.00 95.03           C  
ATOM   3354  O   TYR   428       0.933 -28.025  12.441  1.00 88.22           O  
ATOM   3355  CG  TYR   428      -1.560 -25.814  15.242  1.00 95.98           C  
ATOM   3356  CD1 TYR   428      -0.926 -24.591  15.453  1.00 94.93           C  
ATOM   3357  CD2 TYR   428      -2.836 -25.992  15.766  1.00 94.97           C  
ATOM   3358  CE1 TYR   428      -1.547 -23.573  16.168  1.00 94.98           C  
ATOM   3359  CE2 TYR   428      -3.467 -24.980  16.482  1.00 94.44           C  
ATOM   3360  OH  TYR   428      -3.435 -22.771  17.386  1.00 92.61           O  
ATOM   3361  CZ  TYR   428      -2.816 -23.776  16.677  1.00 94.15           C  
ATOM   3362  N   GLN   429      -0.918 -28.771  11.507  1.00 94.70           N  
ATOM   3363  CA  GLN   429      -0.280 -29.830  10.733  1.00 95.21           C  
ATOM   3364  C   GLN   429       0.175 -29.317   9.369  1.00 95.12           C  
ATOM   3365  CB  GLN   429      -1.230 -31.016  10.557  1.00 93.27           C  
ATOM   3366  O   GLN   429      -0.596 -28.674   8.654  1.00 94.98           O  
ATOM   3367  CG  GLN   429      -1.585 -31.717  11.861  1.00 85.73           C  
ATOM   3368  CD  GLN   429      -2.548 -32.873  11.662  1.00 82.22           C  
ATOM   3369  NE2 GLN   429      -2.755 -33.659  12.713  1.00 82.66           N  
ATOM   3370  OE1 GLN   429      -3.101 -33.057  10.574  1.00 85.33           O  
ATOM   3371  N   ALA   430       1.418 -29.560   9.007  1.00 91.91           N  
ATOM   3372  CA  ALA   430       1.947 -29.223   7.688  1.00 92.54           C  
ATOM   3373  C   ALA   430       1.166 -29.932   6.586  1.00 91.44           C  
ATOM   3374  CB  ALA   430       3.429 -29.581   7.602  1.00 89.19           C  
ATOM   3375  O   ALA   430       0.892 -31.130   6.683  1.00 90.65           O  
ATOM   3376  N   VAL   431       0.745 -29.208   5.563  1.00 92.97           N  
ATOM   3377  CA  VAL   431       0.188 -29.794   4.349  1.00 93.08           C  
ATOM   3378  C   VAL   431       1.301 -30.447   3.532  1.00 90.77           C  
ATOM   3379  CB  VAL   431      -0.551 -28.739   3.496  1.00 90.42           C  
ATOM   3380  O   VAL   431       2.426 -29.944   3.491  1.00 88.09           O  
ATOM   3381  CG1 VAL   431      -1.039 -29.351   2.184  1.00 76.30           C  
ATOM   3382  CG2 VAL   431      -1.720 -28.144   4.279  1.00 75.07           C  
ATOM   3383  N   PRO   432       1.037 -31.636   2.951  1.00 89.63           N  
ATOM   3384  CA  PRO   432       2.044 -32.219   2.061  1.00 90.40           C  
ATOM   3385  C   PRO   432       2.511 -31.246   0.981  1.00 89.80           C  
ATOM   3386  CB  PRO   432       1.318 -33.415   1.442  1.00 88.10           C  
ATOM   3387  O   PRO   432       1.687 -30.597   0.332  1.00 89.25           O  
ATOM   3388  CG  PRO   432       0.257 -33.773   2.432  1.00 84.50           C  
ATOM   3389  CD  PRO   432      -0.258 -32.508   3.056  1.00 84.99           C  
ATOM   3390  N   SER   433       3.772 -31.093   0.781  1.00 91.70           N  
ATOM   3391  CA  SER   433       4.441 -30.261  -0.213  1.00 91.95           C  
ATOM   3392  C   SER   433       4.834 -31.075  -1.442  1.00 90.02           C  
ATOM   3393  CB  SER   433       5.682 -29.600   0.389  1.00 89.35           C  
ATOM   3394  O   SER   433       5.455 -32.133  -1.319  1.00 86.81           O  
ATOM   3395  OG  SER   433       6.295 -28.732  -0.550  1.00 78.30           O  
ATOM   3396  N   GLU   434       4.538 -30.587  -2.603  1.00 85.77           N  
ATOM   3397  CA  GLU   434       4.998 -31.185  -3.854  1.00 85.53           C  
ATOM   3398  C   GLU   434       6.414 -30.729  -4.195  1.00 84.69           C  
ATOM   3399  CB  GLU   434       4.043 -30.838  -4.999  1.00 82.72           C  
ATOM   3400  O   GLU   434       7.129 -31.409  -4.935  1.00 82.78           O  
ATOM   3401  CG  GLU   434       2.649 -31.427  -4.837  1.00 77.63           C  
ATOM   3402  CD  GLU   434       1.751 -31.181  -6.039  1.00 76.90           C  
ATOM   3403  OE1 GLU   434       2.162 -30.443  -6.963  1.00 76.76           O  
ATOM   3404  OE2 GLU   434       0.626 -31.729  -6.055  1.00 77.43           O  
ATOM   3405  N   VAL   435       6.847 -29.656  -3.637  1.00 89.84           N  
ATOM   3406  CA  VAL   435       8.170 -29.065  -3.807  1.00 90.05           C  
ATOM   3407  C   VAL   435       9.071 -29.472  -2.644  1.00 88.16           C  
ATOM   3408  CB  VAL   435       8.095 -27.525  -3.910  1.00 88.15           C  
ATOM   3409  O   VAL   435       8.742 -29.226  -1.480  1.00 85.07           O  
ATOM   3410  CG1 VAL   435       9.478 -26.934  -4.177  1.00 84.44           C  
ATOM   3411  CG2 VAL   435       7.113 -27.111  -5.005  1.00 83.64           C  
ATOM   3412  N   PRO   436      10.199 -30.202  -2.950  1.00 85.03           N  
ATOM   3413  CA  PRO   436      11.152 -30.489  -1.875  1.00 84.47           C  
ATOM   3414  C   PRO   436      11.596 -29.232  -1.129  1.00 81.89           C  
ATOM   3415  CB  PRO   436      12.331 -31.131  -2.611  1.00 81.51           C  
ATOM   3416  O   PRO   436      11.903 -28.215  -1.755  1.00 79.20           O  
ATOM   3417  CG  PRO   436      11.758 -31.605  -3.908  1.00 77.58           C  
ATOM   3418  CD  PRO   436      10.626 -30.695  -4.291  1.00 77.96           C  
ATOM   3419  N   ASN   437      11.567 -29.263   0.216  1.00 81.08           N  
ATOM   3420  CA  ASN   437      12.138 -28.194   1.028  1.00 79.95           C  
ATOM   3421  C   ASN   437      13.611 -27.967   0.700  1.00 78.52           C  
ATOM   3422  CB  ASN   437      11.966 -28.501   2.517  1.00 75.69           C  
ATOM   3423  O   ASN   437      14.465 -28.777   1.067  1.00 74.80           O  
ATOM   3424  CG  ASN   437      10.561 -28.222   3.013  1.00 69.52           C  
ATOM   3425  ND2 ASN   437      10.143 -28.943   4.046  1.00 64.73           N  
ATOM   3426  OD1 ASN   437       9.857 -27.365   2.472  1.00 64.70           O  
ATOM   3427  N   GLU   438      13.955 -26.962  -0.011  1.00 79.30           N  
ATOM   3428  CA  GLU   438      15.345 -26.541  -0.153  1.00 78.18           C  
ATOM   3429  C   GLU   438      15.905 -26.028   1.170  1.00 77.49           C  
ATOM   3430  CB  GLU   438      15.472 -25.461  -1.232  1.00 75.97           C  
ATOM   3431  O   GLU   438      15.425 -25.027   1.707  1.00 74.48           O  
ATOM   3432  CG  GLU   438      15.186 -25.962  -2.640  1.00 73.22           C  
ATOM   3433  CD  GLU   438      15.336 -24.885  -3.702  1.00 72.92           C  
ATOM   3434  OE1 GLU   438      15.743 -23.750  -3.362  1.00 72.50           O  
ATOM   3435  OE2 GLU   438      15.045 -25.177  -4.883  1.00 73.82           O  
ATOM   3436  N   GLU   439      16.792 -26.708   1.718  1.00 79.38           N  
ATOM   3437  CA  GLU   439      17.544 -26.119   2.822  1.00 78.20           C  
ATOM   3438  C   GLU   439      18.136 -24.769   2.429  1.00 77.28           C  
ATOM   3439  CB  GLU   439      18.655 -27.067   3.281  1.00 76.02           C  
ATOM   3440  O   GLU   439      18.741 -24.637   1.363  1.00 74.42           O  
ATOM   3441  CG  GLU   439      18.144 -28.338   3.945  1.00 72.76           C  
ATOM   3442  CD  GLU   439      19.252 -29.188   4.546  1.00 71.68           C  
ATOM   3443  OE1 GLU   439      20.442 -28.926   4.258  1.00 72.00           O  
ATOM   3444  OE2 GLU   439      18.928 -30.124   5.310  1.00 70.86           O  
ATOM   3445  N   PRO   440      17.728 -23.707   3.173  1.00 71.65           N  
ATOM   3446  CA  PRO   440      18.328 -22.420   2.812  1.00 70.50           C  
ATOM   3447  C   PRO   440      19.837 -22.512   2.600  1.00 71.40           C  
ATOM   3448  CB  PRO   440      17.998 -21.529   4.013  1.00 68.93           C  
ATOM   3449  O   PRO   440      20.583 -22.774   3.548  1.00 69.44           O  
ATOM   3450  CG  PRO   440      17.780 -22.480   5.146  1.00 68.53           C  
ATOM   3451  CD  PRO   440      17.339 -23.800   4.583  1.00 69.17           C  
ATOM   3452  N   LYS   441      20.207 -22.453   1.373  1.00 71.60           N  
ATOM   3453  CA  LYS   441      21.649 -22.320   1.192  1.00 70.53           C  
ATOM   3454  C   LYS   441      22.221 -21.242   2.109  1.00 70.72           C  
ATOM   3455  CB  LYS   441      21.981 -21.998  -0.266  1.00 69.12           C  
ATOM   3456  O   LYS   441      21.857 -20.069   1.999  1.00 68.55           O  
ATOM   3457  CG  LYS   441      21.695 -23.139  -1.231  1.00 67.67           C  
ATOM   3458  CD  LYS   441      22.015 -22.748  -2.669  1.00 67.31           C  
ATOM   3459  CE  LYS   441      21.637 -23.852  -3.647  1.00 65.44           C  
ATOM   3460  NZ  LYS   441      21.812 -23.419  -5.065  1.00 63.42           N  
ATOM   3461  N   VAL   442      22.811 -21.586   3.195  1.00 66.96           N  
ATOM   3462  CA  VAL   442      23.488 -20.608   4.040  1.00 66.00           C  
ATOM   3463  C   VAL   442      24.176 -19.559   3.169  1.00 66.24           C  
ATOM   3464  CB  VAL   442      24.517 -21.282   4.976  1.00 63.91           C  
ATOM   3465  O   VAL   442      25.112 -19.874   2.431  1.00 64.12           O  
ATOM   3466  CG1 VAL   442      25.134 -20.258   5.927  1.00 59.28           C  
ATOM   3467  CG2 VAL   442      23.861 -22.417   5.760  1.00 60.45           C  
ATOM   3468  N   ALA   443      23.492 -18.368   3.009  1.00 62.65           N  
ATOM   3469  CA  ALA   443      24.196 -17.309   2.292  1.00 62.12           C  
ATOM   3470  C   ALA   443      25.679 -17.292   2.654  1.00 62.95           C  
ATOM   3471  CB  ALA   443      23.564 -15.952   2.591  1.00 60.42           C  
ATOM   3472  O   ALA   443      26.040 -17.026   3.802  1.00 61.77           O  
ATOM   3473  N   THR   444      26.472 -17.806   1.826  1.00 65.83           N  
ATOM   3474  CA  THR   444      27.892 -17.561   2.053  1.00 65.41           C  
ATOM   3475  C   THR   444      28.154 -16.076   2.287  1.00 65.81           C  
ATOM   3476  CB  THR   444      28.741 -18.055   0.867  1.00 63.29           C  
ATOM   3477  O   THR   444      27.705 -15.231   1.511  1.00 63.90           O  
ATOM   3478  CG2 THR   444      28.891 -19.572   0.891  1.00 59.94           C  
ATOM   3479  OG1 THR   444      28.109 -17.667  -0.359  1.00 62.54           O  
ATOM   3480  N   ALA   445      28.538 -15.677   3.523  1.00 64.78           N  
ATOM   3481  CA  ALA   445      28.872 -14.284   3.811  1.00 64.55           C  
ATOM   3482  C   ALA   445      29.523 -13.616   2.603  1.00 65.17           C  
ATOM   3483  CB  ALA   445      29.794 -14.198   5.024  1.00 62.36           C  
ATOM   3484  O   ALA   445      30.373 -14.212   1.939  1.00 63.78           O  
ATOM   3485  N   TYR   446      28.799 -12.471   2.172  1.00 69.14           N  
ATOM   3486  CA  TYR   446      29.505 -11.752   1.118  1.00 69.71           C  
ATOM   3487  C   TYR   446      31.011 -11.783   1.351  1.00 70.22           C  
ATOM   3488  CB  TYR   446      29.019 -10.302   1.038  1.00 66.72           C  
ATOM   3489  O   TYR   446      31.494 -11.335   2.393  1.00 68.92           O  
ATOM   3490  CG  TYR   446      29.778  -9.461   0.040  1.00 64.96           C  
ATOM   3491  CD1 TYR   446      30.978  -8.846   0.387  1.00 63.86           C  
ATOM   3492  CD2 TYR   446      29.295  -9.280  -1.252  1.00 65.43           C  
ATOM   3493  CE1 TYR   446      31.680  -8.069  -0.529  1.00 63.39           C  
ATOM   3494  CE2 TYR   446      29.988  -8.506  -2.176  1.00 61.78           C  
ATOM   3495  OH  TYR   446      31.868  -7.138  -2.718  1.00 60.01           O  
ATOM   3496  CZ  TYR   446      31.178  -7.906  -1.807  1.00 63.45           C  
ATOM   3497  N   ARG   447      31.643 -12.300   0.459  1.00 72.60           N  
ATOM   3498  CA  ARG   447      33.096 -12.197   0.379  1.00 73.27           C  
ATOM   3499  C   ARG   447      33.515 -11.160  -0.658  1.00 74.18           C  
ATOM   3500  CB  ARG   447      33.714 -13.556   0.041  1.00 70.87           C  
ATOM   3501  O   ARG   447      33.219 -11.308  -1.846  1.00 73.57           O  
ATOM   3502  CG  ARG   447      33.605 -14.577   1.162  1.00 69.77           C  
ATOM   3503  CD  ARG   447      34.396 -15.840   0.852  1.00 69.30           C  
ATOM   3504  NE  ARG   447      34.320 -16.806   1.945  1.00 60.98           N  
ATOM   3505  NH1 ARG   447      35.903 -18.239   1.065  1.00 59.02           N  
ATOM   3506  NH2 ARG   447      34.889 -18.731   3.061  1.00 55.22           N  
ATOM   3507  CZ  ARG   447      35.037 -17.923   2.021  1.00 66.95           C  
ATOM   3508  N   PRO   448      33.998  -9.943  -0.235  1.00 76.22           N  
ATOM   3509  CA  PRO   448      34.579  -9.063  -1.252  1.00 77.24           C  
ATOM   3510  C   PRO   448      35.389  -9.824  -2.299  1.00 78.93           C  
ATOM   3511  CB  PRO   448      35.478  -8.130  -0.437  1.00 75.58           C  
ATOM   3512  O   PRO   448      36.038 -10.822  -1.976  1.00 78.70           O  
ATOM   3513  CG  PRO   448      34.981  -8.250   0.967  1.00 74.20           C  
ATOM   3514  CD  PRO   448      34.340  -9.597   1.133  1.00 74.45           C  
ATOM   3515  N   PRO   449      35.351  -9.448  -3.582  1.00 76.22           N  
ATOM   3516  CA  PRO   449      35.987 -10.209  -4.660  1.00 78.94           C  
ATOM   3517  C   PRO   449      37.423 -10.612  -4.329  1.00 80.19           C  
ATOM   3518  CB  PRO   449      35.951  -9.241  -5.845  1.00 75.29           C  
ATOM   3519  O   PRO   449      37.845 -11.726  -4.651  1.00 79.96           O  
ATOM   3520  CG  PRO   449      34.786  -8.345  -5.571  1.00 72.97           C  
ATOM   3521  CD  PRO   449      34.640  -8.195  -4.084  1.00 73.47           C  
ATOM   3522  N   ALA   450      38.020  -9.772  -3.552  1.00 81.46           N  
ATOM   3523  CA  ALA   450      39.426  -9.953  -3.198  1.00 81.92           C  
ATOM   3524  C   ALA   450      39.604 -11.132  -2.246  1.00 79.85           C  
ATOM   3525  CB  ALA   450      39.986  -8.678  -2.572  1.00 78.70           C  
ATOM   3526  O   ALA   450      40.710 -11.656  -2.097  1.00 75.87           O  
ATOM   3527  N   LEU   451      38.521 -11.681  -1.669  1.00 79.79           N  
ATOM   3528  CA  LEU   451      38.625 -12.711  -0.642  1.00 79.95           C  
ATOM   3529  C   LEU   451      38.024 -14.026  -1.129  1.00 79.01           C  
ATOM   3530  CB  LEU   451      37.925 -12.261   0.643  1.00 76.68           C  
ATOM   3531  O   LEU   451      38.094 -15.041  -0.432  1.00 76.00           O  
ATOM   3532  CG  LEU   451      38.561 -11.084   1.384  1.00 75.15           C  
ATOM   3533  CD1 LEU   451      37.761 -10.754   2.640  1.00 72.48           C  
ATOM   3534  CD2 LEU   451      40.012 -11.394   1.735  1.00 74.04           C  
ATOM   3535  N   ARG   452      37.380 -14.027  -2.375  1.00 78.63           N  
ATOM   3536  CA  ARG   452      36.650 -15.198  -2.851  1.00 78.82           C  
ATOM   3537  C   ARG   452      37.590 -16.381  -3.061  1.00 77.93           C  
ATOM   3538  CB  ARG   452      35.910 -14.879  -4.151  1.00 76.76           C  
ATOM   3539  O   ARG   452      37.203 -17.532  -2.853  1.00 76.49           O  
ATOM   3540  CG  ARG   452      34.700 -13.978  -3.966  1.00 76.19           C  
ATOM   3541  CD  ARG   452      33.956 -13.756  -5.276  1.00 76.68           C  
ATOM   3542  NE  ARG   452      32.847 -12.820  -5.115  1.00 69.05           N  
ATOM   3543  NH1 ARG   452      32.192 -12.893  -7.329  1.00 62.88           N  
ATOM   3544  NH2 ARG   452      31.057 -11.576  -5.835  1.00 59.34           N  
ATOM   3545  CZ  ARG   452      32.035 -12.432  -6.093  1.00 74.63           C  
ATOM   3546  N   ASN   453      38.983 -16.132  -3.330  1.00 80.41           N  
ATOM   3547  CA  ASN   453      39.960 -17.180  -3.609  1.00 80.60           C  
ATOM   3548  C   ASN   453      40.815 -17.490  -2.384  1.00 79.58           C  
ATOM   3549  CB  ASN   453      40.848 -16.785  -4.791  1.00 77.47           C  
ATOM   3550  O   ASN   453      41.724 -18.319  -2.450  1.00 76.64           O  
ATOM   3551  CG  ASN   453      40.075 -16.675  -6.091  1.00 74.27           C  
ATOM   3552  ND2 ASN   453      40.694 -16.074  -7.100  1.00 76.53           N  
ATOM   3553  OD1 ASN   453      38.931 -17.127  -6.187  1.00 74.61           O  
ATOM   3554  N   LYS   454      40.545 -16.807  -1.299  1.00 81.93           N  
ATOM   3555  CA  LYS   454      41.258 -17.157  -0.074  1.00 81.38           C  
ATOM   3556  C   LYS   454      40.469 -18.171   0.750  1.00 79.74           C  
ATOM   3557  CB  LYS   454      41.537 -15.907   0.761  1.00 78.49           C  
ATOM   3558  O   LYS   454      39.248 -18.061   0.876  1.00 76.16           O  
ATOM   3559  CG  LYS   454      42.526 -14.943   0.121  1.00 76.06           C  
ATOM   3560  CD  LYS   454      42.890 -13.806   1.066  1.00 75.45           C  
ATOM   3561  CE  LYS   454      43.886 -12.846   0.430  1.00 75.00           C  
ATOM   3562  NZ  LYS   454      44.283 -11.756   1.370  1.00 68.88           N  
ATOM   3563  N   PRO   455      40.980 -19.393   1.189  1.00 78.62           N  
ATOM   3564  CA  PRO   455      40.266 -20.222   2.163  1.00 77.42           C  
ATOM   3565  C   PRO   455      39.655 -19.404   3.298  1.00 76.19           C  
ATOM   3566  CB  PRO   455      41.353 -21.161   2.691  1.00 75.33           C  
ATOM   3567  O   PRO   455      40.252 -18.423   3.749  1.00 72.87           O  
ATOM   3568  CG  PRO   455      42.639 -20.447   2.422  1.00 73.20           C  
ATOM   3569  CD  PRO   455      42.441 -19.537   1.244  1.00 72.37           C  
ATOM   3570  N   ILE   456      38.362 -19.641   3.483  1.00 68.44           N  
ATOM   3571  CA  ILE   456      37.832 -19.096   4.728  1.00 68.53           C  
ATOM   3572  C   ILE   456      38.768 -19.444   5.883  1.00 68.64           C  
ATOM   3573  CB  ILE   456      36.408 -19.621   5.015  1.00 65.33           C  
ATOM   3574  O   ILE   456      38.751 -20.570   6.386  1.00 67.37           O  
ATOM   3575  CG1 ILE   456      35.460 -19.246   3.870  1.00 60.18           C  
ATOM   3576  CG2 ILE   456      35.893 -19.082   6.353  1.00 60.32           C  
ATOM   3577  CD1 ILE   456      34.081 -19.882   3.975  1.00 59.33           C  
ATOM   3578  N   THR   457      39.748 -18.669   6.107  1.00 68.90           N  
ATOM   3579  CA  THR   457      40.205 -18.746   7.490  1.00 68.23           C  
ATOM   3580  C   THR   457      39.065 -18.434   8.455  1.00 67.07           C  
ATOM   3581  CB  THR   457      41.377 -17.781   7.746  1.00 65.16           C  
ATOM   3582  O   THR   457      38.537 -17.320   8.460  1.00 63.67           O  
ATOM   3583  CG2 THR   457      42.696 -18.376   7.263  1.00 59.29           C  
ATOM   3584  OG1 THR   457      41.137 -16.552   7.049  1.00 63.63           O  
ATOM   3585  N   ASN   458      38.219 -19.448   8.882  1.00 63.06           N  
ATOM   3586  CA  ASN   458      37.317 -19.155   9.991  1.00 62.45           C  
ATOM   3587  C   ASN   458      37.811 -17.972  10.818  1.00 62.61           C  
ATOM   3588  CB  ASN   458      37.142 -20.388  10.880  1.00 59.26           C  
ATOM   3589  O   ASN   458      38.529 -18.154  11.803  1.00 60.40           O  
ATOM   3590  CG  ASN   458      36.086 -21.341  10.355  1.00 56.75           C  
ATOM   3591  ND2 ASN   458      36.097 -22.572  10.854  1.00 57.94           N  
ATOM   3592  OD1 ASN   458      35.268 -20.975   9.507  1.00 56.99           O  
ATOM   3593  N   SER   459      37.926 -16.814  10.139  1.00 60.27           N  
ATOM   3594  CA  SER   459      38.034 -15.703  11.079  1.00 60.27           C  
ATOM   3595  C   SER   459      36.957 -15.784  12.156  1.00 59.83           C  
ATOM   3596  CB  SER   459      37.931 -14.366  10.344  1.00 57.15           C  
ATOM   3597  O   SER   459      35.764 -15.702  11.855  1.00 57.60           O  
ATOM   3598  OG  SER   459      36.631 -13.819  10.474  1.00 56.96           O  
ATOM   3599  N   LYS   460      37.119 -16.402  13.412  1.00 59.36           N  
ATOM   3600  CA  LYS   460      36.402 -16.293  14.679  1.00 58.24           C  
ATOM   3601  C   LYS   460      35.847 -14.885  14.877  1.00 59.33           C  
ATOM   3602  CB  LYS   460      37.316 -16.666  15.847  1.00 55.03           C  
ATOM   3603  O   LYS   460      36.041 -14.279  15.933  1.00 57.51           O  
ATOM   3604  CG  LYS   460      37.646 -18.149  15.925  1.00 52.39           C  
ATOM   3605  CD  LYS   460      38.444 -18.479  17.180  1.00 51.59           C  
ATOM   3606  CE  LYS   460      38.702 -19.974  17.303  1.00 49.91           C  
ATOM   3607  NZ  LYS   460      39.393 -20.314  18.583  1.00 45.75           N  
ATOM   3608  N   LEU   461      35.605 -14.110  13.856  1.00 55.71           N  
ATOM   3609  CA  LEU   461      35.186 -12.733  14.096  1.00 54.75           C  
ATOM   3610  C   LEU   461      33.724 -12.677  14.528  1.00 55.21           C  
ATOM   3611  CB  LEU   461      35.392 -11.884  12.839  1.00 51.14           C  
ATOM   3612  O   LEU   461      33.260 -11.651  15.029  1.00 52.98           O  
ATOM   3613  CG  LEU   461      36.774 -11.252  12.666  1.00 49.11           C  
ATOM   3614  CD1 LEU   461      37.040 -10.955  11.194  1.00 45.02           C  
ATOM   3615  CD2 LEU   461      36.891  -9.983  13.503  1.00 46.57           C  
ATOM   3616  N   HIS   462      33.033 -13.992  14.608  1.00 55.06           N  
ATOM   3617  CA  HIS   462      31.683 -13.873  15.146  1.00 55.33           C  
ATOM   3618  C   HIS   462      31.349 -15.046  16.061  1.00 55.02           C  
ATOM   3619  CB  HIS   462      30.660 -13.785  14.012  1.00 50.70           C  
ATOM   3620  O   HIS   462      30.177 -15.389  16.236  1.00 53.02           O  
ATOM   3621  CG  HIS   462      30.632 -12.452  13.332  1.00 48.66           C  
ATOM   3622  CD2 HIS   462      30.928 -12.096  12.060  1.00 45.93           C  
ATOM   3623  ND1 HIS   462      30.264 -11.294  13.982  1.00 46.97           N  
ATOM   3624  CE1 HIS   462      30.336 -10.280  13.136  1.00 44.72           C  
ATOM   3625  NE2 HIS   462      30.736 -10.740  11.963  1.00 40.09           N  
ATOM   3626  N   GLU   463      32.239 -15.912  16.515  1.00 53.38           N  
ATOM   3627  CA  GLU   463      32.032 -16.407  17.872  1.00 52.61           C  
ATOM   3628  C   GLU   463      31.949 -15.258  18.873  1.00 53.25           C  
ATOM   3629  CB  GLU   463      33.153 -17.371  18.270  1.00 50.59           C  
ATOM   3630  O   GLU   463      32.957 -14.617  19.175  1.00 51.74           O  
ATOM   3631  CG  GLU   463      32.962 -18.787  17.745  1.00 48.69           C  
ATOM   3632  CD  GLU   463      34.128 -19.708  18.067  1.00 48.90           C  
ATOM   3633  OE1 GLU   463      35.119 -19.243  18.674  1.00 54.57           O  
ATOM   3634  OE2 GLU   463      34.049 -20.905  17.710  1.00 50.81           O  
ATOM   3635  N   GLU   464      30.985 -14.291  18.869  1.00 52.54           N  
ATOM   3636  CA  GLU   464      30.928 -13.807  20.245  1.00 51.82           C  
ATOM   3637  C   GLU   464      31.517 -14.828  21.215  1.00 52.70           C  
ATOM   3638  CB  GLU   464      29.487 -13.477  20.640  1.00 49.90           C  
ATOM   3639  O   GLU   464      30.964 -15.916  21.390  1.00 51.45           O  
ATOM   3640  CG  GLU   464      28.932 -12.234  19.960  1.00 48.59           C  
ATOM   3641  CD  GLU   464      27.525 -11.879  20.414  1.00 50.88           C  
ATOM   3642  OE1 GLU   464      26.892 -12.693  21.124  1.00 53.94           O  
ATOM   3643  OE2 GLU   464      27.051 -10.778  20.055  1.00 47.11           O  
ATOM   3644  N   GLU   465      32.891 -14.993  21.247  1.00 54.10           N  
ATOM   3645  CA  GLU   465      33.262 -15.594  22.524  1.00 54.11           C  
ATOM   3646  C   GLU   465      32.119 -15.499  23.531  1.00 54.27           C  
ATOM   3647  CB  GLU   465      34.518 -14.926  23.089  1.00 51.96           C  
ATOM   3648  O   GLU   465      31.521 -14.434  23.700  1.00 53.28           O  
ATOM   3649  CG  GLU   465      35.815 -15.440  22.480  1.00 51.59           C  
ATOM   3650  CD  GLU   465      37.057 -14.847  23.126  1.00 53.00           C  
ATOM   3651  OE1 GLU   465      36.947 -13.805  23.811  1.00 56.36           O  
ATOM   3652  OE2 GLU   465      38.150 -15.430  22.944  1.00 51.41           O  
ATOM   3653  N   PRO   466      31.173 -16.519  23.531  1.00 54.84           N  
ATOM   3654  CA  PRO   466      30.305 -16.323  24.694  1.00 53.34           C  
ATOM   3655  C   PRO   466      30.822 -15.242  25.640  1.00 54.57           C  
ATOM   3656  CB  PRO   466      30.313 -17.694  25.375  1.00 51.73           C  
ATOM   3657  O   PRO   466      32.035 -15.094  25.811  1.00 53.00           O  
ATOM   3658  CG  PRO   466      31.613 -18.313  24.974  1.00 50.57           C  
ATOM   3659  CD  PRO   466      32.021 -17.746  23.644  1.00 51.97           C  
ATOM   3660  N   PRO   467      30.227 -13.997  25.771  1.00 53.39           N  
ATOM   3661  CA  PRO   467      30.936 -13.200  26.775  1.00 52.24           C  
ATOM   3662  C   PRO   467      31.823 -14.049  27.684  1.00 53.54           C  
ATOM   3663  CB  PRO   467      29.804 -12.548  27.572  1.00 50.66           C  
ATOM   3664  O   PRO   467      31.317 -14.873  28.450  1.00 52.63           O  
ATOM   3665  CG  PRO   467      28.641 -13.474  27.411  1.00 49.36           C  
ATOM   3666  CD  PRO   467      28.804 -14.224  26.120  1.00 51.18           C  
ATOM   3667  N   GLN   468      32.937 -14.643  27.306  1.00 55.83           N  
ATOM   3668  CA  GLN   468      33.866 -15.005  28.372  1.00 55.34           C  
ATOM   3669  C   GLN   468      33.652 -14.134  29.606  1.00 54.99           C  
ATOM   3670  CB  GLN   468      35.312 -14.885  27.888  1.00 52.61           C  
ATOM   3671  O   GLN   468      33.603 -12.906  29.505  1.00 52.77           O  
ATOM   3672  CG  GLN   468      35.701 -15.925  26.846  1.00 52.03           C  
ATOM   3673  CD  GLN   468      37.184 -15.910  26.527  1.00 52.62           C  
ATOM   3674  NE2 GLN   468      37.598 -16.762  25.595  1.00 46.37           N  
ATOM   3675  OE1 GLN   468      37.951 -15.139  27.112  1.00 57.30           O  
ATOM   3676  N   ASN   469      32.655 -14.573  30.478  1.00 55.98           N  
ATOM   3677  CA  ASN   469      32.681 -13.879  31.761  1.00 55.59           C  
ATOM   3678  C   ASN   469      33.529 -12.612  31.695  1.00 55.09           C  
ATOM   3679  CB  ASN   469      33.196 -14.807  32.863  1.00 52.01           C  
ATOM   3680  O   ASN   469      34.755 -12.675  31.793  1.00 53.08           O  
ATOM   3681  CG  ASN   469      32.103 -15.678  33.451  1.00 50.49           C  
ATOM   3682  ND2 ASN   469      32.477 -16.865  33.914  1.00 52.38           N  
ATOM   3683  OD1 ASN   469      30.934 -15.288  33.488  1.00 52.30           O  
ATOM   3684  N   MET   470      33.354 -11.621  30.819  1.00 54.37           N  
ATOM   3685  CA  MET   470      33.975 -10.372  31.250  1.00 54.94           C  
ATOM   3686  C   MET   470      33.962 -10.253  32.770  1.00 54.21           C  
ATOM   3687  CB  MET   470      33.260  -9.172  30.626  1.00 50.92           C  
ATOM   3688  O   MET   470      32.915  -9.998  33.368  1.00 52.83           O  
ATOM   3689  CG  MET   470      33.696  -8.871  29.201  1.00 50.16           C  
ATOM   3690  SD  MET   470      33.025  -7.280  28.581  1.00 55.00           S  
ATOM   3691  CE  MET   470      34.400  -6.742  27.526  1.00 46.50           C  
ATOM   3692  N   LYS   471      34.715 -11.070  33.549  1.00 60.71           N  
ATOM   3693  CA  LYS   471      35.088 -10.434  34.809  1.00 59.82           C  
ATOM   3694  C   LYS   471      35.007  -8.914  34.704  1.00 59.58           C  
ATOM   3695  CB  LYS   471      36.497 -10.856  35.227  1.00 57.35           C  
ATOM   3696  O   LYS   471      35.493  -8.327  33.734  1.00 57.75           O  
ATOM   3697  CG  LYS   471      36.585 -12.280  35.758  1.00 56.41           C  
ATOM   3698  CD  LYS   471      38.004 -12.629  36.189  1.00 56.75           C  
ATOM   3699  CE  LYS   471      38.081 -14.031  36.778  1.00 54.66           C  
ATOM   3700  NZ  LYS   471      39.472 -14.381  37.195  1.00 49.48           N  
ATOM   3701  N   PRO   472      34.002  -8.229  35.119  1.00 59.60           N  
ATOM   3702  CA  PRO   472      34.324  -6.801  35.150  1.00 58.32           C  
ATOM   3703  C   PRO   472      35.816  -6.528  34.973  1.00 58.86           C  
ATOM   3704  CB  PRO   472      33.849  -6.362  36.537  1.00 55.83           C  
ATOM   3705  O   PRO   472      36.632  -7.002  35.768  1.00 57.60           O  
ATOM   3706  CG  PRO   472      33.863  -7.611  37.358  1.00 54.17           C  
ATOM   3707  CD  PRO   472      33.734  -8.789  36.436  1.00 54.61           C  
ATOM   3708  N   GLN   473      36.426  -6.572  33.849  1.00 57.74           N  
ATOM   3709  CA  GLN   473      37.665  -5.801  33.841  1.00 57.16           C  
ATOM   3710  C   GLN   473      37.522  -4.522  34.661  1.00 57.18           C  
ATOM   3711  CB  GLN   473      38.077  -5.463  32.407  1.00 54.35           C  
ATOM   3712  O   GLN   473      36.776  -3.617  34.283  1.00 55.29           O  
ATOM   3713  CG  GLN   473      38.859  -6.571  31.714  1.00 53.54           C  
ATOM   3714  CD  GLN   473      39.275  -6.201  30.303  1.00 54.18           C  
ATOM   3715  NE2 GLN   473      40.080  -7.054  29.679  1.00 46.42           N  
ATOM   3716  OE1 GLN   473      38.876  -5.157  29.777  1.00 57.25           O  
ATOM   3717  N   SER   474      37.613  -4.542  36.034  1.00 60.01           N  
ATOM   3718  CA  SER   474      38.159  -3.377  36.722  1.00 59.78           C  
ATOM   3719  C   SER   474      39.025  -2.538  35.789  1.00 58.39           C  
ATOM   3720  CB  SER   474      38.976  -3.808  37.940  1.00 56.85           C  
ATOM   3721  O   SER   474      40.068  -3.000  35.319  1.00 56.24           O  
ATOM   3722  OG  SER   474      40.364  -3.754  37.659  1.00 57.97           O  
ATOM   3723  N   GLY   475      38.419  -1.791  34.782  1.00 60.86           N  
ATOM   3724  CA  GLY   475      38.948  -0.585  34.165  1.00 60.47           C  
ATOM   3725  C   GLY   475      40.358  -0.253  34.616  1.00 60.32           C  
ATOM   3726  O   GLY   475      40.580   0.089  35.779  1.00 58.30           O  
ATOM   3727  N   ASN   476      41.371  -0.926  34.177  1.00 60.13           N  
ATOM   3728  CA  ASN   476      42.635  -0.199  34.119  1.00 59.89           C  
ATOM   3729  C   ASN   476      42.421   1.271  33.770  1.00 59.24           C  
ATOM   3730  CB  ASN   476      43.583  -0.851  33.111  1.00 55.88           C  
ATOM   3731  O   ASN   476      42.252   1.617  32.599  1.00 57.21           O  
ATOM   3732  CG  ASN   476      44.689  -1.644  33.779  1.00 54.60           C  
ATOM   3733  ND2 ASN   476      45.466  -2.367  32.980  1.00 55.01           N  
ATOM   3734  OD1 ASN   476      44.844  -1.609  35.002  1.00 54.48           O  
ATOM   3735  N   ASP   477      41.773   2.106  34.676  1.00 66.35           N  
ATOM   3736  CA  ASP   477      42.175   3.490  34.903  1.00 66.32           C  
ATOM   3737  C   ASP   477      43.609   3.729  34.435  1.00 66.09           C  
ATOM   3738  CB  ASP   477      42.038   3.854  36.382  1.00 62.49           C  
ATOM   3739  O   ASP   477      44.529   3.808  35.251  1.00 64.19           O  
ATOM   3740  CG  ASP   477      40.602   4.127  36.795  1.00 60.54           C  
ATOM   3741  OD1 ASP   477      39.816   4.636  35.967  1.00 58.97           O  
ATOM   3742  OD2 ASP   477      40.254   3.833  37.959  1.00 63.12           O  
ATOM   3743  N   LYS   478      43.955   3.298  33.334  1.00 71.95           N  
ATOM   3744  CA  LYS   478      45.074   4.108  32.859  1.00 71.25           C  
ATOM   3745  C   LYS   478      44.697   5.586  32.801  1.00 71.13           C  
ATOM   3746  CB  LYS   478      45.537   3.630  31.482  1.00 68.47           C  
ATOM   3747  O   LYS   478      43.730   5.959  32.134  1.00 68.57           O  
ATOM   3748  CG  LYS   478      46.433   2.401  31.522  1.00 66.61           C  
ATOM   3749  CD  LYS   478      46.899   2.004  30.127  1.00 66.53           C  
ATOM   3750  CE  LYS   478      47.795   0.773  30.166  1.00 64.44           C  
ATOM   3751  NZ  LYS   478      48.178   0.324  28.794  1.00 57.34           N  
ATOM   3752  N   PRO   479      45.208   6.385  33.780  1.00 73.86           N  
ATOM   3753  CA  PRO   479      45.061   7.840  33.714  1.00 73.86           C  
ATOM   3754  C   PRO   479      45.179   8.381  32.290  1.00 73.51           C  
ATOM   3755  CB  PRO   479      46.208   8.352  34.589  1.00 70.31           C  
ATOM   3756  O   PRO   479      46.131   8.052  31.578  1.00 70.61           O  
ATOM   3757  CG  PRO   479      47.240   7.272  34.534  1.00 67.78           C  
ATOM   3758  CD  PRO   479      46.545   5.957  34.333  1.00 68.12           C  
ATOM   3759  N   LEU   480      44.028   8.664  31.696  1.00 76.84           N  
ATOM   3760  CA  LEU   480      44.029   9.412  30.444  1.00 78.03           C  
ATOM   3761  C   LEU   480      45.335  10.181  30.271  1.00 78.48           C  
ATOM   3762  CB  LEU   480      42.843  10.380  30.397  1.00 74.65           C  
ATOM   3763  O   LEU   480      45.758  10.905  31.175  1.00 76.63           O  
ATOM   3764  CG  LEU   480      41.468   9.756  30.157  1.00 71.27           C  
ATOM   3765  CD1 LEU   480      40.368  10.777  30.427  1.00 67.86           C  
ATOM   3766  CD2 LEU   480      41.366   9.217  28.734  1.00 69.48           C  
ATOM   3767  N   SER   481      46.170   9.845  29.329  1.00 80.59           N  
ATOM   3768  CA  SER   481      47.358  10.630  29.011  1.00 81.76           C  
ATOM   3769  C   SER   481      47.078  12.125  29.121  1.00 81.53           C  
ATOM   3770  CB  SER   481      47.859  10.300  27.604  1.00 78.18           C  
ATOM   3771  O   SER   481      45.971  12.579  28.825  1.00 79.24           O  
ATOM   3772  OG  SER   481      47.022  10.886  26.622  1.00 73.91           O  
ATOM   3773  N   LYS   482      47.999  12.815  29.724  1.00 81.54           N  
ATOM   3774  CA  LYS   482      47.961  14.270  29.835  1.00 83.77           C  
ATOM   3775  C   LYS   482      47.411  14.905  28.561  1.00 82.85           C  
ATOM   3776  CB  LYS   482      49.355  14.822  30.136  1.00 80.26           C  
ATOM   3777  O   LYS   482      46.732  15.932  28.616  1.00 81.37           O  
ATOM   3778  CG  LYS   482      49.812  14.602  31.570  1.00 76.57           C  
ATOM   3779  CD  LYS   482      51.172  15.238  31.828  1.00 78.28           C  
ATOM   3780  CE  LYS   482      51.633  15.014  33.262  1.00 86.58           C  
ATOM   3781  NZ  LYS   482      53.012  15.539  33.489  1.00 81.10           N  
ATOM   3782  N   THR   483      47.652  14.186  27.431  1.00 85.83           N  
ATOM   3783  CA  THR   483      47.184  14.687  26.144  1.00 87.22           C  
ATOM   3784  C   THR   483      45.679  14.475  25.996  1.00 82.96           C  
ATOM   3785  CB  THR   483      47.918  14.001  24.977  1.00 81.48           C  
ATOM   3786  O   THR   483      44.967  15.361  25.520  1.00 78.70           O  
ATOM   3787  CG2 THR   483      48.461  15.029  23.989  1.00 66.85           C  
ATOM   3788  OG1 THR   483      49.009  13.229  25.494  1.00 72.89           O  
ATOM   3789  N   ALA   484      45.170  13.338  26.438  1.00 81.12           N  
ATOM   3790  CA  ALA   484      43.732  13.083  26.400  1.00 81.98           C  
ATOM   3791  C   ALA   484      42.982  14.031  27.330  1.00 79.68           C  
ATOM   3792  CB  ALA   484      43.439  11.632  26.774  1.00 77.88           C  
ATOM   3793  O   ALA   484      41.976  14.628  26.939  1.00 76.72           O  
ATOM   3794  N   LEU   485      43.455  14.280  28.499  1.00 85.84           N  
ATOM   3795  CA  LEU   485      42.875  15.244  29.429  1.00 86.86           C  
ATOM   3796  C   LEU   485      42.890  16.648  28.835  1.00 85.62           C  
ATOM   3797  CB  LEU   485      43.634  15.231  30.758  1.00 83.81           C  
ATOM   3798  O   LEU   485      41.915  17.392  28.965  1.00 83.57           O  
ATOM   3799  CG  LEU   485      43.168  14.209  31.795  1.00 77.73           C  
ATOM   3800  CD1 LEU   485      44.303  13.873  32.757  1.00 73.16           C  
ATOM   3801  CD2 LEU   485      41.954  14.733  32.555  1.00 74.90           C  
ATOM   3802  N   LYS   486      44.003  17.022  28.161  1.00 87.63           N  
ATOM   3803  CA  LYS   486      44.103  18.337  27.533  1.00 88.37           C  
ATOM   3804  C   LYS   486      43.100  18.479  26.392  1.00 85.56           C  
ATOM   3805  CB  LYS   486      45.522  18.579  27.017  1.00 85.79           C  
ATOM   3806  O   LYS   486      42.505  19.543  26.211  1.00 83.03           O  
ATOM   3807  CG  LYS   486      45.780  20.008  26.563  1.00 80.31           C  
ATOM   3808  CD  LYS   486      47.219  20.196  26.099  1.00 80.18           C  
ATOM   3809  CE  LYS   486      47.480  21.628  25.651  1.00 87.06           C  
ATOM   3810  NZ  LYS   486      48.904  21.831  25.247  1.00 81.54           N  
ATOM   3811  N   ASN   487      42.944  17.350  25.613  1.00 86.45           N  
ATOM   3812  CA  ASN   487      41.986  17.405  24.514  1.00 87.81           C  
ATOM   3813  C   ASN   487      40.548  17.449  25.024  1.00 82.76           C  
ATOM   3814  CB  ASN   487      42.179  16.215  23.572  1.00 82.91           C  
ATOM   3815  O   ASN   487      39.722  18.200  24.503  1.00 78.66           O  
ATOM   3816  CG  ASN   487      43.381  16.377  22.664  1.00 74.88           C  
ATOM   3817  ND2 ASN   487      43.754  15.305  21.975  1.00 79.52           N  
ATOM   3818  OD1 ASN   487      43.972  17.458  22.583  1.00 74.71           O  
ATOM   3819  N   GLN   488      40.274  16.732  26.036  1.00 87.35           N  
ATOM   3820  CA  GLN   488      38.957  16.796  26.663  1.00 87.91           C  
ATOM   3821  C   GLN   488      38.662  18.201  27.179  1.00 86.52           C  
ATOM   3822  CB  GLN   488      38.857  15.784  27.806  1.00 84.57           C  
ATOM   3823  O   GLN   488      37.614  18.773  26.872  1.00 84.00           O  
ATOM   3824  CG  GLN   488      37.427  15.448  28.206  1.00 77.19           C  
ATOM   3825  CD  GLN   488      37.352  14.357  29.257  1.00 75.73           C  
ATOM   3826  NE2 GLN   488      36.160  14.138  29.801  1.00 78.36           N  
ATOM   3827  OE1 GLN   488      38.357  13.714  29.576  1.00 80.27           O  
ATOM   3828  N   ARG   489      39.559  18.746  27.928  1.00 89.23           N  
ATOM   3829  CA  ARG   489      39.389  20.109  28.419  1.00 90.04           C  
ATOM   3830  C   ARG   489      39.192  21.086  27.265  1.00 88.20           C  
ATOM   3831  CB  ARG   489      40.593  20.532  29.264  1.00 89.37           C  
ATOM   3832  O   ARG   489      38.371  22.002  27.353  1.00 87.01           O  
ATOM   3833  CG  ARG   489      40.599  19.943  30.665  1.00 88.71           C  
ATOM   3834  CD  ARG   489      41.811  20.402  31.464  1.00 89.19           C  
ATOM   3835  NE  ARG   489      41.780  19.892  32.832  1.00 91.07           N  
ATOM   3836  NH1 ARG   489      43.693  20.997  33.508  1.00 84.80           N  
ATOM   3837  NH2 ARG   489      42.550  19.666  34.984  1.00 83.07           N  
ATOM   3838  CZ  ARG   489      42.674  20.186  33.772  1.00 87.43           C  
ATOM   3839  N   LYS   490      39.948  20.895  26.123  1.00 90.63           N  
ATOM   3840  CA  LYS   490      39.805  21.779  24.970  1.00 90.20           C  
ATOM   3841  C   LYS   490      38.436  21.611  24.315  1.00 87.12           C  
ATOM   3842  CB  LYS   490      40.910  21.511  23.947  1.00 87.94           C  
ATOM   3843  O   LYS   490      37.882  22.568  23.770  1.00 83.49           O  
ATOM   3844  CG  LYS   490      42.037  22.533  23.972  1.00 82.31           C  
ATOM   3845  CD  LYS   490      43.061  22.264  22.877  1.00 81.24           C  
ATOM   3846  CE  LYS   490      44.149  23.329  22.853  1.00 86.39           C  
ATOM   3847  NZ  LYS   490      45.063  23.160  21.684  1.00 80.50           N  
ATOM   3848  N   HIS   491      37.983  20.390  24.285  1.00 87.84           N  
ATOM   3849  CA  HIS   491      36.667  20.164  23.698  1.00 87.89           C  
ATOM   3850  C   HIS   491      35.561  20.704  24.600  1.00 84.37           C  
ATOM   3851  CB  HIS   491      36.447  18.674  23.433  1.00 82.67           C  
ATOM   3852  O   HIS   491      34.587  21.284  24.115  1.00 80.58           O  
ATOM   3853  CG  HIS   491      36.587  18.294  21.993  1.00 71.66           C  
ATOM   3854  CD2 HIS   491      37.529  17.559  21.355  1.00 66.00           C  
ATOM   3855  ND1 HIS   491      35.684  18.685  21.029  1.00 65.98           N  
ATOM   3856  CE1 HIS   491      36.065  18.205  19.857  1.00 65.08           C  
ATOM   3857  NE2 HIS   491      37.181  17.518  20.027  1.00 69.42           N  
ATOM   3858  N   GLU   492      35.642  20.516  25.835  1.00 87.55           N  
ATOM   3859  CA  GLU   492      34.705  21.053  26.818  1.00 88.33           C  
ATOM   3860  C   GLU   492      34.727  22.579  26.825  1.00 86.28           C  
ATOM   3861  CB  GLU   492      35.026  20.517  28.216  1.00 86.23           C  
ATOM   3862  O   GLU   492      33.677  23.221  26.751  1.00 83.70           O  
ATOM   3863  CG  GLU   492      34.611  19.068  28.428  1.00 81.70           C  
ATOM   3864  CD  GLU   492      35.115  18.486  29.739  1.00 80.14           C  
ATOM   3865  OE1 GLU   492      35.834  19.193  30.481  1.00 85.10           O  
ATOM   3866  OE2 GLU   492      34.789  17.313  30.026  1.00 88.63           O  
ATOM   3867  N   ALA   493      35.875  23.184  26.809  1.00 87.76           N  
ATOM   3868  CA  ALA   493      36.003  24.636  26.721  1.00 87.88           C  
ATOM   3869  C   ALA   493      35.374  25.166  25.436  1.00 84.36           C  
ATOM   3870  CB  ALA   493      37.471  25.047  26.800  1.00 85.91           C  
ATOM   3871  O   ALA   493      34.679  26.185  25.451  1.00 81.51           O  
ATOM   3872  N   LYS   494      35.638  24.441  24.264  1.00 86.41           N  
ATOM   3873  CA  LYS   494      35.017  24.864  23.012  1.00 85.41           C  
ATOM   3874  C   LYS   494      33.501  24.697  23.066  1.00 81.32           C  
ATOM   3875  CB  LYS   494      35.591  24.074  21.835  1.00 83.14           C  
ATOM   3876  O   LYS   494      32.768  25.414  22.382  1.00 77.51           O  
ATOM   3877  CG  LYS   494      36.752  24.763  21.134  1.00 78.88           C  
ATOM   3878  CD  LYS   494      37.210  23.981  19.910  1.00 78.62           C  
ATOM   3879  CE  LYS   494      38.318  24.709  19.162  1.00 83.61           C  
ATOM   3880  NZ  LYS   494      38.618  24.063  17.849  1.00 76.81           N  
ATOM   3881  N   LYS   495      33.060  23.691  23.737  1.00 84.45           N  
ATOM   3882  CA  LYS   495      31.616  23.548  23.893  1.00 83.80           C  
ATOM   3883  C   LYS   495      31.050  24.640  24.797  1.00 81.45           C  
ATOM   3884  CB  LYS   495      31.271  22.170  24.458  1.00 81.10           C  
ATOM   3885  O   LYS   495      30.014  25.234  24.489  1.00 78.54           O  
ATOM   3886  CG  LYS   495      30.860  21.153  23.403  1.00 75.89           C  
ATOM   3887  CD  LYS   495      30.426  19.837  24.034  1.00 75.13           C  
ATOM   3888  CE  LYS   495      29.938  18.847  22.985  1.00 76.96           C  
ATOM   3889  NZ  LYS   495      29.479  17.567  23.602  1.00 70.22           N  
ATOM   3890  N   ALA   496      31.652  24.851  25.881  1.00 84.17           N  
ATOM   3891  CA  ALA   496      31.221  25.903  26.798  1.00 84.38           C  
ATOM   3892  C   ALA   496      31.225  27.265  26.111  1.00 81.21           C  
ATOM   3893  CB  ALA   496      32.117  25.931  28.034  1.00 82.19           C  
ATOM   3894  O   ALA   496      30.225  27.986  26.141  1.00 78.01           O  
ATOM   3895  N   ALA   497      32.297  27.635  25.366  1.00 81.01           N  
ATOM   3896  CA  ALA   497      32.435  28.925  24.695  1.00 80.00           C  
ATOM   3897  C   ALA   497      31.395  29.082  23.589  1.00 76.08           C  
ATOM   3898  CB  ALA   497      33.842  29.079  24.123  1.00 77.69           C  
ATOM   3899  O   ALA   497      30.951  30.196  23.300  1.00 72.33           O  
ATOM   3900  N   LYS   498      31.050  27.942  22.935  1.00 76.69           N  
ATOM   3901  CA  LYS   498      29.972  28.036  21.955  1.00 75.41           C  
ATOM   3902  C   LYS   498      28.617  28.190  22.640  1.00 73.25           C  
ATOM   3903  CB  LYS   498      29.963  26.805  21.047  1.00 73.15           C  
ATOM   3904  O   LYS   498      27.663  28.686  22.037  1.00 70.46           O  
ATOM   3905  CG  LYS   498      30.748  26.983  19.756  1.00 70.36           C  
ATOM   3906  CD  LYS   498      30.588  25.781  18.834  1.00 69.61           C  
ATOM   3907  CE  LYS   498      31.259  26.014  17.488  1.00 72.20           C  
ATOM   3908  NZ  LYS   498      30.875  24.973  16.489  1.00 63.71           N  
ATOM   3909  N   GLN   499      28.492  27.654  23.791  1.00 75.88           N  
ATOM   3910  CA  GLN   499      27.227  27.826  24.497  1.00 76.04           C  
ATOM   3911  C   GLN   499      27.103  29.236  25.067  1.00 74.01           C  
ATOM   3912  CB  GLN   499      27.092  26.794  25.618  1.00 72.77           C  
ATOM   3913  O   GLN   499      26.031  29.843  25.010  1.00 72.02           O  
ATOM   3914  CG  GLN   499      26.304  25.553  25.219  1.00 69.52           C  
ATOM   3915  CD  GLN   499      26.307  24.485  26.296  1.00 69.08           C  
ATOM   3916  NE2 GLN   499      25.292  23.627  26.283  1.00 69.24           N  
ATOM   3917  OE1 GLN   499      27.215  24.429  27.132  1.00 74.32           O  
ATOM   3918  N   GLU   500      28.210  29.822  25.623  1.00 72.99           N  
ATOM   3919  CA  GLU   500      28.197  31.154  26.221  1.00 72.55           C  
ATOM   3920  C   GLU   500      28.043  32.236  25.156  1.00 69.13           C  
ATOM   3921  CB  GLU   500      29.473  31.391  27.033  1.00 69.00           C  
ATOM   3922  O   GLU   500      27.368  33.243  25.379  1.00 66.42           O  
ATOM   3923  CG  GLU   500      29.433  30.792  28.431  1.00 66.31           C  
ATOM   3924  CD  GLU   500      30.773  30.849  29.147  1.00 66.70           C  
ATOM   3925  OE1 GLU   500      31.779  31.250  28.520  1.00 75.48           O  
ATOM   3926  OE2 GLU   500      30.817  30.488  30.344  1.00 77.80           O  
ATOM   3927  N   ALA   501      28.652  31.965  23.872  1.00 66.85           N  
ATOM   3928  CA  ALA   501      28.617  32.972  22.814  1.00 65.24           C  
ATOM   3929  C   ALA   501      27.270  32.968  22.098  1.00 63.61           C  
ATOM   3930  CB  ALA   501      29.748  32.734  21.816  1.00 62.32           C  
ATOM   3931  O   ALA   501      27.033  33.784  21.204  1.00 61.64           O  
ATOM   3932  N   ARG   502      26.493  31.916  22.410  1.00 64.20           N  
ATOM   3933  CA  ARG   502      25.144  31.936  21.856  1.00 63.93           C  
ATOM   3934  C   ARG   502      24.166  32.601  22.819  1.00 63.33           C  
ATOM   3935  CB  ARG   502      24.675  30.516  21.530  1.00 60.63           C  
ATOM   3936  O   ARG   502      22.953  32.564  22.604  1.00 62.27           O  
ATOM   3937  CG  ARG   502      24.949  30.090  20.097  1.00 59.54           C  
ATOM   3938  CD  ARG   502      24.503  28.658  19.839  1.00 60.36           C  
ATOM   3939  NE  ARG   502      24.521  28.336  18.414  1.00 51.30           N  
ATOM   3940  NH1 ARG   502      23.615  26.226  18.668  1.00 45.38           N  
ATOM   3941  NH2 ARG   502      24.160  27.001  16.581  1.00 41.97           N  
ATOM   3942  CZ  ARG   502      24.098  27.189  17.891  1.00 59.55           C  
ATOM   3943  N   SER   503      24.675  33.040  24.040  1.00 60.34           N  
ATOM   3944  CA  SER   503      23.737  33.576  25.021  1.00 60.10           C  
ATOM   3945  C   SER   503      23.612  35.091  24.897  1.00 59.49           C  
ATOM   3946  CB  SER   503      24.175  33.207  26.440  1.00 54.93           C  
ATOM   3947  O   SER   503      22.724  35.697  25.500  1.00 57.08           O  
ATOM   3948  OG  SER   503      25.477  33.697  26.707  1.00 55.65           O  
ATOM   3949  N   ASP   504      24.343  35.786  23.905  1.00 58.92           N  
ATOM   3950  CA  ASP   504      24.139  37.230  23.956  1.00 60.00           C  
ATOM   3951  C   ASP   504      24.265  37.852  22.567  1.00 57.23           C  
ATOM   3952  CB  ASP   504      25.138  37.880  24.916  1.00 54.13           C  
ATOM   3953  O   ASP   504      25.367  37.951  22.023  1.00 54.09           O  
ATOM   3954  CG  ASP   504      24.568  38.099  26.306  1.00 54.04           C  
ATOM   3955  OD1 ASP   504      23.330  38.202  26.448  1.00 53.57           O  
ATOM   3956  OD2 ASP   504      25.363  38.173  27.267  1.00 58.66           O  
ATOM   3957  N   LYS   505      23.306  37.665  21.700  1.00 57.87           N  
ATOM   3958  CA  LYS   505      22.901  38.527  20.593  1.00 58.02           C  
ATOM   3959  C   LYS   505      22.092  37.749  19.559  1.00 56.96           C  
ATOM   3960  CB  LYS   505      24.124  39.163  19.932  1.00 52.48           C  
ATOM   3961  O   LYS   505      22.623  36.864  18.886  1.00 53.93           O  
ATOM   3962  CG  LYS   505      24.745  40.294  20.738  1.00 51.11           C  
ATOM   3963  CD  LYS   505      25.932  40.913  20.010  1.00 52.30           C  
ATOM   3964  CE  LYS   505      26.561  42.038  20.820  1.00 48.02           C  
ATOM   3965  NZ  LYS   505      27.771  42.597  20.145  1.00 44.97           N  
ATOM   3966  N   SER   506      20.668  37.824  19.685  1.00 57.30           N  
ATOM   3967  CA  SER   506      19.569  37.749  18.729  1.00 60.50           C  
ATOM   3968  C   SER   506      19.818  38.653  17.527  1.00 56.93           C  
ATOM   3969  CB  SER   506      18.248  38.131  19.400  1.00 52.75           C  
ATOM   3970  O   SER   506      19.778  39.879  17.647  1.00 54.42           O  
ATOM   3971  OG  SER   506      18.147  37.542  20.684  1.00 55.74           O  
ATOM   3972  N   PRO   507      20.714  38.450  16.535  1.00 57.78           N  
ATOM   3973  CA  PRO   507      20.308  38.876  15.193  1.00 58.23           C  
ATOM   3974  C   PRO   507      20.217  37.713  14.207  1.00 56.51           C  
ATOM   3975  CB  PRO   507      21.412  39.854  14.784  1.00 51.50           C  
ATOM   3976  O   PRO   507      21.116  36.870  14.158  1.00 52.67           O  
ATOM   3977  CG  PRO   507      22.613  39.421  15.562  1.00 51.12           C  
ATOM   3978  CD  PRO   507      22.148  38.721  16.806  1.00 53.97           C  
ATOM   3979  N   ASP   508      18.985  37.608  13.739  1.00 60.40           N  
ATOM   3980  CA  ASP   508      18.404  37.246  12.450  1.00 62.76           C  
ATOM   3981  C   ASP   508      19.311  36.280  11.690  1.00 59.41           C  
ATOM   3982  CB  ASP   508      18.145  38.497  11.607  1.00 56.63           C  
ATOM   3983  O   ASP   508      20.312  36.693  11.103  1.00 56.98           O  
ATOM   3984  CG  ASP   508      16.711  38.987  11.700  1.00 56.05           C  
ATOM   3985  OD1 ASP   508      15.794  38.160  11.897  1.00 55.00           O  
ATOM   3986  OD2 ASP   508      16.494  40.212  11.571  1.00 61.68           O  
ATOM   3987  N   LEU   509      19.599  35.033  12.202  1.00 50.82           N  
ATOM   3988  CA  LEU   509      20.156  33.981  11.358  1.00 52.39           C  
ATOM   3989  C   LEU   509      19.058  33.288  10.558  1.00 50.33           C  
ATOM   3990  CB  LEU   509      20.910  32.955  12.207  1.00 46.05           C  
ATOM   3991  O   LEU   509      18.181  32.638  11.133  1.00 47.78           O  
ATOM   3992  CG  LEU   509      22.322  33.345  12.646  1.00 46.04           C  
ATOM   3993  CD1 LEU   509      22.691  32.631  13.942  1.00 43.87           C  
ATOM   3994  CD2 LEU   509      23.331  33.025  11.548  1.00 45.35           C  
ATOM   3995  N   ALA   510      18.891  33.803   9.225  1.00 55.44           N  
ATOM   3996  CA  ALA   510      18.406  33.149   8.013  1.00 58.20           C  
ATOM   3997  C   ALA   510      18.675  31.648   8.053  1.00 54.49           C  
ATOM   3998  CB  ALA   510      19.056  33.769   6.778  1.00 52.23           C  
ATOM   3999  O   ALA   510      19.797  31.219   8.332  1.00 52.61           O  
ATOM   4000  N   PRO   511      17.519  30.846   8.372  1.00 51.43           N  
ATOM   4001  CA  PRO   511      17.470  29.405   8.114  1.00 51.96           C  
ATOM   4002  C   PRO   511      18.187  29.011   6.824  1.00 51.74           C  
ATOM   4003  CB  PRO   511      15.970  29.116   8.015  1.00 46.61           C  
ATOM   4004  O   PRO   511      17.880  29.546   5.755  1.00 49.92           O  
ATOM   4005  CG  PRO   511      15.361  30.404   7.565  1.00 45.35           C  
ATOM   4006  CD  PRO   511      16.230  31.534   8.039  1.00 50.60           C  
ATOM   4007  N   THR   512      19.386  28.535   6.781  1.00 47.12           N  
ATOM   4008  CA  THR   512      19.948  27.654   5.764  1.00 50.41           C  
ATOM   4009  C   THR   512      18.936  26.589   5.352  1.00 46.53           C  
ATOM   4010  CB  THR   512      21.237  26.974   6.265  1.00 43.28           C  
ATOM   4011  O   THR   512      18.389  25.883   6.201  1.00 44.40           O  
ATOM   4012  CG2 THR   512      22.082  26.472   5.099  1.00 40.36           C  
ATOM   4013  OG1 THR   512      22.003  27.917   7.024  1.00 39.01           O  
ATOM   4014  N   PRO   513      18.221  26.821   4.128  1.00 44.53           N  
ATOM   4015  CA  PRO   513      17.519  25.726   3.455  1.00 45.26           C  
ATOM   4016  C   PRO   513      18.197  24.374   3.664  1.00 44.34           C  
ATOM   4017  CB  PRO   513      17.559  26.134   1.980  1.00 40.25           C  
ATOM   4018  O   PRO   513      19.403  24.242   3.438  1.00 42.31           O  
ATOM   4019  CG  PRO   513      18.759  27.018   1.862  1.00 39.53           C  
ATOM   4020  CD  PRO   513      18.994  27.684   3.187  1.00 45.88           C  
ATOM   4021  N   ALA   514      17.614  23.574   4.562  1.00 40.79           N  
ATOM   4022  CA  ALA   514      17.667  22.125   4.743  1.00 43.06           C  
ATOM   4023  C   ALA   514      17.760  21.407   3.400  1.00 41.01           C  
ATOM   4024  CB  ALA   514      16.445  21.640   5.519  1.00 37.96           C  
ATOM   4025  O   ALA   514      17.002  21.708   2.475  1.00 39.70           O  
ATOM   4026  N   PRO   515      18.951  20.792   3.028  1.00 41.91           N  
ATOM   4027  CA  PRO   515      18.983  19.726   2.023  1.00 42.76           C  
ATOM   4028  C   PRO   515      17.857  18.711   2.205  1.00 41.29           C  
ATOM   4029  CB  PRO   515      20.349  19.072   2.246  1.00 37.76           C  
ATOM   4030  O   PRO   515      17.612  18.248   3.322  1.00 39.21           O  
ATOM   4031  CG  PRO   515      20.683  19.362   3.674  1.00 36.55           C  
ATOM   4032  CD  PRO   515      19.990  20.632   4.077  1.00 41.99           C  
ATOM   4033  N   GLN   516      16.779  18.750   1.265  1.00 39.77           N  
ATOM   4034  CA  GLN   516      15.854  17.854   0.579  1.00 41.26           C  
ATOM   4035  C   GLN   516      16.235  16.393   0.803  1.00 39.74           C  
ATOM   4036  CB  GLN   516      15.819  18.163  -0.919  1.00 36.20           C  
ATOM   4037  O   GLN   516      17.292  15.945   0.353  1.00 38.26           O  
ATOM   4038  CG  GLN   516      15.171  19.499  -1.256  1.00 35.33           C  
ATOM   4039  CD  GLN   516      15.137  19.775  -2.747  1.00 42.26           C  
ATOM   4040  NE2 GLN   516      14.590  20.926  -3.125  1.00 35.23           N  
ATOM   4041  OE1 GLN   516      15.599  18.961  -3.554  1.00 48.67           O  
ATOM   4042  N   SER   517      15.838  15.790   1.881  1.00 37.44           N  
ATOM   4043  CA  SER   517      15.691  14.356   2.109  1.00 39.57           C  
ATOM   4044  C   SER   517      14.618  13.760   1.204  1.00 37.36           C  
ATOM   4045  CB  SER   517      15.347  14.078   3.573  1.00 34.66           C  
ATOM   4046  O   SER   517      13.465  14.195   1.230  1.00 35.90           O  
ATOM   4047  OG  SER   517      14.186  14.791   3.961  1.00 34.94           O  
ATOM   4048  N   THR   518      15.100  13.033   0.100  1.00 35.51           N  
ATOM   4049  CA  THR   518      14.693  11.977  -0.820  1.00 36.84           C  
ATOM   4050  C   THR   518      13.740  11.001  -0.136  1.00 35.46           C  
ATOM   4051  CB  THR   518      15.912  11.210  -1.365  1.00 32.83           C  
ATOM   4052  O   THR   518      14.060  10.448   0.918  1.00 34.37           O  
ATOM   4053  CG2 THR   518      16.487  11.897  -2.599  1.00 31.06           C  
ATOM   4054  OG1 THR   518      16.923  11.149  -0.351  1.00 30.88           O  
ATOM   4055  N   PRO   519      12.416  11.114  -0.454  1.00 37.89           N  
ATOM   4056  CA  PRO   519      11.162  10.363  -0.352  1.00 37.80           C  
ATOM   4057  C   PRO   519      11.358   8.860  -0.540  1.00 37.92           C  
ATOM   4058  CB  PRO   519      10.309  10.947  -1.481  1.00 34.20           C  
ATOM   4059  O   PRO   519      12.130   8.438  -1.405  1.00 36.17           O  
ATOM   4060  CG  PRO   519      11.295  11.494  -2.461  1.00 33.01           C  
ATOM   4061  CD  PRO   519      12.544  11.875  -1.720  1.00 39.91           C  
ATOM   4062  N   ARG   520      11.221   8.003   0.410  1.00 45.21           N  
ATOM   4063  CA  ARG   520      10.763   6.627   0.571  1.00 46.71           C  
ATOM   4064  C   ARG   520      10.855   5.862  -0.744  1.00 44.59           C  
ATOM   4065  CB  ARG   520       9.325   6.597   1.095  1.00 41.82           C  
ATOM   4066  O   ARG   520      10.421   6.354  -1.787  1.00 42.77           O  
ATOM   4067  CG  ARG   520       9.216   6.758   2.603  1.00 41.41           C  
ATOM   4068  CD  ARG   520       7.768   6.706   3.072  1.00 46.36           C  
ATOM   4069  NE  ARG   520       7.659   6.941   4.509  1.00 42.27           N  
ATOM   4070  NH1 ARG   520       5.354   6.791   4.567  1.00 32.08           N  
ATOM   4071  NH2 ARG   520       6.530   7.197   6.493  1.00 27.57           N  
ATOM   4072  CZ  ARG   520       6.515   6.976   5.187  1.00 39.33           C  
ATOM   4073  N   ASN   521      11.956   5.101  -1.074  1.00 33.61           N  
ATOM   4074  CA  ASN   521      12.259   4.220  -2.197  1.00 39.17           C  
ATOM   4075  C   ASN   521      11.235   4.368  -3.318  1.00 34.01           C  
ATOM   4076  CB  ASN   521      12.330   2.764  -1.732  1.00 32.77           C  
ATOM   4077  O   ASN   521      10.168   3.752  -3.276  1.00 32.56           O  
ATOM   4078  CG  ASN   521      13.669   2.413  -1.113  1.00 33.25           C  
ATOM   4079  ND2 ASN   521      13.700   1.335  -0.339  1.00 20.43           N  
ATOM   4080  OD1 ASN   521      14.667   3.106  -1.329  1.00 35.74           O  
ATOM   4081  N   THR   522      11.042   5.589  -3.945  1.00 35.53           N  
ATOM   4082  CA  THR   522      11.223   5.385  -5.378  1.00 37.39           C  
ATOM   4083  C   THR   522      12.538   4.663  -5.660  1.00 35.60           C  
ATOM   4084  CB  THR   522      11.196   6.723  -6.141  1.00 34.14           C  
ATOM   4085  O   THR   522      13.616   5.226  -5.460  1.00 33.85           O  
ATOM   4086  CG2 THR   522       9.924   6.856  -6.972  1.00 34.34           C  
ATOM   4087  OG1 THR   522      11.254   7.803  -5.201  1.00 24.49           O  
ATOM   4088  N   VAL   523      12.796   3.449  -5.222  1.00 40.06           N  
ATOM   4089  CA  VAL   523      13.713   3.018  -6.271  1.00 40.99           C  
ATOM   4090  C   VAL   523      13.805   4.093  -7.352  1.00 39.92           C  
ATOM   4091  CB  VAL   523      13.273   1.674  -6.893  1.00 38.09           C  
ATOM   4092  O   VAL   523      12.825   4.367  -8.048  1.00 37.97           O  
ATOM   4093  CG1 VAL   523      14.272   1.216  -7.954  1.00 36.57           C  
ATOM   4094  CG2 VAL   523      13.117   0.610  -5.808  1.00 36.69           C  
ATOM   4095  N   SER   524      14.485   5.265  -7.162  1.00 44.28           N  
ATOM   4096  CA  SER   524      15.029   5.651  -8.460  1.00 45.92           C  
ATOM   4097  C   SER   524      15.318   4.427  -9.324  1.00 44.68           C  
ATOM   4098  CB  SER   524      16.306   6.473  -8.283  1.00 43.80           C  
ATOM   4099  O   SER   524      16.363   3.791  -9.177  1.00 43.33           O  
ATOM   4100  OG  SER   524      16.521   6.780  -6.916  1.00 42.39           O  
ATOM   4101  N   GLN   525      14.414   3.535  -9.564  1.00 52.01           N  
ATOM   4102  CA  GLN   525      14.608   2.858 -10.842  1.00 52.20           C  
ATOM   4103  C   GLN   525      15.560   3.642 -11.741  1.00 52.15           C  
ATOM   4104  CB  GLN   525      13.268   2.650 -11.549  1.00 49.29           C  
ATOM   4105  O   GLN   525      15.395   4.850 -11.924  1.00 50.43           O  
ATOM   4106  CG  GLN   525      12.397   1.575 -10.914  1.00 48.03           C  
ATOM   4107  CD  GLN   525      11.094   1.358 -11.660  1.00 50.22           C  
ATOM   4108  NE2 GLN   525      10.356   0.322 -11.275  1.00 41.90           N  
ATOM   4109  OE1 GLN   525      10.754   2.115 -12.575  1.00 52.87           O  
ATOM   4110  N   SER   526      16.949   3.231 -11.782  1.00 55.01           N  
ATOM   4111  CA  SER   526      17.625   3.650 -13.006  1.00 56.08           C  
ATOM   4112  C   SER   526      16.625   3.926 -14.123  1.00 55.59           C  
ATOM   4113  CB  SER   526      18.626   2.587 -13.457  1.00 52.85           C  
ATOM   4114  O   SER   526      15.897   3.026 -14.548  1.00 54.28           O  
ATOM   4115  OG  SER   526      17.976   1.349 -13.688  1.00 51.39           O  
ATOM   4116  N   ILE   527      16.258   5.172 -14.236  1.00 58.52           N  
ATOM   4117  CA  ILE   527      15.321   5.571 -15.280  1.00 58.90           C  
ATOM   4118  C   ILE   527      15.747   4.965 -16.615  1.00 59.59           C  
ATOM   4119  CB  ILE   527      15.226   7.109 -15.396  1.00 55.55           C  
ATOM   4120  O   ILE   527      14.914   4.447 -17.363  1.00 58.83           O  
ATOM   4121  CG1 ILE   527      14.729   7.715 -14.078  1.00 49.70           C  
ATOM   4122  CG2 ILE   527      14.314   7.507 -16.560  1.00 51.25           C  
ATOM   4123  CD1 ILE   527      14.794   9.235 -14.033  1.00 50.39           C  
ATOM   4124  N   SER   528      17.121   4.832 -16.840  1.00 66.00           N  
ATOM   4125  CA  SER   528      17.503   4.442 -18.193  1.00 66.66           C  
ATOM   4126  C   SER   528      17.916   2.974 -18.250  1.00 67.17           C  
ATOM   4127  CB  SER   528      18.646   5.321 -18.702  1.00 63.49           C  
ATOM   4128  O   SER   528      17.989   2.386 -19.331  1.00 65.43           O  
ATOM   4129  OG  SER   528      19.808   5.144 -17.909  1.00 64.18           O  
ATOM   4130  N   GLY   529      18.329   2.344 -17.034  1.00 71.78           N  
ATOM   4131  CA  GLY   529      19.024   1.067 -17.039  1.00 73.32           C  
ATOM   4132  C   GLY   529      20.484   1.184 -17.434  1.00 74.87           C  
ATOM   4133  O   GLY   529      21.259   0.243 -17.253  1.00 74.41           O  
ATOM   4134  N   ASP   530      20.855   2.248 -17.953  1.00 78.47           N  
ATOM   4135  CA  ASP   530      22.239   2.544 -18.308  1.00 79.84           C  
ATOM   4136  C   ASP   530      22.902   3.424 -17.251  1.00 80.21           C  
ATOM   4137  CB  ASP   530      22.308   3.223 -19.677  1.00 77.44           C  
ATOM   4138  O   ASP   530      22.462   4.550 -17.009  1.00 78.68           O  
ATOM   4139  CG  ASP   530      23.732   3.439 -20.161  1.00 74.79           C  
ATOM   4140  OD1 ASP   530      24.676   3.325 -19.350  1.00 76.90           O  
ATOM   4141  OD2 ASP   530      23.911   3.728 -21.364  1.00 79.42           O  
ATOM   4142  N   PRO   531      24.083   2.808 -16.547  1.00 79.13           N  
ATOM   4143  CA  PRO   531      24.743   3.534 -15.459  1.00 80.98           C  
ATOM   4144  C   PRO   531      25.345   4.861 -15.915  1.00 82.44           C  
ATOM   4145  CB  PRO   531      25.838   2.566 -15.003  1.00 78.41           C  
ATOM   4146  O   PRO   531      25.565   5.757 -15.095  1.00 82.58           O  
ATOM   4147  CG  PRO   531      26.083   1.683 -16.183  1.00 75.62           C  
ATOM   4148  CD  PRO   531      24.802   1.555 -16.957  1.00 77.12           C  
ATOM   4149  N   GLU   532      25.703   4.963 -17.208  1.00 85.41           N  
ATOM   4150  CA  GLU   532      26.284   6.207 -17.704  1.00 86.84           C  
ATOM   4151  C   GLU   532      25.218   7.285 -17.872  1.00 85.56           C  
ATOM   4152  CB  GLU   532      27.006   5.970 -19.033  1.00 83.83           C  
ATOM   4153  O   GLU   532      25.418   8.431 -17.464  1.00 83.87           O  
ATOM   4154  CG  GLU   532      28.262   5.119 -18.909  1.00 78.05           C  
ATOM   4155  CD  GLU   532      29.266   5.364 -20.024  1.00 78.22           C  
ATOM   4156  OE1 GLU   532      28.861   5.827 -21.114  1.00 81.67           O  
ATOM   4157  OE2 GLU   532      30.467   5.088 -19.806  1.00 83.16           O  
ATOM   4158  N   ILE   533      24.059   6.901 -18.399  1.00 86.29           N  
ATOM   4159  CA  ILE   533      22.919   7.804 -18.519  1.00 87.24           C  
ATOM   4160  C   ILE   533      22.429   8.204 -17.129  1.00 85.52           C  
ATOM   4161  CB  ILE   533      21.770   7.159 -19.327  1.00 84.70           C  
ATOM   4162  O   ILE   533      22.270   9.391 -16.838  1.00 82.92           O  
ATOM   4163  CG1 ILE   533      22.200   6.937 -20.782  1.00 80.07           C  
ATOM   4164  CG2 ILE   533      20.508   8.023 -19.255  1.00 79.54           C  
ATOM   4165  CD1 ILE   533      21.141   6.264 -21.644  1.00 77.49           C  
ATOM   4166  N   ASP   534      22.375   7.278 -16.229  1.00 84.19           N  
ATOM   4167  CA  ASP   534      21.996   7.550 -14.847  1.00 85.33           C  
ATOM   4168  C   ASP   534      22.955   8.548 -14.201  1.00 85.36           C  
ATOM   4169  CB  ASP   534      21.960   6.254 -14.034  1.00 82.72           C  
ATOM   4170  O   ASP   534      22.528   9.439 -13.463  1.00 84.19           O  
ATOM   4171  CG  ASP   534      20.698   5.443 -14.267  1.00 77.19           C  
ATOM   4172  OD1 ASP   534      19.705   5.995 -14.790  1.00 77.13           O  
ATOM   4173  OD2 ASP   534      20.694   4.241 -13.923  1.00 79.21           O  
ATOM   4174  N   LYS   535      24.254   8.347 -14.388  1.00 86.64           N  
ATOM   4175  CA  LYS   535      25.275   9.261 -13.887  1.00 88.05           C  
ATOM   4176  C   LYS   535      25.117  10.651 -14.498  1.00 88.91           C  
ATOM   4177  CB  LYS   535      26.674   8.717 -14.180  1.00 86.10           C  
ATOM   4178  O   LYS   535      25.238  11.659 -13.799  1.00 89.00           O  
ATOM   4179  CG  LYS   535      27.797   9.511 -13.529  1.00 80.51           C  
ATOM   4180  CD  LYS   535      29.160   8.899 -13.826  1.00 80.72           C  
ATOM   4181  CE  LYS   535      30.287   9.717 -13.210  1.00 80.32           C  
ATOM   4182  NZ  LYS   535      31.629   9.163 -13.561  1.00 76.49           N  
ATOM   4183  N   LYS   536      24.744  10.728 -15.809  1.00 91.34           N  
ATOM   4184  CA  LYS   536      24.482  12.002 -16.472  1.00 91.89           C  
ATOM   4185  C   LYS   536      23.227  12.666 -15.913  1.00 91.31           C  
ATOM   4186  CB  LYS   536      24.340  11.802 -17.982  1.00 89.75           C  
ATOM   4187  O   LYS   536      23.274  13.812 -15.460  1.00 89.72           O  
ATOM   4188  CG  LYS   536      25.663  11.605 -18.707  1.00 82.91           C  
ATOM   4189  CD  LYS   536      25.456  11.410 -20.204  1.00 81.77           C  
ATOM   4190  CE  LYS   536      26.773  11.150 -20.922  1.00 83.18           C  
ATOM   4191  NZ  LYS   536      26.568  10.883 -22.377  1.00 78.16           N  
ATOM   4192  N   ILE   537      22.148  11.971 -15.772  1.00 88.73           N  
ATOM   4193  CA  ILE   537      20.897  12.437 -15.182  1.00 89.53           C  
ATOM   4194  C   ILE   537      21.153  12.952 -13.768  1.00 89.03           C  
ATOM   4195  CB  ILE   537      19.832  11.318 -15.160  1.00 87.49           C  
ATOM   4196  O   ILE   537      20.740  14.061 -13.420  1.00 87.54           O  
ATOM   4197  CG1 ILE   537      19.325  11.034 -16.579  1.00 81.34           C  
ATOM   4198  CG2 ILE   537      18.674  11.693 -14.230  1.00 80.83           C  
ATOM   4199  CD1 ILE   537      18.415   9.818 -16.680  1.00 78.03           C  
ATOM   4200  N   LYS   538      21.921  12.214 -12.972  1.00 87.29           N  
ATOM   4201  CA  LYS   538      22.264  12.616 -11.611  1.00 88.13           C  
ATOM   4202  C   LYS   538      23.058  13.920 -11.607  1.00 89.15           C  
ATOM   4203  CB  LYS   538      23.061  11.515 -10.910  1.00 85.97           C  
ATOM   4204  O   LYS   538      22.837  14.784 -10.756  1.00 88.98           O  
ATOM   4205  CG  LYS   538      23.315  11.779  -9.433  1.00 79.16           C  
ATOM   4206  CD  LYS   538      24.016  10.602  -8.767  1.00 78.97           C  
ATOM   4207  CE  LYS   538      24.223  10.843  -7.278  1.00 76.39           C  
ATOM   4208  NZ  LYS   538      24.806   9.648  -6.599  1.00 71.49           N  
ATOM   4209  N   ASN   539      23.949  14.094 -12.487  1.00 92.18           N  
ATOM   4210  CA  ASN   539      24.769  15.296 -12.596  1.00 93.37           C  
ATOM   4211  C   ASN   539      23.950  16.492 -13.074  1.00 93.91           C  
ATOM   4212  CB  ASN   539      25.954  15.055 -13.534  1.00 91.84           C  
ATOM   4213  O   ASN   539      24.086  17.595 -12.542  1.00 93.74           O  
ATOM   4214  CG  ASN   539      27.057  14.243 -12.885  1.00 86.15           C  
ATOM   4215  ND2 ASN   539      27.838  13.545 -13.701  1.00 88.43           N  
ATOM   4216  OD1 ASN   539      27.205  14.242 -11.660  1.00 85.54           O  
ATOM   4217  N   LEU   540      22.990  16.294 -13.982  1.00 93.29           N  
ATOM   4218  CA  LEU   540      22.087  17.334 -14.463  1.00 94.04           C  
ATOM   4219  C   LEU   540      21.141  17.787 -13.356  1.00 93.05           C  
ATOM   4220  CB  LEU   540      21.282  16.830 -15.664  1.00 93.08           C  
ATOM   4221  O   LEU   540      21.049  18.982 -13.063  1.00 91.46           O  
ATOM   4222  CG  LEU   540      22.034  16.733 -16.992  1.00 90.84           C  
ATOM   4223  CD1 LEU   540      21.182  16.012 -18.032  1.00 87.23           C  
ATOM   4224  CD2 LEU   540      22.429  18.121 -17.486  1.00 87.01           C  
ATOM   4225  N   LYS   541      20.585  16.904 -12.643  1.00 89.74           N  
ATOM   4226  CA  LYS   541      19.734  17.210 -11.497  1.00 90.29           C  
ATOM   4227  C   LYS   541      20.498  18.003 -10.441  1.00 90.18           C  
ATOM   4228  CB  LYS   541      19.175  15.925 -10.885  1.00 88.69           C  
ATOM   4229  O   LYS   541      19.956  18.934  -9.843  1.00 89.22           O  
ATOM   4230  CG  LYS   541      18.055  15.290 -11.695  1.00 85.04           C  
ATOM   4231  CD  LYS   541      17.514  14.038 -11.016  1.00 84.91           C  
ATOM   4232  CE  LYS   541      16.342  13.445 -11.787  1.00 85.22           C  
ATOM   4233  NZ  LYS   541      15.868  12.167 -11.176  1.00 81.63           N  
ATOM   4234  N   LYS   542      21.792  17.676 -10.179  1.00 91.44           N  
ATOM   4235  CA  LYS   542      22.633  18.440  -9.262  1.00 92.58           C  
ATOM   4236  C   LYS   542      22.856  19.860  -9.773  1.00 94.07           C  
ATOM   4237  CB  LYS   542      23.978  17.740  -9.057  1.00 89.74           C  
ATOM   4238  O   LYS   542      22.819  20.818  -8.998  1.00 94.26           O  
ATOM   4239  CG  LYS   542      24.836  18.356  -7.962  1.00 80.50           C  
ATOM   4240  CD  LYS   542      26.126  17.572  -7.755  1.00 80.61           C  
ATOM   4241  CE  LYS   542      26.995  18.200  -6.674  1.00 79.61           C  
ATOM   4242  NZ  LYS   542      28.266  17.440  -6.474  1.00 76.36           N  
ATOM   4243  N   LYS   543      23.033  19.991 -11.093  1.00 94.54           N  
ATOM   4244  CA  LYS   543      23.207  21.308 -11.699  1.00 95.45           C  
ATOM   4245  C   LYS   543      21.924  22.130 -11.607  1.00 95.23           C  
ATOM   4246  CB  LYS   543      23.640  21.175 -13.160  1.00 95.29           C  
ATOM   4247  O   LYS   543      21.952  23.288 -11.185  1.00 94.71           O  
ATOM   4248  CG  LYS   543      25.087  20.740 -13.339  1.00 95.09           C  
ATOM   4249  CD  LYS   543      25.425  20.516 -14.807  1.00 94.04           C  
ATOM   4250  CE  LYS   543      26.872  20.077 -14.988  1.00 94.56           C  
ATOM   4251  NZ  LYS   543      27.179  19.754 -16.414  1.00 92.93           N  
ATOM   4252  N   LEU   544      20.790  21.569 -11.871  1.00 93.11           N  
ATOM   4253  CA  LEU   544      19.486  22.221 -11.815  1.00 93.93           C  
ATOM   4254  C   LEU   544      19.153  22.649 -10.390  1.00 92.61           C  
ATOM   4255  CB  LEU   544      18.397  21.286 -12.348  1.00 92.71           C  
ATOM   4256  O   LEU   544      18.741  23.788 -10.160  1.00 90.89           O  
ATOM   4257  CG  LEU   544      18.371  21.069 -13.862  1.00 90.59           C  
ATOM   4258  CD1 LEU   544      17.442  19.913 -14.216  1.00 87.10           C  
ATOM   4259  CD2 LEU   544      17.941  22.345 -14.578  1.00 86.90           C  
ATOM   4260  N   LYS   545      19.464  21.831  -9.407  1.00 91.48           N  
ATOM   4261  CA  LYS   545      19.305  22.200  -8.003  1.00 92.17           C  
ATOM   4262  C   LYS   545      20.184  23.395  -7.646  1.00 93.27           C  
ATOM   4263  CB  LYS   545      19.639  21.015  -7.096  1.00 89.28           C  
ATOM   4264  O   LYS   545      19.779  24.259  -6.865  1.00 93.19           O  
ATOM   4265  CG  LYS   545      19.343  21.260  -5.624  1.00 81.94           C  
ATOM   4266  CD  LYS   545      19.535  19.995  -4.797  1.00 82.14           C  
ATOM   4267  CE  LYS   545      19.201  20.230  -3.329  1.00 82.47           C  
ATOM   4268  NZ  LYS   545      19.279  18.967  -2.535  1.00 81.09           N  
ATOM   4269  N   ALA   546      21.412  23.394  -8.149  1.00 94.74           N  
ATOM   4270  CA  ALA   546      22.303  24.523  -7.893  1.00 95.58           C  
ATOM   4271  C   ALA   546      21.772  25.799  -8.541  1.00 96.16           C  
ATOM   4272  CB  ALA   546      23.709  24.217  -8.403  1.00 94.18           C  
ATOM   4273  O   ALA   546      21.930  26.893  -7.994  1.00 96.03           O  
ATOM   4274  N   ILE   547      21.054  25.661  -9.686  1.00 95.68           N  
ATOM   4275  CA  ILE   547      20.452  26.792 -10.383  1.00 96.19           C  
ATOM   4276  C   ILE   547      19.224  27.277  -9.615  1.00 95.13           C  
ATOM   4277  CB  ILE   547      20.066  26.422 -11.832  1.00 95.22           C  
ATOM   4278  O   ILE   547      19.037  28.481  -9.427  1.00 93.52           O  
ATOM   4279  CG1 ILE   547      21.322  26.277 -12.699  1.00 92.54           C  
ATOM   4280  CG2 ILE   547      19.113  27.467 -12.421  1.00 92.32           C  
ATOM   4281  CD1 ILE   547      21.065  25.651 -14.063  1.00 87.43           C  
ATOM   4282  N   GLU   548      18.383  26.457  -9.083  1.00 91.29           N  
ATOM   4283  CA  GLU   548      17.261  26.793  -8.212  1.00 91.29           C  
ATOM   4284  C   GLU   548      17.723  27.599  -7.002  1.00 91.09           C  
ATOM   4285  CB  GLU   548      16.537  25.524  -7.754  1.00 85.73           C  
ATOM   4286  O   GLU   548      17.183  28.670  -6.719  1.00 89.18           O  
ATOM   4287  CG  GLU   548      15.200  25.789  -7.077  1.00 73.73           C  
ATOM   4288  CD  GLU   548      14.409  24.521  -6.796  1.00 71.93           C  
ATOM   4289  OE1 GLU   548      15.001  23.419  -6.815  1.00 73.59           O  
ATOM   4290  OE2 GLU   548      13.186  24.632  -6.555  1.00 73.09           O  
ATOM   4291  N   GLN   549      18.799  27.209  -6.316  1.00 93.20           N  
ATOM   4292  CA  GLN   549      19.374  27.922  -5.180  1.00 94.43           C  
ATOM   4293  C   GLN   549      19.844  29.316  -5.586  1.00 95.30           C  
ATOM   4294  CB  GLN   549      20.537  27.130  -4.582  1.00 92.98           C  
ATOM   4295  O   GLN   549      19.739  30.264  -4.805  1.00 95.29           O  
ATOM   4296  CG  GLN   549      20.104  25.893  -3.807  1.00 89.20           C  
ATOM   4297  CD  GLN   549      21.278  25.062  -3.324  1.00 87.33           C  
ATOM   4298  NE2 GLN   549      21.020  24.161  -2.382  1.00 91.16           N  
ATOM   4299  OE1 GLN   549      22.409  25.228  -3.794  1.00 89.45           O  
ATOM   4300  N   LEU   550      20.332  29.439  -6.758  1.00 95.21           N  
ATOM   4301  CA  LEU   550      20.782  30.737  -7.249  1.00 96.21           C  
ATOM   4302  C   LEU   550      19.595  31.650  -7.536  1.00 95.29           C  
ATOM   4303  CB  LEU   550      21.627  30.568  -8.514  1.00 95.73           C  
ATOM   4304  O   LEU   550      19.641  32.847  -7.241  1.00 94.09           O  
ATOM   4305  CG  LEU   550      23.034  29.999  -8.319  1.00 94.04           C  
ATOM   4306  CD1 LEU   550      23.692  29.738  -9.670  1.00 90.46           C  
ATOM   4307  CD2 LEU   550      23.882  30.947  -7.479  1.00 89.96           C  
ATOM   4308  N   LYS   551      18.428  31.141  -8.015  1.00 94.36           N  
ATOM   4309  CA  LYS   551      17.182  31.874  -8.223  1.00 94.60           C  
ATOM   4310  C   LYS   551      16.579  32.321  -6.895  1.00 91.88           C  
ATOM   4311  CB  LYS   551      16.177  31.016  -8.993  1.00 93.33           C  
ATOM   4312  O   LYS   551      16.123  33.460  -6.766  1.00 88.99           O  
ATOM   4313  CG  LYS   551      16.482  30.887 -10.478  1.00 90.86           C  
ATOM   4314  CD  LYS   551      15.453  30.016 -11.187  1.00 88.63           C  
ATOM   4315  CE  LYS   551      15.646  30.038 -12.697  1.00 91.74           C  
ATOM   4316  NZ  LYS   551      14.645  29.177 -13.396  1.00 90.23           N  
ATOM   4317  N   GLU   552      16.579  31.535  -5.907  1.00 91.35           N  
ATOM   4318  CA  GLU   552      16.156  31.908  -4.560  1.00 91.83           C  
ATOM   4319  C   GLU   552      17.006  33.050  -4.011  1.00 91.31           C  
ATOM   4320  CB  GLU   552      16.227  30.701  -3.621  1.00 88.28           C  
ATOM   4321  O   GLU   552      16.476  34.009  -3.446  1.00 90.04           O  
ATOM   4322  CG  GLU   552      15.161  29.648  -3.891  1.00 79.38           C  
ATOM   4323  CD  GLU   552      15.229  28.467  -2.936  1.00 77.02           C  
ATOM   4324  OE1 GLU   552      16.224  28.350  -2.185  1.00 81.37           O  
ATOM   4325  OE2 GLU   552      14.280  27.652  -2.939  1.00 83.10           O  
ATOM   4326  N   GLN   553      18.345  32.950  -4.235  1.00 94.40           N  
ATOM   4327  CA  GLN   553      19.248  34.003  -3.784  1.00 95.51           C  
ATOM   4328  C   GLN   553      18.987  35.309  -4.529  1.00 95.67           C  
ATOM   4329  CB  GLN   553      20.706  33.576  -3.967  1.00 95.01           C  
ATOM   4330  O   GLN   553      19.000  36.386  -3.929  1.00 95.33           O  
ATOM   4331  CG  GLN   553      21.180  32.552  -2.946  1.00 92.12           C  
ATOM   4332  CD  GLN   553      22.594  32.069  -3.211  1.00 88.78           C  
ATOM   4333  NE2 GLN   553      22.993  31.001  -2.530  1.00 93.15           N  
ATOM   4334  OE1 GLN   553      23.321  32.652  -4.021  1.00 91.60           O  
ATOM   4335  N   ALA   554      18.664  35.213  -5.800  1.00 95.75           N  
ATOM   4336  CA  ALA   554      18.332  36.380  -6.612  1.00 95.86           C  
ATOM   4337  C   ALA   554      17.005  36.994  -6.173  1.00 94.89           C  
ATOM   4338  CB  ALA   554      18.277  36.002  -8.090  1.00 94.69           C  
ATOM   4339  O   ALA   554      16.893  38.214  -6.036  1.00 93.19           O  
ATOM   4340  N   ALA   555      15.945  36.139  -5.803  1.00 91.03           N  
ATOM   4341  CA  ALA   555      14.632  36.555  -5.318  1.00 90.92           C  
ATOM   4342  C   ALA   555      14.742  37.259  -3.969  1.00 88.39           C  
ATOM   4343  CB  ALA   555      13.698  35.352  -5.212  1.00 87.99           C  
ATOM   4344  O   ALA   555      13.919  38.116  -3.639  1.00 85.68           O  
ATOM   4345  N   THR   556      15.761  37.012  -3.121  1.00 92.05           N  
ATOM   4346  CA  THR   556      16.001  37.658  -1.836  1.00 92.09           C  
ATOM   4347  C   THR   556      16.788  38.953  -2.020  1.00 91.58           C  
ATOM   4348  CB  THR   556      16.761  36.725  -0.875  1.00 88.51           C  
ATOM   4349  O   THR   556      17.207  39.575  -1.042  1.00 89.33           O  
ATOM   4350  CG2 THR   556      15.921  35.503  -0.517  1.00 73.86           C  
ATOM   4351  OG1 THR   556      17.975  36.291  -1.500  1.00 74.33           O  
ATOM   4352  N   GLY   557      17.049  39.349  -3.261  1.00 90.72           N  
ATOM   4353  CA  GLY   557      17.741  40.589  -3.575  1.00 91.60           C  
ATOM   4354  C   GLY   557      19.252  40.458  -3.526  1.00 90.47           C  
ATOM   4355  O   GLY   557      19.970  41.457  -3.603  1.00 88.38           O  
ATOM   4356  N   LYS   558      19.876  39.287  -3.440  1.00 94.68           N  
ATOM   4357  CA  LYS   558      21.319  39.072  -3.499  1.00 95.05           C  
ATOM   4358  C   LYS   558      21.838  39.217  -4.926  1.00 95.53           C  
ATOM   4359  CB  LYS   558      21.679  37.692  -2.948  1.00 92.77           C  
ATOM   4360  O   LYS   558      21.385  38.514  -5.832  1.00 94.77           O  
ATOM   4361  CG  LYS   558      23.173  37.472  -2.757  1.00 83.73           C  
ATOM   4362  CD  LYS   558      23.460  36.134  -2.088  1.00 79.35           C  
ATOM   4363  CE  LYS   558      24.955  35.907  -1.908  1.00 79.06           C  
ATOM   4364  NZ  LYS   558      25.243  34.575  -1.298  1.00 78.52           N  
ATOM   4365  N   GLN   559      22.713  40.212  -5.180  1.00 94.70           N  
ATOM   4366  CA  GLN   559      23.395  40.374  -6.460  1.00 95.25           C  
ATOM   4367  C   GLN   559      24.178  39.118  -6.828  1.00 94.24           C  
ATOM   4368  CB  GLN   559      24.330  41.584  -6.421  1.00 90.90           C  
ATOM   4369  O   GLN   559      25.029  38.662  -6.061  1.00 91.79           O  
ATOM   4370  CG  GLN   559      23.617  42.919  -6.587  1.00 77.47           C  
ATOM   4371  CD  GLN   559      24.573  44.096  -6.616  1.00 74.52           C  
ATOM   4372  NE2 GLN   559      24.042  45.286  -6.875  1.00 80.22           N  
ATOM   4373  OE1 GLN   559      25.780  43.937  -6.407  1.00 81.47           O  
ATOM   4374  N   LEU   560      23.842  38.571  -7.893  1.00 96.65           N  
ATOM   4375  CA  LEU   560      24.501  37.380  -8.416  1.00 97.13           C  
ATOM   4376  C   LEU   560      25.677  37.758  -9.311  1.00 96.88           C  
ATOM   4377  CB  LEU   560      23.507  36.517  -9.198  1.00 96.35           C  
ATOM   4378  O   LEU   560      25.581  38.694 -10.108  1.00 95.98           O  
ATOM   4379  CG  LEU   560      22.356  35.911  -8.393  1.00 94.30           C  
ATOM   4380  CD1 LEU   560      21.456  35.079  -9.300  1.00 90.48           C  
ATOM   4381  CD2 LEU   560      22.893  35.067  -7.243  1.00 90.04           C  
ATOM   4382  N   GLU   561      26.870  37.009  -9.257  1.00 95.85           N  
ATOM   4383  CA  GLU   561      28.040  37.138 -10.121  1.00 96.14           C  
ATOM   4384  C   GLU   561      27.713  36.737 -11.556  1.00 96.34           C  
ATOM   4385  CB  GLU   561      29.198  36.290  -9.588  1.00 94.95           C  
ATOM   4386  O   GLU   561      26.846  35.892 -11.788  1.00 96.03           O  
ATOM   4387  CG  GLU   561      29.712  36.737  -8.227  1.00 91.13           C  
ATOM   4388  CD  GLU   561      30.883  35.907  -7.726  1.00 89.48           C  
ATOM   4389  OE1 GLU   561      31.258  34.919  -8.398  1.00 89.86           O  
ATOM   4390  OE2 GLU   561      31.429  36.246  -6.653  1.00 90.39           O  
ATOM   4391  N   LYS   562      28.378  37.327 -12.572  1.00 95.09           N  
ATOM   4392  CA  LYS   562      28.202  37.065 -13.997  1.00 95.65           C  
ATOM   4393  C   LYS   562      28.146  35.566 -14.278  1.00 95.17           C  
ATOM   4394  CB  LYS   562      29.330  37.708 -14.805  1.00 94.37           C  
ATOM   4395  O   LYS   562      27.247  35.094 -14.977  1.00 94.75           O  
ATOM   4396  CG  LYS   562      29.157  37.588 -16.312  1.00 92.17           C  
ATOM   4397  CD  LYS   562      30.304  38.257 -17.061  1.00 91.68           C  
ATOM   4398  CE  LYS   562      30.197  38.033 -18.563  1.00 92.89           C  
ATOM   4399  NZ  LYS   562      31.391  38.562 -19.288  1.00 92.09           N  
ATOM   4400  N   ASN   563      29.017  34.743 -13.599  1.00 96.81           N  
ATOM   4401  CA  ASN   563      29.110  33.298 -13.779  1.00 96.78           C  
ATOM   4402  C   ASN   563      27.884  32.583 -13.219  1.00 95.83           C  
ATOM   4403  CB  ASN   563      30.384  32.757 -13.126  1.00 94.42           C  
ATOM   4404  O   ASN   563      27.517  31.507 -13.695  1.00 94.22           O  
ATOM   4405  CG  ASN   563      31.645  33.287 -13.779  1.00 83.45           C  
ATOM   4406  ND2 ASN   563      32.737  33.317 -13.024  1.00 82.15           N  
ATOM   4407  OD1 ASN   563      31.639  33.665 -14.954  1.00 77.91           O  
ATOM   4408  N   GLN   564      27.212  33.151 -12.200  1.00 96.38           N  
ATOM   4409  CA  GLN   564      25.978  32.638 -11.616  1.00 97.10           C  
ATOM   4410  C   GLN   564      24.780  32.931 -12.515  1.00 96.61           C  
ATOM   4411  CB  GLN   564      25.751  33.237 -10.227  1.00 95.96           C  
ATOM   4412  O   GLN   564      23.928  32.065 -12.725  1.00 95.91           O  
ATOM   4413  CG  GLN   564      26.764  32.779  -9.186  1.00 92.03           C  
ATOM   4414  CD  GLN   564      26.563  33.445  -7.838  1.00 88.09           C  
ATOM   4415  NE2 GLN   564      26.924  32.742  -6.770  1.00 94.18           N  
ATOM   4416  OE1 GLN   564      26.088  34.582  -7.758  1.00 91.66           O  
ATOM   4417  N   LEU   565      24.726  34.105 -13.158  1.00 96.14           N  
ATOM   4418  CA  LEU   565      23.721  34.470 -14.151  1.00 96.68           C  
ATOM   4419  C   LEU   565      23.832  33.585 -15.387  1.00 96.59           C  
ATOM   4420  CB  LEU   565      23.869  35.942 -14.547  1.00 95.91           C  
ATOM   4421  O   LEU   565      22.827  33.057 -15.870  1.00 96.29           O  
ATOM   4422  CG  LEU   565      23.465  36.972 -13.491  1.00 94.05           C  
ATOM   4423  CD1 LEU   565      23.933  38.364 -13.903  1.00 91.58           C  
ATOM   4424  CD2 LEU   565      21.955  36.953 -13.275  1.00 91.16           C  
ATOM   4425  N   GLU   566      25.078  33.313 -15.835  1.00 97.31           N  
ATOM   4426  CA  GLU   566      25.337  32.422 -16.962  1.00 97.30           C  
ATOM   4427  C   GLU   566      24.856  31.005 -16.666  1.00 96.68           C  
ATOM   4428  CB  GLU   566      26.829  32.410 -17.305  1.00 96.42           C  
ATOM   4429  O   GLU   566      24.381  30.305 -17.564  1.00 95.93           O  
ATOM   4430  CG  GLU   566      27.311  33.676 -17.999  1.00 93.70           C  
ATOM   4431  CD  GLU   566      28.810  33.689 -18.251  1.00 92.72           C  
ATOM   4432  OE1 GLU   566      29.467  32.640 -18.060  1.00 92.41           O  
ATOM   4433  OE2 GLU   566      29.333  34.757 -18.640  1.00 94.11           O  
ATOM   4434  N   LYS   567      24.953  30.581 -15.413  1.00 96.92           N  
ATOM   4435  CA  LYS   567      24.419  29.279 -15.023  1.00 96.95           C  
ATOM   4436  C   LYS   567      22.895  29.269 -15.085  1.00 96.05           C  
ATOM   4437  CB  LYS   567      24.889  28.905 -13.617  1.00 96.18           C  
ATOM   4438  O   LYS   567      22.294  28.315 -15.583  1.00 94.72           O  
ATOM   4439  CG  LYS   567      26.333  28.430 -13.553  1.00 93.92           C  
ATOM   4440  CD  LYS   567      26.786  28.210 -12.115  1.00 91.78           C  
ATOM   4441  CE  LYS   567      28.244  27.776 -12.047  1.00 92.74           C  
ATOM   4442  NZ  LYS   567      28.719  27.646 -10.637  1.00 90.96           N  
ATOM   4443  N   ILE   568      22.183  30.312 -14.649  1.00 94.49           N  
ATOM   4444  CA  ILE   568      20.730  30.421 -14.711  1.00 95.69           C  
ATOM   4445  C   ILE   568      20.274  30.426 -16.168  1.00 94.53           C  
ATOM   4446  CB  ILE   568      20.227  31.691 -13.988  1.00 93.88           C  
ATOM   4447  O   ILE   568      19.304  29.752 -16.525  1.00 93.57           O  
ATOM   4448  CG1 ILE   568      20.506  31.595 -12.484  1.00 90.28           C  
ATOM   4449  CG2 ILE   568      18.735  31.910 -14.256  1.00 89.72           C  
ATOM   4450  CD1 ILE   568      20.222  32.880 -11.719  1.00 83.04           C  
ATOM   4451  N   GLN   569      20.990  31.120 -17.137  1.00 95.44           N  
ATOM   4452  CA  GLN   569      20.674  31.167 -18.561  1.00 95.49           C  
ATOM   4453  C   GLN   569      20.776  29.782 -19.194  1.00 95.04           C  
ATOM   4454  CB  GLN   569      21.602  32.144 -19.285  1.00 94.10           C  
ATOM   4455  O   GLN   569      20.073  29.482 -20.160  1.00 94.01           O  
ATOM   4456  CG  GLN   569      21.300  33.608 -18.995  1.00 89.50           C  
ATOM   4457  CD  GLN   569      22.308  34.552 -19.624  1.00 87.33           C  
ATOM   4458  NE2 GLN   569      22.072  35.852 -19.483  1.00 91.35           N  
ATOM   4459  OE1 GLN   569      23.291  34.116 -20.231  1.00 89.53           O  
ATOM   4460  N   LYS   570      21.542  28.884 -18.620  1.00 96.39           N  
ATOM   4461  CA  LYS   570      21.750  27.554 -19.184  1.00 96.22           C  
ATOM   4462  C   LYS   570      20.689  26.575 -18.689  1.00 95.34           C  
ATOM   4463  CB  LYS   570      23.146  27.035 -18.835  1.00 95.35           C  
ATOM   4464  O   LYS   570      20.680  25.408 -19.086  1.00 93.16           O  
ATOM   4465  CG  LYS   570      24.266  27.691 -19.628  1.00 93.87           C  
ATOM   4466  CD  LYS   570      25.632  27.165 -19.205  1.00 92.49           C  
ATOM   4467  CE  LYS   570      26.756  27.844 -19.976  1.00 92.39           C  
ATOM   4468  NZ  LYS   570      28.100  27.454 -19.454  1.00 90.51           N  
ATOM   4469  N   GLU   571      19.783  26.978 -17.840  1.00 94.29           N  
ATOM   4470  CA  GLU   571      18.773  26.113 -17.239  1.00 94.70           C  
ATOM   4471  C   GLU   571      17.952  25.396 -18.308  1.00 93.73           C  
ATOM   4472  CB  GLU   571      17.851  26.920 -16.321  1.00 93.85           C  
ATOM   4473  O   GLU   571      17.805  24.173 -18.268  1.00 92.56           O  
ATOM   4474  CG  GLU   571      16.816  26.075 -15.592  1.00 92.89           C  
ATOM   4475  CD  GLU   571      15.964  26.876 -14.620  1.00 91.78           C  
ATOM   4476  OE1 GLU   571      15.795  28.099 -14.828  1.00 91.66           O  
ATOM   4477  OE2 GLU   571      15.462  26.276 -13.644  1.00 93.80           O  
ATOM   4478  N   THR   572      17.398  26.192 -19.312  1.00 90.59           N  
ATOM   4479  CA  THR   572      16.547  25.639 -20.361  1.00 91.17           C  
ATOM   4480  C   THR   572      17.278  24.539 -21.126  1.00 90.63           C  
ATOM   4481  CB  THR   572      16.090  26.734 -21.343  1.00 87.85           C  
ATOM   4482  O   THR   572      16.712  23.474 -21.382  1.00 89.69           O  
ATOM   4483  CG2 THR   572      14.880  26.276 -22.152  1.00 81.59           C  
ATOM   4484  OG1 THR   572      15.740  27.912 -20.607  1.00 82.09           O  
ATOM   4485  N   ALA   573      18.574  24.729 -21.433  1.00 93.68           N  
ATOM   4486  CA  ALA   573      19.381  23.740 -22.143  1.00 94.15           C  
ATOM   4487  C   ALA   573      19.604  22.497 -21.286  1.00 93.25           C  
ATOM   4488  CB  ALA   573      20.720  24.344 -22.558  1.00 92.30           C  
ATOM   4489  O   ALA   573      19.555  21.372 -21.788  1.00 92.16           O  
ATOM   4490  N   LEU   574      19.756  22.658 -19.942  1.00 94.38           N  
ATOM   4491  CA  LEU   574      19.989  21.554 -19.018  1.00 94.81           C  
ATOM   4492  C   LEU   574      18.705  20.767 -18.777  1.00 92.10           C  
ATOM   4493  CB  LEU   574      20.539  22.075 -17.688  1.00 94.31           C  
ATOM   4494  O   LEU   574      18.745  19.551 -18.577  1.00 88.86           O  
ATOM   4495  CG  LEU   574      21.952  22.660 -17.721  1.00 93.74           C  
ATOM   4496  CD1 LEU   574      22.307  23.265 -16.367  1.00 91.17           C  
ATOM   4497  CD2 LEU   574      22.964  21.590 -18.117  1.00 90.60           C  
ATOM   4498  N   LEU   575      17.496  21.482 -18.778  1.00 89.92           N  
ATOM   4499  CA  LEU   575      16.192  20.833 -18.697  1.00 90.04           C  
ATOM   4500  C   LEU   575      15.906  20.027 -19.960  1.00 87.81           C  
ATOM   4501  CB  LEU   575      15.088  21.872 -18.481  1.00 88.38           C  
ATOM   4502  O   LEU   575      15.484  18.871 -19.881  1.00 85.89           O  
ATOM   4503  CG  LEU   575      14.980  22.463 -17.074  1.00 85.86           C  
ATOM   4504  CD1 LEU   575      14.028  23.655 -17.072  1.00 83.00           C  
ATOM   4505  CD2 LEU   575      14.519  21.402 -16.081  1.00 82.87           C  
ATOM   4506  N   GLN   576      16.156  20.544 -21.127  1.00 88.90           N  
ATOM   4507  CA  GLN   576      16.002  19.806 -22.376  1.00 89.40           C  
ATOM   4508  C   GLN   576      16.900  18.572 -22.401  1.00 87.79           C  
ATOM   4509  CB  GLN   576      16.311  20.705 -23.574  1.00 86.15           C  
ATOM   4510  O   GLN   576      16.433  17.464 -22.672  1.00 85.73           O  
ATOM   4511  CG  GLN   576      16.012  20.060 -24.921  1.00 79.11           C  
ATOM   4512  CD  GLN   576      14.528  20.010 -25.231  1.00 77.85           C  
ATOM   4513  NE2 GLN   576      14.105  18.967 -25.937  1.00 81.16           N  
ATOM   4514  OE1 GLN   576      13.768  20.901 -24.838  1.00 81.05           O  
ATOM   4515  N   GLU   577      18.160  18.718 -22.006  1.00 92.24           N  
ATOM   4516  CA  GLU   577      19.106  17.608 -21.957  1.00 92.41           C  
ATOM   4517  C   GLU   577      18.652  16.539 -20.966  1.00 89.72           C  
ATOM   4518  CB  GLU   577      20.504  18.108 -21.587  1.00 91.62           C  
ATOM   4519  O   GLU   577      18.840  15.344 -21.204  1.00 86.49           O  
ATOM   4520  CG  GLU   577      21.596  17.061 -21.753  1.00 90.08           C  
ATOM   4521  CD  GLU   577      22.966  17.547 -21.309  1.00 88.27           C  
ATOM   4522  OE1 GLU   577      23.109  18.749 -20.988  1.00 89.86           O  
ATOM   4523  OE2 GLU   577      23.905  16.720 -21.283  1.00 92.55           O  
ATOM   4524  N   LEU   578      18.073  16.964 -19.835  1.00 89.15           N  
ATOM   4525  CA  LEU   578      17.534  16.021 -18.862  1.00 89.33           C  
ATOM   4526  C   LEU   578      16.317  15.296 -19.424  1.00 85.85           C  
ATOM   4527  CB  LEU   578      17.158  16.745 -17.566  1.00 88.39           C  
ATOM   4528  O   LEU   578      16.179  14.082 -19.256  1.00 82.96           O  
ATOM   4529  CG  LEU   578      16.597  15.873 -16.441  1.00 87.92           C  
ATOM   4530  CD1 LEU   578      17.652  14.880 -15.965  1.00 85.46           C  
ATOM   4531  CD2 LEU   578      16.111  16.740 -15.284  1.00 85.45           C  
ATOM   4532  N   GLU   579      15.415  16.004 -20.051  1.00 84.38           N  
ATOM   4533  CA  GLU   579      14.240  15.434 -20.703  1.00 84.19           C  
ATOM   4534  C   GLU   579      14.640  14.459 -21.806  1.00 82.05           C  
ATOM   4535  CB  GLU   579      13.353  16.542 -21.277  1.00 81.16           C  
ATOM   4536  O   GLU   579      14.139  13.334 -21.859  1.00 79.71           O  
ATOM   4537  CG  GLU   579      11.989  16.057 -21.746  1.00 74.93           C  
ATOM   4538  CD  GLU   579      11.036  17.189 -22.094  1.00 73.67           C  
ATOM   4539  OE1 GLU   579      11.480  18.358 -22.158  1.00 75.97           O  
ATOM   4540  OE2 GLU   579       9.836  16.906 -22.304  1.00 75.96           O  
ATOM   4541  N   ASP   580      15.557  14.738 -22.656  1.00 85.22           N  
ATOM   4542  CA  ASP   580      16.087  13.868 -23.701  1.00 86.07           C  
ATOM   4543  C   ASP   580      16.662  12.584 -23.109  1.00 82.84           C  
ATOM   4544  CB  ASP   580      17.159  14.598 -24.514  1.00 84.32           C  
ATOM   4545  O   ASP   580      16.419  11.492 -23.627  1.00 79.99           O  
ATOM   4546  CG  ASP   580      16.604  15.756 -25.324  1.00 81.87           C  
ATOM   4547  OD1 ASP   580      15.379  15.797 -25.569  1.00 83.51           O  
ATOM   4548  OD2 ASP   580      17.399  16.635 -25.722  1.00 86.39           O  
ATOM   4549  N   LEU   581      17.337  12.648 -22.013  1.00 87.66           N  
ATOM   4550  CA  LEU   581      17.970  11.498 -21.377  1.00 87.11           C  
ATOM   4551  C   LEU   581      16.939  10.643 -20.649  1.00 82.19           C  
ATOM   4552  CB  LEU   581      19.053  11.957 -20.397  1.00 86.13           C  
ATOM   4553  O   LEU   581      17.037   9.414 -20.644  1.00 77.37           O  
ATOM   4554  CG  LEU   581      20.358  12.462 -21.016  1.00 85.53           C  
ATOM   4555  CD1 LEU   581      21.266  13.042 -19.937  1.00 82.19           C  
ATOM   4556  CD2 LEU   581      21.063  11.338 -21.768  1.00 82.58           C  
ATOM   4557  N   GLU   582      15.928  11.335 -20.028  1.00 82.90           N  
ATOM   4558  CA  GLU   582      14.865  10.609 -19.341  1.00 82.12           C  
ATOM   4559  C   GLU   582      13.920   9.941 -20.336  1.00 79.15           C  
ATOM   4560  CB  GLU   582      14.081  11.548 -18.420  1.00 80.51           C  
ATOM   4561  O   GLU   582      13.319   8.908 -20.032  1.00 76.35           O  
ATOM   4562  CG  GLU   582      14.816  11.906 -17.137  1.00 79.40           C  
ATOM   4563  CD  GLU   582      13.973  12.723 -16.170  1.00 79.21           C  
ATOM   4564  OE1 GLU   582      12.931  13.274 -16.591  1.00 81.33           O  
ATOM   4565  OE2 GLU   582      14.358  12.812 -14.983  1.00 84.15           O  
ATOM   4566  N   LEU   583      13.753  10.404 -21.523  1.00 77.23           N  
ATOM   4567  CA  LEU   583      12.936   9.842 -22.592  1.00 75.59           C  
ATOM   4568  C   LEU   583      13.700   8.760 -23.349  1.00 72.59           C  
ATOM   4569  CB  LEU   583      12.490  10.940 -23.561  1.00 74.04           C  
ATOM   4570  O   LEU   583      13.105   7.982 -24.098  1.00 69.24           O  
ATOM   4571  CG  LEU   583      11.417  11.902 -23.048  1.00 73.50           C  
ATOM   4572  CD1 LEU   583      11.175  13.016 -24.061  1.00 72.28           C  
ATOM   4573  CD2 LEU   583      10.123  11.151 -22.752  1.00 73.00           C  
ATOM   4574  N   GLY   584      15.070   8.532 -23.088  1.00 73.22           N  
ATOM   4575  CA  GLY   584      15.910   7.643 -23.875  1.00 73.72           C  
ATOM   4576  C   GLY   584      15.993   8.040 -25.337  1.00 72.58           C  
ATOM   4577  O   GLY   584      15.991   7.180 -26.220  1.00 68.42           O  
ATOM   4578  N   ILE   585      15.915   9.273 -25.660  1.00 48.60           N  
ATOM   4579  CA  ILE   585      16.236   9.775 -26.992  1.00 51.24           C  
ATOM   4580  C   ILE   585      17.719  10.131 -27.065  1.00 46.85           C  
ATOM   4581  CB  ILE   585      15.372  11.003 -27.357  1.00 46.52           C  
ATOM   4582  O   ILE   585      18.280  10.684 -26.116  1.00 46.76           O  
ATOM   4583  CG1 ILE   585      13.882  10.657 -27.250  1.00 40.05           C  
ATOM   4584  CG2 ILE   585      15.718  11.509 -28.760  1.00 39.40           C  
ATOM   4585  CD1 ILE   585      12.954  11.844 -27.470  1.00 42.91           C  
TER    4586      ILE   585
END
