# Supplementary material for: The transformative power of transformers in protein structure prediction
Source: Proc Natl Acad Sci U S A. 2023 Jul 31;120(32):e2303499120. doi: 10.1073/pnas.2303499120 (PMC10410766; doi:10.1073/pnas.2303499120)
Supplement: Supplementary file 2 — Dataset S01 (GZ) [file pnas.2303499120.sd01.gz › SI_Data/predicted_structures/ESMFold/T1154.pdb]

PARENT N/A
ATOM      1  N   MET     1      48.872  37.504 -26.332  1.00 35.13           N  
ATOM      2  CA  MET     1      49.944  36.733 -26.954  1.00 38.80           C  
ATOM      3  C   MET     1      49.477  35.318 -27.282  1.00 38.22           C  
ATOM      4  CB  MET     1      51.170  36.680 -26.040  1.00 37.93           C  
ATOM      5  O   MET     1      49.193  34.529 -26.380  1.00 39.52           O  
ATOM      6  CG  MET     1      52.169  37.798 -26.289  1.00 40.42           C  
ATOM      7  SD  MET     1      53.370  37.986 -24.915  1.00 17.54           S  
ATOM      8  CE  MET     1      54.435  36.549 -25.221  1.00 26.94           C  
ATOM      9  N   ASN     2      48.316  35.094 -28.385  1.00 47.99           N  
ATOM     10  CA  ASN     2      48.529  34.990 -29.825  1.00 53.87           C  
ATOM     11  C   ASN     2      47.858  33.746 -30.401  1.00 46.63           C  
ATOM     12  CB  ASN     2      50.024  34.985 -30.148  1.00 45.18           C  
ATOM     13  O   ASN     2      48.059  32.638 -29.900  1.00 44.46           O  
ATOM     14  CG  ASN     2      50.672  36.338 -29.934  1.00 50.00           C  
ATOM     15  ND2 ASN     2      51.998  36.379 -30.005  1.00 54.18           N  
ATOM     16  OD1 ASN     2      49.988  37.339 -29.705  1.00 48.78           O  
ATOM     17  N   LYS     3      46.457  34.007 -30.809  1.00 52.46           N  
ATOM     18  CA  LYS     3      46.346  34.320 -32.231  1.00 54.44           C  
ATOM     19  C   LYS     3      47.167  33.347 -33.073  1.00 50.55           C  
ATOM     20  CB  LYS     3      46.796  35.756 -32.501  1.00 49.30           C  
ATOM     21  O   LYS     3      48.398  33.341 -33.001  1.00 46.69           O  
ATOM     22  CG  LYS     3      45.818  36.814 -32.011  1.00 53.80           C  
ATOM     23  CD  LYS     3      46.280  38.217 -32.382  1.00 55.86           C  
ATOM     24  CE  LYS     3      45.278  39.273 -31.936  1.00 50.39           C  
ATOM     25  NZ  LYS     3      45.719  40.650 -32.312  1.00 43.74           N  
ATOM     26  N   LEU     4      46.972  32.329 -32.878  1.00 45.62           N  
ATOM     27  CA  LEU     4      47.596  31.610 -33.984  1.00 45.78           C  
ATOM     28  C   LEU     4      46.906  30.270 -34.218  1.00 45.49           C  
ATOM     29  CB  LEU     4      49.085  31.389 -33.707  1.00 41.44           C  
ATOM     30  O   LEU     4      46.887  29.413 -33.332  1.00 44.87           O  
ATOM     31  CG  LEU     4      50.060  31.984 -34.725  1.00 42.33           C  
ATOM     32  CD1 LEU     4      50.823  33.151 -34.107  1.00 40.77           C  
ATOM     33  CD2 LEU     4      51.023  30.916 -35.231  1.00 39.63           C  
ATOM     34  N   VAL     5      46.219  30.653 -35.083  1.00 42.97           N  
ATOM     35  CA  VAL     5      46.625  30.323 -36.445  1.00 41.16           C  
ATOM     36  C   VAL     5      46.747  28.808 -36.595  1.00 42.21           C  
ATOM     37  CB  VAL     5      47.960  31.004 -36.820  1.00 39.18           C  
ATOM     38  O   VAL     5      47.630  28.187 -35.999  1.00 42.04           O  
ATOM     39  CG1 VAL     5      48.351  30.672 -38.259  1.00 45.44           C  
ATOM     40  CG2 VAL     5      47.860  32.516 -36.626  1.00 44.76           C  
ATOM     41  N   GLY     6      45.770  28.324 -36.556  1.00 41.04           N  
ATOM     42  CA  GLY     6      46.240  27.509 -37.665  1.00 37.49           C  
ATOM     43  C   GLY     6      45.371  26.293 -37.922  1.00 40.91           C  
ATOM     44  O   GLY     6      45.244  25.421 -37.060  1.00 40.45           O  
ATOM     45  N   LEU     7      44.595  26.621 -38.665  1.00 39.98           N  
ATOM     46  CA  LEU     7      44.889  26.030 -39.966  1.00 38.33           C  
ATOM     47  C   LEU     7      44.112  24.733 -40.162  1.00 39.87           C  
ATOM     48  CB  LEU     7      46.390  25.766 -40.107  1.00 36.09           C  
ATOM     49  O   LEU     7      44.349  23.750 -39.457  1.00 39.97           O  
ATOM     50  CG  LEU     7      47.128  26.592 -41.162  1.00 37.07           C  
ATOM     51  CD1 LEU     7      48.456  27.097 -40.606  1.00 35.15           C  
ATOM     52  CD2 LEU     7      47.350  25.770 -42.427  1.00 34.67           C  
ATOM     53  N   LEU     8      43.122  24.846 -40.444  1.00 39.28           N  
ATOM     54  CA  LEU     8      43.080  23.841 -41.501  1.00 37.87           C  
ATOM     55  C   LEU     8      41.758  23.081 -41.476  1.00 39.37           C  
ATOM     56  CB  LEU     8      44.248  22.861 -41.356  1.00 35.71           C  
ATOM     57  O   LEU     8      41.502  22.303 -40.554  1.00 39.14           O  
ATOM     58  CG  LEU     8      45.391  23.015 -42.360  1.00 35.51           C  
ATOM     59  CD1 LEU     8      46.734  22.782 -41.676  1.00 34.22           C  
ATOM     60  CD2 LEU     8      45.207  22.055 -43.531  1.00 33.41           C  
ATOM     61  N   VAL     9      40.769  23.830 -42.113  1.00 35.12           N  
ATOM     62  CA  VAL     9      40.305  23.820 -43.496  1.00 33.08           C  
ATOM     63  C   VAL     9      40.505  22.431 -44.099  1.00 34.88           C  
ATOM     64  CB  VAL     9      41.036  24.881 -44.349  1.00 32.98           C  
ATOM     65  O   VAL     9      41.640  21.973 -44.254  1.00 34.59           O  
ATOM     66  CG1 VAL     9      40.535  24.853 -45.792  1.00 38.60           C  
ATOM     67  CG2 VAL     9      40.852  26.271 -43.742  1.00 38.86           C  
ATOM     68  N   SER    10      39.737  21.526 -43.790  1.00 35.03           N  
ATOM     69  CA  SER    10      39.900  20.719 -44.995  1.00 32.85           C  
ATOM     70  C   SER    10      39.436  19.284 -44.766  1.00 35.39           C  
ATOM     71  CB  SER    10      41.360  20.724 -45.451  1.00 32.77           C  
ATOM     72  O   SER    10      39.977  18.580 -43.910  1.00 35.78           O  
ATOM     73  OG  SER    10      42.234  20.620 -44.340  1.00 47.88           O  
ATOM     74  N   SER    11      38.309  19.195 -44.717  1.00 35.39           N  
ATOM     75  CA  SER    11      38.162  17.947 -45.459  1.00 34.14           C  
ATOM     76  C   SER    11      36.849  17.252 -45.116  1.00 35.72           C  
ATOM     77  CB  SER    11      39.335  17.010 -45.170  1.00 32.87           C  
ATOM     78  O   SER    11      36.662  16.788 -43.990  1.00 35.30           O  
ATOM     79  OG  SER    11      39.832  17.216 -43.859  1.00 44.97           O  
ATOM     80  N   LEU    12      35.772  18.006 -45.637  1.00 34.02           N  
ATOM     81  CA  LEU    12      35.077  17.862 -46.912  1.00 33.70           C  
ATOM     82  C   LEU    12      35.255  16.455 -47.472  1.00 33.81           C  
ATOM     83  CB  LEU    12      35.589  18.894 -47.921  1.00 31.97           C  
ATOM     84  O   LEU    12      36.368  16.059 -47.827  1.00 32.89           O  
ATOM     85  CG  LEU    12      34.583  19.952 -48.377  1.00 35.74           C  
ATOM     86  CD1 LEU    12      35.100  21.349 -48.052  1.00 36.31           C  
ATOM     87  CD2 LEU    12      34.301  19.814 -49.869  1.00 37.91           C  
ATOM     88  N   PHE    13      34.669  15.468 -47.007  1.00 33.60           N  
ATOM     89  CA  PHE    13      34.610  14.591 -48.170  1.00 32.67           C  
ATOM     90  C   PHE    13      34.577  13.129 -47.745  1.00 34.02           C  
ATOM     91  CB  PHE    13      35.805  14.843 -49.095  1.00 31.39           C  
ATOM     92  O   PHE    13      35.538  12.626 -47.157  1.00 33.70           O  
ATOM     93  CG  PHE    13      35.456  15.608 -50.343  1.00 33.60           C  
ATOM     94  CD1 PHE    13      35.003  14.946 -51.478  1.00 32.14           C  
ATOM     95  CD2 PHE    13      35.581  16.991 -50.381  1.00 32.14           C  
ATOM     96  CE1 PHE    13      34.680  15.652 -52.634  1.00 30.54           C  
ATOM     97  CE2 PHE    13      35.260  17.703 -51.533  1.00 33.32           C  
ATOM     98  CZ  PHE    13      34.810  17.032 -52.659  1.00 28.60           C  
ATOM     99  N   LEU    14      33.569  12.740 -47.126  1.00 33.76           N  
ATOM    100  CA  LEU    14      33.470  11.366 -47.605  1.00 32.09           C  
ATOM    101  C   LEU    14      32.379  10.606 -46.858  1.00 33.62           C  
ATOM    102  CB  LEU    14      34.811  10.644 -47.446  1.00 30.19           C  
ATOM    103  O   LEU    14      32.458  10.436 -45.639  1.00 31.71           O  
ATOM    104  CG  LEU    14      35.620  10.427 -48.725  1.00 29.89           C  
ATOM    105  CD1 LEU    14      37.084  10.788 -48.494  1.00 29.30           C  
ATOM    106  CD2 LEU    14      35.490   8.985 -49.203  1.00 30.60           C  
ATOM    107  N   ALA    15      31.105  11.120 -47.259  1.00 30.08           N  
ATOM    108  CA  ALA    15      30.691   9.882 -47.914  1.00 29.56           C  
ATOM    109  C   ALA    15      29.594   9.180 -47.118  1.00 30.17           C  
ATOM    110  CB  ALA    15      31.887   8.952 -48.100  1.00 26.94           C  
ATOM    111  O   ALA    15      29.855   8.622 -46.049  1.00 28.35           O  
ATOM    112  N   SER    16      28.551   9.820 -47.232  1.00 24.54           N  
ATOM    113  CA  SER    16      27.477   9.535 -48.179  1.00 25.20           C  
ATOM    114  C   SER    16      27.617   8.135 -48.768  1.00 24.92           C  
ATOM    115  CB  SER    16      27.465  10.572 -49.303  1.00 24.26           C  
ATOM    116  O   SER    16      28.450   7.907 -49.648  1.00 24.29           O  
ATOM    117  OG  SER    16      28.712  11.239 -49.385  1.00 17.19           O  
ATOM    118  N   ILE    17      27.800   6.901 -47.972  1.00 25.94           N  
ATOM    119  CA  ILE    17      27.653   5.624 -48.663  1.00 31.42           C  
ATOM    120  C   ILE    17      27.188   4.554 -47.677  1.00 26.15           C  
ATOM    121  CB  ILE    17      28.973   5.192 -49.339  1.00 24.53           C  
ATOM    122  O   ILE    17      27.982   4.045 -46.883  1.00 25.81           O  
ATOM    123  CG1 ILE    17      29.380   6.207 -50.413  1.00 19.91           C  
ATOM    124  CG2 ILE    17      28.840   3.787 -49.935  1.00 27.33           C  
ATOM    125  CD1 ILE    17      30.773   5.978 -50.985  1.00 26.86           C  
ATOM    126  N   LEU    18      26.060   4.850 -46.962  1.00 31.60           N  
ATOM    127  CA  LEU    18      25.256   3.688 -46.601  1.00 35.68           C  
ATOM    128  C   LEU    18      23.810   4.090 -46.328  1.00 31.62           C  
ATOM    129  CB  LEU    18      25.845   2.989 -45.373  1.00 29.20           C  
ATOM    130  O   LEU    18      23.505   4.641 -45.268  1.00 30.27           O  
ATOM    131  CG  LEU    18      27.000   2.021 -45.632  1.00 29.93           C  
ATOM    132  CD1 LEU    18      27.835   1.842 -44.368  1.00 31.12           C  
ATOM    133  CD2 LEU    18      26.473   0.678 -46.125  1.00 33.62           C  
ATOM    134  N   ILE    19      23.128   4.903 -47.184  1.00 24.53           N  
ATOM    135  CA  ILE    19      21.838   5.157 -47.816  1.00 28.54           C  
ATOM    136  C   ILE    19      21.263   3.850 -48.357  1.00 24.71           C  
ATOM    137  CB  ILE    19      21.959   6.200 -48.950  1.00 23.75           C  
ATOM    138  O   ILE    19      21.653   3.391 -49.434  1.00 24.24           O  
ATOM    139  CG1 ILE    19      22.480   7.531 -48.397  1.00 27.21           C  
ATOM    140  CG2 ILE    19      20.613   6.388 -49.655  1.00 27.00           C  
ATOM    141  CD1 ILE    19      22.855   8.543 -49.471  1.00 27.59           C  
ATOM    142  N   GLY    20      20.834   2.804 -47.442  1.00 24.17           N  
ATOM    143  CA  GLY    20      19.893   1.898 -48.080  1.00 26.11           C  
ATOM    144  C   GLY    20      18.516   1.923 -47.443  1.00 24.01           C  
ATOM    145  O   GLY    20      18.377   1.677 -46.244  1.00 23.83           O  
ATOM    146  N   ILE    21      17.717   2.937 -47.639  1.00 23.56           N  
ATOM    147  CA  ILE    21      16.291   2.838 -47.934  1.00 29.45           C  
ATOM    148  C   ILE    21      15.505   2.686 -46.633  1.00 23.67           C  
ATOM    149  CB  ILE    21      15.991   1.656 -48.883  1.00 22.62           C  
ATOM    150  O   ILE    21      15.407   1.585 -46.085  1.00 23.68           O  
ATOM    151  CG1 ILE    21      16.840   1.764 -50.155  1.00 24.18           C  
ATOM    152  CG2 ILE    21      14.499   1.602 -49.223  1.00 23.64           C  
ATOM    153  CD1 ILE    21      16.735   0.555 -51.074  1.00 24.23           C  
ATOM    154  N   ALA    22      15.507   3.747 -45.702  1.00 24.89           N  
ATOM    155  CA  ALA    22      14.322   4.029 -44.896  1.00 27.55           C  
ATOM    156  C   ALA    22      13.860   5.471 -45.086  1.00 24.95           C  
ATOM    157  CB  ALA    22      14.604   3.755 -43.420  1.00 24.06           C  
ATOM    158  O   ALA    22      14.675   6.396 -45.086  1.00 24.75           O  
ATOM    159  N   PRO    23      12.861   5.860 -45.703  1.00 26.45           N  
ATOM    160  CA  PRO    23      12.213   7.140 -45.407  1.00 29.02           C  
ATOM    161  C   PRO    23      12.452   7.604 -43.972  1.00 26.22           C  
ATOM    162  CB  PRO    23      10.730   6.849 -45.648  1.00 24.77           C  
ATOM    163  O   PRO    23      12.292   6.821 -43.032  1.00 25.49           O  
ATOM    164  CG  PRO    23      10.594   5.374 -45.452  1.00 25.21           C  
ATOM    165  CD  PRO    23      11.923   4.731 -45.726  1.00 30.28           C  
ATOM    166  N   ALA    24      13.481   8.468 -43.755  1.00 21.58           N  
ATOM    167  CA  ALA    24      13.869   9.532 -42.833  1.00 23.03           C  
ATOM    168  C   ALA    24      12.658  10.071 -42.077  1.00 21.68           C  
ATOM    169  CB  ALA    24      14.568  10.661 -43.586  1.00 21.01           C  
ATOM    170  O   ALA    24      11.781  10.705 -42.669  1.00 21.51           O  
ATOM    171  N   ILE    25      12.095   9.191 -41.280  1.00 25.16           N  
ATOM    172  CA  ILE    25      11.568   9.878 -40.105  1.00 29.20           C  
ATOM    173  C   ILE    25      12.718  10.275 -39.182  1.00 25.09           C  
ATOM    174  CB  ILE    25      10.550   8.999 -39.345  1.00 24.09           C  
ATOM    175  O   ILE    25      13.515   9.428 -38.773  1.00 24.99           O  
ATOM    176  CG1 ILE    25       9.406   8.581 -40.276  1.00 26.87           C  
ATOM    177  CG2 ILE    25      10.013   9.735 -38.114  1.00 25.04           C  
ATOM    178  CD1 ILE    25       8.454   7.560 -39.668  1.00 26.45           C  
ATOM    179  N   THR    26      13.535  11.438 -39.266  1.00 20.86           N  
ATOM    180  CA  THR    26      14.490  12.123 -38.402  1.00 22.52           C  
ATOM    181  C   THR    26      14.372  11.626 -36.964  1.00 21.01           C  
ATOM    182  CB  THR    26      14.283  13.649 -38.439  1.00 20.52           C  
ATOM    183  O   THR    26      13.404  11.943 -36.270  1.00 21.09           O  
ATOM    184  CG2 THR    26      15.002  14.272 -39.631  1.00 22.07           C  
ATOM    185  OG1 THR    26      12.882  13.933 -38.538  1.00 22.00           O  
ATOM    186  N   THR    27      14.633  10.243 -36.624  1.00 23.00           N  
ATOM    187  CA  THR    27      15.190   9.460 -35.527  1.00 23.12           C  
ATOM    188  C   THR    27      16.698   9.669 -35.424  1.00 23.06           C  
ATOM    189  CB  THR    27      14.887   7.960 -35.702  1.00 21.77           C  
ATOM    190  O   THR    27      17.425   9.468 -36.399  1.00 22.75           O  
ATOM    191  CG2 THR    27      13.428   7.652 -35.379  1.00 23.22           C  
ATOM    192  OG1 THR    27      15.156   7.579 -37.056  1.00 26.72           O  
ATOM    193  N   THR    28      17.338  10.725 -34.828  1.00 20.60           N  
ATOM    194  CA  THR    28      18.736  10.499 -34.475  1.00 22.64           C  
ATOM    195  C   THR    28      19.012   9.010 -34.287  1.00 20.28           C  
ATOM    196  CB  THR    28      19.118  11.261 -33.192  1.00 19.34           C  
ATOM    197  O   THR    28      18.443   8.375 -33.397  1.00 19.86           O  
ATOM    198  CG2 THR    28      19.931  12.510 -33.516  1.00 18.52           C  
ATOM    199  OG1 THR    28      17.925  11.648 -32.499  1.00 15.76           O  
ATOM    200  N   ALA    29      19.060   8.086 -35.220  1.00 20.94           N  
ATOM    201  CA  ALA    29      19.783   6.835 -35.433  1.00 21.07           C  
ATOM    202  C   ALA    29      20.921   6.680 -34.428  1.00 20.83           C  
ATOM    203  CB  ALA    29      20.324   6.769 -36.859  1.00 19.44           C  
ATOM    204  O   ALA    29      21.778   7.559 -34.312  1.00 20.01           O  
ATOM    205  N   LEU    30      20.693   6.130 -33.185  1.00 23.21           N  
ATOM    206  CA  LEU    30      21.820   5.262 -32.862  1.00 25.58           C  
ATOM    207  C   LEU    30      22.355   4.578 -34.115  1.00 23.02           C  
ATOM    208  CB  LEU    30      21.408   4.210 -31.829  1.00 21.80           C  
ATOM    209  O   LEU    30      21.623   3.853 -34.793  1.00 21.78           O  
ATOM    210  CG  LEU    30      21.388   4.665 -30.369  1.00 21.61           C  
ATOM    211  CD1 LEU    30      20.402   3.824 -29.565  1.00 23.12           C  
ATOM    212  CD2 LEU    30      22.785   4.584 -29.764  1.00 25.91           C  
ATOM    213  N   THR    31      22.988   5.214 -35.003  1.00 21.65           N  
ATOM    214  CA  THR    31      23.916   4.433 -35.814  1.00 21.64           C  
ATOM    215  C   THR    31      24.075   3.025 -35.248  1.00 21.32           C  
ATOM    216  CB  THR    31      25.294   5.115 -35.898  1.00 19.46           C  
ATOM    217  O   THR    31      24.392   2.857 -34.068  1.00 20.63           O  
ATOM    218  CG2 THR    31      25.684   5.390 -37.347  1.00  9.94           C  
ATOM    219  OG1 THR    31      25.252   6.355 -35.182  1.00 13.33           O  
ATOM    220  N   PRO    32      23.202   1.852 -35.684  1.00 25.18           N  
ATOM    221  CA  PRO    32      23.780   0.521 -35.486  1.00 24.41           C  
ATOM    222  C   PRO    32      25.298   0.556 -35.320  1.00 25.17           C  
ATOM    223  CB  PRO    32      23.388  -0.228 -36.762  1.00 23.07           C  
ATOM    224  O   PRO    32      25.977   1.347 -35.979  1.00 24.05           O  
ATOM    225  CG  PRO    32      22.736   0.804 -37.625  1.00 22.92           C  
ATOM    226  CD  PRO    32      22.646   2.087 -36.850  1.00 25.88           C  
ATOM    227  N   PRO    33      25.846   0.308 -34.185  1.00 23.97           N  
ATOM    228  CA  PRO    33      27.294   0.129 -34.317  1.00 24.26           C  
ATOM    229  C   PRO    33      27.694  -0.475 -35.661  1.00 23.84           C  
ATOM    230  CB  PRO    33      27.639  -0.820 -33.167  1.00 22.11           C  
ATOM    231  O   PRO    33      27.197  -1.541 -36.035  1.00 22.52           O  
ATOM    232  CG  PRO    33      26.358  -1.527 -32.859  1.00 21.56           C  
ATOM    233  CD  PRO    33      25.215  -0.646 -33.272  1.00 24.09           C  
ATOM    234  N   VAL    34      27.989   0.079 -36.700  1.00 20.20           N  
ATOM    235  CA  VAL    34      29.023  -0.014 -37.726  1.00 20.54           C  
ATOM    236  C   VAL    34      30.306  -0.577 -37.118  1.00 20.03           C  
ATOM    237  CB  VAL    34      29.301   1.359 -38.378  1.00 18.19           C  
ATOM    238  O   VAL    34      30.813  -0.049 -36.125  1.00 19.53           O  
ATOM    239  CG1 VAL    34      30.173   1.200 -39.621  1.00 10.69           C  
ATOM    240  CG2 VAL    34      27.988   2.058 -38.728  1.00  9.23           C  
ATOM    241  N   SER    35      30.535  -1.962 -37.064  1.00 19.75           N  
ATOM    242  CA  SER    35      31.843  -2.428 -37.514  1.00 19.65           C  
ATOM    243  C   SER    35      32.741  -2.780 -36.332  1.00 19.79           C  
ATOM    244  CB  SER    35      32.521  -1.367 -38.381  1.00 18.21           C  
ATOM    245  O   SER    35      33.044  -1.924 -35.499  1.00 19.65           O  
ATOM    246  OG  SER    35      32.665  -0.151 -37.669  1.00 13.23           O  
ATOM    247  N   ALA    36      32.667  -4.153 -35.808  1.00 17.59           N  
ATOM    248  CA  ALA    36      33.580  -5.269 -35.574  1.00 21.07           C  
ATOM    249  C   ALA    36      32.895  -6.382 -34.785  1.00 18.35           C  
ATOM    250  CB  ALA    36      34.829  -4.790 -34.838  1.00 16.20           C  
ATOM    251  O   ALA    36      32.455  -6.168 -33.653  1.00 18.44           O  
ATOM    252  N   GLY    37      32.137  -7.214 -35.505  1.00 22.38           N  
ATOM    253  CA  GLY    37      31.614  -8.496 -35.061  1.00 22.20           C  
ATOM    254  C   GLY    37      30.133  -8.456 -34.733  1.00 22.23           C  
ATOM    255  O   GLY    37      29.704  -7.683 -33.873  1.00 21.49           O  
ATOM    256  N   GLY    38      29.195  -8.096 -35.814  1.00 24.67           N  
ATOM    257  CA  GLY    38      27.775  -8.340 -35.620  1.00 23.85           C  
ATOM    258  C   GLY    38      27.374  -8.398 -34.158  1.00 24.82           C  
ATOM    259  O   GLY    38      26.847  -9.410 -33.693  1.00 23.93           O  
ATOM    260  N   ILE    39      28.008  -7.431 -33.244  1.00 23.12           N  
ATOM    261  CA  ILE    39      27.405  -7.075 -31.965  1.00 24.12           C  
ATOM    262  C   ILE    39      26.354  -5.987 -32.175  1.00 23.18           C  
ATOM    263  CB  ILE    39      28.469  -6.604 -30.949  1.00 21.87           C  
ATOM    264  O   ILE    39      26.667  -4.899 -32.664  1.00 22.42           O  
ATOM    265  CG1 ILE    39      29.520  -7.698 -30.730  1.00 19.17           C  
ATOM    266  CG2 ILE    39      27.812  -6.203 -29.625  1.00 21.21           C  
ATOM    267  CD1 ILE    39      30.685  -7.270 -29.848  1.00 19.93           C  
ATOM    268  N   GLN    40      25.077  -6.360 -32.393  1.00 25.17           N  
ATOM    269  CA  GLN    40      23.900  -5.500 -32.342  1.00 27.32           C  
ATOM    270  C   GLN    40      23.233  -5.563 -30.970  1.00 25.15           C  
ATOM    271  CB  GLN    40      22.900  -5.893 -33.430  1.00 24.09           C  
ATOM    272  O   GLN    40      22.986  -6.650 -30.444  1.00 24.23           O  
ATOM    273  CG  GLN    40      23.368  -5.567 -34.842  1.00 23.73           C  
ATOM    274  CD  GLN    40      22.347  -5.941 -35.900  1.00 26.18           C  
ATOM    275  NE2 GLN    40      22.630  -5.585 -37.149  1.00 27.45           N  
ATOM    276  OE1 GLN    40      21.313  -6.546 -35.598  1.00 36.28           O  
ATOM    277  N   ALA    41      23.536  -4.585 -30.028  1.00 27.36           N  
ATOM    278  CA  ALA    41      22.925  -4.233 -28.749  1.00 29.17           C  
ATOM    279  C   ALA    41      21.487  -3.760 -28.940  1.00 27.39           C  
ATOM    280  CB  ALA    41      23.747  -3.156 -28.045  1.00 26.32           C  
ATOM    281  O   ALA    41      21.219  -2.885 -29.766  1.00 26.72           O  
ATOM    282  N   TYR    42      20.452  -4.550 -28.560  1.00 27.25           N  
ATOM    283  CA  TYR    42      19.010  -4.332 -28.511  1.00 28.95           C  
ATOM    284  C   TYR    42      18.574  -3.880 -27.122  1.00 27.17           C  
ATOM    285  CB  TYR    42      18.259  -5.607 -28.905  1.00 26.55           C  
ATOM    286  O   TYR    42      18.934  -4.500 -26.119  1.00 26.43           O  
ATOM    287  CG  TYR    42      18.661  -6.156 -30.252  1.00 25.98           C  
ATOM    288  CD1 TYR    42      18.015  -5.743 -31.415  1.00 24.62           C  
ATOM    289  CD2 TYR    42      19.686  -7.089 -30.365  1.00 27.46           C  
ATOM    290  CE1 TYR    42      18.380  -6.248 -32.659  1.00 28.39           C  
ATOM    291  CE2 TYR    42      20.059  -7.601 -31.604  1.00 29.86           C  
ATOM    292  OH  TYR    42      19.768  -7.678 -33.971  1.00 23.43           O  
ATOM    293  CZ  TYR    42      19.402  -7.175 -32.743  1.00 27.54           C  
ATOM    294  N   LEU    43      18.127  -2.515 -26.872  1.00 23.75           N  
ATOM    295  CA  LEU    43      17.340  -1.930 -25.792  1.00 25.81           C  
ATOM    296  C   LEU    43      15.901  -2.432 -25.833  1.00 23.85           C  
ATOM    297  CB  LEU    43      17.362  -0.402 -25.879  1.00 22.87           C  
ATOM    298  O   LEU    43      15.201  -2.242 -26.830  1.00 23.53           O  
ATOM    299  CG  LEU    43      18.059   0.333 -24.733  1.00 22.61           C  
ATOM    300  CD1 LEU    43      19.220   1.166 -25.266  1.00 21.84           C  
ATOM    301  CD2 LEU    43      17.066   1.211 -23.978  1.00 23.16           C  
ATOM    302  N   LEU    44      15.631  -3.453 -25.135  1.00 23.34           N  
ATOM    303  CA  LEU    44      14.312  -4.014 -24.860  1.00 23.10           C  
ATOM    304  C   LEU    44      13.483  -3.059 -24.007  1.00 23.38           C  
ATOM    305  CB  LEU    44      14.441  -5.366 -24.154  1.00 22.21           C  
ATOM    306  O   LEU    44      13.745  -2.899 -22.813  1.00 22.63           O  
ATOM    307  CG  LEU    44      15.122  -6.483 -24.947  1.00 21.70           C  
ATOM    308  CD1 LEU    44      15.372  -7.692 -24.052  1.00 19.88           C  
ATOM    309  CD2 LEU    44      14.277  -6.871 -26.156  1.00 22.46           C  
ATOM    310  N   THR    45      12.959  -1.843 -24.421  1.00 23.12           N  
ATOM    311  CA  THR    45      12.011  -0.848 -23.934  1.00 22.17           C  
ATOM    312  C   THR    45      10.576  -1.337 -24.109  1.00 23.22           C  
ATOM    313  CB  THR    45      12.190   0.497 -24.662  1.00 21.86           C  
ATOM    314  O   THR    45      10.134  -1.594 -25.231  1.00 22.62           O  
ATOM    315  CG2 THR    45      13.587   1.065 -24.434  1.00 22.01           C  
ATOM    316  OG1 THR    45      11.989   0.304 -26.068  1.00 27.56           O  
ATOM    317  N   GLY    46       9.977  -2.051 -23.160  1.00 22.83           N  
ATOM    318  CA  GLY    46       8.610  -2.506 -22.962  1.00 21.20           C  
ATOM    319  C   GLY    46       7.693  -1.423 -22.427  1.00 22.84           C  
ATOM    320  O   GLY    46       7.852  -0.973 -21.290  1.00 22.17           O  
ATOM    321  N   SER    47       7.495  -0.325 -22.962  1.00 20.57           N  
ATOM    322  CA  SER    47       6.372   0.604 -22.871  1.00 20.05           C  
ATOM    323  C   SER    47       6.854   2.050 -22.814  1.00 20.47           C  
ATOM    324  CB  SER    47       5.518   0.294 -21.641  1.00 19.15           C  
ATOM    325  O   SER    47       7.243   2.539 -21.752  1.00 20.09           O  
ATOM    326  OG  SER    47       6.304   0.325 -20.462  1.00 17.43           O  
ATOM    327  N   GLY    48       7.660   2.528 -23.888  1.00 21.93           N  
ATOM    328  CA  GLY    48       7.793   3.956 -24.125  1.00 19.60           C  
ATOM    329  C   GLY    48       7.803   4.774 -22.848  1.00 21.90           C  
ATOM    330  O   GLY    48       7.858   6.005 -22.893  1.00 21.14           O  
ATOM    331  N   ALA    49       8.084   4.306 -21.666  1.00 20.83           N  
ATOM    332  CA  ALA    49       8.602   4.897 -20.435  1.00 20.27           C  
ATOM    333  C   ALA    49       9.951   4.290 -20.060  1.00 20.55           C  
ATOM    334  CB  ALA    49       7.604   4.713 -19.295  1.00 19.15           C  
ATOM    335  O   ALA    49      10.182   3.097 -20.271  1.00 19.96           O  
ATOM    336  N   PRO    50      11.232   5.072 -19.872  1.00 22.64           N  
ATOM    337  CA  PRO    50      12.384   4.461 -19.206  1.00 22.52           C  
ATOM    338  C   PRO    50      11.984   3.372 -18.213  1.00 22.73           C  
ATOM    339  CB  PRO    50      13.042   5.641 -18.486  1.00 21.09           C  
ATOM    340  O   PRO    50      11.422   3.672 -17.156  1.00 22.03           O  
ATOM    341  CG  PRO    50      12.012   6.724 -18.508  1.00 20.57           C  
ATOM    342  CD  PRO    50      10.928   6.332 -19.471  1.00 22.53           C  
ATOM    343  N   ALA    51      11.687   2.216 -18.663  1.00 22.36           N  
ATOM    344  CA  ALA    51      11.599   0.946 -17.946  1.00 21.45           C  
ATOM    345  C   ALA    51      12.960   0.259 -17.877  1.00 22.31           C  
ATOM    346  CB  ALA    51      10.576   0.029 -18.613  1.00 20.72           C  
ATOM    347  O   ALA    51      13.705   0.243 -18.859  1.00 21.64           O  
ATOM    348  N   SER    52      13.805   0.253 -16.853  1.00 22.34           N  
ATOM    349  CA  SER    52      14.896  -0.682 -16.603  1.00 22.53           C  
ATOM    350  C   SER    52      15.142  -1.581 -17.810  1.00 22.23           C  
ATOM    351  CB  SER    52      14.597  -1.539 -15.372  1.00 20.76           C  
ATOM    352  O   SER    52      14.263  -2.349 -18.208  1.00 21.54           O  
ATOM    353  OG  SER    52      13.295  -2.092 -15.449  1.00 20.82           O  
ATOM    354  N   GLY    53      15.677  -1.316 -19.020  1.00 23.87           N  
ATOM    355  CA  GLY    53      16.170  -1.779 -20.308  1.00 23.86           C  
ATOM    356  C   GLY    53      17.243  -2.844 -20.187  1.00 23.83           C  
ATOM    357  O   GLY    53      18.144  -2.734 -19.353  1.00 23.01           O  
ATOM    358  N   LEU    54      17.208  -4.157 -20.160  1.00 22.93           N  
ATOM    359  CA  LEU    54      17.957  -5.301 -20.668  1.00 24.60           C  
ATOM    360  C   LEU    54      18.453  -5.040 -22.086  1.00 22.88           C  
ATOM    361  CB  LEU    54      17.091  -6.563 -20.643  1.00 21.87           C  
ATOM    362  O   LEU    54      17.665  -4.697 -22.971  1.00 22.23           O  
ATOM    363  CG  LEU    54      17.059  -7.337 -19.324  1.00 21.69           C  
ATOM    364  CD1 LEU    54      15.684  -7.960 -19.107  1.00 20.46           C  
ATOM    365  CD2 LEU    54      18.145  -8.408 -19.306  1.00 22.59           C  
ATOM    366  N   VAL    55      19.719  -4.675 -22.294  1.00 26.15           N  
ATOM    367  CA  VAL    55      20.408  -4.780 -23.576  1.00 27.89           C  
ATOM    368  C   VAL    55      20.687  -6.248 -23.894  1.00 26.04           C  
ATOM    369  CB  VAL    55      21.726  -3.974 -23.580  1.00 25.12           C  
ATOM    370  O   VAL    55      21.329  -6.948 -23.108  1.00 25.03           O  
ATOM    371  CG1 VAL    55      22.377  -4.011 -24.962  1.00 25.70           C  
ATOM    372  CG2 VAL    55      21.471  -2.533 -23.144  1.00 24.75           C  
ATOM    373  N   LEU    56      20.053  -6.807 -24.727  1.00 32.84           N  
ATOM    374  CA  LEU    56      20.359  -8.001 -25.507  1.00 34.72           C  
ATOM    375  C   LEU    56      21.412  -7.702 -26.569  1.00 32.82           C  
ATOM    376  CB  LEU    56      19.091  -8.549 -26.168  1.00 31.50           C  
ATOM    377  O   LEU    56      21.180  -6.890 -27.467  1.00 31.79           O  
ATOM    378  CG  LEU    56      19.240  -9.866 -26.931  1.00 30.30           C  
ATOM    379  CD1 LEU    56      19.290 -11.039 -25.959  1.00 28.37           C  
ATOM    380  CD2 LEU    56      18.098 -10.039 -27.927  1.00 31.03           C  
ATOM    381  N   PHE    57      22.625  -7.963 -26.402  1.00 32.97           N  
ATOM    382  CA  PHE    57      23.604  -8.143 -27.467  1.00 35.99           C  
ATOM    383  C   PHE    57      23.370  -9.457 -28.202  1.00 32.97           C  
ATOM    384  CB  PHE    57      25.028  -8.104 -26.902  1.00 32.92           C  
ATOM    385  O   PHE    57      23.283 -10.517 -27.578  1.00 32.34           O  
ATOM    386  CG  PHE    57      25.392  -6.790 -26.265  1.00 32.64           C  
ATOM    387  CD1 PHE    57      25.973  -5.775 -27.016  1.00 31.70           C  
ATOM    388  CD2 PHE    57      25.154  -6.569 -24.915  1.00 33.91           C  
ATOM    389  CE1 PHE    57      26.312  -4.558 -26.430  1.00 34.77           C  
ATOM    390  CE2 PHE    57      25.489  -5.355 -24.322  1.00 36.79           C  
ATOM    391  CZ  PHE    57      26.069  -4.351 -25.081  1.00 33.72           C  
ATOM    392  N   VAL    58      22.870  -9.350 -29.434  1.00 32.26           N  
ATOM    393  CA  VAL    58      22.919 -10.439 -30.404  1.00 33.74           C  
ATOM    394  C   VAL    58      24.230 -10.379 -31.184  1.00 32.21           C  
ATOM    395  CB  VAL    58      21.718 -10.389 -31.374  1.00 31.59           C  
ATOM    396  O   VAL    58      24.490  -9.408 -31.899  1.00 31.42           O  
ATOM    397  CG1 VAL    58      21.724 -11.601 -32.304  1.00 30.03           C  
ATOM    398  CG2 VAL    58      20.406 -10.315 -30.596  1.00 29.79           C  
ATOM    399  N   VAL    59      25.249 -11.150 -30.813  1.00 29.63           N  
ATOM    400  CA  VAL    59      26.506 -11.358 -31.525  1.00 31.10           C  
ATOM    401  C   VAL    59      26.352 -12.505 -32.521  1.00 29.68           C  
ATOM    402  CB  VAL    59      27.668 -11.651 -30.550  1.00 29.03           C  
ATOM    403  O   VAL    59      26.119 -13.650 -32.128  1.00 28.86           O  
ATOM    404  CG1 VAL    59      28.996 -11.729 -31.301  1.00 28.47           C  
ATOM    405  CG2 VAL    59      27.730 -10.584 -29.459  1.00 28.22           C  
ATOM    406  N   ASN    60      26.099 -12.212 -33.874  1.00 29.80           N  
ATOM    407  CA  ASN    60      26.325 -13.162 -34.958  1.00 34.11           C  
ATOM    408  C   ASN    60      27.742 -13.727 -34.923  1.00 29.93           C  
ATOM    409  CB  ASN    60      26.048 -12.506 -36.313  1.00 30.28           C  
ATOM    410  O   ASN    60      28.714 -12.985 -35.072  1.00 29.78           O  
ATOM    411  CG  ASN    60      25.679 -13.512 -37.385  1.00 31.19           C  
ATOM    412  ND2 ASN    60      25.024 -13.042 -38.440  1.00 27.66           N  
ATOM    413  OD1 ASN    60      25.980 -14.703 -37.266  1.00 31.71           O  
ATOM    414  N   VAL    61      27.890 -14.984 -34.486  1.00 25.24           N  
ATOM    415  CA  VAL    61      29.119 -15.766 -34.570  1.00 27.90           C  
ATOM    416  C   VAL    61      29.114 -16.600 -35.849  1.00 25.56           C  
ATOM    417  CB  VAL    61      29.295 -16.682 -33.338  1.00 24.59           C  
ATOM    418  O   VAL    61      29.593 -17.737 -35.858  1.00 25.11           O  
ATOM    419  CG1 VAL    61      30.120 -15.982 -32.259  1.00 25.19           C  
ATOM    420  CG2 VAL    61      27.934 -17.101 -32.786  1.00 24.41           C  
ATOM    421  N   SER    62      28.484 -16.117 -37.069  1.00 26.90           N  
ATOM    422  CA  SER    62      28.603 -16.907 -38.290  1.00 29.97           C  
ATOM    423  C   SER    62      30.052 -16.988 -38.757  1.00 27.01           C  
ATOM    424  CB  SER    62      27.733 -16.315 -39.399  1.00 26.52           C  
ATOM    425  O   SER    62      30.449 -17.964 -39.398  1.00 25.97           O  
ATOM    426  OG  SER    62      27.739 -14.899 -39.341  1.00 27.85           O  
ATOM    427  N   ASN    63      30.961 -16.015 -38.351  1.00 27.55           N  
ATOM    428  CA  ASN    63      32.351 -16.095 -38.786  1.00 29.35           C  
ATOM    429  C   ASN    63      33.265 -16.564 -37.658  1.00 27.73           C  
ATOM    430  CB  ASN    63      32.824 -14.744 -39.326  1.00 26.70           C  
ATOM    431  O   ASN    63      34.489 -16.568 -37.805  1.00 26.53           O  
ATOM    432  CG  ASN    63      32.136 -14.359 -40.620  1.00 27.52           C  
ATOM    433  ND2 ASN    63      32.062 -13.060 -40.889  1.00 22.18           N  
ATOM    434  OD1 ASN    63      31.673 -15.221 -41.372  1.00 30.57           O  
ATOM    435  N   ILE    64      32.676 -17.066 -36.495  1.00 27.33           N  
ATOM    436  CA  ILE    64      33.418 -17.771 -35.455  1.00 28.33           C  
ATOM    437  C   ILE    64      32.972 -19.231 -35.403  1.00 27.47           C  
ATOM    438  CB  ILE    64      33.229 -17.104 -34.074  1.00 25.60           C  
ATOM    439  O   ILE    64      31.800 -19.520 -35.149  1.00 26.46           O  
ATOM    440  CG1 ILE    64      33.624 -15.624 -34.139  1.00 27.13           C  
ATOM    441  CG2 ILE    64      34.038 -17.840 -33.003  1.00 26.60           C  
ATOM    442  CD1 ILE    64      33.420 -14.871 -32.831  1.00 25.53           C  
ATOM    443  N   GLN    65      33.501 -20.103 -36.162  1.00 26.06           N  
ATOM    444  CA  GLN    65      33.548 -21.538 -35.903  1.00 26.83           C  
ATOM    445  C   GLN    65      33.469 -21.830 -34.407  1.00 26.32           C  
ATOM    446  CB  GLN    65      34.822 -22.149 -36.490  1.00 24.55           C  
ATOM    447  O   GLN    65      34.456 -21.672 -33.685  1.00 25.49           O  
ATOM    448  CG  GLN    65      34.734 -22.439 -37.982  1.00 25.12           C  
ATOM    449  CD  GLN    65      35.804 -23.404 -38.456  1.00 29.59           C  
ATOM    450  NE2 GLN    65      35.628 -23.940 -39.659  1.00 22.47           N  
ATOM    451  OE1 GLN    65      36.782 -23.664 -37.748  1.00 40.84           O  
ATOM    452  N   VAL    66      32.233 -21.736 -33.735  1.00 27.06           N  
ATOM    453  CA  VAL    66      31.994 -22.259 -32.394  1.00 28.85           C  
ATOM    454  C   VAL    66      31.839 -23.777 -32.451  1.00 27.32           C  
ATOM    455  CB  VAL    66      30.743 -21.620 -31.750  1.00 25.68           C  
ATOM    456  O   VAL    66      30.913 -24.289 -33.085  1.00 26.85           O  
ATOM    457  CG1 VAL    66      30.676 -21.946 -30.259  1.00 27.64           C  
ATOM    458  CG2 VAL    66      30.745 -20.108 -31.969  1.00 26.84           C  
ATOM    459  N   SER    67      32.806 -24.552 -32.178  1.00 25.13           N  
ATOM    460  CA  SER    67      32.866 -25.958 -31.792  1.00 24.16           C  
ATOM    461  C   SER    67      32.359 -26.163 -30.369  1.00 25.12           C  
ATOM    462  CB  SER    67      34.296 -26.486 -31.913  1.00 23.29           C  
ATOM    463  O   SER    67      32.568 -25.313 -29.501  1.00 24.33           O  
ATOM    464  OG  SER    67      35.100 -26.013 -30.846  1.00 28.88           O  
ATOM    465  N   SER    68      31.109 -26.835 -30.142  1.00 22.37           N  
ATOM    466  CA  SER    68      30.431 -27.309 -28.940  1.00 22.42           C  
ATOM    467  C   SER    68      31.379 -27.342 -27.746  1.00 22.03           C  
ATOM    468  CB  SER    68      29.842 -28.702 -29.171  1.00 20.80           C  
ATOM    469  O   SER    68      30.953 -27.163 -26.603  1.00 21.01           O  
ATOM    470  OG  SER    68      30.856 -29.623 -29.536  1.00 23.57           O  
ATOM    471  N   SER    69      32.748 -27.390 -27.833  1.00 21.10           N  
ATOM    472  CA  SER    69      33.815 -27.369 -26.838  1.00 20.22           C  
ATOM    473  C   SER    69      34.260 -25.942 -26.535  1.00 20.90           C  
ATOM    474  CB  SER    69      35.011 -28.193 -27.316  1.00 19.16           C  
ATOM    475  O   SER    69      34.829 -25.675 -25.474  1.00 20.11           O  
ATOM    476  OG  SER    69      35.410 -27.793 -28.616  1.00 17.59           O  
ATOM    477  N   ASN    70      33.762 -24.917 -27.375  1.00 21.92           N  
ATOM    478  CA  ASN    70      34.306 -23.565 -27.311  1.00 25.18           C  
ATOM    479  C   ASN    70      33.232 -22.545 -26.944  1.00 21.82           C  
ATOM    480  CB  ASN    70      34.964 -23.188 -28.640  1.00 20.38           C  
ATOM    481  O   ASN    70      33.430 -21.341 -27.112  1.00 20.98           O  
ATOM    482  CG  ASN    70      36.449 -23.494 -28.664  1.00 21.08           C  
ATOM    483  ND2 ASN    70      37.041 -23.462 -29.852  1.00 13.18           N  
ATOM    484  OD1 ASN    70      37.058 -23.758 -27.624  1.00 14.10           O  
ATOM    485  N   VAL    71      32.002 -23.128 -26.468  1.00 24.90           N  
ATOM    486  CA  VAL    71      30.960 -22.137 -26.222  1.00 26.98           C  
ATOM    487  C   VAL    71      31.337 -21.279 -25.016  1.00 24.77           C  
ATOM    488  CB  VAL    71      29.585 -22.803 -25.993  1.00 23.67           C  
ATOM    489  O   VAL    71      31.149 -20.060 -25.029  1.00 23.84           O  
ATOM    490  CG1 VAL    71      28.517 -21.751 -25.699  1.00 25.19           C  
ATOM    491  CG2 VAL    71      29.191 -23.643 -27.207  1.00 23.81           C  
ATOM    492  N   THR    72      32.083 -21.789 -24.022  1.00 26.33           N  
ATOM    493  CA  THR    72      32.584 -21.021 -22.888  1.00 28.78           C  
ATOM    494  C   THR    72      33.666 -20.042 -23.334  1.00 26.11           C  
ATOM    495  CB  THR    72      33.145 -21.945 -21.791  1.00 24.98           C  
ATOM    496  O   THR    72      33.670 -18.881 -22.919  1.00 24.46           O  
ATOM    497  CG2 THR    72      33.060 -21.284 -20.419  1.00 23.99           C  
ATOM    498  OG1 THR    72      32.391 -23.163 -21.770  1.00 28.28           O  
ATOM    499  N   ASN    73      34.568 -20.338 -24.359  1.00 26.21           N  
ATOM    500  CA  ASN    73      35.604 -19.493 -24.944  1.00 27.10           C  
ATOM    501  C   ASN    73      35.021 -18.511 -25.957  1.00 26.31           C  
ATOM    502  CB  ASN    73      36.689 -20.350 -25.600  1.00 24.79           C  
ATOM    503  O   ASN    73      35.481 -17.372 -26.059  1.00 24.94           O  
ATOM    504  CG  ASN    73      37.619 -20.990 -24.588  1.00 25.74           C  
ATOM    505  ND2 ASN    73      38.326 -22.032 -25.008  1.00 24.24           N  
ATOM    506  OD1 ASN    73      37.701 -20.551 -23.438  1.00 30.02           O  
ATOM    507  N   VAL    74      33.959 -18.866 -26.650  1.00 26.52           N  
ATOM    508  CA  VAL    74      33.301 -17.918 -27.543  1.00 26.93           C  
ATOM    509  C   VAL    74      32.462 -16.936 -26.728  1.00 26.64           C  
ATOM    510  CB  VAL    74      32.415 -18.639 -28.583  1.00 24.68           C  
ATOM    511  O   VAL    74      32.535 -15.723 -26.939  1.00 25.17           O  
ATOM    512  CG1 VAL    74      31.651 -17.628 -29.437  1.00 25.70           C  
ATOM    513  CG2 VAL    74      33.264 -19.554 -29.464  1.00 24.99           C  
ATOM    514  N   ILE    75      31.866 -17.353 -25.591  1.00 29.91           N  
ATOM    515  CA  ILE    75      31.155 -16.394 -24.753  1.00 31.44           C  
ATOM    516  C   ILE    75      32.158 -15.554 -23.966  1.00 29.77           C  
ATOM    517  CB  ILE    75      30.176 -17.101 -23.790  1.00 28.91           C  
ATOM    518  O   ILE    75      32.082 -14.323 -23.966  1.00 28.69           O  
ATOM    519  CG1 ILE    75      29.021 -17.735 -24.573  1.00 28.34           C  
ATOM    520  CG2 ILE    75      29.651 -16.121 -22.737  1.00 27.25           C  
ATOM    521  CD1 ILE    75      28.144 -18.662 -23.742  1.00 26.85           C  
ATOM    522  N   SER    76      33.226 -16.048 -23.506  1.00 28.98           N  
ATOM    523  CA  SER    76      34.302 -15.292 -22.873  1.00 31.93           C  
ATOM    524  C   SER    76      35.061 -14.451 -23.894  1.00 28.96           C  
ATOM    525  CB  SER    76      35.270 -16.235 -22.156  1.00 28.50           C  
ATOM    526  O   SER    76      35.392 -13.293 -23.629  1.00 27.61           O  
ATOM    527  OG  SER    76      36.082 -16.926 -23.089  1.00 32.18           O  
ATOM    528  N   THR    77      35.348 -14.870 -25.179  1.00 29.58           N  
ATOM    529  CA  THR    77      35.966 -14.126 -26.271  1.00 29.82           C  
ATOM    530  C   THR    77      34.996 -13.093 -26.837  1.00 29.56           C  
ATOM    531  CB  THR    77      36.430 -15.069 -27.396  1.00 28.10           C  
ATOM    532  O   THR    77      35.393 -11.969 -27.152  1.00 27.84           O  
ATOM    533  CG2 THR    77      37.240 -14.315 -28.446  1.00 28.40           C  
ATOM    534  OG1 THR    77      37.244 -16.107 -26.837  1.00 29.53           O  
ATOM    535  N   VAL    78      33.751 -13.389 -26.928  1.00 27.69           N  
ATOM    536  CA  VAL    78      32.769 -12.417 -27.399  1.00 28.51           C  
ATOM    537  C   VAL    78      32.513 -11.374 -26.313  1.00 27.64           C  
ATOM    538  CB  VAL    78      31.444 -13.100 -27.805  1.00 25.59           C  
ATOM    539  O   VAL    78      32.578 -10.170 -26.573  1.00 26.02           O  
ATOM    540  CG1 VAL    78      30.384 -12.057 -28.152  1.00 26.83           C  
ATOM    541  CG2 VAL    78      31.672 -14.047 -28.982  1.00 25.87           C  
ATOM    542  N   VAL    79      32.398 -11.754 -25.023  1.00 29.22           N  
ATOM    543  CA  VAL    79      32.145 -10.827 -23.924  1.00 31.08           C  
ATOM    544  C   VAL    79      33.425 -10.065 -23.587  1.00 29.10           C  
ATOM    545  CB  VAL    79      31.617 -11.562 -22.672  1.00 28.24           C  
ATOM    546  O   VAL    79      33.386  -8.859 -23.329  1.00 27.91           O  
ATOM    547  CG1 VAL    79      31.341 -10.572 -21.542  1.00 28.09           C  
ATOM    548  CG2 VAL    79      30.357 -12.355 -23.011  1.00 26.86           C  
ATOM    549  N   SER    80      34.575 -10.562 -23.771  1.00 26.04           N  
ATOM    550  CA  SER    80      35.856  -9.902 -23.537  1.00 29.21           C  
ATOM    551  C   SER    80      36.209  -8.959 -24.682  1.00 26.17           C  
ATOM    552  CB  SER    80      36.967 -10.938 -23.358  1.00 25.20           C  
ATOM    553  O   SER    80      36.950  -7.992 -24.491  1.00 24.76           O  
ATOM    554  OG  SER    80      36.869 -11.956 -24.339  1.00 27.24           O  
ATOM    555  N   ASN    81      35.616  -9.138 -25.857  1.00 27.90           N  
ATOM    556  CA  ASN    81      35.844  -8.280 -27.015  1.00 29.87           C  
ATOM    557  C   ASN    81      34.643  -7.380 -27.292  1.00 28.11           C  
ATOM    558  CB  ASN    81      36.173  -9.121 -28.250  1.00 26.41           C  
ATOM    559  O   ASN    81      34.654  -6.598 -28.244  1.00 26.52           O  
ATOM    560  CG  ASN    81      37.583  -9.676 -28.220  1.00 26.94           C  
ATOM    561  ND2 ASN    81      37.761 -10.873 -28.768  1.00 15.73           N  
ATOM    562  OD1 ASN    81      38.505  -9.035 -27.709  1.00 24.62           O  
ATOM    563  N   ILE    82      33.559  -7.459 -26.468  1.00 28.41           N  
ATOM    564  CA  ILE    82      32.566  -6.393 -26.546  1.00 30.28           C  
ATOM    565  C   ILE    82      33.123  -5.123 -25.906  1.00 28.42           C  
ATOM    566  CB  ILE    82      31.242  -6.801 -25.863  1.00 26.75           C  
ATOM    567  O   ILE    82      33.346  -5.078 -24.694  1.00 27.32           O  
ATOM    568  CG1 ILE    82      30.630  -8.016 -26.569  1.00 27.47           C  
ATOM    569  CG2 ILE    82      30.260  -5.627 -25.843  1.00 26.77           C  
ATOM    570  CD1 ILE    82      29.401  -8.584 -25.871  1.00 26.88           C  
ATOM    571  N   GLN    83      33.891  -4.261 -26.595  1.00 25.37           N  
ATOM    572  CA  GLN    83      34.086  -2.820 -26.481  1.00 26.92           C  
ATOM    573  C   GLN    83      32.845  -2.059 -26.939  1.00 25.37           C  
ATOM    574  CB  GLN    83      35.304  -2.376 -27.293  1.00 23.72           C  
ATOM    575  O   GLN    83      32.469  -2.122 -28.111  1.00 24.07           O  
ATOM    576  CG  GLN    83      36.635  -2.664 -26.612  1.00 24.02           C  
ATOM    577  CD  GLN    83      37.822  -2.133 -27.395  1.00 26.94           C  
ATOM    578  NE2 GLN    83      39.007  -2.209 -26.799  1.00 19.59           N  
ATOM    579  OE1 GLN    83      37.674  -1.659 -28.526  1.00 35.27           O  
ATOM    580  N   ILE    84      31.820  -1.921 -26.079  1.00 26.03           N  
ATOM    581  CA  ILE    84      30.806  -0.908 -26.350  1.00 28.44           C  
ATOM    582  C   ILE    84      31.405   0.484 -26.161  1.00 26.00           C  
ATOM    583  CB  ILE    84      29.570  -1.088 -25.442  1.00 24.38           C  
ATOM    584  O   ILE    84      31.800   0.852 -25.052  1.00 25.16           O  
ATOM    585  CG1 ILE    84      29.005  -2.506 -25.583  1.00 25.72           C  
ATOM    586  CG2 ILE    84      28.503  -0.039 -25.768  1.00 24.87           C  
ATOM    587  CD1 ILE    84      27.835  -2.801 -24.654  1.00 25.24           C  
ATOM    588  N   ASN    85      31.898   1.099 -27.180  1.00 23.51           N  
ATOM    589  CA  ASN    85      32.020   2.546 -27.319  1.00 25.02           C  
ATOM    590  C   ASN    85      30.674   3.242 -27.140  1.00 23.63           C  
ATOM    591  CB  ASN    85      32.627   2.906 -28.677  1.00 22.02           C  
ATOM    592  O   ASN    85      29.869   3.294 -28.071  1.00 22.64           O  
ATOM    593  CG  ASN    85      34.099   2.556 -28.769  1.00 22.33           C  
ATOM    594  ND2 ASN    85      34.520   2.063 -29.928  1.00 15.00           N  
ATOM    595  OD1 ASN    85      34.852   2.726 -27.807  1.00 20.47           O  
ATOM    596  N   ALA    86      30.002   3.059 -25.882  1.00 24.76           N  
ATOM    597  CA  ALA    86      28.879   3.949 -25.600  1.00 25.49           C  
ATOM    598  C   ALA    86      29.319   5.409 -25.615  1.00 24.75           C  
ATOM    599  CB  ALA    86      28.249   3.600 -24.253  1.00 23.06           C  
ATOM    600  O   ALA    86      30.255   5.789 -24.907  1.00 23.91           O  
ATOM    601  N   LYS    87      29.260   6.106 -26.670  1.00 23.78           N  
ATOM    602  CA  LYS    87      29.290   7.563 -26.762  1.00 24.62           C  
ATOM    603  C   LYS    87      28.296   8.195 -25.791  1.00 23.85           C  
ATOM    604  CB  LYS    87      28.988   8.017 -28.191  1.00 22.12           C  
ATOM    605  O   LYS    87      27.099   7.904 -25.843  1.00 23.02           O  
ATOM    606  CG  LYS    87      30.165   7.882 -29.145  1.00 22.08           C  
ATOM    607  CD  LYS    87      29.829   8.424 -30.528  1.00 24.17           C  
ATOM    608  CE  LYS    87      31.001   8.274 -31.488  1.00 22.49           C  
ATOM    609  NZ  LYS    87      30.678   8.808 -32.845  1.00 21.82           N  
ATOM    610  N   THR    88      28.598   8.470 -24.426  1.00 21.59           N  
ATOM    611  CA  THR    88      28.019   9.444 -23.508  1.00 22.40           C  
ATOM    612  C   THR    88      27.805  10.784 -24.206  1.00 21.59           C  
ATOM    613  CB  THR    88      28.913   9.645 -22.270  1.00 20.22           C  
ATOM    614  O   THR    88      28.757  11.396 -24.693  1.00 20.90           O  
ATOM    615  CG2 THR    88      28.599   8.613 -21.191  1.00 19.62           C  
ATOM    616  OG1 THR    88      30.287   9.515 -22.654  1.00 16.42           O  
ATOM    617  N   GLU    89      26.724  10.970 -25.027  1.00 23.60           N  
ATOM    618  CA  GLU    89      26.252  12.324 -25.306  1.00 24.09           C  
ATOM    619  C   GLU    89      25.715  12.992 -24.044  1.00 23.53           C  
ATOM    620  CB  GLU    89      25.173  12.304 -26.392  1.00 21.95           C  
ATOM    621  O   GLU    89      24.903  12.408 -23.323  1.00 22.80           O  
ATOM    622  CG  GLU    89      25.718  12.462 -27.804  1.00 22.06           C  
ATOM    623  CD  GLU    89      24.630  12.491 -28.866  1.00 24.86           C  
ATOM    624  OE1 GLU    89      23.441  12.303 -28.523  1.00 38.33           O  
ATOM    625  OE2 GLU    89      24.971  12.701 -30.052  1.00 27.67           O  
ATOM    626  N   ASN    90      26.540  13.834 -23.338  1.00 23.21           N  
ATOM    627  CA  ASN    90      26.014  14.949 -22.558  1.00 21.43           C  
ATOM    628  C   ASN    90      24.649  15.398 -23.072  1.00 23.17           C  
ATOM    629  CB  ASN    90      26.997  16.122 -22.566  1.00 21.44           C  
ATOM    630  O   ASN    90      24.552  15.997 -24.144  1.00 22.19           O  
ATOM    631  CG  ASN    90      27.004  16.887 -21.258  1.00 21.97           C  
ATOM    632  ND2 ASN    90      28.164  17.416 -20.886  1.00 24.83           N  
ATOM    633  OD1 ASN    90      25.976  17.001 -20.585  1.00 27.78           O  
ATOM    634  N   ALA    91      23.538  14.640 -22.731  1.00 23.56           N  
ATOM    635  CA  ALA    91      22.161  15.016 -23.040  1.00 23.83           C  
ATOM    636  C   ALA    91      21.898  16.477 -22.689  1.00 23.39           C  
ATOM    637  CB  ALA    91      21.182  14.110 -22.296  1.00 22.23           C  
ATOM    638  O   ALA    91      20.925  17.070 -23.160  1.00 22.61           O  
ATOM    639  N   GLN    92      22.993  17.165 -21.922  1.00 21.33           N  
ATOM    640  CA  GLN    92      22.780  18.600 -21.767  1.00 20.85           C  
ATOM    641  C   GLN    92      23.374  19.374 -22.941  1.00 20.92           C  
ATOM    642  CB  GLN    92      23.386  19.094 -20.452  1.00 19.49           C  
ATOM    643  O   GLN    92      22.809  20.380 -23.377  1.00 19.54           O  
ATOM    644  CG  GLN    92      22.441  18.992 -19.263  1.00 20.15           C  
ATOM    645  CD  GLN    92      23.070  19.475 -17.970  1.00 24.96           C  
ATOM    646  NE2 GLN    92      22.238  19.740 -16.968  1.00 24.62           N  
ATOM    647  OE1 GLN    92      24.294  19.608 -17.871  1.00 42.86           O  
ATOM    648  N   THR    93      24.365  18.746 -23.610  1.00 20.76           N  
ATOM    649  CA  THR    93      25.152  19.540 -24.547  1.00 19.67           C  
ATOM    650  C   THR    93      25.257  18.836 -25.897  1.00 19.91           C  
ATOM    651  CB  THR    93      26.564  19.816 -23.997  1.00 18.39           C  
ATOM    652  O   THR    93      25.657  19.446 -26.891  1.00 19.28           O  
ATOM    653  CG2 THR    93      26.508  20.701 -22.757  1.00 17.80           C  
ATOM    654  OG1 THR    93      27.189  18.573 -23.656  1.00 16.25           O  
ATOM    655  N   GLY    94      24.447  17.682 -26.180  1.00 25.22           N  
ATOM    656  CA  GLY    94      24.895  17.139 -27.453  1.00 23.70           C  
ATOM    657  C   GLY    94      26.393  16.906 -27.508  1.00 25.05           C  
ATOM    658  O   GLY    94      26.906  16.362 -28.488  1.00 23.61           O  
ATOM    659  N   ALA    95      27.078  17.217 -26.236  1.00 20.62           N  
ATOM    660  CA  ALA    95      28.505  16.910 -26.275  1.00 20.98           C  
ATOM    661  C   ALA    95      28.772  15.483 -25.805  1.00 19.37           C  
ATOM    662  CB  ALA    95      29.287  17.904 -25.420  1.00 18.21           C  
ATOM    663  O   ALA    95      28.271  15.064 -24.759  1.00 19.24           O  
ATOM    664  N   THR    96      29.017  14.536 -26.675  1.00 20.86           N  
ATOM    665  CA  THR    96      29.833  13.343 -26.476  1.00 20.81           C  
ATOM    666  C   THR    96      30.898  13.588 -25.411  1.00 20.62           C  
ATOM    667  CB  THR    96      30.508  12.902 -27.788  1.00 19.36           C  
ATOM    668  O   THR    96      31.870  14.306 -25.651  1.00 20.21           O  
ATOM    669  CG2 THR    96      29.970  11.555 -28.258  1.00 17.86           C  
ATOM    670  OG1 THR    96      30.256  13.884 -28.802  1.00 15.49           O  
ATOM    671  N   THR    97      30.449  13.899 -24.265  1.00 15.83           N  
ATOM    672  CA  THR    97      31.502  13.749 -23.267  1.00 20.02           C  
ATOM    673  C   THR    97      31.575  12.307 -22.771  1.00 16.01           C  
ATOM    674  CB  THR    97      31.279  14.694 -22.072  1.00 14.10           C  
ATOM    675  O   THR    97      30.629  11.807 -22.158  1.00 16.31           O  
ATOM    676  CG2 THR    97      31.699  16.120 -22.413  1.00  7.41           C  
ATOM    677  OG1 THR    97      29.890  14.689 -21.718  1.00 11.06           O  
ATOM    678  N   GLY    98      32.204  11.317 -23.545  1.00 19.40           N  
ATOM    679  CA  GLY    98      33.080  10.227 -23.148  1.00 19.13           C  
ATOM    680  C   GLY    98      32.639   8.880 -23.688  1.00 18.34           C  
ATOM    681  O   GLY    98      31.447   8.653 -23.908  1.00 18.07           O  
ATOM    682  N   SER    99      33.376   8.118 -24.531  1.00 20.99           N  
ATOM    683  CA  SER    99      33.492   6.665 -24.598  1.00 21.44           C  
ATOM    684  C   SER    99      33.541   6.049 -23.204  1.00 20.64           C  
ATOM    685  CB  SER    99      34.739   6.263 -25.387  1.00 19.18           C  
ATOM    686  O   SER    99      34.384   6.421 -22.385  1.00 20.07           O  
ATOM    687  OG  SER    99      35.914   6.712 -24.733  1.00 12.62           O  
ATOM    688  N   VAL   100      32.439   5.895 -22.496  1.00 19.52           N  
ATOM    689  CA  VAL   100      32.517   4.855 -21.476  1.00 21.00           C  
ATOM    690  C   VAL   100      32.821   3.509 -22.132  1.00 18.84           C  
ATOM    691  CB  VAL   100      31.211   4.765 -20.655  1.00 17.62           C  
ATOM    692  O   VAL   100      32.079   3.056 -23.006  1.00 18.53           O  
ATOM    693  CG1 VAL   100      31.314   3.671 -19.594  1.00 10.04           C  
ATOM    694  CG2 VAL   100      30.894   6.112 -20.009  1.00  8.62           C  
ATOM    695  N   THR   101      34.094   3.027 -22.343  1.00 21.21           N  
ATOM    696  CA  THR   101      34.494   1.625 -22.372  1.00 22.14           C  
ATOM    697  C   THR   101      33.738   0.825 -21.315  1.00 20.75           C  
ATOM    698  CB  THR   101      36.010   1.472 -22.147  1.00 19.26           C  
ATOM    699  O   THR   101      33.947   1.016 -20.116  1.00 20.18           O  
ATOM    700  CG2 THR   101      36.461   0.036 -22.396  1.00 10.15           C  
ATOM    701  OG1 THR   101      36.710   2.343 -23.044  1.00 13.31           O  
ATOM    702  N   VAL   102      32.504   0.407 -21.563  1.00 23.48           N  
ATOM    703  CA  VAL   102      31.865  -0.657 -20.796  1.00 25.46           C  
ATOM    704  C   VAL   102      32.720  -1.920 -20.852  1.00 23.48           C  
ATOM    705  CB  VAL   102      30.440  -0.954 -21.315  1.00 21.96           C  
ATOM    706  O   VAL   102      32.938  -2.482 -21.928  1.00 22.69           O  
ATOM    707  CG1 VAL   102      29.744  -1.983 -20.426  1.00 21.95           C  
ATOM    708  CG2 VAL   102      29.621   0.334 -21.390  1.00 22.58           C  
ATOM    709  N   ARG   103      33.748  -2.053 -20.069  1.00 23.20           N  
ATOM    710  CA  ARG   103      34.302  -3.352 -19.701  1.00 23.10           C  
ATOM    711  C   ARG   103      33.274  -4.194 -18.953  1.00 23.08           C  
ATOM    712  CB  ARG   103      35.559  -3.178 -18.846  1.00 21.30           C  
ATOM    713  O   ARG   103      32.688  -3.738 -17.969  1.00 22.12           O  
ATOM    714  CG  ARG   103      36.857  -3.270 -19.632  1.00 21.56           C  
ATOM    715  CD  ARG   103      38.075  -3.158 -18.726  1.00 23.54           C  
ATOM    716  NE  ARG   103      39.319  -3.164 -19.491  1.00 15.38           N  
ATOM    717  NH1 ARG   103      40.698  -3.267 -17.640  1.00 16.01           N  
ATOM    718  NH2 ARG   103      41.600  -3.217 -19.747  1.00 15.84           N  
ATOM    719  CZ  ARG   103      40.536  -3.216 -18.957  1.00 19.22           C  
ATOM    720  N   PHE   104      32.559  -5.131 -19.568  1.00 26.77           N  
ATOM    721  CA  PHE   104      31.811  -6.225 -18.960  1.00 30.24           C  
ATOM    722  C   PHE   104      32.482  -6.691 -17.673  1.00 26.69           C  
ATOM    723  CB  PHE   104      31.682  -7.398 -19.938  1.00 25.88           C  
ATOM    724  O   PHE   104      33.704  -6.853 -17.627  1.00 26.08           O  
ATOM    725  CG  PHE   104      30.768  -7.120 -21.101  1.00 25.90           C  
ATOM    726  CD1 PHE   104      29.396  -7.306 -20.985  1.00 26.80           C  
ATOM    727  CD2 PHE   104      31.281  -6.671 -22.311  1.00 29.67           C  
ATOM    728  CE1 PHE   104      28.548  -7.050 -22.060  1.00 30.18           C  
ATOM    729  CE2 PHE   104      30.440  -6.413 -23.389  1.00 32.48           C  
ATOM    730  CZ  PHE   104      29.074  -6.604 -23.262  1.00 29.53           C  
ATOM    731  N   PRO   105      31.796  -6.427 -16.507  1.00 23.08           N  
ATOM    732  CA  PRO   105      32.302  -7.215 -15.381  1.00 23.49           C  
ATOM    733  C   PRO   105      32.451  -8.697 -15.718  1.00 22.99           C  
ATOM    734  CB  PRO   105      31.241  -7.005 -14.298  1.00 21.55           C  
ATOM    735  O   PRO   105      31.626  -9.254 -16.447  1.00 22.17           O  
ATOM    736  CG  PRO   105      30.021  -6.561 -15.040  1.00 21.79           C  
ATOM    737  CD  PRO   105      30.448  -5.994 -16.364  1.00 25.46           C  
ATOM    738  N   THR   106      33.629  -9.321 -15.810  1.00 20.65           N  
ATOM    739  CA  THR   106      33.964 -10.739 -15.735  1.00 20.01           C  
ATOM    740  C   THR   106      32.871 -11.514 -15.004  1.00 20.29           C  
ATOM    741  CB  THR   106      35.314 -10.958 -15.027  1.00 18.88           C  
ATOM    742  O   THR   106      32.793 -12.739 -15.114  1.00 19.72           O  
ATOM    743  CG2 THR   106      36.480 -10.624 -15.951  1.00 14.77           C  
ATOM    744  OG1 THR   106      35.381 -10.116 -13.869  1.00 14.85           O  
ATOM    745  N   SER   107      31.883 -11.060 -14.387  1.00 21.19           N  
ATOM    746  CA  SER   107      30.724 -11.511 -13.624  1.00 19.75           C  
ATOM    747  C   SER   107      29.593 -10.490 -13.681  1.00 20.90           C  
ATOM    748  CB  SER   107      31.109 -11.778 -12.169  1.00 19.81           C  
ATOM    749  O   SER   107      29.841  -9.283 -13.731  1.00 20.37           O  
ATOM    750  OG  SER   107      31.642 -10.610 -11.568  1.00 22.83           O  
ATOM    751  N   GLY   108      28.543 -10.650 -14.102  1.00 23.48           N  
ATOM    752  CA  GLY   108      27.378  -9.788 -14.227  1.00 21.54           C  
ATOM    753  C   GLY   108      26.813  -9.749 -15.634  1.00 23.52           C  
ATOM    754  O   GLY   108      25.980  -8.897 -15.951  1.00 22.52           O  
ATOM    755  N   TYR   109      26.956 -10.753 -16.619  1.00 24.78           N  
ATOM    756  CA  TYR   109      26.281 -11.030 -17.882  1.00 28.08           C  
ATOM    757  C   TYR   109      25.859 -12.492 -17.966  1.00 25.01           C  
ATOM    758  CB  TYR   109      27.188 -10.680 -19.065  1.00 24.07           C  
ATOM    759  O   TYR   109      26.528 -13.370 -17.416  1.00 24.48           O  
ATOM    760  CG  TYR   109      28.497 -11.432 -19.069  1.00 24.89           C  
ATOM    761  CD1 TYR   109      29.615 -10.927 -18.408  1.00 23.10           C  
ATOM    762  CD2 TYR   109      28.620 -12.647 -19.734  1.00 26.06           C  
ATOM    763  CE1 TYR   109      30.824 -11.614 -18.411  1.00 26.89           C  
ATOM    764  CE2 TYR   109      29.824 -13.343 -19.743  1.00 30.68           C  
ATOM    765  OH  TYR   109      32.113 -13.506 -19.085  1.00 19.42           O  
ATOM    766  CZ  TYR   109      30.918 -12.820 -19.079  1.00 25.39           C  
ATOM    767  N   ASN   110      24.539 -12.584 -18.377  1.00 29.20           N  
ATOM    768  CA  ASN   110      24.045 -13.848 -18.912  1.00 32.11           C  
ATOM    769  C   ASN   110      24.203 -13.915 -20.428  1.00 29.19           C  
ATOM    770  CB  ASN   110      22.581 -14.061 -18.521  1.00 27.95           C  
ATOM    771  O   ASN   110      23.764 -13.012 -21.143  1.00 28.61           O  
ATOM    772  CG  ASN   110      22.404 -14.320 -17.038  1.00 26.85           C  
ATOM    773  ND2 ASN   110      21.366 -13.734 -16.453  1.00 29.34           N  
ATOM    774  OD1 ASN   110      23.195 -15.039 -16.422  1.00 31.31           O  
ATOM    775  N   ALA   111      25.263 -14.571 -21.152  1.00 28.03           N  
ATOM    776  CA  ALA   111      25.421 -14.951 -22.553  1.00 29.53           C  
ATOM    777  C   ALA   111      24.812 -16.324 -22.821  1.00 28.06           C  
ATOM    778  CB  ALA   111      26.897 -14.942 -22.943  1.00 27.23           C  
ATOM    779  O   ALA   111      24.968 -17.247 -22.017  1.00 27.28           O  
ATOM    780  N   TYR   112      23.868 -16.401 -23.852  1.00 33.71           N  
ATOM    781  CA  TYR   112      23.243 -17.572 -24.456  1.00 37.91           C  
ATOM    782  C   TYR   112      23.814 -17.840 -25.843  1.00 33.61           C  
ATOM    783  CB  TYR   112      21.725 -17.386 -24.544  1.00 33.13           C  
ATOM    784  O   TYR   112      23.992 -16.914 -26.638  1.00 33.07           O  
ATOM    785  CG  TYR   112      21.079 -17.032 -23.227  1.00 32.45           C  
ATOM    786  CD1 TYR   112      20.623 -18.025 -22.363  1.00 30.59           C  
ATOM    787  CD2 TYR   112      20.924 -15.704 -22.843  1.00 33.54           C  
ATOM    788  CE1 TYR   112      20.025 -17.703 -21.149  1.00 34.07           C  
ATOM    789  CE2 TYR   112      20.329 -15.371 -21.631  1.00 36.49           C  
ATOM    790  OH  TYR   112      19.293 -16.051 -19.591  1.00 26.09           O  
ATOM    791  CZ  TYR   112      19.883 -16.375 -20.792  1.00 32.57           C  
ATOM    792  N   TYR   113      24.337 -19.082 -26.137  1.00 35.35           N  
ATOM    793  CA  TYR   113      24.647 -19.648 -27.445  1.00 36.57           C  
ATOM    794  C   TYR   113      23.473 -20.461 -27.979  1.00 35.49           C  
ATOM    795  CB  TYR   113      25.899 -20.527 -27.368  1.00 33.96           C  
ATOM    796  O   TYR   113      23.076 -21.460 -27.375  1.00 34.30           O  
ATOM    797  CG  TYR   113      26.284 -21.151 -28.687  1.00 33.26           C  
ATOM    798  CD1 TYR   113      26.844 -20.384 -29.706  1.00 30.16           C  
ATOM    799  CD2 TYR   113      26.088 -22.509 -28.917  1.00 33.66           C  
ATOM    800  CE1 TYR   113      27.200 -20.955 -30.924  1.00 35.72           C  
ATOM    801  CE2 TYR   113      26.440 -23.090 -30.131  1.00 38.98           C  
ATOM    802  OH  TYR   113      27.344 -22.877 -32.330  1.00 30.77           O  
ATOM    803  CZ  TYR   113      26.994 -22.306 -31.126  1.00 31.54           C  
ATOM    804  N   ASP   114      22.836 -19.987 -29.105  1.00 30.60           N  
ATOM    805  CA  ASP   114      22.026 -20.739 -30.059  1.00 32.53           C  
ATOM    806  C   ASP   114      22.900 -21.396 -31.124  1.00 30.76           C  
ATOM    807  CB  ASP   114      20.989 -19.827 -30.718  1.00 29.79           C  
ATOM    808  O   ASP   114      23.526 -20.707 -31.932  1.00 30.26           O  
ATOM    809  CG  ASP   114      20.008 -20.584 -31.597  1.00 29.03           C  
ATOM    810  OD1 ASP   114      20.360 -21.667 -32.111  1.00 32.39           O  
ATOM    811  OD2 ASP   114      18.874 -20.090 -31.780  1.00 45.72           O  
ATOM    812  N   SER   115      23.071 -22.788 -30.829  1.00 29.17           N  
ATOM    813  CA  SER   115      23.791 -23.628 -31.780  1.00 32.14           C  
ATOM    814  C   SER   115      23.052 -23.717 -33.110  1.00 29.38           C  
ATOM    815  CB  SER   115      23.998 -25.031 -31.207  1.00 29.88           C  
ATOM    816  O   SER   115      23.638 -24.090 -34.129  1.00 29.34           O  
ATOM    817  OG  SER   115      22.753 -25.659 -30.952  1.00 32.41           O  
ATOM    818  N   VAL   116      21.667 -23.545 -33.210  1.00 29.30           N  
ATOM    819  CA  VAL   116      20.956 -23.625 -34.482  1.00 29.74           C  
ATOM    820  C   VAL   116      21.257 -22.386 -35.322  1.00 28.94           C  
ATOM    821  CB  VAL   116      19.432 -23.770 -34.272  1.00 27.90           C  
ATOM    822  O   VAL   116      21.776 -22.494 -36.435  1.00 27.85           O  
ATOM    823  CG1 VAL   116      18.710 -23.877 -35.614  1.00 28.34           C  
ATOM    824  CG2 VAL   116      19.128 -24.986 -33.399  1.00 27.13           C  
ATOM    825  N   ASP   117      21.410 -21.245 -34.648  1.00 24.06           N  
ATOM    826  CA  ASP   117      21.528 -20.033 -35.453  1.00 29.03           C  
ATOM    827  C   ASP   117      22.881 -19.360 -35.237  1.00 24.37           C  
ATOM    828  CB  ASP   117      20.397 -19.058 -35.122  1.00 23.68           C  
ATOM    829  O   ASP   117      23.197 -18.364 -35.892  1.00 23.56           O  
ATOM    830  CG  ASP   117      19.038 -19.540 -35.600  1.00 24.44           C  
ATOM    831  OD1 ASP   117      18.970 -20.250 -36.626  1.00 27.89           O  
ATOM    832  OD2 ASP   117      18.027 -19.205 -34.946  1.00 23.84           O  
ATOM    833  N   LYS   118      23.914 -20.157 -34.592  1.00 31.48           N  
ATOM    834  CA  LYS   118      25.273 -19.667 -34.388  1.00 33.13           C  
ATOM    835  C   LYS   118      25.268 -18.228 -33.878  1.00 31.72           C  
ATOM    836  CB  LYS   118      26.079 -19.761 -35.684  1.00 30.87           C  
ATOM    837  O   LYS   118      25.994 -17.378 -34.397  1.00 30.69           O  
ATOM    838  CG  LYS   118      26.214 -21.175 -36.228  1.00 30.91           C  
ATOM    839  CD  LYS   118      27.178 -21.231 -37.406  1.00 35.31           C  
ATOM    840  CE  LYS   118      27.307 -22.645 -37.958  1.00 32.57           C  
ATOM    841  NZ  LYS   118      28.278 -22.712 -39.091  1.00 34.53           N  
ATOM    842  N   VAL   119      24.345 -17.899 -32.909  1.00 31.12           N  
ATOM    843  CA  VAL   119      24.287 -16.616 -32.216  1.00 35.31           C  
ATOM    844  C   VAL   119      24.542 -16.822 -30.725  1.00 31.20           C  
ATOM    845  CB  VAL   119      22.926 -15.916 -32.432  1.00 30.94           C  
ATOM    846  O   VAL   119      24.081 -17.805 -30.140  1.00 30.37           O  
ATOM    847  CG1 VAL   119      23.027 -14.428 -32.104  1.00 30.95           C  
ATOM    848  CG2 VAL   119      22.445 -16.118 -33.868  1.00 30.04           C  
ATOM    849  N   VAL   120      25.424 -16.003 -30.156  1.00 33.67           N  
ATOM    850  CA  VAL   120      25.601 -15.682 -28.744  1.00 33.65           C  
ATOM    851  C   VAL   120      24.716 -14.495 -28.368  1.00 33.69           C  
ATOM    852  CB  VAL   120      27.079 -15.370 -28.414  1.00 32.50           C  
ATOM    853  O   VAL   120      24.875 -13.399 -28.909  1.00 32.23           O  
ATOM    854  CG1 VAL   120      27.239 -15.015 -26.937  1.00 30.42           C  
ATOM    855  CG2 VAL   120      27.968 -16.556 -28.781  1.00 31.02           C  
ATOM    856  N   PHE   121      23.644 -14.799 -27.690  1.00 38.64           N  
ATOM    857  CA  PHE   121      22.887 -13.817 -26.924  1.00 40.85           C  
ATOM    858  C   PHE   121      23.609 -13.468 -25.628  1.00 38.57           C  
ATOM    859  CB  PHE   121      21.481 -14.342 -26.616  1.00 37.81           C  
ATOM    860  O   PHE   121      23.864 -14.343 -24.798  1.00 37.81           O  
ATOM    861  CG  PHE   121      20.658 -14.627 -27.844  1.00 36.72           C  
ATOM    862  CD1 PHE   121      19.898 -13.625 -28.436  1.00 36.04           C  
ATOM    863  CD2 PHE   121      20.643 -15.897 -28.405  1.00 38.02           C  
ATOM    864  CE1 PHE   121      19.135 -13.886 -29.572  1.00 38.26           C  
ATOM    865  CE2 PHE   121      19.883 -16.165 -29.540  1.00 39.42           C  
ATOM    866  CZ  PHE   121      19.129 -15.159 -30.121  1.00 37.81           C  
ATOM    867  N   VAL   122      24.252 -12.297 -25.554  1.00 30.46           N  
ATOM    868  CA  VAL   122      24.759 -11.657 -24.345  1.00 30.41           C  
ATOM    869  C   VAL   122      23.708 -10.701 -23.786  1.00 30.37           C  
ATOM    870  CB  VAL   122      26.079 -10.900 -24.614  1.00 29.32           C  
ATOM    871  O   VAL   122      23.391  -9.685 -24.409  1.00 28.90           O  
ATOM    872  CG1 VAL   122      26.642 -10.319 -23.319  1.00 28.45           C  
ATOM    873  CG2 VAL   122      27.099 -11.826 -25.276  1.00 28.68           C  
ATOM    874  N   VAL   123      22.855 -11.182 -22.959  1.00 32.29           N  
ATOM    875  CA  VAL   123      21.961 -10.375 -22.135  1.00 33.78           C  
ATOM    876  C   VAL   123      22.749  -9.731 -20.996  1.00 32.14           C  
ATOM    877  CB  VAL   123      20.796 -11.217 -21.569  1.00 31.02           C  
ATOM    878  O   VAL   123      23.295 -10.430 -20.139  1.00 31.26           O  
ATOM    879  CG1 VAL   123      19.824 -10.337 -20.785  1.00 30.23           C  
ATOM    880  CG2 VAL   123      20.069 -11.948 -22.696  1.00 29.80           C  
ATOM    881  N   VAL   124      23.135  -8.499 -21.213  1.00 24.68           N  
ATOM    882  CA  VAL   124      23.629  -7.596 -20.179  1.00 25.99           C  
ATOM    883  C   VAL   124      22.459  -6.852 -19.539  1.00 24.67           C  
ATOM    884  CB  VAL   124      24.654  -6.589 -20.747  1.00 23.62           C  
ATOM    885  O   VAL   124      21.686  -6.185 -20.232  1.00 23.55           O  
ATOM    886  CG1 VAL   124      25.356  -5.837 -19.618  1.00 24.72           C  
ATOM    887  CG2 VAL   124      25.674  -7.307 -21.630  1.00 24.17           C  
ATOM    888  N   SER   125      21.976  -7.225 -18.419  1.00 23.90           N  
ATOM    889  CA  SER   125      21.162  -6.430 -17.506  1.00 28.01           C  
ATOM    890  C   SER   125      21.915  -5.191 -17.032  1.00 23.96           C  
ATOM    891  CB  SER   125      20.732  -7.268 -16.302  1.00 23.20           C  
ATOM    892  O   SER   125      22.955  -5.302 -16.380  1.00 23.77           O  
ATOM    893  OG  SER   125      19.320  -7.372 -16.240  1.00 23.65           O  
ATOM    894  N   PHE   126      21.832  -4.106 -17.858  1.00 23.52           N  
ATOM    895  CA  PHE   126      22.200  -2.781 -17.372  1.00 24.37           C  
ATOM    896  C   PHE   126      21.205  -2.293 -16.326  1.00 23.46           C  
ATOM    897  CB  PHE   126      22.273  -1.783 -18.532  1.00 22.24           C  
ATOM    898  O   PHE   126      20.000  -2.250 -16.579  1.00 22.41           O  
ATOM    899  CG  PHE   126      23.304  -2.134 -19.571  1.00 22.25           C  
ATOM    900  CD1 PHE   126      24.635  -1.774 -19.398  1.00 22.45           C  
ATOM    901  CD2 PHE   126      22.942  -2.823 -20.720  1.00 24.39           C  
ATOM    902  CE1 PHE   126      25.592  -2.098 -20.357  1.00 24.79           C  
ATOM    903  CE2 PHE   126      23.892  -3.150 -21.684  1.00 26.93           C  
ATOM    904  CZ  PHE   126      25.216  -2.786 -21.500  1.00 24.22           C  
ATOM    905  N   LEU   127      21.434  -2.323 -15.065  1.00 21.77           N  
ATOM    906  CA  LEU   127      21.077  -1.612 -13.842  1.00 21.08           C  
ATOM    907  C   LEU   127      21.689  -0.215 -13.827  1.00 21.92           C  
ATOM    908  CB  LEU   127      21.538  -2.397 -12.612  1.00 20.67           C  
ATOM    909  O   LEU   127      22.873  -0.055 -13.519  1.00 21.54           O  
ATOM    910  CG  LEU   127      20.702  -3.622 -12.236  1.00 20.59           C  
ATOM    911  CD1 LEU   127      21.541  -4.611 -11.435  1.00 18.49           C  
ATOM    912  CD2 LEU   127      19.464  -3.203 -11.450  1.00 20.33           C  
ATOM    913  N   TYR   128      21.335   0.710 -14.833  1.00 21.01           N  
ATOM    914  CA  TYR   128      21.531   2.154 -14.901  1.00 21.30           C  
ATOM    915  C   TYR   128      20.257   2.856 -15.355  1.00 21.02           C  
ATOM    916  CB  TYR   128      22.682   2.496 -15.852  1.00 20.21           C  
ATOM    917  O   TYR   128      19.609   2.425 -16.311  1.00 20.28           O  
ATOM    918  CG  TYR   128      24.025   2.590 -15.170  1.00 20.54           C  
ATOM    919  CD1 TYR   128      24.437   3.772 -14.559  1.00 18.54           C  
ATOM    920  CD2 TYR   128      24.886   1.498 -15.137  1.00 19.85           C  
ATOM    921  CE1 TYR   128      25.675   3.864 -13.931  1.00 19.42           C  
ATOM    922  CE2 TYR   128      26.126   1.579 -14.512  1.00 22.85           C  
ATOM    923  OH  TYR   128      27.737   2.849 -13.292  1.00 12.76           O  
ATOM    924  CZ  TYR   128      26.511   2.764 -13.912  1.00 20.75           C  
ATOM    925  N   PRO   129      19.796   4.056 -14.614  1.00 23.70           N  
ATOM    926  CA  PRO   129      19.062   5.249 -15.041  1.00 23.32           C  
ATOM    927  C   PRO   129      19.696   5.931 -16.251  1.00 23.69           C  
ATOM    928  CB  PRO   129      19.120   6.158 -13.810  1.00 22.37           C  
ATOM    929  O   PRO   129      20.716   6.612 -16.117  1.00 23.31           O  
ATOM    930  CG  PRO   129      20.382   5.772 -13.110  1.00 21.63           C  
ATOM    931  CD  PRO   129      20.698   4.343 -13.449  1.00 23.42           C  
ATOM    932  N   TYR   130      19.790   5.199 -17.481  1.00 19.60           N  
ATOM    933  CA  TYR   130      19.923   5.978 -18.707  1.00 19.75           C  
ATOM    934  C   TYR   130      18.602   6.643 -19.076  1.00 19.44           C  
ATOM    935  CB  TYR   130      20.400   5.090 -19.859  1.00 18.42           C  
ATOM    936  O   TYR   130      17.540   6.021 -18.986  1.00 19.05           O  
ATOM    937  CG  TYR   130      21.855   4.698 -19.761  1.00 18.17           C  
ATOM    938  CD1 TYR   130      22.860   5.569 -20.175  1.00 12.38           C  
ATOM    939  CD2 TYR   130      22.226   3.457 -19.256  1.00 12.42           C  
ATOM    940  CE1 TYR   130      24.202   5.212 -20.088  1.00 10.49           C  
ATOM    941  CE2 TYR   130      23.565   3.089 -19.165  1.00 12.02           C  
ATOM    942  OH  TYR   130      25.870   3.613 -19.494  1.00  8.53           O  
ATOM    943  CZ  TYR   130      24.544   3.972 -19.582  1.00 13.51           C  
ATOM    944  N   THR   131      18.788   8.082 -19.197  1.00 19.53           N  
ATOM    945  CA  THR   131      18.272   9.124 -20.078  1.00 19.16           C  
ATOM    946  C   THR   131      17.617   8.513 -21.313  1.00 19.44           C  
ATOM    947  CB  THR   131      19.388  10.092 -20.511  1.00 18.14           C  
ATOM    948  O   THR   131      18.225   7.691 -22.002  1.00 18.95           O  
ATOM    949  CG2 THR   131      19.881  10.926 -19.333  1.00 15.11           C  
ATOM    950  OG1 THR   131      20.486   9.340 -21.042  1.00 15.35           O  
ATOM    951  N   THR   132      16.301   8.003 -21.315  1.00 19.64           N  
ATOM    952  CA  THR   132      15.271   7.955 -22.347  1.00 19.85           C  
ATOM    953  C   THR   132      15.893   8.056 -23.737  1.00 19.56           C  
ATOM    954  CB  THR   132      14.239   9.083 -22.160  1.00 18.67           C  
ATOM    955  O   THR   132      16.456   9.092 -24.097  1.00 18.99           O  
ATOM    956  CG2 THR   132      13.287   8.772 -21.011  1.00 18.00           C  
ATOM    957  OG1 THR   132      14.926  10.309 -21.879  1.00 16.57           O  
ATOM    958  N   THR   133      16.491   6.877 -24.329  1.00 19.53           N  
ATOM    959  CA  THR   133      16.492   6.676 -25.774  1.00 19.64           C  
ATOM    960  C   THR   133      15.507   5.579 -26.168  1.00 19.10           C  
ATOM    961  CB  THR   133      17.898   6.316 -26.287  1.00 17.18           C  
ATOM    962  O   THR   133      15.591   4.454 -25.672  1.00 18.63           O  
ATOM    963  CG2 THR   133      18.588   7.531 -26.898  1.00  9.88           C  
ATOM    964  OG1 THR   133      18.689   5.829 -25.196  1.00 13.43           O  
ATOM    965  N   SER   134      14.192   5.780 -26.428  1.00 20.06           N  
ATOM    966  CA  SER   134      13.360   4.969 -27.310  1.00 21.53           C  
ATOM    967  C   SER   134      14.154   4.469 -28.513  1.00 19.93           C  
ATOM    968  CB  SER   134      12.146   5.768 -27.787  1.00 18.50           C  
ATOM    969  O   SER   134      14.761   5.262 -29.236  1.00 19.12           O  
ATOM    970  OG  SER   134      12.550   6.987 -28.385  1.00 12.82           O  
ATOM    971  N   VAL   135      14.745   3.167 -28.490  1.00 21.22           N  
ATOM    972  CA  VAL   135      15.161   2.391 -29.654  1.00 21.52           C  
ATOM    973  C   VAL   135      13.963   1.642 -30.232  1.00 21.12           C  
ATOM    974  CB  VAL   135      16.290   1.397 -29.299  1.00 19.19           C  
ATOM    975  O   VAL   135      13.274   0.913 -29.515  1.00 20.54           O  
ATOM    976  CG1 VAL   135      16.808   0.698 -30.555  1.00 12.61           C  
ATOM    977  CG2 VAL   135      17.427   2.118 -28.578  1.00 12.94           C  
ATOM    978  N   ASN   136      13.323   2.088 -31.400  1.00 20.93           N  
ATOM    979  CA  ASN   136      12.530   1.493 -32.471  1.00 22.50           C  
ATOM    980  C   ASN   136      13.079   0.131 -32.885  1.00 20.86           C  
ATOM    981  CB  ASN   136      12.470   2.431 -33.679  1.00 19.21           C  
ATOM    982  O   ASN   136      14.203   0.035 -33.380  1.00 20.13           O  
ATOM    983  CG  ASN   136      11.220   3.288 -33.691  1.00 18.89           C  
ATOM    984  ND2 ASN   136      11.287   4.425 -34.374  1.00 12.96           N  
ATOM    985  OD1 ASN   136      10.202   2.932 -33.091  1.00 11.67           O  
ATOM    986  N   ILE   137      12.579  -1.069 -32.300  1.00 21.91           N  
ATOM    987  CA  ILE   137      12.814  -2.415 -32.813  1.00 23.61           C  
ATOM    988  C   ILE   137      11.814  -2.725 -33.925  1.00 21.85           C  
ATOM    989  CB  ILE   137      12.714  -3.473 -31.691  1.00 20.58           C  
ATOM    990  O   ILE   137      10.602  -2.705 -33.701  1.00 21.19           O  
ATOM    991  CG1 ILE   137      13.636  -3.103 -30.524  1.00 15.28           C  
ATOM    992  CG2 ILE   137      13.046  -4.866 -32.232  1.00 19.79           C  
ATOM    993  CD1 ILE   137      13.545  -4.053 -29.338  1.00 20.31           C  
ATOM    994  N   PRO   138      12.309  -2.835 -35.249  1.00 24.10           N  
ATOM    995  CA  PRO   138      11.522  -3.547 -36.258  1.00 23.67           C  
ATOM    996  C   PRO   138      11.232  -4.994 -35.867  1.00 24.16           C  
ATOM    997  CB  PRO   138      12.408  -3.485 -37.505  1.00 22.16           C  
ATOM    998  O   PRO   138      12.143  -5.724 -35.467  1.00 23.20           O  
ATOM    999  CG  PRO   138      13.599  -2.685 -37.088  1.00 22.15           C  
ATOM   1000  CD  PRO   138      13.523  -2.454 -35.606  1.00 23.62           C  
ATOM   1001  N   LEU   139       9.937  -5.317 -35.283  1.00 20.89           N  
ATOM   1002  CA  LEU   139       9.445  -6.683 -35.136  1.00 22.18           C  
ATOM   1003  C   LEU   139      10.147  -7.621 -36.112  1.00 20.73           C  
ATOM   1004  CB  LEU   139       7.932  -6.734 -35.360  1.00 19.63           C  
ATOM   1005  O   LEU   139      10.378  -8.791 -35.797  1.00 19.56           O  
ATOM   1006  CG  LEU   139       7.059  -6.705 -34.104  1.00 18.71           C  
ATOM   1007  CD1 LEU   139       5.791  -5.898 -34.359  1.00 18.20           C  
ATOM   1008  CD2 LEU   139       6.716  -8.122 -33.658  1.00 19.29           C  
ATOM   1009  N   SER   140      10.563  -7.135 -37.373  1.00 22.52           N  
ATOM   1010  CA  SER   140      11.261  -7.961 -38.352  1.00 22.75           C  
ATOM   1011  C   SER   140      12.547  -8.539 -37.771  1.00 22.39           C  
ATOM   1012  CB  SER   140      11.579  -7.150 -39.609  1.00 20.23           C  
ATOM   1013  O   SER   140      12.992  -9.613 -38.181  1.00 21.13           O  
ATOM   1014  OG  SER   140      12.308  -5.979 -39.281  1.00 13.16           O  
ATOM   1015  N   TYR   141      12.989  -8.065 -36.463  1.00 20.79           N  
ATOM   1016  CA  TYR   141      14.239  -8.630 -35.967  1.00 23.27           C  
ATOM   1017  C   TYR   141      13.988  -9.558 -34.785  1.00 20.81           C  
ATOM   1018  CB  TYR   141      15.209  -7.516 -35.560  1.00 18.75           C  
ATOM   1019  O   TYR   141      14.746 -10.503 -34.558  1.00 19.72           O  
ATOM   1020  CG  TYR   141      16.382  -7.359 -36.497  1.00 17.44           C  
ATOM   1021  CD1 TYR   141      17.557  -8.080 -36.299  1.00  8.33           C  
ATOM   1022  CD2 TYR   141      16.318  -6.490 -37.580  1.00  8.94           C  
ATOM   1023  CE1 TYR   141      18.642  -7.938 -37.158  1.00  8.21           C  
ATOM   1024  CE2 TYR   141      17.396  -6.340 -38.446  1.00  9.05           C  
ATOM   1025  OH  TYR   141      19.622  -6.922 -39.081  1.00  7.32           O  
ATOM   1026  CZ  TYR   141      18.552  -7.067 -38.227  1.00  7.80           C  
ATOM   1027  N   LEU   142      12.909  -9.436 -34.116  1.00 22.81           N  
ATOM   1028  CA  LEU   142      12.678 -10.460 -33.104  1.00 23.24           C  
ATOM   1029  C   LEU   142      12.088 -11.720 -33.729  1.00 22.69           C  
ATOM   1030  CB  LEU   142      11.744  -9.934 -32.011  1.00 21.27           C  
ATOM   1031  O   LEU   142      12.388 -12.834 -33.293  1.00 21.64           O  
ATOM   1032  CG  LEU   142      12.348  -8.929 -31.029  1.00 20.62           C  
ATOM   1033  CD1 LEU   142      11.249  -8.260 -30.211  1.00 18.96           C  
ATOM   1034  CD2 LEU   142      13.359  -9.615 -30.116  1.00 20.00           C  
ATOM   1035  N   SER   143      11.334 -11.599 -34.820  1.00 22.54           N  
ATOM   1036  CA  SER   143      10.874 -12.726 -35.625  1.00 24.48           C  
ATOM   1037  C   SER   143      12.045 -13.456 -36.274  1.00 22.39           C  
ATOM   1038  CB  SER   143       9.897 -12.254 -36.702  1.00 20.48           C  
ATOM   1039  O   SER   143      11.961 -14.656 -36.546  1.00 20.86           O  
ATOM   1040  OG  SER   143      10.527 -11.346 -37.589  1.00 14.43           O  
ATOM   1041  N   LYS   144      13.149 -12.719 -36.401  1.00 24.33           N  
ATOM   1042  CA  LYS   144      14.345 -13.354 -36.946  1.00 25.32           C  
ATOM   1043  C   LYS   144      15.114 -14.102 -35.860  1.00 24.24           C  
ATOM   1044  CB  LYS   144      15.251 -12.314 -37.607  1.00 22.33           C  
ATOM   1045  O   LYS   144      15.731 -15.135 -36.129  1.00 22.92           O  
ATOM   1046  CG  LYS   144      16.073 -12.857 -38.767  1.00 21.86           C  
ATOM   1047  CD  LYS   144      16.904 -11.762 -39.424  1.00 24.42           C  
ATOM   1048  CE  LYS   144      17.757 -12.311 -40.560  1.00 20.82           C  
ATOM   1049  NZ  LYS   144      18.632 -11.258 -41.154  1.00 16.97           N  
ATOM   1050  N   TYR   145      15.092 -13.804 -34.670  1.00 24.47           N  
ATOM   1051  CA  TYR   145      16.314 -14.185 -33.971  1.00 26.45           C  
ATOM   1052  C   TYR   145      15.999 -14.753 -32.592  1.00 24.56           C  
ATOM   1053  CB  TYR   145      17.255 -12.984 -33.838  1.00 22.47           C  
ATOM   1054  O   TYR   145      16.881 -15.293 -31.919  1.00 23.32           O  
ATOM   1055  CG  TYR   145      17.835 -12.519 -35.152  1.00 22.44           C  
ATOM   1056  CD1 TYR   145      18.839 -13.245 -35.788  1.00 21.65           C  
ATOM   1057  CD2 TYR   145      17.381 -11.353 -35.759  1.00 22.90           C  
ATOM   1058  CE1 TYR   145      19.378 -12.820 -36.998  1.00 20.27           C  
ATOM   1059  CE2 TYR   145      17.912 -10.918 -36.969  1.00 24.36           C  
ATOM   1060  OH  TYR   145      19.438 -11.232 -38.777  1.00 11.44           O  
ATOM   1061  CZ  TYR   145      18.908 -11.657 -37.580  1.00 23.90           C  
ATOM   1062  N   LEU   146      14.598 -14.865 -32.274  1.00 22.76           N  
ATOM   1063  CA  LEU   146      14.129 -15.626 -31.121  1.00 23.60           C  
ATOM   1064  C   LEU   146      13.058 -16.631 -31.532  1.00 22.64           C  
ATOM   1065  CB  LEU   146      13.578 -14.686 -30.046  1.00 21.31           C  
ATOM   1066  O   LEU   146      11.869 -16.411 -31.290  1.00 21.50           O  
ATOM   1067  CG  LEU   146      14.607 -13.843 -29.290  1.00 20.63           C  
ATOM   1068  CD1 LEU   146      13.915 -12.712 -28.538  1.00 19.51           C  
ATOM   1069  CD2 LEU   146      15.412 -14.715 -28.332  1.00 21.94           C  
ATOM   1070  N   PRO   147      13.159 -17.471 -32.769  1.00 22.49           N  
ATOM   1071  CA  PRO   147      12.183 -18.501 -33.134  1.00 22.47           C  
ATOM   1072  C   PRO   147      11.700 -19.309 -31.931  1.00 22.51           C  
ATOM   1073  CB  PRO   147      12.955 -19.388 -34.113  1.00 20.68           C  
ATOM   1074  O   PRO   147      10.537 -19.717 -31.884  1.00 21.26           O  
ATOM   1075  CG  PRO   147      14.362 -18.887 -34.054  1.00 20.00           C  
ATOM   1076  CD  PRO   147      14.380 -17.607 -33.270  1.00 21.04           C  
ATOM   1077  N   GLY   148      12.279 -19.405 -30.879  1.00 21.24           N  
ATOM   1078  CA  GLY   148      11.939 -20.266 -29.758  1.00 19.83           C  
ATOM   1079  C   GLY   148      11.430 -19.501 -28.551  1.00 21.12           C  
ATOM   1080  O   GLY   148      10.700 -20.051 -27.723  1.00 20.19           O  
ATOM   1081  N   LEU   149      11.339 -18.095 -28.610  1.00 21.77           N  
ATOM   1082  CA  LEU   149      10.692 -17.184 -27.671  1.00 22.14           C  
ATOM   1083  C   LEU   149       9.563 -16.416 -28.351  1.00 21.88           C  
ATOM   1084  CB  LEU   149      11.712 -16.204 -27.086  1.00 20.25           C  
ATOM   1085  O   LEU   149       8.651 -15.924 -27.682  1.00 21.21           O  
ATOM   1086  CG  LEU   149      12.346 -16.602 -25.752  1.00 20.00           C  
ATOM   1087  CD1 LEU   149      13.776 -16.078 -25.669  1.00 17.52           C  
ATOM   1088  CD2 LEU   149      11.512 -16.082 -24.586  1.00 17.33           C  
ATOM   1089  N   LEU   150       9.358 -16.331 -29.717  1.00 21.55           N  
ATOM   1090  CA  LEU   150       8.278 -15.788 -30.533  1.00 21.66           C  
ATOM   1091  C   LEU   150       7.557 -16.899 -31.290  1.00 21.48           C  
ATOM   1092  CB  LEU   150       8.821 -14.751 -31.520  1.00 19.99           C  
ATOM   1093  O   LEU   150       7.977 -17.284 -32.383  1.00 20.29           O  
ATOM   1094  CG  LEU   150       9.291 -13.425 -30.920  1.00 19.46           C  
ATOM   1095  CD1 LEU   150      10.057 -12.614 -31.960  1.00 17.73           C  
ATOM   1096  CD2 LEU   150       8.106 -12.631 -30.381  1.00 18.37           C  
ATOM   1097  N   THR   151       7.289 -17.999 -30.669  1.00 18.03           N  
ATOM   1098  CA  THR   151       6.245 -18.778 -31.326  1.00 19.53           C  
ATOM   1099  C   THR   151       4.874 -18.150 -31.092  1.00 17.66           C  
ATOM   1100  CB  THR   151       6.237 -20.235 -30.827  1.00 15.50           C  
ATOM   1101  O   THR   151       4.194 -18.477 -30.117  1.00 16.99           O  
ATOM   1102  CG2 THR   151       7.234 -21.088 -31.605  1.00  8.48           C  
ATOM   1103  OG1 THR   151       6.586 -20.260 -29.438  1.00 11.76           O  
ATOM   1104  N   ALA   152       4.726 -16.637 -31.102  1.00 20.63           N  
ATOM   1105  CA  ALA   152       3.515 -16.174 -31.774  1.00 21.20           C  
ATOM   1106  C   ALA   152       3.541 -16.532 -33.258  1.00 20.27           C  
ATOM   1107  CB  ALA   152       3.349 -14.667 -31.596  1.00 18.70           C  
ATOM   1108  O   ALA   152       4.471 -16.158 -33.976  1.00 19.38           O  
ATOM   1109  N   GLN   153       3.347 -17.779 -33.594  1.00 19.79           N  
ATOM   1110  CA  GLN   153       2.874 -18.085 -34.940  1.00 21.44           C  
ATOM   1111  C   GLN   153       1.908 -17.015 -35.440  1.00 19.46           C  
ATOM   1112  CB  GLN   153       2.200 -19.458 -34.973  1.00 17.58           C  
ATOM   1113  O   GLN   153       0.863 -16.780 -34.830  1.00 18.65           O  
ATOM   1114  CG  GLN   153       3.174 -20.624 -34.869  1.00 15.10           C  
ATOM   1115  CD  GLN   153       3.210 -21.471 -36.127  1.00  8.24           C  
ATOM   1116  NE2 GLN   153       4.361 -22.076 -36.401  1.00  9.78           N  
ATOM   1117  OE1 GLN   153       2.213 -21.582 -36.846  1.00 11.05           O  
ATOM   1118  N   PRO   154       2.547 -15.865 -35.942  1.00 22.53           N  
ATOM   1119  CA  PRO   154       1.628 -15.087 -36.776  1.00 23.52           C  
ATOM   1120  C   PRO   154       0.688 -15.966 -37.598  1.00 22.42           C  
ATOM   1121  CB  PRO   154       2.567 -14.291 -37.686  1.00 21.33           C  
ATOM   1122  O   PRO   154       1.110 -16.995 -38.133  1.00 21.48           O  
ATOM   1123  CG  PRO   154       3.845 -15.066 -37.689  1.00 20.90           C  
ATOM   1124  CD  PRO   154       3.867 -15.952 -36.477  1.00 21.87           C  
ATOM   1125  N   TYR   155      -0.576 -15.888 -37.288  1.00 24.83           N  
ATOM   1126  CA  TYR   155      -1.574 -16.055 -38.338  1.00 24.84           C  
ATOM   1127  C   TYR   155      -1.509 -14.909 -39.340  1.00 24.62           C  
ATOM   1128  CB  TYR   155      -2.980 -16.142 -37.735  1.00 23.12           C  
ATOM   1129  O   TYR   155      -1.236 -13.765 -38.968  1.00 23.45           O  
ATOM   1130  CG  TYR   155      -3.196 -17.362 -36.874  1.00 23.02           C  
ATOM   1131  CD1 TYR   155      -3.675 -18.550 -37.423  1.00 21.85           C  
ATOM   1132  CD2 TYR   155      -2.924 -17.331 -35.510  1.00 24.13           C  
ATOM   1133  CE1 TYR   155      -3.878 -19.677 -36.633  1.00 25.22           C  
ATOM   1134  CE2 TYR   155      -3.124 -18.451 -34.711  1.00 27.04           C  
ATOM   1135  OH  TYR   155      -3.799 -20.730 -34.493  1.00 19.05           O  
ATOM   1136  CZ  TYR   155      -3.600 -19.618 -35.280  1.00 23.15           C  
ATOM   1137  N   ASP   156      -1.353 -15.284 -40.602  1.00 22.58           N  
ATOM   1138  CA  ASP   156      -1.702 -14.452 -41.750  1.00 22.31           C  
ATOM   1139  C   ASP   156      -3.118 -13.898 -41.616  1.00 22.51           C  
ATOM   1140  CB  ASP   156      -1.569 -15.249 -43.049  1.00 20.74           C  
ATOM   1141  O   ASP   156      -3.829 -14.221 -40.662  1.00 21.45           O  
ATOM   1142  CG  ASP   156      -2.627 -16.328 -43.195  1.00 21.29           C  
ATOM   1143  OD1 ASP   156      -3.595 -16.343 -42.404  1.00 24.79           O  
ATOM   1144  OD2 ASP   156      -2.491 -17.172 -44.107  1.00 22.81           O  
ATOM   1145  N   GLU   157      -3.227 -12.702 -42.333  1.00 21.05           N  
ATOM   1146  CA  GLU   157      -4.461 -12.039 -42.744  1.00 22.18           C  
ATOM   1147  C   GLU   157      -5.582 -13.049 -42.968  1.00 20.74           C  
ATOM   1148  CB  GLU   157      -4.232 -11.218 -44.016  1.00 19.33           C  
ATOM   1149  O   GLU   157      -6.763 -12.701 -42.893  1.00 19.30           O  
ATOM   1150  CG  GLU   157      -2.952 -10.396 -43.995  1.00 19.33           C  
ATOM   1151  CD  GLU   157      -2.879  -9.370 -45.115  1.00 21.84           C  
ATOM   1152  OE1 GLU   157      -3.812  -9.313 -45.948  1.00 32.91           O  
ATOM   1153  OE2 GLU   157      -1.881  -8.616 -45.160  1.00 20.28           O  
ATOM   1154  N   THR   158      -5.334 -14.363 -43.081  1.00 20.32           N  
ATOM   1155  CA  THR   158      -6.305 -15.403 -43.400  1.00 19.89           C  
ATOM   1156  C   THR   158      -6.585 -16.275 -42.180  1.00 19.94           C  
ATOM   1157  CB  THR   158      -5.816 -16.285 -44.564  1.00 18.11           C  
ATOM   1158  O   THR   158      -7.491 -17.111 -42.202  1.00 19.17           O  
ATOM   1159  CG2 THR   158      -5.459 -15.440 -45.782  1.00 14.79           C  
ATOM   1160  OG1 THR   158      -4.657 -17.017 -44.147  1.00 15.18           O  
ATOM   1161  N   GLY   159      -6.081 -15.928 -40.970  1.00 23.64           N  
ATOM   1162  CA  GLY   159      -6.276 -16.953 -39.958  1.00 22.18           C  
ATOM   1163  C   GLY   159      -5.495 -18.223 -40.237  1.00 23.61           C  
ATOM   1164  O   GLY   159      -5.577 -19.189 -39.475  1.00 22.52           O  
ATOM   1165  N   ALA   160      -4.722 -18.177 -41.357  1.00 21.76           N  
ATOM   1166  CA  ALA   160      -3.869 -19.338 -41.594  1.00 21.46           C  
ATOM   1167  C   ALA   160      -2.587 -19.254 -40.770  1.00 21.30           C  
ATOM   1168  CB  ALA   160      -3.536 -19.458 -43.080  1.00 19.70           C  
ATOM   1169  O   ALA   160      -1.956 -18.197 -40.698  1.00 20.66           O  
ATOM   1170  N   GLN   161      -2.405 -20.133 -39.912  1.00 23.99           N  
ATOM   1171  CA  GLN   161      -1.158 -20.602 -39.317  1.00 25.46           C  
ATOM   1172  C   GLN   161       0.025 -20.348 -40.246  1.00 23.79           C  
ATOM   1173  CB  GLN   161      -1.250 -22.091 -38.980  1.00 22.13           C  
ATOM   1174  O   GLN   161       0.072 -20.876 -41.359  1.00 22.75           O  
ATOM   1175  CG  GLN   161      -0.467 -22.490 -37.736  1.00 22.03           C  
ATOM   1176  CD  GLN   161      -0.576 -23.971 -37.424  1.00 25.11           C  
ATOM   1177  NE2 GLN   161       0.176 -24.423 -36.427  1.00 23.85           N  
ATOM   1178  OE1 GLN   161      -1.332 -24.702 -38.073  1.00 39.08           O  
ATOM   1179  N   VAL   162       0.706 -19.217 -40.038  1.00 22.48           N  
ATOM   1180  CA  VAL   162       2.039 -19.256 -40.631  1.00 22.69           C  
ATOM   1181  C   VAL   162       2.827 -20.430 -40.054  1.00 22.29           C  
ATOM   1182  CB  VAL   162       2.804 -17.934 -40.396  1.00 20.69           C  
ATOM   1183  O   VAL   162       3.117 -20.462 -38.856  1.00 21.36           O  
ATOM   1184  CG1 VAL   162       4.126 -17.932 -41.161  1.00 17.96           C  
ATOM   1185  CG2 VAL   162       1.943 -16.741 -40.807  1.00 20.53           C  
ATOM   1186  N   THR   163       2.685 -21.615 -40.639  1.00 22.75           N  
ATOM   1187  CA  THR   163       3.368 -22.894 -40.471  1.00 21.57           C  
ATOM   1188  C   THR   163       4.881 -22.712 -40.537  1.00 22.73           C  
ATOM   1189  CB  THR   163       2.923 -23.909 -41.540  1.00 20.59           C  
ATOM   1190  O   THR   163       5.634 -23.531 -40.006  1.00 21.47           O  
ATOM   1191  CG2 THR   163       1.619 -24.592 -41.141  1.00 20.14           C  
ATOM   1192  OG1 THR   163       2.731 -23.228 -42.786  1.00 20.67           O  
ATOM   1193  N   SER   164       5.533 -21.493 -40.998  1.00 20.38           N  
ATOM   1194  CA  SER   164       6.965 -21.311 -41.214  1.00 20.24           C  
ATOM   1195  C   SER   164       7.306 -19.843 -41.451  1.00 19.86           C  
ATOM   1196  CB  SER   164       7.440 -22.151 -42.399  1.00 17.93           C  
ATOM   1197  O   SER   164       6.680 -19.182 -42.283  1.00 19.26           O  
ATOM   1198  OG  SER   164       6.859 -21.690 -43.607  1.00 11.46           O  
ATOM   1199  N   VAL   165       7.773 -19.061 -40.502  1.00 21.74           N  
ATOM   1200  CA  VAL   165       8.643 -17.903 -40.673  1.00 22.81           C  
ATOM   1201  C   VAL   165       9.945 -18.329 -41.349  1.00 21.64           C  
ATOM   1202  CB  VAL   165       8.945 -17.215 -39.323  1.00 20.44           C  
ATOM   1203  O   VAL   165      10.699 -19.138 -40.804  1.00 20.83           O  
ATOM   1204  CG1 VAL   165       9.648 -15.876 -39.544  1.00 20.52           C  
ATOM   1205  CG2 VAL   165       7.657 -17.020 -38.525  1.00 20.92           C  
ATOM   1206  N   SER   166      10.098 -18.304 -42.694  1.00 20.99           N  
ATOM   1207  CA  SER   166      11.367 -18.279 -43.415  1.00 20.41           C  
ATOM   1208  C   SER   166      12.070 -16.936 -43.251  1.00 20.85           C  
ATOM   1209  CB  SER   166      11.146 -18.570 -44.900  1.00 18.87           C  
ATOM   1210  O   SER   166      11.455 -15.882 -43.426  1.00 20.26           O  
ATOM   1211  OG  SER   166      10.830 -17.381 -45.604  1.00 12.41           O  
ATOM   1212  N   SER   167      13.048 -16.825 -42.322  1.00 20.53           N  
ATOM   1213  CA  SER   167      14.376 -16.303 -42.018  1.00 20.42           C  
ATOM   1214  C   SER   167      15.055 -15.757 -43.270  1.00 20.67           C  
ATOM   1215  CB  SER   167      15.248 -17.390 -41.388  1.00 19.23           C  
ATOM   1216  O   SER   167      15.707 -16.502 -44.004  1.00 20.09           O  
ATOM   1217  OG  SER   167      15.362 -18.507 -42.252  1.00 22.60           O  
ATOM   1218  N   THR   168      14.446 -14.487 -43.818  1.00 21.64           N  
ATOM   1219  CA  THR   168      15.350 -13.677 -44.627  1.00 20.76           C  
ATOM   1220  C   THR   168      15.679 -12.365 -43.920  1.00 21.61           C  
ATOM   1221  CB  THR   168      14.747 -13.380 -46.012  1.00 19.91           C  
ATOM   1222  O   THR   168      14.794 -11.721 -43.353  1.00 21.20           O  
ATOM   1223  CG2 THR   168      15.442 -14.191 -47.100  1.00 18.06           C  
ATOM   1224  OG1 THR   168      13.353 -13.713 -46.001  1.00 16.32           O  
ATOM   1225  N   PRO   169      16.981 -12.099 -43.545  1.00 21.15           N  
ATOM   1226  CA  PRO   169      17.737 -11.109 -42.774  1.00 19.01           C  
ATOM   1227  C   PRO   169      17.204  -9.690 -42.951  1.00 21.15           C  
ATOM   1228  CB  PRO   169      19.156 -11.234 -43.335  1.00 19.39           C  
ATOM   1229  O   PRO   169      17.348  -8.855 -42.054  1.00 20.18           O  
ATOM   1230  CG  PRO   169      19.039 -12.219 -44.453  1.00 19.40           C  
ATOM   1231  CD  PRO   169      17.624 -12.718 -44.504  1.00 20.39           C  
ATOM   1232  N   PHE   170      16.191  -9.229 -43.737  1.00 19.17           N  
ATOM   1233  CA  PHE   170      15.566  -8.101 -44.418  1.00 20.74           C  
ATOM   1234  C   PHE   170      14.436  -8.575 -45.325  1.00 19.36           C  
ATOM   1235  CB  PHE   170      16.602  -7.322 -45.233  1.00 17.94           C  
ATOM   1236  O   PHE   170      14.564  -8.545 -46.551  1.00 18.81           O  
ATOM   1237  CG  PHE   170      17.621  -6.602 -44.391  1.00 17.58           C  
ATOM   1238  CD1 PHE   170      17.305  -5.401 -43.768  1.00  8.74           C  
ATOM   1239  CD2 PHE   170      18.895  -7.128 -44.221  1.00  9.28           C  
ATOM   1240  CE1 PHE   170      18.246  -4.733 -42.988  1.00  8.14           C  
ATOM   1241  CE2 PHE   170      19.841  -6.466 -43.443  1.00  9.18           C  
ATOM   1242  CZ  PHE   170      19.514  -5.268 -42.828  1.00  8.13           C  
ATOM   1243  N   GLY   171      13.563  -9.449 -44.949  1.00 21.22           N  
ATOM   1244  CA  GLY   171      12.531  -9.856 -45.889  1.00 20.28           C  
ATOM   1245  C   GLY   171      11.191 -10.118 -45.228  1.00 20.83           C  
ATOM   1246  O   GLY   171      11.125 -10.774 -44.187  1.00 19.93           O  
ATOM   1247  N   SER   172      10.192  -9.043 -45.119  1.00 20.94           N  
ATOM   1248  CA  SER   172       8.764  -9.185 -45.388  1.00 19.77           C  
ATOM   1249  C   SER   172       8.258 -10.563 -44.977  1.00 20.94           C  
ATOM   1250  CB  SER   172       8.472  -8.947 -46.870  1.00 19.22           C  
ATOM   1251  O   SER   172       8.908 -11.575 -45.246  1.00 20.15           O  
ATOM   1252  OG  SER   172       9.437  -9.592 -47.684  1.00 13.81           O  
ATOM   1253  N   LEU   173       7.664 -10.624 -43.767  1.00 21.15           N  
ATOM   1254  CA  LEU   173       6.802 -11.762 -43.466  1.00 22.22           C  
ATOM   1255  C   LEU   173       6.055 -12.222 -44.714  1.00 21.01           C  
ATOM   1256  CB  LEU   173       5.803 -11.401 -42.364  1.00 20.16           C  
ATOM   1257  O   LEU   173       5.224 -11.487 -45.252  1.00 20.17           O  
ATOM   1258  CG  LEU   173       6.243 -11.692 -40.928  1.00 19.95           C  
ATOM   1259  CD1 LEU   173       5.638 -10.671 -39.971  1.00 19.35           C  
ATOM   1260  CD2 LEU   173       5.851 -13.109 -40.525  1.00 20.13           C  
ATOM   1261  N   ILE   174       6.655 -12.865 -45.663  1.00 23.20           N  
ATOM   1262  CA  ILE   174       6.139 -13.764 -46.690  1.00 22.49           C  
ATOM   1263  C   ILE   174       5.525 -14.999 -46.035  1.00 23.05           C  
ATOM   1264  CB  ILE   174       7.245 -14.179 -47.686  1.00 20.63           C  
ATOM   1265  O   ILE   174       6.173 -15.667 -45.226  1.00 21.74           O  
ATOM   1266  CG1 ILE   174       7.863 -12.941 -48.345  1.00 14.08           C  
ATOM   1267  CG2 ILE   174       6.690 -15.141 -48.740  1.00 18.25           C  
ATOM   1268  CD1 ILE   174       9.016 -13.252 -49.289  1.00 18.23           C  
ATOM   1269  N   ASP   175       4.196 -15.059 -46.224  1.00 22.12           N  
ATOM   1270  CA  ASP   175       3.545 -16.352 -46.411  1.00 22.08           C  
ATOM   1271  C   ASP   175       4.316 -17.216 -47.406  1.00 21.68           C  
ATOM   1272  CB  ASP   175       2.103 -16.163 -46.886  1.00 19.91           C  
ATOM   1273  O   ASP   175       4.353 -16.914 -48.601  1.00 20.38           O  
ATOM   1274  CG  ASP   175       1.345 -17.472 -47.016  1.00 19.37           C  
ATOM   1275  OD1 ASP   175       1.957 -18.550 -46.856  1.00 12.51           O  
ATOM   1276  OD2 ASP   175       0.125 -17.425 -47.285  1.00 13.17           O  
ATOM   1277  N   THR   176       5.232 -18.068 -46.904  1.00 21.86           N  
ATOM   1278  CA  THR   176       5.705 -19.162 -47.746  1.00 23.21           C  
ATOM   1279  C   THR   176       4.544 -20.053 -48.177  1.00 21.40           C  
ATOM   1280  CB  THR   176       6.763 -20.011 -47.017  1.00 19.69           C  
ATOM   1281  O   THR   176       4.671 -20.834 -49.123  1.00 20.46           O  
ATOM   1282  CG2 THR   176       8.057 -19.228 -46.821  1.00 19.45           C  
ATOM   1283  OG1 THR   176       6.255 -20.400 -45.735  1.00 15.92           O  
ATOM   1284  N   SER   177       3.336 -19.899 -47.652  1.00 20.44           N  
ATOM   1285  CA  SER   177       2.474 -20.852 -48.343  1.00 21.82           C  
ATOM   1286  C   SER   177       1.819 -20.219 -49.566  1.00 19.86           C  
ATOM   1287  CB  SER   177       1.398 -21.386 -47.397  1.00 18.55           C  
ATOM   1288  O   SER   177       1.559 -20.900 -50.560  1.00 18.85           O  
ATOM   1289  OG  SER   177       0.512 -20.351 -47.008  1.00 14.69           O  
ATOM   1290  N   THR   178       1.658 -18.853 -49.501  1.00 21.79           N  
ATOM   1291  CA  THR   178       1.016 -18.269 -50.674  1.00 23.34           C  
ATOM   1292  C   THR   178       2.012 -17.437 -51.477  1.00 21.14           C  
ATOM   1293  CB  THR   178      -0.185 -17.392 -50.275  1.00 19.92           C  
ATOM   1294  O   THR   178       1.782 -17.148 -52.653  1.00 19.84           O  
ATOM   1295  CG2 THR   178      -1.290 -18.229 -49.639  1.00 18.81           C  
ATOM   1296  OG1 THR   178       0.246 -16.398 -49.337  1.00 16.12           O  
ATOM   1297  N   GLY   179       3.328 -17.456 -51.034  1.00 23.99           N  
ATOM   1298  CA  GLY   179       4.046 -16.427 -51.770  1.00 23.09           C  
ATOM   1299  C   GLY   179       3.446 -15.044 -51.601  1.00 23.85           C  
ATOM   1300  O   GLY   179       4.024 -14.052 -52.049  1.00 22.75           O  
ATOM   1301  N   GLN   180       2.223 -15.053 -50.781  1.00 22.75           N  
ATOM   1302  CA  GLN   180       1.599 -13.757 -50.534  1.00 23.23           C  
ATOM   1303  C   GLN   180       2.189 -13.091 -49.294  1.00 22.57           C  
ATOM   1304  CB  GLN   180       0.085 -13.909 -50.379  1.00 21.10           C  
ATOM   1305  O   GLN   180       2.300 -13.719 -48.239  1.00 21.74           O  
ATOM   1306  CG  GLN   180      -0.686 -13.749 -51.682  1.00 18.87           C  
ATOM   1307  CD  GLN   180      -2.175 -13.562 -51.463  1.00  9.54           C  
ATOM   1308  NE2 GLN   180      -2.885 -13.172 -52.516  1.00  8.65           N  
ATOM   1309  OE1 GLN   180      -2.685 -13.769 -50.357  1.00 10.88           O  
ATOM   1310  N   GLN   181       3.064 -12.186 -49.462  1.00 21.62           N  
ATOM   1311  CA  GLN   181       3.598 -11.077 -48.679  1.00 20.98           C  
ATOM   1312  C   GLN   181       2.628 -10.666 -47.574  1.00 21.39           C  
ATOM   1313  CB  GLN   181       3.903  -9.880 -49.581  1.00 20.24           C  
ATOM   1314  O   GLN   181       1.555 -10.128 -47.852  1.00 20.43           O  
ATOM   1315  CG  GLN   181       5.332  -9.369 -49.463  1.00 17.23           C  
ATOM   1316  CD  GLN   181       5.613  -8.192 -50.378  1.00  8.63           C  
ATOM   1317  NE2 GLN   181       6.768  -7.562 -50.197  1.00  8.54           N  
ATOM   1318  OE1 GLN   181       4.798  -7.853 -51.242  1.00 10.67           O  
ATOM   1319  N   ILE   182       2.458 -11.484 -46.491  1.00 23.59           N  
ATOM   1320  CA  ILE   182       1.565 -11.229 -45.366  1.00 22.12           C  
ATOM   1321  C   ILE   182       1.694  -9.773 -44.924  1.00 23.51           C  
ATOM   1322  CB  ILE   182       1.862 -12.177 -44.183  1.00 21.60           C  
ATOM   1323  O   ILE   182       0.719  -9.164 -44.477  1.00 22.07           O  
ATOM   1324  CG1 ILE   182       1.691 -13.638 -44.613  1.00 15.87           C  
ATOM   1325  CG2 ILE   182       0.960 -11.848 -42.989  1.00 20.63           C  
ATOM   1326  CD1 ILE   182       2.055 -14.648 -43.533  1.00 19.61           C  
ATOM   1327  N   LEU   183       2.849  -8.987 -45.429  1.00 21.82           N  
ATOM   1328  CA  LEU   183       3.222  -7.580 -45.339  1.00 21.58           C  
ATOM   1329  C   LEU   183       3.546  -7.014 -46.718  1.00 21.69           C  
ATOM   1330  CB  LEU   183       4.424  -7.402 -44.407  1.00 20.49           C  
ATOM   1331  O   LEU   183       4.477  -7.476 -47.381  1.00 20.85           O  
ATOM   1332  CG  LEU   183       4.168  -7.639 -42.918  1.00 20.43           C  
ATOM   1333  CD1 LEU   183       5.486  -7.676 -42.153  1.00 18.72           C  
ATOM   1334  CD2 LEU   183       3.247  -6.562 -42.356  1.00 19.81           C  
ATOM   1335  N   GLY   184       2.497  -6.857 -47.617  1.00 22.49           N  
ATOM   1336  CA  GLY   184       2.582  -6.032 -48.812  1.00 20.84           C  
ATOM   1337  C   GLY   184       3.932  -5.361 -48.979  1.00 22.12           C  
ATOM   1338  O   GLY   184       4.592  -5.028 -47.993  1.00 20.84           O  
ATOM   1339  N   THR   185       4.703  -5.694 -50.066  1.00 20.35           N  
ATOM   1340  CA  THR   185       5.733  -5.182 -50.963  1.00 19.04           C  
ATOM   1341  C   THR   185       6.084  -3.738 -50.616  1.00 20.13           C  
ATOM   1342  CB  THR   185       5.282  -5.264 -52.434  1.00 18.07           C  
ATOM   1343  O   THR   185       7.166  -3.257 -50.959  1.00 19.26           O  
ATOM   1344  CG2 THR   185       5.453  -6.676 -52.984  1.00  7.77           C  
ATOM   1345  OG1 THR   185       3.902  -4.890 -52.526  1.00 11.17           O  
ATOM   1346  N   ASN   186       5.540  -3.156 -49.539  1.00 23.53           N  
ATOM   1347  CA  ASN   186       5.445  -2.015 -48.634  1.00 21.38           C  
ATOM   1348  C   ASN   186       5.394  -2.460 -47.175  1.00 23.54           C  
ATOM   1349  CB  ASN   186       4.221  -1.162 -48.972  1.00 22.02           C  
ATOM   1350  O   ASN   186       4.434  -3.107 -46.752  1.00 22.24           O  
ATOM   1351  CG  ASN   186       4.585   0.126 -49.684  1.00 20.03           C  
ATOM   1352  ND2 ASN   186       3.632   0.689 -50.416  1.00  9.50           N  
ATOM   1353  OD1 ASN   186       5.715   0.610 -49.578  1.00  8.86           O  
ATOM   1354  N   PRO   187       6.416  -3.011 -46.508  1.00 22.64           N  
ATOM   1355  CA  PRO   187       5.831  -2.815 -45.180  1.00 21.89           C  
ATOM   1356  C   PRO   187       4.607  -1.902 -45.203  1.00 22.45           C  
ATOM   1357  CB  PRO   187       6.972  -2.179 -44.382  1.00 20.71           C  
ATOM   1358  O   PRO   187       4.698  -0.753 -45.644  1.00 21.49           O  
ATOM   1359  CG  PRO   187       7.890  -1.611 -45.415  1.00 20.34           C  
ATOM   1360  CD  PRO   187       7.658  -2.336 -46.710  1.00 16.45           C  
ATOM   1361  N   VAL   188       3.666  -2.127 -46.225  1.00 22.24           N  
ATOM   1362  CA  VAL   188       2.617  -1.292 -45.648  1.00 20.01           C  
ATOM   1363  C   VAL   188       3.100  -0.694 -44.328  1.00 22.33           C  
ATOM   1364  CB  VAL   188       1.314  -2.091 -45.426  1.00 20.84           C  
ATOM   1365  O   VAL   188       3.204  -1.399 -43.321  1.00 21.23           O  
ATOM   1366  CG1 VAL   188       0.184  -1.167 -44.974  1.00  9.35           C  
ATOM   1367  CG2 VAL   188       0.922  -2.836 -46.700  1.00  8.05           C  
ATOM   1368  N   LEU   189       4.369  -0.145 -44.261  1.00 20.10           N  
ATOM   1369  CA  LEU   189       4.681   1.228 -43.877  1.00 18.81           C  
ATOM   1370  C   LEU   189       3.874   2.221 -44.707  1.00 20.21           C  
ATOM   1371  CB  LEU   189       6.177   1.504 -44.042  1.00 18.60           C  
ATOM   1372  O   LEU   189       4.248   3.391 -44.818  1.00 19.63           O  
ATOM   1373  CG  LEU   189       7.090   0.973 -42.935  1.00 18.18           C  
ATOM   1374  CD1 LEU   189       8.523   0.849 -43.444  1.00 10.25           C  
ATOM   1375  CD2 LEU   189       7.029   1.880 -41.711  1.00 10.87           C  
ATOM   1376  N   THR   190       2.717   1.788 -45.342  1.00 20.64           N  
ATOM   1377  CA  THR   190       1.790   2.612 -46.109  1.00 19.43           C  
ATOM   1378  C   THR   190       0.378   2.514 -45.538  1.00 21.53           C  
ATOM   1379  CB  THR   190       1.775   2.204 -47.594  1.00 19.56           C  
ATOM   1380  O   THR   190      -0.223   1.438 -45.538  1.00 20.37           O  
ATOM   1381  CG2 THR   190       2.902   2.885 -48.363  1.00  7.34           C  
ATOM   1382  OG1 THR   190       1.935   0.783 -47.694  1.00 10.13           O  
ATOM   1383  N   SER   191       0.169   3.170 -44.491  1.00 20.61           N  
ATOM   1384  CA  SER   191      -0.992   3.974 -44.126  1.00 18.88           C  
ATOM   1385  C   SER   191      -1.212   3.974 -42.617  1.00 20.43           C  
ATOM   1386  CB  SER   191      -2.246   3.456 -44.832  1.00 18.86           C  
ATOM   1387  O   SER   191      -1.415   2.918 -42.013  1.00 19.69           O  
ATOM   1388  OG  SER   191      -2.442   2.079 -44.563  1.00  9.97           O  
ATOM   1389  N   TYR   192      -0.119   4.297 -41.662  1.00 20.07           N  
ATOM   1390  CA  TYR   192      -0.422   5.003 -40.422  1.00 19.53           C  
ATOM   1391  C   TYR   192      -1.576   5.979 -40.617  1.00 20.21           C  
ATOM   1392  CB  TYR   192       0.814   5.752 -39.914  1.00 19.10           C  
ATOM   1393  O   TYR   192      -2.190   6.426 -39.646  1.00 19.73           O  
ATOM   1394  CG  TYR   192       1.545   5.035 -38.805  1.00 18.91           C  
ATOM   1395  CD1 TYR   192       1.176   5.210 -37.474  1.00 10.02           C  
ATOM   1396  CD2 TYR   192       2.607   4.182 -39.086  1.00 10.31           C  
ATOM   1397  CE1 TYR   192       1.848   4.553 -36.448  1.00  8.19           C  
ATOM   1398  CE2 TYR   192       3.286   3.519 -38.069  1.00  9.30           C  
ATOM   1399  OH  TYR   192       3.568   3.058 -35.744  1.00  7.57           O  
ATOM   1400  CZ  TYR   192       2.900   3.711 -36.755  1.00  9.60           C  
ATOM   1401  N   ASN   193      -2.332   5.922 -41.824  1.00 17.75           N  
ATOM   1402  CA  ASN   193      -3.524   6.516 -42.421  1.00 19.54           C  
ATOM   1403  C   ASN   193      -4.642   5.489 -42.581  1.00 18.44           C  
ATOM   1404  CB  ASN   193      -3.189   7.151 -43.772  1.00 14.29           C  
ATOM   1405  O   ASN   193      -5.806   5.855 -42.753  1.00 17.41           O  
ATOM   1406  CG  ASN   193      -2.611   8.545 -43.634  1.00  6.57           C  
ATOM   1407  ND2 ASN   193      -2.005   9.044 -44.705  1.00  9.96           N  
ATOM   1408  OD1 ASN   193      -2.707   9.169 -42.574  1.00  8.72           O  
ATOM   1409  N   SER   194      -4.579   4.298 -42.070  1.00 18.88           N  
ATOM   1410  CA  SER   194      -5.744   3.424 -42.152  1.00 19.28           C  
ATOM   1411  C   SER   194      -5.925   2.622 -40.868  1.00 18.86           C  
ATOM   1412  CB  SER   194      -5.619   2.474 -43.343  1.00 16.63           C  
ATOM   1413  O   SER   194      -6.823   1.782 -40.776  1.00 18.22           O  
ATOM   1414  OG  SER   194      -4.369   1.805 -43.324  1.00  9.71           O  
ATOM   1415  N   TYR   195      -5.600   3.119 -39.704  1.00 17.89           N  
ATOM   1416  CA  TYR   195      -6.366   2.613 -38.570  1.00 19.11           C  
ATOM   1417  C   TYR   195      -7.183   3.725 -37.924  1.00 17.97           C  
ATOM   1418  CB  TYR   195      -5.434   1.979 -37.533  1.00 16.49           C  
ATOM   1419  O   TYR   195      -8.024   3.464 -37.061  1.00 17.26           O  
ATOM   1420  CG  TYR   195      -4.894   0.631 -37.946  1.00 12.65           C  
ATOM   1421  CD1 TYR   195      -5.637  -0.530 -37.747  1.00  7.86           C  
ATOM   1422  CD2 TYR   195      -3.639   0.517 -38.535  1.00  8.42           C  
ATOM   1423  CE1 TYR   195      -5.142  -1.774 -38.124  1.00  7.69           C  
ATOM   1424  CE2 TYR   195      -3.134  -0.722 -38.916  1.00  8.34           C  
ATOM   1425  OH  TYR   195      -3.397  -3.089 -39.083  1.00  7.08           O  
ATOM   1426  CZ  TYR   195      -3.892  -1.860 -38.707  1.00  7.23           C  
ATOM   1427  N   THR   196      -7.464   4.855 -38.767  1.00 18.12           N  
ATOM   1428  CA  THR   196      -8.524   5.782 -39.147  1.00 18.23           C  
ATOM   1429  C   THR   196      -8.973   5.531 -40.583  1.00 19.11           C  
ATOM   1430  CB  THR   196      -8.067   7.245 -38.997  1.00 15.91           C  
ATOM   1431  O   THR   196      -8.235   5.815 -41.529  1.00 17.95           O  
ATOM   1432  CG2 THR   196      -8.216   7.724 -37.557  1.00  7.30           C  
ATOM   1433  OG1 THR   196      -6.691   7.352 -39.384  1.00 10.78           O  
ATOM   1434  N   THR   197      -9.394   4.259 -40.954  1.00 15.54           N  
ATOM   1435  CA  THR   197     -10.151   4.235 -42.201  1.00 18.49           C  
ATOM   1436  C   THR   197      -9.671   3.103 -43.104  1.00 16.68           C  
ATOM   1437  CB  THR   197     -10.038   5.576 -42.949  1.00 12.32           C  
ATOM   1438  O   THR   197      -8.721   3.275 -43.871  1.00 16.15           O  
ATOM   1439  CG2 THR   197     -11.207   6.496 -42.609  1.00  7.35           C  
ATOM   1440  OG1 THR   197      -8.813   6.221 -42.578  1.00 11.00           O  
ATOM   1441  N   GLN   198      -9.318   1.699 -42.547  1.00 19.47           N  
ATOM   1442  CA  GLN   198      -9.597   0.575 -43.433  1.00 19.69           C  
ATOM   1443  C   GLN   198     -10.007  -0.663 -42.640  1.00 19.05           C  
ATOM   1444  CB  GLN   198      -8.379   0.261 -44.303  1.00 16.99           C  
ATOM   1445  O   GLN   198      -9.234  -1.167 -41.822  1.00 18.40           O  
ATOM   1446  CG  GLN   198      -8.368   0.999 -45.635  1.00 11.29           C  
ATOM   1447  CD  GLN   198      -7.219   0.576 -46.531  1.00  7.78           C  
ATOM   1448  NE2 GLN   198      -7.176   1.125 -47.740  1.00  8.90           N  
ATOM   1449  OE1 GLN   198      -6.376  -0.238 -46.140  1.00 10.78           O  
ATOM   1450  N   ALA   199     -11.333  -0.875 -42.125  1.00 19.37           N  
ATOM   1451  CA  ALA   199     -12.233  -1.987 -42.418  1.00 18.79           C  
ATOM   1452  C   ALA   199     -11.584  -2.981 -43.377  1.00 19.19           C  
ATOM   1453  CB  ALA   199     -13.546  -1.469 -43.001  1.00 17.30           C  
ATOM   1454  O   ALA   199     -11.589  -2.773 -44.593  1.00 18.68           O  
ATOM   1455  N   ASN   200     -10.323  -3.632 -42.870  1.00 18.90           N  
ATOM   1456  CA  ASN   200     -10.209  -4.836 -43.687  1.00 20.61           C  
ATOM   1457  C   ASN   200     -10.459  -6.097 -42.866  1.00 19.21           C  
ATOM   1458  CB  ASN   200      -8.835  -4.902 -44.358  1.00 17.40           C  
ATOM   1459  O   ASN   200      -9.785  -6.332 -41.862  1.00 18.62           O  
ATOM   1460  CG  ASN   200      -8.882  -4.518 -45.824  1.00  9.44           C  
ATOM   1461  ND2 ASN   200      -7.721  -4.224 -46.397  1.00 10.13           N  
ATOM   1462  OD1 ASN   200      -9.952  -4.485 -46.436  1.00  8.86           O  
ATOM   1463  N   THR   201     -11.788  -6.730 -42.848  1.00 15.59           N  
ATOM   1464  CA  THR   201     -12.616  -7.925 -42.971  1.00 17.98           C  
ATOM   1465  C   THR   201     -11.752  -9.182 -42.981  1.00 15.98           C  
ATOM   1466  CB  THR   201     -13.476  -7.879 -44.248  1.00 12.13           C  
ATOM   1467  O   THR   201     -12.233 -10.270 -43.306  1.00 15.55           O  
ATOM   1468  CG2 THR   201     -14.744  -7.061 -44.028  1.00  7.56           C  
ATOM   1469  OG1 THR   201     -12.716  -7.287 -45.309  1.00 11.18           O  
ATOM   1470  N   ASN   202     -10.515  -9.378 -42.158  1.00 17.54           N  
ATOM   1471  CA  ASN   202     -10.030 -10.750 -42.250  1.00 19.50           C  
ATOM   1472  C   ASN   202      -8.808 -10.974 -41.363  1.00 17.93           C  
ATOM   1473  CB  ASN   202      -9.704 -11.109 -43.701  1.00 15.41           C  
ATOM   1474  O   ASN   202      -7.672 -10.811 -41.811  1.00 17.66           O  
ATOM   1475  CG  ASN   202     -10.947 -11.321 -44.543  1.00  8.93           C  
ATOM   1476  ND2 ASN   202     -10.815 -11.137 -45.851  1.00 10.87           N  
ATOM   1477  OD1 ASN   202     -12.017 -11.646 -44.022  1.00  9.18           O  
ATOM   1478  N   MET   203      -8.847 -10.636 -40.045  1.00 17.92           N  
ATOM   1479  CA  MET   203      -8.251 -11.534 -39.060  1.00 18.78           C  
ATOM   1480  C   MET   203      -9.289 -12.506 -38.511  1.00 17.54           C  
ATOM   1481  CB  MET   203      -7.625 -10.736 -37.915  1.00 15.38           C  
ATOM   1482  O   MET   203     -10.300 -12.087 -37.945  1.00 16.51           O  
ATOM   1483  CG  MET   203      -6.251 -10.172 -38.240  1.00  9.41           C  
ATOM   1484  SD  MET   203      -5.316  -9.688 -36.737  1.00 15.07           S  
ATOM   1485  CE  MET   203      -5.681  -7.911 -36.691  1.00 10.30           C  
ATOM   1486  N   GLN   204      -9.665 -13.478 -39.231  1.00 17.07           N  
ATOM   1487  CA  GLN   204     -10.247 -14.706 -38.699  1.00 18.37           C  
ATOM   1488  C   GLN   204      -9.921 -14.873 -37.218  1.00 17.25           C  
ATOM   1489  CB  GLN   204      -9.750 -15.920 -39.486  1.00 13.75           C  
ATOM   1490  O   GLN   204      -8.763 -14.751 -36.814  1.00 16.35           O  
ATOM   1491  CG  GLN   204     -10.584 -16.236 -40.721  1.00  6.26           C  
ATOM   1492  CD  GLN   204     -10.167 -17.529 -41.395  1.00  7.17           C  
ATOM   1493  NE2 GLN   204     -10.945 -17.962 -42.381  1.00  7.99           N  
ATOM   1494  OE1 GLN   204      -9.152 -18.135 -41.034  1.00  9.60           O  
ATOM   1495  N   GLU   205     -10.738 -14.265 -36.350  1.00 19.34           N  
ATOM   1496  CA  GLU   205     -11.025 -14.841 -35.040  1.00 18.45           C  
ATOM   1497  C   GLU   205      -9.903 -15.771 -34.588  1.00 19.15           C  
ATOM   1498  CB  GLU   205     -12.356 -15.597 -35.065  1.00 17.64           C  
ATOM   1499  O   GLU   205      -9.758 -16.878 -35.111  1.00 18.61           O  
ATOM   1500  CG  GLU   205     -13.578 -14.690 -35.103  1.00 15.39           C  
ATOM   1501  CD  GLU   205     -14.891 -15.454 -35.152  1.00  9.17           C  
ATOM   1502  OE1 GLU   205     -14.864 -16.703 -35.234  1.00 13.30           O  
ATOM   1503  OE2 GLU   205     -15.956 -14.799 -35.109  1.00 11.95           O  
ATOM   1504  N   GLY   206      -8.495 -15.575 -34.593  1.00 19.84           N  
ATOM   1505  CA  GLY   206      -7.554 -16.618 -34.220  1.00 18.53           C  
ATOM   1506  C   GLY   206      -7.019 -16.462 -32.809  1.00 19.54           C  
ATOM   1507  O   GLY   206      -6.460 -15.419 -32.463  1.00 18.76           O  
ATOM   1508  N   VAL   207      -7.767 -16.680 -31.582  1.00 19.53           N  
ATOM   1509  CA  VAL   207      -7.251 -17.442 -30.450  1.00 18.72           C  
ATOM   1510  C   VAL   207      -5.868 -17.995 -30.786  1.00 19.25           C  
ATOM   1511  CB  VAL   207      -8.205 -18.593 -30.058  1.00 17.74           C  
ATOM   1512  O   VAL   207      -5.710 -18.742 -31.755  1.00 18.44           O  
ATOM   1513  CG1 VAL   207      -7.713 -19.296 -28.794  1.00 12.30           C  
ATOM   1514  CG2 VAL   207      -9.625 -18.066 -29.862  1.00 11.37           C  
ATOM   1515  N   VAL   208      -4.700 -17.200 -30.600  1.00 17.95           N  
ATOM   1516  CA  VAL   208      -3.431 -17.919 -30.632  1.00 19.82           C  
ATOM   1517  C   VAL   208      -3.464 -19.069 -29.628  1.00 17.76           C  
ATOM   1518  CB  VAL   208      -2.240 -16.982 -30.330  1.00 15.07           C  
ATOM   1519  O   VAL   208      -3.536 -18.844 -28.418  1.00 16.83           O  
ATOM   1520  CG1 VAL   208      -0.913 -17.713 -30.534  1.00  9.40           C  
ATOM   1521  CG2 VAL   208      -2.307 -15.735 -31.209  1.00  8.31           C  
ATOM   1522  N   SER   209      -4.151 -20.179 -29.833  1.00 18.21           N  
ATOM   1523  CA  SER   209      -3.942 -21.589 -29.520  1.00 18.58           C  
ATOM   1524  C   SER   209      -2.727 -22.144 -30.255  1.00 17.95           C  
ATOM   1525  CB  SER   209      -5.183 -22.408 -29.877  1.00 16.07           C  
ATOM   1526  O   SER   209      -2.692 -22.155 -31.487  1.00 17.30           O  
ATOM   1527  OG  SER   209      -5.503 -22.261 -31.250  1.00 10.43           O  
ATOM   1528  N   GLY   210      -1.376 -21.857 -29.808  1.00 21.80           N  
ATOM   1529  CA  GLY   210      -0.380 -22.825 -30.237  1.00 21.14           C  
ATOM   1530  C   GLY   210      -0.208 -23.976 -29.264  1.00 21.68           C  
ATOM   1531  O   GLY   210      -0.217 -23.773 -28.048  1.00 20.89           O  
ATOM   1532  N   THR   211      -0.709 -25.207 -29.403  1.00 18.44           N  
ATOM   1533  CA  THR   211      -0.183 -26.524 -29.062  1.00 19.17           C  
ATOM   1534  C   THR   211       1.327 -26.575 -29.277  1.00 17.94           C  
ATOM   1535  CB  THR   211      -0.861 -27.628 -29.894  1.00 16.12           C  
ATOM   1536  O   THR   211       1.809 -26.349 -30.389  1.00 17.43           O  
ATOM   1537  CG2 THR   211      -1.719 -28.532 -29.014  1.00  8.26           C  
ATOM   1538  OG1 THR   211      -1.691 -27.024 -30.893  1.00 11.85           O  
ATOM   1539  N   LEU   212       2.256 -26.251 -28.323  1.00 18.63           N  
ATOM   1540  CA  LEU   212       3.605 -26.776 -28.506  1.00 19.21           C  
ATOM   1541  C   LEU   212       3.642 -28.280 -28.255  1.00 18.27           C  
ATOM   1542  CB  LEU   212       4.588 -26.067 -27.570  1.00 17.27           C  
ATOM   1543  O   LEU   212       3.373 -28.734 -27.141  1.00 18.04           O  
ATOM   1544  CG  LEU   212       5.237 -24.791 -28.110  1.00 17.24           C  
ATOM   1545  CD1 LEU   212       5.501 -23.809 -26.973  1.00 13.32           C  
ATOM   1546  CD2 LEU   212       6.529 -25.120 -28.850  1.00 13.51           C  
ATOM   1547  N   THR   213       3.367 -29.132 -29.293  1.00 21.52           N  
ATOM   1548  CA  THR   213       3.483 -30.583 -29.382  1.00 21.17           C  
ATOM   1549  C   THR   213       4.863 -31.044 -28.922  1.00 21.23           C  
ATOM   1550  CB  THR   213       3.226 -31.077 -30.818  1.00 19.36           C  
ATOM   1551  O   THR   213       5.016 -32.161 -28.423  1.00 20.03           O  
ATOM   1552  CG2 THR   213       1.734 -31.245 -31.083  1.00 18.54           C  
ATOM   1553  OG1 THR   213       3.761 -30.126 -31.747  1.00 16.32           O  
ATOM   1554  N   SER   214       6.029 -30.388 -28.648  1.00 21.18           N  
ATOM   1555  CA  SER   214       7.434 -30.656 -28.361  1.00 21.10           C  
ATOM   1556  C   SER   214       8.267 -29.381 -28.433  1.00 20.81           C  
ATOM   1557  CB  SER   214       7.992 -31.695 -29.335  1.00 19.31           C  
ATOM   1558  O   SER   214       8.019 -28.518 -29.278  1.00 20.24           O  
ATOM   1559  OG  SER   214       7.933 -31.216 -30.668  1.00 13.03           O  
ATOM   1560  N   PHE   215       8.968 -29.083 -27.324  1.00 22.77           N  
ATOM   1561  CA  PHE   215      10.137 -28.214 -27.381  1.00 26.18           C  
ATOM   1562  C   PHE   215      11.262 -28.761 -26.511  1.00 22.81           C  
ATOM   1563  CB  PHE   215       9.774 -26.793 -26.936  1.00 21.46           C  
ATOM   1564  O   PHE   215      11.008 -29.416 -25.497  1.00 22.18           O  
ATOM   1565  CG  PHE   215       9.451 -26.679 -25.471  1.00 22.09           C  
ATOM   1566  CD1 PHE   215       8.156 -26.890 -25.012  1.00 23.46           C  
ATOM   1567  CD2 PHE   215      10.443 -26.361 -24.552  1.00 26.10           C  
ATOM   1568  CE1 PHE   215       7.855 -26.785 -23.656  1.00 29.35           C  
ATOM   1569  CE2 PHE   215      10.149 -26.255 -23.196  1.00 31.03           C  
ATOM   1570  CZ  PHE   215       8.854 -26.466 -22.750  1.00 27.34           C  
ATOM   1571  N   THR   216      12.559 -28.872 -27.061  1.00 23.89           N  
ATOM   1572  CA  THR   216      13.895 -29.055 -26.506  1.00 23.51           C  
ATOM   1573  C   THR   216      14.369 -27.785 -25.806  1.00 23.89           C  
ATOM   1574  CB  THR   216      14.906 -29.448 -27.600  1.00 22.28           C  
ATOM   1575  O   THR   216      14.500 -26.734 -26.437  1.00 23.23           O  
ATOM   1576  CG2 THR   216      16.051 -30.272 -27.020  1.00 22.76           C  
ATOM   1577  OG1 THR   216      14.237 -30.222 -28.604  1.00 27.67           O  
ATOM   1578  N   LEU   217      14.014 -27.637 -24.538  1.00 20.34           N  
ATOM   1579  CA  LEU   217      14.728 -26.746 -23.630  1.00 21.15           C  
ATOM   1580  C   LEU   217      15.874 -27.477 -22.939  1.00 20.18           C  
ATOM   1581  CB  LEU   217      13.772 -26.167 -22.584  1.00 19.37           C  
ATOM   1582  O   LEU   217      15.658 -28.500 -22.286  1.00 19.76           O  
ATOM   1583  CG  LEU   217      14.029 -24.722 -22.156  1.00 20.27           C  
ATOM   1584  CD1 LEU   217      12.970 -23.797 -22.747  1.00 20.98           C  
ATOM   1585  CD2 LEU   217      14.054 -24.611 -20.635  1.00 23.20           C  
ATOM   1586  N   GLY   218      17.055 -27.128 -23.226  1.00 22.40           N  
ATOM   1587  CA  GLY   218      18.312 -27.634 -22.698  1.00 21.81           C  
ATOM   1588  C   GLY   218      18.727 -28.958 -23.309  1.00 22.28           C  
ATOM   1589  O   GLY   218      19.331 -29.796 -22.637  1.00 20.54           O  
ATOM   1590  N   GLY   219      18.417 -28.974 -24.651  1.00 23.76           N  
ATOM   1591  CA  GLY   219      18.682 -30.272 -25.250  1.00 23.35           C  
ATOM   1592  C   GLY   219      17.730 -31.354 -24.775  1.00 23.64           C  
ATOM   1593  O   GLY   219      17.746 -32.473 -25.292  1.00 22.13           O  
ATOM   1594  N   GLN   220      16.699 -30.806 -23.856  1.00 22.38           N  
ATOM   1595  CA  GLN   220      15.638 -31.774 -23.597  1.00 24.94           C  
ATOM   1596  C   GLN   220      14.369 -31.418 -24.367  1.00 21.60           C  
ATOM   1597  CB  GLN   220      15.337 -31.854 -22.099  1.00 20.46           C  
ATOM   1598  O   GLN   220      13.903 -30.278 -24.314  1.00 21.38           O  
ATOM   1599  CG  GLN   220      16.350 -32.676 -21.312  1.00 21.41           C  
ATOM   1600  CD  GLN   220      15.744 -33.339 -20.090  1.00 26.81           C  
ATOM   1601  NE2 GLN   220      16.417 -34.363 -19.576  1.00 20.63           N  
ATOM   1602  OE1 GLN   220      14.679 -32.935 -19.611  1.00 43.28           O  
ATOM   1603  N   SER   221      14.023 -32.276 -25.422  1.00 25.63           N  
ATOM   1604  CA  SER   221      12.759 -32.446 -26.131  1.00 28.19           C  
ATOM   1605  C   SER   221      11.620 -32.752 -25.165  1.00 25.43           C  
ATOM   1606  CB  SER   221      12.873 -33.564 -27.169  1.00 24.21           C  
ATOM   1607  O   SER   221      11.689 -33.717 -24.400  1.00 24.74           O  
ATOM   1608  OG  SER   221      13.863 -33.256 -28.134  1.00 27.07           O  
ATOM   1609  N   PHE   222      10.880 -31.801 -24.762  1.00 23.27           N  
ATOM   1610  CA  PHE   222       9.559 -32.006 -24.178  1.00 24.11           C  
ATOM   1611  C   PHE   222       8.534 -32.331 -25.259  1.00 23.19           C  
ATOM   1612  CB  PHE   222       9.119 -30.767 -23.393  1.00 21.85           C  
ATOM   1613  O   PHE   222       8.265 -31.506 -26.135  1.00 22.30           O  
ATOM   1614  CG  PHE   222      10.005 -30.446 -22.219  1.00 22.09           C  
ATOM   1615  CD1 PHE   222       9.752 -30.995 -20.969  1.00 21.34           C  
ATOM   1616  CD2 PHE   222      11.091 -29.593 -22.368  1.00 23.76           C  
ATOM   1617  CE1 PHE   222      10.570 -30.699 -19.881  1.00 25.47           C  
ATOM   1618  CE2 PHE   222      11.914 -29.293 -21.286  1.00 28.44           C  
ATOM   1619  CZ  PHE   222      11.651 -29.846 -20.043  1.00 23.51           C  
ATOM   1620  N   SER   223       8.237 -33.412 -25.663  1.00 22.60           N  
ATOM   1621  CA  SER   223       7.211 -34.249 -26.277  1.00 22.14           C  
ATOM   1622  C   SER   223       6.327 -34.904 -25.221  1.00 22.62           C  
ATOM   1623  CB  SER   223       7.852 -35.324 -27.156  1.00 21.50           C  
ATOM   1624  O   SER   223       6.829 -35.497 -24.264  1.00 22.22           O  
ATOM   1625  OG  SER   223       8.600 -36.236 -26.370  1.00 27.25           O  
ATOM   1626  N   GLY   224       5.226 -34.189 -24.750  1.00 20.11           N  
ATOM   1627  CA  GLY   224       4.220 -34.835 -23.922  1.00 19.74           C  
ATOM   1628  C   GLY   224       3.496 -33.872 -23.002  1.00 19.78           C  
ATOM   1629  O   GLY   224       4.122 -33.018 -22.371  1.00 19.78           O  
ATOM   1630  N   SER   225       2.246 -33.397 -23.404  1.00 17.54           N  
ATOM   1631  CA  SER   225       1.113 -32.734 -22.765  1.00 19.63           C  
ATOM   1632  C   SER   225       1.314 -31.223 -22.714  1.00 18.47           C  
ATOM   1633  CB  SER   225       0.902 -33.277 -21.351  1.00 17.02           C  
ATOM   1634  O   SER   225       2.389 -30.747 -22.342  1.00 17.87           O  
ATOM   1635  OG  SER   225       2.144 -33.548 -20.725  1.00  9.11           O  
ATOM   1636  N   THR   226       0.811 -30.546 -23.838  1.00 18.08           N  
ATOM   1637  CA  THR   226       0.450 -29.133 -23.842  1.00 18.59           C  
ATOM   1638  C   THR   226       1.051 -28.418 -22.635  1.00 16.98           C  
ATOM   1639  CB  THR   226      -1.078 -28.946 -23.845  1.00 15.61           C  
ATOM   1640  O   THR   226       0.693 -28.711 -21.493  1.00 16.79           O  
ATOM   1641  CG2 THR   226      -1.582 -28.551 -25.229  1.00  8.22           C  
ATOM   1642  OG1 THR   226      -1.704 -30.174 -23.453  1.00 11.67           O  
ATOM   1643  N   VAL   227       2.488 -28.424 -22.454  1.00 16.83           N  
ATOM   1644  CA  VAL   227       3.000 -27.379 -21.574  1.00 18.69           C  
ATOM   1645  C   VAL   227       2.326 -26.049 -21.904  1.00 16.10           C  
ATOM   1646  CB  VAL   227       4.535 -27.241 -21.690  1.00 13.83           C  
ATOM   1647  O   VAL   227       2.379 -25.585 -23.045  1.00 15.47           O  
ATOM   1648  CG1 VAL   227       5.074 -26.292 -20.621  1.00  9.14           C  
ATOM   1649  CG2 VAL   227       5.202 -28.611 -21.579  1.00  7.53           C  
ATOM   1650  N   PRO   228       1.157 -25.584 -21.340  1.00 19.39           N  
ATOM   1651  CA  PRO   228       0.974 -24.133 -21.419  1.00 19.71           C  
ATOM   1652  C   PRO   228       2.297 -23.375 -21.495  1.00 18.77           C  
ATOM   1653  CB  PRO   228       0.227 -23.801 -20.125  1.00 17.04           C  
ATOM   1654  O   PRO   228       3.135 -23.496 -20.597  1.00 18.25           O  
ATOM   1655  CG  PRO   228       0.481 -24.969 -19.227  1.00 14.45           C  
ATOM   1656  CD  PRO   228       0.935 -26.127 -20.068  1.00  9.51           C  
ATOM   1657  N   VAL   229       3.013 -23.324 -22.688  1.00 17.91           N  
ATOM   1658  CA  VAL   229       3.929 -22.204 -22.878  1.00 17.96           C  
ATOM   1659  C   VAL   229       3.211 -20.891 -22.574  1.00 17.28           C  
ATOM   1660  CB  VAL   229       4.504 -22.178 -24.312  1.00 14.22           C  
ATOM   1661  O   VAL   229       2.152 -20.611 -23.139  1.00 16.59           O  
ATOM   1662  CG1 VAL   229       5.593 -21.114 -24.438  1.00  9.11           C  
ATOM   1663  CG2 VAL   229       5.049 -23.553 -24.693  1.00  7.54           C  
ATOM   1664  N   ILE   230       3.083 -20.491 -21.281  1.00 19.63           N  
ATOM   1665  CA  ILE   230       2.911 -19.059 -21.061  1.00 19.53           C  
ATOM   1666  C   ILE   230       3.607 -18.279 -22.174  1.00 19.26           C  
ATOM   1667  CB  ILE   230       3.458 -18.629 -19.682  1.00 17.16           C  
ATOM   1668  O   ILE   230       4.831 -18.344 -22.314  1.00 18.58           O  
ATOM   1669  CG1 ILE   230       2.816 -19.465 -18.568  1.00  9.84           C  
ATOM   1670  CG2 ILE   230       3.223 -17.134 -19.450  1.00  8.49           C  
ATOM   1671  CD1 ILE   230       3.389 -19.196 -17.184  1.00  7.91           C  
ATOM   1672  N   LEU   231       3.015 -18.270 -23.496  1.00 18.95           N  
ATOM   1673  CA  LEU   231       3.394 -17.269 -24.487  1.00 18.69           C  
ATOM   1674  C   LEU   231       3.179 -15.859 -23.946  1.00 18.82           C  
ATOM   1675  CB  LEU   231       2.593 -17.461 -25.777  1.00 15.85           C  
ATOM   1676  O   LEU   231       2.073 -15.513 -23.526  1.00 17.89           O  
ATOM   1677  CG  LEU   231       3.094 -18.545 -26.732  1.00  7.43           C  
ATOM   1678  CD1 LEU   231       1.929 -19.142 -27.514  1.00  7.32           C  
ATOM   1679  CD2 LEU   231       4.147 -17.979 -27.679  1.00  7.85           C  
ATOM   1680  N   TYR   232       4.080 -15.392 -23.108  1.00 19.65           N  
ATOM   1681  CA  TYR   232       4.416 -13.974 -23.045  1.00 19.95           C  
ATOM   1682  C   TYR   232       4.295 -13.323 -24.418  1.00 19.62           C  
ATOM   1683  CB  TYR   232       5.834 -13.781 -22.499  1.00 17.67           C  
ATOM   1684  O   TYR   232       5.070 -13.630 -25.328  1.00 19.08           O  
ATOM   1685  CG  TYR   232       5.982 -14.161 -21.046  1.00 13.47           C  
ATOM   1686  CD1 TYR   232       5.738 -13.234 -20.035  1.00  8.11           C  
ATOM   1687  CD2 TYR   232       6.366 -15.446 -20.680  1.00  8.89           C  
ATOM   1688  CE1 TYR   232       5.875 -13.578 -18.695  1.00  8.08           C  
ATOM   1689  CE2 TYR   232       6.506 -15.802 -19.343  1.00  8.89           C  
ATOM   1690  OH  TYR   232       6.395 -15.210 -17.033  1.00  7.39           O  
ATOM   1691  CZ  TYR   232       6.258 -14.863 -18.359  1.00  7.52           C  
ATOM   1692  N   ALA   233       2.953 -13.164 -25.063  1.00 20.67           N  
ATOM   1693  CA  ALA   233       3.022 -12.036 -25.989  1.00 19.02           C  
ATOM   1694  C   ALA   233       3.460 -10.763 -25.272  1.00 20.55           C  
ATOM   1695  CB  ALA   233       1.671 -11.823 -26.668  1.00 18.87           C  
ATOM   1696  O   ALA   233       2.681 -10.162 -24.529  1.00 19.64           O  
ATOM   1697  N   PRO   234       4.690 -10.655 -24.651  1.00 21.32           N  
ATOM   1698  CA  PRO   234       5.129  -9.276 -24.425  1.00 20.06           C  
ATOM   1699  C   PRO   234       4.637  -8.316 -25.506  1.00 21.27           C  
ATOM   1700  CB  PRO   234       6.655  -9.384 -24.444  1.00 19.43           C  
ATOM   1701  O   PRO   234       4.707  -8.632 -26.696  1.00 20.46           O  
ATOM   1702  CG  PRO   234       6.940 -10.635 -25.211  1.00 18.06           C  
ATOM   1703  CD  PRO   234       5.716 -11.504 -25.177  1.00 15.16           C  
ATOM   1704  N   PHE   235       3.449  -7.745 -25.366  1.00 19.01           N  
ATOM   1705  CA  PHE   235       3.166  -6.597 -26.220  1.00 19.23           C  
ATOM   1706  C   PHE   235       3.484  -6.915 -27.676  1.00 18.58           C  
ATOM   1707  CB  PHE   235       3.966  -5.374 -25.762  1.00 16.78           C  
ATOM   1708  O   PHE   235       4.646  -7.129 -28.031  1.00 17.61           O  
ATOM   1709  CG  PHE   235       3.565  -4.859 -24.406  1.00 14.01           C  
ATOM   1710  CD1 PHE   235       2.488  -3.992 -24.267  1.00  8.52           C  
ATOM   1711  CD2 PHE   235       4.265  -5.243 -23.270  1.00  9.68           C  
ATOM   1712  CE1 PHE   235       2.115  -3.514 -23.013  1.00  8.27           C  
ATOM   1713  CE2 PHE   235       3.898  -4.769 -22.014  1.00  9.37           C  
ATOM   1714  CZ  PHE   235       2.823  -3.904 -21.888  1.00  9.03           C  
ATOM   1715  N   ILE   236       2.789  -7.837 -28.445  1.00 20.36           N  
ATOM   1716  CA  ILE   236       2.705  -7.740 -29.898  1.00 19.49           C  
ATOM   1717  C   ILE   236       2.225  -6.346 -30.295  1.00 20.21           C  
ATOM   1718  CB  ILE   236       1.764  -8.817 -30.483  1.00 18.22           C  
ATOM   1719  O   ILE   236       1.084  -5.971 -30.014  1.00 19.12           O  
ATOM   1720  CG1 ILE   236       2.233 -10.217 -30.069  1.00 12.03           C  
ATOM   1721  CG2 ILE   236       1.683  -8.694 -32.007  1.00 10.19           C  
ATOM   1722  CD1 ILE   236       1.318 -11.340 -30.538  1.00 10.48           C  
ATOM   1723  N   PHE   237       3.053  -5.093 -29.910  1.00 19.90           N  
ATOM   1724  CA  PHE   237       3.071  -4.107 -30.983  1.00 19.71           C  
ATOM   1725  C   PHE   237       3.106  -4.789 -32.346  1.00 19.69           C  
ATOM   1726  CB  PHE   237       4.274  -3.170 -30.834  1.00 18.31           C  
ATOM   1727  O   PHE   237       4.108  -5.409 -32.709  1.00 18.81           O  
ATOM   1728  CG  PHE   237       4.237  -2.328 -29.588  1.00 17.63           C  
ATOM   1729  CD1 PHE   237       3.440  -1.191 -29.524  1.00 11.88           C  
ATOM   1730  CD2 PHE   237       5.000  -2.672 -28.480  1.00 11.88           C  
ATOM   1731  CE1 PHE   237       3.403  -0.410 -28.372  1.00 10.45           C  
ATOM   1732  CE2 PHE   237       4.969  -1.896 -27.325  1.00 11.81           C  
ATOM   1733  CZ  PHE   237       4.171  -0.764 -27.273  1.00 13.18           C  
ATOM   1734  N   SER   238       2.037  -5.662 -32.704  1.00 19.91           N  
ATOM   1735  CA  SER   238       1.756  -5.816 -34.128  1.00 20.11           C  
ATOM   1736  C   SER   238       1.838  -4.479 -34.856  1.00 19.84           C  
ATOM   1737  CB  SER   238       0.374  -6.437 -34.337  1.00 17.72           C  
ATOM   1738  O   SER   238       1.230  -3.496 -34.429  1.00 18.93           O  
ATOM   1739  OG  SER   238      -0.631  -5.437 -34.337  1.00 10.11           O  
ATOM   1740  N   ASN   239       3.125  -4.082 -35.115  1.00 19.92           N  
ATOM   1741  CA  ASN   239       3.310  -3.280 -36.320  1.00 20.68           C  
ATOM   1742  C   ASN   239       2.120  -2.357 -36.566  1.00 19.93           C  
ATOM   1743  CB  ASN   239       3.544  -4.181 -37.534  1.00 18.29           C  
ATOM   1744  O   ASN   239       1.190  -2.716 -37.289  1.00 19.04           O  
ATOM   1745  CG  ASN   239       4.876  -4.902 -37.478  1.00 16.27           C  
ATOM   1746  ND2 ASN   239       4.973  -6.024 -38.182  1.00 10.94           N  
ATOM   1747  OD1 ASN   239       5.810  -4.456 -36.807  1.00  9.55           O  
ATOM   1748  N   SER   240       1.608  -1.417 -35.536  1.00 21.49           N  
ATOM   1749  CA  SER   240       1.019  -0.119 -35.850  1.00 21.86           C  
ATOM   1750  C   SER   240       2.012   1.012 -35.606  1.00 21.29           C  
ATOM   1751  CB  SER   240      -0.244   0.112 -35.020  1.00 19.84           C  
ATOM   1752  O   SER   240       2.533   1.159 -34.498  1.00 20.44           O  
ATOM   1753  OG  SER   240      -1.013   1.174 -35.559  1.00 11.91           O  
ATOM   1754  N   PRO   241       2.662   1.441 -36.609  1.00 21.65           N  
ATOM   1755  CA  PRO   241       3.132   2.819 -36.771  1.00 21.80           C  
ATOM   1756  C   PRO   241       2.070   3.852 -36.403  1.00 21.66           C  
ATOM   1757  CB  PRO   241       3.480   2.900 -38.260  1.00 19.97           C  
ATOM   1758  O   PRO   241       0.928   3.760 -36.862  1.00 20.97           O  
ATOM   1759  CG  PRO   241       2.655   1.834 -38.904  1.00 19.57           C  
ATOM   1760  CD  PRO   241       2.326   0.796 -37.870  1.00 16.30           C  
ATOM   1761  N   TYR   242       2.170   4.438 -35.063  1.00 20.61           N  
ATOM   1762  CA  TYR   242       1.913   5.735 -34.448  1.00 20.14           C  
ATOM   1763  C   TYR   242       0.467   6.165 -34.666  1.00 20.57           C  
ATOM   1764  CB  TYR   242       2.863   6.795 -35.013  1.00 19.38           C  
ATOM   1765  O   TYR   242       0.083   6.530 -35.779  1.00 20.10           O  
ATOM   1766  CG  TYR   242       4.305   6.594 -34.612  1.00 19.49           C  
ATOM   1767  CD1 TYR   242       4.765   7.007 -33.363  1.00 15.65           C  
ATOM   1768  CD2 TYR   242       5.209   5.993 -35.480  1.00 15.49           C  
ATOM   1769  CE1 TYR   242       6.092   6.825 -32.990  1.00 13.38           C  
ATOM   1770  CE2 TYR   242       6.539   5.806 -35.118  1.00 15.30           C  
ATOM   1771  OH  TYR   242       8.286   6.042 -33.508  1.00  9.31           O  
ATOM   1772  CZ  TYR   242       6.970   6.225 -33.872  1.00 16.28           C  
ATOM   1773  N   GLN   243      -0.557   5.719 -33.873  1.00 20.68           N  
ATOM   1774  CA  GLN   243      -1.471   6.549 -33.095  1.00 19.34           C  
ATOM   1775  C   GLN   243      -0.992   6.691 -31.653  1.00 20.79           C  
ATOM   1776  CB  GLN   243      -2.884   5.964 -33.123  1.00 19.35           C  
ATOM   1777  O   GLN   243      -1.109   5.756 -30.859  1.00 20.02           O  
ATOM   1778  CG  GLN   243      -3.631   6.222 -34.425  1.00 19.11           C  
ATOM   1779  CD  GLN   243      -5.065   5.729 -34.387  1.00 18.76           C  
ATOM   1780  NE2 GLN   243      -5.814   6.001 -35.450  1.00 15.13           N  
ATOM   1781  OE1 GLN   243      -5.495   5.107 -33.410  1.00 24.15           O  
ATOM   1782  N   ALA   244       0.346   7.165 -31.457  1.00 20.09           N  
ATOM   1783  CA  ALA   244       0.626   8.120 -30.388  1.00 18.31           C  
ATOM   1784  C   ALA   244      -0.606   8.961 -30.067  1.00 20.03           C  
ATOM   1785  CB  ALA   244       1.796   9.022 -30.772  1.00 18.67           C  
ATOM   1786  O   ALA   244      -0.970   9.857 -30.832  1.00 19.40           O  
ATOM   1787  N   GLY   245      -1.914   8.357 -29.911  1.00 20.58           N  
ATOM   1788  CA  GLY   245      -2.706   8.881 -28.809  1.00 17.96           C  
ATOM   1789  C   GLY   245      -2.020   8.744 -27.463  1.00 20.61           C  
ATOM   1790  O   GLY   245      -2.622   8.269 -26.498  1.00 19.80           O  
ATOM   1791  N   LEU   246      -0.728   8.677 -27.414  1.00 18.83           N  
ATOM   1792  CA  LEU   246       0.105   9.073 -26.284  1.00 17.63           C  
ATOM   1793  C   LEU   246       0.071  10.584 -26.086  1.00 18.69           C  
ATOM   1794  CB  LEU   246       1.548   8.606 -26.493  1.00 17.18           C  
ATOM   1795  O   LEU   246       0.387  11.342 -27.007  1.00 18.11           O  
ATOM   1796  CG  LEU   246       1.820   7.119 -26.259  1.00 11.46           C  
ATOM   1797  CD1 LEU   246       3.112   6.701 -26.954  1.00  8.22           C  
ATOM   1798  CD2 LEU   246       1.887   6.815 -24.767  1.00  9.13           C  
ATOM   1799  N   TYR   247      -0.901  11.109 -25.838  1.00 19.16           N  
ATOM   1800  CA  TYR   247      -1.136  12.445 -25.301  1.00 18.72           C  
ATOM   1801  C   TYR   247      -2.105  13.224 -26.183  1.00 19.31           C  
ATOM   1802  CB  TYR   247       0.183  13.211 -25.169  1.00 18.05           C  
ATOM   1803  O   TYR   247      -1.708  13.780 -27.210  1.00 18.99           O  
ATOM   1804  CG  TYR   247       0.984  12.836 -23.946  1.00 17.65           C  
ATOM   1805  CD1 TYR   247       0.725  13.426 -22.711  1.00 12.36           C  
ATOM   1806  CD2 TYR   247       2.001  11.891 -24.023  1.00 12.38           C  
ATOM   1807  CE1 TYR   247       1.461  13.085 -21.582  1.00 10.44           C  
ATOM   1808  CE2 TYR   247       2.744  11.542 -22.900  1.00 11.56           C  
ATOM   1809  OH  TYR   247       3.199  11.801 -20.571  1.00  8.62           O  
ATOM   1810  CZ  TYR   247       2.467  12.143 -21.686  1.00 13.66           C  
ATOM   1811  N   ASN   248      -3.327  12.599 -26.429  1.00 19.90           N  
ATOM   1812  CA  ASN   248      -4.570  13.353 -26.547  1.00 19.44           C  
ATOM   1813  C   ASN   248      -5.769  12.535 -26.077  1.00 19.37           C  
ATOM   1814  CB  ASN   248      -4.779  13.821 -27.989  1.00 17.63           C  
ATOM   1815  O   ASN   248      -6.251  11.661 -26.799  1.00 18.51           O  
ATOM   1816  CG  ASN   248      -5.544  15.127 -28.073  1.00 14.02           C  
ATOM   1817  ND2 ASN   248      -5.509  15.761 -29.240  1.00 11.24           N  
ATOM   1818  OD1 ASN   248      -6.161  15.564 -27.098  1.00 10.03           O  
ATOM   1819  N   PRO   249      -5.945  12.094 -24.833  1.00 19.64           N  
ATOM   1820  CA  PRO   249      -7.389  11.958 -24.628  1.00 18.31           C  
ATOM   1821  C   PRO   249      -8.165  13.204 -25.049  1.00 19.64           C  
ATOM   1822  CB  PRO   249      -7.511  11.722 -23.120  1.00 18.46           C  
ATOM   1823  O   PRO   249      -9.398  13.213 -25.002  1.00 18.72           O  
ATOM   1824  CG  PRO   249      -6.261  12.301 -22.541  1.00 17.81           C  
ATOM   1825  CD  PRO   249      -5.197  12.297 -23.601  1.00 18.73           C  
ATOM   1826  N   MET   250      -7.541  14.088 -25.886  1.00 14.64           N  
ATOM   1827  CA  MET   250      -8.276  15.200 -26.481  1.00 17.36           C  
ATOM   1828  C   MET   250      -7.947  15.339 -27.963  1.00 14.97           C  
ATOM   1829  CB  MET   250      -7.961  16.506 -25.750  1.00 12.06           C  
ATOM   1830  O   MET   250      -6.815  15.664 -28.324  1.00 14.84           O  
ATOM   1831  CG  MET   250      -8.741  16.690 -24.458  1.00  6.68           C  
ATOM   1832  SD  MET   250      -8.635  18.403 -23.811  1.00 14.27           S  
ATOM   1833  CE  MET   250      -9.890  18.329 -22.502  1.00  7.68           C  
ATOM   1834  N   GLN   251      -8.368  14.395 -28.894  1.00 19.51           N  
ATOM   1835  CA  GLN   251      -8.985  14.558 -30.206  1.00 19.23           C  
ATOM   1836  C   GLN   251      -9.318  13.205 -30.829  1.00 18.99           C  
ATOM   1837  CB  GLN   251      -8.068  15.353 -31.136  1.00 17.38           C  
ATOM   1838  O   GLN   251      -8.419  12.447 -31.198  1.00 18.31           O  
ATOM   1839  CG  GLN   251      -8.231  16.863 -31.017  1.00 13.39           C  
ATOM   1840  CD  GLN   251      -7.418  17.624 -32.048  1.00  7.94           C  
ATOM   1841  NE2 GLN   251      -7.683  18.920 -32.173  1.00  9.22           N  
ATOM   1842  OE1 GLN   251      -6.559  17.051 -32.726  1.00 11.04           O  
ATOM   1843  N   VAL   252     -10.418  12.503 -30.426  1.00 18.98           N  
ATOM   1844  CA  VAL   252     -11.312  11.933 -31.429  1.00 18.28           C  
ATOM   1845  C   VAL   252     -12.016  13.054 -32.190  1.00 18.82           C  
ATOM   1846  CB  VAL   252     -12.354  10.988 -30.788  1.00 17.74           C  
ATOM   1847  O   VAL   252     -12.922  13.701 -31.659  1.00 17.92           O  
ATOM   1848  CG1 VAL   252     -13.131  10.232 -31.865  1.00 13.39           C  
ATOM   1849  CG2 VAL   252     -11.671  10.011 -29.833  1.00 16.12           C  
ATOM   1850  N   ASN   253     -11.252  13.876 -32.770  1.00 13.53           N  
ATOM   1851  CA  ASN   253     -11.717  14.480 -34.014  1.00 19.18           C  
ATOM   1852  C   ASN   253     -11.343  13.629 -35.224  1.00 15.32           C  
ATOM   1853  CB  ASN   253     -11.155  15.895 -34.166  1.00 11.12           C  
ATOM   1854  O   ASN   253     -10.173  13.561 -35.603  1.00 14.84           O  
ATOM   1855  CG  ASN   253     -12.022  16.943 -33.496  1.00  6.17           C  
ATOM   1856  ND2 ASN   253     -11.431  18.091 -33.184  1.00  9.47           N  
ATOM   1857  OD1 ASN   253     -13.213  16.723 -33.260  1.00  8.55           O  
ATOM   1858  N   GLY   254     -11.936  12.568 -35.518  1.00 20.91           N  
ATOM   1859  CA  GLY   254     -12.220  12.266 -36.912  1.00 19.35           C  
ATOM   1860  C   GLY   254     -13.009  10.984 -37.097  1.00 20.78           C  
ATOM   1861  O   GLY   254     -12.650   9.943 -36.542  1.00 19.97           O  
ATOM   1862  N   ASN   255     -14.270  10.966 -37.165  1.00 16.23           N  
ATOM   1863  CA  ASN   255     -15.224  10.305 -38.048  1.00 19.46           C  
ATOM   1864  C   ASN   255     -15.383   8.828 -37.697  1.00 15.57           C  
ATOM   1865  CB  ASN   255     -14.799  10.460 -39.510  1.00 14.32           C  
ATOM   1866  O   ASN   255     -14.409   8.073 -37.716  1.00 15.17           O  
ATOM   1867  CG  ASN   255     -15.367  11.710 -40.153  1.00  8.57           C  
ATOM   1868  ND2 ASN   255     -14.713  12.183 -41.207  1.00 10.74           N  
ATOM   1869  OD1 ASN   255     -16.384  12.246 -39.706  1.00  9.08           O  
ATOM   1870  N   LEU   256     -16.377   8.412 -36.841  1.00 19.14           N  
ATOM   1871  CA  LEU   256     -17.478   7.455 -36.815  1.00 17.45           C  
ATOM   1872  C   LEU   256     -17.687   6.830 -38.190  1.00 19.14           C  
ATOM   1873  CB  LEU   256     -18.768   8.135 -36.348  1.00 18.20           C  
ATOM   1874  O   LEU   256     -18.261   7.460 -39.082  1.00 18.83           O  
ATOM   1875  CG  LEU   256     -18.902   8.374 -34.844  1.00 18.18           C  
ATOM   1876  CD1 LEU   256     -19.940   9.457 -34.570  1.00 15.56           C  
ATOM   1877  CD2 LEU   256     -19.270   7.079 -34.127  1.00 16.48           C  
ATOM   1878  N   GLY   257     -16.575   5.881 -38.674  1.00 19.78           N  
ATOM   1879  CA  GLY   257     -16.837   5.195 -39.929  1.00 17.54           C  
ATOM   1880  C   GLY   257     -16.058   3.902 -40.077  1.00 19.59           C  
ATOM   1881  O   GLY   257     -14.826   3.906 -40.046  1.00 19.14           O  
ATOM   1882  N   SER   258     -16.330   2.633 -39.303  1.00 19.44           N  
ATOM   1883  CA  SER   258     -16.333   1.280 -39.850  1.00 18.04           C  
ATOM   1884  C   SER   258     -15.634   0.303 -38.911  1.00 18.95           C  
ATOM   1885  CB  SER   258     -15.657   1.254 -41.221  1.00 17.53           C  
ATOM   1886  O   SER   258     -14.518   0.562 -38.456  1.00 18.63           O  
ATOM   1887  OG  SER   258     -14.330   1.746 -41.138  1.00 11.22           O  
ATOM   1888  N   LEU   259     -16.327  -0.393 -37.836  1.00 19.28           N  
ATOM   1889  CA  LEU   259     -16.292  -1.651 -37.099  1.00 17.96           C  
ATOM   1890  C   LEU   259     -15.585  -2.735 -37.906  1.00 19.43           C  
ATOM   1891  CB  LEU   259     -17.710  -2.106 -36.745  1.00 18.55           C  
ATOM   1892  O   LEU   259     -16.146  -3.262 -38.870  1.00 19.45           O  
ATOM   1893  CG  LEU   259     -18.382  -1.382 -35.577  1.00 18.82           C  
ATOM   1894  CD1 LEU   259     -19.899  -1.504 -35.680  1.00 16.01           C  
ATOM   1895  CD2 LEU   259     -17.885  -1.938 -34.246  1.00 16.93           C  
ATOM   1896  N   SER   260     -14.078  -2.714 -37.968  1.00 19.24           N  
ATOM   1897  CA  SER   260     -13.347  -3.774 -38.654  1.00 18.71           C  
ATOM   1898  C   SER   260     -12.124  -4.210 -37.854  1.00 18.99           C  
ATOM   1899  CB  SER   260     -12.917  -3.313 -40.048  1.00 17.45           C  
ATOM   1900  O   SER   260     -11.348  -3.373 -37.390  1.00 18.77           O  
ATOM   1901  OG  SER   260     -11.902  -2.327 -39.960  1.00 10.61           O  
ATOM   1902  N   SER   261     -12.306  -5.342 -36.864  1.00 18.72           N  
ATOM   1903  CA  SER   261     -11.543  -6.515 -36.451  1.00 17.66           C  
ATOM   1904  C   SER   261     -10.051  -6.210 -36.389  1.00 18.77           C  
ATOM   1905  CB  SER   261     -11.794  -7.682 -37.406  1.00 17.16           C  
ATOM   1906  O   SER   261      -9.394  -6.081 -37.424  1.00 18.68           O  
ATOM   1907  OG  SER   261     -11.438  -7.332 -38.733  1.00 11.53           O  
ATOM   1908  N   GLU   262      -9.631  -5.307 -35.563  1.00 20.58           N  
ATOM   1909  CA  GLU   262      -8.316  -5.020 -35.000  1.00 19.86           C  
ATOM   1910  C   GLU   262      -8.374  -4.932 -33.477  1.00 20.46           C  
ATOM   1911  CB  GLU   262      -7.754  -3.719 -35.580  1.00 19.11           C  
ATOM   1912  O   GLU   262      -9.195  -4.197 -32.924  1.00 19.68           O  
ATOM   1913  CG  GLU   262      -7.339  -3.826 -37.041  1.00 17.14           C  
ATOM   1914  CD  GLU   262      -6.739  -2.542 -37.589  1.00 10.23           C  
ATOM   1915  OE1 GLU   262      -6.691  -1.531 -36.853  1.00 12.31           O  
ATOM   1916  OE2 GLU   262      -6.314  -2.546 -38.766  1.00 11.96           O  
ATOM   1917  N   ALA   263      -8.387  -6.123 -32.835  1.00 21.09           N  
ATOM   1918  CA  ALA   263      -7.892  -6.127 -31.461  1.00 19.93           C  
ATOM   1919  C   ALA   263      -7.513  -4.719 -31.010  1.00 20.88           C  
ATOM   1920  CB  ALA   263      -6.695  -7.065 -31.329  1.00 19.26           C  
ATOM   1921  O   ALA   263      -6.593  -4.111 -31.562  1.00 20.16           O  
ATOM   1922  N   TYR   264      -8.458  -3.672 -31.297  1.00 21.64           N  
ATOM   1923  CA  TYR   264      -8.182  -2.527 -30.436  1.00 20.47           C  
ATOM   1924  C   TYR   264      -7.372  -2.945 -29.215  1.00 21.55           C  
ATOM   1925  CB  TYR   264      -9.488  -1.861 -29.992  1.00 19.96           C  
ATOM   1926  O   TYR   264      -7.792  -3.818 -28.452  1.00 20.61           O  
ATOM   1927  CG  TYR   264     -10.185  -1.098 -31.093  1.00 18.26           C  
ATOM   1928  CD1 TYR   264      -9.846   0.224 -31.373  1.00 10.45           C  
ATOM   1929  CD2 TYR   264     -11.183  -1.697 -31.854  1.00 11.11           C  
ATOM   1930  CE1 TYR   264     -10.487   0.931 -32.385  1.00 10.12           C  
ATOM   1931  CE2 TYR   264     -11.831  -0.999 -32.868  1.00 11.45           C  
ATOM   1932  OH  TYR   264     -12.113   1.008 -34.129  1.00  8.55           O  
ATOM   1933  CZ  TYR   264     -11.476   0.312 -33.126  1.00 10.35           C  
ATOM   1934  N   TYR   265      -5.955  -3.403 -29.431  1.00 20.67           N  
ATOM   1935  CA  TYR   265      -5.009  -3.172 -28.345  1.00 20.05           C  
ATOM   1936  C   TYR   265      -5.472  -2.028 -27.452  1.00 20.62           C  
ATOM   1937  CB  TYR   265      -3.615  -2.869 -28.901  1.00 18.90           C  
ATOM   1938  O   TYR   265      -5.453  -0.865 -27.862  1.00 19.81           O  
ATOM   1939  CG  TYR   265      -2.885  -4.089 -29.408  1.00 15.17           C  
ATOM   1940  CD1 TYR   265      -2.142  -4.889 -28.543  1.00  7.98           C  
ATOM   1941  CD2 TYR   265      -2.935  -4.443 -30.752  1.00  8.68           C  
ATOM   1942  CE1 TYR   265      -1.466  -6.013 -29.006  1.00  7.95           C  
ATOM   1943  CE2 TYR   265      -2.262  -5.565 -31.226  1.00  8.72           C  
ATOM   1944  OH  TYR   265      -0.864  -7.454 -30.810  1.00  7.24           O  
ATOM   1945  CZ  TYR   265      -1.532  -6.343 -30.346  1.00  7.35           C  
ATOM   1946  N   HIS   266      -6.822  -2.125 -27.096  1.00 19.42           N  
ATOM   1947  CA  HIS   266      -7.220  -1.435 -25.874  1.00 19.27           C  
ATOM   1948  C   HIS   266      -6.074  -1.388 -24.869  1.00 19.33           C  
ATOM   1949  CB  HIS   266      -8.440  -2.115 -25.249  1.00 17.26           C  
ATOM   1950  O   HIS   266      -5.553  -2.430 -24.467  1.00 18.38           O  
ATOM   1951  CG  HIS   266      -9.744  -1.533 -25.692  1.00 11.47           C  
ATOM   1952  CD2 HIS   266     -10.641  -1.959 -26.612  1.00  9.09           C  
ATOM   1953  ND1 HIS   266     -10.253  -0.364 -25.169  1.00 13.10           N  
ATOM   1954  CE1 HIS   266     -11.411  -0.097 -25.750  1.00  8.20           C  
ATOM   1955  NE2 HIS   266     -11.669  -1.049 -26.630  1.00  9.59           N  
ATOM   1956  N   PRO   267      -4.880  -0.445 -25.122  1.00 21.19           N  
ATOM   1957  CA  PRO   267      -4.361  -0.528 -23.755  1.00 19.15           C  
ATOM   1958  C   PRO   267      -5.317  -1.246 -22.804  1.00 21.05           C  
ATOM   1959  CB  PRO   267      -4.190   0.939 -23.353  1.00 19.35           C  
ATOM   1960  O   PRO   267      -6.457  -0.811 -22.625  1.00 20.07           O  
ATOM   1961  CG  PRO   267      -5.050   1.700 -24.310  1.00 17.66           C  
ATOM   1962  CD  PRO   267      -5.319   0.831 -25.504  1.00 14.69           C  
ATOM   1963  N   VAL   268      -5.730  -2.559 -23.164  1.00 21.24           N  
ATOM   1964  CA  VAL   268      -6.156  -3.223 -21.936  1.00 18.95           C  
ATOM   1965  C   VAL   268      -5.598  -2.479 -20.726  1.00 21.09           C  
ATOM   1966  CB  VAL   268      -5.709  -4.702 -21.906  1.00 19.19           C  
ATOM   1967  O   VAL   268      -4.389  -2.251 -20.632  1.00 20.11           O  
ATOM   1968  CG1 VAL   268      -6.354  -5.436 -20.732  1.00 12.17           C  
ATOM   1969  CG2 VAL   268      -6.054  -5.390 -23.225  1.00 10.84           C  
ATOM   1970  N   ILE   269      -5.946  -1.025 -20.632  1.00 19.84           N  
ATOM   1971  CA  ILE   269      -5.721  -0.459 -19.307  1.00 17.58           C  
ATOM   1972  C   ILE   269      -5.214  -1.545 -18.361  1.00 19.81           C  
ATOM   1973  CB  ILE   269      -7.007   0.186 -18.742  1.00 18.09           C  
ATOM   1974  O   ILE   269      -6.004  -2.317 -17.811  1.00 18.89           O  
ATOM   1975  CG1 ILE   269      -7.550   1.237 -19.718  1.00 12.01           C  
ATOM   1976  CG2 ILE   269      -6.742   0.802 -17.365  1.00 10.51           C  
ATOM   1977  CD1 ILE   269      -8.872   1.857 -19.287  1.00 10.57           C  
ATOM   1978  N   TRP   270      -4.494  -2.598 -19.014  1.00 15.42           N  
ATOM   1979  CA  TRP   270      -3.724  -3.715 -18.477  1.00 18.57           C  
ATOM   1980  C   TRP   270      -2.242  -3.365 -18.397  1.00 18.85           C  
ATOM   1981  CB  TRP   270      -3.921  -4.967 -19.335  1.00 15.10           C  
ATOM   1982  O   TRP   270      -1.390  -4.138 -18.844  1.00 17.40           O  
ATOM   1983  CG  TRP   270      -5.317  -5.513 -19.304  1.00  8.14           C  
ATOM   1984  CD1 TRP   270      -6.381  -5.098 -20.055  1.00  7.32           C  
ATOM   1985  CD2 TRP   270      -5.800  -6.574 -18.475  1.00  7.31           C  
ATOM   1986  CE2 TRP   270      -7.169  -6.750 -18.777  1.00  7.05           C  
ATOM   1987  CE3 TRP   270      -5.208  -7.395 -17.505  1.00 16.40           C  
ATOM   1988  NE1 TRP   270      -7.498  -5.838 -19.743  1.00 17.03           N  
ATOM   1989  CH2 TRP   270      -7.352  -8.504 -17.198  1.00 13.50           C  
ATOM   1990  CZ2 TRP   270      -7.956  -7.715 -18.142  1.00 15.12           C  
ATOM   1991  CZ3 TRP   270      -5.993  -8.354 -16.875  1.00 14.29           C  
ATOM   1992  N   GLY   271      -1.926  -2.130 -17.908  1.00 20.75           N  
ATOM   1993  CA  GLY   271      -0.693  -1.562 -17.386  1.00 18.15           C  
ATOM   1994  C   GLY   271      -0.903  -0.248 -16.658  1.00 20.66           C  
ATOM   1995  O   GLY   271       0.026   0.554 -16.533  1.00 19.77           O  
ATOM   1996  N   ARG   272      -2.191   0.025 -16.112  1.00 19.09           N  
ATOM   1997  CA  ARG   272      -2.279   1.218 -15.276  1.00 16.16           C  
ATOM   1998  C   ARG   272      -2.227   0.855 -13.796  1.00 19.01           C  
ATOM   1999  CB  ARG   272      -3.563   1.994 -15.580  1.00 17.44           C  
ATOM   2000  O   ARG   272      -2.137   1.736 -12.938  1.00 18.26           O  
ATOM   2001  CG  ARG   272      -3.369   3.147 -16.552  1.00 12.05           C  
ATOM   2002  CD  ARG   272      -4.660   3.925 -16.768  1.00  7.97           C  
ATOM   2003  NE  ARG   272      -4.484   5.004 -17.736  1.00  8.00           N  
ATOM   2004  NH1 ARG   272      -6.609   5.870 -17.468  1.00  9.53           N  
ATOM   2005  NH2 ARG   272      -5.147   6.843 -18.941  1.00  5.98           N  
ATOM   2006  CZ  ARG   272      -5.414   5.903 -18.046  1.00  9.46           C  
ATOM   2007  N   ALA   273      -1.655  -0.198 -13.423  1.00 17.15           N  
ATOM   2008  CA  ALA   273      -0.987  -0.530 -12.168  1.00 16.49           C  
ATOM   2009  C   ALA   273       0.365  -1.189 -12.423  1.00 16.85           C  
ATOM   2010  CB  ALA   273      -1.869  -1.444 -11.321  1.00 15.12           C  
ATOM   2011  O   ALA   273       1.277  -1.090 -11.599  1.00 16.10           O  
ATOM   2012  N   LEU   274       0.801  -1.178 -13.691  1.00 19.80           N  
ATOM   2013  CA  LEU   274       2.162  -1.628 -13.960  1.00 17.39           C  
ATOM   2014  C   LEU   274       2.753  -0.887 -15.154  1.00 19.85           C  
ATOM   2015  CB  LEU   274       2.186  -3.137 -14.218  1.00 18.34           C  
ATOM   2016  O   LEU   274       3.917  -1.096 -15.506  1.00 19.14           O  
ATOM   2017  CG  LEU   274       2.336  -4.033 -12.987  1.00 16.55           C  
ATOM   2018  CD1 LEU   274       1.639  -5.370 -13.217  1.00 11.68           C  
ATOM   2019  CD2 LEU   274       3.809  -4.242 -12.654  1.00 12.22           C  
ATOM   2020  N   ILE   275       2.194   0.431 -15.408  1.00 19.69           N  
ATOM   2021  CA  ILE   275       2.807   1.441 -16.264  1.00 18.50           C  
ATOM   2022  C   ILE   275       2.004   2.738 -16.188  1.00 19.75           C  
ATOM   2023  CB  ILE   275       2.905   0.957 -17.728  1.00 18.10           C  
ATOM   2024  O   ILE   275       0.985   2.885 -16.866  1.00 19.06           O  
ATOM   2025  CG1 ILE   275       3.657  -0.377 -17.800  1.00 11.61           C  
ATOM   2026  CG2 ILE   275       3.583   2.016 -18.603  1.00  9.90           C  
ATOM   2027  CD1 ILE   275       3.689  -0.996 -19.191  1.00 10.47           C  
ATOM   2028  N   ASN   276       1.550   3.135 -14.962  1.00 18.51           N  
ATOM   2029  CA  ASN   276       1.616   4.592 -14.912  1.00 17.76           C  
ATOM   2030  C   ASN   276       3.013   5.077 -14.537  1.00 18.03           C  
ATOM   2031  CB  ASN   276       0.581   5.142 -13.928  1.00 16.28           C  
ATOM   2032  O   ASN   276       3.384   5.069 -13.362  1.00 17.37           O  
ATOM   2033  CG  ASN   276      -0.425   6.062 -14.591  1.00 11.82           C  
ATOM   2034  ND2 ASN   276      -1.512   6.358 -13.888  1.00 11.20           N  
ATOM   2035  OD1 ASN   276      -0.227   6.501 -15.727  1.00 10.04           O  
ATOM   2036  N   THR   277       4.044   4.687 -15.174  1.00 18.39           N  
ATOM   2037  CA  THR   277       5.057   5.730 -15.297  1.00 17.63           C  
ATOM   2038  C   THR   277       4.491   6.953 -16.013  1.00 18.34           C  
ATOM   2039  CB  THR   277       6.297   5.218 -16.053  1.00 16.25           C  
ATOM   2040  O   THR   277       5.178   7.966 -16.160  1.00 17.68           O  
ATOM   2041  CG2 THR   277       7.084   4.221 -15.208  1.00  8.10           C  
ATOM   2042  OG1 THR   277       5.880   4.576 -17.264  1.00 11.34           O  
ATOM   2043  N   THR   278       3.112   6.971 -16.371  1.00 18.97           N  
ATOM   2044  CA  THR   278       2.597   8.272 -16.784  1.00 18.08           C  
ATOM   2045  C   THR   278       1.747   8.893 -15.679  1.00 19.00           C  
ATOM   2046  CB  THR   278       1.763   8.158 -18.074  1.00 17.43           C  
ATOM   2047  O   THR   278       1.496  10.099 -15.686  1.00 18.27           O  
ATOM   2048  CG2 THR   278       2.040   9.327 -19.013  1.00  7.92           C  
ATOM   2049  OG1 THR   278       2.092   6.934 -18.742  1.00 11.02           O  
ATOM   2050  N   LEU   279       1.713   8.315 -14.577  1.00 17.37           N  
ATOM   2051  CA  LEU   279       1.251   9.100 -13.437  1.00 16.58           C  
ATOM   2052  C   LEU   279       2.368   9.282 -12.415  1.00 17.13           C  
ATOM   2053  CB  LEU   279       0.044   8.428 -12.777  1.00 14.63           C  
ATOM   2054  O   LEU   279       2.292  10.164 -11.556  1.00 16.38           O  
ATOM   2055  CG  LEU   279      -1.334   8.886 -13.259  1.00  6.42           C  
ATOM   2056  CD1 LEU   279      -2.331   7.735 -13.182  1.00  7.29           C  
ATOM   2057  CD2 LEU   279      -1.819  10.076 -12.439  1.00  7.80           C  
ATOM   2058  N   ILE   280       3.584   8.503 -12.724  1.00 17.55           N  
ATOM   2059  CA  ILE   280       4.809   8.962 -12.078  1.00 16.50           C  
ATOM   2060  C   ILE   280       5.477  10.033 -12.938  1.00 17.08           C  
ATOM   2061  CB  ILE   280       5.786   7.792 -11.825  1.00 15.50           C  
ATOM   2062  O   ILE   280       6.101  10.958 -12.413  1.00 16.52           O  
ATOM   2063  CG1 ILE   280       5.140   6.744 -10.911  1.00  9.62           C  
ATOM   2064  CG2 ILE   280       7.100   8.305 -11.227  1.00  7.97           C  
ATOM   2065  CD1 ILE   280       5.976   5.486 -10.724  1.00  7.84           C  
ATOM   2066  N   ASP   281       4.962  10.195 -14.187  1.00 16.56           N  
ATOM   2067  CA  ASP   281       5.506  11.303 -14.966  1.00 17.56           C  
ATOM   2068  C   ASP   281       4.494  12.440 -15.085  1.00 16.83           C  
ATOM   2069  CB  ASP   281       5.927  10.825 -16.358  1.00 14.56           C  
ATOM   2070  O   ASP   281       4.856  13.566 -15.432  1.00 16.18           O  
ATOM   2071  CG  ASP   281       7.367  10.345 -16.410  1.00  8.67           C  
ATOM   2072  OD1 ASP   281       8.167  10.719 -15.526  1.00  8.87           O  
ATOM   2073  OD2 ASP   281       7.705   9.589 -17.347  1.00  9.41           O  
ATOM   2074  N   THR   282       3.235  12.299 -14.633  1.00 17.64           N  
ATOM   2075  CA  THR   282       2.445  13.524 -14.571  1.00 17.69           C  
ATOM   2076  C   THR   282       2.360  14.041 -13.138  1.00 17.25           C  
ATOM   2077  CB  THR   282       1.025  13.302 -15.125  1.00 15.18           C  
ATOM   2078  O   THR   282       1.868  15.146 -12.899  1.00 16.45           O  
ATOM   2079  CG2 THR   282       0.863  13.947 -16.497  1.00  7.85           C  
ATOM   2080  OG1 THR   282       0.778  11.895 -15.238  1.00 11.18           O  
ATOM   2081  N   TYR   283       2.993  13.376 -12.208  1.00 17.57           N  
ATOM   2082  CA  TYR   283       3.248  14.017 -10.923  1.00 17.19           C  
ATOM   2083  C   TYR   283       4.640  14.639 -10.891  1.00 16.97           C  
ATOM   2084  CB  TYR   283       3.101  13.008  -9.780  1.00 16.17           C  
ATOM   2085  O   TYR   283       4.960  15.412  -9.985  1.00 16.44           O  
ATOM   2086  CG  TYR   283       1.671  12.770  -9.361  1.00 14.28           C  
ATOM   2087  CD1 TYR   283       1.026  13.642  -8.486  1.00  8.92           C  
ATOM   2088  CD2 TYR   283       0.961  11.674  -9.838  1.00  9.94           C  
ATOM   2089  CE1 TYR   283      -0.291  13.426  -8.095  1.00  7.76           C  
ATOM   2090  CE2 TYR   283      -0.357  11.448  -9.455  1.00  9.01           C  
ATOM   2091  OH  TYR   283      -2.278  12.109  -8.202  1.00  7.58           O  
ATOM   2092  CZ  TYR   283      -0.974  12.328  -8.585  1.00  9.28           C  
ATOM   2093  N   ALA   284       5.347  14.611 -12.057  1.00 18.23           N  
ATOM   2094  CA  ALA   284       6.651  15.270 -12.072  1.00 15.90           C  
ATOM   2095  C   ALA   284       6.649  16.467 -13.018  1.00 17.84           C  
ATOM   2096  CB  ALA   284       7.742  14.280 -12.472  1.00 16.73           C  
ATOM   2097  O   ALA   284       6.417  16.317 -14.220  1.00 17.47           O  
ATOM   2098  N   SER   285       5.683  17.404 -12.870  1.00 17.63           N  
ATOM   2099  CA  SER   285       5.982  18.765 -13.304  1.00 16.66           C  
ATOM   2100  C   SER   285       4.883  19.310 -14.210  1.00 17.24           C  
ATOM   2101  CB  SER   285       7.325  18.813 -14.032  1.00 16.26           C  
ATOM   2102  O   SER   285       4.635  18.766 -15.289  1.00 17.23           O  
ATOM   2103  OG  SER   285       7.290  18.020 -15.206  1.00 10.81           O  
ATOM   2104  N   GLY   286       3.557  19.759 -13.715  1.00 19.45           N  
ATOM   2105  CA  GLY   286       2.680  20.827 -14.167  1.00 16.59           C  
ATOM   2106  C   GLY   286       1.213  20.548 -13.900  1.00 19.11           C  
ATOM   2107  O   GLY   286       0.734  19.436 -14.134  1.00 18.54           O  
ATOM   2108  N   SER   287       0.501  21.159 -12.866  1.00 16.57           N  
ATOM   2109  CA  SER   287      -0.807  21.768 -12.648  1.00 16.35           C  
ATOM   2110  C   SER   287      -1.572  21.918 -13.958  1.00 16.19           C  
ATOM   2111  CB  SER   287      -0.657  23.133 -11.975  1.00 14.90           C  
ATOM   2112  O   SER   287      -1.333  22.858 -14.719  1.00 16.40           O  
ATOM   2113  OG  SER   287       0.535  23.774 -12.397  1.00 10.17           O  
ATOM   2114  N   VAL   288      -2.057  20.828 -14.584  1.00 15.66           N  
ATOM   2115  CA  VAL   288      -3.324  20.831 -15.307  1.00 17.27           C  
ATOM   2116  C   VAL   288      -4.300  19.860 -14.645  1.00 14.41           C  
ATOM   2117  CB  VAL   288      -3.130  20.459 -16.794  1.00 12.44           C  
ATOM   2118  O   VAL   288      -3.978  18.687 -14.445  1.00 13.64           O  
ATOM   2119  CG1 VAL   288      -4.400  20.745 -17.593  1.00  9.40           C  
ATOM   2120  CG2 VAL   288      -1.942  21.218 -17.382  1.00  7.78           C  
ATOM   2121  N   PRO   289      -5.284  20.182 -13.745  1.00 19.57           N  
ATOM   2122  CA  PRO   289      -6.480  19.336 -13.736  1.00 17.88           C  
ATOM   2123  C   PRO   289      -6.646  18.536 -15.027  1.00 19.29           C  
ATOM   2124  CB  PRO   289      -7.622  20.341 -13.566  1.00 17.75           C  
ATOM   2125  O   PRO   289      -6.704  19.117 -16.114  1.00 18.80           O  
ATOM   2126  CG  PRO   289      -7.062  21.641 -14.046  1.00 16.52           C  
ATOM   2127  CD  PRO   289      -5.565  21.582 -13.944  1.00 13.82           C  
ATOM   2128  N   PHE   290      -5.906  17.659 -15.393  1.00 15.36           N  
ATOM   2129  CA  PHE   290      -6.515  16.921 -16.493  1.00 17.48           C  
ATOM   2130  C   PHE   290      -7.740  16.151 -16.014  1.00 15.98           C  
ATOM   2131  CB  PHE   290      -5.503  15.959 -17.123  1.00 12.18           C  
ATOM   2132  O   PHE   290      -7.661  15.384 -15.052  1.00 15.06           O  
ATOM   2133  CG  PHE   290      -4.519  16.631 -18.042  1.00  5.84           C  
ATOM   2134  CD1 PHE   290      -4.819  16.821 -19.385  1.00  7.10           C  
ATOM   2135  CD2 PHE   290      -3.292  17.072 -17.563  1.00  7.21           C  
ATOM   2136  CE1 PHE   290      -3.910  17.442 -20.239  1.00  7.11           C  
ATOM   2137  CE2 PHE   290      -2.379  17.694 -18.409  1.00  7.21           C  
ATOM   2138  CZ  PHE   290      -2.689  17.877 -19.747  1.00  6.90           C  
ATOM   2139  N   THR   291      -9.001  16.783 -15.930  1.00 16.22           N  
ATOM   2140  CA  THR   291     -10.177  16.148 -16.515  1.00 17.93           C  
ATOM   2141  C   THR   291      -9.770  15.143 -17.590  1.00 15.78           C  
ATOM   2142  CB  THR   291     -11.133  17.192 -17.121  1.00 12.35           C  
ATOM   2143  O   THR   291      -9.097  15.501 -18.558  1.00 14.61           O  
ATOM   2144  CG2 THR   291     -12.589  16.832 -16.842  1.00  7.76           C  
ATOM   2145  OG1 THR   291     -10.852  18.476 -16.549  1.00 11.36           O  
ATOM   2146  N   PHE   292      -9.298  13.919 -17.144  1.00 13.39           N  
ATOM   2147  CA  PHE   292      -9.619  12.975 -18.208  1.00 18.93           C  
ATOM   2148  C   PHE   292     -11.074  13.117 -18.638  1.00 14.79           C  
ATOM   2149  CB  PHE   292      -9.344  11.538 -17.754  1.00 11.17           C  
ATOM   2150  O   PHE   292     -11.987  12.918 -17.833  1.00 13.84           O  
ATOM   2151  CG  PHE   292      -7.892  11.148 -17.818  1.00  6.89           C  
ATOM   2152  CD1 PHE   292      -7.353  10.610 -18.980  1.00  7.39           C  
ATOM   2153  CD2 PHE   292      -7.065  11.321 -16.715  1.00  7.70           C  
ATOM   2154  CE1 PHE   292      -6.009  10.248 -19.042  1.00  7.63           C  
ATOM   2155  CE2 PHE   292      -5.721  10.962 -16.770  1.00  8.01           C  
ATOM   2156  CZ  PHE   292      -5.196  10.425 -17.934  1.00  7.01           C  
ATOM   2157  N   GLN   293     -11.471  14.032 -19.477  1.00 17.81           N  
ATOM   2158  CA  GLN   293     -12.370  13.832 -20.609  1.00 18.61           C  
ATOM   2159  C   GLN   293     -11.816  12.787 -21.573  1.00 17.66           C  
ATOM   2160  CB  GLN   293     -12.608  15.152 -21.345  1.00 14.36           C  
ATOM   2161  O   GLN   293     -10.831  13.039 -22.271  1.00 16.59           O  
ATOM   2162  CG  GLN   293     -14.033  15.675 -21.223  1.00  8.34           C  
ATOM   2163  CD  GLN   293     -14.238  16.993 -21.946  1.00  7.44           C  
ATOM   2164  NE2 GLN   293     -15.475  17.477 -21.958  1.00  8.78           N  
ATOM   2165  OE1 GLN   293     -13.291  17.573 -22.488  1.00 10.42           O  
ATOM   2166  N   LEU   294     -11.764  11.449 -21.172  1.00 19.06           N  
ATOM   2167  CA  LEU   294     -11.771  10.491 -22.273  1.00 19.69           C  
ATOM   2168  C   LEU   294     -13.090  10.549 -23.035  1.00 18.73           C  
ATOM   2169  CB  LEU   294     -11.531   9.072 -21.751  1.00 17.20           C  
ATOM   2170  O   LEU   294     -14.147  10.237 -22.481  1.00 18.06           O  
ATOM   2171  CG  LEU   294     -10.079   8.694 -21.458  1.00 15.31           C  
ATOM   2172  CD1 LEU   294     -10.017   7.643 -20.354  1.00  9.76           C  
ATOM   2173  CD2 LEU   294      -9.392   8.189 -22.723  1.00 10.70           C  
ATOM   2174  N   ASN   295     -13.344  11.436 -23.974  1.00 18.85           N  
ATOM   2175  CA  ASN   295     -14.180  11.376 -25.168  1.00 20.24           C  
ATOM   2176  C   ASN   295     -13.913  10.110 -25.977  1.00 19.02           C  
ATOM   2177  CB  ASN   295     -13.963  12.617 -26.038  1.00 16.10           C  
ATOM   2178  O   ASN   295     -12.905  10.017 -26.679  1.00 18.04           O  
ATOM   2179  CG  ASN   295     -14.662  13.844 -25.489  1.00 10.95           C  
ATOM   2180  ND2 ASN   295     -14.102  15.017 -25.760  1.00 11.03           N  
ATOM   2181  OD1 ASN   295     -15.697  13.740 -24.825  1.00  9.48           O  
ATOM   2182  N   TYR   296     -14.296   8.774 -25.484  1.00 19.38           N  
ATOM   2183  CA  TYR   296     -14.545   7.784 -26.525  1.00 21.69           C  
ATOM   2184  C   TYR   296     -16.012   7.784 -26.939  1.00 19.28           C  
ATOM   2185  CB  TYR   296     -14.138   6.387 -26.047  1.00 17.72           C  
ATOM   2186  O   TYR   296     -16.900   7.626 -26.098  1.00 18.88           O  
ATOM   2187  CG  TYR   296     -12.646   6.156 -26.048  1.00 16.32           C  
ATOM   2188  CD1 TYR   296     -11.993   5.695 -27.189  1.00  9.33           C  
ATOM   2189  CD2 TYR   296     -11.886   6.398 -24.908  1.00  9.95           C  
ATOM   2190  CE1 TYR   296     -10.619   5.479 -27.194  1.00  8.86           C  
ATOM   2191  CE2 TYR   296     -10.512   6.186 -24.902  1.00  9.73           C  
ATOM   2192  OH  TYR   296      -8.527   5.515 -26.047  1.00  7.94           O  
ATOM   2193  CZ  TYR   296      -9.888   5.727 -26.048  1.00  9.66           C  
ATOM   2194  N   SER   297     -16.494   8.375 -28.001  1.00 20.06           N  
ATOM   2195  CA  SER   297     -17.460   7.882 -28.977  1.00 19.26           C  
ATOM   2196  C   SER   297     -16.931   6.650 -29.705  1.00 19.91           C  
ATOM   2197  CB  SER   297     -17.804   8.974 -29.990  1.00 17.83           C  
ATOM   2198  O   SER   297     -15.892   6.712 -30.366  1.00 19.19           O  
ATOM   2199  OG  SER   297     -16.646   9.705 -30.355  1.00 12.00           O  
ATOM   2200  N   VAL   298     -16.906   5.318 -29.075  1.00 21.04           N  
ATOM   2201  CA  VAL   298     -16.872   4.092 -29.866  1.00 20.52           C  
ATOM   2202  C   VAL   298     -17.904   4.172 -30.988  1.00 20.91           C  
ATOM   2203  CB  VAL   298     -17.131   2.845 -28.991  1.00 19.82           C  
ATOM   2204  O   VAL   298     -19.105   4.288 -30.729  1.00 20.13           O  
ATOM   2205  CG1 VAL   298     -16.797   1.568 -29.761  1.00 17.21           C  
ATOM   2206  CG2 VAL   298     -16.319   2.922 -27.700  1.00 19.07           C  
ATOM   2207  N   PRO   299     -17.496   4.838 -32.176  1.00 21.32           N  
ATOM   2208  CA  PRO   299     -18.235   4.488 -33.392  1.00 20.42           C  
ATOM   2209  C   PRO   299     -18.282   2.982 -33.641  1.00 21.40           C  
ATOM   2210  CB  PRO   299     -17.452   5.200 -34.497  1.00 19.80           C  
ATOM   2211  O   PRO   299     -17.236   2.343 -33.782  1.00 20.91           O  
ATOM   2212  CG  PRO   299     -16.218   5.709 -33.825  1.00 19.17           C  
ATOM   2213  CD  PRO   299     -16.343   5.462 -32.349  1.00 18.73           C  
ATOM   2214  N   GLY   300     -19.257   2.152 -33.144  1.00 20.66           N  
ATOM   2215  CA  GLY   300     -19.772   0.828 -33.455  1.00 19.86           C  
ATOM   2216  C   GLY   300     -19.830  -0.089 -32.248  1.00 20.14           C  
ATOM   2217  O   GLY   300     -19.459   0.308 -31.141  1.00 19.10           O  
ATOM   2218  N   PRO   301     -20.690  -1.076 -32.184  1.00 22.07           N  
ATOM   2219  CA  PRO   301     -20.593  -2.104 -31.145  1.00 22.32           C  
ATOM   2220  C   PRO   301     -19.153  -2.376 -30.717  1.00 21.86           C  
ATOM   2221  CB  PRO   301     -21.206  -3.338 -31.812  1.00 20.47           C  
ATOM   2222  O   PRO   301     -18.271  -2.534 -31.566  1.00 21.15           O  
ATOM   2223  CG  PRO   301     -21.144  -3.051 -33.278  1.00 20.00           C  
ATOM   2224  CD  PRO   301     -21.008  -1.567 -33.468  1.00 22.24           C  
ATOM   2225  N   LEU   302     -18.690  -2.037 -29.561  1.00 21.39           N  
ATOM   2226  CA  LEU   302     -17.640  -2.743 -28.834  1.00 21.39           C  
ATOM   2227  C   LEU   302     -17.881  -4.249 -28.859  1.00 21.24           C  
ATOM   2228  CB  LEU   302     -17.565  -2.250 -27.387  1.00 19.53           C  
ATOM   2229  O   LEU   302     -18.879  -4.731 -28.317  1.00 20.53           O  
ATOM   2230  CG  LEU   302     -16.163  -2.013 -26.823  1.00 17.72           C  
ATOM   2231  CD1 LEU   302     -15.934  -0.524 -26.582  1.00 11.72           C  
ATOM   2232  CD2 LEU   302     -15.962  -2.806 -25.537  1.00 11.73           C  
ATOM   2233  N   THR   303     -17.508  -5.043 -29.828  1.00 21.39           N  
ATOM   2234  CA  THR   303     -17.263  -6.475 -29.705  1.00 22.00           C  
ATOM   2235  C   THR   303     -16.084  -6.745 -28.774  1.00 21.24           C  
ATOM   2236  CB  THR   303     -16.992  -7.116 -31.079  1.00 19.02           C  
ATOM   2237  O   THR   303     -14.949  -6.375 -29.079  1.00 20.39           O  
ATOM   2238  CG2 THR   303     -17.464  -8.566 -31.113  1.00  9.83           C  
ATOM   2239  OG1 THR   303     -17.687  -6.375 -32.090  1.00 13.32           O  
ATOM   2240  N   ILE   304     -16.145  -6.702 -27.459  1.00 23.16           N  
ATOM   2241  CA  ILE   304     -15.252  -7.454 -26.584  1.00 23.40           C  
ATOM   2242  C   ILE   304     -15.403  -8.949 -26.854  1.00 23.18           C  
ATOM   2243  CB  ILE   304     -15.530  -7.148 -25.095  1.00 21.53           C  
ATOM   2244  O   ILE   304     -16.483  -9.515 -26.664  1.00 22.39           O  
ATOM   2245  CG1 ILE   304     -15.428  -5.641 -24.832  1.00 15.55           C  
ATOM   2246  CG2 ILE   304     -14.567  -7.927 -24.195  1.00 20.14           C  
ATOM   2247  CD1 ILE   304     -15.762  -5.238 -23.402  1.00 20.30           C  
ATOM   2248  N   ASN   305     -14.620  -9.489 -27.797  1.00 21.50           N  
ATOM   2249  CA  ASN   305     -14.380 -10.912 -28.013  1.00 22.70           C  
ATOM   2250  C   ASN   305     -13.942 -11.608 -26.728  1.00 21.37           C  
ATOM   2251  CB  ASN   305     -13.336 -11.120 -29.112  1.00 19.63           C  
ATOM   2252  O   ASN   305     -12.935 -11.233 -26.126  1.00 20.54           O  
ATOM   2253  CG  ASN   305     -13.704 -12.241 -30.064  1.00 18.71           C  
ATOM   2254  ND2 ASN   305     -13.172 -12.185 -31.279  1.00 11.92           N  
ATOM   2255  OD1 ASN   305     -14.461 -13.149 -29.710  1.00 10.74           O  
ATOM   2256  N   MET   306     -14.883 -12.091 -25.897  1.00 19.84           N  
ATOM   2257  CA  MET   306     -14.777 -12.981 -24.745  1.00 21.30           C  
ATOM   2258  C   MET   306     -13.728 -14.062 -24.986  1.00 19.64           C  
ATOM   2259  CB  MET   306     -16.130 -13.625 -24.436  1.00 18.16           C  
ATOM   2260  O   MET   306     -13.093 -14.538 -24.044  1.00 18.77           O  
ATOM   2261  CG  MET   306     -17.118 -12.683 -23.768  1.00 17.00           C  
ATOM   2262  SD  MET   306     -17.038 -12.762 -21.936  1.00 16.05           S  
ATOM   2263  CE  MET   306     -18.207 -14.113 -21.623  1.00 12.55           C  
ATOM   2264  N   ALA   307     -13.386 -14.515 -26.243  1.00 21.34           N  
ATOM   2265  CA  ALA   307     -12.197 -15.294 -26.582  1.00 20.08           C  
ATOM   2266  C   ALA   307     -10.923 -14.525 -26.242  1.00 21.24           C  
ATOM   2267  CB  ALA   307     -12.210 -15.669 -28.062  1.00 19.25           C  
ATOM   2268  O   ALA   307      -9.915 -15.122 -25.856  1.00 20.18           O  
ATOM   2269  N   GLN   308     -11.007 -13.131 -26.154  1.00 21.64           N  
ATOM   2270  CA  GLN   308      -9.922 -12.336 -25.590  1.00 21.16           C  
ATOM   2271  C   GLN   308      -9.967 -12.348 -24.064  1.00 21.50           C  
ATOM   2272  CB  GLN   308      -9.983 -10.898 -26.106  1.00 19.30           C  
ATOM   2273  O   GLN   308      -8.930 -12.464 -23.408  1.00 20.50           O  
ATOM   2274  CG  GLN   308      -9.203 -10.673 -27.394  1.00 17.06           C  
ATOM   2275  CD  GLN   308      -9.378  -9.272 -27.949  1.00  9.93           C  
ATOM   2276  NE2 GLN   308      -8.559  -8.917 -28.934  1.00 12.79           N  
ATOM   2277  OE1 GLN   308     -10.243  -8.515 -27.497  1.00 13.16           O  
ATOM   2278  N   LEU   309     -11.068 -12.516 -23.398  1.00 21.49           N  
ATOM   2279  CA  LEU   309     -11.254 -12.665 -21.959  1.00 21.21           C  
ATOM   2280  C   LEU   309     -11.189 -14.133 -21.551  1.00 21.49           C  
ATOM   2281  CB  LEU   309     -12.593 -12.062 -21.526  1.00 19.98           C  
ATOM   2282  O   LEU   309     -10.607 -14.470 -20.517  1.00 20.59           O  
ATOM   2283  CG  LEU   309     -12.539 -10.664 -20.909  1.00 19.11           C  
ATOM   2284  CD1 LEU   309     -13.758  -9.851 -21.332  1.00 16.95           C  
ATOM   2285  CD2 LEU   309     -12.451 -10.753 -19.389  1.00 17.45           C  
ATOM   2286  N   ALA   310     -11.798 -15.123 -22.348  1.00 22.57           N  
ATOM   2287  CA  ALA   310     -11.538 -16.558 -22.269  1.00 21.48           C  
ATOM   2288  C   ALA   310     -10.067 -16.865 -22.531  1.00 22.49           C  
ATOM   2289  CB  ALA   310     -12.421 -17.314 -23.259  1.00 20.71           C  
ATOM   2290  O   ALA   310      -9.488 -17.750 -21.897  1.00 21.22           O  
ATOM   2291  N   TRP   311      -9.408 -16.082 -23.328  1.00 13.46           N  
ATOM   2292  CA  TRP   311      -7.972 -16.230 -23.544  1.00 20.13           C  
ATOM   2293  C   TRP   311      -7.183 -15.665 -22.368  1.00 18.60           C  
ATOM   2294  CB  TRP   311      -7.549 -15.535 -24.841  1.00 14.33           C  
ATOM   2295  O   TRP   311      -6.235 -16.292 -21.889  1.00 13.57           O  
ATOM   2296  CG  TRP   311      -6.186 -15.930 -25.327  1.00  8.86           C  
ATOM   2297  CD1 TRP   311      -5.791 -17.166 -25.757  1.00  7.11           C  
ATOM   2298  CD2 TRP   311      -5.037 -15.084 -25.428  1.00  7.09           C  
ATOM   2299  CE2 TRP   311      -3.979 -15.874 -25.928  1.00  6.84           C  
ATOM   2300  CE3 TRP   311      -4.799 -13.732 -25.145  1.00 15.83           C  
ATOM   2301  NE1 TRP   311      -4.465 -17.139 -26.120  1.00 16.67           N  
ATOM   2302  CH2 TRP   311      -2.495 -14.031 -25.866  1.00 13.18           C  
ATOM   2303  CZ2 TRP   311      -2.701 -15.356 -26.151  1.00 14.84           C  
ATOM   2304  CZ3 TRP   311      -3.527 -13.219 -25.368  1.00 13.70           C  
ATOM   2305  N   ILE   312      -7.620 -14.550 -21.855  1.00 21.48           N  
ATOM   2306  CA  ILE   312      -7.029 -14.020 -20.631  1.00 19.98           C  
ATOM   2307  C   ILE   312      -7.347 -14.948 -19.460  1.00 21.43           C  
ATOM   2308  CB  ILE   312      -7.532 -12.590 -20.333  1.00 19.67           C  
ATOM   2309  O   ILE   312      -6.490 -15.201 -18.610  1.00 20.51           O  
ATOM   2310  CG1 ILE   312      -7.046 -11.617 -21.414  1.00 14.11           C  
ATOM   2311  CG2 ILE   312      -7.077 -12.136 -18.943  1.00 17.08           C  
ATOM   2312  CD1 ILE   312      -7.695 -10.241 -21.345  1.00 15.31           C  
ATOM   2313  N   ALA   313      -8.401 -15.684 -19.479  1.00 21.63           N  
ATOM   2314  CA  ALA   313      -8.804 -16.732 -18.545  1.00 20.68           C  
ATOM   2315  C   ALA   313      -8.088 -18.044 -18.851  1.00 21.54           C  
ATOM   2316  CB  ALA   313     -10.317 -16.932 -18.591  1.00 20.23           C  
ATOM   2317  O   ALA   313      -7.787 -18.821 -17.941  1.00 20.30           O  
ATOM   2318  N   SER   314      -7.588 -18.328 -20.090  1.00 20.33           N  
ATOM   2319  CA  SER   314      -6.944 -19.561 -20.530  1.00 19.88           C  
ATOM   2320  C   SER   314      -5.427 -19.468 -20.405  1.00 20.28           C  
ATOM   2321  CB  SER   314      -7.327 -19.879 -21.976  1.00 18.81           C  
ATOM   2322  O   SER   314      -4.761 -20.463 -20.112  1.00 19.27           O  
ATOM   2323  OG  SER   314      -6.352 -19.380 -22.875  1.00 13.80           O  
ATOM   2324  N   ILE   315      -4.769 -18.262 -20.578  1.00 19.54           N  
ATOM   2325  CA  ILE   315      -3.324 -18.229 -20.381  1.00 20.28           C  
ATOM   2326  C   ILE   315      -3.005 -18.272 -18.888  1.00 19.28           C  
ATOM   2327  CB  ILE   315      -2.693 -16.975 -21.027  1.00 17.54           C  
ATOM   2328  O   ILE   315      -1.972 -18.809 -18.482  1.00 18.43           O  
ATOM   2329  CG1 ILE   315      -2.937 -16.975 -22.541  1.00 11.21           C  
ATOM   2330  CG2 ILE   315      -1.196 -16.900 -20.713  1.00  9.43           C  
ATOM   2331  CD1 ILE   315      -2.545 -15.675 -23.230  1.00 10.05           C  
ATOM   2332  N   ASN   316      -3.972 -17.876 -17.933  1.00 20.17           N  
ATOM   2333  CA  ASN   316      -3.552 -17.708 -16.546  1.00 20.84           C  
ATOM   2334  C   ASN   316      -4.174 -18.766 -15.640  1.00 19.82           C  
ATOM   2335  CB  ASN   316      -3.904 -16.306 -16.045  1.00 18.23           C  
ATOM   2336  O   ASN   316      -5.278 -18.577 -15.125  1.00 19.12           O  
ATOM   2337  CG  ASN   316      -3.012 -15.233 -16.639  1.00 17.11           C  
ATOM   2338  ND2 ASN   316      -3.565 -14.040 -16.827  1.00 12.73           N  
ATOM   2339  OD1 ASN   316      -1.837 -15.474 -16.927  1.00 11.36           O  
ATOM   2340  N   ASN   317      -4.361 -20.105 -16.009  1.00 22.62           N  
ATOM   2341  CA  ASN   317      -4.923 -21.153 -15.164  1.00 23.34           C  
ATOM   2342  C   ASN   317      -5.757 -20.569 -14.028  1.00 22.65           C  
ATOM   2343  CB  ASN   317      -3.812 -22.044 -14.604  1.00 21.44           C  
ATOM   2344  O   ASN   317      -5.409 -20.721 -12.855  1.00 22.13           O  
ATOM   2345  CG  ASN   317      -3.185 -22.930 -15.662  1.00 20.83           C  
ATOM   2346  ND2 ASN   317      -1.908 -23.249 -15.488  1.00 20.86           N  
ATOM   2347  OD1 ASN   317      -3.843 -23.325 -16.628  1.00 24.75           O  
ATOM   2348  N   LEU   318      -6.666 -19.563 -14.222  1.00 23.70           N  
ATOM   2349  CA  LEU   318      -7.676 -19.080 -13.287  1.00 23.45           C  
ATOM   2350  C   LEU   318      -8.755 -20.134 -13.061  1.00 23.66           C  
ATOM   2351  CB  LEU   318      -8.310 -17.786 -13.804  1.00 22.49           C  
ATOM   2352  O   LEU   318      -9.231 -20.755 -14.013  1.00 23.00           O  
ATOM   2353  CG  LEU   318      -7.396 -16.561 -13.867  1.00 21.92           C  
ATOM   2354  CD1 LEU   318      -8.089 -15.421 -14.605  1.00 20.40           C  
ATOM   2355  CD2 LEU   318      -6.987 -16.126 -12.464  1.00 23.03           C  
ATOM   2356  N   PRO   319      -8.704 -20.889 -11.731  1.00 22.66           N  
ATOM   2357  CA  PRO   319      -9.933 -21.645 -11.477  1.00 22.48           C  
ATOM   2358  C   PRO   319     -11.166 -20.990 -12.095  1.00 22.55           C  
ATOM   2359  CB  PRO   319     -10.030 -21.657  -9.949  1.00 20.73           C  
ATOM   2360  O   PRO   319     -11.359 -19.779 -11.962  1.00 21.76           O  
ATOM   2361  CG  PRO   319      -8.940 -20.743  -9.490  1.00 20.01           C  
ATOM   2362  CD  PRO   319      -8.121 -20.340 -10.682  1.00 19.95           C  
ATOM   2363  N   THR   320     -11.630 -21.345 -13.313  1.00 21.22           N  
ATOM   2364  CA  THR   320     -12.927 -21.276 -13.976  1.00 21.24           C  
ATOM   2365  C   THR   320     -14.010 -20.824 -13.001  1.00 21.20           C  
ATOM   2366  CB  THR   320     -13.316 -22.635 -14.585  1.00 19.44           C  
ATOM   2367  O   THR   320     -15.133 -20.520 -13.409  1.00 20.15           O  
ATOM   2368  CG2 THR   320     -12.491 -22.936 -15.832  1.00 11.22           C  
ATOM   2369  OG1 THR   320     -13.092 -23.668 -13.617  1.00 14.24           O  
ATOM   2370  N   SER   321     -13.770 -20.466 -11.635  1.00 21.70           N  
ATOM   2371  CA  SER   321     -14.791 -20.054 -10.678  1.00 21.53           C  
ATOM   2372  C   SER   321     -14.557 -18.625 -10.200  1.00 21.68           C  
ATOM   2373  CB  SER   321     -14.817 -21.004  -9.479  1.00 19.66           C  
ATOM   2374  O   SER   321     -13.596 -18.357  -9.475  1.00 20.90           O  
ATOM   2375  OG  SER   321     -13.501 -21.302  -9.045  1.00 11.74           O  
ATOM   2376  N   PHE   322     -14.164 -17.584 -11.018  1.00 20.80           N  
ATOM   2377  CA  PHE   322     -14.370 -16.178 -10.692  1.00 22.41           C  
ATOM   2378  C   PHE   322     -13.699 -15.279 -11.724  1.00 20.82           C  
ATOM   2379  CB  PHE   322     -13.832 -15.864  -9.293  1.00 19.60           C  
ATOM   2380  O   PHE   322     -12.495 -15.390 -11.961  1.00 20.54           O  
ATOM   2381  CG  PHE   322     -14.638 -16.478  -8.181  1.00 19.15           C  
ATOM   2382  CD1 PHE   322     -15.739 -15.814  -7.654  1.00 16.29           C  
ATOM   2383  CD2 PHE   322     -14.295 -17.720  -7.662  1.00 14.99           C  
ATOM   2384  CE1 PHE   322     -16.488 -16.380  -6.624  1.00 12.92           C  
ATOM   2385  CE2 PHE   322     -15.038 -18.292  -6.633  1.00 14.39           C  
ATOM   2386  CZ  PHE   322     -16.133 -17.620  -6.115  1.00 16.26           C  
ATOM   2387  N   THR   323     -14.392 -14.676 -12.649  1.00 22.47           N  
ATOM   2388  CA  THR   323     -14.222 -13.449 -13.419  1.00 23.04           C  
ATOM   2389  C   THR   323     -15.053 -12.316 -12.821  1.00 22.41           C  
ATOM   2390  CB  THR   323     -14.616 -13.655 -14.893  1.00 21.14           C  
ATOM   2391  O   THR   323     -16.269 -12.447 -12.666  1.00 21.61           O  
ATOM   2392  CG2 THR   323     -13.915 -12.645 -15.796  1.00 19.77           C  
ATOM   2393  OG1 THR   323     -14.247 -14.979 -15.299  1.00 17.99           O  
ATOM   2394  N   TYR   324     -14.504 -11.488 -11.830  1.00 22.85           N  
ATOM   2395  CA  TYR   324     -14.994 -10.148 -11.528  1.00 24.57           C  
ATOM   2396  C   TYR   324     -14.815  -9.220 -12.723  1.00 22.90           C  
ATOM   2397  CB  TYR   324     -14.269  -9.573 -10.307  1.00 21.75           C  
ATOM   2398  O   TYR   324     -13.705  -9.068 -13.239  1.00 22.70           O  
ATOM   2399  CG  TYR   324     -14.495 -10.362  -9.040  1.00 21.41           C  
ATOM   2400  CD1 TYR   324     -15.557 -10.062  -8.190  1.00 20.47           C  
ATOM   2401  CD2 TYR   324     -13.647 -11.407  -8.689  1.00 20.96           C  
ATOM   2402  CE1 TYR   324     -15.768 -10.785  -7.020  1.00 17.98           C  
ATOM   2403  CE2 TYR   324     -13.848 -12.136  -7.522  1.00 21.98           C  
ATOM   2404  OH  TYR   324     -15.115 -12.537  -5.539  1.00 12.53           O  
ATOM   2405  CZ  TYR   324     -14.910 -11.818  -6.696  1.00 20.72           C  
ATOM   2406  N   LEU   325     -15.815  -8.837 -13.478  1.00 23.32           N  
ATOM   2407  CA  LEU   325     -16.055  -7.632 -14.264  1.00 24.22           C  
ATOM   2408  C   LEU   325     -16.901  -6.632 -13.482  1.00 23.28           C  
ATOM   2409  CB  LEU   325     -16.747  -7.981 -15.584  1.00 22.28           C  
ATOM   2410  O   LEU   325     -18.026  -6.943 -13.083  1.00 22.48           O  
ATOM   2411  CG  LEU   325     -15.881  -7.910 -16.843  1.00 21.34           C  
ATOM   2412  CD1 LEU   325     -16.049  -9.178 -17.673  1.00 19.92           C  
ATOM   2413  CD2 LEU   325     -16.232  -6.675 -17.665  1.00 21.58           C  
ATOM   2414  N   SER   326     -16.397  -5.717 -12.613  1.00 22.51           N  
ATOM   2415  CA  SER   326     -17.063  -4.507 -12.142  1.00 23.26           C  
ATOM   2416  C   SER   326     -16.935  -3.375 -13.155  1.00 22.53           C  
ATOM   2417  CB  SER   326     -16.486  -4.067 -10.796  1.00 21.00           C  
ATOM   2418  O   SER   326     -15.855  -3.146 -13.704  1.00 22.08           O  
ATOM   2419  OG  SER   326     -15.379  -3.201 -10.983  1.00 14.75           O  
ATOM   2420  N   TYR   327     -18.136  -2.953 -13.844  1.00 22.66           N  
ATOM   2421  CA  TYR   327     -18.485  -1.667 -14.438  1.00 24.97           C  
ATOM   2422  C   TYR   327     -18.908  -0.669 -13.366  1.00 22.75           C  
ATOM   2423  CB  TYR   327     -19.607  -1.836 -15.466  1.00 21.94           C  
ATOM   2424  O   TYR   327     -19.844  -0.925 -12.605  1.00 22.33           O  
ATOM   2425  CG  TYR   327     -19.111  -2.081 -16.871  1.00 21.66           C  
ATOM   2426  CD1 TYR   327     -18.883  -1.020 -17.745  1.00 20.91           C  
ATOM   2427  CD2 TYR   327     -18.871  -3.373 -17.327  1.00 21.20           C  
ATOM   2428  CE1 TYR   327     -18.428  -1.241 -19.040  1.00 17.15           C  
ATOM   2429  CE2 TYR   327     -18.416  -3.605 -18.621  1.00 21.29           C  
ATOM   2430  OH  TYR   327     -17.747  -2.760 -20.750  1.00 11.80           O  
ATOM   2431  CZ  TYR   327     -18.197  -2.535 -19.468  1.00 22.27           C  
ATOM   2432  N   LYS   328     -17.985   0.206 -12.979  1.00 22.84           N  
ATOM   2433  CA  LYS   328     -18.398   1.496 -12.433  1.00 23.20           C  
ATOM   2434  C   LYS   328     -18.857   2.440 -13.541  1.00 22.86           C  
ATOM   2435  CB  LYS   328     -17.257   2.134 -11.640  1.00 21.47           C  
ATOM   2436  O   LYS   328     -18.096   2.738 -14.464  1.00 22.35           O  
ATOM   2437  CG  LYS   328     -17.480   2.143 -10.135  1.00 21.29           C  
ATOM   2438  CD  LYS   328     -16.314   2.795  -9.401  1.00 22.21           C  
ATOM   2439  CE  LYS   328     -16.526   2.786  -7.893  1.00 19.77           C  
ATOM   2440  NZ  LYS   328     -15.377   3.408  -7.169  1.00 18.02           N  
ATOM   2441  N   PHE   329     -20.245   2.473 -13.702  1.00 23.86           N  
ATOM   2442  CA  PHE   329     -20.906   3.636 -14.281  1.00 23.64           C  
ATOM   2443  C   PHE   329     -20.404   4.922 -13.634  1.00 23.75           C  
ATOM   2444  CB  PHE   329     -22.426   3.527 -14.122  1.00 22.88           C  
ATOM   2445  O   PHE   329     -20.079   4.938 -12.445  1.00 22.87           O  
ATOM   2446  CG  PHE   329     -23.034   2.378 -14.880  1.00 22.46           C  
ATOM   2447  CD1 PHE   329     -23.322   2.496 -16.234  1.00 21.22           C  
ATOM   2448  CD2 PHE   329     -23.319   1.180 -14.237  1.00 23.63           C  
ATOM   2449  CE1 PHE   329     -23.886   1.434 -16.938  1.00 22.99           C  
ATOM   2450  CE2 PHE   329     -23.882   0.115 -14.934  1.00 25.83           C  
ATOM   2451  CZ  PHE   329     -24.165   0.244 -16.284  1.00 22.33           C  
ATOM   2452  N   SER   330     -19.831   5.908 -14.494  1.00 20.40           N  
ATOM   2453  CA  SER   330     -19.694   7.337 -14.234  1.00 21.25           C  
ATOM   2454  C   SER   330     -20.865   7.864 -13.411  1.00 20.51           C  
ATOM   2455  CB  SER   330     -19.594   8.114 -15.548  1.00 19.23           C  
ATOM   2456  O   SER   330     -20.792   8.957 -12.847  1.00 19.93           O  
ATOM   2457  OG  SER   330     -20.748   7.906 -16.344  1.00 13.50           O  
ATOM   2458  N   ASN   331     -21.936   6.989 -13.118  1.00 17.05           N  
ATOM   2459  CA  ASN   331     -22.905   7.363 -12.093  1.00 21.40           C  
ATOM   2460  C   ASN   331     -22.539   6.773 -10.734  1.00 17.82           C  
ATOM   2461  CB  ASN   331     -24.313   6.925 -12.500  1.00 15.48           C  
ATOM   2462  O   ASN   331     -23.353   6.780  -9.809  1.00 16.90           O  
ATOM   2463  CG  ASN   331     -24.424   6.615 -13.980  1.00 12.97           C  
ATOM   2464  ND2 ASN   331     -25.558   6.057 -14.385  1.00 11.11           N  
ATOM   2465  OD1 ASN   331     -23.497   6.874 -14.751  1.00  9.68           O  
ATOM   2466  N   GLY   332     -21.222   6.712 -10.470  1.00 22.48           N  
ATOM   2467  CA  GLY   332     -20.897   6.240  -9.133  1.00 20.88           C  
ATOM   2468  C   GLY   332     -21.578   4.931  -8.781  1.00 22.46           C  
ATOM   2469  O   GLY   332     -21.437   4.433  -7.662  1.00 21.85           O  
ATOM   2470  N   TYR   333     -22.246   4.295  -9.828  1.00 22.43           N  
ATOM   2471  CA  TYR   333     -22.691   2.919  -9.643  1.00 22.55           C  
ATOM   2472  C   TYR   333     -21.620   1.934 -10.097  1.00 22.38           C  
ATOM   2473  CB  TYR   333     -23.992   2.666 -10.410  1.00 21.10           C  
ATOM   2474  O   TYR   333     -21.101   2.042 -11.210  1.00 21.69           O  
ATOM   2475  CG  TYR   333     -25.201   3.322  -9.788  1.00 20.80           C  
ATOM   2476  CD1 TYR   333     -25.891   2.708  -8.745  1.00 18.06           C  
ATOM   2477  CD2 TYR   333     -25.656   4.555 -10.241  1.00 18.90           C  
ATOM   2478  CE1 TYR   333     -27.007   3.307  -8.169  1.00 16.72           C  
ATOM   2479  CE2 TYR   333     -26.771   5.164  -9.673  1.00 20.60           C  
ATOM   2480  OH  TYR   333     -28.542   5.131  -8.073  1.00 12.49           O  
ATOM   2481  CZ  TYR   333     -27.438   4.533  -8.639  1.00 17.55           C  
ATOM   2482  N   GLU   334     -20.920   1.362  -9.206  1.00 22.12           N  
ATOM   2483  CA  GLU   334     -20.504  -0.033  -9.312  1.00 22.42           C  
ATOM   2484  C   GLU   334     -21.710  -0.963  -9.411  1.00 22.02           C  
ATOM   2485  CB  GLU   334     -19.633  -0.427  -8.115  1.00 20.65           C  
ATOM   2486  O   GLU   334     -22.562  -0.981  -8.520  1.00 21.44           O  
ATOM   2487  CG  GLU   334     -18.172  -0.028  -8.260  1.00 20.06           C  
ATOM   2488  CD  GLU   334     -17.312  -0.460  -7.083  1.00 21.45           C  
ATOM   2489  OE1 GLU   334     -17.863  -0.992  -6.093  1.00 31.26           O  
ATOM   2490  OE2 GLU   334     -16.078  -0.263  -7.151  1.00 19.19           O  
ATOM   2491  N   SER   335     -22.419  -1.032 -10.558  1.00 21.78           N  
ATOM   2492  CA  SER   335     -23.295  -2.169 -10.819  1.00 22.13           C  
ATOM   2493  C   SER   335     -22.492  -3.447 -11.034  1.00 21.78           C  
ATOM   2494  CB  SER   335     -24.175  -1.899 -12.040  1.00 20.17           C  
ATOM   2495  O   SER   335     -21.512  -3.453 -11.782  1.00 21.01           O  
ATOM   2496  OG  SER   335     -23.592  -2.444 -13.211  1.00 13.43           O  
ATOM   2497  N   PHE   336     -22.494  -4.396 -10.039  1.00 21.00           N  
ATOM   2498  CA  PHE   336     -22.301  -5.838  -9.955  1.00 22.55           C  
ATOM   2499  C   PHE   336     -22.984  -6.545 -11.119  1.00 20.79           C  
ATOM   2500  CB  PHE   336     -22.838  -6.377  -8.625  1.00 19.67           C  
ATOM   2501  O   PHE   336     -24.194  -6.407 -11.312  1.00 20.41           O  
ATOM   2502  CG  PHE   336     -21.762  -6.837  -7.678  1.00 18.92           C  
ATOM   2503  CD1 PHE   336     -21.356  -8.166  -7.658  1.00 15.75           C  
ATOM   2504  CD2 PHE   336     -21.158  -5.941  -6.807  1.00 14.26           C  
ATOM   2505  CE1 PHE   336     -20.361  -8.595  -6.783  1.00 12.14           C  
ATOM   2506  CE2 PHE   336     -20.163  -6.362  -5.929  1.00 13.68           C  
ATOM   2507  CZ  PHE   336     -19.767  -7.689  -5.918  1.00 15.68           C  
ATOM   2508  N   LEU   337     -22.158  -6.933 -12.092  1.00 21.95           N  
ATOM   2509  CA  LEU   337     -22.515  -7.902 -13.123  1.00 21.37           C  
ATOM   2510  C   LEU   337     -22.133  -9.315 -12.697  1.00 22.04           C  
ATOM   2511  CB  LEU   337     -21.829  -7.552 -14.446  1.00 20.44           C  
ATOM   2512  O   LEU   337     -20.947  -9.639 -12.596  1.00 21.29           O  
ATOM   2513  CG  LEU   337     -22.539  -6.522 -15.326  1.00 19.63           C  
ATOM   2514  CD1 LEU   337     -21.527  -5.776 -16.190  1.00 17.07           C  
ATOM   2515  CD2 LEU   337     -23.597  -7.196 -16.193  1.00 17.45           C  
ATOM   2516  N   GLY   338     -22.608  -9.963 -11.560  1.00 22.91           N  
ATOM   2517  CA  GLY   338     -22.706 -11.376 -11.232  1.00 22.03           C  
ATOM   2518  C   GLY   338     -21.369 -12.002 -10.883  1.00 22.78           C  
ATOM   2519  O   GLY   338     -20.329 -11.581 -11.394  1.00 21.90           O  
ATOM   2520  N   ILE   339     -21.195 -12.621  -9.819  1.00 21.40           N  
ATOM   2521  CA  ILE   339     -20.361 -13.748  -9.419  1.00 20.63           C  
ATOM   2522  C   ILE   339     -20.465 -14.862 -10.459  1.00 21.30           C  
ATOM   2523  CB  ILE   339     -20.759 -14.279  -8.024  1.00 20.13           C  
ATOM   2524  O   ILE   339     -21.556 -15.374 -10.722  1.00 20.60           O  
ATOM   2525  CG1 ILE   339     -20.686 -13.155  -6.984  1.00 17.50           C  
ATOM   2526  CG2 ILE   339     -19.868 -15.458  -7.620  1.00 18.90           C  
ATOM   2527  CD1 ILE   339     -21.187 -13.556  -5.603  1.00 17.22           C  
ATOM   2528  N   ILE   340     -19.435 -14.973 -11.438  1.00 22.82           N  
ATOM   2529  CA  ILE   340     -19.166 -16.286 -12.012  1.00 22.07           C  
ATOM   2530  C   ILE   340     -18.614 -17.217 -10.935  1.00 22.84           C  
ATOM   2531  CB  ILE   340     -18.178 -16.194 -13.197  1.00 21.36           C  
ATOM   2532  O   ILE   340     -17.468 -17.070 -10.505  1.00 22.14           O  
ATOM   2533  CG1 ILE   340     -18.707 -15.222 -14.258  1.00 22.13           C  
ATOM   2534  CG2 ILE   340     -17.926 -17.579 -13.800  1.00 21.33           C  
ATOM   2535  CD1 ILE   340     -17.744 -14.983 -15.413  1.00 19.18           C  
ATOM   2536  N   SER   341     -19.399 -17.434  -9.829  1.00 20.22           N  
ATOM   2537  CA  SER   341     -19.275 -18.669  -9.061  1.00 19.90           C  
ATOM   2538  C   SER   341     -19.392 -19.894  -9.962  1.00 20.07           C  
ATOM   2539  CB  SER   341     -20.341 -18.728  -7.966  1.00 18.53           C  
ATOM   2540  O   SER   341     -20.282 -19.964 -10.812  1.00 19.60           O  
ATOM   2541  OG  SER   341     -21.580 -19.171  -8.492  1.00 12.08           O  
ATOM   2542  N   ASN   342     -18.308 -20.513 -10.343  1.00 20.00           N  
ATOM   2543  CA  ASN   342     -18.145 -21.855 -10.890  1.00 20.58           C  
ATOM   2544  C   ASN   342     -18.210 -21.850 -12.415  1.00 19.85           C  
ATOM   2545  CB  ASN   342     -19.202 -22.801 -10.317  1.00 17.74           C  
ATOM   2546  O   ASN   342     -19.107 -21.241 -13.000  1.00 19.13           O  
ATOM   2547  CG  ASN   342     -19.093 -22.956  -8.813  1.00 13.70           C  
ATOM   2548  ND2 ASN   342     -20.106 -23.562  -8.204  1.00 11.18           N  
ATOM   2549  OD1 ASN   342     -18.106 -22.535  -8.203  1.00  9.87           O  
ATOM   2550  N   SER   343     -16.921 -21.887 -13.196  1.00 20.92           N  
ATOM   2551  CA  SER   343     -16.802 -22.404 -14.555  1.00 20.44           C  
ATOM   2552  C   SER   343     -17.988 -21.977 -15.415  1.00 20.76           C  
ATOM   2553  CB  SER   343     -16.696 -23.930 -14.541  1.00 19.27           C  
ATOM   2554  O   SER   343     -18.963 -22.719 -15.548  1.00 19.77           O  
ATOM   2555  OG  SER   343     -17.892 -24.513 -14.054  1.00 13.93           O  
ATOM   2556  N   THR   344     -18.521 -20.666 -15.282  1.00 21.54           N  
ATOM   2557  CA  THR   344     -19.269 -20.274 -16.471  1.00 20.98           C  
ATOM   2558  C   THR   344     -18.323 -19.984 -17.633  1.00 21.40           C  
ATOM   2559  CB  THR   344     -20.146 -19.038 -16.198  1.00 19.67           C  
ATOM   2560  O   THR   344     -17.381 -19.201 -17.493  1.00 20.76           O  
ATOM   2561  CG2 THR   344     -21.627 -19.370 -16.352  1.00 10.45           C  
ATOM   2562  OG1 THR   344     -19.907 -18.576 -14.863  1.00 13.36           O  
ATOM   2563  N   GLN   345     -17.866 -21.033 -18.307  1.00 22.71           N  
ATOM   2564  CA  GLN   345     -17.627 -20.995 -19.746  1.00 22.08           C  
ATOM   2565  C   GLN   345     -17.573 -19.558 -20.257  1.00 22.65           C  
ATOM   2566  CB  GLN   345     -18.711 -21.776 -20.491  1.00 20.92           C  
ATOM   2567  O   GLN   345     -18.575 -18.841 -20.215  1.00 21.72           O  
ATOM   2568  CG  GLN   345     -18.513 -23.286 -20.459  1.00 20.22           C  
ATOM   2569  CD  GLN   345     -19.572 -24.034 -21.246  1.00 20.84           C  
ATOM   2570  NE2 GLN   345     -19.433 -25.353 -21.323  1.00 17.09           N  
ATOM   2571  OE1 GLN   345     -20.509 -23.431 -21.780  1.00 27.75           O  
ATOM   2572  N   LEU   346     -16.507 -18.686 -19.878  1.00 22.24           N  
ATOM   2573  CA  LEU   346     -16.145 -17.684 -20.875  1.00 22.58           C  
ATOM   2574  C   LEU   346     -16.257 -18.255 -22.285  1.00 22.18           C  
ATOM   2575  CB  LEU   346     -14.723 -17.173 -20.631  1.00 21.13           C  
ATOM   2576  O   LEU   346     -15.477 -19.130 -22.668  1.00 21.52           O  
ATOM   2577  CG  LEU   346     -14.535 -16.234 -19.438  1.00 20.49           C  
ATOM   2578  CD1 LEU   346     -13.059 -16.137 -19.066  1.00 19.67           C  
ATOM   2579  CD2 LEU   346     -15.105 -14.854 -19.750  1.00 21.83           C  
ATOM   2580  N   THR   347     -17.428 -18.769 -22.672  1.00 20.95           N  
ATOM   2581  CA  THR   347     -17.807 -19.088 -24.044  1.00 20.33           C  
ATOM   2582  C   THR   347     -17.468 -17.932 -24.981  1.00 20.82           C  
ATOM   2583  CB  THR   347     -19.309 -19.413 -24.148  1.00 18.90           C  
ATOM   2584  O   THR   347     -17.764 -16.774 -24.679  1.00 20.05           O  
ATOM   2585  CG2 THR   347     -19.552 -20.917 -24.085  1.00 10.62           C  
ATOM   2586  OG1 THR   347     -20.004 -18.782 -23.066  1.00 13.84           O  
ATOM   2587  N   ALA   348     -16.168 -17.963 -25.805  1.00 19.81           N  
ATOM   2588  CA  ALA   348     -16.035 -17.387 -27.140  1.00 19.24           C  
ATOM   2589  C   ALA   348     -17.364 -16.816 -27.626  1.00 19.69           C  
ATOM   2590  CB  ALA   348     -15.519 -18.436 -28.123  1.00 18.44           C  
ATOM   2591  O   ALA   348     -18.301 -17.565 -27.913  1.00 19.04           O  
ATOM   2592  N   GLY   349     -17.991 -15.873 -26.820  1.00 22.43           N  
ATOM   2593  CA  GLY   349     -18.980 -14.961 -27.372  1.00 21.08           C  
ATOM   2594  C   GLY   349     -18.549 -13.508 -27.315  1.00 22.28           C  
ATOM   2595  O   GLY   349     -17.848 -13.099 -26.388  1.00 21.44           O  
ATOM   2596  N   ALA   350     -18.236 -12.807 -28.526  1.00 21.04           N  
ATOM   2597  CA  ALA   350     -18.321 -11.360 -28.712  1.00 20.98           C  
ATOM   2598  C   ALA   350     -19.304 -10.738 -27.724  1.00 20.68           C  
ATOM   2599  CB  ALA   350     -18.732 -11.031 -30.145  1.00 19.22           C  
ATOM   2600  O   ALA   350     -20.466 -11.145 -27.654  1.00 19.86           O  
ATOM   2601  N   LEU   351     -18.880 -10.311 -26.509  1.00 23.02           N  
ATOM   2602  CA  LEU   351     -19.577  -9.113 -26.054  1.00 23.49           C  
ATOM   2603  C   LEU   351     -19.619  -8.057 -27.154  1.00 22.99           C  
ATOM   2604  CB  LEU   351     -18.899  -8.540 -24.807  1.00 21.80           C  
ATOM   2605  O   LEU   351     -18.575  -7.559 -27.582  1.00 22.44           O  
ATOM   2606  CG  LEU   351     -19.822  -7.903 -23.766  1.00 21.19           C  
ATOM   2607  CD1 LEU   351     -19.974  -8.824 -22.559  1.00 20.42           C  
ATOM   2608  CD2 LEU   351     -19.288  -6.540 -23.341  1.00 21.60           C  
ATOM   2609  N   THR   352     -20.585  -8.031 -27.922  1.00 21.15           N  
ATOM   2610  CA  THR   352     -21.071  -6.829 -28.589  1.00 21.28           C  
ATOM   2611  C   THR   352     -21.617  -5.830 -27.573  1.00 20.94           C  
ATOM   2612  CB  THR   352     -22.164  -7.165 -29.620  1.00 18.83           C  
ATOM   2613  O   THR   352     -22.594  -6.115 -26.878  1.00 20.14           O  
ATOM   2614  CG2 THR   352     -22.291  -6.063 -30.666  1.00  9.60           C  
ATOM   2615  OG1 THR   352     -21.831  -8.395 -30.277  1.00 13.00           O  
ATOM   2616  N   ILE   353     -20.898  -4.908 -26.961  1.00 22.63           N  
ATOM   2617  CA  ILE   353     -21.344  -3.567 -26.599  1.00 22.61           C  
ATOM   2618  C   ILE   353     -21.581  -2.744 -27.863  1.00 22.64           C  
ATOM   2619  CB  ILE   353     -20.321  -2.859 -25.682  1.00 21.09           C  
ATOM   2620  O   ILE   353     -20.651  -2.494 -28.633  1.00 21.86           O  
ATOM   2621  CG1 ILE   353     -20.010  -3.727 -24.458  1.00 21.48           C  
ATOM   2622  CG2 ILE   353     -20.839  -1.481 -25.259  1.00 21.17           C  
ATOM   2623  CD1 ILE   353     -18.931  -3.154 -23.550  1.00 20.78           C  
ATOM   2624  N   ASN   354     -22.796  -2.798 -28.315  1.00 21.76           N  
ATOM   2625  CA  ASN   354     -23.275  -1.757 -29.219  1.00 22.51           C  
ATOM   2626  C   ASN   354     -22.998  -0.363 -28.664  1.00 21.55           C  
ATOM   2627  CB  ASN   354     -24.770  -1.931 -29.494  1.00 19.75           C  
ATOM   2628  O   ASN   354     -23.590   0.041 -27.662  1.00 20.77           O  
ATOM   2629  CG  ASN   354     -25.069  -2.176 -30.960  1.00 18.78           C  
ATOM   2630  ND2 ASN   354     -26.232  -2.751 -31.240  1.00 12.53           N  
ATOM   2631  OD1 ASN   354     -24.260  -1.852 -31.834  1.00 11.19           O  
ATOM   2632  N   PRO   355     -21.851   0.313 -28.886  1.00 21.20           N  
ATOM   2633  CA  PRO   355     -21.834   1.773 -28.763  1.00 21.11           C  
ATOM   2634  C   PRO   355     -22.756   2.460 -29.767  1.00 21.28           C  
ATOM   2635  CB  PRO   355     -20.371   2.132 -29.030  1.00 19.93           C  
ATOM   2636  O   PRO   355     -22.644   3.669 -29.986  1.00 20.47           O  
ATOM   2637  CG  PRO   355     -19.821   0.962 -29.782  1.00 19.53           C  
ATOM   2638  CD  PRO   355     -20.681  -0.235 -29.495  1.00 21.16           C  
ATOM   2639  N   SER   356     -23.545   1.719 -30.521  1.00 17.40           N  
ATOM   2640  CA  SER   356     -24.378   2.495 -31.434  1.00 19.11           C  
ATOM   2641  C   SER   356     -25.496   3.214 -30.685  1.00 17.57           C  
ATOM   2642  CB  SER   356     -24.976   1.592 -32.513  1.00 14.90           C  
ATOM   2643  O   SER   356     -26.331   3.882 -31.298  1.00 16.90           O  
ATOM   2644  OG  SER   356     -25.678   0.507 -31.931  1.00  9.66           O  
ATOM   2645  N   GLY   357     -25.254   3.510 -29.341  1.00 22.17           N  
ATOM   2646  CA  GLY   357     -26.055   4.622 -28.854  1.00 21.20           C  
ATOM   2647  C   GLY   357     -25.232   5.855 -28.535  1.00 21.87           C  
ATOM   2648  O   GLY   357     -24.166   5.756 -27.923  1.00 20.88           O  
ATOM   2649  N   ASN   358     -24.681   6.711 -29.630  1.00 20.74           N  
ATOM   2650  CA  ASN   358     -24.561   8.077 -29.131  1.00 21.19           C  
ATOM   2651  C   ASN   358     -24.835   8.153 -27.632  1.00 20.73           C  
ATOM   2652  CB  ASN   358     -25.505   9.011 -29.892  1.00 18.36           C  
ATOM   2653  O   ASN   358     -25.992   8.165 -27.208  1.00 19.92           O  
ATOM   2654  CG  ASN   358     -25.039   9.285 -31.308  1.00 13.27           C  
ATOM   2655  ND2 ASN   358     -25.970   9.663 -32.176  1.00 11.20           N  
ATOM   2656  OD1 ASN   358     -23.852   9.158 -31.620  1.00  9.82           O  
ATOM   2657  N   PHE   359     -24.064   7.411 -26.827  1.00 19.36           N  
ATOM   2658  CA  PHE   359     -24.399   7.801 -25.462  1.00 21.11           C  
ATOM   2659  C   PHE   359     -23.778   9.150 -25.118  1.00 19.34           C  
ATOM   2660  CB  PHE   359     -23.929   6.737 -24.466  1.00 18.13           C  
ATOM   2661  O   PHE   359     -22.554   9.270 -25.025  1.00 19.19           O  
ATOM   2662  CG  PHE   359     -24.642   5.419 -24.605  1.00 17.53           C  
ATOM   2663  CD1 PHE   359     -25.843   5.189 -23.943  1.00 10.66           C  
ATOM   2664  CD2 PHE   359     -24.113   4.409 -25.397  1.00 10.88           C  
ATOM   2665  CE1 PHE   359     -26.505   3.971 -24.069  1.00  9.28           C  
ATOM   2666  CE2 PHE   359     -24.769   3.188 -25.528  1.00 10.37           C  
ATOM   2667  CZ  PHE   359     -25.964   2.971 -24.863  1.00 11.18           C  
ATOM   2668  N   THR   360     -24.226  10.269 -25.709  1.00 21.27           N  
ATOM   2669  CA  THR   360     -24.518  11.599 -25.187  1.00 20.39           C  
ATOM   2670  C   THR   360     -25.658  11.543 -24.174  1.00 21.20           C  
ATOM   2671  CB  THR   360     -24.882  12.576 -26.320  1.00 19.51           C  
ATOM   2672  O   THR   360     -26.790  11.199 -24.523  1.00 20.51           O  
ATOM   2673  CG2 THR   360     -23.961  13.792 -26.314  1.00 16.52           C  
ATOM   2674  OG1 THR   360     -24.760  11.905 -27.580  1.00 15.73           O  
ATOM   2675  N   ILE   361     -25.315  10.826 -22.895  1.00 19.75           N  
ATOM   2676  CA  ILE   361     -26.131  11.426 -21.845  1.00 20.00           C  
ATOM   2677  C   ILE   361     -25.651  12.850 -21.570  1.00 19.17           C  
ATOM   2678  CB  ILE   361     -26.090  10.587 -20.548  1.00 17.59           C  
ATOM   2679  O   ILE   361     -24.517  13.056 -21.131  1.00 18.86           O  
ATOM   2680  CG1 ILE   361     -26.633   9.177 -20.808  1.00 10.36           C  
ATOM   2681  CG2 ILE   361     -26.878  11.280 -19.432  1.00  8.85           C  
ATOM   2682  CD1 ILE   361     -26.509   8.237 -19.616  1.00  8.73           C  
ATOM   2683  N   ASN   362     -26.334  13.881 -22.201  1.00 14.06           N  
ATOM   2684  CA  ASN   362     -26.311  15.340 -22.194  1.00 19.78           C  
ATOM   2685  C   ASN   362     -24.973  15.881 -22.691  1.00 14.58           C  
ATOM   2686  CB  ASN   362     -26.613  15.875 -20.793  1.00 11.60           C  
ATOM   2687  O   ASN   362     -24.285  16.605 -21.969  1.00 13.94           O  
ATOM   2688  CG  ASN   362     -28.043  15.613 -20.364  1.00  7.32           C  
ATOM   2689  ND2 ASN   362     -28.272  15.574 -19.056  1.00 10.76           N  
ATOM   2690  OD1 ASN   362     -28.934  15.446 -21.200  1.00  9.05           O  
ATOM   2691  N   GLY   363     -24.485  15.451 -23.860  1.00 21.38           N  
ATOM   2692  CA  GLY   363     -23.266  16.018 -24.415  1.00 19.83           C  
ATOM   2693  C   GLY   363     -22.012  15.555 -23.698  1.00 21.18           C  
ATOM   2694  O   GLY   363     -20.898  15.880 -24.112  1.00 20.40           O  
ATOM   2695  N   LYS   364     -22.057  14.558 -22.656  1.00 19.97           N  
ATOM   2696  CA  LYS   364     -20.949  14.075 -21.837  1.00 19.72           C  
ATOM   2697  C   LYS   364     -20.859  12.552 -21.878  1.00 19.73           C  
ATOM   2698  CB  LYS   364     -21.101  14.551 -20.392  1.00 18.30           C  
ATOM   2699  O   LYS   364     -21.873  11.861 -21.754  1.00 19.14           O  
ATOM   2700  CG  LYS   364     -21.017  16.062 -20.226  1.00 17.75           C  
ATOM   2701  CD  LYS   364     -20.985  16.462 -18.757  1.00 19.00           C  
ATOM   2702  CE  LYS   364     -20.969  17.975 -18.588  1.00 16.88           C  
ATOM   2703  NZ  LYS   364     -20.945  18.372 -17.149  1.00 12.79           N  
ATOM   2704  N   LYS   365     -19.780  11.891 -22.421  1.00 22.74           N  
ATOM   2705  CA  LYS   365     -19.122  10.636 -22.771  1.00 23.63           C  
ATOM   2706  C   LYS   365     -18.617   9.914 -21.525  1.00 22.69           C  
ATOM   2707  CB  LYS   365     -17.962  10.888 -23.735  1.00 21.52           C  
ATOM   2708  O   LYS   365     -18.051  10.538 -20.625  1.00 21.92           O  
ATOM   2709  CG  LYS   365     -18.397  11.350 -25.119  1.00 20.79           C  
ATOM   2710  CD  LYS   365     -17.208  11.486 -26.062  1.00 21.67           C  
ATOM   2711  CE  LYS   365     -17.634  12.007 -27.428  1.00 20.59           C  
ATOM   2712  NZ  LYS   365     -16.473  12.132 -28.359  1.00 19.33           N  
ATOM   2713  N   PHE   366     -19.077   8.576 -21.077  1.00 23.02           N  
ATOM   2714  CA  PHE   366     -18.946   7.582 -20.019  1.00 24.40           C  
ATOM   2715  C   PHE   366     -17.735   6.689 -20.262  1.00 22.92           C  
ATOM   2716  CB  PHE   366     -20.215   6.730 -19.919  1.00 21.91           C  
ATOM   2717  O   PHE   366     -17.369   6.430 -21.410  1.00 22.15           O  
ATOM   2718  CG  PHE   366     -21.431   7.501 -19.484  1.00 21.22           C  
ATOM   2719  CD1 PHE   366     -21.742   7.636 -18.137  1.00 20.73           C  
ATOM   2720  CD2 PHE   366     -22.265   8.093 -20.424  1.00 22.36           C  
ATOM   2721  CE1 PHE   366     -22.868   8.350 -17.732  1.00 21.93           C  
ATOM   2722  CE2 PHE   366     -23.392   8.808 -20.027  1.00 24.69           C  
ATOM   2723  CZ  PHE   366     -23.692   8.934 -18.681  1.00 22.29           C  
ATOM   2724  N   TYR   367     -16.899   6.261 -19.136  1.00 23.24           N  
ATOM   2725  CA  TYR   367     -15.701   5.461 -18.904  1.00 24.95           C  
ATOM   2726  C   TYR   367     -16.065   4.047 -18.469  1.00 23.18           C  
ATOM   2727  CB  TYR   367     -14.811   6.120 -17.846  1.00 22.26           C  
ATOM   2728  O   TYR   367     -16.946   3.857 -17.628  1.00 22.49           O  
ATOM   2729  CG  TYR   367     -14.480   7.562 -18.144  1.00 21.31           C  
ATOM   2730  CD1 TYR   367     -13.425   7.894 -18.991  1.00 20.81           C  
ATOM   2731  CD2 TYR   367     -15.219   8.595 -17.579  1.00 22.82           C  
ATOM   2732  CE1 TYR   367     -13.114   9.222 -19.267  1.00 23.07           C  
ATOM   2733  CE2 TYR   367     -14.918   9.926 -17.848  1.00 25.48           C  
ATOM   2734  OH  TYR   367     -13.563  11.545 -18.962  1.00 15.61           O  
ATOM   2735  CZ  TYR   367     -13.866  10.229 -18.692  1.00 23.23           C  
ATOM   2736  N   VAL   368     -15.572   2.770 -19.166  1.00 22.76           N  
ATOM   2737  CA  VAL   368     -15.534   1.342 -18.869  1.00 23.20           C  
ATOM   2738  C   VAL   368     -14.219   0.994 -18.174  1.00 22.73           C  
ATOM   2739  CB  VAL   368     -15.701   0.491 -20.148  1.00 21.47           C  
ATOM   2740  O   VAL   368     -13.139   1.257 -18.707  1.00 21.87           O  
ATOM   2741  CG1 VAL   368     -15.751  -0.996 -19.805  1.00 20.56           C  
ATOM   2742  CG2 VAL   368     -16.960   0.910 -20.906  1.00 20.66           C  
ATOM   2743  N   TYR   369     -14.135   0.675 -16.716  1.00 22.76           N  
ATOM   2744  CA  TYR   369     -13.059   0.101 -15.914  1.00 23.59           C  
ATOM   2745  C   TYR   369     -13.264  -1.397 -15.720  1.00 22.68           C  
ATOM   2746  CB  TYR   369     -12.973   0.797 -14.553  1.00 21.71           C  
ATOM   2747  O   TYR   369     -14.357  -1.839 -15.360  1.00 21.96           O  
ATOM   2748  CG  TYR   369     -12.722   2.283 -14.645  1.00 20.91           C  
ATOM   2749  CD1 TYR   369     -11.425   2.791 -14.637  1.00 19.74           C  
ATOM   2750  CD2 TYR   369     -13.780   3.180 -14.740  1.00 20.94           C  
ATOM   2751  CE1 TYR   369     -11.188   4.159 -14.720  1.00 19.02           C  
ATOM   2752  CE2 TYR   369     -13.555   4.550 -14.823  1.00 22.80           C  
ATOM   2753  OH  TYR   369     -12.030   6.385 -14.896  1.00 13.40           O  
ATOM   2754  CZ  TYR   369     -12.258   5.030 -14.813  1.00 20.30           C  
ATOM   2755  N   LEU   370     -12.346  -2.469 -16.139  1.00 21.61           N  
ATOM   2756  CA  LEU   370     -12.169  -3.895 -15.889  1.00 22.29           C  
ATOM   2757  C   LEU   370     -11.408  -4.128 -14.588  1.00 21.62           C  
ATOM   2758  CB  LEU   370     -11.428  -4.557 -17.053  1.00 20.43           C  
ATOM   2759  O   LEU   370     -10.243  -3.744 -14.468  1.00 20.92           O  
ATOM   2760  CG  LEU   370     -11.800  -6.009 -17.357  1.00 19.36           C  
ATOM   2761  CD1 LEU   370     -12.754  -6.074 -18.545  1.00 18.36           C  
ATOM   2762  CD2 LEU   370     -10.548  -6.838 -17.623  1.00 19.06           C  
ATOM   2763  N   LEU   371     -12.015  -4.403 -13.418  1.00 20.32           N  
ATOM   2764  CA  LEU   371     -11.553  -4.902 -12.127  1.00 20.61           C  
ATOM   2765  C   LEU   371     -11.462  -6.425 -12.135  1.00 20.29           C  
ATOM   2766  CB  LEU   371     -12.490  -4.441 -11.008  1.00 19.01           C  
ATOM   2767  O   LEU   371     -12.468  -7.110 -12.331  1.00 19.59           O  
ATOM   2768  CG  LEU   371     -11.909  -4.443  -9.593  1.00 17.94           C  
ATOM   2769  CD1 LEU   371     -11.335  -3.071  -9.254  1.00 15.89           C  
ATOM   2770  CD2 LEU   371     -12.972  -4.849  -8.578  1.00 15.27           C  
ATOM   2771  N   VAL   372     -10.309  -7.166 -12.303  1.00 21.35           N  
ATOM   2772  CA  VAL   372      -9.988  -8.581 -12.149  1.00 20.28           C  
ATOM   2773  C   VAL   372      -9.507  -8.849 -10.724  1.00 21.33           C  
ATOM   2774  CB  VAL   372      -8.917  -9.034 -13.167  1.00 19.99           C  
ATOM   2775  O   VAL   372      -8.455  -8.354 -10.314  1.00 20.49           O  
ATOM   2776  CG1 VAL   372      -8.677 -10.539 -13.063  1.00 17.97           C  
ATOM   2777  CG2 VAL   372      -9.336  -8.652 -14.585  1.00 18.94           C  
ATOM   2778  N   VAL   373     -10.274  -9.276  -9.671  1.00 19.88           N  
ATOM   2779  CA  VAL   373     -10.075  -9.851  -8.344  1.00 19.28           C  
ATOM   2780  C   VAL   373      -9.916 -11.365  -8.455  1.00 19.82           C  
ATOM   2781  CB  VAL   373     -11.245  -9.506  -7.396  1.00 18.53           C  
ATOM   2782  O   VAL   373     -10.742 -12.039  -9.076  1.00 19.13           O  
ATOM   2783  CG1 VAL   373     -10.910  -9.901  -5.959  1.00 13.46           C  
ATOM   2784  CG2 VAL   373     -11.579  -8.018  -7.480  1.00 16.17           C  
ATOM   2785  N   GLY   374      -8.694 -12.058  -8.296  1.00 21.37           N  
ATOM   2786  CA  GLY   374      -8.139 -13.393  -8.144  1.00 20.10           C  
ATOM   2787  C   GLY   374      -8.726 -14.153  -6.970  1.00 21.35           C  
ATOM   2788  O   GLY   374      -8.775 -13.637  -5.852  1.00 20.79           O  
ATOM   2789  N   SER   375      -9.619 -15.312  -7.091  1.00 20.22           N  
ATOM   2790  CA  SER   375     -10.050 -16.470  -6.315  1.00 20.68           C  
ATOM   2791  C   SER   375      -9.033 -17.603  -6.401  1.00 20.26           C  
ATOM   2792  CB  SER   375     -11.415 -16.962  -6.797  1.00 19.48           C  
ATOM   2793  O   SER   375      -8.589 -17.964  -7.493  1.00 19.92           O  
ATOM   2794  OG  SER   375     -11.335 -18.301  -7.255  1.00 20.69           O  
ATOM   2795  N   THR   376      -8.300 -18.001  -5.221  1.00 20.22           N  
ATOM   2796  CA  THR   376      -7.652 -19.229  -4.775  1.00 19.49           C  
ATOM   2797  C   THR   376      -8.666 -20.364  -4.660  1.00 20.23           C  
ATOM   2798  CB  THR   376      -6.947 -19.029  -3.421  1.00 19.45           C  
ATOM   2799  O   THR   376      -9.596 -20.293  -3.854  1.00 19.95           O  
ATOM   2800  CG2 THR   376      -5.759 -18.082  -3.555  1.00 19.61           C  
ATOM   2801  OG1 THR   376      -7.878 -18.480  -2.480  1.00 25.28           O  
ATOM   2802  N   ASN   377      -9.116 -21.138  -5.637  1.00 19.90           N  
ATOM   2803  CA  ASN   377      -9.351 -22.577  -5.590  1.00 20.83           C  
ATOM   2804  C   ASN   377      -8.230 -23.351  -6.277  1.00 20.13           C  
ATOM   2805  CB  ASN   377     -10.701 -22.921  -6.223  1.00 19.41           C  
ATOM   2806  O   ASN   377      -8.435 -23.931  -7.345  1.00 20.14           O  
ATOM   2807  CG  ASN   377     -11.875 -22.489  -5.368  1.00 19.89           C  
ATOM   2808  ND2 ASN   377     -13.059 -22.442  -5.967  1.00 14.63           N  
ATOM   2809  OD1 ASN   377     -11.719 -22.198  -4.179  1.00 17.97           O  
ATOM   2810  N   SER   378      -6.975 -23.126  -6.013  1.00 18.95           N  
ATOM   2811  CA  SER   378      -5.867 -24.063  -6.170  1.00 18.73           C  
ATOM   2812  C   SER   378      -4.937 -24.027  -4.962  1.00 18.21           C  
ATOM   2813  CB  SER   378      -5.076 -23.750  -7.441  1.00 16.99           C  
ATOM   2814  O   SER   378      -4.581 -22.951  -4.477  1.00 17.82           O  
ATOM   2815  OG  SER   378      -3.913 -23.000  -7.138  1.00 11.64           O  
ATOM   2816  N   THR   379      -5.066 -25.182  -4.136  1.00 17.65           N  
ATOM   2817  CA  THR   379      -4.059 -25.674  -3.203  1.00 17.94           C  
ATOM   2818  C   THR   379      -2.724 -24.969  -3.426  1.00 16.93           C  
ATOM   2819  CB  THR   379      -3.868 -27.196  -3.340  1.00 16.16           C  
ATOM   2820  O   THR   379      -1.753 -25.227  -2.711  1.00 16.78           O  
ATOM   2821  CG2 THR   379      -5.053 -27.955  -2.751  1.00 10.08           C  
ATOM   2822  OG1 THR   379      -3.741 -27.534  -4.727  1.00 13.05           O  
ATOM   2823  N   THR   380      -2.672 -23.696  -4.035  1.00 19.35           N  
ATOM   2824  CA  THR   380      -1.549 -22.766  -4.088  1.00 18.65           C  
ATOM   2825  C   THR   380      -2.042 -21.334  -4.278  1.00 19.00           C  
ATOM   2826  CB  THR   380      -0.575 -23.130  -5.224  1.00 17.89           C  
ATOM   2827  O   THR   380      -2.682 -21.020  -5.283  1.00 18.79           O  
ATOM   2828  CG2 THR   380       0.843 -23.314  -4.694  1.00 16.91           C  
ATOM   2829  OG1 THR   380      -1.005 -24.351  -5.841  1.00 15.83           O  
ATOM   2830  N   PRO   381      -2.236 -20.446  -3.205  1.00 20.42           N  
ATOM   2831  CA  PRO   381      -2.432 -18.995  -3.224  1.00 19.32           C  
ATOM   2832  C   PRO   381      -1.484 -18.284  -4.187  1.00 20.34           C  
ATOM   2833  CB  PRO   381      -2.149 -18.583  -1.777  1.00 19.23           C  
ATOM   2834  O   PRO   381      -0.267 -18.473  -4.114  1.00 20.02           O  
ATOM   2835  CG  PRO   381      -1.604 -19.814  -1.128  1.00 19.11           C  
ATOM   2836  CD  PRO   381      -1.718 -20.954  -2.098  1.00 21.53           C  
ATOM   2837  N   VAL   382      -1.934 -17.793  -5.478  1.00 20.48           N  
ATOM   2838  CA  VAL   382      -1.272 -16.816  -6.336  1.00 19.03           C  
ATOM   2839  C   VAL   382      -1.828 -15.422  -6.058  1.00 20.59           C  
ATOM   2840  CB  VAL   382      -1.440 -17.169  -7.831  1.00 19.51           C  
ATOM   2841  O   VAL   382      -3.035 -15.195  -6.167  1.00 20.10           O  
ATOM   2842  CG1 VAL   382      -0.537 -16.292  -8.698  1.00 20.73           C  
ATOM   2843  CG2 VAL   382      -1.140 -18.648  -8.068  1.00 19.84           C  
ATOM   2844  N   GLU   383      -1.279 -14.516  -5.255  1.00 18.34           N  
ATOM   2845  CA  GLU   383      -1.234 -13.178  -4.674  1.00 17.48           C  
ATOM   2846  C   GLU   383      -0.936 -12.124  -5.737  1.00 18.51           C  
ATOM   2847  CB  GLU   383      -0.186 -13.111  -3.560  1.00 17.92           C  
ATOM   2848  O   GLU   383       0.100 -12.181  -6.402  1.00 18.55           O  
ATOM   2849  CG  GLU   383      -0.733 -13.447  -2.180  1.00 17.89           C  
ATOM   2850  CD  GLU   383       0.318 -13.375  -1.084  1.00 19.02           C  
ATOM   2851  OE1 GLU   383       1.510 -13.155  -1.399  1.00 32.86           O  
ATOM   2852  OE2 GLU   383      -0.052 -13.541   0.100  1.00 19.91           O  
ATOM   2853  N   TYR   384      -2.009 -11.362  -6.295  1.00 19.82           N  
ATOM   2854  CA  TYR   384      -2.049 -10.084  -6.998  1.00 18.62           C  
ATOM   2855  C   TYR   384      -3.154  -9.192  -6.446  1.00 19.92           C  
ATOM   2856  CB  TYR   384      -2.256 -10.303  -8.500  1.00 19.05           C  
ATOM   2857  O   TYR   384      -4.335  -9.538  -6.522  1.00 19.61           O  
ATOM   2858  CG  TYR   384      -1.141 -11.077  -9.160  1.00 18.92           C  
ATOM   2859  CD1 TYR   384       0.001 -10.429  -9.627  1.00 16.71           C  
ATOM   2860  CD2 TYR   384      -1.226 -12.456  -9.319  1.00 18.12           C  
ATOM   2861  CE1 TYR   384       1.031 -11.138 -10.238  1.00 18.00           C  
ATOM   2862  CE2 TYR   384      -0.203 -13.174  -9.929  1.00 21.15           C  
ATOM   2863  OH  TYR   384       1.936 -13.214 -10.987  1.00 14.01           O  
ATOM   2864  CZ  TYR   384       0.920 -12.508 -10.383  1.00 16.65           C  
ATOM   2865  N   VAL   385      -2.960  -8.295  -5.517  1.00 18.84           N  
ATOM   2866  CA  VAL   385      -3.548  -6.995  -5.216  1.00 17.07           C  
ATOM   2867  C   VAL   385      -2.717  -5.889  -5.861  1.00 18.80           C  
ATOM   2868  CB  VAL   385      -3.656  -6.760  -3.692  1.00 17.40           C  
ATOM   2869  O   VAL   385      -1.556  -5.684  -5.498  1.00 18.37           O  
ATOM   2870  CG1 VAL   385      -4.397  -5.457  -3.397  1.00 13.24           C  
ATOM   2871  CG2 VAL   385      -4.355  -7.940  -3.019  1.00 15.00           C  
ATOM   2872  N   THR   386      -3.106  -5.668  -7.227  1.00 18.80           N  
ATOM   2873  CA  THR   386      -2.897  -4.530  -8.116  1.00 16.87           C  
ATOM   2874  C   THR   386      -3.927  -3.437  -7.847  1.00 18.61           C  
ATOM   2875  CB  THR   386      -2.971  -4.955  -9.594  1.00 16.90           C  
ATOM   2876  O   THR   386      -5.132  -3.694  -7.867  1.00 18.10           O  
ATOM   2877  CG2 THR   386      -1.625  -4.770 -10.287  1.00 11.13           C  
ATOM   2878  OG1 THR   386      -3.349  -6.335  -9.670  1.00 14.48           O  
ATOM   2879  N   LYS   387      -3.726  -2.356  -7.130  1.00 17.41           N  
ATOM   2880  CA  LYS   387      -4.078  -0.947  -6.976  1.00 16.02           C  
ATOM   2881  C   LYS   387      -5.435  -0.648  -7.606  1.00 16.52           C  
ATOM   2882  CB  LYS   387      -3.004  -0.054  -7.597  1.00 14.56           C  
ATOM   2883  O   LYS   387      -5.619  -0.828  -8.812  1.00 15.99           O  
ATOM   2884  CG  LYS   387      -2.599   1.125  -6.725  1.00  9.80           C  
ATOM   2885  CD  LYS   387      -1.498   1.951  -7.378  1.00  7.99           C  
ATOM   2886  CE  LYS   387      -1.080   3.122  -6.499  1.00 12.31           C  
ATOM   2887  NZ  LYS   387       0.006   3.929  -7.130  1.00 10.28           N  
ATOM   2888  N   LEU   388      -6.581  -0.651  -6.927  1.00 17.99           N  
ATOM   2889  CA  LEU   388      -7.771   0.174  -7.103  1.00 16.22           C  
ATOM   2890  C   LEU   388      -7.401   1.652  -7.178  1.00 17.69           C  
ATOM   2891  CB  LEU   388      -8.760  -0.059  -5.958  1.00 15.85           C  
ATOM   2892  O   LEU   388      -6.920   2.226  -6.199  1.00 17.03           O  
ATOM   2893  CG  LEU   388     -10.215   0.325  -6.231  1.00 13.35           C  
ATOM   2894  CD1 LEU   388     -11.007  -0.893  -6.694  1.00 11.36           C  
ATOM   2895  CD2 LEU   388     -10.848   0.939  -4.987  1.00 12.09           C  
ATOM   2896  N   VAL   389      -6.934   2.158  -8.334  1.00 19.18           N  
ATOM   2897  CA  VAL   389      -7.033   3.594  -8.578  1.00 16.82           C  
ATOM   2898  C   VAL   389      -8.453   3.948  -9.012  1.00 18.97           C  
ATOM   2899  CB  VAL   389      -6.017   4.059  -9.645  1.00 17.11           C  
ATOM   2900  O   VAL   389      -8.933   3.464 -10.040  1.00 18.36           O  
ATOM   2901  CG1 VAL   389      -6.079   5.574  -9.826  1.00 12.72           C  
ATOM   2902  CG2 VAL   389      -4.604   3.620  -9.264  1.00 12.85           C  
ATOM   2903  N   VAL   390      -9.430   4.274  -8.079  1.00 18.81           N  
ATOM   2904  CA  VAL   390     -10.614   5.081  -8.356  1.00 16.43           C  
ATOM   2905  C   VAL   390     -10.197   6.508  -8.704  1.00 18.65           C  
ATOM   2906  CB  VAL   390     -11.590   5.089  -7.158  1.00 16.87           C  
ATOM   2907  O   VAL   390      -9.626   7.216  -7.871  1.00 18.01           O  
ATOM   2908  CG1 VAL   390     -12.888   5.807  -7.523  1.00 12.87           C  
ATOM   2909  CG2 VAL   390     -11.877   3.661  -6.696  1.00 13.19           C  
ATOM   2910  N   GLU   391      -9.758   6.814  -9.965  1.00 18.78           N  
ATOM   2911  CA  GLU   391      -9.643   8.166 -10.505  1.00 17.79           C  
ATOM   2912  C   GLU   391     -11.003   8.704 -10.939  1.00 18.53           C  
ATOM   2913  CB  GLU   391      -8.666   8.194 -11.683  1.00 16.92           C  
ATOM   2914  O   GLU   391     -11.699   8.076 -11.739  1.00 18.07           O  
ATOM   2915  CG  GLU   391      -7.202   8.174 -11.269  1.00 14.73           C  
ATOM   2916  CD  GLU   391      -6.244   8.259 -12.446  1.00 11.50           C  
ATOM   2917  OE1 GLU   391      -6.708   8.246 -13.609  1.00 18.90           O  
ATOM   2918  OE2 GLU   391      -5.019   8.337 -12.204  1.00 14.07           O  
ATOM   2919  N   TYR   392     -11.695   9.468 -10.086  1.00 19.12           N  
ATOM   2920  CA  TYR   392     -12.803  10.374 -10.367  1.00 17.79           C  
ATOM   2921  C   TYR   392     -12.327  11.592 -11.149  1.00 19.00           C  
ATOM   2922  CB  TYR   392     -13.476  10.820  -9.065  1.00 17.99           C  
ATOM   2923  O   TYR   392     -11.353  12.243 -10.765  1.00 18.67           O  
ATOM   2924  CG  TYR   392     -14.268   9.729  -8.386  1.00 17.28           C  
ATOM   2925  CD1 TYR   392     -15.593   9.481  -8.738  1.00 14.28           C  
ATOM   2926  CD2 TYR   392     -13.693   8.945  -7.391  1.00 14.42           C  
ATOM   2927  CE1 TYR   392     -16.327   8.478  -8.113  1.00 13.97           C  
ATOM   2928  CE2 TYR   392     -14.417   7.939  -6.760  1.00 17.42           C  
ATOM   2929  OH  TYR   392     -16.453   6.719  -6.506  1.00 10.03           O  
ATOM   2930  CZ  TYR   392     -15.731   7.713  -7.128  1.00 15.85           C  
ATOM   2931  N   PRO   393     -12.807  11.737 -12.562  1.00 20.71           N  
ATOM   2932  CA  PRO   393     -12.795  13.026 -13.257  1.00 19.47           C  
ATOM   2933  C   PRO   393     -13.408  14.151 -12.425  1.00 20.68           C  
ATOM   2934  CB  PRO   393     -13.629  12.758 -14.512  1.00 19.40           C  
ATOM   2935  O   PRO   393     -14.498  13.989 -11.871  1.00 19.94           O  
ATOM   2936  CG  PRO   393     -14.387  11.507 -14.207  1.00 19.27           C  
ATOM   2937  CD  PRO   393     -13.743  10.834 -13.029  1.00 20.45           C  
ATOM   2938  N   SER   394     -12.623  14.910 -11.661  1.00 18.99           N  
ATOM   2939  CA  SER   394     -12.796  16.294 -11.229  1.00 17.81           C  
ATOM   2940  C   SER   394     -13.654  17.077 -12.217  1.00 18.90           C  
ATOM   2941  CB  SER   394     -11.438  16.978 -11.066  1.00 17.70           C  
ATOM   2942  O   SER   394     -13.153  17.567 -13.231  1.00 18.38           O  
ATOM   2943  OG  SER   394     -10.734  17.000 -12.295  1.00 12.81           O  
ATOM   2944  N   SER   395     -15.003  16.549 -12.573  1.00 18.17           N  
ATOM   2945  CA  SER   395     -16.071  17.457 -12.977  1.00 17.35           C  
ATOM   2946  C   SER   395     -17.270  17.352 -12.041  1.00 17.02           C  
ATOM   2947  CB  SER   395     -16.508  17.167 -14.413  1.00 15.38           C  
ATOM   2948  O   SER   395     -17.680  16.250 -11.671  1.00 16.53           O  
ATOM   2949  OG  SER   395     -17.119  15.891 -14.505  1.00 10.33           O  
ATOM   2950  N   THR   396     -17.415  18.278 -10.992  1.00 13.82           N  
ATOM   2951  CA  THR   396     -18.499  18.905 -10.244  1.00 16.80           C  
ATOM   2952  C   THR   396     -19.854  18.517 -10.829  1.00 13.69           C  
ATOM   2953  CB  THR   396     -18.359  20.439 -10.238  1.00 10.65           C  
ATOM   2954  O   THR   396     -20.896  18.787 -10.227  1.00 13.52           O  
ATOM   2955  CG2 THR   396     -17.310  20.891  -9.228  1.00  7.34           C  
ATOM   2956  OG1 THR   396     -17.972  20.882 -11.544  1.00 11.04           O  
ATOM   2957  N   ASN   397     -19.983  17.333 -11.646  1.00 18.95           N  
ATOM   2958  CA  ASN   397     -21.306  16.833 -12.004  1.00 18.89           C  
ATOM   2959  C   ASN   397     -21.308  15.314 -12.157  1.00 18.42           C  
ATOM   2960  CB  ASN   397     -21.801  17.497 -13.290  1.00 16.95           C  
ATOM   2961  O   ASN   397     -21.349  14.799 -13.275  1.00 17.92           O  
ATOM   2962  CG  ASN   397     -22.146  18.960 -13.097  1.00 12.70           C  
ATOM   2963  ND2 ASN   397     -22.025  19.744 -14.162  1.00 11.29           N  
ATOM   2964  OD1 ASN   397     -22.518  19.383 -11.999  1.00  9.86           O  
ATOM   2965  N   PHE   398     -20.623  14.548 -11.279  1.00 12.43           N  
ATOM   2966  CA  PHE   398     -20.576  13.105 -11.485  1.00 17.47           C  
ATOM   2967  C   PHE   398     -21.548  12.393 -10.552  1.00 13.74           C  
ATOM   2968  CB  PHE   398     -19.155  12.576 -11.268  1.00 11.06           C  
ATOM   2969  O   PHE   398     -21.227  12.141  -9.388  1.00 13.39           O  
ATOM   2970  CG  PHE   398     -18.319  12.550 -12.519  1.00  6.76           C  
ATOM   2971  CD1 PHE   398     -18.345  11.449 -13.366  1.00  7.62           C  
ATOM   2972  CD2 PHE   398     -17.507  13.627 -12.848  1.00  8.14           C  
ATOM   2973  CE1 PHE   398     -17.572  11.422 -14.524  1.00  7.52           C  
ATOM   2974  CE2 PHE   398     -16.732  13.608 -14.004  1.00  7.98           C  
ATOM   2975  CZ  PHE   398     -16.765  12.504 -14.840  1.00  7.01           C  
ATOM   2976  N   LEU   399     -22.837  12.567 -10.648  1.00 18.86           N  
ATOM   2977  CA  LEU   399     -24.020  11.715 -10.597  1.00 17.27           C  
ATOM   2978  C   LEU   399     -24.865  11.882 -11.855  1.00 18.62           C  
ATOM   2979  CB  LEU   399     -24.860  12.036  -9.358  1.00 17.66           C  
ATOM   2980  O   LEU   399     -25.219  13.004 -12.226  1.00 17.98           O  
ATOM   2981  CG  LEU   399     -24.266  11.622  -8.010  1.00 16.78           C  
ATOM   2982  CD1 LEU   399     -25.035  12.278  -6.868  1.00 13.03           C  
ATOM   2983  CD2 LEU   399     -24.276  10.104  -7.865  1.00 13.27           C  
ATOM   2984  N   PRO   400     -24.634  10.905 -12.946  1.00 19.08           N  
ATOM   2985  CA  PRO   400     -25.883  10.939 -13.710  1.00 18.98           C  
ATOM   2986  C   PRO   400     -27.118  11.046 -12.819  1.00 18.44           C  
ATOM   2987  CB  PRO   400     -25.869   9.609 -14.467  1.00 16.67           C  
ATOM   2988  O   PRO   400     -27.260  10.282 -11.860  1.00 17.87           O  
ATOM   2989  CG  PRO   400     -24.653   8.898 -13.968  1.00 12.57           C  
ATOM   2990  CD  PRO   400     -23.935   9.799 -13.005  1.00  8.34           C  
ATOM   2991  N   GLN   401     -27.581  12.257 -12.473  1.00 11.70           N  
ATOM   2992  CA  GLN   401     -29.032  12.359 -12.358  1.00 17.53           C  
ATOM   2993  C   GLN   401     -29.715  11.091 -12.861  1.00 12.24           C  
ATOM   2994  CB  GLN   401     -29.548  13.575 -13.130  1.00  8.38           C  
ATOM   2995  O   GLN   401     -29.617  10.755 -14.043  1.00 11.56           O  
ATOM   2996  CG  GLN   401     -29.372  14.893 -12.389  1.00  5.50           C  
ATOM   2997  CD  GLN   401     -30.103  16.043 -13.056  1.00  7.07           C  
ATOM   2998  NE2 GLN   401     -30.050  17.218 -12.438  1.00  7.72           N  
ATOM   2999  OE1 GLN   401     -30.709  15.878 -14.120  1.00  9.26           O  
ATOM   3000  N   GLY   402     -30.000  10.065 -12.053  1.00 19.74           N  
ATOM   3001  CA  GLY   402     -30.998   9.054 -12.361  1.00 18.03           C  
ATOM   3002  C   GLY   402     -30.403   7.677 -12.587  1.00 19.66           C  
ATOM   3003  O   GLY   402     -30.236   7.247 -13.730  1.00 19.11           O  
ATOM   3004  N   VAL   403     -29.582   6.970 -11.668  1.00 18.76           N  
ATOM   3005  CA  VAL   403     -29.448   5.517 -11.641  1.00 18.64           C  
ATOM   3006  C   VAL   403     -29.936   4.978 -10.299  1.00 18.45           C  
ATOM   3007  CB  VAL   403     -27.988   5.078 -11.894  1.00 17.01           C  
ATOM   3008  O   VAL   403     -29.442   5.382  -9.244  1.00 18.11           O  
ATOM   3009  CG1 VAL   403     -27.880   3.554 -11.920  1.00 12.38           C  
ATOM   3010  CG2 VAL   403     -27.470   5.676 -13.201  1.00 11.51           C  
ATOM   3011  N   THR   404     -31.234   4.425 -10.193  1.00 18.40           N  
ATOM   3012  CA  THR   404     -31.956   3.470  -9.360  1.00 18.10           C  
ATOM   3013  C   THR   404     -31.364   2.071  -9.502  1.00 17.79           C  
ATOM   3014  CB  THR   404     -33.453   3.436  -9.719  1.00 15.49           C  
ATOM   3015  O   THR   404     -31.194   1.574 -10.618  1.00 17.10           O  
ATOM   3016  CG2 THR   404     -34.311   3.200  -8.480  1.00  8.94           C  
ATOM   3017  OG1 THR   404     -33.825   4.686 -10.313  1.00 12.42           O  
ATOM   3018  N   VAL   405     -30.720   1.437  -8.423  1.00 18.84           N  
ATOM   3019  CA  VAL   405     -30.614   0.036  -8.029  1.00 17.82           C  
ATOM   3020  C   VAL   405     -32.000  -0.517  -7.707  1.00 18.74           C  
ATOM   3021  CB  VAL   405     -29.674  -0.142  -6.815  1.00 17.75           C  
ATOM   3022  O   VAL   405     -32.659  -0.053  -6.773  1.00 18.29           O  
ATOM   3023  CG1 VAL   405     -29.461  -1.624  -6.510  1.00 13.41           C  
ATOM   3024  CG2 VAL   405     -28.337   0.551  -7.070  1.00 15.85           C  
ATOM   3025  N   THR   406     -32.626  -1.039  -8.775  1.00 19.43           N  
ATOM   3026  CA  THR   406     -33.766  -1.936  -8.624  1.00 17.97           C  
ATOM   3027  C   THR   406     -33.301  -3.355  -8.307  1.00 19.23           C  
ATOM   3028  CB  THR   406     -34.638  -1.950  -9.893  1.00 17.27           C  
ATOM   3029  O   THR   406     -32.494  -3.928  -9.042  1.00 18.70           O  
ATOM   3030  CG2 THR   406     -36.001  -1.320  -9.632  1.00 11.94           C  
ATOM   3031  OG1 THR   406     -33.974  -1.215 -10.929  1.00 14.69           O  
ATOM   3032  N   THR   407     -33.220  -3.940  -7.052  1.00 19.87           N  
ATOM   3033  CA  THR   407     -33.435  -5.226  -6.398  1.00 19.46           C  
ATOM   3034  C   THR   407     -34.871  -5.703  -6.600  1.00 19.93           C  
ATOM   3035  CB  THR   407     -33.126  -5.145  -4.891  1.00 18.94           C  
ATOM   3036  O   THR   407     -35.809  -5.106  -6.068  1.00 19.37           O  
ATOM   3037  CG2 THR   407     -31.649  -4.856  -4.648  1.00 18.99           C  
ATOM   3038  OG1 THR   407     -33.909  -4.097  -4.305  1.00 22.43           O  
ATOM   3039  N   SER   408     -35.237  -6.119  -7.907  1.00 19.84           N  
ATOM   3040  CA  SER   408     -36.455  -6.869  -8.192  1.00 18.96           C  
ATOM   3041  C   SER   408     -36.141  -8.318  -8.549  1.00 19.59           C  
ATOM   3042  CB  SER   408     -37.235  -6.212  -9.332  1.00 18.07           C  
ATOM   3043  O   SER   408     -35.214  -8.587  -9.315  1.00 19.20           O  
ATOM   3044  OG  SER   408     -36.596  -6.442 -10.576  1.00 12.21           O  
ATOM   3045  N   SER   409     -36.498  -9.362  -7.667  1.00 19.38           N  
ATOM   3046  CA  SER   409     -36.944 -10.750  -7.724  1.00 19.27           C  
ATOM   3047  C   SER   409     -35.818 -11.674  -8.177  1.00 18.97           C  
ATOM   3048  CB  SER   409     -38.140 -10.891  -8.665  1.00 17.15           C  
ATOM   3049  O   SER   409     -35.175 -11.423  -9.199  1.00 18.54           O  
ATOM   3050  OG  SER   409     -37.870 -10.282  -9.917  1.00 10.91           O  
ATOM   3051  N   ASN   410     -35.110 -12.283  -7.167  1.00 19.31           N  
ATOM   3052  CA  ASN   410     -34.487 -13.600  -7.244  1.00 19.77           C  
ATOM   3053  C   ASN   410     -34.147 -13.976  -8.683  1.00 19.43           C  
ATOM   3054  CB  ASN   410     -35.395 -14.661  -6.617  1.00 17.67           C  
ATOM   3055  O   ASN   410     -35.015 -14.431  -9.431  1.00 19.17           O  
ATOM   3056  CG  ASN   410     -35.577 -14.466  -5.125  1.00 15.88           C  
ATOM   3057  ND2 ASN   410     -36.663 -15.007  -4.585  1.00 11.68           N  
ATOM   3058  OD1 ASN   410     -34.750 -13.834  -4.463  1.00 10.38           O  
ATOM   3059  N   LYS   411     -33.610 -13.076  -9.490  1.00 21.39           N  
ATOM   3060  CA  LYS   411     -33.123 -13.340 -10.841  1.00 20.55           C  
ATOM   3061  C   LYS   411     -31.984 -12.394 -11.209  1.00 21.40           C  
ATOM   3062  CB  LYS   411     -34.260 -13.211 -11.856  1.00 19.67           C  
ATOM   3063  O   LYS   411     -32.160 -11.174 -11.214  1.00 20.79           O  
ATOM   3064  CG  LYS   411     -35.333 -14.281 -11.723  1.00 18.82           C  
ATOM   3065  CD  LYS   411     -36.381 -14.161 -12.822  1.00 18.72           C  
ATOM   3066  CE  LYS   411     -37.487 -15.195 -12.656  1.00 15.78           C  
ATOM   3067  NZ  LYS   411     -38.512 -15.087 -13.736  1.00 12.40           N  
ATOM   3068  N   TYR   412     -30.786 -12.834 -10.727  1.00 18.84           N  
ATOM   3069  CA  TYR   412     -29.533 -12.436 -11.359  1.00 20.10           C  
ATOM   3070  C   TYR   412     -29.401 -13.054 -12.746  1.00 18.72           C  
ATOM   3071  CB  TYR   412     -28.339 -12.845 -10.490  1.00 16.81           C  
ATOM   3072  O   TYR   412     -29.522 -14.271 -12.904  1.00 17.90           O  
ATOM   3073  CG  TYR   412     -28.376 -12.265  -9.097  1.00 12.97           C  
ATOM   3074  CD1 TYR   412     -27.894 -10.984  -8.841  1.00  8.40           C  
ATOM   3075  CD2 TYR   412     -28.892 -12.998  -8.033  1.00  9.19           C  
ATOM   3076  CE1 TYR   412     -27.924 -10.446  -7.558  1.00  8.35           C  
ATOM   3077  CE2 TYR   412     -28.927 -12.471  -6.746  1.00  9.11           C  
ATOM   3078  OH  TYR   412     -28.475 -10.670  -5.247  1.00  7.56           O  
ATOM   3079  CZ  TYR   412     -28.442 -11.196  -6.519  1.00  8.06           C  
ATOM   3080  N   THR   413     -29.871 -12.309 -13.771  1.00 19.05           N  
ATOM   3081  CA  THR   413     -29.625 -12.471 -15.200  1.00 19.36           C  
ATOM   3082  C   THR   413     -28.266 -11.894 -15.583  1.00 18.88           C  
ATOM   3083  CB  THR   413     -30.727 -11.795 -16.036  1.00 15.50           C  
ATOM   3084  O   THR   413     -27.964 -10.740 -15.271  1.00 17.60           O  
ATOM   3085  CG2 THR   413     -31.065 -12.622 -17.272  1.00  8.75           C  
ATOM   3086  OG1 THR   413     -31.906 -11.650 -15.235  1.00 12.00           O  
ATOM   3087  N   LEU   414     -27.263 -12.765 -15.877  1.00 19.72           N  
ATOM   3088  CA  LEU   414     -26.158 -12.679 -16.825  1.00 19.61           C  
ATOM   3089  C   LEU   414     -26.664 -12.310 -18.216  1.00 19.55           C  
ATOM   3090  CB  LEU   414     -25.394 -14.004 -16.881  1.00 17.82           C  
ATOM   3091  O   LEU   414     -27.598 -12.932 -18.727  1.00 18.66           O  
ATOM   3092  CG  LEU   414     -24.280 -14.189 -15.850  1.00 15.78           C  
ATOM   3093  CD1 LEU   414     -24.171 -15.655 -15.444  1.00 10.67           C  
ATOM   3094  CD2 LEU   414     -22.952 -13.680 -16.400  1.00 11.18           C  
ATOM   3095  N   PRO   415     -26.499 -11.060 -18.683  1.00 19.83           N  
ATOM   3096  CA  PRO   415     -26.626 -11.092 -20.142  1.00 20.83           C  
ATOM   3097  C   PRO   415     -25.861 -12.252 -20.775  1.00 19.59           C  
ATOM   3098  CB  PRO   415     -26.038  -9.748 -20.578  1.00 16.76           C  
ATOM   3099  O   PRO   415     -24.667 -12.424 -20.516  1.00 18.47           O  
ATOM   3100  CG  PRO   415     -25.226  -9.290 -19.410  1.00  9.76           C  
ATOM   3101  CD  PRO   415     -25.669 -10.051 -18.193  1.00  7.99           C  
ATOM   3102  N   VAL   416     -26.387 -13.440 -21.005  1.00 20.72           N  
ATOM   3103  CA  VAL   416     -26.268 -14.315 -22.166  1.00 19.82           C  
ATOM   3104  C   VAL   416     -26.838 -13.618 -23.400  1.00 20.57           C  
ATOM   3105  CB  VAL   416     -26.986 -15.664 -21.937  1.00 18.23           C  
ATOM   3106  O   VAL   416     -27.999 -13.203 -23.405  1.00 19.66           O  
ATOM   3107  CG1 VAL   416     -26.687 -16.635 -23.077  1.00 10.97           C  
ATOM   3108  CG2 VAL   416     -26.573 -16.266 -20.595  1.00  9.13           C  
ATOM   3109  N   TYR   417     -25.940 -12.853 -24.124  1.00 20.40           N  
ATOM   3110  CA  TYR   417     -26.190 -12.504 -25.519  1.00 21.84           C  
ATOM   3111  C   TYR   417     -26.392 -13.755 -26.366  1.00 20.19           C  
ATOM   3112  CB  TYR   417     -25.032 -11.674 -26.081  1.00 18.21           C  
ATOM   3113  O   TYR   417     -25.631 -14.719 -26.251  1.00 19.11           O  
ATOM   3114  CG  TYR   417     -24.837 -10.351 -25.381  1.00 14.74           C  
ATOM   3115  CD1 TYR   417     -25.548  -9.220 -25.775  1.00  7.82           C  
ATOM   3116  CD2 TYR   417     -23.941 -10.229 -24.324  1.00  8.45           C  
ATOM   3117  CE1 TYR   417     -25.370  -7.999 -25.134  1.00  8.09           C  
ATOM   3118  CE2 TYR   417     -23.755  -9.013 -23.675  1.00  8.74           C  
ATOM   3119  OH  TYR   417     -24.294  -6.698 -23.448  1.00  7.19           O  
ATOM   3120  CZ  TYR   417     -24.474  -7.905 -24.086  1.00  7.40           C  
ATOM   3121  N   GLU   418     -27.646 -14.206 -26.652  1.00 19.07           N  
ATOM   3122  CA  GLU   418     -28.148 -14.960 -27.797  1.00 19.73           C  
ATOM   3123  C   GLU   418     -27.055 -15.172 -28.840  1.00 18.75           C  
ATOM   3124  CB  GLU   418     -29.346 -14.246 -28.428  1.00 15.79           C  
ATOM   3125  O   GLU   418     -26.523 -14.208 -29.395  1.00 17.71           O  
ATOM   3126  CG  GLU   418     -30.672 -14.962 -28.214  1.00  9.03           C  
ATOM   3127  CD  GLU   418     -31.850 -14.250 -28.859  1.00  7.59           C  
ATOM   3128  OE1 GLU   418     -31.664 -13.135 -29.397  1.00 10.70           O  
ATOM   3129  OE2 GLU   418     -32.967 -14.811 -28.826  1.00 10.37           O  
ATOM   3130  N   ILE   419     -26.052 -16.132 -28.691  1.00 19.56           N  
ATOM   3131  CA  ILE   419     -25.665 -16.865 -29.892  1.00 19.65           C  
ATOM   3132  C   ILE   419     -26.882 -17.057 -30.794  1.00 19.52           C  
ATOM   3133  CB  ILE   419     -25.036 -18.232 -29.541  1.00 18.00           C  
ATOM   3134  O   ILE   419     -27.774 -17.849 -30.483  1.00 18.69           O  
ATOM   3135  CG1 ILE   419     -23.872 -18.049 -28.561  1.00 12.74           C  
ATOM   3136  CG2 ILE   419     -24.575 -18.955 -30.810  1.00 12.75           C  
ATOM   3137  CD1 ILE   419     -23.253 -19.356 -28.084  1.00 14.35           C  
ATOM   3138  N   GLY   420     -27.571 -15.952 -31.224  1.00 21.63           N  
ATOM   3139  CA  GLY   420     -28.468 -15.947 -32.368  1.00 20.87           C  
ATOM   3140  C   GLY   420     -27.739 -15.984 -33.698  1.00 21.52           C  
ATOM   3141  O   GLY   420     -26.966 -15.076 -34.014  1.00 20.62           O  
ATOM   3142  N   GLY   421     -27.148 -16.975 -34.231  1.00 22.76           N  
ATOM   3143  CA  GLY   421     -27.266 -17.341 -35.633  1.00 21.12           C  
ATOM   3144  C   GLY   421     -28.633 -17.891 -35.994  1.00 22.59           C  
ATOM   3145  O   GLY   421     -29.408 -18.269 -35.113  1.00 21.44           O  
ATOM   3146  N   PRO   422     -29.228 -17.431 -37.118  1.00 23.94           N  
ATOM   3147  CA  PRO   422     -30.383 -18.209 -37.573  1.00 23.75           C  
ATOM   3148  C   PRO   422     -30.296 -19.680 -37.175  1.00 23.56           C  
ATOM   3149  CB  PRO   422     -30.336 -18.051 -39.095  1.00 21.80           C  
ATOM   3150  O   PRO   422     -29.209 -20.263 -37.181  1.00 22.70           O  
ATOM   3151  CG  PRO   422     -29.024 -17.389 -39.370  1.00 22.09           C  
ATOM   3152  CD  PRO   422     -28.427 -16.952 -38.064  1.00 24.83           C  
ATOM   3153  N   ALA   423     -31.386 -20.071 -36.511  1.00 24.98           N  
ATOM   3154  CA  ALA   423     -31.620 -21.512 -36.558  1.00 25.04           C  
ATOM   3155  C   ALA   423     -30.945 -22.138 -37.775  1.00 24.66           C  
ATOM   3156  CB  ALA   423     -33.118 -21.807 -36.574  1.00 24.01           C  
ATOM   3157  O   ALA   423     -31.120 -21.667 -38.901  1.00 23.77           O  
ATOM   3158  N   GLY   424     -30.100 -23.140 -37.509  1.00 28.88           N  
ATOM   3159  CA  GLY   424     -29.297 -23.894 -38.458  1.00 29.48           C  
ATOM   3160  C   GLY   424     -27.881 -23.367 -38.592  1.00 28.72           C  
ATOM   3161  O   GLY   424     -27.040 -23.990 -39.245  1.00 26.84           O  
ATOM   3162  N   THR   425     -27.530 -22.240 -38.035  1.00 25.29           N  
ATOM   3163  CA  THR   425     -26.121 -21.871 -38.110  1.00 26.55           C  
ATOM   3164  C   THR   425     -25.272 -22.797 -37.244  1.00 24.90           C  
ATOM   3165  CB  THR   425     -25.902 -20.411 -37.673  1.00 23.28           C  
ATOM   3166  O   THR   425     -25.496 -22.903 -36.036  1.00 23.65           O  
ATOM   3167  CG2 THR   425     -24.481 -19.951 -37.982  1.00 22.42           C  
ATOM   3168  OG1 THR   425     -26.827 -19.566 -38.368  1.00 17.51           O  
ATOM   3169  N   THR   426     -24.644 -23.840 -37.826  1.00 31.35           N  
ATOM   3170  CA  THR   426     -23.454 -24.463 -37.257  1.00 32.82           C  
ATOM   3171  C   THR   426     -22.355 -23.428 -37.035  1.00 31.21           C  
ATOM   3172  CB  THR   426     -22.926 -25.591 -38.163  1.00 30.41           C  
ATOM   3173  O   THR   426     -21.878 -22.808 -37.988  1.00 29.65           O  
ATOM   3174  CG2 THR   426     -21.862 -26.417 -37.449  1.00 31.12           C  
ATOM   3175  OG1 THR   426     -24.013 -26.448 -38.532  1.00 30.78           O  
ATOM   3176  N   ILE   427     -22.307 -22.977 -35.869  1.00 28.25           N  
ATOM   3177  CA  ILE   427     -21.088 -22.319 -35.410  1.00 31.24           C  
ATOM   3178  C   ILE   427     -20.080 -23.368 -34.945  1.00 28.19           C  
ATOM   3179  CB  ILE   427     -21.380 -21.316 -34.272  1.00 26.75           C  
ATOM   3180  O   ILE   427     -20.375 -24.171 -34.057  1.00 27.15           O  
ATOM   3181  CG1 ILE   427     -22.436 -20.297 -34.717  1.00 27.45           C  
ATOM   3182  CG2 ILE   427     -20.094 -20.613 -33.828  1.00 26.78           C  
ATOM   3183  CD1 ILE   427     -22.865 -19.331 -33.621  1.00 27.85           C  
ATOM   3184  N   THR   428     -19.080 -23.772 -35.804  1.00 28.99           N  
ATOM   3185  CA  THR   428     -17.808 -24.362 -35.402  1.00 30.10           C  
ATOM   3186  C   THR   428     -17.061 -23.437 -34.446  1.00 28.82           C  
ATOM   3187  CB  THR   428     -16.922 -24.665 -36.625  1.00 27.38           C  
ATOM   3188  O   THR   428     -16.632 -22.349 -34.835  1.00 27.31           O  
ATOM   3189  CG2 THR   428     -15.650 -25.400 -36.214  1.00 27.95           C  
ATOM   3190  OG1 THR   428     -17.655 -25.481 -37.548  1.00 29.13           O  
ATOM   3191  N   LEU   429     -17.276 -23.618 -33.116  1.00 26.16           N  
ATOM   3192  CA  LEU   429     -16.337 -23.147 -32.104  1.00 28.18           C  
ATOM   3193  C   LEU   429     -15.049 -23.963 -32.136  1.00 26.07           C  
ATOM   3194  CB  LEU   429     -16.967 -23.222 -30.711  1.00 24.32           C  
ATOM   3195  O   LEU   429     -15.076 -25.182 -31.948  1.00 24.95           O  
ATOM   3196  CG  LEU   429     -18.197 -22.344 -30.475  1.00 23.68           C  
ATOM   3197  CD1 LEU   429     -18.891 -22.741 -29.177  1.00 25.11           C  
ATOM   3198  CD2 LEU   429     -17.806 -20.870 -30.450  1.00 26.87           C  
ATOM   3199  N   THR   430     -14.140 -23.497 -32.890  1.00 25.13           N  
ATOM   3200  CA  THR   430     -12.734 -23.844 -32.713  1.00 25.32           C  
ATOM   3201  C   THR   430     -12.110 -23.021 -31.590  1.00 25.11           C  
ATOM   3202  CB  THR   430     -11.937 -23.629 -34.014  1.00 23.61           C  
ATOM   3203  O   THR   430     -12.202 -21.792 -31.590  1.00 24.10           O  
ATOM   3204  CG2 THR   430     -11.991 -24.868 -34.903  1.00 24.09           C  
ATOM   3205  OG1 THR   430     -12.491 -22.518 -34.728  1.00 28.06           O  
ATOM   3206  N   GLY   431     -11.967 -23.589 -30.333  1.00 26.02           N  
ATOM   3207  CA  GLY   431     -11.170 -23.054 -29.240  1.00 25.94           C  
ATOM   3208  C   GLY   431     -10.059 -23.988 -28.800  1.00 25.96           C  
ATOM   3209  O   GLY   431     -10.111 -25.191 -29.061  1.00 25.19           O  
ATOM   3210  N   ASN   432      -8.885 -23.602 -28.890  1.00 25.48           N  
ATOM   3211  CA  ASN   432      -7.768 -24.169 -28.142  1.00 25.68           C  
ATOM   3212  C   ASN   432      -7.926 -23.941 -26.641  1.00 25.43           C  
ATOM   3213  CB  ASN   432      -6.442 -23.582 -28.631  1.00 24.21           C  
ATOM   3214  O   ASN   432      -7.916 -22.800 -26.177  1.00 24.83           O  
ATOM   3215  CG  ASN   432      -6.023 -24.131 -29.981  1.00 23.72           C  
ATOM   3216  ND2 ASN   432      -5.362 -23.302 -30.779  1.00 27.52           N  
ATOM   3217  OD1 ASN   432      -6.293 -25.291 -30.304  1.00 27.77           O  
ATOM   3218  N   TRP   433      -8.833 -24.847 -25.850  1.00  5.37           N  
ATOM   3219  CA  TRP   433      -8.785 -25.109 -24.415  1.00 19.15           C  
ATOM   3220  C   TRP   433      -7.470 -25.775 -24.027  1.00  9.15           C  
ATOM   3221  CB  TRP   433      -9.963 -25.990 -23.990  1.00  4.30           C  
ATOM   3222  O   TRP   433      -7.126 -26.838 -24.550  1.00  8.41           O  
ATOM   3223  CG  TRP   433     -10.237 -25.971 -22.516  1.00  5.69           C  
ATOM   3224  CD1 TRP   433      -9.419 -26.429 -21.520  1.00  7.15           C  
ATOM   3225  CD2 TRP   433     -11.413 -25.473 -21.872  1.00  7.12           C  
ATOM   3226  CE2 TRP   433     -11.240 -25.659 -20.483  1.00  7.26           C  
ATOM   3227  CE3 TRP   433     -12.598 -24.885 -22.335  1.00 17.04           C  
ATOM   3228  NE1 TRP   433     -10.017 -26.244 -20.295  1.00 17.29           N  
ATOM   3229  CH2 TRP   433     -13.358 -24.705 -20.031  1.00 14.42           C  
ATOM   3230  CZ2 TRP   433     -12.209 -25.278 -19.551  1.00 15.13           C  
ATOM   3231  CZ3 TRP   433     -13.561 -24.506 -21.407  1.00 15.10           C  
ATOM   3232  N   TYR   434      -6.646 -25.263 -23.195  1.00 21.85           N  
ATOM   3233  CA  TYR   434      -5.314 -25.672 -22.764  1.00 21.97           C  
ATOM   3234  C   TYR   434      -4.461 -26.091 -23.955  1.00 21.90           C  
ATOM   3235  CB  TYR   434      -5.404 -26.821 -21.756  1.00 20.37           C  
ATOM   3236  O   TYR   434      -4.141 -27.272 -24.113  1.00 20.69           O  
ATOM   3237  CG  TYR   434      -6.032 -26.428 -20.441  1.00 20.64           C  
ATOM   3238  CD1 TYR   434      -5.289 -25.778 -19.458  1.00 20.33           C  
ATOM   3239  CD2 TYR   434      -7.369 -26.705 -20.179  1.00 23.03           C  
ATOM   3240  CE1 TYR   434      -5.863 -25.415 -18.245  1.00 26.86           C  
ATOM   3241  CE2 TYR   434      -7.954 -26.347 -18.968  1.00 28.94           C  
ATOM   3242  OH  TYR   434      -7.768 -25.346 -16.809  1.00 17.56           O  
ATOM   3243  CZ  TYR   434      -7.194 -25.703 -18.009  1.00 24.34           C  
ATOM   3244  N   SER   435      -4.306 -25.054 -25.041  1.00 19.49           N  
ATOM   3245  CA  SER   435      -3.462 -25.296 -26.206  1.00 19.93           C  
ATOM   3246  C   SER   435      -3.886 -26.563 -26.941  1.00 19.28           C  
ATOM   3247  CB  SER   435      -1.994 -25.404 -25.792  1.00 18.31           C  
ATOM   3248  O   SER   435      -3.271 -26.944 -27.940  1.00 18.25           O  
ATOM   3249  OG  SER   435      -1.873 -25.467 -24.381  1.00 21.54           O  
ATOM   3250  N   THR   436      -5.265 -27.334 -26.521  1.00 24.03           N  
ATOM   3251  CA  THR   436      -5.902 -28.233 -27.477  1.00 23.93           C  
ATOM   3252  C   THR   436      -7.064 -27.538 -28.182  1.00 23.81           C  
ATOM   3253  CB  THR   436      -6.408 -29.514 -26.788  1.00 22.11           C  
ATOM   3254  O   THR   436      -7.968 -27.013 -27.529  1.00 22.90           O  
ATOM   3255  CG2 THR   436      -6.639 -30.629 -27.803  1.00 22.89           C  
ATOM   3256  OG1 THR   436      -5.436 -29.949 -25.830  1.00 25.42           O  
ATOM   3257  N   PRO   437      -6.699 -27.235 -29.592  1.00 29.80           N  
ATOM   3258  CA  PRO   437      -7.908 -26.981 -30.379  1.00 30.73           C  
ATOM   3259  C   PRO   437      -9.100 -27.816 -29.916  1.00 29.82           C  
ATOM   3260  CB  PRO   437      -7.491 -27.366 -31.800  1.00 28.29           C  
ATOM   3261  O   PRO   437      -8.973 -29.028 -29.726  1.00 29.02           O  
ATOM   3262  CG  PRO   437      -6.210 -28.117 -31.632  1.00 27.59           C  
ATOM   3263  CD  PRO   437      -5.716 -27.910 -30.229  1.00 30.48           C  
ATOM   3264  N   TYR   438     -10.080 -27.306 -29.274  1.00 25.80           N  
ATOM   3265  CA  TYR   438     -11.403 -27.895 -29.445  1.00 28.41           C  
ATOM   3266  C   TYR   438     -12.213 -27.127 -30.483  1.00 25.81           C  
ATOM   3267  CB  TYR   438     -12.156 -27.923 -28.111  1.00 24.12           C  
ATOM   3268  O   TYR   438     -12.075 -25.908 -30.609  1.00 24.85           O  
ATOM   3269  CG  TYR   438     -12.510 -26.553 -27.586  1.00 24.28           C  
ATOM   3270  CD1 TYR   438     -11.636 -25.857 -26.754  1.00 25.41           C  
ATOM   3271  CD2 TYR   438     -13.719 -25.952 -27.919  1.00 27.23           C  
ATOM   3272  CE1 TYR   438     -11.959 -24.596 -26.265  1.00 28.66           C  
ATOM   3273  CE2 TYR   438     -14.052 -24.690 -27.437  1.00 30.74           C  
ATOM   3274  OH  TYR   438     -13.491 -22.772 -26.132  1.00 18.10           O  
ATOM   3275  CZ  TYR   438     -13.167 -24.021 -26.612  1.00 27.53           C  
ATOM   3276  N   THR   439     -12.591 -27.802 -31.486  1.00 28.98           N  
ATOM   3277  CA  THR   439     -13.741 -27.554 -32.348  1.00 29.96           C  
ATOM   3278  C   THR   439     -15.030 -28.019 -31.677  1.00 28.88           C  
ATOM   3279  CB  THR   439     -13.582 -28.261 -33.707  1.00 27.85           C  
ATOM   3280  O   THR   439     -15.162 -29.192 -31.319  1.00 27.77           O  
ATOM   3281  CG2 THR   439     -14.641 -27.789 -34.698  1.00 27.61           C  
ATOM   3282  OG1 THR   439     -12.283 -27.974 -34.240  1.00 30.12           O  
ATOM   3283  N   VAL   440     -15.804 -27.081 -31.141  1.00 28.63           N  
ATOM   3284  CA  VAL   440     -17.216 -27.372 -30.913  1.00 30.84           C  
ATOM   3285  C   VAL   440     -18.058 -26.746 -32.022  1.00 28.63           C  
ATOM   3286  CB  VAL   440     -17.686 -26.860 -29.533  1.00 27.65           C  
ATOM   3287  O   VAL   440     -17.998 -25.535 -32.247  1.00 27.79           O  
ATOM   3288  CG1 VAL   440     -19.181 -27.108 -29.345  1.00 28.85           C  
ATOM   3289  CG2 VAL   440     -16.886 -27.528 -28.416  1.00 27.80           C  
ATOM   3290  N   GLN   441     -18.511 -27.562 -32.913  1.00 29.45           N  
ATOM   3291  CA  GLN   441     -19.664 -27.284 -33.763  1.00 31.41           C  
ATOM   3292  C   GLN   441     -20.924 -27.070 -32.929  1.00 29.44           C  
ATOM   3293  CB  GLN   441     -19.882 -28.421 -34.762  1.00 28.65           C  
ATOM   3294  O   GLN   441     -21.333 -27.956 -32.175  1.00 28.16           O  
ATOM   3295  CG  GLN   441     -18.850 -28.463 -35.880  1.00 29.30           C  
ATOM   3296  CD  GLN   441     -19.280 -29.337 -37.044  1.00 32.44           C  
ATOM   3297  NE2 GLN   441     -18.435 -29.423 -38.066  1.00 33.19           N  
ATOM   3298  OE1 GLN   441     -20.363 -29.931 -37.024  1.00 44.52           O  
ATOM   3299  N   ILE   442     -21.312 -25.820 -32.818  1.00 29.57           N  
ATOM   3300  CA  ILE   442     -22.635 -25.485 -32.302  1.00 32.24           C  
ATOM   3301  C   ILE   442     -23.561 -25.114 -33.457  1.00 29.45           C  
ATOM   3302  CB  ILE   442     -22.566 -24.331 -31.277  1.00 28.54           C  
ATOM   3303  O   ILE   442     -23.297 -24.158 -34.190  1.00 28.30           O  
ATOM   3304  CG1 ILE   442     -21.573 -24.667 -30.159  1.00 29.42           C  
ATOM   3305  CG2 ILE   442     -23.955 -24.033 -30.705  1.00 28.04           C  
ATOM   3306  CD1 ILE   442     -21.364 -23.541 -29.156  1.00 30.19           C  
ATOM   3307  N   THR   443     -24.367 -25.990 -33.916  1.00 29.48           N  
ATOM   3308  CA  THR   443     -25.522 -25.719 -34.765  1.00 30.08           C  
ATOM   3309  C   THR   443     -26.616 -25.005 -33.978  1.00 29.42           C  
ATOM   3310  CB  THR   443     -26.087 -27.017 -35.372  1.00 28.26           C  
ATOM   3311  O   THR   443     -27.100 -25.521 -32.968  1.00 28.06           O  
ATOM   3312  CG2 THR   443     -27.132 -26.716 -36.440  1.00 29.25           C  
ATOM   3313  OG1 THR   443     -25.018 -27.766 -35.963  1.00 30.99           O  
ATOM   3314  N   VAL   444     -26.809 -23.707 -34.056  1.00 24.64           N  
ATOM   3315  CA  VAL   444     -27.998 -22.944 -33.693  1.00 25.37           C  
ATOM   3316  C   VAL   444     -29.252 -23.717 -34.098  1.00 24.56           C  
ATOM   3317  CB  VAL   444     -27.998 -21.546 -34.351  1.00 23.37           C  
ATOM   3318  O   VAL   444     -29.480 -23.962 -35.285  1.00 23.42           O  
ATOM   3319  CG1 VAL   444     -29.168 -20.708 -33.838  1.00 24.18           C  
ATOM   3320  CG2 VAL   444     -26.672 -20.835 -34.091  1.00 23.16           C  
ATOM   3321  N   GLY   445     -29.742 -24.630 -33.026  1.00 28.67           N  
ATOM   3322  CA  GLY   445     -31.096 -25.137 -33.186  1.00 28.91           C  
ATOM   3323  C   GLY   445     -32.128 -24.038 -33.357  1.00 28.56           C  
ATOM   3324  O   GLY   445     -31.878 -22.884 -33.002  1.00 27.22           O  
ATOM   3325  N   SER   446     -33.115 -24.260 -34.154  1.00 22.62           N  
ATOM   3326  CA  SER   446     -34.367 -23.557 -34.414  1.00 21.34           C  
ATOM   3327  C   SER   446     -35.027 -23.105 -33.115  1.00 22.31           C  
ATOM   3328  CB  SER   446     -35.329 -24.446 -35.202  1.00 20.67           C  
ATOM   3329  O   SER   446     -35.835 -22.174 -33.114  1.00 21.62           O  
ATOM   3330  OG  SER   446     -35.528 -25.683 -34.538  1.00 12.76           O  
ATOM   3331  N   THR   447     -34.759 -23.777 -31.809  1.00 24.07           N  
ATOM   3332  CA  THR   447     -35.045 -23.624 -30.387  1.00 24.34           C  
ATOM   3333  C   THR   447     -33.769 -23.762 -29.561  1.00 24.15           C  
ATOM   3334  CB  THR   447     -36.082 -24.659 -29.912  1.00 22.12           C  
ATOM   3335  O   THR   447     -33.191 -24.847 -29.478  1.00 23.36           O  
ATOM   3336  CG2 THR   447     -37.442 -24.008 -29.680  1.00 19.52           C  
ATOM   3337  OG1 THR   447     -36.217 -25.682 -30.906  1.00 16.06           O  
ATOM   3338  N   PRO   448     -32.843 -22.798 -29.428  1.00 22.49           N  
ATOM   3339  CA  PRO   448     -31.743 -22.951 -28.472  1.00 22.75           C  
ATOM   3340  C   PRO   448     -32.208 -23.484 -27.119  1.00 22.49           C  
ATOM   3341  CB  PRO   448     -31.193 -21.529 -28.338  1.00 20.89           C  
ATOM   3342  O   PRO   448     -32.981 -22.822 -26.422  1.00 21.87           O  
ATOM   3343  CG  PRO   448     -32.244 -20.654 -28.942  1.00 20.94           C  
ATOM   3344  CD  PRO   448     -33.187 -21.516 -29.731  1.00 23.46           C  
ATOM   3345  N   THR   449     -32.464 -24.848 -26.805  1.00 23.84           N  
ATOM   3346  CA  THR   449     -32.499 -25.453 -25.479  1.00 22.83           C  
ATOM   3347  C   THR   449     -31.096 -25.532 -24.883  1.00 23.91           C  
ATOM   3348  CB  THR   449     -33.121 -26.861 -25.523  1.00 22.11           C  
ATOM   3349  O   THR   449     -30.182 -26.079 -25.504  1.00 23.09           O  
ATOM   3350  CG2 THR   449     -34.608 -26.816 -25.188  1.00 22.05           C  
ATOM   3351  OG1 THR   449     -32.955 -27.409 -26.836  1.00 23.98           O  
ATOM   3352  N   LEU   450     -30.504 -24.429 -24.256  1.00 20.07           N  
ATOM   3353  CA  LEU   450     -29.177 -24.333 -23.658  1.00 22.09           C  
ATOM   3354  C   LEU   450     -28.873 -25.562 -22.808  1.00 19.85           C  
ATOM   3355  CB  LEU   450     -29.064 -23.067 -22.805  1.00 19.01           C  
ATOM   3356  O   LEU   450     -27.710 -25.844 -22.511  1.00 19.33           O  
ATOM   3357  CG  LEU   450     -28.205 -21.938 -23.377  1.00 19.15           C  
ATOM   3358  CD1 LEU   450     -28.935 -20.604 -23.256  1.00 17.42           C  
ATOM   3359  CD2 LEU   450     -26.855 -21.881 -22.670  1.00 17.00           C  
ATOM   3360  N   THR   451     -29.950 -26.510 -22.389  1.00 21.22           N  
ATOM   3361  CA  THR   451     -29.599 -27.739 -21.686  1.00 21.27           C  
ATOM   3362  C   THR   451     -28.453 -28.458 -22.392  1.00 20.77           C  
ATOM   3363  CB  THR   451     -30.810 -28.684 -21.574  1.00 18.81           C  
ATOM   3364  O   THR   451     -27.554 -28.994 -21.741  1.00 19.69           O  
ATOM   3365  CG2 THR   451     -31.322 -28.753 -20.139  1.00 11.02           C  
ATOM   3366  OG1 THR   451     -31.861 -28.207 -22.423  1.00 14.25           O  
ATOM   3367  N   ASN   452     -28.418 -28.277 -23.709  1.00 22.48           N  
ATOM   3368  CA  ASN   452     -27.480 -29.037 -24.527  1.00 22.31           C  
ATOM   3369  C   ASN   452     -26.167 -28.283 -24.721  1.00 22.34           C  
ATOM   3370  CB  ASN   452     -28.102 -29.376 -25.883  1.00 20.48           C  
ATOM   3371  O   ASN   452     -25.112 -28.897 -24.887  1.00 21.19           O  
ATOM   3372  CG  ASN   452     -29.120 -30.497 -25.794  1.00 19.77           C  
ATOM   3373  ND2 ASN   452     -30.008 -30.571 -26.779  1.00 13.29           N  
ATOM   3374  OD1 ASN   452     -29.108 -31.289 -24.849  1.00 13.07           O  
ATOM   3375  N   TYR   453     -26.224 -26.828 -24.461  1.00 22.60           N  
ATOM   3376  CA  TYR   453     -24.991 -26.093 -24.723  1.00 23.76           C  
ATOM   3377  C   TYR   453     -24.077 -26.109 -23.504  1.00 22.63           C  
ATOM   3378  CB  TYR   453     -25.301 -24.648 -25.125  1.00 21.42           C  
ATOM   3379  O   TYR   453     -22.858 -26.238 -23.635  1.00 21.83           O  
ATOM   3380  CG  TYR   453     -25.884 -24.515 -26.511  1.00 21.10           C  
ATOM   3381  CD1 TYR   453     -25.071 -24.592 -27.640  1.00 20.07           C  
ATOM   3382  CD2 TYR   453     -27.247 -24.311 -26.694  1.00 22.01           C  
ATOM   3383  CE1 TYR   453     -25.603 -24.468 -28.919  1.00 21.16           C  
ATOM   3384  CE2 TYR   453     -27.790 -24.185 -27.969  1.00 24.49           C  
ATOM   3385  OH  TYR   453     -27.494 -24.142 -30.337  1.00 13.60           O  
ATOM   3386  CZ  TYR   453     -26.962 -24.266 -29.073  1.00 22.40           C  
ATOM   3387  N   VAL   454     -24.639 -26.133 -22.192  1.00 21.36           N  
ATOM   3388  CA  VAL   454     -24.039 -25.975 -20.871  1.00 21.51           C  
ATOM   3389  C   VAL   454     -23.551 -27.328 -20.359  1.00 21.35           C  
ATOM   3390  CB  VAL   454     -25.034 -25.352 -19.866  1.00 19.75           C  
ATOM   3391  O   VAL   454     -22.473 -27.424 -19.769  1.00 20.31           O  
ATOM   3392  CG1 VAL   454     -24.385 -25.190 -18.493  1.00 15.95           C  
ATOM   3393  CG2 VAL   454     -25.543 -24.008 -20.383  1.00 19.16           C  
ATOM   3394  N   SER   455     -24.054 -28.445 -20.838  1.00 20.22           N  
ATOM   3395  CA  SER   455     -23.683 -29.782 -20.387  1.00 19.87           C  
ATOM   3396  C   SER   455     -22.505 -30.328 -21.187  1.00 19.83           C  
ATOM   3397  CB  SER   455     -24.873 -30.736 -20.501  1.00 17.79           C  
ATOM   3398  O   SER   455     -21.636 -31.008 -20.637  1.00 18.87           O  
ATOM   3399  OG  SER   455     -25.701 -30.378 -21.595  1.00 12.05           O  
ATOM   3400  N   GLN   456     -22.326 -29.875 -22.447  1.00 21.82           N  
ATOM   3401  CA  GLN   456     -21.305 -30.506 -23.277  1.00 20.41           C  
ATOM   3402  C   GLN   456     -19.988 -29.739 -23.209  1.00 21.73           C  
ATOM   3403  CB  GLN   456     -21.779 -30.607 -24.728  1.00 19.76           C  
ATOM   3404  O   GLN   456     -18.912 -30.340 -23.220  1.00 20.59           O  
ATOM   3405  CG  GLN   456     -22.822 -31.691 -24.960  1.00 18.89           C  
ATOM   3406  CD  GLN   456     -23.139 -31.896 -26.430  1.00 18.02           C  
ATOM   3407  NE2 GLN   456     -24.129 -32.736 -26.712  1.00 14.50           N  
ATOM   3408  OE1 GLN   456     -22.500 -31.303 -27.305  1.00 25.97           O  
ATOM   3409  N   ILE   457     -20.032 -28.431 -22.804  1.00 20.35           N  
ATOM   3410  CA  ILE   457     -18.826 -27.638 -22.594  1.00 19.48           C  
ATOM   3411  C   ILE   457     -18.461 -27.637 -21.111  1.00 20.45           C  
ATOM   3412  CB  ILE   457     -19.006 -26.190 -23.102  1.00 19.05           C  
ATOM   3413  O   ILE   457     -17.280 -27.621 -20.755  1.00 19.49           O  
ATOM   3414  CG1 ILE   457     -19.242 -26.181 -24.617  1.00 15.38           C  
ATOM   3415  CG2 ILE   457     -17.792 -25.332 -22.732  1.00 18.10           C  
ATOM   3416  CD1 ILE   457     -19.640 -24.821 -25.174  1.00 16.29           C  
ATOM   3417  N   LEU   458     -19.328 -27.943 -20.108  1.00 19.94           N  
ATOM   3418  CA  LEU   458     -19.112 -28.076 -18.671  1.00 18.81           C  
ATOM   3419  C   LEU   458     -18.487 -29.426 -18.338  1.00 19.90           C  
ATOM   3420  CB  LEU   458     -20.432 -27.910 -17.913  1.00 18.65           C  
ATOM   3421  O   LEU   458     -17.556 -29.503 -17.533  1.00 18.91           O  
ATOM   3422  CG  LEU   458     -20.785 -26.489 -17.470  1.00 18.42           C  
ATOM   3423  CD1 LEU   458     -22.298 -26.309 -17.422  1.00 15.66           C  
ATOM   3424  CD2 LEU   458     -20.161 -26.181 -16.112  1.00 16.04           C  
ATOM   3425  N   LEU   459     -18.833 -30.584 -18.943  1.00 20.03           N  
ATOM   3426  CA  LEU   459     -18.347 -31.942 -18.729  1.00 18.95           C  
ATOM   3427  C   LEU   459     -16.975 -32.136 -19.365  1.00 19.76           C  
ATOM   3428  CB  LEU   459     -19.336 -32.962 -19.302  1.00 17.84           C  
ATOM   3429  O   LEU   459     -16.114 -32.814 -18.800  1.00 18.75           O  
ATOM   3430  CG  LEU   459     -20.383 -33.510 -18.331  1.00 16.19           C  
ATOM   3431  CD1 LEU   459     -21.660 -33.875 -19.080  1.00 10.63           C  
ATOM   3432  CD2 LEU   459     -19.834 -34.717 -17.579  1.00 11.52           C  
ATOM   3433  N   LYS   460     -16.571 -31.243 -20.304  1.00 18.83           N  
ATOM   3434  CA  LYS   460     -15.267 -31.523 -20.899  1.00 18.44           C  
ATOM   3435  C   LYS   460     -14.218 -30.523 -20.421  1.00 18.36           C  
ATOM   3436  CB  LYS   460     -15.357 -31.498 -22.426  1.00 16.20           C  
ATOM   3437  O   LYS   460     -13.030 -30.844 -20.359  1.00 17.58           O  
ATOM   3438  CG  LYS   460     -15.526 -32.872 -23.058  1.00 11.61           C  
ATOM   3439  CD  LYS   460     -15.557 -32.787 -24.579  1.00  7.78           C  
ATOM   3440  CE  LYS   460     -15.725 -34.162 -25.213  1.00 10.35           C  
ATOM   3441  NZ  LYS   460     -15.749 -34.084 -26.704  1.00  8.90           N  
ATOM   3442  N   ALA   461     -14.598 -29.337 -19.730  1.00 17.98           N  
ATOM   3443  CA  ALA   461     -13.698 -28.351 -19.137  1.00 16.53           C  
ATOM   3444  C   ALA   461     -13.290 -28.760 -17.725  1.00 17.58           C  
ATOM   3445  CB  ALA   461     -14.356 -26.973 -19.120  1.00 16.12           C  
ATOM   3446  O   ALA   461     -12.158 -28.512 -17.304  1.00 16.70           O  
ATOM   3447  N   VAL   462     -14.023 -29.596 -17.008  1.00 17.89           N  
ATOM   3448  CA  VAL   462     -13.818 -30.093 -15.652  1.00 16.87           C  
ATOM   3449  C   VAL   462     -12.956 -31.353 -15.688  1.00 17.66           C  
ATOM   3450  CB  VAL   462     -15.160 -30.385 -14.945  1.00 16.18           C  
ATOM   3451  O   VAL   462     -12.153 -31.590 -14.783  1.00 16.85           O  
ATOM   3452  CG1 VAL   462     -14.933 -30.730 -13.475  1.00 12.29           C  
ATOM   3453  CG2 VAL   462     -16.103 -29.190 -15.077  1.00 10.75           C  
ATOM   3454  N   ALA   463     -12.947 -32.098 -16.786  1.00 19.42           N  
ATOM   3455  CA  ALA   463     -12.213 -33.349 -16.957  1.00 17.64           C  
ATOM   3456  C   ALA   463     -10.740 -33.084 -17.255  1.00 19.09           C  
ATOM   3457  CB  ALA   463     -12.836 -34.184 -18.073  1.00 17.68           C  
ATOM   3458  O   ALA   463      -9.876 -33.899 -16.921  1.00 18.16           O  
ATOM   3459  N   TYR   464     -10.299 -31.819 -17.314  1.00 17.86           N  
ATOM   3460  CA  TYR   464      -8.901 -31.787 -17.731  1.00 17.87           C  
ATOM   3461  C   TYR   464      -8.026 -31.154 -16.656  1.00 17.69           C  
ATOM   3462  CB  TYR   464      -8.751 -31.017 -19.047  1.00 16.89           C  
ATOM   3463  O   TYR   464      -6.806 -31.334 -16.655  1.00 17.16           O  
ATOM   3464  CG  TYR   464      -8.530 -31.905 -20.247  1.00 16.63           C  
ATOM   3465  CD1 TYR   464      -7.254 -32.355 -20.580  1.00 10.98           C  
ATOM   3466  CD2 TYR   464      -9.596 -32.295 -21.051  1.00 11.44           C  
ATOM   3467  CE1 TYR   464      -7.046 -33.171 -21.687  1.00  8.59           C  
ATOM   3468  CE2 TYR   464      -9.399 -33.111 -22.160  1.00  9.96           C  
ATOM   3469  OH  TYR   464      -7.922 -34.352 -23.566  1.00  7.97           O  
ATOM   3470  CZ  TYR   464      -8.123 -33.544 -22.469  1.00 12.35           C  
ATOM   3471  N   GLU   465      -8.548 -30.575 -15.517  1.00 16.72           N  
ATOM   3472  CA  GLU   465      -7.770 -29.985 -14.431  1.00 16.63           C  
ATOM   3473  C   GLU   465      -7.452 -31.018 -13.355  1.00 15.84           C  
ATOM   3474  CB  GLU   465      -8.518 -28.799 -13.817  1.00 14.66           C  
ATOM   3475  O   GLU   465      -8.360 -31.575 -12.733  1.00 15.35           O  
ATOM   3476  CG  GLU   465      -8.456 -27.531 -14.656  1.00 11.95           C  
ATOM   3477  CD  GLU   465      -9.097 -26.330 -13.978  1.00  7.92           C  
ATOM   3478  OE1 GLU   465      -9.674 -26.491 -12.879  1.00 13.24           O  
ATOM   3479  OE2 GLU   465      -9.022 -25.220 -14.551  1.00 11.73           O  
ATOM   3480  N   GLY   466      -7.171 -32.209 -13.616  1.00 18.96           N  
ATOM   3481  CA  GLY   466      -6.906 -33.130 -12.523  1.00 16.81           C  
ATOM   3482  C   GLY   466      -7.453 -32.650 -11.192  1.00 18.62           C  
ATOM   3483  O   GLY   466      -6.944 -33.026 -10.133  1.00 17.86           O  
ATOM   3484  N   ILE   467      -8.420 -31.725 -11.140  1.00 17.06           N  
ATOM   3485  CA  ILE   467      -9.338 -31.772 -10.007  1.00 18.15           C  
ATOM   3486  C   ILE   467     -10.474 -32.748 -10.304  1.00 15.66           C  
ATOM   3487  CB  ILE   467      -9.906 -30.372  -9.681  1.00 14.54           C  
ATOM   3488  O   ILE   467     -11.238 -32.552 -11.252  1.00 15.39           O  
ATOM   3489  CG1 ILE   467      -8.766 -29.371  -9.461  1.00  9.48           C  
ATOM   3490  CG2 ILE   467     -10.825 -30.434  -8.458  1.00  8.12           C  
ATOM   3491  CD1 ILE   467      -9.233 -27.941  -9.230  1.00  7.55           C  
ATOM   3492  N   ASN   468     -10.276 -34.045 -10.165  1.00 17.08           N  
ATOM   3493  CA  ASN   468     -11.362 -34.915  -9.726  1.00 19.73           C  
ATOM   3494  C   ASN   468     -12.414 -34.143  -8.935  1.00 18.10           C  
ATOM   3495  CB  ASN   468     -10.817 -36.076  -8.893  1.00 14.78           C  
ATOM   3496  O   ASN   468     -12.199 -33.812  -7.767  1.00 16.76           O  
ATOM   3497  CG  ASN   468     -10.714 -37.365  -9.684  1.00  6.51           C  
ATOM   3498  ND2 ASN   468      -9.814 -38.247  -9.266  1.00  9.14           N  
ATOM   3499  OD1 ASN   468     -11.437 -37.566 -10.663  1.00  8.35           O  
ATOM   3500  N   VAL   469     -13.178 -33.162  -9.592  1.00 19.12           N  
ATOM   3501  CA  VAL   469     -14.555 -33.040  -9.126  1.00 19.47           C  
ATOM   3502  C   VAL   469     -15.247 -34.400  -9.194  1.00 18.83           C  
ATOM   3503  CB  VAL   469     -15.344 -31.999  -9.952  1.00 17.49           C  
ATOM   3504  O   VAL   469     -15.469 -34.936 -10.282  1.00 17.94           O  
ATOM   3505  CG1 VAL   469     -16.611 -31.571  -9.213  1.00 12.32           C  
ATOM   3506  CG2 VAL   469     -14.466 -30.788 -10.261  1.00 11.39           C  
ATOM   3507  N   SER   470     -14.869 -35.290  -8.423  1.00 15.45           N  
ATOM   3508  CA  SER   470     -15.729 -36.411  -8.057  1.00 17.43           C  
ATOM   3509  C   SER   470     -17.103 -35.929  -7.603  1.00 13.97           C  
ATOM   3510  CB  SER   470     -15.081 -37.245  -6.951  1.00 10.78           C  
ATOM   3511  O   SER   470     -17.206 -35.011  -6.787  1.00 12.91           O  
ATOM   3512  OG  SER   470     -15.881 -37.238  -5.781  1.00  9.19           O  
ATOM   3513  N   THR   471     -18.133 -35.800  -8.505  1.00 19.77           N  
ATOM   3514  CA  THR   471     -19.543 -36.144  -8.357  1.00 18.86           C  
ATOM   3515  C   THR   471     -19.769 -36.967  -7.093  1.00 19.56           C  
ATOM   3516  CB  THR   471     -20.058 -36.924  -9.580  1.00 17.78           C  
ATOM   3517  O   THR   471     -20.907 -37.137  -6.651  1.00 18.50           O  
ATOM   3518  CG2 THR   471     -20.102 -36.037 -10.820  1.00  9.31           C  
ATOM   3519  OG1 THR   471     -19.190 -38.036  -9.832  1.00 12.40           O  
ATOM   3520  N   THR   472     -18.747 -36.955  -6.086  1.00 18.12           N  
ATOM   3521  CA  THR   472     -19.071 -37.932  -5.052  1.00 18.30           C  
ATOM   3522  C   THR   472     -18.265 -37.665  -3.784  1.00 17.88           C  
ATOM   3523  CB  THR   472     -18.805 -39.369  -5.539  1.00 16.11           C  
ATOM   3524  O   THR   472     -18.313 -38.450  -2.835  1.00 17.55           O  
ATOM   3525  CG2 THR   472     -19.999 -39.917  -6.313  1.00  8.21           C  
ATOM   3526  OG1 THR   472     -17.654 -39.373  -6.392  1.00 11.67           O  
ATOM   3527  N   GLN   473     -17.886 -36.186  -3.491  1.00 17.40           N  
ATOM   3528  CA  GLN   473     -17.514 -35.990  -2.094  1.00 18.01           C  
ATOM   3529  C   GLN   473     -17.786 -34.556  -1.648  1.00 16.13           C  
ATOM   3530  CB  GLN   473     -16.041 -36.337  -1.877  1.00 14.98           C  
ATOM   3531  O   GLN   473     -17.387 -33.605  -2.323  1.00 16.30           O  
ATOM   3532  CG  GLN   473     -15.766 -37.833  -1.794  1.00  8.71           C  
ATOM   3533  CD  GLN   473     -14.352 -38.146  -1.345  1.00  7.46           C  
ATOM   3534  NE2 GLN   473     -14.082 -39.420  -1.079  1.00  8.64           N  
ATOM   3535  OE1 GLN   473     -13.508 -37.251  -1.237  1.00 10.80           O  
ATOM   3536  N   SER   474     -18.868 -34.270  -1.141  1.00 19.64           N  
ATOM   3537  CA  SER   474     -19.658 -33.330  -0.352  1.00 19.77           C  
ATOM   3538  C   SER   474     -20.333 -32.292  -1.242  1.00 19.33           C  
ATOM   3539  CB  SER   474     -18.779 -32.630   0.685  1.00 18.16           C  
ATOM   3540  O   SER   474     -19.786 -31.903  -2.276  1.00 19.27           O  
ATOM   3541  OG  SER   474     -19.574 -31.953   1.643  1.00  9.63           O  
ATOM   3542  N   PRO   475     -21.706 -32.318  -1.411  1.00 21.84           N  
ATOM   3543  CA  PRO   475     -22.207 -31.163  -2.160  1.00 20.39           C  
ATOM   3544  C   PRO   475     -21.106 -30.164  -2.511  1.00 21.73           C  
ATOM   3545  CB  PRO   475     -23.226 -30.538  -1.204  1.00 19.99           C  
ATOM   3546  O   PRO   475     -20.539 -29.527  -1.620  1.00 21.11           O  
ATOM   3547  CG  PRO   475     -22.775 -30.952   0.160  1.00 19.17           C  
ATOM   3548  CD  PRO   475     -21.992 -32.227   0.036  1.00 19.70           C  
ATOM   3549  N   TYR   476     -19.941 -30.436  -3.227  1.00 20.03           N  
ATOM   3550  CA  TYR   476     -19.531 -29.325  -4.077  1.00 18.71           C  
ATOM   3551  C   TYR   476     -20.734 -28.692  -4.766  1.00 20.02           C  
ATOM   3552  CB  TYR   476     -18.517 -29.794  -5.125  1.00 18.63           C  
ATOM   3553  O   TYR   476     -21.399 -29.336  -5.581  1.00 19.33           O  
ATOM   3554  CG  TYR   476     -17.236 -30.331  -4.533  1.00 16.00           C  
ATOM   3555  CD1 TYR   476     -16.225 -29.469  -4.115  1.00  7.78           C  
ATOM   3556  CD2 TYR   476     -17.035 -31.699  -4.391  1.00  8.44           C  
ATOM   3557  CE1 TYR   476     -15.042 -29.959  -3.570  1.00  7.45           C  
ATOM   3558  CE2 TYR   476     -15.856 -32.200  -3.847  1.00  8.30           C  
ATOM   3559  OH  TYR   476     -13.699 -31.814  -2.902  1.00  7.13           O  
ATOM   3560  CZ  TYR   476     -14.868 -31.324  -3.440  1.00  7.26           C  
ATOM   3561  N   TYR   477     -21.909 -28.489  -4.181  1.00 20.48           N  
ATOM   3562  CA  TYR   477     -22.817 -27.743  -5.044  1.00 19.77           C  
ATOM   3563  C   TYR   477     -22.070 -27.125  -6.219  1.00 20.31           C  
ATOM   3564  CB  TYR   477     -23.535 -26.648  -4.249  1.00 18.92           C  
ATOM   3565  O   TYR   477     -21.079 -26.415  -6.029  1.00 19.55           O  
ATOM   3566  CG  TYR   477     -24.448 -27.180  -3.170  1.00 14.27           C  
ATOM   3567  CD1 TYR   477     -25.739 -27.607  -3.471  1.00  7.62           C  
ATOM   3568  CD2 TYR   477     -24.020 -27.256  -1.849  1.00  8.20           C  
ATOM   3569  CE1 TYR   477     -26.584 -28.096  -2.480  1.00  7.44           C  
ATOM   3570  CE2 TYR   477     -24.857 -27.743  -0.850  1.00  8.18           C  
ATOM   3571  OH  TYR   477     -26.966 -28.644  -0.189  1.00  7.07           O  
ATOM   3572  CZ  TYR   477     -26.134 -28.161  -1.174  1.00  7.19           C  
ATOM   3573  N   SER   478     -21.425 -27.724  -7.262  1.00 19.51           N  
ATOM   3574  CA  SER   478     -21.787 -27.135  -8.548  1.00 17.96           C  
ATOM   3575  C   SER   478     -22.754 -25.970  -8.369  1.00 19.38           C  
ATOM   3576  CB  SER   478     -22.409 -28.190  -9.464  1.00 17.51           C  
ATOM   3577  O   SER   478     -23.905 -26.167  -7.974  1.00 18.61           O  
ATOM   3578  OG  SER   478     -23.777 -28.383  -9.152  1.00 10.99           O  
ATOM   3579  N   THR   479     -22.652 -25.033  -7.337  1.00 18.88           N  
ATOM   3580  CA  THR   479     -23.310 -23.757  -7.597  1.00 18.33           C  
ATOM   3581  C   THR   479     -23.094 -23.322  -9.044  1.00 18.46           C  
ATOM   3582  CB  THR   479     -22.796 -22.660  -6.647  1.00 16.51           C  
ATOM   3583  O   THR   479     -21.980 -22.964  -9.430  1.00 17.88           O  
ATOM   3584  CG2 THR   479     -23.658 -22.572  -5.392  1.00  8.21           C  
ATOM   3585  OG1 THR   479     -21.447 -22.959  -6.266  1.00 11.33           O  
ATOM   3586  N   ALA   480     -23.401 -24.188 -10.098  1.00 18.76           N  
ATOM   3587  CA  ALA   480     -24.113 -23.782 -11.307  1.00 17.33           C  
ATOM   3588  C   ALA   480     -24.760 -22.411 -11.128  1.00 18.33           C  
ATOM   3589  CB  ALA   480     -25.169 -24.820 -11.677  1.00 16.07           C  
ATOM   3590  O   ALA   480     -25.717 -22.264 -10.364  1.00 17.52           O  
ATOM   3591  N   ILE   481     -24.033 -21.359 -10.678  1.00 19.10           N  
ATOM   3592  CA  ILE   481     -24.605 -20.110 -11.169  1.00 19.43           C  
ATOM   3593  C   ILE   481     -24.831 -20.204 -12.676  1.00 18.59           C  
ATOM   3594  CB  ILE   481     -23.697 -18.904 -10.838  1.00 16.94           C  
ATOM   3595  O   ILE   481     -23.884 -20.393 -13.442  1.00 17.89           O  
ATOM   3596  CG1 ILE   481     -23.437 -18.830  -9.328  1.00  9.75           C  
ATOM   3597  CG2 ILE   481     -24.320 -17.602 -11.350  1.00  8.51           C  
ATOM   3598  CD1 ILE   481     -22.456 -17.740  -8.922  1.00  7.76           C  
ATOM   3599  N   LEU   482     -25.810 -21.029 -13.008  1.00 20.37           N  
ATOM   3600  CA  LEU   482     -26.556 -20.753 -14.231  1.00 18.69           C  
ATOM   3601  C   LEU   482     -26.167 -19.397 -14.810  1.00 20.10           C  
ATOM   3602  CB  LEU   482     -28.062 -20.793 -13.962  1.00 18.50           C  
ATOM   3603  O   LEU   482     -26.392 -18.361 -14.180  1.00 19.23           O  
ATOM   3604  CG  LEU   482     -28.650 -22.158 -13.599  1.00 16.95           C  
ATOM   3605  CD1 LEU   482     -30.093 -22.006 -13.132  1.00 12.71           C  
ATOM   3606  CD2 LEU   482     -28.564 -23.110 -14.788  1.00 12.88           C  
ATOM   3607  N   SER   483     -24.923 -19.070 -15.320  1.00 20.47           N  
ATOM   3608  CA  SER   483     -24.537 -18.151 -16.386  1.00 20.15           C  
ATOM   3609  C   SER   483     -25.718 -17.833 -17.297  1.00 20.32           C  
ATOM   3610  CB  SER   483     -23.390 -18.737 -17.211  1.00 18.88           C  
ATOM   3611  O   SER   483     -25.682 -16.860 -18.052  1.00 19.16           O  
ATOM   3612  OG  SER   483     -23.763 -19.982 -17.777  1.00 13.15           O  
ATOM   3613  N   THR   484     -26.935 -17.982 -16.961  1.00 21.43           N  
ATOM   3614  CA  THR   484     -28.302 -17.966 -17.472  1.00 20.98           C  
ATOM   3615  C   THR   484     -29.165 -18.989 -16.737  1.00 21.24           C  
ATOM   3616  CB  THR   484     -28.337 -18.253 -18.984  1.00 19.55           C  
ATOM   3617  O   THR   484     -28.804 -20.164 -16.649  1.00 19.96           O  
ATOM   3618  CG2 THR   484     -28.559 -16.972 -19.782  1.00  8.21           C  
ATOM   3619  OG1 THR   484     -27.091 -18.840 -19.382  1.00 11.14           O  
ATOM   3620  N   PRO   485     -29.984 -18.422 -15.903  1.00 22.57           N  
ATOM   3621  CA  PRO   485     -31.167 -19.285 -15.957  1.00 21.20           C  
ATOM   3622  C   PRO   485     -31.452 -19.807 -17.363  1.00 22.44           C  
ATOM   3623  CB  PRO   485     -32.294 -18.367 -15.477  1.00 20.76           C  
ATOM   3624  O   PRO   485     -31.223 -19.099 -18.347  1.00 21.57           O  
ATOM   3625  CG  PRO   485     -31.645 -17.035 -15.281  1.00 20.18           C  
ATOM   3626  CD  PRO   485     -30.182 -17.166 -15.596  1.00 20.78           C  
ATOM   3627  N   PRO   486     -31.244 -21.009 -17.569  1.00 22.06           N  
ATOM   3628  CA  PRO   486     -32.077 -21.517 -18.661  1.00 20.01           C  
ATOM   3629  C   PRO   486     -33.132 -20.511 -19.116  1.00 21.84           C  
ATOM   3630  CB  PRO   486     -32.734 -22.760 -18.055  1.00 19.85           C  
ATOM   3631  O   PRO   486     -33.709 -19.800 -18.289  1.00 20.75           O  
ATOM   3632  CG  PRO   486     -32.453 -22.664 -16.590  1.00 18.74           C  
ATOM   3633  CD  PRO   486     -31.396 -21.619 -16.374  1.00 18.53           C  
ATOM   3634  N   SER   487     -33.109 -19.876 -20.185  1.00 21.37           N  
ATOM   3635  CA  SER   487     -34.310 -19.560 -20.952  1.00 19.82           C  
ATOM   3636  C   SER   487     -35.567 -20.027 -20.226  1.00 21.12           C  
ATOM   3637  CB  SER   487     -34.245 -20.201 -22.339  1.00 18.91           C  
ATOM   3638  O   SER   487     -36.657 -19.501 -20.460  1.00 19.68           O  
ATOM   3639  OG  SER   487     -33.984 -21.590 -22.240  1.00 11.23           O  
ATOM   3640  N   GLU   488     -35.357 -20.554 -19.067  1.00 20.80           N  
ATOM   3641  CA  GLU   488     -36.367 -21.225 -18.253  1.00 20.44           C  
ATOM   3642  C   GLU   488     -35.752 -21.813 -16.986  1.00 20.57           C  
ATOM   3643  CB  GLU   488     -37.064 -22.324 -19.059  1.00 18.54           C  
ATOM   3644  O   GLU   488     -34.999 -22.787 -17.050  1.00 19.59           O  
ATOM   3645  CG  GLU   488     -38.278 -21.840 -19.838  1.00 17.17           C  
ATOM   3646  CD  GLU   488     -38.969 -22.945 -20.620  1.00 11.20           C  
ATOM   3647  OE1 GLU   488     -38.482 -24.098 -20.601  1.00 12.72           O  
ATOM   3648  OE2 GLU   488     -40.005 -22.655 -21.259  1.00 12.14           O  
ATOM   3649  N   ILE   489     -35.230 -21.168 -16.067  1.00 18.55           N  
ATOM   3650  CA  ILE   489     -35.910 -21.716 -14.899  1.00 19.23           C  
ATOM   3651  C   ILE   489     -37.379 -21.301 -14.915  1.00 17.56           C  
ATOM   3652  CB  ILE   489     -35.237 -21.256 -13.586  1.00 15.23           C  
ATOM   3653  O   ILE   489     -37.700 -20.122 -14.745  1.00 16.61           O  
ATOM   3654  CG1 ILE   489     -33.753 -21.642 -13.582  1.00  9.29           C  
ATOM   3655  CG2 ILE   489     -35.960 -21.848 -12.372  1.00  8.22           C  
ATOM   3656  CD1 ILE   489     -32.988 -21.146 -12.363  1.00  7.29           C  
ATOM   3657  N   SER   490     -38.185 -21.750 -15.734  1.00 19.84           N  
ATOM   3658  CA  SER   490     -39.444 -22.226 -15.172  1.00 19.02           C  
ATOM   3659  C   SER   490     -39.276 -22.645 -13.715  1.00 19.26           C  
ATOM   3660  CB  SER   490     -39.986 -23.400 -15.988  1.00 16.45           C  
ATOM   3661  O   SER   490     -38.525 -23.575 -13.413  1.00 18.21           O  
ATOM   3662  OG  SER   490     -40.489 -24.416 -15.137  1.00 10.23           O  
ATOM   3663  N   ILE   491     -38.979 -21.678 -12.819  1.00 19.08           N  
ATOM   3664  CA  ILE   491     -39.735 -22.026 -11.621  1.00 18.48           C  
ATOM   3665  C   ILE   491     -41.197 -22.269 -11.986  1.00 18.26           C  
ATOM   3666  CB  ILE   491     -39.627 -20.922 -10.544  1.00 16.28           C  
ATOM   3667  O   ILE   491     -41.894 -21.352 -12.426  1.00 17.47           O  
ATOM   3668  CG1 ILE   491     -38.156 -20.619 -10.237  1.00 10.10           C  
ATOM   3669  CG2 ILE   491     -40.379 -21.331  -9.275  1.00  8.74           C  
ATOM   3670  CD1 ILE   491     -37.953 -19.469  -9.259  1.00  7.89           C  
ATOM   3671  N   THR   492     -41.431 -23.387 -12.849  1.00 18.89           N  
ATOM   3672  CA  THR   492     -42.696 -24.034 -12.519  1.00 18.99           C  
ATOM   3673  C   THR   492     -43.117 -23.702 -11.090  1.00 18.43           C  
ATOM   3674  CB  THR   492     -42.603 -25.562 -12.687  1.00 16.15           C  
ATOM   3675  O   THR   492     -42.485 -24.150 -10.131  1.00 17.95           O  
ATOM   3676  CG2 THR   492     -42.860 -25.972 -14.133  1.00  8.09           C  
ATOM   3677  OG1 THR   492     -41.294 -26.000 -12.303  1.00 11.76           O  
ATOM   3678  N   GLY   493     -43.356 -22.418 -10.697  1.00 20.14           N  
ATOM   3679  CA  GLY   493     -44.481 -21.963  -9.895  1.00 19.00           C  
ATOM   3680  C   GLY   493     -44.821 -20.502 -10.119  1.00 19.59           C  
ATOM   3681  O   GLY   493     -43.929 -19.652 -10.164  1.00 19.11           O  
ATOM   3682  N   SER   494     -45.692 -20.073 -11.138  1.00 19.87           N  
ATOM   3683  CA  SER   494     -46.646 -18.970 -11.065  1.00 19.78           C  
ATOM   3684  C   SER   494     -46.408 -18.115  -9.825  1.00 19.86           C  
ATOM   3685  CB  SER   494     -48.080 -19.500 -11.061  1.00 17.90           C  
ATOM   3686  O   SER   494     -46.737 -18.524  -8.710  1.00 19.29           O  
ATOM   3687  OG  SER   494     -48.293 -20.367  -9.960  1.00 12.35           O  
ATOM   3688  N   SER   495     -45.218 -17.555  -9.587  1.00 19.46           N  
ATOM   3689  CA  SER   495     -45.299 -16.350  -8.767  1.00 19.51           C  
ATOM   3690  C   SER   495     -45.350 -15.095  -9.632  1.00 18.57           C  
ATOM   3691  CB  SER   495     -44.108 -16.272  -7.810  1.00 16.87           C  
ATOM   3692  O   SER   495     -44.529 -14.923 -10.535  1.00 18.51           O  
ATOM   3693  OG  SER   495     -42.914 -16.673  -8.460  1.00 10.81           O  
ATOM   3694  N   THR   496     -46.533 -14.502 -10.186  1.00 20.84           N  
ATOM   3695  CA  THR   496     -46.914 -13.127 -10.492  1.00 20.53           C  
ATOM   3696  C   THR   496     -46.230 -12.152  -9.538  1.00 20.76           C  
ATOM   3697  CB  THR   496     -48.441 -12.940 -10.414  1.00 19.04           C  
ATOM   3698  O   THR   496     -46.411 -12.235  -8.321  1.00 20.01           O  
ATOM   3699  CG2 THR   496     -49.024 -12.601 -11.782  1.00 13.07           C  
ATOM   3700  OG1 THR   496     -49.041 -14.151  -9.938  1.00 14.87           O  
ATOM   3701  N   ILE   497     -45.158 -11.600  -9.800  1.00 20.14           N  
ATOM   3702  CA  ILE   497     -44.946 -10.211  -9.408  1.00 19.94           C  
ATOM   3703  C   ILE   497     -45.944  -9.312 -10.134  1.00 19.97           C  
ATOM   3704  CB  ILE   497     -43.500  -9.755  -9.705  1.00 18.86           C  
ATOM   3705  O   ILE   497     -45.906  -9.195 -11.361  1.00 19.64           O  
ATOM   3706  CG1 ILE   497     -42.497 -10.643  -8.960  1.00 12.77           C  
ATOM   3707  CG2 ILE   497     -43.311  -8.282  -9.330  1.00 15.52           C  
ATOM   3708  CD1 ILE   497     -41.041 -10.347  -9.293  1.00 16.16           C  
ATOM   3709  N   THR   498     -47.296  -9.156  -9.670  1.00 21.68           N  
ATOM   3710  CA  THR   498     -48.235  -8.079  -9.965  1.00 19.38           C  
ATOM   3711  C   THR   498     -47.541  -6.722  -9.892  1.00 21.59           C  
ATOM   3712  CB  THR   498     -49.431  -8.099  -8.995  1.00 19.91           C  
ATOM   3713  O   THR   498     -46.684  -6.501  -9.033  1.00 20.72           O  
ATOM   3714  CG2 THR   498     -50.619  -8.838  -9.602  1.00 19.00           C  
ATOM   3715  OG1 THR   498     -49.044  -8.756  -7.782  1.00 18.56           O  
ATOM   3716  N   ALA   499     -47.515  -6.001 -11.029  1.00 20.01           N  
ATOM   3717  CA  ALA   499     -47.479  -4.581 -11.372  1.00 17.68           C  
ATOM   3718  C   ALA   499     -47.625  -3.712 -10.126  1.00 20.04           C  
ATOM   3719  CB  ALA   499     -48.577  -4.250 -12.380  1.00 18.62           C  
ATOM   3720  O   ALA   499     -47.235  -2.542 -10.129  1.00 19.25           O  
ATOM   3721  N   GLN   500     -47.695  -4.328  -8.916  1.00 21.23           N  
ATOM   3722  CA  GLN   500     -47.720  -3.932  -7.512  1.00 19.53           C  
ATOM   3723  C   GLN   500     -46.681  -4.705  -6.704  1.00 21.07           C  
ATOM   3724  CB  GLN   500     -49.113  -4.145  -6.918  1.00 19.24           C  
ATOM   3725  O   GLN   500     -46.965  -5.793  -6.198  1.00 20.46           O  
ATOM   3726  CG  GLN   500     -50.122  -3.076  -7.316  1.00 18.43           C  
ATOM   3727  CD  GLN   500     -51.518  -3.365  -6.797  1.00 18.57           C  
ATOM   3728  NE2 GLN   500     -52.417  -2.397  -6.943  1.00 15.09           N  
ATOM   3729  OE1 GLN   500     -51.787  -4.448  -6.269  1.00 30.71           O  
ATOM   3730  N   GLY   501     -45.457  -4.780  -7.317  1.00 22.09           N  
ATOM   3731  CA  GLY   501     -44.306  -5.260  -6.569  1.00 19.82           C  
ATOM   3732  C   GLY   501     -44.683  -6.149  -5.399  1.00 22.10           C  
ATOM   3733  O   GLY   501     -43.932  -6.257  -4.428  1.00 21.48           O  
ATOM   3734  N   LYS   502     -45.910  -6.848  -5.455  1.00 21.86           N  
ATOM   3735  CA  LYS   502     -46.392  -7.947  -4.623  1.00 20.44           C  
ATOM   3736  C   LYS   502     -46.193  -9.291  -5.317  1.00 21.67           C  
ATOM   3737  CB  LYS   502     -47.869  -7.750  -4.277  1.00 19.80           C  
ATOM   3738  O   LYS   502     -46.700  -9.508  -6.419  1.00 20.89           O  
ATOM   3739  CG  LYS   502     -48.110  -7.203  -2.877  1.00 19.50           C  
ATOM   3740  CD  LYS   502     -49.597  -7.073  -2.576  1.00 21.51           C  
ATOM   3741  CE  LYS   502     -49.840  -6.536  -1.172  1.00 17.68           C  
ATOM   3742  NZ  LYS   502     -51.297  -6.400  -0.875  1.00 14.89           N  
ATOM   3743  N   LEU   503     -45.083 -10.033  -4.979  1.00 19.42           N  
ATOM   3744  CA  LEU   503     -45.181 -11.488  -4.956  1.00 19.73           C  
ATOM   3745  C   LEU   503     -46.497 -11.935  -4.328  1.00 19.21           C  
ATOM   3746  CB  LEU   503     -44.003 -12.092  -4.186  1.00 18.61           C  
ATOM   3747  O   LEU   503     -46.701 -11.772  -3.123  1.00 19.09           O  
ATOM   3748  CG  LEU   503     -42.933 -12.793  -5.024  1.00 19.06           C  
ATOM   3749  CD1 LEU   503     -41.542 -12.354  -4.582  1.00 17.38           C  
ATOM   3750  CD2 LEU   503     -43.080 -14.308  -4.921  1.00 18.03           C  
ATOM   3751  N   THR   504     -47.551 -11.762  -5.037  1.00 21.42           N  
ATOM   3752  CA  THR   504     -48.752 -12.548  -4.776  1.00 19.63           C  
ATOM   3753  C   THR   504     -48.856 -13.716  -5.751  1.00 21.17           C  
ATOM   3754  CB  THR   504     -50.020 -11.679  -4.873  1.00 19.25           C  
ATOM   3755  O   THR   504     -48.759 -13.529  -6.965  1.00 20.50           O  
ATOM   3756  CG2 THR   504     -50.489 -11.234  -3.492  1.00 17.02           C  
ATOM   3757  OG1 THR   504     -49.738 -10.519  -5.666  1.00 15.88           O  
ATOM   3758  N   ALA   505     -48.460 -14.913  -5.397  1.00 19.29           N  
ATOM   3759  CA  ALA   505     -49.132 -16.176  -5.692  1.00 18.17           C  
ATOM   3760  C   ALA   505     -50.626 -15.962  -5.920  1.00 19.14           C  
ATOM   3761  CB  ALA   505     -48.908 -17.175  -4.559  1.00 18.00           C  
ATOM   3762  O   ALA   505     -51.334 -15.484  -5.031  1.00 18.88           O  
ATOM   3763  N   THR   506     -51.007 -15.267  -7.201  1.00 19.88           N  
ATOM   3764  CA  THR   506     -52.360 -15.547  -7.669  1.00 19.51           C  
ATOM   3765  C   THR   506     -52.682 -14.725  -8.913  1.00 19.62           C  
ATOM   3766  CB  THR   506     -53.402 -15.256  -6.573  1.00 18.13           C  
ATOM   3767  O   THR   506     -52.543 -13.500  -8.907  1.00 19.51           O  
ATOM   3768  CG2 THR   506     -53.641 -16.484  -5.701  1.00 11.44           C  
ATOM   3769  OG1 THR   506     -52.931 -14.182  -5.749  1.00 13.66           O  
ATOM   3770  N   SER   507     -52.682 -15.421 -10.145  1.00 17.77           N  
ATOM   3771  CA  SER   507     -53.721 -15.470 -11.168  1.00 18.17           C  
ATOM   3772  C   SER   507     -53.891 -14.116 -11.849  1.00 17.54           C  
ATOM   3773  CB  SER   507     -55.052 -15.914 -10.559  1.00 16.44           C  
ATOM   3774  O   SER   507     -54.249 -13.130 -11.201  1.00 18.04           O  
ATOM   3775  OG  SER   507     -55.427 -15.061  -9.492  1.00 11.15           O  
ATOM   3776  N   ALA   508     -53.037 -13.688 -12.978  1.00 17.39           N  
ATOM   3777  CA  ALA   508     -53.580 -12.975 -14.131  1.00 18.60           C  
ATOM   3778  C   ALA   508     -52.465 -12.362 -14.973  1.00 15.93           C  
ATOM   3779  CB  ALA   508     -54.555 -11.891 -13.675  1.00 14.98           C  
ATOM   3780  O   ALA   508     -51.489 -11.834 -14.433  1.00 15.89           O  
ATOM   3781  N   SER   509     -52.349 -12.659 -16.499  1.00 18.14           N  
ATOM   3782  CA  SER   509     -52.274 -12.038 -17.818  1.00 18.81           C  
ATOM   3783  C   SER   509     -52.309 -10.517 -17.715  1.00 18.11           C  
ATOM   3784  CB  SER   509     -53.421 -12.524 -18.705  1.00 16.43           C  
ATOM   3785  O   SER   509     -53.362  -9.931 -17.459  1.00 18.39           O  
ATOM   3786  OG  SER   509     -54.672 -12.303 -18.076  1.00 10.57           O  
ATOM   3787  N   ALA   510     -51.206  -9.715 -17.244  1.00 17.22           N  
ATOM   3788  CA  ALA   510     -51.198  -8.325 -17.693  1.00 18.39           C  
ATOM   3789  C   ALA   510     -50.027  -8.060 -18.634  1.00 15.62           C  
ATOM   3790  CB  ALA   510     -51.138  -7.380 -16.495  1.00 13.95           C  
ATOM   3791  O   ALA   510     -48.888  -8.433 -18.340  1.00 15.08           O  
ATOM   3792  N   THR   511     -50.162  -7.937 -20.145  1.00 18.30           N  
ATOM   3793  CA  THR   511     -49.725  -7.009 -21.183  1.00 18.22           C  
ATOM   3794  C   THR   511     -49.369  -5.653 -20.580  1.00 17.93           C  
ATOM   3795  CB  THR   511     -50.809  -6.826 -22.261  1.00 15.46           C  
ATOM   3796  O   THR   511     -50.241  -4.945 -20.072  1.00 17.74           O  
ATOM   3797  CG2 THR   511     -50.186  -6.640 -23.641  1.00  8.31           C  
ATOM   3798  OG1 THR   511     -51.654  -7.983 -22.282  1.00 11.98           O  
ATOM   3799  N   VAL   512     -48.256  -5.522 -19.774  1.00 17.54           N  
ATOM   3800  CA  VAL   512     -47.740  -4.203 -19.423  1.00 18.63           C  
ATOM   3801  C   VAL   512     -46.694  -3.768 -20.446  1.00 16.98           C  
ATOM   3802  CB  VAL   512     -47.134  -4.190 -18.002  1.00 14.78           C  
ATOM   3803  O   VAL   512     -45.679  -4.444 -20.631  1.00 16.37           O  
ATOM   3804  CG1 VAL   512     -46.702  -2.778 -17.611  1.00  9.78           C  
ATOM   3805  CG2 VAL   512     -48.134  -4.746 -16.990  1.00  8.37           C  
ATOM   3806  N   ASN   513     -47.030  -3.008 -21.624  1.00 19.44           N  
ATOM   3807  CA  ASN   513     -46.620  -1.924 -22.511  1.00 18.99           C  
ATOM   3808  C   ASN   513     -45.631  -0.984 -21.828  1.00 19.35           C  
ATOM   3809  CB  ASN   513     -47.840  -1.143 -23.004  1.00 17.51           C  
ATOM   3810  O   ASN   513     -46.010  -0.211 -20.947  1.00 19.11           O  
ATOM   3811  CG  ASN   513     -48.565  -1.845 -24.135  1.00 14.26           C  
ATOM   3812  ND2 ASN   513     -49.885  -1.708 -24.169  1.00 11.84           N  
ATOM   3813  OD1 ASN   513     -47.944  -2.506 -24.971  1.00 10.36           O  
ATOM   3814  N   LEU   514     -44.368  -1.402 -21.689  1.00 18.36           N  
ATOM   3815  CA  LEU   514     -43.190  -0.821 -21.052  1.00 18.52           C  
ATOM   3816  C   LEU   514     -42.228  -0.263 -22.096  1.00 18.42           C  
ATOM   3817  CB  LEU   514     -42.476  -1.867 -20.191  1.00 17.72           C  
ATOM   3818  O   LEU   514     -41.835  -0.971 -23.026  1.00 18.41           O  
ATOM   3819  CG  LEU   514     -43.126  -2.194 -18.845  1.00 17.98           C  
ATOM   3820  CD1 LEU   514     -42.740  -3.600 -18.398  1.00 13.21           C  
ATOM   3821  CD2 LEU   514     -42.726  -1.164 -17.794  1.00 13.14           C  
ATOM   3822  N   LEU   515     -42.440   1.048 -22.383  1.00 17.61           N  
ATOM   3823  CA  LEU   515     -41.830   2.132 -23.144  1.00 19.07           C  
ATOM   3824  C   LEU   515     -41.108   1.592 -24.375  1.00 16.55           C  
ATOM   3825  CB  LEU   515     -40.850   2.917 -22.268  1.00 16.42           C  
ATOM   3826  O   LEU   515     -40.185   0.784 -24.254  1.00 16.50           O  
ATOM   3827  CG  LEU   515     -41.471   3.871 -21.246  1.00 13.75           C  
ATOM   3828  CD1 LEU   515     -40.443   4.251 -20.184  1.00  8.90           C  
ATOM   3829  CD2 LEU   515     -42.018   5.115 -21.937  1.00  9.73           C  
ATOM   3830  N   THR   516     -41.841   1.288 -25.382  1.00 16.99           N  
ATOM   3831  CA  THR   516     -41.710   1.579 -26.806  1.00 18.77           C  
ATOM   3832  C   THR   516     -40.600   2.597 -27.050  1.00 17.12           C  
ATOM   3833  CB  THR   516     -43.033   2.107 -27.392  1.00 14.78           C  
ATOM   3834  O   THR   516     -40.731   3.766 -26.682  1.00 16.60           O  
ATOM   3835  CG2 THR   516     -44.049   0.981 -27.557  1.00  7.86           C  
ATOM   3836  OG1 THR   516     -43.576   3.100 -26.512  1.00 11.32           O  
ATOM   3837  N   ASN   517     -39.083   2.198 -26.818  1.00 16.69           N  
ATOM   3838  CA  ASN   517     -37.993   2.699 -27.650  1.00 19.39           C  
ATOM   3839  C   ASN   517     -36.665   2.690 -26.899  1.00 16.86           C  
ATOM   3840  CB  ASN   517     -38.308   4.108 -28.155  1.00 15.10           C  
ATOM   3841  O   ASN   517     -36.407   3.570 -26.075  1.00 16.82           O  
ATOM   3842  CG  ASN   517     -39.390   4.120 -29.217  1.00  9.83           C  
ATOM   3843  ND2 ASN   517     -40.071   5.251 -29.358  1.00 10.92           N  
ATOM   3844  OD1 ASN   517     -39.614   3.120 -29.904  1.00  9.30           O  
ATOM   3845  N   ALA   518     -36.096   1.462 -26.424  1.00 18.22           N  
ATOM   3846  CA  ALA   518     -34.695   1.059 -26.338  1.00 18.00           C  
ATOM   3847  C   ALA   518     -34.567  -0.457 -26.216  1.00 16.66           C  
ATOM   3848  CB  ALA   518     -34.016   1.743 -25.154  1.00 15.56           C  
ATOM   3849  O   ALA   518     -35.133  -1.063 -25.304  1.00 16.09           O  
ATOM   3850  N   THR   519     -34.753  -1.433 -27.218  1.00 18.22           N  
ATOM   3851  CA  THR   519     -34.462  -2.840 -27.474  1.00 19.41           C  
ATOM   3852  C   THR   519     -33.261  -3.301 -26.654  1.00 17.92           C  
ATOM   3853  CB  THR   519     -34.192  -3.091 -28.969  1.00 16.54           C  
ATOM   3854  O   THR   519     -32.128  -2.892 -26.917  1.00 17.71           O  
ATOM   3855  CG2 THR   519     -34.918  -4.341 -29.456  1.00  9.10           C  
ATOM   3856  OG1 THR   519     -34.647  -1.963 -29.727  1.00 12.42           O  
ATOM   3857  N   LEU   520     -33.432  -3.583 -25.247  1.00 20.07           N  
ATOM   3858  CA  LEU   520     -32.718  -4.611 -24.497  1.00 19.83           C  
ATOM   3859  C   LEU   520     -33.658  -5.743 -24.096  1.00 19.88           C  
ATOM   3860  CB  LEU   520     -32.064  -4.009 -23.251  1.00 18.50           C  
ATOM   3861  O   LEU   520     -34.670  -5.509 -23.431  1.00 19.71           O  
ATOM   3862  CG  LEU   520     -30.670  -3.408 -23.440  1.00 17.97           C  
ATOM   3863  CD1 LEU   520     -30.479  -2.210 -22.516  1.00 14.97           C  
ATOM   3864  CD2 LEU   520     -29.595  -4.461 -23.187  1.00 14.74           C  
ATOM   3865  N   THR   521     -34.030  -6.733 -24.900  1.00 20.01           N  
ATOM   3866  CA  THR   521     -34.740  -8.004 -24.805  1.00 19.41           C  
ATOM   3867  C   THR   521     -34.449  -8.687 -23.472  1.00 19.97           C  
ATOM   3868  CB  THR   521     -34.358  -8.945 -25.962  1.00 18.46           C  
ATOM   3869  O   THR   521     -33.323  -9.125 -23.226  1.00 19.48           O  
ATOM   3870  CG2 THR   521     -35.575  -9.707 -26.477  1.00 15.94           C  
ATOM   3871  OG1 THR   521     -33.802  -8.174 -27.035  1.00 15.76           O  
ATOM   3872  N   TYR   522     -34.906  -8.092 -22.240  1.00 20.56           N  
ATOM   3873  CA  TYR   522     -35.096  -8.660 -20.910  1.00 21.92           C  
ATOM   3874  C   TYR   522     -36.473  -9.302 -20.783  1.00 20.48           C  
ATOM   3875  CB  TYR   522     -34.920  -7.584 -19.835  1.00 19.62           C  
ATOM   3876  O   TYR   522     -37.493  -8.612 -20.843  1.00 20.29           O  
ATOM   3877  CG  TYR   522     -33.485  -7.162 -19.628  1.00 20.13           C  
ATOM   3878  CD1 TYR   522     -32.653  -7.858 -18.754  1.00 18.53           C  
ATOM   3879  CD2 TYR   522     -32.959  -6.067 -20.304  1.00 18.91           C  
ATOM   3880  CE1 TYR   522     -31.331  -7.472 -18.558  1.00 16.42           C  
ATOM   3881  CE2 TYR   522     -31.639  -5.672 -20.117  1.00 20.63           C  
ATOM   3882  OH  TYR   522     -29.526  -5.993 -19.053  1.00 10.66           O  
ATOM   3883  CZ  TYR   522     -30.834  -6.380 -19.243  1.00 20.31           C  
ATOM   3884  N   GLU   523     -36.552 -10.537 -21.259  1.00 19.14           N  
ATOM   3885  CA  GLU   523     -37.579 -11.539 -20.993  1.00 20.94           C  
ATOM   3886  C   GLU   523     -37.722 -11.799 -19.496  1.00 19.02           C  
ATOM   3887  CB  GLU   523     -37.260 -12.845 -21.725  1.00 17.58           C  
ATOM   3888  O   GLU   523     -36.757 -12.184 -18.832  1.00 18.68           O  
ATOM   3889  CG  GLU   523     -37.608 -12.820 -23.206  1.00 15.56           C  
ATOM   3890  CD  GLU   523     -37.367 -14.150 -23.902  1.00  8.34           C  
ATOM   3891  OE1 GLU   523     -36.813 -15.076 -23.266  1.00 11.31           O  
ATOM   3892  OE2 GLU   523     -37.734 -14.268 -25.092  1.00 10.98           O  
ATOM   3893  N   ASN   524     -38.646 -11.158 -18.645  1.00 19.25           N  
ATOM   3894  CA  ASN   524     -39.715 -11.283 -17.660  1.00 22.54           C  
ATOM   3895  C   ASN   524     -39.322 -10.662 -16.323  1.00 19.51           C  
ATOM   3896  CB  ASN   524     -40.101 -12.752 -17.470  1.00 17.99           C  
ATOM   3897  O   ASN   524     -39.081 -11.376 -15.348  1.00 18.95           O  
ATOM   3898  CG  ASN   524     -40.969 -13.278 -18.596  1.00 16.42           C  
ATOM   3899  ND2 ASN   524     -40.827 -14.561 -18.904  1.00 11.10           N  
ATOM   3900  OD1 ASN   524     -41.761 -12.536 -19.184  1.00  9.74           O  
ATOM   3901  N   ILE   525     -38.900  -9.364 -16.206  1.00 21.70           N  
ATOM   3902  CA  ILE   525     -39.102  -8.507 -15.043  1.00 23.24           C  
ATOM   3903  C   ILE   525     -39.395  -7.079 -15.499  1.00 21.63           C  
ATOM   3904  CB  ILE   525     -37.874  -8.529 -14.104  1.00 20.03           C  
ATOM   3905  O   ILE   525     -38.596  -6.474 -16.218  1.00 21.05           O  
ATOM   3906  CG1 ILE   525     -37.530  -9.969 -13.709  1.00 12.15           C  
ATOM   3907  CG2 ILE   525     -38.127  -7.666 -12.865  1.00 11.46           C  
ATOM   3908  CD1 ILE   525     -36.291 -10.091 -12.832  1.00 14.82           C  
ATOM   3909  N   PRO   526     -40.678  -6.649 -15.380  1.00 21.66           N  
ATOM   3910  CA  PRO   526     -41.152  -5.270 -15.513  1.00 23.37           C  
ATOM   3911  C   PRO   526     -40.231  -4.260 -14.831  1.00 21.36           C  
ATOM   3912  CB  PRO   526     -42.525  -5.301 -14.836  1.00 19.33           C  
ATOM   3913  O   PRO   526     -39.965  -4.375 -13.632  1.00 20.71           O  
ATOM   3914  CG  PRO   526     -42.521  -6.556 -14.024  1.00 17.62           C  
ATOM   3915  CD  PRO   526     -41.397  -7.430 -14.501  1.00 10.34           C  
ATOM   3916  N   LEU   527     -39.164  -3.610 -15.495  1.00 21.71           N  
ATOM   3917  CA  LEU   527     -38.512  -2.332 -15.233  1.00 22.08           C  
ATOM   3918  C   LEU   527     -39.541  -1.216 -15.089  1.00 21.67           C  
ATOM   3919  CB  LEU   527     -37.527  -1.993 -16.355  1.00 20.22           C  
ATOM   3920  O   LEU   527     -40.182  -0.827 -16.067  1.00 20.88           O  
ATOM   3921  CG  LEU   527     -36.237  -2.813 -16.396  1.00 20.07           C  
ATOM   3922  CD1 LEU   527     -35.519  -2.606 -17.725  1.00 18.60           C  
ATOM   3923  CD2 LEU   527     -35.329  -2.441 -15.228  1.00 19.17           C  
ATOM   3924  N   THR   528     -40.302  -1.074 -13.908  1.00 20.68           N  
ATOM   3925  CA  THR   528     -41.191   0.029 -13.563  1.00 21.53           C  
ATOM   3926  C   THR   528     -40.410   1.334 -13.439  1.00 20.35           C  
ATOM   3927  CB  THR   528     -41.942  -0.249 -12.248  1.00 18.72           C  
ATOM   3928  O   THR   528     -39.320   1.360 -12.863  1.00 20.03           O  
ATOM   3929  CG2 THR   528     -43.290  -0.910 -12.514  1.00  9.95           C  
ATOM   3930  OG1 THR   528     -41.150  -1.117 -11.427  1.00 13.39           O  
ATOM   3931  N   GLN   529     -40.588   2.462 -14.415  1.00 19.95           N  
ATOM   3932  CA  GLN   529     -40.576   3.919 -14.327  1.00 20.38           C  
ATOM   3933  C   GLN   529     -40.710   4.383 -12.879  1.00 20.08           C  
ATOM   3934  CB  GLN   529     -41.699   4.518 -15.176  1.00 18.41           C  
ATOM   3935  O   GLN   529     -41.756   4.194 -12.255  1.00 19.73           O  
ATOM   3936  CG  GLN   529     -41.242   5.000 -16.546  1.00 17.38           C  
ATOM   3937  CD  GLN   529     -42.373   5.592 -17.366  1.00  9.69           C  
ATOM   3938  NE2 GLN   529     -42.048   6.084 -18.557  1.00 12.42           N  
ATOM   3939  OE1 GLN   529     -43.530   5.607 -16.934  1.00 14.58           O  
ATOM   3940  N   TYR   530     -39.649   4.309 -12.046  1.00 20.15           N  
ATOM   3941  CA  TYR   530     -39.661   5.124 -10.836  1.00 21.25           C  
ATOM   3942  C   TYR   530     -38.865   6.408 -11.035  1.00 19.98           C  
ATOM   3943  CB  TYR   530     -39.094   4.336  -9.651  1.00 18.90           C  
ATOM   3944  O   TYR   530     -37.693   6.366 -11.418  1.00 19.74           O  
ATOM   3945  CG  TYR   530     -39.978   3.199  -9.199  1.00 18.44           C  
ATOM   3946  CD1 TYR   530     -41.040   3.421  -8.325  1.00 13.38           C  
ATOM   3947  CD2 TYR   530     -39.753   1.901  -9.645  1.00 12.86           C  
ATOM   3948  CE1 TYR   530     -41.856   2.375  -7.905  1.00 10.98           C  
ATOM   3949  CE2 TYR   530     -40.562   0.848  -9.231  1.00 12.40           C  
ATOM   3950  OH  TYR   530     -42.414   0.056  -7.950  1.00  8.76           O  
ATOM   3951  CZ  TYR   530     -41.610   1.095  -8.363  1.00 14.49           C  
ATOM   3952  N   SER   531     -39.327   7.553 -11.807  1.00 20.36           N  
ATOM   3953  CA  SER   531     -39.101   8.981 -11.615  1.00 18.17           C  
ATOM   3954  C   SER   531     -38.766   9.298 -10.161  1.00 20.30           C  
ATOM   3955  CB  SER   531     -40.329   9.782 -12.050  1.00 18.61           C  
ATOM   3956  O   SER   531     -39.557   9.010  -9.260  1.00 19.87           O  
ATOM   3957  OG  SER   531     -41.124  10.131 -10.930  1.00 14.19           O  
ATOM   3958  N   PHE   532     -37.488   8.937  -9.954  1.00 17.82           N  
ATOM   3959  CA  PHE   532     -36.867   9.538  -8.780  1.00 19.67           C  
ATOM   3960  C   PHE   532     -36.729  11.046  -8.952  1.00 17.37           C  
ATOM   3961  CB  PHE   532     -35.494   8.912  -8.516  1.00 17.21           C  
ATOM   3962  O   PHE   532     -36.099  11.512  -9.903  1.00 17.31           O  
ATOM   3963  CG  PHE   532     -35.406   8.168  -7.211  1.00 17.86           C  
ATOM   3964  CD1 PHE   532     -34.999   8.816  -6.052  1.00 12.60           C  
ATOM   3965  CD2 PHE   532     -35.731   6.819  -7.144  1.00 12.44           C  
ATOM   3966  CE1 PHE   532     -34.917   8.130  -4.842  1.00  9.22           C  
ATOM   3967  CE2 PHE   532     -35.651   6.127  -5.940  1.00 10.72           C  
ATOM   3968  CZ  PHE   532     -35.243   6.784  -4.790  1.00 17.22           C  
ATOM   3969  N   ASN   533     -37.630  11.795  -8.310  1.00 14.77           N  
ATOM   3970  CA  ASN   533     -37.745  13.232  -8.089  1.00 18.57           C  
ATOM   3971  C   ASN   533     -37.257  14.026  -9.298  1.00 15.34           C  
ATOM   3972  CB  ASN   533     -36.974  13.647  -6.835  1.00 13.78           C  
ATOM   3973  O   ASN   533     -36.318  14.816  -9.189  1.00 14.86           O  
ATOM   3974  CG  ASN   533     -37.670  13.227  -5.555  1.00  8.04           C  
ATOM   3975  ND2 ASN   533     -36.918  13.169  -4.462  1.00  9.36           N  
ATOM   3976  OD1 ASN   533     -38.873  12.955  -5.549  1.00  8.50           O  
ATOM   3977  N   GLY   534     -37.854  13.773 -10.433  1.00 19.06           N  
ATOM   3978  CA  GLY   534     -37.727  14.637 -11.597  1.00 17.46           C  
ATOM   3979  C   GLY   534     -36.423  14.439 -12.347  1.00 18.20           C  
ATOM   3980  O   GLY   534     -36.162  15.122 -13.340  1.00 17.56           O  
ATOM   3981  N   ILE   535     -35.747  13.216 -12.053  1.00 15.26           N  
ATOM   3982  CA  ILE   535     -34.660  12.708 -12.882  1.00 17.50           C  
ATOM   3983  C   ILE   535     -35.089  11.408 -13.557  1.00 13.54           C  
ATOM   3984  CB  ILE   535     -33.375  12.484 -12.053  1.00 12.72           C  
ATOM   3985  O   ILE   535     -35.441  10.437 -12.882  1.00 12.82           O  
ATOM   3986  CG1 ILE   535     -32.973  13.775 -11.330  1.00  9.39           C  
ATOM   3987  CG2 ILE   535     -32.238  11.979 -12.946  1.00  7.85           C  
ATOM   3988  CD1 ILE   535     -31.787  13.613 -10.389  1.00  7.55           C  
ATOM   3989  N   ILE   536     -35.637  11.408 -14.770  1.00 19.38           N  
ATOM   3990  CA  ILE   536     -35.794  10.489 -15.891  1.00 18.73           C  
ATOM   3991  C   ILE   536     -34.451   9.842 -16.221  1.00 18.80           C  
ATOM   3992  CB  ILE   536     -36.364  11.206 -17.135  1.00 16.85           C  
ATOM   3993  O   ILE   536     -33.509  10.527 -16.629  1.00 18.34           O  
ATOM   3994  CG1 ILE   536     -37.708  11.864 -16.803  1.00 10.45           C  
ATOM   3995  CG2 ILE   536     -36.506  10.228 -18.305  1.00  8.82           C  
ATOM   3996  CD1 ILE   536     -38.304  12.668 -17.951  1.00  8.90           C  
ATOM   3997  N   VAL   537     -34.148   8.632 -15.526  1.00 18.96           N  
ATOM   3998  CA  VAL   537     -33.115   7.672 -15.900  1.00 18.39           C  
ATOM   3999  C   VAL   537     -33.669   6.688 -16.927  1.00 18.73           C  
ATOM   4000  CB  VAL   537     -32.577   6.910 -14.668  1.00 17.21           C  
ATOM   4001  O   VAL   537     -34.697   6.048 -16.691  1.00 18.26           O  
ATOM   4002  CG1 VAL   537     -31.265   6.201 -15.002  1.00 11.39           C  
ATOM   4003  CG2 VAL   537     -32.387   7.865 -13.491  1.00  9.59           C  
ATOM   4004  N   THR   538     -33.313   6.711 -18.151  1.00 12.36           N  
ATOM   4005  CA  THR   538     -33.377   5.937 -19.386  1.00 18.14           C  
ATOM   4006  C   THR   538     -32.716   4.574 -19.205  1.00 12.84           C  
ATOM   4007  CB  THR   538     -32.703   6.687 -20.550  1.00  9.64           C  
ATOM   4008  O   THR   538     -31.585   4.486 -18.723  1.00 11.79           O  
ATOM   4009  CG2 THR   538     -33.520   6.561 -21.832  1.00  7.65           C  
ATOM   4010  OG1 THR   538     -32.579   8.073 -20.210  1.00 11.30           O  
ATOM   4011  N   PRO   539     -33.426   3.311 -19.099  1.00 20.05           N  
ATOM   4012  CA  PRO   539     -33.084   1.929 -19.445  1.00 19.23           C  
ATOM   4013  C   PRO   539     -31.933   1.840 -20.445  1.00 20.16           C  
ATOM   4014  CB  PRO   539     -34.379   1.387 -20.053  1.00 18.56           C  
ATOM   4015  O   PRO   539     -32.062   2.301 -21.582  1.00 19.66           O  
ATOM   4016  CG  PRO   539     -35.328   2.541 -20.023  1.00 17.94           C  
ATOM   4017  CD  PRO   539     -34.597   3.747 -19.506  1.00 16.95           C  
ATOM   4018  N   GLY   540     -30.650   1.894 -20.016  1.00 17.84           N  
ATOM   4019  CA  GLY   540     -29.394   1.682 -20.717  1.00 17.66           C  
ATOM   4020  C   GLY   540     -28.291   1.156 -19.818  1.00 17.61           C  
ATOM   4021  O   GLY   540     -28.062   1.690 -18.730  1.00 16.81           O  
ATOM   4022  N   TYR   541     -28.015  -0.236 -19.651  1.00 18.42           N  
ATOM   4023  CA  TYR   541     -26.944  -1.209 -19.463  1.00 18.03           C  
ATOM   4024  C   TYR   541     -26.796  -1.580 -17.992  1.00 18.04           C  
ATOM   4025  CB  TYR   541     -25.619  -0.660 -19.999  1.00 16.64           C  
ATOM   4026  O   TYR   541     -26.401  -0.747 -17.172  1.00 17.58           O  
ATOM   4027  CG  TYR   541     -25.598  -0.479 -21.498  1.00 13.61           C  
ATOM   4028  CD1 TYR   541     -25.297  -1.544 -22.343  1.00  9.81           C  
ATOM   4029  CD2 TYR   541     -25.879   0.756 -22.070  1.00 10.82           C  
ATOM   4030  CE1 TYR   541     -25.275  -1.382 -23.725  1.00  9.53           C  
ATOM   4031  CE2 TYR   541     -25.860   0.930 -23.450  1.00 10.66           C  
ATOM   4032  OH  TYR   541     -25.538   0.024 -25.635  1.00  8.48           O  
ATOM   4033  CZ  TYR   541     -25.558  -0.143 -24.268  1.00 10.46           C  
ATOM   4034  N   ALA   542     -27.570  -2.482 -17.165  1.00 20.07           N  
ATOM   4035  CA  ALA   542     -27.546  -3.485 -16.102  1.00 18.52           C  
ATOM   4036  C   ALA   542     -26.595  -4.627 -16.448  1.00 20.15           C  
ATOM   4037  CB  ALA   542     -28.951  -4.024 -15.848  1.00 19.09           C  
ATOM   4038  O   ALA   542     -26.889  -5.444 -17.324  1.00 19.59           O  
ATOM   4039  N   ALA   543     -25.147  -4.553 -16.711  1.00 19.62           N  
ATOM   4040  CA  ALA   543     -24.164  -5.620 -16.874  1.00 18.06           C  
ATOM   4041  C   ALA   543     -22.879  -5.303 -16.114  1.00 19.71           C  
ATOM   4042  CB  ALA   543     -23.861  -5.843 -18.354  1.00 18.70           C  
ATOM   4043  O   ALA   543     -22.227  -4.290 -16.379  1.00 19.27           O  
ATOM   4044  N   ILE   544     -22.634  -5.767 -14.480  1.00 19.90           N  
ATOM   4045  CA  ILE   544     -21.264  -5.754 -13.978  1.00 18.27           C  
ATOM   4046  C   ILE   544     -21.235  -6.283 -12.546  1.00 19.93           C  
ATOM   4047  CB  ILE   544     -20.653  -4.336 -14.038  1.00 19.03           C  
ATOM   4048  O   ILE   544     -21.886  -5.728 -11.659  1.00 19.49           O  
ATOM   4049  CG1 ILE   544     -20.724  -3.784 -15.467  1.00 18.05           C  
ATOM   4050  CG2 ILE   544     -19.210  -4.348 -13.526  1.00 18.47           C  
ATOM   4051  CD1 ILE   544     -20.270  -2.336 -15.594  1.00 15.72           C  
ATOM   4052  N   ASN   545     -20.994  -7.704 -12.201  1.00 18.39           N  
ATOM   4053  CA  ASN   545     -20.511  -8.924 -11.564  1.00 19.50           C  
ATOM   4054  C   ASN   545     -19.295  -8.653 -10.682  1.00 18.59           C  
ATOM   4055  CB  ASN   545     -20.177  -9.983 -12.617  1.00 17.91           C  
ATOM   4056  O   ASN   545     -18.223  -8.313 -11.184  1.00 18.80           O  
ATOM   4057  CG  ASN   545     -21.379 -10.824 -13.001  1.00 18.16           C  
ATOM   4058  ND2 ASN   545     -21.265 -11.552 -14.105  1.00 14.06           N  
ATOM   4059  OD1 ASN   545     -22.402 -10.819 -12.310  1.00 14.01           O  
ATOM   4060  N   GLY   546     -19.356  -8.472  -9.302  1.00 19.99           N  
ATOM   4061  CA  GLY   546     -18.459  -8.809  -8.209  1.00 18.19           C  
ATOM   4062  C   GLY   546     -18.620  -7.903  -7.003  1.00 20.07           C  
ATOM   4063  O   GLY   546     -18.187  -6.749  -7.025  1.00 19.79           O  
ATOM   4064  N   THR   547     -19.631  -8.018  -6.280  1.00 19.81           N  
ATOM   4065  CA  THR   547     -20.097  -7.912  -4.902  1.00 19.20           C  
ATOM   4066  C   THR   547     -21.324  -8.792  -4.678  1.00 19.54           C  
ATOM   4067  CB  THR   547     -20.433  -6.454  -4.537  1.00 18.13           C  
ATOM   4068  O   THR   547     -22.453  -8.367  -4.930  1.00 19.08           O  
ATOM   4069  CG2 THR   547     -19.317  -5.823  -3.712  1.00 12.06           C  
ATOM   4070  OG1 THR   547     -20.613  -5.695  -5.739  1.00 14.29           O  
ATOM   4071  N   THR   548     -21.296 -10.083  -5.004  1.00 19.40           N  
ATOM   4072  CA  THR   548     -22.339 -11.024  -4.611  1.00 18.95           C  
ATOM   4073  C   THR   548     -22.394 -11.166  -3.092  1.00 19.29           C  
ATOM   4074  CB  THR   548     -22.116 -12.406  -5.251  1.00 17.65           C  
ATOM   4075  O   THR   548     -23.412 -11.590  -2.540  1.00 18.45           O  
ATOM   4076  CG2 THR   548     -23.390 -12.918  -5.915  1.00  9.44           C  
ATOM   4077  OG1 THR   548     -21.082 -12.307  -6.239  1.00 12.49           O  
ATOM   4078  N   ALA   549     -21.548 -10.477  -2.367  1.00 15.87           N  
ATOM   4079  CA  ALA   549     -21.854 -10.602  -0.944  1.00 16.95           C  
ATOM   4080  C   ALA   549     -22.735  -9.451  -0.468  1.00 15.67           C  
ATOM   4081  CB  ALA   549     -20.566 -10.656  -0.125  1.00 12.58           C  
ATOM   4082  O   ALA   549     -23.610  -9.640   0.379  1.00 13.74           O  
ATOM   4083  N   MET   550     -22.767  -8.471  -1.283  1.00 10.99           N  
ATOM   4084  CA  MET   550     -23.752  -7.448  -0.946  1.00 17.85           C  
ATOM   4085  C   MET   550     -25.034  -7.641  -1.748  1.00 13.92           C  
ATOM   4086  CB  MET   550     -23.184  -6.050  -1.196  1.00  7.51           C  
ATOM   4087  O   MET   550     -26.125  -7.327  -1.269  1.00 11.16           O  
ATOM   4088  CG  MET   550     -22.836  -5.293   0.075  1.00  5.33           C  
ATOM   4089  SD  MET   550     -22.260  -3.583  -0.261  1.00 13.69           S  
ATOM   4090  CE  MET   550     -22.010  -2.991   1.436  1.00  7.46           C  
ATOM   4091  N   ALA   551     -25.013  -8.416  -2.866  1.00 19.32           N  
ATOM   4092  CA  ALA   551     -26.286  -8.638  -3.548  1.00 18.58           C  
ATOM   4093  C   ALA   551     -27.047  -9.803  -2.922  1.00 19.15           C  
ATOM   4094  CB  ALA   551     -26.055  -8.895  -5.035  1.00 16.55           C  
ATOM   4095  O   ALA   551     -28.281  -9.811  -2.909  1.00 17.84           O  
ATOM   4096  N   TYR   552     -26.459 -10.684  -2.160  1.00 19.31           N  
ATOM   4097  CA  TYR   552     -27.294 -11.596  -1.386  1.00 19.46           C  
ATOM   4098  C   TYR   552     -27.741 -10.951  -0.080  1.00 19.42           C  
ATOM   4099  CB  TYR   552     -26.542 -12.898  -1.096  1.00 16.55           C  
ATOM   4100  O   TYR   552     -28.863 -11.176   0.379  1.00 18.16           O  
ATOM   4101  CG  TYR   552     -26.561 -13.879  -2.243  1.00  8.95           C  
ATOM   4102  CD1 TYR   552     -27.642 -14.737  -2.433  1.00  7.44           C  
ATOM   4103  CD2 TYR   552     -25.499 -13.951  -3.137  1.00  7.93           C  
ATOM   4104  CE1 TYR   552     -27.663 -15.644  -3.488  1.00  7.51           C  
ATOM   4105  CE2 TYR   552     -25.509 -14.854  -4.195  1.00  7.88           C  
ATOM   4106  OH  TYR   552     -26.610 -16.591  -5.407  1.00  6.94           O  
ATOM   4107  CZ  TYR   552     -26.594 -15.695  -4.362  1.00  7.01           C  
ATOM   4108  N   VAL   553     -26.933 -10.139   0.384  1.00 17.85           N  
ATOM   4109  CA  VAL   553     -27.457  -9.641   1.651  1.00 17.45           C  
ATOM   4110  C   VAL   553     -28.457  -8.516   1.391  1.00 17.86           C  
ATOM   4111  CB  VAL   553     -26.325  -9.144   2.578  1.00 14.32           C  
ATOM   4112  O   VAL   553     -29.521  -8.467   2.012  1.00 16.11           O  
ATOM   4113  CG1 VAL   553     -26.898  -8.594   3.883  1.00  9.84           C  
ATOM   4114  CG2 VAL   553     -25.334 -10.272   2.860  1.00  8.60           C  
ATOM   4115  N   ILE   554     -28.183  -7.856   0.215  1.00 18.36           N  
ATOM   4116  CA  ILE   554     -29.266  -6.944  -0.140  1.00 18.47           C  
ATOM   4117  C   ILE   554     -30.332  -7.694  -0.936  1.00 18.35           C  
ATOM   4118  CB  ILE   554     -28.745  -5.735  -0.948  1.00 14.94           C  
ATOM   4119  O   ILE   554     -31.528  -7.441  -0.776  1.00 16.73           O  
ATOM   4120  CG1 ILE   554     -27.768  -4.909  -0.103  1.00  9.49           C  
ATOM   4121  CG2 ILE   554     -29.910  -4.871  -1.438  1.00  8.39           C  
ATOM   4122  CD1 ILE   554     -27.074  -3.793  -0.872  1.00  7.53           C  
ATOM   4123  N   GLY   555     -29.967  -8.821  -1.584  1.00 19.28           N  
ATOM   4124  CA  GLY   555     -31.046  -9.597  -2.176  1.00 19.29           C  
ATOM   4125  C   GLY   555     -31.813 -10.423  -1.161  1.00 19.12           C  
ATOM   4126  O   GLY   555     -33.032 -10.573  -1.269  1.00 17.71           O  
ATOM   4127  N   ALA   556     -31.215 -10.879  -0.188  1.00 18.64           N  
ATOM   4128  CA  ALA   556     -32.003 -11.504   0.871  1.00 18.81           C  
ATOM   4129  C   ALA   556     -32.778 -10.458   1.668  1.00 18.19           C  
ATOM   4130  CB  ALA   556     -31.101 -12.314   1.798  1.00 15.20           C  
ATOM   4131  O   ALA   556     -33.868 -10.735   2.173  1.00 16.52           O  
ATOM   4132  N   LEU   557     -32.293  -9.192   1.536  1.00 19.48           N  
ATOM   4133  CA  LEU   557     -33.074  -8.183   2.243  1.00 19.40           C  
ATOM   4134  C   LEU   557     -34.130  -7.573   1.329  1.00 19.16           C  
ATOM   4135  CB  LEU   557     -32.159  -7.084   2.791  1.00 17.21           C  
ATOM   4136  O   LEU   557     -35.185  -7.138   1.795  1.00 17.80           O  
ATOM   4137  CG  LEU   557     -31.335  -7.441   4.029  1.00 14.05           C  
ATOM   4138  CD1 LEU   557     -30.220  -6.422   4.236  1.00  8.21           C  
ATOM   4139  CD2 LEU   557     -32.230  -7.521   5.262  1.00  9.19           C  
ATOM   4140  N   TYR   558     -33.930  -7.698   0.015  1.00 19.47           N  
ATOM   4141  CA  TYR   558     -34.895  -6.952  -0.785  1.00 21.72           C  
ATOM   4142  C   TYR   558     -35.939  -7.883  -1.389  1.00 19.52           C  
ATOM   4143  CB  TYR   558     -34.184  -6.173  -1.896  1.00 18.51           C  
ATOM   4144  O   TYR   558     -37.000  -7.435  -1.829  1.00 18.44           O  
ATOM   4145  CG  TYR   558     -34.526  -4.703  -1.920  1.00 18.52           C  
ATOM   4146  CD1 TYR   558     -35.607  -4.231  -2.661  1.00 15.17           C  
ATOM   4147  CD2 TYR   558     -33.767  -3.783  -1.204  1.00 13.38           C  
ATOM   4148  CE1 TYR   558     -35.924  -2.877  -2.688  1.00 10.21           C  
ATOM   4149  CE2 TYR   558     -34.075  -2.427  -1.224  1.00 11.38           C  
ATOM   4150  OH  TYR   558     -35.463  -0.642  -1.990  1.00  8.35           O  
ATOM   4151  CZ  TYR   558     -35.154  -1.984  -1.967  1.00 18.22           C  
ATOM   4152  N   ASN   559     -35.508  -9.210  -1.524  1.00 20.00           N  
ATOM   4153  CA  ASN   559     -36.507  -9.859  -2.366  1.00 22.24           C  
ATOM   4154  C   ASN   559     -37.514 -10.649  -1.533  1.00 20.01           C  
ATOM   4155  CB  ASN   559     -35.833 -10.774  -3.391  1.00 18.52           C  
ATOM   4156  O   ASN   559     -37.236 -11.776  -1.120  1.00 19.14           O  
ATOM   4157  CG  ASN   559     -36.179 -10.404  -4.820  1.00 18.35           C  
ATOM   4158  ND2 ASN   559     -35.458 -10.982  -5.773  1.00 11.78           N  
ATOM   4159  OD1 ASN   559     -37.087  -9.605  -5.065  1.00 10.73           O  
ATOM   4160  N   LYS   560     -37.768 -10.213  -0.196  1.00 19.12           N  
ATOM   4161  CA  LYS   560     -38.834 -11.157   0.129  1.00 19.98           C  
ATOM   4162  C   LYS   560     -39.794 -10.570   1.159  1.00 18.52           C  
ATOM   4163  CB  LYS   560     -38.248 -12.471   0.647  1.00 16.85           C  
ATOM   4164  O   LYS   560     -39.396 -10.275   2.288  1.00 17.76           O  
ATOM   4165  CG  LYS   560     -38.158 -13.567  -0.404  1.00 13.32           C  
ATOM   4166  CD  LYS   560     -37.926 -14.933   0.230  1.00  8.37           C  
ATOM   4167  CE  LYS   560     -37.842 -16.031  -0.821  1.00 10.88           C  
ATOM   4168  NZ  LYS   560     -37.655 -17.377  -0.202  1.00  9.42           N  
ATOM   4169  N   THR   561     -40.668  -9.505   0.777  1.00 19.51           N  
ATOM   4170  CA  THR   561     -42.021  -9.236   1.251  1.00 19.67           C  
ATOM   4171  C   THR   561     -42.751 -10.537   1.570  1.00 19.52           C  
ATOM   4172  CB  THR   561     -42.827  -8.434   0.212  1.00 17.79           C  
ATOM   4173  O   THR   561     -43.980 -10.559   1.665  1.00 18.71           O  
ATOM   4174  CG2 THR   561     -42.508  -6.945   0.299  1.00 10.72           C  
ATOM   4175  OG1 THR   561     -42.505  -8.905  -1.102  1.00 13.88           O  
ATOM   4176  N   SER   562     -41.943 -11.785   1.968  1.00 19.84           N  
ATOM   4177  CA  SER   562     -42.487 -12.877   2.769  1.00 20.91           C  
ATOM   4178  C   SER   562     -41.485 -13.345   3.818  1.00 19.72           C  
ATOM   4179  CB  SER   562     -42.888 -14.051   1.875  1.00 17.20           C  
ATOM   4180  O   SER   562     -40.285 -13.427   3.546  1.00 18.85           O  
ATOM   4181  OG  SER   562     -41.871 -14.334   0.930  1.00  9.86           O  
ATOM   4182  N   ASP   563     -41.802 -12.945   5.211  1.00 20.21           N  
ATOM   4183  CA  ASP   563     -41.582 -13.667   6.461  1.00 20.31           C  
ATOM   4184  C   ASP   563     -40.691 -14.887   6.240  1.00 20.05           C  
ATOM   4185  CB  ASP   563     -42.917 -14.094   7.075  1.00 17.76           C  
ATOM   4186  O   ASP   563     -41.132 -16.025   6.418  1.00 19.15           O  
ATOM   4187  CG  ASP   563     -43.764 -12.919   7.530  1.00 13.58           C  
ATOM   4188  OD1 ASP   563     -43.200 -11.858   7.875  1.00  9.70           O  
ATOM   4189  OD2 ASP   563     -45.006 -13.055   7.546  1.00 10.45           O  
ATOM   4190  N   TYR   564     -39.616 -14.897   5.318  1.00 20.61           N  
ATOM   4191  CA  TYR   564     -38.603 -15.899   5.628  1.00 21.71           C  
ATOM   4192  C   TYR   564     -37.644 -15.392   6.698  1.00 20.58           C  
ATOM   4193  CB  TYR   564     -37.822 -16.283   4.367  1.00 18.91           C  
ATOM   4194  O   TYR   564     -37.099 -14.292   6.582  1.00 20.03           O  
ATOM   4195  CG  TYR   564     -38.637 -17.059   3.361  1.00 13.33           C  
ATOM   4196  CD1 TYR   564     -38.756 -18.444   3.451  1.00  7.49           C  
ATOM   4197  CD2 TYR   564     -39.290 -16.409   2.319  1.00  7.98           C  
ATOM   4198  CE1 TYR   564     -39.505 -19.163   2.525  1.00  7.67           C  
ATOM   4199  CE2 TYR   564     -40.041 -17.118   1.387  1.00  8.36           C  
ATOM   4200  OH  TYR   564     -40.885 -19.199   0.579  1.00  7.06           O  
ATOM   4201  CZ  TYR   564     -40.143 -18.492   1.499  1.00  7.13           C  
ATOM   4202  N   VAL   565     -37.740 -15.925   8.143  1.00 21.26           N  
ATOM   4203  CA  VAL   565     -36.819 -16.191   9.243  1.00 20.19           C  
ATOM   4204  C   VAL   565     -35.555 -16.861   8.709  1.00 21.08           C  
ATOM   4205  CB  VAL   565     -37.472 -17.074  10.330  1.00 18.95           C  
ATOM   4206  O   VAL   565     -35.616 -17.957   8.147  1.00 20.16           O  
ATOM   4207  CG1 VAL   565     -36.541 -17.230  11.531  1.00 11.07           C  
ATOM   4208  CG2 VAL   565     -38.813 -16.483  10.762  1.00  9.41           C  
ATOM   4209  N   LEU   566     -34.563 -16.104   8.074  1.00 20.96           N  
ATOM   4210  CA  LEU   566     -33.219 -16.638   7.888  1.00 22.07           C  
ATOM   4211  C   LEU   566     -32.665 -17.184   9.200  1.00 20.85           C  
ATOM   4212  CB  LEU   566     -32.284 -15.558   7.337  1.00 19.51           C  
ATOM   4213  O   LEU   566     -32.497 -16.437  10.167  1.00 20.30           O  
ATOM   4214  CG  LEU   566     -32.240 -15.413   5.815  1.00 19.12           C  
ATOM   4215  CD1 LEU   566     -31.967 -13.963   5.428  1.00 17.23           C  
ATOM   4216  CD2 LEU   566     -31.184 -16.338   5.219  1.00 16.10           C  
ATOM   4217  N   SER   567     -33.070 -18.362   9.822  1.00 20.79           N  
ATOM   4218  CA  SER   567     -32.450 -19.225  10.822  1.00 20.27           C  
ATOM   4219  C   SER   567     -31.096 -19.740  10.345  1.00 20.70           C  
ATOM   4220  CB  SER   567     -33.365 -20.405  11.154  1.00 18.69           C  
ATOM   4221  O   SER   567     -30.991 -20.310   9.256  1.00 19.97           O  
ATOM   4222  OG  SER   567     -33.146 -21.480  10.257  1.00 12.22           O  
ATOM   4223  N   PHE   568     -29.896 -18.909  10.634  1.00 20.87           N  
ATOM   4224  CA  PHE   568     -28.519 -19.376  10.529  1.00 22.13           C  
ATOM   4225  C   PHE   568     -28.153 -20.254  11.720  1.00 20.85           C  
ATOM   4226  CB  PHE   568     -27.553 -18.190  10.435  1.00 20.13           C  
ATOM   4227  O   PHE   568     -28.297 -19.839  12.872  1.00 20.51           O  
ATOM   4228  CG  PHE   568     -27.715 -17.374   9.181  1.00 20.14           C  
ATOM   4229  CD1 PHE   568     -27.015 -17.701   8.026  1.00 20.47           C  
ATOM   4230  CD2 PHE   568     -28.569 -16.279   9.157  1.00 22.14           C  
ATOM   4231  CE1 PHE   568     -27.163 -16.947   6.864  1.00 22.03           C  
ATOM   4232  CE2 PHE   568     -28.722 -15.521   7.999  1.00 25.18           C  
ATOM   4233  CZ  PHE   568     -28.017 -15.856   6.855  1.00 23.85           C  
ATOM   4234  N   ALA   569     -28.502 -21.573  11.710  1.00 18.52           N  
ATOM   4235  CA  ALA   569     -28.092 -22.647  12.611  1.00 18.71           C  
ATOM   4236  C   ALA   569     -26.585 -22.615  12.853  1.00 17.98           C  
ATOM   4237  CB  ALA   569     -28.508 -24.003  12.048  1.00 16.70           C  
ATOM   4238  O   ALA   569     -25.797 -22.737  11.912  1.00 17.66           O  
ATOM   4239  N   GLY   570     -26.031 -22.048  13.976  1.00 20.15           N  
ATOM   4240  CA  GLY   570     -24.886 -22.535  14.728  1.00 19.16           C  
ATOM   4241  C   GLY   570     -24.077 -21.424  15.369  1.00 20.03           C  
ATOM   4242  O   GLY   570     -23.113 -21.689  16.091  1.00 19.16           O  
ATOM   4243  N   SER   571     -24.478 -20.108  15.544  1.00 19.09           N  
ATOM   4244  CA  SER   571     -23.924 -19.264  16.598  1.00 20.16           C  
ATOM   4245  C   SER   571     -25.013 -18.442  17.278  1.00 18.32           C  
ATOM   4246  CB  SER   571     -22.850 -18.335  16.031  1.00 17.49           C  
ATOM   4247  O   SER   571     -25.905 -17.911  16.612  1.00 18.21           O  
ATOM   4248  OG  SER   571     -23.437 -17.293  15.270  1.00 11.96           O  
ATOM   4249  N   GLN   572     -25.299 -18.736  18.617  1.00 19.91           N  
ATOM   4250  CA  GLN   572     -25.910 -18.098  19.779  1.00 20.40           C  
ATOM   4251  C   GLN   572     -25.436 -16.655  19.928  1.00 19.61           C  
ATOM   4252  CB  GLN   572     -25.597 -18.888  21.051  1.00 18.14           C  
ATOM   4253  O   GLN   572     -25.671 -16.023  20.959  1.00 18.88           O  
ATOM   4254  CG  GLN   572     -26.344 -20.211  21.153  1.00 17.32           C  
ATOM   4255  CD  GLN   572     -26.413 -20.737  22.575  1.00 11.83           C  
ATOM   4256  NE2 GLN   572     -27.259 -21.737  22.796  1.00 11.92           N  
ATOM   4257  OE1 GLN   572     -25.710 -20.250  23.466  1.00 15.95           O  
ATOM   4258  N   GLU   573     -24.893 -15.939  18.808  1.00 18.49           N  
ATOM   4259  CA  GLU   573     -24.642 -14.536  19.125  1.00 22.00           C  
ATOM   4260  C   GLU   573     -25.329 -13.613  18.123  1.00 18.74           C  
ATOM   4261  CB  GLU   573     -23.138 -14.253  19.156  1.00 17.28           C  
ATOM   4262  O   GLU   573     -25.315 -13.874  16.919  1.00 18.41           O  
ATOM   4263  CG  GLU   573     -22.425 -14.845  20.363  1.00 14.38           C  
ATOM   4264  CD  GLU   573     -21.605 -13.825  21.136  1.00  7.56           C  
ATOM   4265  OE1 GLU   573     -21.343 -12.724  20.600  1.00 10.40           O  
ATOM   4266  OE2 GLU   573     -21.222 -14.128  22.288  1.00 10.02           O  
ATOM   4267  N   PRO   574     -26.230 -12.575  18.643  1.00 22.65           N  
ATOM   4268  CA  PRO   574     -26.959 -11.469  18.019  1.00 23.06           C  
ATOM   4269  C   PRO   574     -26.179 -10.816  16.880  1.00 22.43           C  
ATOM   4270  CB  PRO   574     -27.166 -10.486  19.174  1.00 20.63           C  
ATOM   4271  O   PRO   574     -25.013 -10.453  17.055  1.00 21.61           O  
ATOM   4272  CG  PRO   574     -26.152 -10.882  20.198  1.00 19.60           C  
ATOM   4273  CD  PRO   574     -25.723 -12.294  19.923  1.00 16.55           C  
ATOM   4274  N   MET   575     -26.474 -11.073  15.548  1.00 20.35           N  
ATOM   4275  CA  MET   575     -26.381 -10.356  14.279  1.00 22.04           C  
ATOM   4276  C   MET   575     -26.743  -8.885  14.458  1.00 20.19           C  
ATOM   4277  CB  MET   575     -27.293 -10.995  13.231  1.00 19.03           C  
ATOM   4278  O   MET   575     -27.825  -8.564  14.952  1.00 19.47           O  
ATOM   4279  CG  MET   575     -26.545 -11.768  12.157  1.00 18.78           C  
ATOM   4280  SD  MET   575     -27.654 -12.376  10.828  1.00 16.98           S  
ATOM   4281  CE  MET   575     -28.755 -10.945  10.649  1.00 15.31           C  
ATOM   4282  N   GLN   576     -25.852  -7.889  14.500  1.00 22.54           N  
ATOM   4283  CA  GLN   576     -26.065  -6.510  14.073  1.00 23.28           C  
ATOM   4284  C   GLN   576     -25.885  -6.368  12.564  1.00 22.56           C  
ATOM   4285  CB  GLN   576     -25.111  -5.566  14.807  1.00 20.66           C  
ATOM   4286  O   GLN   576     -24.771  -6.496  12.052  1.00 21.86           O  
ATOM   4287  CG  GLN   576     -25.625  -5.106  16.164  1.00 20.35           C  
ATOM   4288  CD  GLN   576     -24.686  -4.128  16.846  1.00 21.18           C  
ATOM   4289  NE2 GLN   576     -25.088  -3.636  18.013  1.00 16.11           N  
ATOM   4290  OE1 GLN   576     -23.607  -3.820  16.330  1.00 28.44           O  
ATOM   4291  N   VAL   577     -26.727  -6.934  11.559  1.00 22.52           N  
ATOM   4292  CA  VAL   577     -26.983  -6.504  10.189  1.00 23.27           C  
ATOM   4293  C   VAL   577     -27.314  -5.013  10.168  1.00 22.44           C  
ATOM   4294  CB  VAL   577     -28.131  -7.313   9.544  1.00 21.20           C  
ATOM   4295  O   VAL   577     -28.247  -4.568  10.841  1.00 21.45           O  
ATOM   4296  CG1 VAL   577     -28.272  -6.965   8.064  1.00 16.24           C  
ATOM   4297  CG2 VAL   577     -27.892  -8.811   9.724  1.00 20.27           C  
ATOM   4298  N   MET   578     -26.248  -4.081  10.000  1.00 21.00           N  
ATOM   4299  CA  MET   578     -26.565  -2.735   9.533  1.00 22.70           C  
ATOM   4300  C   MET   578     -27.435  -2.784   8.281  1.00 20.71           C  
ATOM   4301  CB  MET   578     -25.285  -1.947   9.250  1.00 19.49           C  
ATOM   4302  O   MET   578     -27.044  -3.372   7.271  1.00 20.08           O  
ATOM   4303  CG  MET   578     -24.510  -1.567  10.501  1.00 19.01           C  
ATOM   4304  SD  MET   578     -23.309  -0.213  10.200  1.00 16.24           S  
ATOM   4305  CE  MET   578     -21.842  -1.180   9.746  1.00 12.59           C  
ATOM   4306  N   ASN   579     -28.746  -2.985   8.376  1.00 21.09           N  
ATOM   4307  CA  ASN   579     -29.903  -2.603   7.573  1.00 22.41           C  
ATOM   4308  C   ASN   579     -29.899  -1.110   7.258  1.00 21.22           C  
ATOM   4309  CB  ASN   579     -31.201  -2.992   8.283  1.00 20.34           C  
ATOM   4310  O   ASN   579     -29.332  -0.314   8.009  1.00 20.92           O  
ATOM   4311  CG  ASN   579     -32.420  -2.848   7.392  1.00 21.07           C  
ATOM   4312  ND2 ASN   579     -33.580  -3.241   7.906  1.00 13.31           N  
ATOM   4313  OD1 ASN   579     -32.319  -2.387   6.252  1.00 12.51           O  
ATOM   4314  N   ASN   580     -30.079  -1.017   5.842  1.00 21.12           N  
ATOM   4315  CA  ASN   580     -30.566  -0.003   4.913  1.00 23.55           C  
ATOM   4316  C   ASN   580     -30.997   1.266   5.644  1.00 21.28           C  
ATOM   4317  CB  ASN   580     -31.723  -0.553   4.076  1.00 20.11           C  
ATOM   4318  O   ASN   580     -31.101   2.332   5.036  1.00 20.53           O  
ATOM   4319  CG  ASN   580     -31.272  -1.587   3.064  1.00 20.85           C  
ATOM   4320  ND2 ASN   580     -32.221  -2.341   2.523  1.00 13.77           N  
ATOM   4321  OD1 ASN   580     -30.079  -1.707   2.770  1.00 15.00           O  
ATOM   4322  N   ASN   581     -30.684   1.263   6.904  1.00 21.82           N  
ATOM   4323  CA  ASN   581     -31.096   2.449   7.647  1.00 22.22           C  
ATOM   4324  C   ASN   581     -30.325   2.586   8.957  1.00 21.90           C  
ATOM   4325  CB  ASN   581     -32.602   2.417   7.918  1.00 20.69           C  
ATOM   4326  O   ASN   581     -30.683   1.967   9.960  1.00 21.43           O  
ATOM   4327  CG  ASN   581     -33.426   2.617   6.661  1.00 21.10           C  
ATOM   4328  ND2 ASN   581     -34.677   2.176   6.696  1.00 14.12           N  
ATOM   4329  OD1 ASN   581     -32.941   3.163   5.667  1.00 15.95           O  
ATOM   4330  N   LEU   582     -28.986   2.438   8.918  1.00 21.93           N  
ATOM   4331  CA  LEU   582     -28.051   2.775   9.986  1.00 22.77           C  
ATOM   4332  C   LEU   582     -28.775   3.440  11.152  1.00 22.06           C  
ATOM   4333  CB  LEU   582     -26.949   3.699   9.461  1.00 21.33           C  
ATOM   4334  O   LEU   582     -28.351   4.494  11.632  1.00 21.83           O  
ATOM   4335  CG  LEU   582     -25.977   3.088   8.451  1.00 20.92           C  
ATOM   4336  CD1 LEU   582     -25.125   4.179   7.809  1.00 18.89           C  
ATOM   4337  CD2 LEU   582     -25.095   2.040   9.121  1.00 21.76           C  
ATOM   4338  N   THR   583     -29.928   2.613  11.677  1.00 20.89           N  
ATOM   4339  CA  THR   583     -30.644   2.806  12.933  1.00 20.99           C  
ATOM   4340  C   THR   583     -30.792   1.484  13.680  1.00 20.87           C  
ATOM   4341  CB  THR   583     -32.035   3.422  12.694  1.00 19.58           C  
ATOM   4342  O   THR   583     -31.204   0.478  13.098  1.00 20.27           O  
ATOM   4343  CG2 THR   583     -32.182   4.750  13.430  1.00 19.24           C  
ATOM   4344  OG1 THR   583     -32.219   3.643  11.290  1.00 16.91           O  
ATOM   4345  N   GLU   584     -30.364   1.255  15.014  1.00 20.35           N  
ATOM   4346  CA  GLU   584     -30.736   0.541  16.232  1.00 20.80           C  
ATOM   4347  C   GLU   584     -32.251   0.495  16.404  1.00 20.27           C  
ATOM   4348  CB  GLU   584     -30.087   1.193  17.457  1.00 19.15           C  
ATOM   4349  O   GLU   584     -32.892   1.532  16.592  1.00 19.80           O  
ATOM   4350  CG  GLU   584     -29.227   0.242  18.276  1.00 19.31           C  
ATOM   4351  CD  GLU   584     -28.600   0.899  19.495  1.00 21.81           C  
ATOM   4352  OE1 GLU   584     -28.742   2.132  19.660  1.00 34.15           O  
ATOM   4353  OE2 GLU   584     -27.961   0.176  20.291  1.00 20.56           O  
ATOM   4354  N   VAL   585     -32.948  -0.734  15.914  1.00 21.34           N  
ATOM   4355  CA  VAL   585     -34.255  -1.096  16.450  1.00 20.48           C  
ATOM   4356  C   VAL   585     -34.132  -2.351  17.311  1.00 21.20           C  
ATOM   4357  CB  VAL   585     -35.288  -1.322  15.323  1.00 19.69           C  
ATOM   4358  O   VAL   585     -33.646  -3.385  16.846  1.00 20.47           O  
ATOM   4359  CG1 VAL   585     -36.689  -1.504  15.903  1.00 15.84           C  
ATOM   4360  CG2 VAL   585     -35.262  -0.158  14.335  1.00 19.40           C  
ATOM   4361  N   THR   586     -34.337  -2.390  18.610  1.00 19.08           N  
ATOM   4362  CA  THR   586     -35.171  -2.975  19.654  1.00 18.99           C  
ATOM   4363  C   THR   586     -36.127  -4.010  19.067  1.00 18.77           C  
ATOM   4364  CB  THR   586     -35.975  -1.893  20.398  1.00 17.39           C  
ATOM   4365  O   THR   586     -36.942  -3.687  18.200  1.00 18.42           O  
ATOM   4366  CG2 THR   586     -35.464  -1.710  21.823  1.00  9.23           C  
ATOM   4367  OG1 THR   586     -35.856  -0.650  19.696  1.00 12.57           O  
ATOM   4368  N   THR   587     -35.769  -5.522  19.231  1.00 18.78           N  
ATOM   4369  CA  THR   587     -36.480  -6.658  19.807  1.00 18.06           C  
ATOM   4370  C   THR   587     -37.458  -7.253  18.798  1.00 18.55           C  
ATOM   4371  CB  THR   587     -37.239  -6.253  21.084  1.00 17.16           C  
ATOM   4372  O   THR   587     -38.452  -6.617  18.441  1.00 18.49           O  
ATOM   4373  CG2 THR   587     -36.678  -6.969  22.308  1.00 10.99           C  
ATOM   4374  OG1 THR   587     -37.119  -4.838  21.276  1.00 13.50           O  
ATOM   4375  N   LEU   588     -36.942  -8.337  17.835  1.00 21.08           N  
ATOM   4376  CA  LEU   588     -37.868  -9.389  17.429  1.00 19.95           C  
ATOM   4377  C   LEU   588     -37.163 -10.740  17.370  1.00 21.06           C  
ATOM   4378  CB  LEU   588     -38.485  -9.062  16.067  1.00 19.90           C  
ATOM   4379  O   LEU   588     -36.132 -10.878  16.709  1.00 20.64           O  
ATOM   4380  CG  LEU   588     -39.629  -8.047  16.066  1.00 19.63           C  
ATOM   4381  CD1 LEU   588     -39.842  -7.489  14.663  1.00 17.81           C  
ATOM   4382  CD2 LEU   588     -40.910  -8.683  16.595  1.00 19.07           C  
ATOM   4383  N   ALA   589     -37.231 -11.693  18.420  1.00 19.66           N  
ATOM   4384  CA  ALA   589     -37.519 -13.080  18.774  1.00 18.71           C  
ATOM   4385  C   ALA   589     -36.245 -13.919  18.788  1.00 19.13           C  
ATOM   4386  CB  ALA   589     -38.534 -13.677  17.801  1.00 18.16           C  
ATOM   4387  O   ALA   589     -35.282 -13.610  18.081  1.00 18.92           O  
ATOM   4388  N   PRO   590     -36.071 -14.611  20.021  1.00 21.90           N  
ATOM   4389  CA  PRO   590     -35.019 -15.400  20.665  1.00 20.26           C  
ATOM   4390  C   PRO   590     -33.809 -15.622  19.759  1.00 22.35           C  
ATOM   4391  CB  PRO   590     -35.716 -16.726  20.980  1.00 20.57           C  
ATOM   4392  O   PRO   590     -32.787 -16.149  20.206  1.00 21.71           O  
ATOM   4393  CG  PRO   590     -36.928 -16.737  20.107  1.00 18.29           C  
ATOM   4394  CD  PRO   590     -37.221 -15.328  19.679  1.00  8.48           C  
ATOM   4395  N   PHE   591     -33.782 -15.160  18.506  1.00 22.22           N  
ATOM   4396  CA  PHE   591     -32.780 -15.232  17.450  1.00 22.85           C  
ATOM   4397  C   PHE   591     -32.234 -13.847  17.125  1.00 22.83           C  
ATOM   4398  CB  PHE   591     -33.370 -15.873  16.190  1.00 21.50           C  
ATOM   4399  O   PHE   591     -32.428 -13.341  16.017  1.00 22.00           O  
ATOM   4400  CG  PHE   591     -33.893 -17.267  16.406  1.00 19.92           C  
ATOM   4401  CD1 PHE   591     -33.023 -18.349  16.470  1.00  8.07           C  
ATOM   4402  CD2 PHE   591     -35.256 -17.496  16.545  1.00  8.39           C  
ATOM   4403  CE1 PHE   591     -33.505 -19.641  16.669  1.00  7.74           C  
ATOM   4404  CE2 PHE   591     -35.745 -18.784  16.745  1.00  8.57           C  
ATOM   4405  CZ  PHE   591     -34.867 -19.855  16.806  1.00  7.19           C  
ATOM   4406  N   GLY   592     -32.066 -12.695  17.905  1.00 20.32           N  
ATOM   4407  CA  GLY   592     -31.662 -11.306  17.760  1.00 20.15           C  
ATOM   4408  C   GLY   592     -31.554 -10.863  16.313  1.00 19.69           C  
ATOM   4409  O   GLY   592     -30.496 -10.407  15.875  1.00 19.08           O  
ATOM   4410  N   LEU   593     -32.472 -11.253  15.330  1.00 19.96           N  
ATOM   4411  CA  LEU   593     -32.819 -10.616  14.064  1.00 20.75           C  
ATOM   4412  C   LEU   593     -33.653  -9.360  14.299  1.00 19.74           C  
ATOM   4413  CB  LEU   593     -33.585 -11.590  13.166  1.00 17.96           C  
ATOM   4414  O   LEU   593     -34.784  -9.443  14.784  1.00 18.93           O  
ATOM   4415  CG  LEU   593     -32.740 -12.594  12.379  1.00 17.59           C  
ATOM   4416  CD1 LEU   593     -33.547 -13.854  12.089  1.00 12.52           C  
ATOM   4417  CD2 LEU   593     -32.233 -11.967  11.085  1.00 12.61           C  
ATOM   4418  N   THR   594     -33.009  -8.049  14.575  1.00 18.04           N  
ATOM   4419  CA  THR   594     -33.672  -6.755  14.451  1.00 20.07           C  
ATOM   4420  C   THR   594     -33.661  -6.278  13.002  1.00 18.01           C  
ATOM   4421  CB  THR   594     -33.005  -5.697  15.349  1.00 15.67           C  
ATOM   4422  O   THR   594     -32.594  -6.089  12.413  1.00 17.42           O  
ATOM   4423  CG2 THR   594     -33.945  -4.525  15.610  1.00  8.08           C  
ATOM   4424  OG1 THR   594     -32.647  -6.297  16.600  1.00 11.36           O  
ATOM   4425  N   LEU   595     -34.710  -6.657  12.134  1.00 21.29           N  
ATOM   4426  CA  LEU   595     -35.419  -5.948  11.073  1.00 21.26           C  
ATOM   4427  C   LEU   595     -35.441  -4.447  11.343  1.00 21.18           C  
ATOM   4428  CB  LEU   595     -36.850  -6.475  10.939  1.00 19.48           C  
ATOM   4429  O   LEU   595     -36.040  -3.997  12.323  1.00 20.51           O  
ATOM   4430  CG  LEU   595     -37.082  -7.539   9.865  1.00 18.91           C  
ATOM   4431  CD1 LEU   595     -38.121  -8.550  10.337  1.00 14.32           C  
ATOM   4432  CD2 LEU   595     -37.516  -6.890   8.555  1.00 13.83           C  
ATOM   4433  N   LEU   596     -34.341  -3.697  11.020  1.00 20.31           N  
ATOM   4434  CA  LEU   596     -34.500  -2.252  10.897  1.00 21.32           C  
ATOM   4435  C   LEU   596     -34.874  -1.866   9.470  1.00 20.11           C  
ATOM   4436  CB  LEU   596     -33.214  -1.533  11.313  1.00 19.15           C  
ATOM   4437  O   LEU   596     -34.142  -2.175   8.527  1.00 19.63           O  
ATOM   4438  CG  LEU   596     -32.879  -1.553  12.805  1.00 18.72           C  
ATOM   4439  CD1 LEU   596     -31.429  -1.135  13.028  1.00 11.85           C  
ATOM   4440  CD2 LEU   596     -33.827  -0.644  13.579  1.00 12.04           C  
ATOM   4441  N   ALA   597     -36.233  -1.809   9.041  1.00 21.95           N  
ATOM   4442  CA  ALA   597     -37.017  -0.914   8.193  1.00 20.03           C  
ATOM   4443  C   ALA   597     -36.355   0.456   8.082  1.00 21.77           C  
ATOM   4444  CB  ALA   597     -38.436  -0.774   8.736  1.00 20.20           C  
ATOM   4445  O   ALA   597     -35.848   0.990   9.071  1.00 20.86           O  
ATOM   4446  N   PRO   598     -35.927   0.961   6.840  1.00 21.50           N  
ATOM   4447  CA  PRO   598     -36.033   2.420   6.775  1.00 20.89           C  
ATOM   4448  C   PRO   598     -37.090   2.978   7.725  1.00 21.41           C  
ATOM   4449  CB  PRO   598     -36.418   2.680   5.316  1.00 19.75           C  
ATOM   4450  O   PRO   598     -38.226   2.498   7.741  1.00 20.27           O  
ATOM   4451  CG  PRO   598     -36.923   1.366   4.814  1.00 19.52           C  
ATOM   4452  CD  PRO   598     -36.438   0.285   5.737  1.00 20.77           C  
ATOM   4453  N   SER   599     -36.703   3.578   8.627  1.00 19.87           N  
ATOM   4454  CA  SER   599     -37.643   4.576   9.126  1.00 19.31           C  
ATOM   4455  C   SER   599     -37.821   5.716   8.129  1.00 19.52           C  
ATOM   4456  CB  SER   599     -37.171   5.133  10.470  1.00 17.93           C  
ATOM   4457  O   SER   599     -36.889   6.485   7.884  1.00 18.87           O  
ATOM   4458  OG  SER   599     -35.831   5.587  10.383  1.00 11.25           O  
ATOM   4459  N   VAL   600     -38.429   5.633   6.769  1.00 21.26           N  
ATOM   4460  CA  VAL   600     -39.581   6.515   6.615  1.00 20.05           C  
ATOM   4461  C   VAL   600     -40.290   6.677   7.958  1.00 20.89           C  
ATOM   4462  CB  VAL   600     -40.567   5.982   5.552  1.00 18.50           C  
ATOM   4463  O   VAL   600     -40.636   5.687   8.608  1.00 20.11           O  
ATOM   4464  CG1 VAL   600     -41.588   7.055   5.176  1.00 11.20           C  
ATOM   4465  CG2 VAL   600     -39.809   5.504   4.314  1.00  9.90           C  
ATOM   4466  N   PRO   601     -39.744   7.638   8.837  1.00 21.14           N  
ATOM   4467  CA  PRO   601     -40.862   7.805   9.767  1.00 20.00           C  
ATOM   4468  C   PRO   601     -42.128   7.087   9.304  1.00 20.52           C  
ATOM   4469  CB  PRO   601     -41.075   9.321   9.795  1.00 18.25           C  
ATOM   4470  O   PRO   601     -42.505   7.185   8.134  1.00 19.70           O  
ATOM   4471  CG  PRO   601     -40.101   9.861   8.798  1.00 14.64           C  
ATOM   4472  CD  PRO   601     -39.302   8.717   8.243  1.00  8.68           C  
ATOM   4473  N   ALA   602     -42.401   5.938   9.787  1.00 20.01           N  
ATOM   4474  CA  ALA   602     -43.810   5.602   9.977  1.00 18.12           C  
ATOM   4475  C   ALA   602     -44.707   6.793   9.650  1.00 19.18           C  
ATOM   4476  CB  ALA   602     -44.057   5.131  11.408  1.00 17.45           C  
ATOM   4477  O   ALA   602     -45.921   6.641   9.501  1.00 18.25           O  
ATOM   4478  N   THR   603     -44.275   7.938   9.054  1.00 16.70           N  
ATOM   4479  CA  THR   603     -45.290   8.957   8.809  1.00 19.25           C  
ATOM   4480  C   THR   603     -45.188   9.490   7.382  1.00 16.94           C  
ATOM   4481  CB  THR   603     -45.161  10.124   9.805  1.00 14.32           C  
ATOM   4482  O   THR   603     -44.934  10.678   7.174  1.00 16.78           O  
ATOM   4483  CG2 THR   603     -45.785   9.769  11.151  1.00  7.45           C  
ATOM   4484  OG1 THR   603     -43.775  10.429  10.000  1.00 11.14           O  
ATOM   4485  N   GLU   604     -44.823   8.666   6.339  1.00 18.39           N  
ATOM   4486  CA  GLU   604     -45.430   8.957   5.044  1.00 18.82           C  
ATOM   4487  C   GLU   604     -46.164   7.739   4.491  1.00 16.42           C  
ATOM   4488  CB  GLU   604     -44.369   9.429   4.046  1.00 15.58           C  
ATOM   4489  O   GLU   604     -45.541   6.726   4.167  1.00 15.97           O  
ATOM   4490  CG  GLU   604     -44.062  10.917   4.132  1.00  9.13           C  
ATOM   4491  CD  GLU   604     -43.109  11.397   3.049  1.00  7.67           C  
ATOM   4492  OE1 GLU   604     -42.598  10.556   2.274  1.00 10.80           O  
ATOM   4493  OE2 GLU   604     -42.870  12.623   2.976  1.00 10.44           O  
ATOM   4494  N   THR   605     -47.252   7.235   4.988  1.00 18.79           N  
ATOM   4495  CA  THR   605     -48.519   6.875   4.361  1.00 19.11           C  
ATOM   4496  C   THR   605     -48.552   7.335   2.907  1.00 18.82           C  
ATOM   4497  CB  THR   605     -49.712   7.481   5.122  1.00 16.40           C  
ATOM   4498  O   THR   605     -48.989   8.450   2.613  1.00 18.78           O  
ATOM   4499  CG2 THR   605     -49.954   6.750   6.438  1.00  8.05           C  
ATOM   4500  OG1 THR   605     -49.443   8.862   5.398  1.00 11.80           O  
ATOM   4501  N   GLY   606     -47.465   7.019   2.145  1.00 18.27           N  
ATOM   4502  CA  GLY   606     -47.951   7.297   0.802  1.00 19.03           C  
ATOM   4503  C   GLY   606     -47.609   6.204  -0.193  1.00 17.58           C  
ATOM   4504  O   GLY   606     -46.515   5.638  -0.151  1.00 17.29           O  
ATOM   4505  N   THR   607     -48.632   5.283  -0.540  1.00 18.37           N  
ATOM   4506  CA  THR   607     -49.030   4.524  -1.721  1.00 18.35           C  
ATOM   4507  C   THR   607     -47.940   4.572  -2.788  1.00 18.62           C  
ATOM   4508  CB  THR   607     -50.351   5.057  -2.308  1.00 16.06           C  
ATOM   4509  O   THR   607     -48.237   4.613  -3.984  1.00 18.60           O  
ATOM   4510  CG2 THR   607     -51.552   4.516  -1.539  1.00  7.54           C  
ATOM   4511  OG1 THR   607     -50.356   6.488  -2.235  1.00 11.11           O  
ATOM   4512  N   SER   608     -46.686   4.918  -2.311  1.00 18.91           N  
ATOM   4513  CA  SER   608     -45.539   4.809  -3.207  1.00 18.95           C  
ATOM   4514  C   SER   608     -44.766   3.518  -2.960  1.00 18.71           C  
ATOM   4515  CB  SER   608     -44.608   6.010  -3.035  1.00 17.32           C  
ATOM   4516  O   SER   608     -44.477   3.171  -1.813  1.00 17.83           O  
ATOM   4517  OG  SER   608     -44.305   6.595  -4.290  1.00  9.25           O  
ATOM   4518  N   PRO   609     -45.061   2.453  -3.582  1.00 22.14           N  
ATOM   4519  CA  PRO   609     -44.145   1.311  -3.621  1.00 22.52           C  
ATOM   4520  C   PRO   609     -42.842   1.573  -2.870  1.00 21.78           C  
ATOM   4521  CB  PRO   609     -43.883   1.120  -5.117  1.00 20.10           C  
ATOM   4522  O   PRO   609     -42.356   2.707  -2.847  1.00 21.27           O  
ATOM   4523  CG  PRO   609     -44.232   2.435  -5.737  1.00 18.50           C  
ATOM   4524  CD  PRO   609     -45.193   3.149  -4.831  1.00 12.28           C  
ATOM   4525  N   LEU   610     -42.680   0.796  -1.681  1.00 19.75           N  
ATOM   4526  CA  LEU   610     -41.422   0.832  -0.943  1.00 20.25           C  
ATOM   4527  C   LEU   610     -40.361   1.610  -1.714  1.00 20.25           C  
ATOM   4528  CB  LEU   610     -40.925  -0.588  -0.660  1.00 19.03           C  
ATOM   4529  O   LEU   610     -39.959   1.203  -2.807  1.00 18.91           O  
ATOM   4530  CG  LEU   610     -41.014  -1.060   0.793  1.00 12.06           C  
ATOM   4531  CD1 LEU   610     -41.608  -2.463   0.859  1.00  7.25           C  
ATOM   4532  CD2 LEU   610     -39.638  -1.025   1.451  1.00  7.40           C  
ATOM   4533  N   GLN   611     -40.576   2.985  -1.941  1.00 20.80           N  
ATOM   4534  CA  GLN   611     -39.511   3.959  -2.157  1.00 20.84           C  
ATOM   4535  C   GLN   611     -38.269   3.606  -1.345  1.00 20.89           C  
ATOM   4536  CB  GLN   611     -39.990   5.367  -1.798  1.00 18.66           C  
ATOM   4537  O   GLN   611     -38.304   3.611  -0.113  1.00 19.98           O  
ATOM   4538  CG  GLN   611     -40.643   6.109  -2.957  1.00 11.33           C  
ATOM   4539  CD  GLN   611     -41.063   7.519  -2.589  1.00  7.69           C  
ATOM   4540  NE2 GLN   611     -41.546   8.270  -3.573  1.00  8.28           N  
ATOM   4541  OE1 GLN   611     -40.956   7.930  -1.429  1.00  9.89           O  
ATOM   4542  N   LEU   612     -37.673   2.338  -1.525  1.00 20.13           N  
ATOM   4543  CA  LEU   612     -36.284   2.279  -1.081  1.00 20.42           C  
ATOM   4544  C   LEU   612     -35.549   3.570  -1.424  1.00 20.04           C  
ATOM   4545  CB  LEU   612     -35.568   1.085  -1.717  1.00 18.92           C  
ATOM   4546  O   LEU   612     -35.420   3.922  -2.599  1.00 19.30           O  
ATOM   4547  CG  LEU   612     -35.741  -0.263  -1.014  1.00 16.48           C  
ATOM   4548  CD1 LEU   612     -35.618  -1.404  -2.019  1.00  7.49           C  
ATOM   4549  CD2 LEU   612     -34.719  -0.417   0.106  1.00  7.74           C  
ATOM   4550  N   GLU   613     -35.964   4.644  -0.783  1.00 19.13           N  
ATOM   4551  CA  GLU   613     -35.134   5.844  -0.752  1.00 19.42           C  
ATOM   4552  C   GLU   613     -33.660   5.491  -0.569  1.00 19.22           C  
ATOM   4553  CB  GLU   613     -35.592   6.786   0.364  1.00 16.79           C  
ATOM   4554  O   GLU   613     -33.263   4.988   0.484  1.00 18.20           O  
ATOM   4555  CG  GLU   613     -36.737   7.704  -0.037  1.00  7.66           C  
ATOM   4556  CD  GLU   613     -37.119   8.697   1.049  1.00  7.27           C  
ATOM   4557  OE1 GLU   613     -36.553   8.626   2.163  1.00  9.31           O  
ATOM   4558  OE2 GLU   613     -37.991   9.554   0.783  1.00  9.14           O  
ATOM   4559  N   PHE   614     -33.074   4.639  -1.506  1.00 20.76           N  
ATOM   4560  CA  PHE   614     -31.668   4.956  -1.723  1.00 21.30           C  
ATOM   4561  C   PHE   614     -31.387   6.419  -1.402  1.00 20.58           C  
ATOM   4562  CB  PHE   614     -31.263   4.649  -3.169  1.00 18.98           C  
ATOM   4563  O   PHE   614     -32.103   7.310  -1.864  1.00 19.70           O  
ATOM   4564  CG  PHE   614     -31.258   3.181  -3.498  1.00 17.49           C  
ATOM   4565  CD1 PHE   614     -30.147   2.394  -3.218  1.00  8.17           C  
ATOM   4566  CD2 PHE   614     -32.365   2.586  -4.089  1.00  8.79           C  
ATOM   4567  CE1 PHE   614     -30.140   1.035  -3.522  1.00  8.14           C  
ATOM   4568  CE2 PHE   614     -32.366   1.228  -4.396  1.00  8.91           C  
ATOM   4569  CZ  PHE   614     -31.252   0.455  -4.113  1.00  7.70           C  
ATOM   4570  N   PHE   615     -31.310   6.649  -0.190  1.00 19.91           N  
ATOM   4571  CA  PHE   615     -30.818   8.010  -0.010  1.00 20.44           C  
ATOM   4572  C   PHE   615     -30.291   8.572  -1.325  1.00 19.79           C  
ATOM   4573  CB  PHE   615     -29.719   8.049   1.056  1.00 18.44           C  
ATOM   4574  O   PHE   615     -29.562   7.891  -2.050  1.00 18.82           O  
ATOM   4575  CG  PHE   615     -30.172   7.583   2.413  1.00 13.92           C  
ATOM   4576  CD1 PHE   615     -30.794   8.460   3.293  1.00  7.60           C  
ATOM   4577  CD2 PHE   615     -29.977   6.266   2.809  1.00  7.93           C  
ATOM   4578  CE1 PHE   615     -31.215   8.031   4.550  1.00  7.51           C  
ATOM   4579  CE2 PHE   615     -30.395   5.830   4.063  1.00  8.03           C  
ATOM   4580  CZ  PHE   615     -31.013   6.714   4.932  1.00  7.05           C  
ATOM   4581  N   THR   616     -31.098   9.301  -2.232  1.00 19.03           N  
ATOM   4582  CA  THR   616     -30.382  10.436  -2.803  1.00 18.84           C  
ATOM   4583  C   THR   616     -29.102  10.717  -2.020  1.00 19.12           C  
ATOM   4584  CB  THR   616     -31.262  11.699  -2.823  1.00 16.20           C  
ATOM   4585  O   THR   616     -29.155  11.190  -0.883  1.00 18.38           O  
ATOM   4586  CG2 THR   616     -31.442  12.221  -4.245  1.00  7.91           C  
ATOM   4587  OG1 THR   616     -32.548  11.387  -2.274  1.00 11.26           O  
ATOM   4588  N   VAL   617     -28.278   9.665  -1.746  1.00 18.25           N  
ATOM   4589  CA  VAL   617     -26.941  10.113  -1.372  1.00 17.68           C  
ATOM   4590  C   VAL   617     -26.359  10.986  -2.482  1.00 17.58           C  
ATOM   4591  CB  VAL   617     -26.002   8.919  -1.086  1.00 15.66           C  
ATOM   4592  O   VAL   617     -26.262  10.555  -3.633  1.00 16.93           O  
ATOM   4593  CG1 VAL   617     -24.737   9.388  -0.369  1.00 10.23           C  
ATOM   4594  CG2 VAL   617     -26.726   7.858  -0.260  1.00  8.70           C  
ATOM   4595  N   PRO   618     -26.719  12.259  -2.474  1.00 19.48           N  
ATOM   4596  CA  PRO   618     -26.030  13.268  -3.282  1.00 18.32           C  
ATOM   4597  C   PRO   618     -24.556  12.940  -3.505  1.00 19.00           C  
ATOM   4598  CB  PRO   618     -26.186  14.547  -2.455  1.00 17.60           C  
ATOM   4599  O   PRO   618     -23.863  12.530  -2.570  1.00 18.64           O  
ATOM   4600  CG  PRO   618     -26.892  14.114  -1.211  1.00 15.12           C  
ATOM   4601  CD  PRO   618     -27.158  12.639  -1.302  1.00  9.68           C  
ATOM   4602  N   SER   619     -24.229  12.203  -4.641  1.00 18.10           N  
ATOM   4603  CA  SER   619     -23.020  12.213  -5.458  1.00 17.00           C  
ATOM   4604  C   SER   619     -21.770  12.054  -4.597  1.00 17.68           C  
ATOM   4605  CB  SER   619     -22.930  13.507  -6.267  1.00 16.05           C  
ATOM   4606  O   SER   619     -21.215  13.041  -4.111  1.00 17.43           O  
ATOM   4607  OG  SER   619     -22.878  14.634  -5.409  1.00 11.37           O  
ATOM   4608  N   THR   620     -21.677  10.907  -3.648  1.00 19.19           N  
ATOM   4609  CA  THR   620     -20.491  10.465  -2.925  1.00 18.00           C  
ATOM   4610  C   THR   620     -20.535   8.959  -2.681  1.00 18.67           C  
ATOM   4611  CB  THR   620     -20.350  11.202  -1.580  1.00 17.31           C  
ATOM   4612  O   THR   620     -21.558   8.426  -2.246  1.00 18.49           O  
ATOM   4613  CG2 THR   620     -19.848  12.628  -1.784  1.00 14.24           C  
ATOM   4614  OG1 THR   620     -21.625  11.244  -0.929  1.00 15.03           O  
ATOM   4615  N   SER   621     -19.855   8.044  -3.415  1.00 19.44           N  
ATOM   4616  CA  SER   621     -19.310   6.692  -3.478  1.00 18.56           C  
ATOM   4617  C   SER   621     -19.448   5.977  -2.138  1.00 19.22           C  
ATOM   4618  CB  SER   621     -17.840   6.725  -3.897  1.00 18.18           C  
ATOM   4619  O   SER   621     -18.888   6.418  -1.132  1.00 18.86           O  
ATOM   4620  OG  SER   621     -17.617   7.731  -4.870  1.00 15.37           O  
ATOM   4621  N   TYR   622     -20.625   5.560  -1.641  1.00 19.63           N  
ATOM   4622  CA  TYR   622     -20.732   4.473  -0.675  1.00 18.13           C  
ATOM   4623  C   TYR   622     -20.759   3.120  -1.376  1.00 19.33           C  
ATOM   4624  CB  TYR   622     -21.988   4.640   0.186  1.00 18.00           C  
ATOM   4625  O   TYR   622     -21.531   2.917  -2.316  1.00 18.82           O  
ATOM   4626  CG  TYR   622     -21.963   5.868   1.064  1.00 16.01           C  
ATOM   4627  CD1 TYR   622     -21.415   5.823   2.343  1.00 11.13           C  
ATOM   4628  CD2 TYR   622     -22.490   7.074   0.616  1.00 11.89           C  
ATOM   4629  CE1 TYR   622     -21.392   6.951   3.156  1.00 10.66           C  
ATOM   4630  CE2 TYR   622     -22.472   8.209   1.420  1.00 12.03           C  
ATOM   4631  OH  TYR   622     -21.902   9.258   3.487  1.00  8.69           O  
ATOM   4632  CZ  TYR   622     -21.922   8.138   2.686  1.00 11.49           C  
ATOM   4633  N   ILE   623     -19.575   2.411  -1.408  1.00 16.71           N  
ATOM   4634  CA  ILE   623     -19.615   0.980  -1.126  1.00 17.95           C  
ATOM   4635  C   ILE   623     -20.437   0.726   0.136  1.00 16.14           C  
ATOM   4636  CB  ILE   623     -18.194   0.396  -0.967  1.00 13.54           C  
ATOM   4637  O   ILE   623     -20.184   1.331   1.181  1.00 14.83           O  
ATOM   4638  CG1 ILE   623     -17.382   0.610  -2.250  1.00  9.35           C  
ATOM   4639  CG2 ILE   623     -18.258  -1.090  -0.601  1.00  8.00           C  
ATOM   4640  CD1 ILE   623     -15.925   0.183  -2.138  1.00  7.55           C  
ATOM   4641  N   ALA   624     -21.722   0.632   0.167  1.00 18.41           N  
ATOM   4642  CA  ALA   624     -22.309  -0.216   1.202  1.00 18.16           C  
ATOM   4643  C   ALA   624     -21.321  -1.283   1.662  1.00 18.16           C  
ATOM   4644  CB  ALA   624     -23.592  -0.867   0.691  1.00 15.45           C  
ATOM   4645  O   ALA   624     -20.946  -2.167   0.888  1.00 17.03           O  
ATOM   4646  N   LEU   625     -20.148  -0.966   2.229  1.00 13.64           N  
ATOM   4647  CA  LEU   625     -19.681  -1.901   3.247  1.00 17.91           C  
ATOM   4648  C   LEU   625     -20.768  -2.163   4.284  1.00 14.82           C  
ATOM   4649  CB  LEU   625     -18.423  -1.362   3.934  1.00  9.11           C  
ATOM   4650  O   LEU   625     -21.246  -1.232   4.937  1.00 13.11           O  
ATOM   4651  CG  LEU   625     -17.085  -1.863   3.388  1.00  5.30           C  
ATOM   4652  CD1 LEU   625     -16.045  -0.749   3.428  1.00  7.13           C  
ATOM   4653  CD2 LEU   625     -16.606  -3.077   4.179  1.00  7.40           C  
ATOM   4654  N   VAL   626     -21.786  -2.987   3.987  1.00 18.93           N  
ATOM   4655  CA  VAL   626     -22.353  -3.726   5.111  1.00 19.39           C  
ATOM   4656  C   VAL   626     -21.251  -4.073   6.109  1.00 18.51           C  
ATOM   4657  CB  VAL   626     -23.070  -5.011   4.641  1.00 14.92           C  
ATOM   4658  O   VAL   626     -20.255  -4.706   5.750  1.00 17.05           O  
ATOM   4659  CG1 VAL   626     -23.774  -5.695   5.811  1.00  9.39           C  
ATOM   4660  CG2 VAL   626     -24.067  -4.688   3.529  1.00  8.33           C  
ATOM   4661  N   ASP   627     -20.781  -3.398   7.019  1.00 14.01           N  
ATOM   4662  CA  ASP   627     -20.422  -3.867   8.354  1.00 18.57           C  
ATOM   4663  C   ASP   627     -21.236  -5.099   8.741  1.00 15.77           C  
ATOM   4664  CB  ASP   627     -20.626  -2.756   9.386  1.00  9.56           C  
ATOM   4665  O   ASP   627     -22.455  -5.017   8.907  1.00 13.47           O  
ATOM   4666  CG  ASP   627     -19.700  -2.882  10.583  1.00  5.37           C  
ATOM   4667  OD1 ASP   627     -18.997  -3.908  10.706  1.00  8.93           O  
ATOM   4668  OD2 ASP   627     -19.676  -1.948  11.414  1.00  9.34           O  
ATOM   4669  N   PHE   628     -20.929  -6.252   7.952  1.00 20.36           N  
ATOM   4670  CA  PHE   628     -21.317  -7.536   8.524  1.00 20.10           C  
ATOM   4671  C   PHE   628     -20.795  -7.673   9.949  1.00 20.08           C  
ATOM   4672  CB  PHE   628     -20.797  -8.689   7.660  1.00 18.44           C  
ATOM   4673  O   PHE   628     -19.583  -7.731  10.169  1.00 19.35           O  
ATOM   4674  CG  PHE   628     -21.510  -8.831   6.343  1.00 16.67           C  
ATOM   4675  CD1 PHE   628     -22.758  -9.437   6.273  1.00 11.97           C  
ATOM   4676  CD2 PHE   628     -20.932  -8.356   5.172  1.00 11.99           C  
ATOM   4677  CE1 PHE   628     -23.421  -9.569   5.055  1.00 11.44           C  
ATOM   4678  CE2 PHE   628     -21.588  -8.485   3.951  1.00 12.70           C  
ATOM   4679  CZ  PHE   628     -22.832  -9.093   3.895  1.00 11.73           C  
ATOM   4680  N   GLY   629     -21.152  -6.881  10.871  1.00 20.32           N  
ATOM   4681  CA  GLY   629     -21.315  -7.428  12.208  1.00 19.09           C  
ATOM   4682  C   GLY   629     -21.740  -8.884  12.210  1.00 20.21           C  
ATOM   4683  O   GLY   629     -22.391  -9.345  13.150  1.00 19.09           O  
ATOM   4684  N   LEU   630     -21.521  -9.703  11.046  1.00 21.08           N  
ATOM   4685  CA  LEU   630     -21.818 -11.125  11.177  1.00 20.25           C  
ATOM   4686  C   LEU   630     -20.560 -11.913  11.526  1.00 20.95           C  
ATOM   4687  CB  LEU   630     -22.430 -11.666   9.882  1.00 19.53           C  
ATOM   4688  O   LEU   630     -19.689 -12.110  10.675  1.00 20.26           O  
ATOM   4689  CG  LEU   630     -23.871 -11.245   9.586  1.00 18.24           C  
ATOM   4690  CD1 LEU   630     -24.199 -11.479   8.116  1.00 12.91           C  
ATOM   4691  CD2 LEU   630     -24.844 -12.001  10.484  1.00 12.68           C  
ATOM   4692  N   TRP   631     -19.938 -11.674  12.698  1.00  3.85           N  
ATOM   4693  CA  TRP   631     -18.787 -12.210  13.418  1.00 17.83           C  
ATOM   4694  C   TRP   631     -19.138 -13.527  14.102  1.00  6.63           C  
ATOM   4695  CB  TRP   631     -18.283 -11.201  14.453  1.00  3.43           C  
ATOM   4696  O   TRP   631     -18.460 -13.945  15.044  1.00  7.09           O  
ATOM   4697  CG  TRP   631     -17.950  -9.856  13.881  1.00  5.19           C  
ATOM   4698  CD1 TRP   631     -18.804  -8.806  13.693  1.00  7.28           C  
ATOM   4699  CD2 TRP   631     -16.668  -9.419  13.417  1.00  7.26           C  
ATOM   4700  CE2 TRP   631     -16.820  -8.091  12.961  1.00  7.19           C  
ATOM   4701  CE3 TRP   631     -15.406 -10.022  13.344  1.00 17.14           C  
ATOM   4702  NE1 TRP   631     -18.131  -7.741  13.140  1.00 17.31           N  
ATOM   4703  CH2 TRP   631     -14.529  -7.968  12.378  1.00 14.06           C  
ATOM   4704  CZ2 TRP   631     -15.754  -7.354  12.438  1.00 15.14           C  
ATOM   4705  CZ3 TRP   631     -14.346  -9.287  12.823  1.00 14.78           C  
ATOM   4706  N   GLY   632     -19.978 -14.508  13.424  1.00 21.30           N  
ATOM   4707  CA  GLY   632     -20.195 -15.856  13.924  1.00 19.97           C  
ATOM   4708  C   GLY   632     -20.306 -16.891  12.820  1.00 21.18           C  
ATOM   4709  O   GLY   632     -20.691 -16.568  11.695  1.00 20.36           O  
ATOM   4710  N   ASN   633     -19.529 -18.017  12.957  1.00 20.80           N  
ATOM   4711  CA  ASN   633     -19.474 -19.341  12.347  1.00 21.97           C  
ATOM   4712  C   ASN   633     -20.102 -19.344  10.956  1.00 20.69           C  
ATOM   4713  CB  ASN   633     -20.161 -20.374  13.242  1.00 18.97           C  
ATOM   4714  O   ASN   633     -21.321 -19.458  10.821  1.00 19.99           O  
ATOM   4715  CG  ASN   633     -19.177 -21.176  14.070  1.00 17.23           C  
ATOM   4716  ND2 ASN   633     -19.680 -21.855  15.095  1.00 11.64           N  
ATOM   4717  OD1 ASN   633     -17.975 -21.185  13.792  1.00 10.52           O  
ATOM   4718  N   LEU   634     -19.512 -18.745   9.948  1.00 21.09           N  
ATOM   4719  CA  LEU   634     -20.211 -19.123   8.725  1.00 19.87           C  
ATOM   4720  C   LEU   634     -19.447 -20.210   7.976  1.00 21.04           C  
ATOM   4721  CB  LEU   634     -20.404 -17.903   7.819  1.00 19.92           C  
ATOM   4722  O   LEU   634     -18.435 -19.931   7.329  1.00 20.45           O  
ATOM   4723  CG  LEU   634     -21.412 -16.857   8.297  1.00 19.41           C  
ATOM   4724  CD1 LEU   634     -21.272 -15.575   7.482  1.00 17.39           C  
ATOM   4725  CD2 LEU   634     -22.833 -17.403   8.204  1.00 19.11           C  
ATOM   4726  N   THR   635     -19.039 -21.544   8.478  1.00 20.95           N  
ATOM   4727  CA  THR   635     -18.553 -22.794   7.904  1.00 19.35           C  
ATOM   4728  C   THR   635     -19.225 -23.072   6.563  1.00 20.80           C  
ATOM   4729  CB  THR   635     -18.797 -23.979   8.858  1.00 19.11           C  
ATOM   4730  O   THR   635     -18.639 -23.716   5.690  1.00 19.43           O  
ATOM   4731  CG2 THR   635     -17.685 -24.087   9.896  1.00 15.87           C  
ATOM   4732  OG1 THR   635     -20.048 -23.792   9.532  1.00 16.03           O  
ATOM   4733  N   SER   636     -20.214 -22.471   6.013  1.00 20.80           N  
ATOM   4734  CA  SER   636     -21.224 -22.718   4.989  1.00 21.02           C  
ATOM   4735  C   SER   636     -22.474 -21.878   5.232  1.00 20.17           C  
ATOM   4736  CB  SER   636     -21.595 -24.201   4.948  1.00 18.19           C  
ATOM   4737  O   SER   636     -23.013 -21.865   6.340  1.00 19.23           O  
ATOM   4738  OG  SER   636     -22.251 -24.588   6.143  1.00 10.98           O  
ATOM   4739  N   VAL   637     -22.594 -20.615   4.828  1.00 21.85           N  
ATOM   4740  CA  VAL   637     -23.968 -20.122   4.819  1.00 22.20           C  
ATOM   4741  C   VAL   637     -24.858 -21.087   4.040  1.00 21.68           C  
ATOM   4742  CB  VAL   637     -24.057 -18.704   4.210  1.00 19.91           C  
ATOM   4743  O   VAL   637     -24.702 -21.243   2.826  1.00 20.75           O  
ATOM   4744  CG1 VAL   637     -25.494 -18.187   4.256  1.00 13.12           C  
ATOM   4745  CG2 VAL   637     -23.118 -17.749   4.944  1.00 15.87           C  
ATOM   4746  N   THR   638     -25.169 -22.185   4.566  1.00 21.53           N  
ATOM   4747  CA  THR   638     -26.476 -22.728   4.211  1.00 22.48           C  
ATOM   4748  C   THR   638     -27.571 -21.687   4.422  1.00 21.13           C  
ATOM   4749  CB  THR   638     -26.798 -23.990   5.033  1.00 18.95           C  
ATOM   4750  O   THR   638     -27.822 -21.263   5.552  1.00 20.08           O  
ATOM   4751  CG2 THR   638     -27.939 -24.781   4.401  1.00  9.71           C  
ATOM   4752  OG1 THR   638     -25.633 -24.822   5.098  1.00 13.20           O  
ATOM   4753  N   VAL   639     -27.892 -20.802   3.504  1.00 21.15           N  
ATOM   4754  CA  VAL   639     -29.239 -20.242   3.459  1.00 22.04           C  
ATOM   4755  C   VAL   639     -30.254 -21.358   3.221  1.00 20.87           C  
ATOM   4756  CB  VAL   639     -29.368 -19.161   2.362  1.00 19.14           C  
ATOM   4757  O   VAL   639     -30.201 -22.047   2.199  1.00 19.74           O  
ATOM   4758  CG1 VAL   639     -30.756 -18.524   2.392  1.00 13.14           C  
ATOM   4759  CG2 VAL   639     -28.285 -18.098   2.532  1.00 15.75           C  
ATOM   4760  N   SER   640     -30.665 -22.046   4.247  1.00 20.92           N  
ATOM   4761  CA  SER   640     -31.912 -22.805   4.227  1.00 20.57           C  
ATOM   4762  C   SER   640     -33.122 -21.879   4.183  1.00 20.56           C  
ATOM   4763  CB  SER   640     -32.003 -23.719   5.451  1.00 18.56           C  
ATOM   4764  O   SER   640     -33.209 -20.925   4.958  1.00 19.68           O  
ATOM   4765  OG  SER   640     -30.712 -24.122   5.875  1.00 12.57           O  
ATOM   4766  N   ALA   641     -33.722 -21.650   3.121  1.00 21.69           N  
ATOM   4767  CA  ALA   641     -35.101 -21.194   2.963  1.00 20.98           C  
ATOM   4768  C   ALA   641     -36.080 -22.360   3.067  1.00 21.56           C  
ATOM   4769  CB  ALA   641     -35.274 -20.475   1.628  1.00 20.26           C  
ATOM   4770  O   ALA   641     -35.848 -23.426   2.492  1.00 20.64           O  
ATOM   4771  N   TYR   642     -36.670 -22.501   4.217  1.00 24.72           N  
ATOM   4772  CA  TYR   642     -37.967 -23.170   4.247  1.00 24.18           C  
ATOM   4773  C   TYR   642     -38.974 -22.446   3.361  1.00 24.58           C  
ATOM   4774  CB  TYR   642     -38.497 -23.251   5.681  1.00 22.86           C  
ATOM   4775  O   TYR   642     -39.103 -21.221   3.430  1.00 23.26           O  
ATOM   4776  CG  TYR   642     -37.622 -24.060   6.607  1.00 22.84           C  
ATOM   4777  CD1 TYR   642     -37.821 -25.430   6.765  1.00 22.24           C  
ATOM   4778  CD2 TYR   642     -36.596 -23.458   7.326  1.00 24.71           C  
ATOM   4779  CE1 TYR   642     -37.018 -26.180   7.619  1.00 26.51           C  
ATOM   4780  CE2 TYR   642     -35.787 -24.197   8.183  1.00 28.24           C  
ATOM   4781  OH  TYR   642     -35.207 -26.293   9.168  1.00 20.04           O  
ATOM   4782  CZ  TYR   642     -36.005 -25.556   8.322  1.00 23.99           C  
ATOM   4783  N   ASP   643     -39.357 -23.075   2.183  1.00 20.85           N  
ATOM   4784  CA  ASP   643     -40.667 -22.774   1.613  1.00 21.04           C  
ATOM   4785  C   ASP   643     -41.773 -22.958   2.650  1.00 20.53           C  
ATOM   4786  CB  ASP   643     -40.937 -23.656   0.393  1.00 18.92           C  
ATOM   4787  O   ASP   643     -41.540 -23.526   3.719  1.00 19.67           O  
ATOM   4788  CG  ASP   643     -42.013 -24.699   0.642  1.00 19.37           C  
ATOM   4789  OD1 ASP   643     -42.572 -24.744   1.759  1.00 21.28           O  
ATOM   4790  OD2 ASP   643     -42.301 -25.485  -0.287  1.00 14.91           O  
ATOM   4791  N   THR   644     -42.781 -21.995   2.562  1.00 22.41           N  
ATOM   4792  CA  THR   644     -44.071 -22.027   3.242  1.00 22.27           C  
ATOM   4793  C   THR   644     -44.592 -23.458   3.347  1.00 22.36           C  
ATOM   4794  CB  THR   644     -45.108 -21.152   2.515  1.00 20.85           C  
ATOM   4795  O   THR   644     -45.549 -23.724   4.076  1.00 21.27           O  
ATOM   4796  CG2 THR   644     -44.749 -19.674   2.617  1.00 21.54           C  
ATOM   4797  OG1 THR   644     -45.156 -21.527   1.133  1.00 25.90           O  
ATOM   4798  N   VAL   645     -43.883 -24.554   2.678  1.00 22.01           N  
ATOM   4799  CA  VAL   645     -44.405 -25.913   2.786  1.00 22.34           C  
ATOM   4800  C   VAL   645     -43.336 -26.831   3.376  1.00 22.04           C  
ATOM   4801  CB  VAL   645     -44.873 -26.452   1.416  1.00 20.16           C  
ATOM   4802  O   VAL   645     -43.480 -28.056   3.353  1.00 21.25           O  
ATOM   4803  CG1 VAL   645     -46.355 -26.818   1.457  1.00 22.13           C  
ATOM   4804  CG2 VAL   645     -44.604 -25.423   0.319  1.00 21.27           C  
ATOM   4805  N   ASN   646     -42.384 -26.157   4.408  1.00 23.45           N  
ATOM   4806  CA  ASN   646     -41.376 -27.010   5.029  1.00 23.20           C  
ATOM   4807  C   ASN   646     -40.498 -27.691   3.983  1.00 23.49           C  
ATOM   4808  CB  ASN   646     -42.038 -28.055   5.929  1.00 22.13           C  
ATOM   4809  O   ASN   646     -39.817 -28.674   4.283  1.00 22.51           O  
ATOM   4810  CG  ASN   646     -42.415 -27.500   7.289  1.00 22.27           C  
ATOM   4811  ND2 ASN   646     -43.348 -28.163   7.962  1.00 24.16           N  
ATOM   4812  OD1 ASN   646     -41.873 -26.483   7.730  1.00 27.57           O  
ATOM   4813  N   ASN   647     -40.376 -27.162   2.714  1.00 22.73           N  
ATOM   4814  CA  ASN   647     -39.237 -27.572   1.900  1.00 23.70           C  
ATOM   4815  C   ASN   647     -38.020 -26.688   2.154  1.00 22.15           C  
ATOM   4816  CB  ASN   647     -39.604 -27.557   0.415  1.00 20.78           C  
ATOM   4817  O   ASN   647     -38.102 -25.464   2.041  1.00 21.71           O  
ATOM   4818  CG  ASN   647     -40.545 -28.683   0.034  1.00 20.96           C  
ATOM   4819  ND2 ASN   647     -41.475 -28.399  -0.869  1.00 13.77           N  
ATOM   4820  OD1 ASN   647     -40.437 -29.800   0.549  1.00 17.94           O  
ATOM   4821  N   LYS   648     -37.110 -27.093   3.064  1.00 25.83           N  
ATOM   4822  CA  LYS   648     -35.705 -26.726   3.218  1.00 25.36           C  
ATOM   4823  C   LYS   648     -35.064 -26.426   1.866  1.00 25.70           C  
ATOM   4824  CB  LYS   648     -34.933 -27.840   3.928  1.00 24.38           C  
ATOM   4825  O   LYS   648     -34.754 -27.343   1.103  1.00 24.56           O  
ATOM   4826  CG  LYS   648     -33.699 -27.358   4.676  1.00 24.02           C  
ATOM   4827  CD  LYS   648     -32.986 -28.508   5.377  1.00 26.71           C  
ATOM   4828  CE  LYS   648     -31.730 -28.033   6.095  1.00 26.23           C  
ATOM   4829  NZ  LYS   648     -31.022 -29.158   6.775  1.00 27.42           N  
ATOM   4830  N   LEU   649     -35.302 -25.269   1.300  1.00 20.58           N  
ATOM   4831  CA  LEU   649     -34.271 -24.791   0.385  1.00 21.76           C  
ATOM   4832  C   LEU   649     -33.019 -24.371   1.148  1.00 20.19           C  
ATOM   4833  CB  LEU   649     -34.794 -23.618  -0.447  1.00 18.64           C  
ATOM   4834  O   LEU   649     -33.071 -23.461   1.979  1.00 19.63           O  
ATOM   4835  CG  LEU   649     -34.540 -23.688  -1.954  1.00 17.77           C  
ATOM   4836  CD1 LEU   649     -35.855 -23.874  -2.705  1.00 10.99           C  
ATOM   4837  CD2 LEU   649     -33.817 -22.435  -2.434  1.00 11.47           C  
ATOM   4838  N   SER   650     -32.074 -25.198   1.434  1.00 21.11           N  
ATOM   4839  CA  SER   650     -30.684 -25.055   1.855  1.00 21.86           C  
ATOM   4840  C   SER   650     -29.793 -24.637   0.689  1.00 20.74           C  
ATOM   4841  CB  SER   650     -30.168 -26.363   2.457  1.00 19.46           C  
ATOM   4842  O   SER   650     -29.674 -25.364  -0.299  1.00 19.88           O  
ATOM   4843  OG  SER   650     -29.636 -26.144   3.752  1.00 12.81           O  
ATOM   4844  N   VAL   651     -29.739 -23.277   0.370  1.00 21.71           N  
ATOM   4845  CA  VAL   651     -28.650 -22.788  -0.470  1.00 22.77           C  
ATOM   4846  C   VAL   651     -27.429 -22.479   0.393  1.00 21.44           C  
ATOM   4847  CB  VAL   651     -29.069 -21.534  -1.270  1.00 19.78           C  
ATOM   4848  O   VAL   651     -27.519 -21.712   1.354  1.00 20.64           O  
ATOM   4849  CG1 VAL   651     -27.922 -21.049  -2.154  1.00 12.27           C  
ATOM   4850  CG2 VAL   651     -30.310 -21.829  -2.112  1.00 12.46           C  
ATOM   4851  N   ASN   652     -26.315 -23.248   0.408  1.00 18.54           N  
ATOM   4852  CA  ASN   652     -24.951 -22.874   0.767  1.00 20.40           C  
ATOM   4853  C   ASN   652     -24.450 -21.705  -0.076  1.00 17.99           C  
ATOM   4854  CB  ASN   652     -24.011 -24.073   0.625  1.00 16.52           C  
ATOM   4855  O   ASN   652     -24.309 -21.829  -1.294  1.00 17.35           O  
ATOM   4856  CG  ASN   652     -23.205 -24.335   1.882  1.00 15.64           C  
ATOM   4857  ND2 ASN   652     -22.883 -25.599   2.128  1.00 11.79           N  
ATOM   4858  OD1 ASN   652     -22.875 -23.408   2.627  1.00 10.40           O  
ATOM   4859  N   LEU   653     -24.881 -20.416   0.296  1.00 20.69           N  
ATOM   4860  CA  LEU   653     -24.359 -19.171  -0.259  1.00 19.81           C  
ATOM   4861  C   LEU   653     -22.837 -19.209  -0.343  1.00 20.64           C  
ATOM   4862  CB  LEU   653     -24.805 -17.977   0.589  1.00 18.95           C  
ATOM   4863  O   LEU   653     -22.209 -18.230  -0.753  1.00 19.74           O  
ATOM   4864  CG  LEU   653     -26.295 -17.634   0.546  1.00 18.23           C  
ATOM   4865  CD1 LEU   653     -26.628 -16.583   1.600  1.00 13.59           C  
ATOM   4866  CD2 LEU   653     -26.693 -17.150  -0.844  1.00 13.35           C  
ATOM   4867  N   GLY   654     -22.214 -20.454  -0.670  1.00 21.73           N  
ATOM   4868  CA  GLY   654     -20.778 -20.311  -0.854  1.00 21.30           C  
ATOM   4869  C   GLY   654     -20.146 -19.336   0.122  1.00 21.29           C  
ATOM   4870  O   GLY   654     -20.847 -18.682   0.896  1.00 20.42           O  
ATOM   4871  N   TYR   655     -19.002 -19.558   0.516  1.00 20.12           N  
ATOM   4872  CA  TYR   655     -18.019 -18.734   1.211  1.00 20.29           C  
ATOM   4873  C   TYR   655     -18.172 -17.266   0.830  1.00 19.54           C  
ATOM   4874  CB  TYR   655     -16.598 -19.209   0.894  1.00 18.32           C  
ATOM   4875  O   TYR   655     -18.209 -16.926  -0.355  1.00 18.88           O  
ATOM   4876  CG  TYR   655     -16.309 -20.614   1.365  1.00 17.28           C  
ATOM   4877  CD1 TYR   655     -15.916 -20.862   2.679  1.00 10.73           C  
ATOM   4878  CD2 TYR   655     -16.427 -21.695   0.499  1.00 11.48           C  
ATOM   4879  CE1 TYR   655     -15.647 -22.154   3.117  1.00  9.47           C  
ATOM   4880  CE2 TYR   655     -16.160 -22.992   0.926  1.00 11.25           C  
ATOM   4881  OH  TYR   655     -15.507 -24.492   2.663  1.00  8.25           O  
ATOM   4882  CZ  TYR   655     -15.772 -23.211   2.235  1.00 11.27           C  
ATOM   4883  N   PHE   656     -19.014 -16.428   1.618  1.00 19.80           N  
ATOM   4884  CA  PHE   656     -18.833 -14.982   1.675  1.00 19.72           C  
ATOM   4885  C   PHE   656     -17.368 -14.629   1.900  1.00 19.66           C  
ATOM   4886  CB  PHE   656     -19.696 -14.374   2.785  1.00 18.25           C  
ATOM   4887  O   PHE   656     -16.763 -15.061   2.883  1.00 18.84           O  
ATOM   4888  CG  PHE   656     -21.166 -14.347   2.465  1.00 16.37           C  
ATOM   4889  CD1 PHE   656     -21.725 -13.269   1.790  1.00  9.86           C  
ATOM   4890  CD2 PHE   656     -21.990 -15.401   2.839  1.00 10.64           C  
ATOM   4891  CE1 PHE   656     -23.086 -13.241   1.492  1.00  9.20           C  
ATOM   4892  CE2 PHE   656     -23.350 -15.381   2.545  1.00 10.29           C  
ATOM   4893  CZ  PHE   656     -23.896 -14.299   1.873  1.00 10.48           C  
ATOM   4894  N   TYR   657     -16.585 -14.567   0.866  1.00 19.60           N  
ATOM   4895  CA  TYR   657     -15.400 -13.725   0.990  1.00 19.22           C  
ATOM   4896  C   TYR   657     -15.784 -12.294   1.347  1.00 19.38           C  
ATOM   4897  CB  TYR   657     -14.591 -13.740  -0.310  1.00 18.04           C  
ATOM   4898  O   TYR   657     -16.393 -11.588   0.539  1.00 18.72           O  
ATOM   4899  CG  TYR   657     -14.005 -15.090  -0.644  1.00 16.64           C  
ATOM   4900  CD1 TYR   657     -12.795 -15.503  -0.090  1.00  9.72           C  
ATOM   4901  CD2 TYR   657     -14.659 -15.956  -1.515  1.00 10.62           C  
ATOM   4902  CE1 TYR   657     -12.250 -16.746  -0.397  1.00  8.84           C  
ATOM   4903  CE2 TYR   657     -14.123 -17.200  -1.829  1.00 10.14           C  
ATOM   4904  OH  TYR   657     -12.386 -18.817  -1.573  1.00  8.10           O  
ATOM   4905  CZ  TYR   657     -12.921 -17.586  -1.265  1.00 10.47           C  
ATOM   4906  N   GLY   658     -16.424 -12.010   2.617  1.00 19.98           N  
ATOM   4907  CA  GLY   658     -16.157 -10.749   3.289  1.00 17.73           C  
ATOM   4908  C   GLY   658     -14.887 -10.073   2.806  1.00 19.77           C  
ATOM   4909  O   GLY   658     -13.958 -10.740   2.347  1.00 18.93           O  
ATOM   4910  N   ILE   659     -14.972  -8.973   1.974  1.00 18.96           N  
ATOM   4911  CA  ILE   659     -13.707  -8.267   2.143  1.00 18.29           C  
ATOM   4912  C   ILE   659     -12.878  -8.947   3.231  1.00 18.63           C  
ATOM   4913  CB  ILE   659     -13.931  -6.779   2.492  1.00 16.24           C  
ATOM   4914  O   ILE   659     -13.245  -8.920   4.408  1.00 17.60           O  
ATOM   4915  CG1 ILE   659     -14.806  -6.107   1.427  1.00  9.15           C  
ATOM   4916  CG2 ILE   659     -12.592  -6.050   2.639  1.00  7.65           C  
ATOM   4917  CD1 ILE   659     -15.175  -4.665   1.748  1.00  7.29           C  
ATOM   4918  N   VAL   660     -12.576 -10.350   3.229  1.00 20.02           N  
ATOM   4919  CA  VAL   660     -11.558 -10.872   4.134  1.00 18.98           C  
ATOM   4920  C   VAL   660     -10.466  -9.826   4.343  1.00 19.54           C  
ATOM   4921  CB  VAL   660     -10.943 -12.185   3.600  1.00 17.24           C  
ATOM   4922  O   VAL   660      -9.808  -9.407   3.387  1.00 18.74           O  
ATOM   4923  CG1 VAL   660     -10.024 -12.815   4.645  1.00  9.82           C  
ATOM   4924  CG2 VAL   660     -12.045 -13.163   3.195  1.00  8.57           C  
ATOM   4925  N   ILE   661     -10.808  -8.881   5.226  1.00 21.26           N  
ATOM   4926  CA  ILE   661      -9.705  -8.223   5.917  1.00 21.22           C  
ATOM   4927  C   ILE   661      -8.747  -9.273   6.476  1.00 21.01           C  
ATOM   4928  CB  ILE   661     -10.215  -7.305   7.051  1.00 19.17           C  
ATOM   4929  O   ILE   661      -9.137 -10.099   7.305  1.00 19.80           O  
ATOM   4930  CG1 ILE   661     -11.251  -6.313   6.509  1.00 12.26           C  
ATOM   4931  CG2 ILE   661      -9.049  -6.570   7.717  1.00 10.75           C  
ATOM   4932  CD1 ILE   661     -11.864  -5.415   7.574  1.00 12.02           C  
ATOM   4933  N   PRO   662      -7.811  -9.760   5.684  1.00 25.20           N  
ATOM   4934  CA  PRO   662      -6.741 -10.503   6.354  1.00 26.49           C  
ATOM   4935  C   PRO   662      -6.584 -10.116   7.823  1.00 25.00           C  
ATOM   4936  CB  PRO   662      -5.493 -10.123   5.553  1.00 23.27           C  
ATOM   4937  O   PRO   662      -6.750  -8.947   8.178  1.00 23.67           O  
ATOM   4938  CG  PRO   662      -5.877  -8.883   4.812  1.00 22.87           C
[truncated: 465,215 more chars]
