# Supplementary material for: The transformative power of transformers in protein structure prediction
Source: Proc Natl Acad Sci U S A. 2023 Jul 31;120(32):e2303499120. doi: 10.1073/pnas.2303499120 (PMC10410766; doi:10.1073/pnas.2303499120)
Supplement: Supplementary file 2 — Dataset S01 (GZ) [file pnas.2303499120.sd01.gz › SI_Data/predicted_structures/ESMFold/T1183.pdb]

PARENT N/A
ATOM      1  N   MET     1      -6.409   3.051  19.976  1.00 87.72           N  
ATOM      2  CA  MET     1      -5.185   2.636  19.297  1.00 89.64           C  
ATOM      3  C   MET     1      -4.797   3.638  18.214  1.00 90.39           C  
ATOM      4  CB  MET     1      -5.352   1.244  18.686  1.00 86.97           C  
ATOM      5  O   MET     1      -5.624   4.005  17.378  1.00 88.95           O  
ATOM      6  CG  MET     1      -4.080   0.689  18.067  1.00 81.14           C  
ATOM      7  SD  MET     1      -4.191  -1.111  17.726  1.00 81.40           S  
ATOM      8  CE  MET     1      -5.451  -1.111  16.420  1.00 75.48           C  
ATOM      9  N   LYS     2      -3.597   4.056  18.261  1.00 94.54           N  
ATOM     10  CA  LYS     2      -3.025   5.028  17.334  1.00 94.87           C  
ATOM     11  C   LYS     2      -1.995   4.374  16.418  1.00 95.17           C  
ATOM     12  CB  LYS     2      -2.385   6.188  18.098  1.00 93.58           C  
ATOM     13  O   LYS     2      -0.972   3.868  16.886  1.00 94.81           O  
ATOM     14  CG  LYS     2      -2.025   7.381  17.226  1.00 85.34           C  
ATOM     15  CD  LYS     2      -1.407   8.507  18.045  1.00 79.66           C  
ATOM     16  CE  LYS     2      -1.156   9.745  17.196  1.00 75.58           C  
ATOM     17  NZ  LYS     2      -0.602  10.871  18.007  1.00 68.57           N  
ATOM     18  N   ILE     3      -2.233   4.493  15.062  1.00 95.34           N  
ATOM     19  CA  ILE     3      -1.402   3.786  14.093  1.00 95.54           C  
ATOM     20  C   ILE     3      -0.759   4.788  13.137  1.00 95.50           C  
ATOM     21  CB  ILE     3      -2.221   2.741  13.302  1.00 95.11           C  
ATOM     22  O   ILE     3      -1.432   5.684  12.622  1.00 95.15           O  
ATOM     23  CG1 ILE     3      -2.881   1.744  14.261  1.00 93.28           C  
ATOM     24  CG2 ILE     3      -1.333   2.017  12.285  1.00 92.98           C  
ATOM     25  CD1 ILE     3      -3.762   0.711  13.570  1.00 89.69           C  
ATOM     26  N   LEU     4       0.546   4.655  12.900  1.00 95.04           N  
ATOM     27  CA  LEU     4       1.229   5.366  11.824  1.00 95.10           C  
ATOM     28  C   LEU     4       1.359   4.484  10.587  1.00 95.05           C  
ATOM     29  CB  LEU     4       2.614   5.830  12.283  1.00 94.49           C  
ATOM     30  O   LEU     4       1.978   3.420  10.640  1.00 94.56           O  
ATOM     31  CG  LEU     4       3.458   6.573  11.245  1.00 92.05           C  
ATOM     32  CD1 LEU     4       2.800   7.899  10.879  1.00 87.06           C  
ATOM     33  CD2 LEU     4       4.872   6.797  11.768  1.00 86.68           C  
ATOM     34  N   SER     5       0.771   4.896   9.532  1.00 94.75           N  
ATOM     35  CA  SER     5       0.807   4.169   8.268  1.00 94.82           C  
ATOM     36  C   SER     5       1.638   4.910   7.226  1.00 94.55           C  
ATOM     37  CB  SER     5      -0.610   3.946   7.737  1.00 94.27           C  
ATOM     38  O   SER     5       1.395   6.088   6.955  1.00 93.90           O  
ATOM     39  OG  SER     5      -0.583   3.202   6.531  1.00 90.20           O  
ATOM     40  N   ILE     6       2.563   4.192   6.623  1.00 93.82           N  
ATOM     41  CA  ILE     6       3.494   4.819   5.691  1.00 93.68           C  
ATOM     42  C   ILE     6       3.440   4.099   4.345  1.00 93.58           C  
ATOM     43  CB  ILE     6       4.937   4.815   6.243  1.00 92.45           C  
ATOM     44  O   ILE     6       3.421   2.867   4.294  1.00 92.78           O  
ATOM     45  CG1 ILE     6       5.010   5.611   7.552  1.00 82.44           C  
ATOM     46  CG2 ILE     6       5.914   5.375   5.206  1.00 82.39           C  
ATOM     47  CD1 ILE     6       6.401   5.663   8.168  1.00 77.62           C  
ATOM     48  N   ASP     7       3.451   4.875   3.310  1.00 92.63           N  
ATOM     49  CA  ASP     7       3.554   4.390   1.937  1.00 92.39           C  
ATOM     50  C   ASP     7       4.593   5.186   1.151  1.00 91.83           C  
ATOM     51  CB  ASP     7       2.195   4.466   1.238  1.00 91.54           C  
ATOM     52  O   ASP     7       4.439   6.393   0.952  1.00 90.56           O  
ATOM     53  CG  ASP     7       2.235   3.960  -0.193  1.00 89.25           C  
ATOM     54  OD1 ASP     7       2.700   2.823  -0.426  1.00 86.65           O  
ATOM     55  OD2 ASP     7       1.801   4.706  -1.097  1.00 86.69           O  
ATOM     56  N   THR     8       5.575   4.459   0.670  1.00 90.35           N  
ATOM     57  CA  THR     8       6.617   5.070  -0.147  1.00 89.84           C  
ATOM     58  C   THR     8       6.725   4.369  -1.498  1.00 88.99           C  
ATOM     59  CB  THR     8       7.981   5.031   0.566  1.00 88.98           C  
ATOM     60  O   THR     8       7.774   4.415  -2.145  1.00 86.93           O  
ATOM     61  CG2 THR     8       7.944   5.823   1.869  1.00 86.05           C  
ATOM     62  OG1 THR     8       8.322   3.670   0.857  1.00 87.35           O  
ATOM     63  N   SER     9       5.737   3.677  -1.945  1.00 88.65           N  
ATOM     64  CA  SER     9       5.785   2.756  -3.076  1.00 88.11           C  
ATOM     65  C   SER     9       6.056   3.498  -4.381  1.00 87.17           C  
ATOM     66  CB  SER     9       4.475   1.974  -3.187  1.00 87.06           C  
ATOM     67  O   SER     9       6.630   2.933  -5.314  1.00 84.63           O  
ATOM     68  OG  SER     9       3.365   2.854  -3.215  1.00 82.20           O  
ATOM     69  N   PHE    10       5.707   4.673  -4.504  1.00 85.29           N  
ATOM     70  CA  PHE    10       5.854   5.409  -5.754  1.00 84.30           C  
ATOM     71  C   PHE    10       6.627   6.703  -5.533  1.00 83.32           C  
ATOM     72  CB  PHE    10       4.482   5.715  -6.364  1.00 83.20           C  
ATOM     73  O   PHE    10       7.613   6.725  -4.793  1.00 78.79           O  
ATOM     74  CG  PHE    10       3.745   4.494  -6.845  1.00 82.40           C  
ATOM     75  CD1 PHE    10       4.038   3.930  -8.081  1.00 79.15           C  
ATOM     76  CD2 PHE    10       2.760   3.909  -6.060  1.00 79.59           C  
ATOM     77  CE1 PHE    10       3.358   2.800  -8.528  1.00 78.74           C  
ATOM     78  CE2 PHE    10       2.076   2.780  -6.501  1.00 78.77           C  
ATOM     79  CZ  PHE    10       2.376   2.227  -7.736  1.00 76.36           C  
ATOM     80  N   SER    11       6.384   7.741  -6.294  1.00 81.18           N  
ATOM     81  CA  SER    11       7.164   8.973  -6.242  1.00 80.63           C  
ATOM     82  C   SER    11       6.668   9.895  -5.132  1.00 80.73           C  
ATOM     83  CB  SER    11       7.106   9.702  -7.585  1.00 78.05           C  
ATOM     84  O   SER    11       7.015  11.078  -5.099  1.00 77.75           O  
ATOM     85  OG  SER    11       5.768   9.814  -8.039  1.00 70.68           O  
ATOM     86  N   PHE    12       5.914   9.286  -4.240  1.00 81.65           N  
ATOM     87  CA  PHE    12       5.378  10.095  -3.152  1.00 82.11           C  
ATOM     88  C   PHE    12       5.677   9.454  -1.803  1.00 82.62           C  
ATOM     89  CB  PHE    12       3.867  10.288  -3.319  1.00 80.16           C  
ATOM     90  O   PHE    12       5.775   8.229  -1.699  1.00 81.35           O  
ATOM     91  CG  PHE    12       3.485  11.035  -4.568  1.00 76.06           C  
ATOM     92  CD1 PHE    12       3.371  12.420  -4.558  1.00 71.98           C  
ATOM     93  CD2 PHE    12       3.238  10.353  -5.752  1.00 72.47           C  
ATOM     94  CE1 PHE    12       3.017  13.115  -5.713  1.00 70.26           C  
ATOM     95  CE2 PHE    12       2.884  11.040  -6.909  1.00 70.86           C  
ATOM     96  CZ  PHE    12       2.773  12.421  -6.887  1.00 66.95           C  
ATOM     97  N   ILE    13       5.929  10.393  -0.838  1.00 86.48           N  
ATOM     98  CA  ILE    13       5.921   9.976   0.560  1.00 86.64           C  
ATOM     99  C   ILE    13       4.556  10.267   1.178  1.00 86.48           C  
ATOM    100  CB  ILE    13       7.036  10.681   1.366  1.00 85.16           C  
ATOM    101  O   ILE    13       4.157  11.428   1.299  1.00 84.87           O  
ATOM    102  CG1 ILE    13       8.410  10.363   0.766  1.00 81.91           C  
ATOM    103  CG2 ILE    13       6.974  10.274   2.841  1.00 81.68           C  
ATOM    104  CD1 ILE    13       9.536  11.235   1.304  1.00 78.84           C  
ATOM    105  N   ASN    14       3.893   9.183   1.462  1.00 88.80           N  
ATOM    106  CA  ASN    14       2.561   9.269   2.053  1.00 89.00           C  
ATOM    107  C   ASN    14       2.512   8.600   3.424  1.00 89.58           C  
ATOM    108  CB  ASN    14       1.519   8.647   1.122  1.00 86.05           C  
ATOM    109  O   ASN    14       2.987   7.475   3.588  1.00 88.52           O  
ATOM    110  CG  ASN    14       0.100   8.851   1.614  1.00 74.71           C  
ATOM    111  ND2 ASN    14      -0.873   8.486   0.788  1.00 65.30           N  
ATOM    112  OD1 ASN    14      -0.120   9.332   2.729  1.00 66.52           O  
ATOM    113  N   PHE    15       2.062   9.352   4.407  1.00 91.24           N  
ATOM    114  CA  PHE    15       1.780   8.680   5.670  1.00 91.56           C  
ATOM    115  C   PHE    15       0.515   9.240   6.310  1.00 91.77           C  
ATOM    116  CB  PHE    15       2.962   8.824   6.633  1.00 90.08           C  
ATOM    117  O   PHE    15       0.102  10.361   6.004  1.00 90.81           O  
ATOM    118  CG  PHE    15       3.273  10.249   7.004  1.00 86.59           C  
ATOM    119  CD1 PHE    15       4.185  10.991   6.264  1.00 82.08           C  
ATOM    120  CD2 PHE    15       2.654  10.845   8.095  1.00 82.23           C  
ATOM    121  CE1 PHE    15       4.475  12.310   6.605  1.00 80.40           C  
ATOM    122  CE2 PHE    15       2.938  12.163   8.442  1.00 79.53           C  
ATOM    123  CZ  PHE    15       3.850  12.893   7.697  1.00 78.30           C  
ATOM    124  N   SER    16      -0.115   8.445   7.083  1.00 93.49           N  
ATOM    125  CA  SER    16      -1.364   8.769   7.764  1.00 93.58           C  
ATOM    126  C   SER    16      -1.346   8.290   9.212  1.00 93.84           C  
ATOM    127  CB  SER    16      -2.553   8.149   7.029  1.00 92.48           C  
ATOM    128  O   SER    16      -0.631   7.343   9.549  1.00 93.38           O  
ATOM    129  OG  SER    16      -2.638   8.644   5.704  1.00 78.88           O  
ATOM    130  N   VAL    17      -2.071   9.026   9.981  1.00 93.75           N  
ATOM    131  CA  VAL    17      -2.326   8.623  11.360  1.00 93.91           C  
ATOM    132  C   VAL    17      -3.779   8.174  11.507  1.00 93.93           C  
ATOM    133  CB  VAL    17      -2.019   9.768  12.352  1.00 93.23           C  
ATOM    134  O   VAL    17      -4.702   8.914  11.159  1.00 93.44           O  
ATOM    135  CG1 VAL    17      -2.324   9.337  13.785  1.00 91.30           C  
ATOM    136  CG2 VAL    17      -0.563  10.209  12.221  1.00 91.15           C  
ATOM    137  N   ILE    18      -3.919   6.975  12.022  1.00 94.65           N  
ATOM    138  CA  ILE    18      -5.240   6.404  12.261  1.00 94.56           C  
ATOM    139  C   ILE    18      -5.502   6.322  13.763  1.00 94.21           C  
ATOM    140  CB  ILE    18      -5.377   5.007  11.616  1.00 93.85           C  
ATOM    141  O   ILE    18      -4.691   5.772  14.512  1.00 93.28           O  
ATOM    142  CG1 ILE    18      -4.873   5.035  10.169  1.00 89.55           C  
ATOM    143  CG2 ILE    18      -6.829   4.522  11.681  1.00 89.30           C  
ATOM    144  CD1 ILE    18      -5.653   5.974   9.259  1.00 85.21           C  
ATOM    145  N   GLU    19      -6.643   6.869  14.128  1.00 94.19           N  
ATOM    146  CA  GLU    19      -7.139   6.767  15.497  1.00 93.73           C  
ATOM    147  C   GLU    19      -8.589   6.292  15.525  1.00 93.03           C  
ATOM    148  CB  GLU    19      -7.013   8.113  16.216  1.00 91.90           C  
ATOM    149  O   GLU    19      -9.467   6.924  14.933  1.00 91.39           O  
ATOM    150  CG  GLU    19      -5.578   8.597  16.366  1.00 83.32           C  
ATOM    151  CD  GLU    19      -5.468   9.932  17.087  1.00 79.99           C  
ATOM    152  OE1 GLU    19      -5.997  10.058  18.214  1.00 76.98           O  
ATOM    153  OE2 GLU    19      -4.848  10.859  16.518  1.00 76.81           O  
ATOM    154  N   GLU    20      -8.745   5.153  16.227  1.00 89.87           N  
ATOM    155  CA  GLU    20     -10.086   4.590  16.351  1.00 88.71           C  
ATOM    156  C   GLU    20     -10.745   4.425  14.984  1.00 88.68           C  
ATOM    157  CB  GLU    20     -10.957   5.470  17.252  1.00 85.33           C  
ATOM    158  O   GLU    20     -11.864   4.894  14.768  1.00 85.78           O  
ATOM    159  CG  GLU    20     -10.424   5.617  18.669  1.00 76.10           C  
ATOM    160  CD  GLU    20     -10.383   4.304  19.435  1.00 71.78           C  
ATOM    161  OE1 GLU    20     -11.240   3.427  19.181  1.00 68.82           O  
ATOM    162  OE2 GLU    20      -9.488   4.151  20.296  1.00 66.83           O  
ATOM    163  N   GLU    21     -10.003   3.965  14.024  1.00 88.48           N  
ATOM    164  CA  GLU    21     -10.457   3.596  12.686  1.00 87.83           C  
ATOM    165  C   GLU    21     -10.681   4.832  11.819  1.00 86.85           C  
ATOM    166  CB  GLU    21     -11.742   2.768  12.763  1.00 84.65           C  
ATOM    167  O   GLU    21     -11.254   4.738  10.731  1.00 83.40           O  
ATOM    168  CG  GLU    21     -11.538   1.367  13.321  1.00 77.11           C  
ATOM    169  CD  GLU    21     -12.785   0.501  13.239  1.00 73.90           C  
ATOM    170  OE1 GLU    21     -13.821   0.976  12.720  1.00 71.32           O  
ATOM    171  OE2 GLU    21     -12.727  -0.661  13.698  1.00 70.20           O  
ATOM    172  N   LYS    22     -10.275   5.978  12.364  1.00 92.61           N  
ATOM    173  CA  LYS    22     -10.416   7.232  11.629  1.00 92.74           C  
ATOM    174  C   LYS    22      -9.052   7.809  11.261  1.00 93.22           C  
ATOM    175  CB  LYS    22     -11.212   8.248  12.448  1.00 90.66           C  
ATOM    176  O   LYS    22      -8.111   7.747  12.055  1.00 92.72           O  
ATOM    177  CG  LYS    22     -12.637   7.815  12.757  1.00 80.25           C  
ATOM    178  CD  LYS    22     -13.355   8.835  13.632  1.00 77.01           C  
ATOM    179  CE  LYS    22     -14.751   8.362  14.014  1.00 70.48           C  
ATOM    180  NZ  LYS    22     -15.432   9.328  14.926  1.00 65.61           N  
ATOM    181  N   VAL    23      -9.042   8.357  10.070  1.00 92.62           N  
ATOM    182  CA  VAL    23      -7.844   9.074   9.648  1.00 92.93           C  
ATOM    183  C   VAL    23      -7.801  10.447  10.316  1.00 92.50           C  
ATOM    184  CB  VAL    23      -7.785   9.227   8.111  1.00 91.54           C  
ATOM    185  O   VAL    23      -8.674  11.286  10.081  1.00 91.02           O  
ATOM    186  CG1 VAL    23      -6.504   9.943   7.688  1.00 85.75           C  
ATOM    187  CG2 VAL    23      -7.886   7.861   7.436  1.00 84.83           C  
ATOM    188  N   THR    24      -6.840  10.698  11.155  1.00 93.72           N  
ATOM    189  CA  THR    24      -6.784  11.968  11.870  1.00 93.49           C  
ATOM    190  C   THR    24      -5.714  12.878  11.273  1.00 92.68           C  
ATOM    191  CB  THR    24      -6.501  11.754  13.368  1.00 92.49           C  
ATOM    192  O   THR    24      -5.689  14.079  11.548  1.00 90.62           O  
ATOM    193  CG2 THR    24      -7.655  11.022  14.046  1.00 84.48           C  
ATOM    194  OG1 THR    24      -5.305  10.978  13.517  1.00 85.53           O  
ATOM    195  N   PHE    25      -4.890  12.305  10.479  1.00 91.60           N  
ATOM    196  CA  PHE    25      -3.853  13.058   9.785  1.00 91.90           C  
ATOM    197  C   PHE    25      -3.448  12.359   8.493  1.00 91.66           C  
ATOM    198  CB  PHE    25      -2.628  13.245  10.686  1.00 90.98           C  
ATOM    199  O   PHE    25      -3.353  11.130   8.449  1.00 90.51           O  
ATOM    200  CG  PHE    25      -1.537  14.074  10.064  1.00 86.88           C  
ATOM    201  CD1 PHE    25      -1.656  15.456   9.981  1.00 81.84           C  
ATOM    202  CD2 PHE    25      -0.392  13.471   9.561  1.00 82.45           C  
ATOM    203  CE1 PHE    25      -0.648  16.226   9.405  1.00 82.51           C  
ATOM    204  CE2 PHE    25       0.620  14.234   8.984  1.00 83.29           C  
ATOM    205  CZ  PHE    25       0.489  15.611   8.906  1.00 80.50           C  
ATOM    206  N   LEU    26      -3.283  13.111   7.506  1.00 91.11           N  
ATOM    207  CA  LEU    26      -2.826  12.611   6.214  1.00 91.02           C  
ATOM    208  C   LEU    26      -1.791  13.550   5.603  1.00 89.81           C  
ATOM    209  CB  LEU    26      -4.008  12.442   5.256  1.00 89.00           C  
ATOM    210  O   LEU    26      -2.024  14.756   5.503  1.00 86.95           O  
ATOM    211  CG  LEU    26      -3.670  11.977   3.838  1.00 82.87           C  
ATOM    212  CD1 LEU    26      -3.163  10.539   3.859  1.00 74.98           C  
ATOM    213  CD2 LEU    26      -4.887  12.108   2.928  1.00 75.41           C  
ATOM    214  N   HIS    27      -0.667  12.965   5.245  1.00 89.85           N  
ATOM    215  CA  HIS    27       0.377  13.698   4.537  1.00 89.48           C  
ATOM    216  C   HIS    27       0.670  13.066   3.180  1.00 88.66           C  
ATOM    217  CB  HIS    27       1.655  13.755   5.376  1.00 87.73           C  
ATOM    218  O   HIS    27       0.759  11.841   3.067  1.00 86.32           O  
ATOM    219  CG  HIS    27       2.718  14.630   4.791  1.00 80.79           C  
ATOM    220  CD2 HIS    27       3.030  15.927   5.024  1.00 74.57           C  
ATOM    221  ND1 HIS    27       3.608  14.184   3.838  1.00 71.86           N  
ATOM    222  CE1 HIS    27       4.424  15.172   3.510  1.00 73.62           C  
ATOM    223  NE2 HIS    27       4.094  16.240   4.216  1.00 71.57           N  
ATOM    224  N   TYR    28       0.828  13.925   2.273  1.00 85.58           N  
ATOM    225  CA  TYR    28       1.079  13.511   0.897  1.00 85.26           C  
ATOM    226  C   TYR    28       2.054  14.461   0.211  1.00 84.05           C  
ATOM    227  CB  TYR    28      -0.231  13.447   0.107  1.00 82.59           C  
ATOM    228  O   TYR    28       1.727  15.624  -0.035  1.00 80.07           O  
ATOM    229  CG  TYR    28      -0.144  12.610  -1.146  1.00 77.19           C  
ATOM    230  CD1 TYR    28      -0.223  11.221  -1.086  1.00 71.34           C  
ATOM    231  CD2 TYR    28       0.018  13.206  -2.392  1.00 71.62           C  
ATOM    232  CE1 TYR    28      -0.141  10.445  -2.238  1.00 70.67           C  
ATOM    233  CE2 TYR    28       0.101  12.441  -3.550  1.00 70.19           C  
ATOM    234  OH  TYR    28       0.101  10.300  -4.607  1.00 58.28           O  
ATOM    235  CZ  TYR    28       0.020  11.063  -3.463  1.00 69.05           C  
ATOM    236  N   LEU    29       3.354  13.957  -0.067  1.00 84.74           N  
ATOM    237  CA  LEU    29       4.413  14.797  -0.615  1.00 84.54           C  
ATOM    238  C   LEU    29       5.166  14.068  -1.723  1.00 84.53           C  
ATOM    239  CB  LEU    29       5.387  15.219   0.488  1.00 82.65           C  
ATOM    240  O   LEU    29       5.566  12.915  -1.552  1.00 82.60           O  
ATOM    241  CG  LEU    29       6.579  16.071   0.050  1.00 76.90           C  
ATOM    242  CD1 LEU    29       6.124  17.488  -0.284  1.00 71.50           C  
ATOM    243  CD2 LEU    29       7.650  16.091   1.136  1.00 71.87           C  
ATOM    244  N   LYS    30       5.395  14.698  -2.810  1.00 81.91           N  
ATOM    245  CA  LYS    30       6.240  14.151  -3.867  1.00 81.74           C  
ATOM    246  C   LYS    30       7.705  14.121  -3.439  1.00 81.75           C  
ATOM    247  CB  LYS    30       6.086  14.963  -5.153  1.00 78.80           C  
ATOM    248  O   LYS    30       8.266  15.149  -3.053  1.00 79.14           O  
ATOM    249  CG  LYS    30       6.703  14.306  -6.379  1.00 71.73           C  
ATOM    250  CD  LYS    30       6.316  15.035  -7.659  1.00 68.66           C  
ATOM    251  CE  LYS    30       6.882  14.343  -8.891  1.00 60.46           C  
ATOM    252  NZ  LYS    30       6.475  15.034 -10.151  1.00 53.07           N  
ATOM    253  N   SER    31       8.360  13.011  -3.521  1.00 78.09           N  
ATOM    254  CA  SER    31       9.696  12.833  -2.963  1.00 77.28           C  
ATOM    255  C   SER    31      10.772  13.076  -4.015  1.00 76.72           C  
ATOM    256  CB  SER    31       9.850  11.427  -2.379  1.00 74.46           C  
ATOM    257  O   SER    31      11.949  13.235  -3.683  1.00 71.25           O  
ATOM    258  OG  SER    31       9.818  10.450  -3.406  1.00 71.81           O  
ATOM    259  N   ASN    32      10.477  13.178  -5.324  1.00 75.39           N  
ATOM    260  CA  ASN    32      11.454  13.351  -6.394  1.00 75.29           C  
ATOM    261  C   ASN    32      12.688  12.482  -6.173  1.00 74.88           C  
ATOM    262  CB  ASN    32      11.856  14.822  -6.521  1.00 69.64           C  
ATOM    263  O   ASN    32      13.817  12.970  -6.246  1.00 70.45           O  
ATOM    264  CG  ASN    32      10.747  15.683  -7.092  1.00 63.38           C  
ATOM    265  ND2 ASN    32      10.794  16.979  -6.805  1.00 59.79           N  
ATOM    266  OD1 ASN    32       9.854  15.188  -7.786  1.00 59.46           O  
ATOM    267  N   LYS    33      12.575  11.229  -5.764  1.00 71.72           N  
ATOM    268  CA  LYS    33      13.598  10.206  -5.570  1.00 71.75           C  
ATOM    269  C   LYS    33      14.480  10.531  -4.367  1.00 73.84           C  
ATOM    270  CB  LYS    33      14.459  10.061  -6.826  1.00 66.03           C  
ATOM    271  O   LYS    33      15.598  10.024  -4.255  1.00 70.95           O  
ATOM    272  CG  LYS    33      13.688   9.597  -8.053  1.00 61.48           C  
ATOM    273  CD  LYS    33      14.607   9.419  -9.255  1.00 61.20           C  
ATOM    274  CE  LYS    33      13.830   9.001 -10.497  1.00 52.47           C  
ATOM    275  NZ  LYS    33      14.725   8.844 -11.683  1.00 44.65           N  
ATOM    276  N   LYS    34      14.074  11.338  -3.531  1.00 80.26           N  
ATOM    277  CA  LYS    34      14.830  11.695  -2.334  1.00 81.01           C  
ATOM    278  C   LYS    34      14.127  11.201  -1.073  1.00 81.91           C  
ATOM    279  CB  LYS    34      15.036  13.208  -2.261  1.00 76.76           C  
ATOM    280  O   LYS    34      14.178  11.857  -0.030  1.00 78.56           O  
ATOM    281  CG  LYS    34      15.908  13.769  -3.375  1.00 71.71           C  
ATOM    282  CD  LYS    34      16.167  15.258  -3.187  1.00 68.72           C  
ATOM    283  CE  LYS    34      17.096  15.805  -4.263  1.00 62.45           C  
ATOM    284  NZ  LYS    34      17.433  17.241  -4.026  1.00 52.95           N  
ATOM    285  N   THR    35      13.498  10.068  -1.241  1.00 81.86           N  
ATOM    286  CA  THR    35      12.698   9.524  -0.148  1.00 82.94           C  
ATOM    287  C   THR    35      13.546   9.354   1.109  1.00 84.06           C  
ATOM    288  CB  THR    35      12.071   8.172  -0.535  1.00 80.89           C  
ATOM    289  O   THR    35      13.120   9.721   2.206  1.00 82.79           O  
ATOM    290  CG2 THR    35      11.184   7.638   0.585  1.00 76.20           C  
ATOM    291  OG1 THR    35      11.279   8.341  -1.718  1.00 77.58           O  
ATOM    292  N   LEU    36      14.716   8.843   1.003  1.00 84.55           N  
ATOM    293  CA  LEU    36      15.589   8.556   2.136  1.00 84.57           C  
ATOM    294  C   LEU    36      15.918   9.832   2.905  1.00 83.94           C  
ATOM    295  CB  LEU    36      16.881   7.885   1.661  1.00 82.06           C  
ATOM    296  O   LEU    36      15.990   9.818   4.135  1.00 81.58           O  
ATOM    297  CG  LEU    36      17.869   7.469   2.752  1.00 75.76           C  
ATOM    298  CD1 LEU    36      17.260   6.382   3.632  1.00 69.55           C  
ATOM    299  CD2 LEU    36      19.179   6.992   2.134  1.00 70.28           C  
ATOM    300  N   GLU    37      16.037  10.836   2.221  1.00 86.28           N  
ATOM    301  CA  GLU    37      16.413  12.105   2.838  1.00 86.17           C  
ATOM    302  C   GLU    37      15.195  12.818   3.418  1.00 86.14           C  
ATOM    303  CB  GLU    37      17.118  13.008   1.823  1.00 83.55           C  
ATOM    304  O   GLU    37      15.265  13.389   4.508  1.00 84.15           O  
ATOM    305  CG  GLU    37      18.439  12.449   1.315  1.00 74.47           C  
ATOM    306  CD  GLU    37      19.077  13.306   0.233  1.00 70.19           C  
ATOM    307  OE1 GLU    37      18.594  14.435  -0.011  1.00 67.16           O  
ATOM    308  OE2 GLU    37      20.068  12.844  -0.376  1.00 63.41           O  
ATOM    309  N   LEU    38      14.184  12.741   2.756  1.00 86.71           N  
ATOM    310  CA  LEU    38      13.020  13.564   3.070  1.00 86.96           C  
ATOM    311  C   LEU    38      12.214  12.953   4.211  1.00 87.30           C  
ATOM    312  CB  LEU    38      12.132  13.730   1.834  1.00 85.07           C  
ATOM    313  O   LEU    38      11.651  13.677   5.036  1.00 86.11           O  
ATOM    314  CG  LEU    38      12.675  14.633   0.725  1.00 79.84           C  
ATOM    315  CD1 LEU    38      11.730  14.628  -0.472  1.00 74.53           C  
ATOM    316  CD2 LEU    38      12.882  16.052   1.244  1.00 75.06           C  
ATOM    317  N   LEU    39      12.243  11.669   4.298  1.00 85.83           N  
ATOM    318  CA  LEU    39      11.372  11.012   5.267  1.00 86.18           C  
ATOM    319  C   LEU    39      11.754  11.400   6.692  1.00 86.57           C  
ATOM    320  CB  LEU    39      11.439   9.492   5.104  1.00 84.14           C  
ATOM    321  O   LEU    39      10.923  11.912   7.445  1.00 85.38           O  
ATOM    322  CG  LEU    39      10.461   8.675   5.951  1.00 79.52           C  
ATOM    323  CD1 LEU    39       9.023   9.049   5.608  1.00 74.99           C  
ATOM    324  CD2 LEU    39      10.694   7.182   5.747  1.00 75.44           C  
ATOM    325  N   PRO    40      12.974  11.263   7.101  1.00 87.04           N  
ATOM    326  CA  PRO    40      13.304  11.700   8.460  1.00 86.85           C  
ATOM    327  C   PRO    40      13.086  13.196   8.668  1.00 86.70           C  
ATOM    328  CB  PRO    40      14.786  11.340   8.596  1.00 85.31           C  
ATOM    329  O   PRO    40      12.651  13.617   9.743  1.00 85.37           O  
ATOM    330  CG  PRO    40      15.042  10.357   7.499  1.00 82.10           C  
ATOM    331  CD  PRO    40      14.040  10.591   6.405  1.00 81.52           C  
ATOM    332  N   LYS    41      13.316  13.988   7.698  1.00 87.88           N  
ATOM    333  CA  LYS    41      13.163  15.437   7.794  1.00 87.73           C  
ATOM    334  C   LYS    41      11.706  15.822   8.033  1.00 87.95           C  
ATOM    335  CB  LYS    41      13.684  16.117   6.526  1.00 85.46           C  
ATOM    336  O   LYS    41      11.414  16.679   8.869  1.00 86.70           O  
ATOM    337  CG  LYS    41      15.201  16.183   6.437  1.00 76.11           C  
ATOM    338  CD  LYS    41      15.657  16.929   5.190  1.00 71.68           C  
ATOM    339  CE  LYS    41      17.175  16.968   5.084  1.00 63.83           C  
ATOM    340  NZ  LYS    41      17.626  17.649   3.833  1.00 56.91           N  
ATOM    341  N   ILE    42      10.869  15.182   7.311  1.00 87.44           N  
ATOM    342  CA  ILE    42       9.444  15.468   7.442  1.00 87.73           C  
ATOM    343  C   ILE    42       8.967  15.084   8.841  1.00 88.14           C  
ATOM    344  CB  ILE    42       8.617  14.721   6.371  1.00 86.01           C  
ATOM    345  O   ILE    42       8.222  15.833   9.477  1.00 87.13           O  
ATOM    346  CG1 ILE    42       8.906  15.294   4.979  1.00 78.39           C  
ATOM    347  CG2 ILE    42       7.122  14.795   6.695  1.00 77.42           C  
ATOM    348  CD1 ILE    42       8.438  14.406   3.835  1.00 74.66           C  
ATOM    349  N   PHE    43       9.451  14.003   9.343  1.00 88.54           N  
ATOM    350  CA  PHE    43       9.026  13.562  10.667  1.00 88.64           C  
ATOM    351  C   PHE    43       9.555  14.500  11.745  1.00 88.40           C  
ATOM    352  CB  PHE    43       9.501  12.131  10.936  1.00 87.50           C  
ATOM    353  O   PHE    43       8.853  14.802  12.712  1.00 87.07           O  
ATOM    354  CG  PHE    43       8.571  11.073  10.407  1.00 85.30           C  
ATOM    355  CD1 PHE    43       8.012  10.130  11.260  1.00 81.90           C  
ATOM    356  CD2 PHE    43       8.256  11.022   9.055  1.00 81.89           C  
ATOM    357  CE1 PHE    43       7.151   9.149  10.773  1.00 81.72           C  
ATOM    358  CE2 PHE    43       7.396  10.045   8.561  1.00 81.23           C  
ATOM    359  CZ  PHE    43       6.846   9.109   9.422  1.00 78.85           C  
ATOM    360  N   GLU    44      10.723  14.969  11.538  1.00 89.47           N  
ATOM    361  CA  GLU    44      11.285  15.953  12.460  1.00 89.15           C  
ATOM    362  C   GLU    44      10.501  17.261  12.415  1.00 89.09           C  
ATOM    363  CB  GLU    44      12.759  16.211  12.138  1.00 87.36           C  
ATOM    364  O   GLU    44      10.150  17.816  13.459  1.00 87.74           O  
ATOM    365  CG  GLU    44      13.457  17.120  13.139  1.00 79.66           C  
ATOM    366  CD  GLU    44      14.936  17.312  12.846  1.00 75.60           C  
ATOM    367  OE1 GLU    44      15.394  16.914  11.751  1.00 72.73           O  
ATOM    368  OE2 GLU    44      15.643  17.863  13.719  1.00 69.98           O  
ATOM    369  N   GLU    45      10.156  17.721  11.253  1.00 88.95           N  
ATOM    370  CA  GLU    45       9.451  18.985  11.068  1.00 88.82           C  
ATOM    371  C   GLU    45       8.041  18.920  11.648  1.00 88.83           C  
ATOM    372  CB  GLU    45       9.392  19.357   9.584  1.00 86.86           C  
ATOM    373  O   GLU    45       7.553  19.898  12.218  1.00 87.51           O  
ATOM    374  CG  GLU    45      10.723  19.826   9.015  1.00 78.23           C  
ATOM    375  CD  GLU    45      10.668  20.119   7.524  1.00 73.66           C  
ATOM    376  OE1 GLU    45       9.603  19.905   6.902  1.00 71.51           O  
ATOM    377  OE2 GLU    45      11.699  20.567   6.973  1.00 67.48           O  
ATOM    378  N   LEU    46       7.464  17.741  11.489  1.00 87.83           N  
ATOM    379  CA  LEU    46       6.088  17.584  11.946  1.00 87.76           C  
ATOM    380  C   LEU    46       6.046  17.067  13.380  1.00 87.59           C  
ATOM    381  CB  LEU    46       5.322  16.631  11.024  1.00 86.63           C  
ATOM    382  O   LEU    46       4.969  16.793  13.914  1.00 85.80           O  
ATOM    383  CG  LEU    46       5.081  17.118   9.595  1.00 84.54           C  
ATOM    384  CD1 LEU    46       4.412  16.026   8.768  1.00 81.24           C  
ATOM    385  CD2 LEU    46       4.236  18.388   9.597  1.00 81.42           C  
ATOM    386  N   CYS    47       7.247  16.848  13.948  1.00 88.07           N  
ATOM    387  CA  CYS    47       7.396  16.398  15.327  1.00 88.32           C  
ATOM    388  C   CYS    47       6.699  15.060  15.543  1.00 87.80           C  
ATOM    389  CB  CYS    47       6.833  17.439  16.294  1.00 85.17           C  
ATOM    390  O   CYS    47       6.034  14.858  16.560  1.00 85.05           O  
ATOM    391  SG  CYS    47       7.696  19.024  16.242  1.00 80.92           S  
ATOM    392  N   ILE    48       6.770  14.276  14.612  1.00 88.66           N  
ATOM    393  CA  ILE    48       6.241  12.919  14.687  1.00 88.47           C  
ATOM    394  C   ILE    48       7.256  12.006  15.371  1.00 87.97           C  
ATOM    395  CB  ILE    48       5.887  12.371  13.286  1.00 86.92           C  
ATOM    396  O   ILE    48       8.382  11.850  14.892  1.00 85.87           O  
ATOM    397  CG1 ILE    48       4.772  13.210  12.651  1.00 80.96           C  
ATOM    398  CG2 ILE    48       5.485  10.896  13.368  1.00 80.44           C  
ATOM    399  CD1 ILE    48       4.445  12.820  11.216  1.00 77.42           C  
ATOM    400  N   ARG    49       6.854  11.441  16.461  1.00 90.61           N  
ATOM    401  CA  ARG    49       7.688  10.530  17.238  1.00 90.74           C  
ATOM    402  C   ARG    49       7.102   9.122  17.245  1.00 91.43           C  
ATOM    403  CB  ARG    49       7.846  11.038  18.673  1.00 88.43           C  
ATOM    404  O   ARG    49       5.951   8.925  17.642  1.00 90.80           O  
ATOM    405  CG  ARG    49       8.427  12.440  18.769  1.00 79.00           C  
ATOM    406  CD  ARG    49       9.926  12.449  18.502  1.00 74.95           C  
ATOM    407  NE  ARG    49      10.524  13.739  18.833  1.00 69.41           N  
ATOM    408  NH1 ARG    49      10.975  14.324  16.644  1.00 54.95           N  
ATOM    409  NH2 ARG    49      11.531  15.747  18.354  1.00 50.22           N  
ATOM    410  CZ  ARG    49      11.009  14.601  17.943  1.00 67.00           C  
ATOM    411  N   PRO    50       7.933   8.217  16.829  1.00 90.41           N  
ATOM    412  CA  PRO    50       7.407   6.855  16.713  1.00 90.98           C  
ATOM    413  C   PRO    50       6.887   6.308  18.040  1.00 91.42           C  
ATOM    414  CB  PRO    50       8.617   6.051  16.228  1.00 89.24           C  
ATOM    415  O   PRO    50       5.989   5.461  18.053  1.00 90.77           O  
ATOM    416  CG  PRO    50       9.795   6.926  16.511  1.00 84.60           C  
ATOM    417  CD  PRO    50       9.330   8.353  16.555  1.00 83.06           C  
ATOM    418  N   GLU    51       7.317   6.807  19.166  1.00 92.16           N  
ATOM    419  CA  GLU    51       6.923   6.353  20.496  1.00 92.07           C  
ATOM    420  C   GLU    51       5.451   6.651  20.768  1.00 92.58           C  
ATOM    421  CB  GLU    51       7.798   7.007  21.569  1.00 89.69           C  
ATOM    422  O   GLU    51       4.822   5.994  21.600  1.00 91.79           O  
ATOM    423  CG  GLU    51       9.283   6.713  21.414  1.00 78.96           C  
ATOM    424  CD  GLU    51       9.980   7.642  20.432  1.00 73.65           C  
ATOM    425  OE1 GLU    51       9.337   8.597  19.940  1.00 69.60           O  
ATOM    426  OE2 GLU    51      11.177   7.412  20.152  1.00 66.42           O  
ATOM    427  N   ASN    52       4.932   7.581  20.026  1.00 92.83           N  
ATOM    428  CA  ASN    52       3.576   8.047  20.295  1.00 92.86           C  
ATOM    429  C   ASN    52       2.534   7.154  19.629  1.00 93.04           C  
ATOM    430  CB  ASN    52       3.405   9.496  19.835  1.00 91.41           C  
ATOM    431  O   ASN    52       1.331   7.383  19.770  1.00 92.21           O  
ATOM    432  CG  ASN    52       4.220  10.472  20.661  1.00 85.69           C  
ATOM    433  ND2 ASN    52       4.438  11.666  20.124  1.00 79.99           N  
ATOM    434  OD1 ASN    52       4.652  10.153  21.772  1.00 80.80           O  
ATOM    435  N   PHE    53       3.005   6.175  18.971  1.00 94.05           N  
ATOM    436  CA  PHE    53       2.075   5.316  18.248  1.00 94.34           C  
ATOM    437  C   PHE    53       2.014   3.930  18.881  1.00 94.30           C  
ATOM    438  CB  PHE    53       2.480   5.203  16.775  1.00 93.96           C  
ATOM    439  O   PHE    53       2.983   3.479  19.494  1.00 93.80           O  
ATOM    440  CG  PHE    53       2.441   6.511  16.033  1.00 93.37           C  
ATOM    441  CD1 PHE    53       1.242   7.011  15.540  1.00 91.70           C  
ATOM    442  CD2 PHE    53       3.604   7.242  15.828  1.00 91.53           C  
ATOM    443  CE1 PHE    53       1.202   8.222  14.852  1.00 91.09           C  
ATOM    444  CE2 PHE    53       3.572   8.452  15.142  1.00 91.24           C  
ATOM    445  CZ  PHE    53       2.371   8.940  14.654  1.00 90.91           C  
ATOM    446  N   ASP    54       0.885   3.296  18.750  1.00 94.99           N  
ATOM    447  CA  ASP    54       0.655   1.964  19.301  1.00 95.16           C  
ATOM    448  C   ASP    54       1.052   0.880  18.301  1.00 95.28           C  
ATOM    449  CB  ASP    54      -0.811   1.796  19.705  1.00 94.64           C  
ATOM    450  O   ASP    54       1.316  -0.261  18.687  1.00 94.94           O  
ATOM    451  CG  ASP    54      -1.262   2.816  20.736  1.00 93.12           C  
ATOM    452  OD1 ASP    54      -0.586   2.973  21.776  1.00 90.67           O  
ATOM    453  OD2 ASP    54      -2.305   3.466  20.508  1.00 90.92           O  
ATOM    454  N   ALA    55       1.025   1.194  17.058  1.00 95.49           N  
ATOM    455  CA  ALA    55       1.347   0.253  15.988  1.00 95.66           C  
ATOM    456  C   ALA    55       1.735   0.988  14.708  1.00 95.75           C  
ATOM    457  CB  ALA    55       0.166  -0.679  15.726  1.00 95.22           C  
ATOM    458  O   ALA    55       1.516   2.196  14.589  1.00 95.50           O  
ATOM    459  N   PHE    56       2.260   0.218  13.780  1.00 95.79           N  
ATOM    460  CA  PHE    56       2.706   0.764  12.504  1.00 95.91           C  
ATOM    461  C   PHE    56       2.148  -0.050  11.342  1.00 95.82           C  
ATOM    462  CB  PHE    56       4.236   0.795  12.436  1.00 95.49           C  
ATOM    463  O   PHE    56       1.856  -1.238  11.493  1.00 95.44           O  
ATOM    464  CG  PHE    56       4.877   1.573  13.553  1.00 94.26           C  
ATOM    465  CD1 PHE    56       4.906   2.962  13.525  1.00 91.56           C  
ATOM    466  CD2 PHE    56       5.452   0.914  14.633  1.00 91.27           C  
ATOM    467  CE1 PHE    56       5.499   3.684  14.558  1.00 91.15           C  
ATOM    468  CE2 PHE    56       6.046   1.629  15.669  1.00 91.10           C  
ATOM    469  CZ  PHE    56       6.070   3.014  15.629  1.00 90.21           C  
ATOM    470  N   ALA    57       1.962   0.589  10.233  1.00 95.46           N  
ATOM    471  CA  ALA    57       1.556  -0.050   8.984  1.00 95.54           C  
ATOM    472  C   ALA    57       2.423   0.424   7.820  1.00 95.45           C  
ATOM    473  CB  ALA    57       0.084   0.232   8.695  1.00 95.03           C  
ATOM    474  O   ALA    57       2.868   1.574   7.797  1.00 95.06           O  
ATOM    475  N   VAL    58       2.640  -0.509   6.857  1.00 95.26           N  
ATOM    476  CA  VAL    58       3.522  -0.118   5.763  1.00 95.28           C  
ATOM    477  C   VAL    58       3.110  -0.844   4.483  1.00 95.11           C  
ATOM    478  CB  VAL    58       5.002  -0.416   6.092  1.00 94.70           C  
ATOM    479  O   VAL    58       2.705  -2.008   4.525  1.00 94.53           O  
ATOM    480  CG1 VAL    58       5.221  -1.916   6.282  1.00 90.40           C  
ATOM    481  CG2 VAL    58       5.912   0.125   4.992  1.00 89.83           C  
ATOM    482  N   SER    59       3.239  -0.095   3.397  1.00 94.17           N  
ATOM    483  CA  SER    59       3.014  -0.684   2.081  1.00 94.05           C  
ATOM    484  C   SER    59       4.182  -1.572   1.665  1.00 93.70           C  
ATOM    485  CB  SER    59       2.795   0.409   1.034  1.00 93.13           C  
ATOM    486  O   SER    59       5.343  -1.183   1.803  1.00 92.79           O  
ATOM    487  OG  SER    59       2.632  -0.155  -0.256  1.00 84.01           O  
ATOM    488  N   VAL    60       3.864  -2.764   1.145  1.00 93.04           N  
ATOM    489  CA  VAL    60       4.916  -3.658   0.671  1.00 92.70           C  
ATOM    490  C   VAL    60       4.834  -3.792  -0.847  1.00 91.82           C  
ATOM    491  CB  VAL    60       4.820  -5.049   1.336  1.00 91.82           C  
ATOM    492  O   VAL    60       5.559  -4.590  -1.446  1.00 89.92           O  
ATOM    493  CG1 VAL    60       5.149  -4.960   2.825  1.00 88.44           C  
ATOM    494  CG2 VAL    60       3.430  -5.646   1.127  1.00 88.01           C  
ATOM    495  N   GLY    61       4.030  -2.907  -1.525  1.00 90.15           N  
ATOM    496  CA  GLY    61       3.989  -2.837  -2.977  1.00 90.22           C  
ATOM    497  C   GLY    61       2.653  -3.260  -3.557  1.00 89.78           C  
ATOM    498  O   GLY    61       1.726  -3.596  -2.816  1.00 86.95           O  
ATOM    499  N   VAL    62       2.668  -3.180  -5.009  1.00 90.39           N  
ATOM    500  CA  VAL    62       3.774  -3.002  -5.943  1.00 90.42           C  
ATOM    501  C   VAL    62       4.216  -1.540  -5.949  1.00 90.08           C  
ATOM    502  CB  VAL    62       3.389  -3.448  -7.371  1.00 88.97           C  
ATOM    503  O   VAL    62       3.470  -0.658  -5.516  1.00 88.39           O  
ATOM    504  CG1 VAL    62       3.068  -4.941  -7.402  1.00 81.39           C  
ATOM    505  CG2 VAL    62       2.204  -2.632  -7.883  1.00 80.28           C  
ATOM    506  N   GLY    63       5.453  -1.307  -6.240  1.00 87.97           N  
ATOM    507  CA  GLY    63       6.052   0.017  -6.299  1.00 87.80           C  
ATOM    508  C   GLY    63       7.535  -0.012  -6.619  1.00 87.66           C  
ATOM    509  O   GLY    63       8.087  -1.069  -6.930  1.00 86.35           O  
ATOM    510  N   TYR    64       8.094   1.183  -6.655  1.00 86.26           N  
ATOM    511  CA  TYR    64       9.537   1.245  -6.858  1.00 86.27           C  
ATOM    512  C   TYR    64      10.278   0.563  -5.714  1.00 86.47           C  
ATOM    513  CB  TYR    64       9.999   2.699  -6.987  1.00 85.35           C  
ATOM    514  O   TYR    64      10.105   0.928  -4.549  1.00 85.64           O  
ATOM    515  CG  TYR    64       9.501   3.386  -8.235  1.00 83.49           C  
ATOM    516  CD1 TYR    64       9.984   3.026  -9.491  1.00 81.21           C  
ATOM    517  CD2 TYR    64       8.549   4.397  -8.161  1.00 81.27           C  
ATOM    518  CE1 TYR    64       9.529   3.658 -10.645  1.00 80.23           C  
ATOM    519  CE2 TYR    64       8.087   5.035  -9.308  1.00 80.97           C  
ATOM    520  OH  TYR    64       8.129   5.288 -11.681  1.00 77.57           O  
ATOM    521  CZ  TYR    64       8.582   4.659 -10.543  1.00 76.98           C  
ATOM    522  N   LEU    65      11.106  -0.393  -6.071  1.00 84.83           N  
ATOM    523  CA  LEU    65      11.696  -1.294  -5.087  1.00 84.98           C  
ATOM    524  C   LEU    65      12.548  -0.522  -4.086  1.00 85.58           C  
ATOM    525  CB  LEU    65      12.545  -2.363  -5.780  1.00 82.88           C  
ATOM    526  O   LEU    65      12.485  -0.780  -2.881  1.00 84.74           O  
ATOM    527  CG  LEU    65      13.116  -3.462  -4.883  1.00 76.47           C  
ATOM    528  CD1 LEU    65      11.988  -4.226  -4.198  1.00 70.75           C  
ATOM    529  CD2 LEU    65      13.997  -4.409  -5.691  1.00 71.05           C  
ATOM    530  N   THR    66      13.286   0.430  -4.599  1.00 84.70           N  
ATOM    531  CA  THR    66      14.141   1.201  -3.703  1.00 84.85           C  
ATOM    532  C   THR    66      13.305   1.965  -2.681  1.00 85.44           C  
ATOM    533  CB  THR    66      15.026   2.187  -4.488  1.00 83.19           C  
ATOM    534  O   THR    66      13.579   1.910  -1.481  1.00 84.64           O  
ATOM    535  CG2 THR    66      15.918   2.993  -3.549  1.00 75.64           C  
ATOM    536  OG1 THR    66      15.851   1.457  -5.403  1.00 79.48           O  
ATOM    537  N   SER    67      12.278   2.619  -3.164  1.00 86.68           N  
ATOM    538  CA  SER    67      11.414   3.395  -2.281  1.00 86.81           C  
ATOM    539  C   SER    67      10.662   2.491  -1.310  1.00 87.67           C  
ATOM    540  CB  SER    67      10.419   4.223  -3.095  1.00 85.05           C  
ATOM    541  O   SER    67      10.477   2.842  -0.143  1.00 87.15           O  
ATOM    542  OG  SER    67      11.091   5.210  -3.858  1.00 73.73           O  
ATOM    543  N   LEU    68      10.256   1.339  -1.793  1.00 88.56           N  
ATOM    544  CA  LEU    68       9.596   0.367  -0.929  1.00 88.83           C  
ATOM    545  C   LEU    68      10.525  -0.082   0.194  1.00 88.94           C  
ATOM    546  CB  LEU    68       9.134  -0.846  -1.740  1.00 87.74           C  
ATOM    547  O   LEU    68      10.113  -0.159   1.354  1.00 88.24           O  
ATOM    548  CG  LEU    68       7.836  -0.679  -2.531  1.00 84.69           C  
ATOM    549  CD1 LEU    68       7.651  -1.843  -3.499  1.00 80.71           C  
ATOM    550  CD2 LEU    68       6.644  -0.568  -1.586  1.00 80.86           C  
ATOM    551  N   ARG    69      11.736  -0.287  -0.159  1.00 88.78           N  
ATOM    552  CA  ARG    69      12.702  -0.758   0.828  1.00 88.82           C  
ATOM    553  C   ARG    69      12.940   0.294   1.906  1.00 88.83           C  
ATOM    554  CB  ARG    69      14.026  -1.125   0.154  1.00 87.04           C  
ATOM    555  O   ARG    69      13.080  -0.038   3.085  1.00 87.95           O  
ATOM    556  CG  ARG    69      13.982  -2.436  -0.615  1.00 80.90           C  
ATOM    557  CD  ARG    69      15.309  -2.733  -1.299  1.00 78.29           C  
ATOM    558  NE  ARG    69      15.289  -4.026  -1.978  1.00 72.75           N  
ATOM    559  NH1 ARG    69      17.394  -3.806  -2.903  1.00 60.04           N  
ATOM    560  NH2 ARG    69      16.155  -5.694  -3.297  1.00 56.91           N  
ATOM    561  CZ  ARG    69      16.279  -4.506  -2.724  1.00 70.66           C  
ATOM    562  N   ILE    70      12.980   1.446   1.495  1.00 88.75           N  
ATOM    563  CA  ILE    70      13.203   2.533   2.442  1.00 88.89           C  
ATOM    564  C   ILE    70      12.056   2.583   3.448  1.00 89.28           C  
ATOM    565  CB  ILE    70      13.344   3.892   1.721  1.00 87.76           C  
ATOM    566  O   ILE    70      12.285   2.615   4.660  1.00 88.67           O  
ATOM    567  CG1 ILE    70      14.635   3.927   0.895  1.00 83.56           C  
ATOM    568  CG2 ILE    70      13.307   5.044   2.728  1.00 82.63           C  
ATOM    569  CD1 ILE    70      14.702   5.076  -0.102  1.00 80.41           C  
ATOM    570  N   GLY    71      10.848   2.628   2.971  1.00 90.40           N  
ATOM    571  CA  GLY    71       9.688   2.668   3.847  1.00 90.70           C  
ATOM    572  C   GLY    71       9.597   1.468   4.770  1.00 91.34           C  
ATOM    573  O   GLY    71       9.363   1.619   5.971  1.00 90.93           O  
ATOM    574  N   VAL    72       9.751   0.275   4.196  1.00 92.20           N  
ATOM    575  CA  VAL    72       9.670  -0.969   4.955  1.00 92.38           C  
ATOM    576  C   VAL    72      10.773  -1.003   6.010  1.00 92.20           C  
ATOM    577  CB  VAL    72       9.777  -2.204   4.033  1.00 91.53           C  
ATOM    578  O   VAL    72      10.521  -1.339   7.170  1.00 91.48           O  
ATOM    579  CG1 VAL    72      10.006  -3.472   4.853  1.00 88.60           C  
ATOM    580  CG2 VAL    72       8.521  -2.339   3.174  1.00 88.30           C  
ATOM    581  N   THR    73      11.978  -0.618   5.636  1.00 91.95           N  
ATOM    582  CA  THR    73      13.078  -0.609   6.593  1.00 91.84           C  
ATOM    583  C   THR    73      12.812   0.392   7.714  1.00 91.71           C  
ATOM    584  CB  THR    73      14.414  -0.271   5.906  1.00 90.42           C  
ATOM    585  O   THR    73      13.071   0.106   8.884  1.00 90.75           O  
ATOM    586  CG2 THR    73      15.555  -0.218   6.918  1.00 79.90           C  
ATOM    587  OG1 THR    73      14.707  -1.273   4.925  1.00 83.83           O  
ATOM    588  N   PHE    74      12.348   1.512   7.275  1.00 91.06           N  
ATOM    589  CA  PHE    74      12.039   2.565   8.235  1.00 90.92           C  
ATOM    590  C   PHE    74      11.047   2.070   9.281  1.00 91.41           C  
ATOM    591  CB  PHE    74      11.478   3.798   7.521  1.00 89.11           C  
ATOM    592  O   PHE    74      11.300   2.177  10.483  1.00 90.61           O  
ATOM    593  CG  PHE    74      11.342   5.005   8.409  1.00 81.02           C  
ATOM    594  CD1 PHE    74      12.436   5.820   8.670  1.00 73.78           C  
ATOM    595  CD2 PHE    74      10.118   5.325   8.984  1.00 73.70           C  
ATOM    596  CE1 PHE    74      12.314   6.938   9.492  1.00 73.15           C  
ATOM    597  CE2 PHE    74       9.988   6.440   9.806  1.00 73.52           C  
ATOM    598  CZ  PHE    74      11.087   7.245  10.060  1.00 70.64           C  
ATOM    599  N   VAL    75       9.959   1.479   8.887  1.00 92.51           N  
ATOM    600  CA  VAL    75       8.881   1.038   9.766  1.00 92.60           C  
ATOM    601  C   VAL    75       9.330  -0.187  10.560  1.00 92.72           C  
ATOM    602  CB  VAL    75       7.596   0.716   8.971  1.00 91.13           C  
ATOM    603  O   VAL    75       9.060  -0.290  11.759  1.00 91.89           O  
ATOM    604  CG1 VAL    75       6.605  -0.061   9.837  1.00 80.83           C  
ATOM    605  CG2 VAL    75       6.958   2.001   8.446  1.00 80.41           C  
ATOM    606  N   LYS    76      10.015  -1.088   9.936  1.00 92.84           N  
ATOM    607  CA  LYS    76      10.508  -2.275  10.628  1.00 92.82           C  
ATOM    608  C   LYS    76      11.462  -1.896  11.758  1.00 92.55           C  
ATOM    609  CB  LYS    76      11.207  -3.217   9.647  1.00 91.35           C  
ATOM    610  O   LYS    76      11.410  -2.479  12.843  1.00 91.71           O  
ATOM    611  CG  LYS    76      10.257  -3.954   8.713  1.00 85.86           C  
ATOM    612  CD  LYS    76      11.015  -4.752   7.661  1.00 83.78           C  
ATOM    613  CE  LYS    76      11.737  -5.944   8.274  1.00 79.14           C  
ATOM    614  NZ  LYS    76      12.299  -6.850   7.227  1.00 75.61           N  
ATOM    615  N   THR    77      12.257  -0.963  11.489  1.00 92.98           N  
ATOM    616  CA  THR    77      13.218  -0.543  12.503  1.00 92.82           C  
ATOM    617  C   THR    77      12.502   0.033  13.721  1.00 92.87           C  
ATOM    618  CB  THR    77      14.203   0.499  11.942  1.00 91.26           C  
ATOM    619  O   THR    77      12.826  -0.313  14.859  1.00 92.01           O  
ATOM    620  CG2 THR    77      15.195   0.948  13.009  1.00 79.32           C  
ATOM    621  OG1 THR    77      14.924  -0.075  10.845  1.00 82.08           O  
ATOM    622  N   TRP    78      11.536   0.796  13.496  1.00 92.18           N  
ATOM    623  CA  TRP    78      10.778   1.382  14.597  1.00 92.69           C  
ATOM    624  C   TRP    78      10.006   0.309  15.358  1.00 92.91           C  
ATOM    625  CB  TRP    78       9.812   2.451  14.077  1.00 91.16           C  
ATOM    626  O   TRP    78      10.021   0.281  16.591  1.00 92.19           O  
ATOM    627  CG  TRP    78      10.478   3.740  13.700  1.00 83.29           C  
ATOM    628  CD1 TRP    78      11.742   4.143  14.031  1.00 75.54           C  
ATOM    629  CD2 TRP    78       9.909   4.799  12.924  1.00 76.46           C  
ATOM    630  CE2 TRP    78      10.886   5.814  12.823  1.00 77.13           C  
ATOM    631  CE3 TRP    78       8.667   4.988  12.303  1.00 76.63           C  
ATOM    632  NE1 TRP    78      11.994   5.389  13.506  1.00 81.74           N  
ATOM    633  CH2 TRP    78       9.436   7.162  11.525  1.00 77.40           C  
ATOM    634  CZ2 TRP    78      10.659   7.002  12.124  1.00 80.12           C  
ATOM    635  CZ3 TRP    78       8.443   6.171  11.608  1.00 77.95           C  
ATOM    636  N   ALA    79       9.323  -0.500  14.634  1.00 94.04           N  
ATOM    637  CA  ALA    79       8.531  -1.559  15.253  1.00 94.11           C  
ATOM    638  C   ALA    79       9.408  -2.474  16.103  1.00 93.96           C  
ATOM    639  CB  ALA    79       7.799  -2.369  14.186  1.00 93.29           C  
ATOM    640  O   ALA    79       9.049  -2.814  17.233  1.00 93.23           O  
ATOM    641  N   TYR    80      10.535  -2.789  15.549  1.00 94.33           N  
ATOM    642  CA  TYR    80      11.444  -3.698  16.236  1.00 94.29           C  
ATOM    643  C   TYR    80      12.034  -3.044  17.479  1.00 93.89           C  
ATOM    644  CB  TYR    80      12.569  -4.145  15.297  1.00 93.47           C  
ATOM    645  O   TYR    80      12.032  -3.636  18.561  1.00 92.90           O  
ATOM    646  CG  TYR    80      13.599  -5.027  15.960  1.00 90.36           C  
ATOM    647  CD1 TYR    80      13.287  -6.332  16.338  1.00 85.56           C  
ATOM    648  CD2 TYR    80      14.884  -4.559  16.212  1.00 85.38           C  
ATOM    649  CE1 TYR    80      14.232  -7.148  16.951  1.00 85.86           C  
ATOM    650  CE2 TYR    80      15.837  -5.366  16.825  1.00 86.22           C  
ATOM    651  OH  TYR    80      16.441  -7.461  17.796  1.00 76.21           O  
ATOM    652  CZ  TYR    80      15.502  -6.657  17.189  1.00 84.34           C  
ATOM    653  N   THR    81      12.485  -1.870  17.362  1.00 93.47           N  
ATOM    654  CA  THR    81      13.183  -1.210  18.460  1.00 93.12           C  
ATOM    655  C   THR    81      12.207  -0.824  19.567  1.00 93.07           C  
ATOM    656  CB  THR    81      13.931   0.045  17.972  1.00 91.07           C  
ATOM    657  O   THR    81      12.567  -0.820  20.746  1.00 91.88           O  
ATOM    658  CG2 THR    81      15.070  -0.327  17.028  1.00 72.34           C  
ATOM    659  OG1 THR    81      13.014   0.903  17.283  1.00 73.69           O  
ATOM    660  N   LEU    82      10.967  -0.595  19.204  1.00 93.82           N  
ATOM    661  CA  LEU    82      10.011  -0.133  20.204  1.00 93.81           C  
ATOM    662  C   LEU    82       9.136  -1.283  20.692  1.00 93.78           C  
ATOM    663  CB  LEU    82       9.135   0.985  19.633  1.00 93.08           C  
ATOM    664  O   LEU    82       8.324  -1.107  21.603  1.00 93.00           O  
ATOM    665  CG  LEU    82       9.846   2.293  19.283  1.00 90.70           C  
ATOM    666  CD1 LEU    82       8.895   3.234  18.552  1.00 86.71           C  
ATOM    667  CD2 LEU    82      10.399   2.954  20.541  1.00 86.51           C  
ATOM    668  N   GLY    83       9.291  -2.421  20.101  1.00 94.60           N  
ATOM    669  CA  GLY    83       8.479  -3.567  20.477  1.00 94.51           C  
ATOM    670  C   GLY    83       7.002  -3.371  20.192  1.00 94.33           C  
ATOM    671  O   GLY    83       6.154  -3.713  21.019  1.00 93.24           O  
ATOM    672  N   LYS    84       6.704  -2.780  19.067  1.00 95.10           N  
ATOM    673  CA  LYS    84       5.325  -2.471  18.699  1.00 95.26           C  
ATOM    674  C   LYS    84       4.903  -3.242  17.452  1.00 95.35           C  
ATOM    675  CB  LYS    84       5.155  -0.969  18.470  1.00 94.62           C  
ATOM    676  O   LYS    84       5.735  -3.560  16.600  1.00 95.00           O  
ATOM    677  CG  LYS    84       5.324  -0.128  19.726  1.00 92.32           C  
ATOM    678  CD  LYS    84       5.102   1.352  19.442  1.00 89.80           C  
ATOM    679  CE  LYS    84       5.195   2.187  20.713  1.00 87.11           C  
ATOM    680  NZ  LYS    84       4.981   3.639  20.439  1.00 82.65           N  
ATOM    681  N   PRO    85       3.590  -3.573  17.349  1.00 96.02           N  
ATOM    682  CA  PRO    85       3.118  -4.356  16.205  1.00 96.08           C  
ATOM    683  C   PRO    85       3.195  -3.583  14.890  1.00 96.12           C  
ATOM    684  CB  PRO    85       1.666  -4.672  16.568  1.00 95.64           C  
ATOM    685  O   PRO    85       3.076  -2.356  14.883  1.00 95.84           O  
ATOM    686  CG  PRO    85       1.282  -3.620  17.558  1.00 94.03           C  
ATOM    687  CD  PRO    85       2.512  -3.203  18.312  1.00 92.78           C  
ATOM    688  N   VAL    86       3.344  -4.317  13.799  1.00 95.70           N  
ATOM    689  CA  VAL    86       3.390  -3.760  12.451  1.00 95.68           C  
ATOM    690  C   VAL    86       2.533  -4.607  11.513  1.00 95.60           C  
ATOM    691  CB  VAL    86       4.839  -3.677  11.921  1.00 94.37           C  
ATOM    692  O   VAL    86       2.451  -5.828  11.669  1.00 95.02           O  
ATOM    693  CG1 VAL    86       5.483  -5.062  11.891  1.00 73.75           C  
ATOM    694  CG2 VAL    86       4.862  -3.043  10.531  1.00 74.87           C  
ATOM    695  N   VAL    87       1.908  -3.978  10.613  1.00 96.00           N  
ATOM    696  CA  VAL    87       1.055  -4.625   9.622  1.00 95.98           C  
ATOM    697  C   VAL    87       1.416  -4.127   8.225  1.00 95.91           C  
ATOM    698  CB  VAL    87      -0.442  -4.371   9.909  1.00 95.51           C  
ATOM    699  O   VAL    87       1.566  -2.923   8.008  1.00 95.51           O  
ATOM    700  CG1 VAL    87      -1.317  -5.058   8.863  1.00 93.17           C  
ATOM    701  CG2 VAL    87      -0.805  -4.851  11.313  1.00 93.04           C  
ATOM    702  N   SER    88       1.609  -5.078   7.333  1.00 95.27           N  
ATOM    703  CA  SER    88       1.859  -4.726   5.939  1.00 95.27           C  
ATOM    704  C   SER    88       0.571  -4.752   5.123  1.00 94.98           C  
ATOM    705  CB  SER    88       2.884  -5.678   5.321  1.00 94.51           C  
ATOM    706  O   SER    88      -0.383  -5.447   5.480  1.00 94.30           O  
ATOM    707  OG  SER    88       2.372  -6.999   5.262  1.00 87.69           O  
ATOM    708  N   TYR    89       0.496  -3.974   4.067  1.00 94.89           N  
ATOM    709  CA  TYR    89      -0.637  -4.022   3.150  1.00 94.95           C  
ATOM    710  C   TYR    89      -0.173  -3.902   1.703  1.00 94.59           C  
ATOM    711  CB  TYR    89      -1.636  -2.907   3.472  1.00 94.65           C  
ATOM    712  O   TYR    89       0.920  -3.397   1.435  1.00 93.77           O  
ATOM    713  CG  TYR    89      -1.029  -1.525   3.459  1.00 94.22           C  
ATOM    714  CD1 TYR    89      -0.571  -0.934   4.635  1.00 92.94           C  
ATOM    715  CD2 TYR    89      -0.913  -0.808   2.274  1.00 92.74           C  
ATOM    716  CE1 TYR    89      -0.013   0.340   4.628  1.00 91.87           C  
ATOM    717  CE2 TYR    89      -0.357   0.467   2.256  1.00 92.02           C  
ATOM    718  OH  TYR    89       0.642   2.293   3.424  1.00 88.68           O  
ATOM    719  CZ  TYR    89       0.090   1.031   3.436  1.00 91.33           C  
ATOM    720  N   LYS    90      -0.972  -4.376   0.803  1.00 93.99           N  
ATOM    721  CA  LYS    90      -0.671  -4.456  -0.623  1.00 94.11           C  
ATOM    722  C   LYS    90      -1.518  -3.468  -1.420  1.00 94.01           C  
ATOM    723  CB  LYS    90      -0.896  -5.877  -1.141  1.00 92.87           C  
ATOM    724  O   LYS    90      -2.744  -3.449  -1.292  1.00 93.34           O  
ATOM    725  CG  LYS    90      -0.058  -6.933  -0.435  1.00 87.77           C  
ATOM    726  CD  LYS    90      -0.424  -8.338  -0.897  1.00 84.11           C  
ATOM    727  CE  LYS    90       0.303  -9.401  -0.086  1.00 78.64           C  
ATOM    728  NZ  LYS    90      -0.096 -10.781  -0.496  1.00 71.71           N  
ATOM    729  N   ASN    91      -0.860  -2.688  -2.243  1.00 93.85           N  
ATOM    730  CA  ASN    91      -1.494  -1.565  -2.925  1.00 93.93           C  
ATOM    731  C   ASN    91      -2.578  -2.035  -3.891  1.00 93.98           C  
ATOM    732  CB  ASN    91      -0.450  -0.727  -3.666  1.00 92.67           C  
ATOM    733  O   ASN    91      -3.657  -1.444  -3.955  1.00 93.38           O  
ATOM    734  CG  ASN    91       0.388   0.123  -2.730  1.00 87.13           C  
ATOM    735  ND2 ASN    91       1.410   0.772  -3.275  1.00 80.34           N  
ATOM    736  OD1 ASN    91       0.119   0.194  -1.528  1.00 81.70           O  
ATOM    737  N   LEU    92      -2.305  -3.107  -4.636  1.00 94.74           N  
ATOM    738  CA  LEU    92      -3.305  -3.582  -5.586  1.00 94.94           C  
ATOM    739  C   LEU    92      -4.540  -4.105  -4.861  1.00 94.82           C  
ATOM    740  CB  LEU    92      -2.718  -4.682  -6.476  1.00 94.41           C  
ATOM    741  O   LEU    92      -5.667  -3.896  -5.316  1.00 94.36           O  
ATOM    742  CG  LEU    92      -1.646  -4.245  -7.475  1.00 93.16           C  
ATOM    743  CD1 LEU    92      -1.085  -5.456  -8.214  1.00 90.82           C  
ATOM    744  CD2 LEU    92      -2.213  -3.228  -8.459  1.00 90.52           C  
ATOM    745  N   GLU    93      -4.380  -4.746  -3.742  1.00 95.15           N  
ATOM    746  CA  GLU    93      -5.492  -5.247  -2.939  1.00 95.11           C  
ATOM    747  C   GLU    93      -6.345  -4.101  -2.402  1.00 95.13           C  
ATOM    748  CB  GLU    93      -4.975  -6.106  -1.782  1.00 93.62           C  
ATOM    749  O   GLU    93      -7.575  -4.171  -2.429  1.00 94.54           O  
ATOM    750  CG  GLU    93      -6.076  -6.794  -0.988  1.00 82.09           C  
ATOM    751  CD  GLU    93      -5.546  -7.739   0.078  1.00 76.31           C  
ATOM    752  OE1 GLU    93      -4.374  -8.169  -0.020  1.00 73.54           O  
ATOM    753  OE2 GLU    93      -6.309  -8.054   1.019  1.00 71.79           O  
ATOM    754  N   LEU    94      -5.719  -3.042  -1.947  1.00 94.78           N  
ATOM    755  CA  LEU    94      -6.457  -1.892  -1.434  1.00 94.71           C  
ATOM    756  C   LEU    94      -7.254  -1.218  -2.546  1.00 94.57           C  
ATOM    757  CB  LEU    94      -5.500  -0.885  -0.792  1.00 93.72           C  
ATOM    758  O   LEU    94      -8.406  -0.828  -2.342  1.00 93.80           O  
ATOM    759  CG  LEU    94      -4.861  -1.306   0.532  1.00 88.60           C  
ATOM    760  CD1 LEU    94      -4.056  -0.152   1.123  1.00 80.49           C  
ATOM    761  CD2 LEU    94      -5.927  -1.778   1.515  1.00 79.94           C  
ATOM    762  N   LEU    95      -6.629  -1.100  -3.738  1.00 94.37           N  
ATOM    763  CA  LEU    95      -7.337  -0.513  -4.871  1.00 94.26           C  
ATOM    764  C   LEU    95      -8.592  -1.313  -5.201  1.00 94.18           C  
ATOM    765  CB  LEU    95      -6.423  -0.446  -6.097  1.00 92.70           C  
ATOM    766  O   LEU    95      -9.666  -0.738  -5.398  1.00 93.38           O  
ATOM    767  CG  LEU    95      -5.466   0.746  -6.166  1.00 82.79           C  
ATOM    768  CD1 LEU    95      -4.472   0.562  -7.308  1.00 72.18           C  
ATOM    769  CD2 LEU    95      -6.244   2.047  -6.331  1.00 71.89           C  
ATOM    770  N   ALA    96      -8.441  -2.635  -5.192  1.00 95.26           N  
ATOM    771  CA  ALA    96      -9.575  -3.498  -5.510  1.00 95.14           C  
ATOM    772  C   ALA    96     -10.654  -3.403  -4.435  1.00 94.73           C  
ATOM    773  CB  ALA    96      -9.115  -4.944  -5.671  1.00 94.51           C  
ATOM    774  O   ALA    96     -11.835  -3.232  -4.745  1.00 93.87           O  
ATOM    775  N   LYS    97     -10.279  -3.405  -3.163  1.00 94.49           N  
ATOM    776  CA  LYS    97     -11.216  -3.475  -2.045  1.00 93.98           C  
ATOM    777  C   LYS    97     -11.968  -2.158  -1.876  1.00 93.49           C  
ATOM    778  CB  LYS    97     -10.482  -3.829  -0.751  1.00 92.04           C  
ATOM    779  O   LYS    97     -13.152  -2.153  -1.535  1.00 91.94           O  
ATOM    780  CG  LYS    97     -10.140  -5.306  -0.618  1.00 80.26           C  
ATOM    781  CD  LYS    97      -9.491  -5.611   0.725  1.00 75.16           C  
ATOM    782  CE  LYS    97      -9.186  -7.095   0.876  1.00 67.28           C  
ATOM    783  NZ  LYS    97      -8.557  -7.400   2.196  1.00 61.30           N  
ATOM    784  N   LYS    98     -11.344  -1.054  -2.179  1.00 93.10           N  
ATOM    785  CA  LYS    98     -11.932   0.238  -1.837  1.00 92.64           C  
ATOM    786  C   LYS    98     -12.621   0.865  -3.046  1.00 92.41           C  
ATOM    787  CB  LYS    98     -10.864   1.187  -1.292  1.00 91.06           C  
ATOM    788  O   LYS    98     -13.192   1.953  -2.946  1.00 90.80           O  
ATOM    789  CG  LYS    98     -10.315   0.784   0.069  1.00 85.25           C  
ATOM    790  CD  LYS    98     -11.395   0.828   1.143  1.00 81.26           C  
ATOM    791  CE  LYS    98     -10.837   0.467   2.513  1.00 75.25           C  
ATOM    792  NZ  LYS    98     -11.908   0.427   3.554  1.00 70.11           N  
ATOM    793  N   THR    99     -12.532   0.209  -4.189  1.00 94.22           N  
ATOM    794  CA  THR    99     -13.209   0.729  -5.372  1.00 94.32           C  
ATOM    795  C   THR    99     -14.569   0.061  -5.555  1.00 93.87           C  
ATOM    796  CB  THR    99     -12.358   0.523  -6.638  1.00 93.63           C  
ATOM    797  O   THR    99     -14.660  -1.167  -5.614  1.00 92.87           O  
ATOM    798  CG2 THR    99     -13.017   1.165  -7.855  1.00 89.26           C  
ATOM    799  OG1 THR    99     -11.067   1.114  -6.441  1.00 89.95           O  
ATOM    800  N   PRO   100     -15.627   0.848  -5.573  1.00 93.54           N  
ATOM    801  CA  PRO   100     -16.984   0.297  -5.599  1.00 93.62           C  
ATOM    802  C   PRO   100     -17.447  -0.064  -7.009  1.00 93.37           C  
ATOM    803  CB  PRO   100     -17.835   1.430  -5.019  1.00 92.24           C  
ATOM    804  O   PRO   100     -18.404   0.524  -7.518  1.00 92.07           O  
ATOM    805  CG  PRO   100     -17.158   2.684  -5.467  1.00 89.76           C  
ATOM    806  CD  PRO   100     -15.676   2.444  -5.492  1.00 88.30           C  
ATOM    807  N   VAL   101     -16.782  -1.024  -7.629  1.00 94.05           N  
ATOM    808  CA  VAL   101     -17.158  -1.536  -8.942  1.00 94.11           C  
ATOM    809  C   VAL   101     -17.417  -3.038  -8.857  1.00 93.91           C  
ATOM    810  CB  VAL   101     -16.069  -1.242  -9.999  1.00 93.48           C  
ATOM    811  O   VAL   101     -16.958  -3.701  -7.923  1.00 93.13           O  
ATOM    812  CG1 VAL   101     -15.876   0.264 -10.171  1.00 90.43           C  
ATOM    813  CG2 VAL   101     -14.753  -1.911  -9.608  1.00 89.95           C  
ATOM    814  N   PRO   102     -18.110  -3.560  -9.745  1.00 93.31           N  
ATOM    815  CA  PRO   102     -18.371  -5.001  -9.708  1.00 93.36           C  
ATOM    816  C   PRO   102     -17.124  -5.834  -9.997  1.00 93.47           C  
ATOM    817  CB  PRO   102     -19.424  -5.196 -10.801  1.00 92.35           C  
ATOM    818  O   PRO   102     -16.154  -5.324 -10.564  1.00 92.91           O  
ATOM    819  CG  PRO   102     -20.022  -3.842 -11.002  1.00 88.68           C  
ATOM    820  CD  PRO   102     -18.971  -2.808 -10.714  1.00 86.63           C  
ATOM    821  N   PHE   103     -17.158  -7.069  -9.546  1.00 92.65           N  
ATOM    822  CA  PHE   103     -16.147  -8.039  -9.950  1.00 93.11           C  
ATOM    823  C   PHE   103     -16.338  -8.444 -11.407  1.00 92.65           C  
ATOM    824  CB  PHE   103     -16.198  -9.278  -9.050  1.00 92.18           C  
ATOM    825  O   PHE   103     -17.458  -8.419 -11.922  1.00 91.46           O  
ATOM    826  CG  PHE   103     -15.762  -9.017  -7.633  1.00 91.29           C  
ATOM    827  CD1 PHE   103     -14.413  -8.952  -7.307  1.00 88.95           C  
ATOM    828  CD2 PHE   103     -16.702  -8.836  -6.627  1.00 89.29           C  
ATOM    829  CE1 PHE   103     -14.006  -8.711  -5.997  1.00 89.08           C  
ATOM    830  CE2 PHE   103     -16.304  -8.594  -5.315  1.00 89.49           C  
ATOM    831  CZ  PHE   103     -14.955  -8.533  -5.003  1.00 88.15           C  
ATOM    832  N   PRO   104     -15.386  -9.022 -12.042  1.00 93.99           N  
ATOM    833  CA  PRO   104     -13.988  -9.075 -11.607  1.00 94.21           C  
ATOM    834  C   PRO   104     -13.326  -7.699 -11.581  1.00 94.33           C  
ATOM    835  CB  PRO   104     -13.328  -9.979 -12.651  1.00 93.21           C  
ATOM    836  O   PRO   104     -13.536  -6.892 -12.490  1.00 93.87           O  
ATOM    837  CG  PRO   104     -14.207  -9.875 -13.856  1.00 89.35           C  
ATOM    838  CD  PRO   104     -15.605  -9.567 -13.402  1.00 86.95           C  
ATOM    839  N   LYS   105     -12.562  -7.433 -10.564  1.00 95.02           N  
ATOM    840  CA  LYS   105     -11.782  -6.208 -10.412  1.00 95.27           C  
ATOM    841  C   LYS   105     -10.317  -6.441 -10.770  1.00 95.24           C  
ATOM    842  CB  LYS   105     -11.894  -5.674  -8.983  1.00 94.77           C  
ATOM    843  O   LYS   105      -9.705  -7.406 -10.307  1.00 94.88           O  
ATOM    844  CG  LYS   105     -13.304  -5.267  -8.583  1.00 93.26           C  
ATOM    845  CD  LYS   105     -13.342  -4.695  -7.172  1.00 91.52           C  
ATOM    846  CE  LYS   105     -14.757  -4.311  -6.761  1.00 89.75           C  
ATOM    847  NZ  LYS   105     -14.784  -3.642  -5.426  1.00 85.39           N  
ATOM    848  N   ILE   106      -9.804  -5.558 -11.618  1.00 95.27           N  
ATOM    849  CA  ILE   106      -8.429  -5.692 -12.086  1.00 95.33           C  
ATOM    850  C   ILE   106      -7.641  -4.431 -11.740  1.00 95.25           C  
ATOM    851  CB  ILE   106      -8.374  -5.958 -13.607  1.00 94.72           C  
ATOM    852  O   ILE   106      -7.403  -3.584 -12.603  1.00 94.67           O  
ATOM    853  CG1 ILE   106      -9.304  -7.118 -13.981  1.00 91.72           C  
ATOM    854  CG2 ILE   106      -6.937  -6.243 -14.054  1.00 91.32           C  
ATOM    855  CD1 ILE   106      -9.534  -7.269 -15.478  1.00 86.99           C  
ATOM    856  N   PRO   107      -7.227  -4.341 -10.449  1.00 95.12           N  
ATOM    857  CA  PRO   107      -6.324  -3.240 -10.107  1.00 95.29           C  
ATOM    858  C   PRO   107      -4.958  -3.366 -10.778  1.00 95.16           C  
ATOM    859  CB  PRO   107      -6.197  -3.347  -8.586  1.00 95.02           C  
ATOM    860  O   PRO   107      -4.411  -4.469 -10.871  1.00 94.79           O  
ATOM    861  CG  PRO   107      -6.303  -4.810  -8.296  1.00 94.56           C  
ATOM    862  CD  PRO   107      -7.256  -5.423  -9.281  1.00 93.72           C  
ATOM    863  N   TYR   108      -4.444  -2.224 -11.250  1.00 94.88           N  
ATOM    864  CA  TYR   108      -3.115  -2.240 -11.852  1.00 94.90           C  
ATOM    865  C   TYR   108      -2.375  -0.937 -11.575  1.00 94.57           C  
ATOM    866  CB  TYR   108      -3.212  -2.475 -13.362  1.00 94.60           C  
ATOM    867  O   TYR   108      -2.998   0.112 -11.395  1.00 93.89           O  
ATOM    868  CG  TYR   108      -3.921  -1.369 -14.104  1.00 94.02           C  
ATOM    869  CD1 TYR   108      -5.304  -1.391 -14.274  1.00 92.62           C  
ATOM    870  CD2 TYR   108      -3.211  -0.299 -14.638  1.00 92.28           C  
ATOM    871  CE1 TYR   108      -5.961  -0.375 -14.958  1.00 91.42           C  
ATOM    872  CE2 TYR   108      -3.858   0.723 -15.325  1.00 91.63           C  
ATOM    873  OH  TYR   108      -5.877   1.686 -16.158  1.00 88.42           O  
ATOM    874  CZ  TYR   108      -5.231   0.677 -15.479  1.00 90.96           C  
ATOM    875  N   LEU   109      -1.117  -1.016 -11.525  1.00 92.54           N  
ATOM    876  CA  LEU   109      -0.209   0.102 -11.300  1.00 92.45           C  
ATOM    877  C   LEU   109       1.036  -0.025 -12.172  1.00 92.05           C  
ATOM    878  CB  LEU   109       0.193   0.179  -9.825  1.00 91.89           C  
ATOM    879  O   LEU   109       1.502  -1.136 -12.438  1.00 91.10           O  
ATOM    880  CG  LEU   109      -0.929   0.490  -8.832  1.00 90.83           C  
ATOM    881  CD1 LEU   109      -0.477   0.181  -7.409  1.00 88.74           C  
ATOM    882  CD2 LEU   109      -1.365   1.945  -8.957  1.00 88.44           C  
ATOM    883  N   LYS   110       1.484   1.121 -12.546  1.00 90.71           N  
ATOM    884  CA  LYS   110       2.697   1.154 -13.357  1.00 90.21           C  
ATOM    885  C   LYS   110       3.925   1.439 -12.498  1.00 89.75           C  
ATOM    886  CB  LYS   110       2.576   2.204 -14.462  1.00 89.02           C  
ATOM    887  O   LYS   110       3.931   2.387 -11.709  1.00 88.43           O  
ATOM    888  CG  LYS   110       3.756   2.232 -15.422  1.00 85.07           C  
ATOM    889  CD  LYS   110       3.546   3.249 -16.536  1.00 83.22           C  
ATOM    890  CE  LYS   110       4.747   3.312 -17.471  1.00 77.28           C  
ATOM    891  NZ  LYS   110       4.603   4.399 -18.485  1.00 73.00           N  
ATOM    892  N   VAL   111       4.912   0.584 -12.662  1.00 87.91           N  
ATOM    893  CA  VAL   111       6.214   0.762 -12.027  1.00 87.48           C  
ATOM    894  C   VAL   111       7.313   0.732 -13.086  1.00 86.96           C  
ATOM    895  CB  VAL   111       6.476  -0.320 -10.955  1.00 86.56           C  
ATOM    896  O   VAL   111       7.591  -0.317 -13.672  1.00 85.41           O  
ATOM    897  CG1 VAL   111       7.821  -0.085 -10.269  1.00 82.95           C  
ATOM    898  CG2 VAL   111       5.345  -0.338  -9.929  1.00 82.65           C  
ATOM    899  N   GLY   112       7.947   1.846 -13.303  1.00 83.39           N  
ATOM    900  CA  GLY   112       8.864   1.922 -14.429  1.00 82.98           C  
ATOM    901  C   GLY   112       8.185   1.707 -15.768  1.00 83.33           C  
ATOM    902  O   GLY   112       7.251   2.431 -16.120  1.00 81.56           O  
ATOM    903  N   SER   113       8.653   0.668 -16.463  1.00 83.68           N  
ATOM    904  CA  SER   113       8.105   0.365 -17.781  1.00 83.67           C  
ATOM    905  C   SER   113       7.097  -0.777 -17.710  1.00 84.12           C  
ATOM    906  CB  SER   113       9.225   0.008 -18.759  1.00 81.82           C  
ATOM    907  O   SER   113       6.510  -1.157 -18.726  1.00 83.06           O  
ATOM    908  OG  SER   113      10.006  -1.064 -18.259  1.00 76.33           O  
ATOM    909  N   ASN   114       6.851  -1.233 -16.589  1.00 86.28           N  
ATOM    910  CA  ASN   114       5.996  -2.407 -16.442  1.00 86.64           C  
ATOM    911  C   ASN   114       4.669  -2.054 -15.777  1.00 87.42           C  
ATOM    912  CB  ASN   114       6.716  -3.498 -15.647  1.00 85.29           C  
ATOM    913  O   ASN   114       4.622  -1.201 -14.890  1.00 87.05           O  
ATOM    914  CG  ASN   114       7.961  -4.006 -16.347  1.00 80.91           C  
ATOM    915  ND2 ASN   114       9.097  -3.931 -15.663  1.00 78.96           N  
ATOM    916  OD1 ASN   114       7.903  -4.461 -17.492  1.00 78.98           O  
ATOM    917  N   VAL   115       3.638  -2.723 -16.224  1.00 91.13           N  
ATOM    918  CA  VAL   115       2.322  -2.624 -15.601  1.00 91.32           C  
ATOM    919  C   VAL   115       2.028  -3.896 -14.809  1.00 91.58           C  
ATOM    920  CB  VAL   115       1.214  -2.381 -16.650  1.00 90.47           C  
ATOM    921  O   VAL   115       2.034  -4.996 -15.365  1.00 90.98           O  
ATOM    922  CG1 VAL   115      -0.150  -2.248 -15.973  1.00 87.67           C  
ATOM    923  CG2 VAL   115       1.527  -1.135 -17.477  1.00 87.45           C  
ATOM    924  N   PHE   116       1.871  -3.715 -13.521  1.00 90.94           N  
ATOM    925  CA  PHE   116       1.531  -4.829 -12.644  1.00 91.38           C  
ATOM    926  C   PHE   116       0.038  -4.839 -12.335  1.00 91.79           C  
ATOM    927  CB  PHE   116       2.335  -4.755 -11.342  1.00 90.55           C  
ATOM    928  O   PHE   116      -0.557  -3.788 -12.089  1.00 91.45           O  
ATOM    929  CG  PHE   116       3.825  -4.807 -11.546  1.00 88.21           C  
ATOM    930  CD1 PHE   116       4.502  -6.020 -11.523  1.00 85.30           C  
ATOM    931  CD2 PHE   116       4.549  -3.641 -11.760  1.00 85.49           C  
ATOM    932  CE1 PHE   116       5.882  -6.071 -11.711  1.00 84.99           C  
ATOM    933  CE2 PHE   116       5.928  -3.684 -11.949  1.00 85.65           C  
ATOM    934  CZ  PHE   116       6.592  -4.900 -11.923  1.00 83.27           C  
ATOM    935  N   TYR   117      -0.536  -6.020 -12.344  1.00 93.42           N  
ATOM    936  CA  TYR   117      -1.960  -6.098 -12.040  1.00 93.69           C  
ATOM    937  C   TYR   117      -2.287  -7.378 -11.281  1.00 93.59           C  
ATOM    938  CB  TYR   117      -2.789  -6.028 -13.326  1.00 93.35           C  
ATOM    939  O   TYR   117      -1.449  -8.277 -11.178  1.00 93.13           O  
ATOM    940  CG  TYR   117      -2.766  -7.302 -14.134  1.00 93.05           C  
ATOM    941  CD1 TYR   117      -1.732  -7.563 -15.031  1.00 91.95           C  
ATOM    942  CD2 TYR   117      -3.776  -8.248 -14.003  1.00 91.74           C  
ATOM    943  CE1 TYR   117      -1.707  -8.735 -15.779  1.00 91.23           C  
ATOM    944  CE2 TYR   117      -3.762  -9.424 -14.746  1.00 91.38           C  
ATOM    945  OH  TYR   117      -2.704 -10.821 -16.367  1.00 88.45           O  
ATOM    946  CZ  TYR   117      -2.724  -9.659 -15.629  1.00 90.95           C  
ATOM    947  N   GLN   118      -3.407  -7.409 -10.727  1.00 94.05           N  
ATOM    948  CA  GLN   118      -4.026  -8.571 -10.096  1.00 93.95           C  
ATOM    949  C   GLN   118      -5.493  -8.697 -10.495  1.00 93.89           C  
ATOM    950  CB  GLN   118      -3.902  -8.485  -8.574  1.00 92.80           C  
ATOM    951  O   GLN   118      -6.121  -7.713 -10.891  1.00 93.17           O  
ATOM    952  CG  GLN   118      -4.181  -9.800  -7.859  1.00 87.56           C  
ATOM    953  CD  GLN   118      -3.857  -9.744  -6.378  1.00 83.96           C  
ATOM    954  NE2 GLN   118      -4.091 -10.848  -5.677  1.00 80.14           N  
ATOM    955  OE1 GLN   118      -3.398  -8.717  -5.868  1.00 82.28           O  
ATOM    956  N   ILE   119      -6.032  -9.934 -10.474  1.00 94.19           N  
ATOM    957  CA  ILE   119      -7.441 -10.168 -10.771  1.00 94.26           C  
ATOM    958  C   ILE   119      -8.173 -10.590  -9.499  1.00 94.10           C  
ATOM    959  CB  ILE   119      -7.616 -11.240 -11.871  1.00 93.51           C  
ATOM    960  O   ILE   119      -7.797 -11.572  -8.856  1.00 93.46           O  
ATOM    961  CG1 ILE   119      -6.858 -10.831 -13.139  1.00 90.83           C  
ATOM    962  CG2 ILE   119      -9.100 -11.469 -12.169  1.00 90.60           C  
ATOM    963  CD1 ILE   119      -6.814 -11.914 -14.209  1.00 87.05           C  
ATOM    964  N   PHE   120      -9.149  -9.847  -9.191  1.00 94.65           N  
ATOM    965  CA  PHE   120      -9.972 -10.173  -8.032  1.00 94.65           C  
ATOM    966  C   PHE   120     -11.370 -10.600  -8.464  1.00 94.03           C  
ATOM    967  CB  PHE   120     -10.059  -8.977  -7.079  1.00 94.28           C  
ATOM    968  O   PHE   120     -12.054  -9.868  -9.182  1.00 92.92           O  
ATOM    969  CG  PHE   120      -8.768  -8.671  -6.369  1.00 93.45           C  
ATOM    970  CD1 PHE   120      -8.569  -9.075  -5.055  1.00 91.19           C  
ATOM    971  CD2 PHE   120      -7.753  -7.979  -7.017  1.00 90.79           C  
ATOM    972  CE1 PHE   120      -7.375  -8.793  -4.395  1.00 90.76           C  
ATOM    973  CE2 PHE   120      -6.557  -7.694  -6.364  1.00 90.54           C  
ATOM    974  CZ  PHE   120      -6.370  -8.101  -5.053  1.00 89.85           C  
ATOM    975  N   GLU   121     -11.720 -11.735  -7.965  1.00 93.67           N  
ATOM    976  CA  GLU   121     -13.084 -12.246  -8.056  1.00 93.22           C  
ATOM    977  C   GLU   121     -13.789 -12.183  -6.704  1.00 92.71           C  
ATOM    978  CB  GLU   121     -13.087 -13.682  -8.585  1.00 91.54           C  
ATOM    979  O   GLU   121     -13.192 -11.774  -5.706  1.00 91.19           O  
ATOM    980  CG  GLU   121     -12.412 -13.840  -9.940  1.00 83.11           C  
ATOM    981  CD  GLU   121     -13.269 -13.351 -11.097  1.00 78.20           C  
ATOM    982  OE1 GLU   121     -14.439 -12.972 -10.868  1.00 73.92           O  
ATOM    983  OE2 GLU   121     -12.765 -13.349 -12.242  1.00 72.88           O  
ATOM    984  N   GLU   122     -15.008 -12.617  -6.693  1.00 90.31           N  
ATOM    985  CA  GLU   122     -15.784 -12.542  -5.459  1.00 89.49           C  
ATOM    986  C   GLU   122     -15.131 -13.357  -4.346  1.00 88.31           C  
ATOM    987  CB  GLU   122     -17.217 -13.028  -5.695  1.00 86.93           C  
ATOM    988  O   GLU   122     -15.088 -12.921  -3.194  1.00 85.75           O  
ATOM    989  CG  GLU   122     -18.164 -12.734  -4.540  1.00 76.86           C  
ATOM    990  CD  GLU   122     -19.609 -13.097  -4.842  1.00 72.15           C  
ATOM    991  OE1 GLU   122     -19.887 -13.608  -5.951  1.00 70.31           O  
ATOM    992  OE2 GLU   122     -20.470 -12.866  -3.964  1.00 66.96           O  
ATOM    993  N   SER   123     -14.589 -14.403  -4.693  1.00 90.42           N  
ATOM    994  CA  SER   123     -14.114 -15.261  -3.612  1.00 90.08           C  
ATOM    995  C   SER   123     -12.630 -15.575  -3.767  1.00 89.12           C  
ATOM    996  CB  SER   123     -14.918 -16.561  -3.567  1.00 87.33           C  
ATOM    997  O   SER   123     -12.094 -16.429  -3.057  1.00 86.30           O  
ATOM    998  OG  SER   123     -14.852 -17.236  -4.812  1.00 75.15           O  
ATOM    999  N   SER   124     -11.961 -14.928  -4.769  1.00 90.48           N  
ATOM   1000  CA  SER   124     -10.553 -15.259  -4.955  1.00 91.04           C  
ATOM   1001  C   SER   124      -9.807 -14.130  -5.657  1.00 91.06           C  
ATOM   1002  CB  SER   124     -10.407 -16.553  -5.758  1.00 89.50           C  
ATOM   1003  O   SER   124     -10.427 -13.210  -6.195  1.00 90.09           O  
ATOM   1004  OG  SER   124     -10.914 -16.389  -7.071  1.00 83.74           O  
ATOM   1005  N   SER   125      -8.520 -14.203  -5.500  1.00 91.60           N  
ATOM   1006  CA  SER   125      -7.669 -13.267  -6.229  1.00 92.13           C  
ATOM   1007  C   SER   125      -6.460 -13.975  -6.832  1.00 91.44           C  
ATOM   1008  CB  SER   125      -7.203 -12.138  -5.309  1.00 90.43           C  
ATOM   1009  O   SER   125      -6.000 -14.989  -6.303  1.00 89.54           O  
ATOM   1010  OG  SER   125      -6.400 -12.646  -4.256  1.00 83.92           O  
ATOM   1011  N   SER   126      -6.033 -13.580  -7.931  1.00 90.77           N  
ATOM   1012  CA  SER   126      -4.835 -14.124  -8.563  1.00 90.71           C  
ATOM   1013  C   SER   126      -3.571 -13.612  -7.881  1.00 90.19           C  
ATOM   1014  CB  SER   126      -4.803 -13.767 -10.049  1.00 90.11           C  
ATOM   1015  O   SER   126      -3.634 -12.721  -7.032  1.00 88.72           O  
ATOM   1016  OG  SER   126      -4.462 -12.403 -10.232  1.00 89.48           O  
ATOM   1017  N   GLU   127      -2.404 -14.104  -8.236  1.00 88.02           N  
ATOM   1018  CA  GLU   127      -1.123 -13.480  -7.916  1.00 88.12           C  
ATOM   1019  C   GLU   127      -0.905 -12.214  -8.740  1.00 88.93           C  
ATOM   1020  CB  GLU   127       0.027 -14.463  -8.148  1.00 85.51           C  
ATOM   1021  O   GLU   127      -1.622 -11.969  -9.712  1.00 87.94           O  
ATOM   1022  CG  GLU   127       0.195 -14.881  -9.601  1.00 75.97           C  
ATOM   1023  CD  GLU   127       1.230 -15.978  -9.794  1.00 71.72           C  
ATOM   1024  OE1 GLU   127       2.144 -16.106  -8.948  1.00 68.14           O  
ATOM   1025  OE2 GLU   127       1.127 -16.715 -10.800  1.00 64.95           O  
ATOM   1026  N   VAL   128       0.078 -11.445  -8.286  1.00 90.14           N  
ATOM   1027  CA  VAL   128       0.475 -10.265  -9.047  1.00 90.25           C  
ATOM   1028  C   VAL   128       1.133 -10.692 -10.357  1.00 89.67           C  
ATOM   1029  CB  VAL   128       1.435  -9.364  -8.237  1.00 88.95           C  
ATOM   1030  O   VAL   128       2.008 -11.562 -10.365  1.00 87.99           O  
ATOM   1031  CG1 VAL   128       1.837  -8.135  -9.051  1.00 83.37           C  
ATOM   1032  CG2 VAL   128       0.789  -8.948  -6.917  1.00 82.53           C  
ATOM   1033  N   LYS   129       0.682 -10.073 -11.423  1.00 89.42           N  
ATOM   1034  CA  LYS   129       1.188 -10.391 -12.755  1.00 89.11           C  
ATOM   1035  C   LYS   129       1.708  -9.141 -13.458  1.00 89.10           C  
ATOM   1036  CB  LYS   129       0.098 -11.053 -13.600  1.00 88.09           C  
ATOM   1037  O   LYS   129       1.332  -8.021 -13.104  1.00 88.16           O  
ATOM   1038  CG  LYS   129      -0.402 -12.376 -13.039  1.00 84.46           C  
ATOM   1039  CD  LYS   129      -1.532 -12.950 -13.885  1.00 82.57           C  
ATOM   1040  CE  LYS   129      -2.096 -14.225 -13.274  1.00 76.65           C  
ATOM   1041  NZ  LYS   129      -3.251 -14.752 -14.061  1.00 72.94           N  
ATOM   1042  N   VAL   130       2.556  -9.404 -14.463  1.00 87.89           N  
ATOM   1043  CA  VAL   130       3.025  -8.351 -15.357  1.00 87.86           C  
ATOM   1044  C   VAL   130       2.217  -8.375 -16.653  1.00 88.10           C  
ATOM   1045  CB  VAL   130       4.532  -8.496 -15.665  1.00 86.31           C  
ATOM   1046  O   VAL   130       2.081  -9.424 -17.287  1.00 87.11           O  
ATOM   1047  CG1 VAL   130       5.008  -7.368 -16.579  1.00 78.62           C  
ATOM   1048  CG2 VAL   130       5.341  -8.517 -14.370  1.00 78.32           C  
ATOM   1049  N   PHE   131       1.724  -7.234 -16.947  1.00 89.34           N  
ATOM   1050  CA  PHE   131       0.878  -7.131 -18.130  1.00 89.42           C  
ATOM   1051  C   PHE   131       1.706  -7.274 -19.401  1.00 88.84           C  
ATOM   1052  CB  PHE   131       0.126  -5.797 -18.141  1.00 88.81           C  
ATOM   1053  O   PHE   131       2.711  -6.581 -19.575  1.00 87.56           O  
ATOM   1054  CG  PHE   131      -0.755  -5.606 -19.346  1.00 88.18           C  
ATOM   1055  CD1 PHE   131      -1.806  -6.479 -19.602  1.00 86.25           C  
ATOM   1056  CD2 PHE   131      -0.531  -4.554 -20.224  1.00 86.38           C  
ATOM   1057  CE1 PHE   131      -2.622  -6.305 -20.717  1.00 86.25           C  
ATOM   1058  CE2 PHE   131      -1.343  -4.373 -21.341  1.00 86.75           C  
ATOM   1059  CZ  PHE   131      -2.387  -5.250 -21.586  1.00 85.11           C  
ATOM   1060  N   LYS   132       1.308  -8.182 -20.263  1.00 86.89           N  
ATOM   1061  CA  LYS   132       2.028  -8.443 -21.506  1.00 86.26           C  
ATOM   1062  C   LYS   132       1.130  -8.215 -22.719  1.00 86.28           C  
ATOM   1063  CB  LYS   132       2.574  -9.872 -21.520  1.00 84.14           C  
ATOM   1064  O   LYS   132       1.414  -8.714 -23.810  1.00 84.30           O  
ATOM   1065  CG  LYS   132       3.604 -10.151 -20.435  1.00 77.39           C  
ATOM   1066  CD  LYS   132       4.155 -11.567 -20.538  1.00 73.40           C  
ATOM   1067  CE  LYS   132       5.174 -11.853 -19.443  1.00 65.16           C  
ATOM   1068  NZ  LYS   132       5.685 -13.255 -19.515  1.00 58.42           N  
ATOM   1069  N   GLY   133       0.041  -7.553 -22.535  1.00 87.42           N  
ATOM   1070  CA  GLY   133      -0.826  -7.213 -23.652  1.00 87.48           C  
ATOM   1071  C   GLY   133      -2.011  -8.150 -23.794  1.00 87.61           C  
ATOM   1072  O   GLY   133      -2.702  -8.135 -24.814  1.00 86.10           O  
ATOM   1073  N   GLU   134      -2.257  -8.952 -22.759  1.00 87.98           N  
ATOM   1074  CA  GLU   134      -3.375  -9.887 -22.834  1.00 87.89           C  
ATOM   1075  C   GLU   134      -4.709  -9.167 -22.655  1.00 88.49           C  
ATOM   1076  CB  GLU   134      -3.227 -10.988 -21.781  1.00 86.49           C  
ATOM   1077  O   GLU   134      -4.767  -8.099 -22.041  1.00 87.43           O  
ATOM   1078  CG  GLU   134      -3.278 -10.480 -20.347  1.00 82.63           C  
ATOM   1079  CD  GLU   134      -1.921 -10.043 -19.818  1.00 80.23           C  
ATOM   1080  OE1 GLU   134      -1.021  -9.737 -20.633  1.00 77.14           O  
ATOM   1081  OE2 GLU   134      -1.757 -10.006 -18.578  1.00 75.53           O  
ATOM   1082  N   GLU   135      -5.740  -9.774 -23.129  1.00 89.46           N  
ATOM   1083  CA  GLU   135      -7.094  -9.263 -22.934  1.00 89.31           C  
ATOM   1084  C   GLU   135      -7.650  -9.677 -21.574  1.00 89.12           C  
ATOM   1085  CB  GLU   135      -8.019  -9.752 -24.051  1.00 86.39           C  
ATOM   1086  O   GLU   135      -7.610 -10.856 -21.215  1.00 87.13           O  
ATOM   1087  CG  GLU   135      -7.699  -9.161 -25.417  1.00 76.17           C  
ATOM   1088  CD  GLU   135      -8.708  -9.544 -26.488  1.00 71.83           C  
ATOM   1089  OE1 GLU   135      -9.642 -10.323 -26.191  1.00 68.73           O  
ATOM   1090  OE2 GLU   135      -8.563  -9.063 -27.633  1.00 65.13           O  
ATOM   1091  N   LEU   136      -8.136  -8.666 -20.881  1.00 90.93           N  
ATOM   1092  CA  LEU   136      -8.662  -8.921 -19.545  1.00 91.19           C  
ATOM   1093  C   LEU   136     -10.123  -8.496 -19.445  1.00 90.34           C  
ATOM   1094  CB  LEU   136      -7.830  -8.185 -18.491  1.00 90.21           C  
ATOM   1095  O   LEU   136     -10.499  -7.433 -19.943  1.00 88.49           O  
ATOM   1096  CG  LEU   136      -6.345  -8.546 -18.425  1.00 88.20           C  
ATOM   1097  CD1 LEU   136      -5.606  -7.581 -17.504  1.00 84.46           C  
ATOM   1098  CD2 LEU   136      -6.166  -9.986 -17.954  1.00 84.54           C  
ATOM   1099  N   ARG   137     -10.877  -9.356 -18.900  1.00 91.50           N  
ATOM   1100  CA  ARG   137     -12.291  -9.068 -18.682  1.00 91.29           C  
ATOM   1101  C   ARG   137     -12.529  -8.526 -17.277  1.00 91.48           C  
ATOM   1102  CB  ARG   137     -13.137 -10.323 -18.910  1.00 88.71           C  
ATOM   1103  O   ARG   137     -12.007  -9.068 -16.300  1.00 90.26           O  
ATOM   1104  CG  ARG   137     -13.124 -10.822 -20.346  1.00 78.23           C  
ATOM   1105  CD  ARG   137     -14.065 -12.002 -20.541  1.00 74.61           C  
ATOM   1106  NE  ARG   137     -14.072 -12.462 -21.927  1.00 69.16           N  
ATOM   1107  NH1 ARG   137     -15.706 -14.064 -21.604  1.00 55.23           N  
ATOM   1108  NH2 ARG   137     -14.776 -13.771 -23.679  1.00 50.24           N  
ATOM   1109  CZ  ARG   137     -14.851 -13.431 -22.400  1.00 65.87           C  
ATOM   1110  N   GLY   138     -13.325  -7.408 -17.145  1.00 92.34           N  
ATOM   1111  CA  GLY   138     -13.639  -6.809 -15.858  1.00 92.62           C  
ATOM   1112  C   GLY   138     -13.307  -5.330 -15.790  1.00 93.10           C  
ATOM   1113  O   GLY   138     -13.082  -4.692 -16.821  1.00 92.48           O  
ATOM   1114  N   TYR   139     -13.332  -4.857 -14.636  1.00 93.96           N  
ATOM   1115  CA  TYR   139     -13.078  -3.438 -14.413  1.00 94.17           C  
ATOM   1116  C   TYR   139     -11.609  -3.191 -14.093  1.00 94.06           C  
ATOM   1117  CB  TYR   139     -13.957  -2.907 -13.277  1.00 93.26           C  
ATOM   1118  O   TYR   139     -11.091  -3.697 -13.094  1.00 93.34           O  
ATOM   1119  CG  TYR   139     -15.356  -2.542 -13.711  1.00 89.71           C  
ATOM   1120  CD1 TYR   139     -15.668  -1.241 -14.099  1.00 84.32           C  
ATOM   1121  CD2 TYR   139     -16.367  -3.496 -13.733  1.00 84.20           C  
ATOM   1122  CE1 TYR   139     -16.956  -0.899 -14.498  1.00 84.88           C  
ATOM   1123  CE2 TYR   139     -17.659  -3.166 -14.130  1.00 84.94           C  
ATOM   1124  OH  TYR   139     -19.220  -1.534 -14.905  1.00 77.35           O  
ATOM   1125  CZ  TYR   139     -17.943  -1.867 -14.511  1.00 82.93           C  
ATOM   1126  N   GLY   140     -10.984  -2.537 -14.999  1.00 94.35           N  
ATOM   1127  CA  GLY   140      -9.670  -2.004 -14.672  1.00 94.55           C  
ATOM   1128  C   GLY   140      -9.723  -0.842 -13.699  1.00 94.48           C  
ATOM   1129  O   GLY   140     -10.542   0.067 -13.853  1.00 93.95           O  
ATOM   1130  N   ILE   141      -8.914  -0.910 -12.719  1.00 94.89           N  
ATOM   1131  CA  ILE   141      -8.893   0.118 -11.684  1.00 95.06           C  
ATOM   1132  C   ILE   141      -7.471   0.648 -11.513  1.00 94.85           C  
ATOM   1133  CB  ILE   141      -9.429  -0.423 -10.340  1.00 94.52           C  
ATOM   1134  O   ILE   141      -6.540  -0.122 -11.268  1.00 94.27           O  
ATOM   1135  CG1 ILE   141     -10.818  -1.044 -10.529  1.00 92.00           C  
ATOM   1136  CG2 ILE   141      -9.464   0.688  -9.286  1.00 91.46           C  
ATOM   1137  CD1 ILE   141     -11.239  -1.975  -9.401  1.00 88.43           C  
ATOM   1138  N   SER   142      -7.310   1.952 -11.625  1.00 94.42           N  
ATOM   1139  CA  SER   142      -5.984   2.529 -11.425  1.00 94.37           C  
ATOM   1140  C   SER   142      -6.074   4.000 -11.032  1.00 94.01           C  
ATOM   1141  CB  SER   142      -5.139   2.382 -12.691  1.00 93.65           C  
ATOM   1142  O   SER   142      -7.167   4.517 -10.793  1.00 93.03           O  
ATOM   1143  OG  SER   142      -3.766   2.588 -12.405  1.00 85.04           O  
ATOM   1144  N   LEU   143      -4.930   4.540 -10.925  1.00 91.31           N  
ATOM   1145  CA  LEU   143      -4.828   5.974 -10.677  1.00 91.12           C  
ATOM   1146  C   LEU   143      -4.904   6.758 -11.983  1.00 90.82           C  
ATOM   1147  CB  LEU   143      -3.523   6.301  -9.947  1.00 90.13           C  
ATOM   1148  O   LEU   143      -4.522   6.250 -13.040  1.00 89.69           O  
ATOM   1149  CG  LEU   143      -3.237   5.499  -8.677  1.00 86.95           C  
ATOM   1150  CD1 LEU   143      -1.889   5.901  -8.088  1.00 82.43           C  
ATOM   1151  CD2 LEU   143      -4.353   5.698  -7.656  1.00 82.24           C  
ATOM   1152  N   LYS   144      -5.371   8.004 -11.873  1.00 90.59           N  
ATOM   1153  CA  LYS   144      -5.555   8.863 -13.039  1.00 90.33           C  
ATOM   1154  C   LYS   144      -4.235   9.088 -13.770  1.00 89.92           C  
ATOM   1155  CB  LYS   144      -6.161  10.205 -12.626  1.00 88.53           C  
ATOM   1156  O   LYS   144      -4.218   9.278 -14.988  1.00 88.33           O  
ATOM   1157  CG  LYS   144      -6.590  11.077 -13.798  1.00 80.50           C  
ATOM   1158  CD  LYS   144      -7.425  12.264 -13.335  1.00 75.38           C  
ATOM   1159  CE  LYS   144      -7.901  13.107 -14.511  1.00 67.47           C  
ATOM   1160  NZ  LYS   144      -8.777  14.232 -14.068  1.00 59.89           N  
ATOM   1161  N   GLU   145      -3.131   9.042 -13.019  1.00 87.72           N  
ATOM   1162  CA  GLU   145      -1.826   9.257 -13.638  1.00 87.15           C  
ATOM   1163  C   GLU   145      -1.491   8.138 -14.620  1.00 87.36           C  
ATOM   1164  CB  GLU   145      -0.735   9.363 -12.570  1.00 84.92           C  
ATOM   1165  O   GLU   145      -0.587   8.280 -15.446  1.00 85.38           O  
ATOM   1166  CG  GLU   145      -0.520   8.081 -11.780  1.00 76.48           C  
ATOM   1167  CD  GLU   145       0.604   8.184 -10.762  1.00 72.30           C  
ATOM   1168  OE1 GLU   145       1.686   8.714 -11.104  1.00 68.44           O  
ATOM   1169  OE2 GLU   145       0.403   7.730  -9.613  1.00 66.23           O  
ATOM   1170  N   PHE   146      -2.191   7.021 -14.611  1.00 88.30           N  
ATOM   1171  CA  PHE   146      -1.953   5.906 -15.519  1.00 89.04           C  
ATOM   1172  C   PHE   146      -3.103   5.758 -16.508  1.00 89.18           C  
ATOM   1173  CB  PHE   146      -1.765   4.603 -14.735  1.00 88.07           C  
ATOM   1174  O   PHE   146      -3.354   4.664 -17.017  1.00 87.65           O  
ATOM   1175  CG  PHE   146      -0.688   4.676 -13.686  1.00 87.41           C  
ATOM   1176  CD1 PHE   146       0.573   5.167 -13.998  1.00 84.33           C  
ATOM   1177  CD2 PHE   146      -0.938   4.253 -12.387  1.00 84.81           C  
ATOM   1178  CE1 PHE   146       1.572   5.236 -13.029  1.00 84.92           C  
ATOM   1179  CE2 PHE   146       0.054   4.319 -11.413  1.00 85.76           C  
ATOM   1180  CZ  PHE   146       1.309   4.810 -11.737  1.00 83.25           C  
ATOM   1181  N   GLU   147      -3.832   6.782 -16.803  1.00 88.85           N  
ATOM   1182  CA  GLU   147      -5.050   6.721 -17.605  1.00 89.19           C  
ATOM   1183  C   GLU   147      -4.740   6.354 -19.053  1.00 88.30           C  
ATOM   1184  CB  GLU   147      -5.798   8.056 -17.549  1.00 86.27           C  
ATOM   1185  O   GLU   147      -5.633   5.955 -19.803  1.00 85.88           O  
ATOM   1186  CG  GLU   147      -5.025   9.219 -18.153  1.00 78.91           C  
ATOM   1187  CD  GLU   147      -5.762  10.545 -18.052  1.00 75.82           C  
ATOM   1188  OE1 GLU   147      -6.925  10.560 -17.589  1.00 75.13           O  
ATOM   1189  OE2 GLU   147      -5.171  11.578 -18.440  1.00 73.58           O  
ATOM   1190  N   ASP   148      -3.510   6.421 -19.459  1.00 90.38           N  
ATOM   1191  CA  ASP   148      -3.130   6.051 -20.819  1.00 90.21           C  
ATOM   1192  C   ASP   148      -3.029   4.535 -20.968  1.00 89.61           C  
ATOM   1193  CB  ASP   148      -1.802   6.708 -21.202  1.00 87.53           C  
ATOM   1194  O   ASP   148      -2.939   4.020 -22.084  1.00 87.50           O  
ATOM   1195  CG  ASP   148      -0.676   6.374 -20.240  1.00 77.20           C  
ATOM   1196  OD1 ASP   148      -0.936   6.218 -19.027  1.00 69.12           O  
ATOM   1197  OD2 ASP   148       0.482   6.269 -20.698  1.00 76.76           O  
ATOM   1198  N   ILE   149      -3.118   3.796 -19.880  1.00 89.73           N  
ATOM   1199  CA  ILE   149      -3.084   2.337 -19.856  1.00 89.26           C  
ATOM   1200  C   ILE   149      -4.492   1.793 -19.628  1.00 87.96           C  
ATOM   1201  CB  ILE   149      -2.123   1.812 -18.766  1.00 87.75           C  
ATOM   1202  O   ILE   149      -5.153   2.152 -18.650  1.00 84.91           O  
ATOM   1203  CG1 ILE   149      -0.721   2.399 -18.962  1.00 82.45           C  
ATOM   1204  CG2 ILE   149      -2.082   0.281 -18.775  1.00 81.25           C  
ATOM   1205  CD1 ILE   149       0.194   2.234 -17.757  1.00 78.24           C  
ATOM   1206  N   LYS   150      -4.957   1.051 -20.458  1.00 86.28           N  
ATOM   1207  CA  LYS   150      -6.298   0.489 -20.320  1.00 85.59           C  
ATOM   1208  C   LYS   150      -6.243  -1.024 -20.132  1.00 84.17           C  
ATOM   1209  CB  LYS   150      -7.153   0.835 -21.539  1.00 81.63           C  
ATOM   1210  O   LYS   150      -5.834  -1.753 -21.039  1.00 80.31           O  
ATOM   1211  CG  LYS   150      -7.366   2.328 -21.742  1.00 72.99           C  
ATOM   1212  CD  LYS   150      -8.338   2.605 -22.882  1.00 69.84           C  
ATOM   1213  CE  LYS   150      -8.567   4.098 -23.073  1.00 62.59           C  
ATOM   1214  NZ  LYS   150      -9.538   4.373 -24.174  1.00 56.47           N  
ATOM   1215  N   LEU   151      -6.546  -1.304 -18.943  1.00 90.02           N  
ATOM   1216  CA  LEU   151      -6.694  -2.722 -18.631  1.00 90.17           C  
ATOM   1217  C   LEU   151      -8.145  -3.058 -18.306  1.00 89.61           C  
ATOM   1218  CB  LEU   151      -5.792  -3.109 -17.456  1.00 87.37           C  
ATOM   1219  O   LEU   151      -8.808  -2.323 -17.570  1.00 87.54           O  
ATOM   1220  CG  LEU   151      -4.378  -3.571 -17.810  1.00 76.88           C  
ATOM   1221  CD1 LEU   151      -3.552  -2.399 -18.330  1.00 67.96           C  
ATOM   1222  CD2 LEU   151      -3.705  -4.210 -16.600  1.00 68.16           C  
ATOM   1223  N   GLY   152      -8.739  -4.116 -18.910  1.00 90.19           N  
ATOM   1224  CA  GLY   152     -10.115  -4.508 -18.649  1.00 90.34           C  
ATOM   1225  C   GLY   152     -11.094  -3.966 -19.673  1.00 89.60           C  
ATOM   1226  O   GLY   152     -10.722  -3.163 -20.531  1.00 87.52           O  
ATOM   1227  N   GLU   153     -12.338  -4.242 -19.520  1.00 90.71           N  
ATOM   1228  CA  GLU   153     -13.401  -3.835 -20.434  1.00 90.43           C  
ATOM   1229  C   GLU   153     -13.921  -2.442 -20.089  1.00 90.35           C  
ATOM   1230  CB  GLU   153     -14.550  -4.846 -20.408  1.00 87.96           C  
ATOM   1231  O   GLU   153     -14.334  -1.691 -20.975  1.00 88.77           O  
ATOM   1232  CG  GLU   153     -14.196  -6.195 -21.016  1.00 76.98           C  
ATOM   1233  CD  GLU   153     -15.283  -7.241 -20.830  1.00 72.34           C  
ATOM   1234  OE1 GLU   153     -16.060  -7.143 -19.853  1.00 69.26           O  
ATOM   1235  OE2 GLU   153     -15.358  -8.168 -21.668  1.00 66.48           O  
ATOM   1236  N   LYS   154     -13.911  -2.191 -18.920  1.00 92.32           N  
ATOM   1237  CA  LYS   154     -14.291  -0.897 -18.360  1.00 92.45           C  
ATOM   1238  C   LYS   154     -13.208  -0.364 -17.426  1.00 92.82           C  
ATOM   1239  CB  LYS   154     -15.621  -1.006 -17.612  1.00 91.17           C  
ATOM   1240  O   LYS   154     -12.396  -1.131 -16.905  1.00 92.34           O  
ATOM   1241  CG  LYS   154     -16.791  -1.429 -18.487  1.00 84.57           C  
ATOM   1242  CD  LYS   154     -18.079  -1.542 -17.682  1.00 80.98           C  
ATOM   1243  CE  LYS   154     -19.237  -2.029 -18.544  1.00 74.71           C  
ATOM   1244  NZ  LYS   154     -20.494  -2.172 -17.751  1.00 68.95           N  
ATOM   1245  N   GLN   155     -13.264   0.974 -17.222  1.00 92.70           N  
ATOM   1246  CA  GLN   155     -12.184   1.583 -16.452  1.00 92.69           C  
ATOM   1247  C   GLN   155     -12.735   2.459 -15.330  1.00 92.50           C  
ATOM   1248  CB  GLN   155     -11.274   2.408 -17.363  1.00 90.52           C  
ATOM   1249  O   GLN   155     -13.788   3.082 -15.482  1.00 91.15           O  
ATOM   1250  CG  GLN   155     -10.603   1.594 -18.462  1.00 79.66           C  
ATOM   1251  CD  GLN   155      -9.569   0.623 -17.924  1.00 74.31           C  
ATOM   1252  NE2 GLN   155      -9.695  -0.645 -18.299  1.00 65.00           N  
ATOM   1253  OE1 GLN   155      -8.664   1.009 -17.178  1.00 71.73           O  
ATOM   1254  N   PHE   156     -12.002   2.418 -14.310  1.00 93.37           N  
ATOM   1255  CA  PHE   156     -12.231   3.333 -13.198  1.00 93.68           C  
ATOM   1256  C   PHE   156     -10.915   3.915 -12.696  1.00 93.53           C  
ATOM   1257  CB  PHE   156     -12.959   2.619 -12.055  1.00 93.12           C  
ATOM   1258  O   PHE   156     -10.010   3.174 -12.308  1.00 92.84           O  
ATOM   1259  CG  PHE   156     -13.426   3.543 -10.962  1.00 91.50           C  
ATOM   1260  CD1 PHE   156     -14.718   4.055 -10.969  1.00 88.76           C  
ATOM   1261  CD2 PHE   156     -12.572   3.899  -9.926  1.00 88.67           C  
ATOM   1262  CE1 PHE   156     -15.152   4.910  -9.959  1.00 88.81           C  
ATOM   1263  CE2 PHE   156     -12.999   4.753  -8.913  1.00 89.23           C  
ATOM   1264  CZ  PHE   156     -14.289   5.258  -8.932  1.00 87.65           C  
ATOM   1265  N   PHE   157     -10.845   5.199 -12.653  1.00 92.74           N  
ATOM   1266  CA  PHE   157      -9.619   5.860 -12.223  1.00 92.97           C  
ATOM   1267  C   PHE   157      -9.870   6.716 -10.988  1.00 92.13           C  
ATOM   1268  CB  PHE   157      -9.046   6.723 -13.352  1.00 92.19           C  
ATOM   1269  O   PHE   157     -10.835   7.482 -10.943  1.00 90.61           O  
ATOM   1270  CG  PHE   157      -8.609   5.934 -14.557  1.00 90.68           C  
ATOM   1271  CD1 PHE   157      -7.425   5.208 -14.537  1.00 87.52           C  
ATOM   1272  CD2 PHE   157      -9.384   5.918 -15.709  1.00 87.74           C  
ATOM   1273  CE1 PHE   157      -7.018   4.477 -15.651  1.00 88.08           C  
ATOM   1274  CE2 PHE   157      -8.984   5.190 -16.826  1.00 88.49           C  
ATOM   1275  CZ  PHE   157      -7.800   4.471 -16.795  1.00 86.94           C  
ATOM   1276  N   HIS   158      -8.996   6.521 -10.145  1.00 91.58           N  
ATOM   1277  CA  HIS   158      -8.979   7.391  -8.974  1.00 91.61           C  
ATOM   1278  C   HIS   158      -8.086   8.606  -9.203  1.00 90.37           C  
ATOM   1279  CB  HIS   158      -8.510   6.620  -7.739  1.00 91.11           C  
ATOM   1280  O   HIS   158      -6.950   8.468  -9.662  1.00 88.45           O  
ATOM   1281  CG  HIS   158      -9.483   5.583  -7.274  1.00 90.46           C  
ATOM   1282  CD2 HIS   158      -9.554   4.255  -7.525  1.00 88.36           C  
ATOM   1283  ND1 HIS   158     -10.544   5.877  -6.445  1.00 88.65           N  
ATOM   1284  CE1 HIS   158     -11.228   4.771  -6.206  1.00 88.54           C  
ATOM   1285  NE2 HIS   158     -10.648   3.772  -6.850  1.00 89.20           N  
ATOM   1286  N   ASP   159      -8.638   9.727  -8.861  1.00 88.30           N  
ATOM   1287  CA  ASP   159      -7.808  10.926  -8.932  1.00 87.39           C  
ATOM   1288  C   ASP   159      -6.714  10.900  -7.867  1.00 86.38           C  
ATOM   1289  CB  ASP   159      -8.665  12.183  -8.775  1.00 85.67           C  
ATOM   1290  O   ASP   159      -5.538  11.113  -8.172  1.00 83.57           O  
ATOM   1291  CG  ASP   159      -9.524  12.471  -9.994  1.00 79.82           C  
ATOM   1292  OD1 ASP   159      -9.062  12.244 -11.133  1.00 74.56           O  
ATOM   1293  OD2 ASP   159     -10.671  12.933  -9.815  1.00 78.16           O  
ATOM   1294  N   ILE   160      -7.176  10.560  -6.693  1.00 84.00           N  
ATOM   1295  CA  ILE   160      -6.275  10.401  -5.556  1.00 83.94           C  
ATOM   1296  C   ILE   160      -6.633   9.131  -4.787  1.00 84.27           C  
ATOM   1297  CB  ILE   160      -6.326  11.628  -4.619  1.00 81.08           C  
ATOM   1298  O   ILE   160      -7.812   8.845  -4.563  1.00 82.27           O  
ATOM   1299  CG1 ILE   160      -5.900  12.894  -5.371  1.00 69.46           C  
ATOM   1300  CG2 ILE   160      -5.447  11.402  -3.385  1.00 68.78           C  
ATOM   1301  CD1 ILE   160      -6.154  14.185  -4.605  1.00 67.22           C  
ATOM   1302  N   PHE   161      -5.710   8.351  -4.523  1.00 88.39           N  
ATOM   1303  CA  PHE   161      -5.923   7.169  -3.695  1.00 88.92           C  
ATOM   1304  C   PHE   161      -4.913   7.117  -2.555  1.00 87.99           C  
ATOM   1305  CB  PHE   161      -5.826   5.895  -4.540  1.00 88.09           C  
ATOM   1306  O   PHE   161      -3.750   6.767  -2.764  1.00 85.88           O  
ATOM   1307  CG  PHE   161      -6.347   4.665  -3.847  1.00 88.37           C  
ATOM   1308  CD1 PHE   161      -7.680   4.294  -3.968  1.00 86.39           C  
ATOM   1309  CD2 PHE   161      -5.502   3.880  -3.072  1.00 86.86           C  
ATOM   1310  CE1 PHE   161      -8.165   3.156  -3.327  1.00 87.19           C  
ATOM   1311  CE2 PHE   161      -5.980   2.742  -2.429  1.00 87.63           C  
ATOM   1312  CZ  PHE   161      -7.311   2.382  -2.557  1.00 86.00           C  
ATOM   1313  N   PRO   162      -5.322   7.545  -1.361  1.00 88.32           N  
ATOM   1314  CA  PRO   162      -4.375   7.579  -0.244  1.00 88.99           C  
ATOM   1315  C   PRO   162      -4.094   6.194   0.334  1.00 89.62           C  
ATOM   1316  CB  PRO   162      -5.077   8.468   0.786  1.00 87.16           C  
ATOM   1317  O   PRO   162      -4.778   5.758   1.263  1.00 88.54           O  
ATOM   1318  CG  PRO   162      -6.536   8.226   0.569  1.00 83.42           C  
ATOM   1319  CD  PRO   162      -6.760   7.937  -0.888  1.00 80.77           C  
ATOM   1320  N   PHE   163      -3.116   5.576  -0.258  1.00 92.38           N  
ATOM   1321  CA  PHE   163      -2.787   4.212   0.137  1.00 92.89           C  
ATOM   1322  C   PHE   163      -2.514   4.133   1.634  1.00 92.95           C  
ATOM   1323  CB  PHE   163      -1.572   3.702  -0.646  1.00 92.21           C  
ATOM   1324  O   PHE   163      -2.982   3.212   2.308  1.00 92.47           O  
ATOM   1325  CG  PHE   163      -1.876   3.351  -2.077  1.00 91.09           C  
ATOM   1326  CD1 PHE   163      -2.541   2.172  -2.392  1.00 88.71           C  
ATOM   1327  CD2 PHE   163      -1.496   4.200  -3.108  1.00 88.74           C  
ATOM   1328  CE1 PHE   163      -2.823   1.845  -3.716  1.00 88.68           C  
ATOM   1329  CE2 PHE   163      -1.775   3.880  -4.434  1.00 88.85           C  
ATOM   1330  CZ  PHE   163      -2.438   2.701  -4.736  1.00 87.97           C  
ATOM   1331  N   SER   164      -1.828   5.160   2.159  1.00 93.56           N  
ATOM   1332  CA  SER   164      -1.485   5.116   3.577  1.00 93.81           C  
ATOM   1333  C   SER   164      -2.732   5.199   4.450  1.00 93.81           C  
ATOM   1334  CB  SER   164      -0.526   6.253   3.933  1.00 92.87           C  
ATOM   1335  O   SER   164      -2.791   4.586   5.518  1.00 93.23           O  
ATOM   1336  OG  SER   164      -1.130   7.513   3.697  1.00 85.94           O  
ATOM   1337  N   ALA   165      -3.716   5.938   4.075  1.00 93.35           N  
ATOM   1338  CA  ALA   165      -4.950   6.050   4.849  1.00 93.40           C  
ATOM   1339  C   ALA   165      -5.703   4.724   4.877  1.00 93.52           C  
ATOM   1340  CB  ALA   165      -5.839   7.151   4.276  1.00 92.45           C  
ATOM   1341  O   ALA   165      -6.028   4.210   5.950  1.00 92.96           O  
ATOM   1342  N   TYR   166      -5.925   4.165   3.701  1.00 93.39           N  
ATOM   1343  CA  TYR   166      -6.642   2.897   3.621  1.00 93.66           C  
ATOM   1344  C   TYR   166      -5.818   1.765   4.222  1.00 93.75           C  
ATOM   1345  CB  TYR   166      -6.996   2.571   2.167  1.00 92.92           C  
ATOM   1346  O   TYR   166      -6.369   0.838   4.821  1.00 93.22           O  
ATOM   1347  CG  TYR   166      -8.057   3.471   1.583  1.00 90.67           C  
ATOM   1348  CD1 TYR   166      -9.284   3.640   2.222  1.00 86.97           C  
ATOM   1349  CD2 TYR   166      -7.837   4.154   0.392  1.00 86.98           C  
ATOM   1350  CE1 TYR   166     -10.265   4.468   1.687  1.00 86.70           C  
ATOM   1351  CE2 TYR   166      -8.811   4.984  -0.152  1.00 87.23           C  
ATOM   1352  OH  TYR   166     -10.989   5.955  -0.032  1.00 77.84           O  
ATOM   1353  CZ  TYR   166     -10.020   5.135   0.502  1.00 85.28           C  
ATOM   1354  N   GLY   167      -4.522   1.877   4.020  1.00 94.77           N  
ATOM   1355  CA  GLY   167      -3.635   0.917   4.658  1.00 94.95           C  
ATOM   1356  C   GLY   167      -3.691   0.968   6.173  1.00 95.05           C  
ATOM   1357  O   GLY   167      -3.689  -0.072   6.835  1.00 94.68           O  
ATOM   1358  N   GLY   168      -3.746   2.205   6.759  1.00 94.85           N  
ATOM   1359  CA  GLY   168      -3.878   2.363   8.198  1.00 94.94           C  
ATOM   1360  C   GLY   168      -5.177   1.801   8.744  1.00 94.82           C  
ATOM   1361  O   GLY   168      -5.193   1.182   9.810  1.00 94.26           O  
ATOM   1362  N   ILE   169      -6.223   2.002   8.036  1.00 94.58           N  
ATOM   1363  CA  ILE   169      -7.523   1.471   8.430  1.00 94.55           C  
ATOM   1364  C   ILE   169      -7.499  -0.054   8.363  1.00 94.47           C  
ATOM   1365  CB  ILE   169      -8.655   2.029   7.539  1.00 93.69           C  
ATOM   1366  O   ILE   169      -8.004  -0.729   9.263  1.00 93.87           O  
ATOM   1367  CG1 ILE   169      -8.851   3.527   7.800  1.00 87.84           C  
ATOM   1368  CG2 ILE   169      -9.957   1.257   7.773  1.00 87.36           C  
ATOM   1369  CD1 ILE   169      -9.807   4.205   6.828  1.00 82.68           C  
ATOM   1370  N   TYR   170      -6.894  -0.581   7.282  1.00 94.62           N  
ATOM   1371  CA  TYR   170      -6.712  -2.024   7.170  1.00 94.76           C  
ATOM   1372  C   TYR   170      -5.945  -2.571   8.368  1.00 94.76           C  
ATOM   1373  CB  TYR   170      -5.976  -2.374   5.874  1.00 94.19           C  
ATOM   1374  O   TYR   170      -6.334  -3.586   8.951  1.00 94.28           O  
ATOM   1375  CG  TYR   170      -5.529  -3.814   5.800  1.00 91.82           C  
ATOM   1376  CD1 TYR   170      -6.422  -4.825   5.453  1.00 87.36           C  
ATOM   1377  CD2 TYR   170      -4.212  -4.166   6.077  1.00 87.23           C  
ATOM   1378  CE1 TYR   170      -6.015  -6.153   5.386  1.00 87.30           C  
ATOM   1379  CE2 TYR   170      -3.794  -5.491   6.013  1.00 87.64           C  
ATOM   1380  OH  TYR   170      -4.292  -7.789   5.601  1.00 77.25           O  
ATOM   1381  CZ  TYR   170      -4.701  -6.476   5.666  1.00 85.92           C  
ATOM   1382  N   ALA   171      -4.920  -1.907   8.727  1.00 95.39           N  
ATOM   1383  CA  ALA   171      -4.090  -2.335   9.850  1.00 95.41           C  
ATOM   1384  C   ALA   171      -4.874  -2.294  11.158  1.00 95.20           C  
ATOM   1385  CB  ALA   171      -2.842  -1.460   9.953  1.00 94.96           C  
ATOM   1386  O   ALA   171      -4.717  -3.171  12.011  1.00 94.61           O  
ATOM   1387  N   TYR   172      -5.640  -1.252  11.299  1.00 95.20           N  
ATOM   1388  CA  TYR   172      -6.479  -1.142  12.487  1.00 95.17           C  
ATOM   1389  C   TYR   172      -7.396  -2.352  12.621  1.00 94.79           C  
ATOM   1390  CB  TYR   172      -7.313   0.142  12.439  1.00 94.60           C  
ATOM   1391  O   TYR   172      -7.483  -2.957  13.691  1.00 94.01           O  
ATOM   1392  CG  TYR   172      -8.116   0.391  13.693  1.00 92.56           C  
ATOM   1393  CD1 TYR   172      -7.605   1.172  14.727  1.00 88.57           C  
ATOM   1394  CD2 TYR   172      -9.386  -0.154  13.846  1.00 88.06           C  
ATOM   1395  CE1 TYR   172      -8.340   1.403  15.885  1.00 88.54           C  
ATOM   1396  CE2 TYR   172     -10.131   0.070  15.000  1.00 88.52           C  
ATOM   1397  OH  TYR   172     -10.333   1.074  17.156  1.00 81.41           O  
ATOM   1398  CZ  TYR   172      -9.600   0.849  16.012  1.00 87.03           C  
ATOM   1399  N   GLU   173      -8.024  -2.775  11.557  1.00 94.34           N  
ATOM   1400  CA  GLU   173      -8.912  -3.933  11.553  1.00 94.17           C  
ATOM   1401  C   GLU   173      -8.137  -5.224  11.797  1.00 94.34           C  
ATOM   1402  CB  GLU   173      -9.676  -4.021  10.229  1.00 92.50           C  
ATOM   1403  O   GLU   173      -8.588  -6.093  12.547  1.00 93.68           O  
ATOM   1404  CG  GLU   173     -10.664  -2.883  10.012  1.00 80.93           C  
ATOM   1405  CD  GLU   173     -11.775  -2.847  11.049  1.00 75.33           C  
ATOM   1406  OE1 GLU   173     -12.167  -3.923  11.556  1.00 71.16           O  
ATOM   1407  OE2 GLU   173     -12.257  -1.735  11.357  1.00 68.52           O  
ATOM   1408  N   PHE   174      -7.035  -5.322  11.182  1.00 94.72           N  
ATOM   1409  CA  PHE   174      -6.180  -6.490  11.352  1.00 94.89           C  
ATOM   1410  C   PHE   174      -5.787  -6.666  12.814  1.00 94.81           C  
ATOM   1411  CB  PHE   174      -4.924  -6.371  10.482  1.00 94.48           C  
ATOM   1412  O   PHE   174      -5.842  -7.776  13.348  1.00 94.28           O  
ATOM   1413  CG  PHE   174      -3.997  -7.551  10.589  1.00 92.94           C  
ATOM   1414  CD1 PHE   174      -4.080  -8.602   9.684  1.00 89.92           C  
ATOM   1415  CD2 PHE   174      -3.041  -7.609  11.595  1.00 89.69           C  
ATOM   1416  CE1 PHE   174      -3.223  -9.696   9.780  1.00 89.74           C  
ATOM   1417  CE2 PHE   174      -2.181  -8.699  11.697  1.00 90.07           C  
ATOM   1418  CZ  PHE   174      -2.275  -9.742  10.790  1.00 88.80           C  
ATOM   1419  N   LEU   175      -5.469  -5.620  13.457  1.00 95.61           N  
ATOM   1420  CA  LEU   175      -4.914  -5.664  14.806  1.00 95.55           C  
ATOM   1421  C   LEU   175      -6.007  -5.938  15.834  1.00 94.99           C  
ATOM   1422  CB  LEU   175      -4.205  -4.348  15.137  1.00 95.26           C  
ATOM   1423  O   LEU   175      -5.717  -6.351  16.959  1.00 93.90           O  
ATOM   1424  CG  LEU   175      -2.848  -4.123  14.469  1.00 94.70           C  
ATOM   1425  CD1 LEU   175      -2.399  -2.677  14.654  1.00 92.88           C  
ATOM   1426  CD2 LEU   175      -1.808  -5.087  15.030  1.00 92.41           C  
ATOM   1427  N   LYS   176      -7.228  -5.762  15.516  1.00 94.04           N  
ATOM   1428  CA  LYS   176      -8.323  -6.169  16.391  1.00 93.78           C  
ATOM   1429  C   LYS   176      -8.327  -7.681  16.600  1.00 93.44           C  
ATOM   1430  CB  LYS   176      -9.666  -5.716  15.816  1.00 92.31           C  
ATOM   1431  O   LYS   176      -8.605  -8.160  17.702  1.00 92.40           O  
ATOM   1432  CG  LYS   176      -9.935  -4.227  15.972  1.00 84.69           C  
ATOM   1433  CD  LYS   176     -11.320  -3.852  15.461  1.00 80.83           C  
ATOM   1434  CE  LYS   176     -11.654  -2.397  15.762  1.00 74.06           C  
ATOM   1435  NZ  LYS   176     -13.016  -2.029  15.273  1.00 68.86           N  
ATOM   1436  N   GLU   177      -7.946  -8.368  15.515  1.00 93.66           N  
ATOM   1437  CA  GLU   177      -7.961  -9.828  15.552  1.00 93.39           C  
ATOM   1438  C   GLU   177      -6.568 -10.387  15.829  1.00 93.64           C  
ATOM   1439  CB  GLU   177      -8.503 -10.393  14.236  1.00 91.37           C  
ATOM   1440  O   GLU   177      -6.431 -11.488  16.365  1.00 92.73           O  
ATOM   1441  CG  GLU   177      -9.958 -10.039  13.967  1.00 80.63           C  
ATOM   1442  CD  GLU   177     -10.478 -10.595  12.652  1.00 75.38           C  
ATOM   1443  OE1 GLU   177      -9.687 -11.201  11.894  1.00 72.45           O  
ATOM   1444  OE2 GLU   177     -11.686 -10.423  12.376  1.00 68.85           O  
ATOM   1445  N   ASN   178      -5.622  -9.623  15.492  1.00 94.40           N  
ATOM   1446  CA  ASN   178      -4.229 -10.023  15.661  1.00 94.69           C  
ATOM   1447  C   ASN   178      -3.406  -8.921  16.324  1.00 94.79           C  
ATOM   1448  CB  ASN   178      -3.613 -10.407  14.314  1.00 92.97           C  
ATOM   1449  O   ASN   178      -2.610  -8.252  15.663  1.00 93.87           O  
ATOM   1450  CG  ASN   178      -4.383 -11.509  13.614  1.00 84.22           C  
ATOM   1451  ND2 ASN   178      -5.268 -11.127  12.701  1.00 75.05           N  
ATOM   1452  OD1 ASN   178      -4.185 -12.695  13.891  1.00 75.58           O  
ATOM   1453  N   PRO   179      -3.560  -8.800  17.704  1.00 94.55           N  
ATOM   1454  CA  PRO   179      -2.968  -7.648  18.390  1.00 94.65           C  
ATOM   1455  C   PRO   179      -1.443  -7.641  18.322  1.00 94.21           C  
ATOM   1456  CB  PRO   179      -3.449  -7.812  19.834  1.00 93.56           C  
ATOM   1457  O   PRO   179      -0.818  -6.590  18.490  1.00 93.15           O  
ATOM   1458  CG  PRO   179      -3.854  -9.247  19.941  1.00 90.51           C  
ATOM   1459  CD  PRO   179      -4.308  -9.717  18.589  1.00 89.12           C  
ATOM   1460  N   GLU   180      -0.794  -8.722  18.088  1.00 94.81           N  
ATOM   1461  CA  GLU   180       0.661  -8.820  18.018  1.00 94.59           C  
ATOM   1462  C   GLU   180       1.178  -8.384  16.650  1.00 94.53           C  
ATOM   1463  CB  GLU   180       1.119 -10.248  18.323  1.00 92.14           C  
ATOM   1464  O   GLU   180       2.385  -8.218  16.461  1.00 93.32           O  
ATOM   1465  CG  GLU   180       0.817 -10.700  19.744  1.00 77.14           C  
ATOM   1466  CD  GLU   180       1.580  -9.915  20.799  1.00 71.19           C  
ATOM   1467  OE1 GLU   180       2.694  -9.426  20.504  1.00 68.19           O  
ATOM   1468  OE2 GLU   180       1.060  -9.789  21.930  1.00 65.17           O  
ATOM   1469  N   GLY   181       0.323  -8.210  15.717  1.00 95.36           N  
ATOM   1470  CA  GLY   181       0.706  -7.812  14.371  1.00 95.40           C  
ATOM   1471  C   GLY   181       1.395  -8.918  13.595  1.00 95.02           C  
ATOM   1472  O   GLY   181       1.162 -10.102  13.851  1.00 93.57           O  
ATOM   1473  N   GLU   182       2.141  -8.552  12.648  1.00 95.04           N  
ATOM   1474  CA  GLU   182       2.923  -9.479  11.835  1.00 95.05           C  
ATOM   1475  C   GLU   182       4.343  -9.624  12.375  1.00 94.48           C  
ATOM   1476  CB  GLU   182       2.960  -9.016  10.377  1.00 94.34           C  
ATOM   1477  O   GLU   182       4.812  -8.778  13.140  1.00 93.26           O  
ATOM   1478  CG  GLU   182       1.599  -9.019   9.696  1.00 92.03           C  
ATOM   1479  CD  GLU   182       1.627  -8.426   8.296  1.00 88.56           C  
ATOM   1480  OE1 GLU   182       2.673  -8.525   7.616  1.00 87.86           O  
ATOM   1481  OE2 GLU   182       0.594  -7.857   7.877  1.00 88.22           O  
ATOM   1482  N   ASN   183       4.970 -10.654  11.986  1.00 93.69           N  
ATOM   1483  CA  ASN   183       6.388 -10.802  12.300  1.00 94.08           C  
ATOM   1484  C   ASN   183       7.239  -9.790  11.538  1.00 93.96           C  
ATOM   1485  CB  ASN   183       6.858 -12.226  11.998  1.00 92.97           C  
ATOM   1486  O   ASN   183       7.339  -9.855  10.312  1.00 93.18           O  
ATOM   1487  CG  ASN   183       8.288 -12.474  12.437  1.00 88.65           C  
ATOM   1488  ND2 ASN   183       8.657 -13.743  12.567  1.00 86.88           N  
ATOM   1489  OD1 ASN   183       9.054 -11.533  12.659  1.00 85.21           O  
ATOM   1490  N   VAL   184       7.834  -8.908  12.292  1.00 93.08           N  
ATOM   1491  CA  VAL   184       8.559  -7.769  11.738  1.00 93.09           C  
ATOM   1492  C   VAL   184       9.635  -8.261  10.773  1.00 92.37           C  
ATOM   1493  CB  VAL   184       9.196  -6.906  12.850  1.00 90.47           C  
ATOM   1494  O   VAL   184       9.914  -7.613   9.761  1.00 90.54           O  
ATOM   1495  CG1 VAL   184      10.254  -7.702  13.612  1.00 70.61           C  
ATOM   1496  CG2 VAL   184       9.803  -5.636  12.258  1.00 70.07           C  
ATOM   1497  N   PHE   185      10.174  -9.385  10.964  1.00 91.76           N  
ATOM   1498  CA  PHE   185      11.287  -9.888  10.167  1.00 91.48           C  
ATOM   1499  C   PHE   185      10.786 -10.517   8.873  1.00 90.09           C  
ATOM   1500  CB  PHE   185      12.103 -10.908  10.965  1.00 90.12           C  
ATOM   1501  O   PHE   185      11.567 -10.758   7.950  1.00 87.66           O  
ATOM   1502  CG  PHE   185      12.779 -10.330  12.179  1.00 86.64           C  
ATOM   1503  CD1 PHE   185      13.838  -9.440  12.045  1.00 82.57           C  
ATOM   1504  CD2 PHE   185      12.354 -10.676  13.456  1.00 82.71           C  
ATOM   1505  CE1 PHE   185      14.464  -8.903  13.167  1.00 82.46           C  
ATOM   1506  CE2 PHE   185      12.976 -10.143  14.582  1.00 83.21           C  
ATOM   1507  CZ  PHE   185      14.031  -9.258  14.435  1.00 80.29           C  
ATOM   1508  N   GLU   186       9.501 -10.768   8.772  1.00 91.46           N  
ATOM   1509  CA  GLU   186       8.933 -11.417   7.595  1.00 90.62           C  
ATOM   1510  C   GLU   186       8.316 -10.394   6.645  1.00 89.81           C  
ATOM   1511  CB  GLU   186       7.885 -12.454   8.005  1.00 88.40           C  
ATOM   1512  O   GLU   186       7.896 -10.741   5.539  1.00 87.37           O  
ATOM   1513  CG  GLU   186       8.463 -13.657   8.735  1.00 79.39           C  
ATOM   1514  CD  GLU   186       7.412 -14.683   9.127  1.00 74.79           C  
ATOM   1515  OE1 GLU   186       6.207 -14.439   8.891  1.00 71.63           O  
ATOM   1516  OE2 GLU   186       7.796 -15.740   9.677  1.00 68.81           O  
ATOM   1517  N   ILE   187       8.219  -9.200   7.096  1.00 92.27           N  
ATOM   1518  CA  ILE   187       7.669  -8.140   6.258  1.00 92.05           C  
ATOM   1519  C   ILE   187       8.691  -7.738   5.197  1.00 90.79           C  
ATOM   1520  CB  ILE   187       7.257  -6.911   7.099  1.00 91.15           C  
ATOM   1521  O   ILE   187       9.790  -7.285   5.526  1.00 88.40           O  
ATOM   1522  CG1 ILE   187       6.125  -7.279   8.065  1.00 86.85           C  
ATOM   1523  CG2 ILE   187       6.845  -5.749   6.190  1.00 86.33           C  
ATOM   1524  CD1 ILE   187       5.701  -6.141   8.983  1.00 83.24           C  
ATOM   1525  N   GLU   188       8.368  -7.918   3.934  1.00 89.75           N  
ATOM   1526  CA  GLU   188       9.245  -7.624   2.805  1.00 89.46           C  
ATOM   1527  C   GLU   188       8.453  -7.083   1.618  1.00 89.21           C  
ATOM   1528  CB  GLU   188      10.026  -8.873   2.390  1.00 87.10           C  
ATOM   1529  O   GLU   188       7.302  -7.469   1.405  1.00 87.63           O  
ATOM   1530  CG  GLU   188      10.993  -9.375   3.453  1.00 78.27           C  
ATOM   1531  CD  GLU   188      11.884 -10.508   2.968  1.00 74.60           C  
ATOM   1532  OE1 GLU   188      11.559 -11.134   1.934  1.00 70.31           O  
ATOM   1533  OE2 GLU   188      12.914 -10.771   3.627  1.00 68.28           O  
ATOM   1534  N   PRO   189       9.113  -6.175   0.930  1.00 88.89           N  
ATOM   1535  CA  PRO   189       8.462  -5.722  -0.301  1.00 88.70           C  
ATOM   1536  C   PRO   189       8.131  -6.871  -1.251  1.00 87.80           C  
ATOM   1537  CB  PRO   189       9.497  -4.781  -0.922  1.00 87.62           C  
ATOM   1538  O   PRO   189       8.826  -7.890  -1.259  1.00 85.86           O  
ATOM   1539  CG  PRO   189      10.354  -4.348   0.223  1.00 86.03           C  
ATOM   1540  CD  PRO   189      10.411  -5.465   1.226  1.00 84.77           C  
ATOM   1541  N   ILE   190       7.039  -6.675  -1.946  1.00 86.66           N  
ATOM   1542  CA  ILE   190       6.648  -7.637  -2.970  1.00 85.57           C  
ATOM   1543  C   ILE   190       7.579  -7.515  -4.175  1.00 84.06           C  
ATOM   1544  CB  ILE   190       5.179  -7.433  -3.406  1.00 83.84           C  
ATOM   1545  O   ILE   190       7.698  -6.441  -4.769  1.00 80.33           O  
ATOM   1546  CG1 ILE   190       4.233  -7.683  -2.226  1.00 76.46           C  
ATOM   1547  CG2 ILE   190       4.834  -8.345  -4.586  1.00 76.47           C  
ATOM   1548  CD1 ILE   190       2.783  -7.311  -2.505  1.00 73.76           C  
ATOM   1549  N   TYR   191       8.250  -8.634  -4.498  1.00 80.30           N  
ATOM   1550  CA  TYR   191       9.102  -8.727  -5.678  1.00 79.64           C  
ATOM   1551  C   TYR   191       8.367  -9.402  -6.830  1.00 77.26           C  
ATOM   1552  CB  TYR   191      10.385  -9.499  -5.355  1.00 75.23           C  
ATOM   1553  O   TYR   191       8.033 -10.587  -6.752  1.00 71.14           O  
ATOM   1554  CG  TYR   191      11.337  -8.745  -4.458  1.00 68.48           C  
ATOM   1555  CD1 TYR   191      12.342  -7.943  -4.995  1.00 62.31           C  
ATOM   1556  CD2 TYR   191      11.235  -8.833  -3.074  1.00 63.34           C  
ATOM   1557  CE1 TYR   191      13.223  -7.248  -4.173  1.00 58.28           C  
ATOM   1558  CE2 TYR   191      12.110  -8.143  -2.243  1.00 60.04           C  
ATOM   1559  OH  TYR   191      13.968  -6.668  -1.982  1.00 41.41           O  
ATOM   1560  CZ  TYR   191      13.099  -7.353  -2.800  1.00 57.52           C  
ATOM   1561  N   VAL   192       7.864  -8.587  -7.642  1.00 76.78           N  
ATOM   1562  CA  VAL   192       7.298  -9.198  -8.841  1.00 74.96           C  
ATOM   1563  C   VAL   192       8.307  -9.125  -9.984  1.00 73.35           C  
ATOM   1564  CB  VAL   192       5.974  -8.517  -9.254  1.00 71.76           C  
ATOM   1565  O   VAL   192       8.801  -8.045 -10.316  1.00 66.54           O  
ATOM   1566  CG1 VAL   192       5.339  -9.245 -10.438  1.00 67.11           C  
ATOM   1567  CG2 VAL   192       5.008  -8.469  -8.072  1.00 65.88           C  
ATOM   1568  N   LYS   193       9.036 -10.126 -10.133  1.00 64.78           N  
ATOM   1569  CA  LYS   193      10.039 -10.175 -11.193  1.00 64.34           C  
ATOM   1570  C   LYS   193       9.386 -10.127 -12.571  1.00 64.86           C  
ATOM   1571  CB  LYS   193      10.896 -11.435 -11.063  1.00 59.42           C  
ATOM   1572  O   LYS   193       8.457 -10.888 -12.851  1.00 61.39           O  
ATOM   1573  CG  LYS   193      11.798 -11.447  -9.838  1.00 55.36           C  
ATOM   1574  CD  LYS   193      12.683 -12.686  -9.806  1.00 56.19           C  
ATOM   1575  CE  LYS   193      13.521 -12.744  -8.536  1.00 45.73           C  
ATOM   1576  NZ  LYS   193      14.365 -13.976  -8.485  1.00 40.27           N  
ATOM   1577  N   PRO   194       9.700  -8.954 -13.282  1.00 60.10           N  
ATOM   1578  CA  PRO   194       9.299  -9.076 -14.686  1.00 58.70           C  
ATOM   1579  C   PRO   194       9.871 -10.323 -15.356  1.00 60.60           C  
ATOM   1580  CB  PRO   194       9.863  -7.805 -15.325  1.00 55.50           C  
ATOM   1581  O   PRO   194      10.876 -10.870 -14.896  1.00 58.56           O  
ATOM   1582  CG  PRO   194      10.694  -7.175 -14.255  1.00 52.72           C  
ATOM   1583  CD  PRO   194      10.539  -7.979 -12.996  1.00 55.31           C  
ATOM   1584  N   PRO   195       9.068 -11.024 -16.136  1.00 48.27           N  
ATOM   1585  CA  PRO   195       9.681 -12.127 -16.880  1.00 47.08           C  
ATOM   1586  C   PRO   195      11.013 -11.740 -17.518  1.00 48.21           C  
ATOM   1587  CB  PRO   195       8.637 -12.452 -17.952  1.00 43.38           C  
ATOM   1588  O   PRO   195      11.153 -10.631 -18.039  1.00 45.89           O  
ATOM   1589  CG  PRO   195       7.585 -11.402 -17.790  1.00 40.27           C  
ATOM   1590  CD  PRO   195       7.944 -10.544 -16.612  1.00 43.43           C  
ATOM   1591  N   TYR   196      12.233 -11.952 -16.902  1.00 49.18           N  
ATOM   1592  CA  TYR   196      13.502 -11.826 -17.608  1.00 52.01           C  
ATOM   1593  C   TYR   196      13.307 -11.978 -19.112  1.00 49.20           C  
ATOM   1594  CB  TYR   196      14.504 -12.869 -17.104  1.00 45.69           C  
ATOM   1595  O   TYR   196      12.653 -12.919 -19.567  1.00 47.21           O  
ATOM   1596  CG  TYR   196      15.302 -12.415 -15.906  1.00 44.28           C  
ATOM   1597  CD1 TYR   196      16.476 -11.683 -16.064  1.00 39.89           C  
ATOM   1598  CD2 TYR   196      14.884 -12.718 -14.614  1.00 40.38           C  
ATOM   1599  CE1 TYR   196      17.216 -11.263 -14.963  1.00 38.32           C  
ATOM   1600  CE2 TYR   196      15.616 -12.304 -13.506  1.00 43.48           C  
ATOM   1601  OH  TYR   196      17.507 -11.165 -12.597  1.00 25.72           O  
ATOM   1602  CZ  TYR   196      16.778 -11.578 -13.690  1.00 35.39           C  
ATOM   1603  N   HIS   197      13.130 -10.888 -19.876  1.00 45.24           N  
ATOM   1604  CA  HIS   197      13.475 -11.067 -21.282  1.00 48.43           C  
ATOM   1605  C   HIS   197      14.871 -11.663 -21.435  1.00 45.80           C  
ATOM   1606  CB  HIS   197      13.387  -9.736 -22.029  1.00 42.92           C  
ATOM   1607  O   HIS   197      15.860 -11.050 -21.026  1.00 44.45           O  
ATOM   1608  CG  HIS   197      12.000  -9.379 -22.460  1.00 42.43           C  
ATOM   1609  CD2 HIS   197      11.194  -8.352 -22.101  1.00 38.22           C  
ATOM   1610  ND1 HIS   197      11.287 -10.130 -23.369  1.00 25.74           N  
ATOM   1611  CE1 HIS   197      10.099  -9.578 -23.552  1.00 34.80           C  
ATOM   1612  NE2 HIS   197      10.018  -8.497 -22.794  1.00 35.46           N  
ATOM   1613  N   VAL   198      15.140 -12.872 -21.214  1.00 44.53           N  
ATOM   1614  CA  VAL   198      16.321 -13.449 -21.847  1.00 46.56           C  
ATOM   1615  C   VAL   198      16.393 -13.009 -23.307  1.00 44.80           C  
ATOM   1616  CB  VAL   198      16.317 -14.992 -21.755  1.00 42.57           C  
ATOM   1617  O   VAL   198      15.454 -13.230 -24.075  1.00 44.01           O  
ATOM   1618  CG1 VAL   198      17.632 -15.567 -22.278  1.00 37.57           C  
ATOM   1619  CG2 VAL   198      16.070 -15.439 -20.315  1.00 38.36           C  
ATOM   1620  N   LYS   199      16.940 -11.784 -23.633  1.00 47.24           N  
ATOM   1621  CA  LYS   199      17.394 -11.741 -25.021  1.00 49.63           C  
ATOM   1622  C   LYS   199      17.944 -13.095 -25.461  1.00 47.34           C  
ATOM   1623  CB  LYS   199      18.457 -10.658 -25.204  1.00 45.47           C  
ATOM   1624  O   LYS   199      18.779 -13.685 -24.773  1.00 46.80           O  
ATOM   1625  CG  LYS   199      17.889  -9.264 -25.425  1.00 45.01           C  
ATOM   1626  CD  LYS   199      18.989  -8.254 -25.730  1.00 49.93           C  
ATOM   1627  CE  LYS   199      18.422  -6.857 -25.945  1.00 38.80           C  
ATOM   1628  NZ  LYS   199      19.498  -5.860 -26.224  1.00 37.03           N  
ATOM   1629  N   ASP   200      17.171 -14.014 -25.962  1.00 36.03           N  
ATOM   1630  CA  ASP   200      17.887 -14.924 -26.851  1.00 43.80           C  
ATOM   1631  C   ASP   200      18.675 -14.152 -27.907  1.00 35.78           C  
ATOM   1632  CB  ASP   200      16.914 -15.893 -27.524  1.00 35.45           C  
ATOM   1633  O   ASP   200      18.207 -13.132 -28.416  1.00 34.07           O  
ATOM   1634  CG  ASP   200      16.469 -17.019 -26.608  1.00 36.14           C  
ATOM   1635  OD1 ASP   200      17.216 -17.374 -25.670  1.00 37.45           O  
ATOM   1636  OD2 ASP   200      15.362 -17.558 -26.827  1.00 37.68           O  
TER    1637      ASP   200
END
