# Supplementary material for: The transformative power of transformers in protein structure prediction
Source: Proc Natl Acad Sci U S A. 2023 Jul 31;120(32):e2303499120. doi: 10.1073/pnas.2303499120 (PMC10410766; doi:10.1073/pnas.2303499120)
Supplement: Supplementary file 2 — Dataset S01 (GZ) [file pnas.2303499120.sd01.gz › SI_Data/predicted_structures/ESMFold/T1137s1.pdb]

PARENT N/A
ATOM      1  N   MET     1      52.201  54.962  97.066  1.00 83.97           N  
ATOM      2  CA  MET     1      52.157  55.530  95.722  1.00 87.59           C  
ATOM      3  C   MET     1      51.417  54.603  94.763  1.00 84.79           C  
ATOM      4  CB  MET     1      53.571  55.798  95.203  1.00 79.18           C  
ATOM      5  O   MET     1      51.941  53.557  94.375  1.00 72.98           O  
ATOM      6  CG  MET     1      54.179  57.091  95.721  1.00 72.06           C  
ATOM      7  SD  MET     1      55.960  57.245  95.310  1.00 68.59           S  
ATOM      8  CE  MET     1      56.201  59.022  95.587  1.00 78.76           C  
ATOM      9  N   THR     2      50.023  54.400  94.906  1.00 78.80           N  
ATOM     10  CA  THR     2      49.072  53.741  94.018  1.00 81.69           C  
ATOM     11  C   THR     2      49.218  54.259  92.590  1.00 76.77           C  
ATOM     12  CB  THR     2      47.623  53.950  94.497  1.00 73.97           C  
ATOM     13  O   THR     2      48.952  55.432  92.319  1.00 70.05           O  
ATOM     14  CG2 THR     2      47.166  52.798  95.385  1.00 64.35           C  
ATOM     15  OG1 THR     2      47.543  55.173  95.240  1.00 70.60           O  
ATOM     16  N   GLU     3      50.089  53.563  91.747  1.00 83.98           N  
ATOM     17  CA  GLU     3      50.164  53.726  90.298  1.00 86.35           C  
ATOM     18  C   GLU     3      48.776  53.913  89.692  1.00 83.09           C  
ATOM     19  CB  GLU     3      50.861  52.524  89.656  1.00 79.35           C  
ATOM     20  O   GLU     3      47.853  53.153  89.993  1.00 76.60           O  
ATOM     21  CG  GLU     3      51.784  52.891  88.503  1.00 72.86           C  
ATOM     22  CD  GLU     3      52.596  51.715  87.986  1.00 72.50           C  
ATOM     23  OE1 GLU     3      52.842  50.761  88.759  1.00 80.04           O  
ATOM     24  OE2 GLU     3      52.989  51.747  86.799  1.00 81.38           O  
ATOM     25  N   PRO     4      48.304  55.314  89.393  1.00 83.92           N  
ATOM     26  CA  PRO     4      47.040  55.483  88.672  1.00 85.93           C  
ATOM     27  C   PRO     4      46.775  54.358  87.674  1.00 82.58           C  
ATOM     28  CB  PRO     4      47.221  56.821  87.952  1.00 81.14           C  
ATOM     29  O   PRO     4      47.687  53.937  86.957  1.00 75.66           O  
ATOM     30  CG  PRO     4      48.697  56.955  87.760  1.00 77.12           C  
ATOM     31  CD  PRO     4      49.391  56.220  88.870  1.00 76.58           C  
ATOM     32  N   PRO     5      45.634  53.335  87.745  1.00 79.62           N  
ATOM     33  CA  PRO     5      45.348  52.340  86.709  1.00 83.25           C  
ATOM     34  C   PRO     5      45.650  52.849  85.302  1.00 78.72           C  
ATOM     35  CB  PRO     5      43.850  52.072  86.882  1.00 75.69           C  
ATOM     36  O   PRO     5      45.247  53.958  84.942  1.00 74.37           O  
ATOM     37  CG  PRO     5      43.305  53.328  87.483  1.00 70.36           C  
ATOM     38  CD  PRO     5      44.384  53.971  88.305  1.00 71.94           C  
ATOM     39  N   ALA     6      46.821  52.342  84.617  1.00 83.61           N  
ATOM     40  CA  ALA     6      47.120  52.558  83.204  1.00 85.32           C  
ATOM     41  C   ALA     6      45.840  52.736  82.393  1.00 82.47           C  
ATOM     42  CB  ALA     6      47.940  51.395  82.650  1.00 79.49           C  
ATOM     43  O   ALA     6      44.854  52.028  82.614  1.00 76.76           O  
ATOM     44  N   PRO     7      45.483  54.016  81.877  1.00 82.96           N  
ATOM     45  CA  PRO     7      44.307  54.167  81.016  1.00 85.18           C  
ATOM     46  C   PRO     7      44.001  52.907  80.210  1.00 81.52           C  
ATOM     47  CB  PRO     7      44.692  55.326  80.093  1.00 79.78           C  
ATOM     48  O   PRO     7      44.843  52.447  79.434  1.00 74.03           O  
ATOM     49  CG  PRO     7      46.186  55.291  80.038  1.00 75.26           C  
ATOM     50  CD  PRO     7      46.696  54.701  81.322  1.00 74.77           C  
ATOM     51  N   THR     8      43.145  51.863  80.618  1.00 78.60           N  
ATOM     52  CA  THR     8      42.649  50.780  79.775  1.00 82.29           C  
ATOM     53  C   THR     8      42.495  51.246  78.331  1.00 78.41           C  
ATOM     54  CB  THR     8      41.302  50.242  80.291  1.00 74.57           C  
ATOM     55  O   THR     8      41.725  52.167  78.049  1.00 73.40           O  
ATOM     56  CG2 THR     8      41.508  49.196  81.381  1.00 63.89           C  
ATOM     57  OG1 THR     8      40.534  51.328  80.826  1.00 68.91           O  
ATOM     58  N   ALA     9      43.619  51.183  77.372  1.00 82.26           N  
ATOM     59  CA  ALA     9      43.503  51.412  75.934  1.00 84.17           C  
ATOM     60  C   ALA     9      42.078  51.157  75.451  1.00 81.84           C  
ATOM     61  CB  ALA     9      44.487  50.525  75.173  1.00 79.05           C  
ATOM     62  O   ALA     9      41.431  50.201  75.885  1.00 76.19           O  
ATOM     63  N   PRO    10      41.239  52.218  75.017  1.00 79.38           N  
ATOM     64  CA  PRO    10      39.902  51.904  74.508  1.00 81.06           C  
ATOM     65  C   PRO    10      39.854  50.576  73.755  1.00 78.86           C  
ATOM     66  CB  PRO    10      39.597  53.075  73.571  1.00 76.10           C  
ATOM     67  O   PRO    10      40.551  50.406  72.752  1.00 73.21           O  
ATOM     68  CG  PRO    10      40.934  53.532  73.084  1.00 72.80           C  
ATOM     69  CD  PRO    10      41.950  53.263  74.157  1.00 73.49           C  
ATOM     70  N   LEU    11      39.574  49.428  74.435  1.00 79.12           N  
ATOM     71  CA  LEU    11      39.247  48.216  73.692  1.00 80.54           C  
ATOM     72  C   LEU    11      38.575  48.555  72.366  1.00 78.16           C  
ATOM     73  CB  LEU    11      38.336  47.307  74.522  1.00 75.24           C  
ATOM     74  O   LEU    11      37.461  49.085  72.348  1.00 73.28           O  
ATOM     75  CG  LEU    11      39.020  46.464  75.600  1.00 70.22           C  
ATOM     76  CD1 LEU    11      38.042  46.152  76.728  1.00 67.85           C  
ATOM     77  CD2 LEU    11      39.579  45.179  75.000  1.00 69.50           C  
ATOM     78  N   ASN    12      39.402  48.833  71.226  1.00 80.97           N  
ATOM     79  CA  ASN    12      38.818  48.865  69.889  1.00 82.70           C  
ATOM     80  C   ASN    12      37.608  47.942  69.784  1.00 80.67           C  
ATOM     81  CB  ASN    12      39.865  48.491  68.837  1.00 77.93           C  
ATOM     82  O   ASN    12      37.751  46.719  69.806  1.00 75.06           O  
ATOM     83  CG  ASN    12      40.084  49.588  67.815  1.00 72.76           C  
ATOM     84  ND2 ASN    12      41.115  49.436  66.993  1.00 73.38           N  
ATOM     85  OD1 ASN    12      39.333  50.566  67.765  1.00 72.10           O  
ATOM     86  N   LYS    13      36.329  48.447  70.206  1.00 79.95           N  
ATOM     87  CA  LYS    13      35.132  47.664  69.912  1.00 80.38           C  
ATOM     88  C   LYS    13      35.291  46.883  68.611  1.00 80.12           C  
ATOM     89  CB  LYS    13      33.903  48.571  69.832  1.00 77.89           C  
ATOM     90  O   LYS    13      35.545  47.468  67.557  1.00 77.36           O  
ATOM     91  CG  LYS    13      33.418  49.078  71.182  1.00 76.59           C  
ATOM     92  CD  LYS    13      32.149  49.909  71.044  1.00 77.75           C  
ATOM     93  CE  LYS    13      31.659  50.411  72.395  1.00 79.33           C  
ATOM     94  NZ  LYS    13      30.435  51.257  72.261  1.00 75.36           N  
ATOM     95  N   PRO    14      35.677  45.525  68.693  1.00 78.14           N  
ATOM     96  CA  PRO    14      35.673  44.820  67.409  1.00 79.77           C  
ATOM     97  C   PRO    14      34.577  45.313  66.468  1.00 79.43           C  
ATOM     98  CB  PRO    14      35.435  43.362  67.808  1.00 75.58           C  
ATOM     99  O   PRO    14      33.404  45.358  66.850  1.00 76.19           O  
ATOM    100  CG  PRO    14      34.705  43.436  69.110  1.00 72.53           C  
ATOM    101  CD  PRO    14      35.116  44.696  69.816  1.00 72.99           C  
ATOM    102  N   LYS    15      34.880  46.190  65.507  1.00 80.97           N  
ATOM    103  CA  LYS    15      33.935  46.481  64.433  1.00 81.98           C  
ATOM    104  C   LYS    15      33.072  45.264  64.114  1.00 82.02           C  
ATOM    105  CB  LYS    15      34.675  46.942  63.176  1.00 79.17           C  
ATOM    106  O   LYS    15      33.573  44.255  63.614  1.00 78.63           O  
ATOM    107  CG  LYS    15      35.282  48.333  63.290  1.00 76.44           C  
ATOM    108  CD  LYS    15      35.943  48.763  61.987  1.00 76.43           C  
ATOM    109  CE  LYS    15      36.564  50.149  62.105  1.00 77.99           C  
ATOM    110  NZ  LYS    15      37.263  50.551  60.848  1.00 71.11           N  
ATOM    111  N   THR    16      31.925  45.069  64.904  1.00 78.28           N  
ATOM    112  CA  THR    16      31.020  43.989  64.527  1.00 79.19           C  
ATOM    113  C   THR    16      30.964  43.834  63.010  1.00 79.26           C  
ATOM    114  CB  THR    16      29.601  44.233  65.074  1.00 75.93           C  
ATOM    115  O   THR    16      30.612  44.776  62.298  1.00 76.61           O  
ATOM    116  CG2 THR    16      29.547  44.010  66.582  1.00 70.74           C  
ATOM    117  OG1 THR    16      29.210  45.581  64.787  1.00 73.79           O  
ATOM    118  N   PRO    17      31.728  43.016  62.430  1.00 76.49           N  
ATOM    119  CA  PRO    17      31.535  42.812  60.993  1.00 77.57           C  
ATOM    120  C   PRO    17      30.077  42.967  60.566  1.00 77.99           C  
ATOM    121  CB  PRO    17      32.019  41.377  60.772  1.00 73.42           C  
ATOM    122  O   PRO    17      29.169  42.570  61.301  1.00 74.00           O  
ATOM    123  CG  PRO    17      31.805  40.695  62.085  1.00 71.91           C  
ATOM    124  CD  PRO    17      31.945  41.714  63.180  1.00 72.67           C  
ATOM    125  N   PRO    18      29.748  43.928  59.689  1.00 81.21           N  
ATOM    126  CA  PRO    18      28.376  44.139  59.221  1.00 82.79           C  
ATOM    127  C   PRO    18      27.696  42.844  58.782  1.00 84.25           C  
ATOM    128  CB  PRO    18      28.549  45.093  58.037  1.00 78.71           C  
ATOM    129  O   PRO    18      27.752  42.482  57.604  1.00 80.70           O  
ATOM    130  CG  PRO    18      29.858  44.709  57.425  1.00 76.13           C  
ATOM    131  CD  PRO    18      30.751  44.174  58.507  1.00 76.31           C  
ATOM    132  N   TYR    19      27.541  41.967  59.906  1.00 85.69           N  
ATOM    133  CA  TYR    19      26.905  40.663  59.753  1.00 87.25           C  
ATOM    134  C   TYR    19      25.750  40.733  58.761  1.00 87.42           C  
ATOM    135  CB  TYR    19      26.402  40.148  61.105  1.00 83.66           C  
ATOM    136  O   TYR    19      25.509  39.783  58.012  1.00 85.93           O  
ATOM    137  CG  TYR    19      27.508  39.806  62.074  1.00 76.25           C  
ATOM    138  CD1 TYR    19      28.349  38.719  61.846  1.00 71.79           C  
ATOM    139  CD2 TYR    19      27.713  40.568  63.219  1.00 72.83           C  
ATOM    140  CE1 TYR    19      29.368  38.399  62.737  1.00 71.92           C  
ATOM    141  CE2 TYR    19      28.729  40.257  64.117  1.00 69.69           C  
ATOM    142  OH  TYR    19      30.557  38.860  64.753  1.00 59.41           O  
ATOM    143  CZ  TYR    19      29.550  39.173  63.868  1.00 71.10           C  
ATOM    144  N   LYS    20      25.077  41.958  58.673  1.00 88.00           N  
ATOM    145  CA  LYS    20      23.979  42.138  57.727  1.00 89.22           C  
ATOM    146  C   LYS    20      24.480  42.092  56.287  1.00 89.82           C  
ATOM    147  CB  LYS    20      23.257  43.461  57.989  1.00 88.31           C  
ATOM    148  O   LYS    20      23.839  41.494  55.420  1.00 89.61           O  
ATOM    149  CG  LYS    20      22.512  43.508  59.315  1.00 86.44           C  
ATOM    150  CD  LYS    20      21.713  44.797  59.462  1.00 85.48           C  
ATOM    151  CE  LYS    20      20.931  44.825  60.768  1.00 86.09           C  
ATOM    152  NZ  LYS    20      20.097  46.058  60.887  1.00 86.41           N  
ATOM    153  N   LEU    21      25.702  42.739  56.024  1.00 89.61           N  
ATOM    154  CA  LEU    21      26.274  42.757  54.682  1.00 90.11           C  
ATOM    155  C   LEU    21      26.779  41.373  54.288  1.00 90.32           C  
ATOM    156  CB  LEU    21      27.417  43.772  54.600  1.00 88.44           C  
ATOM    157  O   LEU    21      26.515  40.904  53.178  1.00 89.60           O  
ATOM    158  CG  LEU    21      28.052  43.968  53.222  1.00 83.27           C  
ATOM    159  CD1 LEU    21      27.045  44.588  52.259  1.00 79.49           C  
ATOM    160  CD2 LEU    21      29.302  44.835  53.328  1.00 79.21           C  
ATOM    161  N   ALA    22      27.450  40.674  55.157  1.00 89.91           N  
ATOM    162  CA  ALA    22      27.948  39.317  54.949  1.00 90.82           C  
ATOM    163  C   ALA    22      26.803  38.351  54.657  1.00 91.08           C  
ATOM    164  CB  ALA    22      28.739  38.847  56.168  1.00 89.02           C  
ATOM    165  O   ALA    22      26.881  37.549  53.724  1.00 90.31           O  
ATOM    166  N   GLY    23      25.616  38.508  55.474  1.00 90.93           N  
ATOM    167  CA  GLY    23      24.408  37.736  55.232  1.00 91.71           C  
ATOM    168  C   GLY    23      23.791  38.004  53.873  1.00 92.47           C  
ATOM    169  O   GLY    23      23.384  37.073  53.175  1.00 92.33           O  
ATOM    170  N   LEU    24      23.885  39.281  53.425  1.00 93.28           N  
ATOM    171  CA  LEU    24      23.361  39.677  52.122  1.00 93.66           C  
ATOM    172  C   LEU    24      24.221  39.113  50.996  1.00 93.98           C  
ATOM    173  CB  LEU    24      23.292  41.202  52.012  1.00 91.75           C  
ATOM    174  O   LEU    24      23.698  38.546  50.034  1.00 93.66           O  
ATOM    175  CG  LEU    24      22.577  41.762  50.782  1.00 81.65           C  
ATOM    176  CD1 LEU    24      22.128  43.197  51.037  1.00 74.91           C  
ATOM    177  CD2 LEU    24      23.482  41.690  49.557  1.00 74.37           C  
ATOM    178  N   ILE    25      25.616  39.153  51.119  1.00 93.06           N  
ATOM    179  CA  ILE    25      26.569  38.623  50.150  1.00 93.74           C  
ATOM    180  C   ILE    25      26.430  37.105  50.067  1.00 93.61           C  
ATOM    181  CB  ILE    25      28.020  39.008  50.516  1.00 92.65           C  
ATOM    182  O   ILE    25      26.338  36.543  48.973  1.00 92.80           O  
ATOM    183  CG1 ILE    25      28.242  40.511  50.307  1.00 89.02           C  
ATOM    184  CG2 ILE    25      29.020  38.187  49.697  1.00 87.86           C  
ATOM    185  CD1 ILE    25      29.530  41.038  50.926  1.00 86.17           C  
ATOM    186  N   LEU    26      26.284  36.453  51.208  1.00 94.23           N  
ATOM    187  CA  LEU    26      26.106  35.007  51.276  1.00 94.35           C  
ATOM    188  C   LEU    26      24.781  34.592  50.646  1.00 94.11           C  
ATOM    189  CB  LEU    26      26.167  34.526  52.728  1.00 92.89           C  
ATOM    190  O   LEU    26      24.727  33.626  49.882  1.00 93.24           O  
ATOM    191  CG  LEU    26      26.111  33.013  52.945  1.00 86.44           C  
ATOM    192  CD1 LEU    26      27.382  32.355  52.420  1.00 81.19           C  
ATOM    193  CD2 LEU    26      25.907  32.692  54.421  1.00 81.05           C  
ATOM    194  N   GLY    27      23.658  35.444  50.917  1.00 95.12           N  
ATOM    195  CA  GLY    27      22.382  35.270  50.243  1.00 95.37           C  
ATOM    196  C   GLY    27      22.479  35.412  48.735  1.00 95.53           C  
ATOM    197  O   GLY    27      21.991  34.556  47.994  1.00 95.23           O  
ATOM    198  N   LEU    28      23.226  36.392  48.260  1.00 96.61           N  
ATOM    199  CA  LEU    28      23.409  36.680  46.842  1.00 96.67           C  
ATOM    200  C   LEU    28      24.238  35.591  46.169  1.00 96.50           C  
ATOM    201  CB  LEU    28      24.084  38.041  46.654  1.00 95.57           C  
ATOM    202  O   LEU    28      23.889  35.121  45.084  1.00 96.06           O  
ATOM    203  CG  LEU    28      24.215  38.540  45.214  1.00 86.39           C  
ATOM    204  CD1 LEU    28      22.853  38.967  44.675  1.00 78.41           C  
ATOM    205  CD2 LEU    28      25.212  39.691  45.135  1.00 77.64           C  
ATOM    206  N   VAL    29      25.365  35.114  46.796  1.00 96.09           N  
ATOM    207  CA  VAL    29      26.197  34.015  46.316  1.00 96.26           C  
ATOM    208  C   VAL    29      25.371  32.732  46.251  1.00 95.83           C  
ATOM    209  CB  VAL    29      27.437  33.806  47.214  1.00 95.64           C  
ATOM    210  O   VAL    29      25.419  32.006  45.255  1.00 94.91           O  
ATOM    211  CG1 VAL    29      28.167  32.519  46.835  1.00 93.51           C  
ATOM    212  CG2 VAL    29      28.376  35.007  47.114  1.00 92.94           C  
ATOM    213  N   GLY    30      24.477  32.514  47.295  1.00 96.47           N  
ATOM    214  CA  GLY    30      23.557  31.388  47.290  1.00 96.58           C  
ATOM    215  C   GLY    30      22.586  31.415  46.125  1.00 96.48           C  
ATOM    216  O   GLY    30      22.420  30.414  45.426  1.00 96.02           O  
ATOM    217  N   VAL    31      22.032  32.566  45.823  1.00 96.82           N  
ATOM    218  CA  VAL    31      21.105  32.757  44.713  1.00 96.86           C  
ATOM    219  C   VAL    31      21.845  32.592  43.387  1.00 96.51           C  
ATOM    220  CB  VAL    31      20.424  34.143  44.775  1.00 96.46           C  
ATOM    221  O   VAL    31      21.347  31.937  42.469  1.00 95.94           O  
ATOM    222  CG1 VAL    31      19.632  34.413  43.497  1.00 94.82           C  
ATOM    223  CG2 VAL    31      19.516  34.237  45.999  1.00 94.36           C  
ATOM    224  N   LEU    32      23.088  33.054  43.363  1.00 96.60           N  
ATOM    225  CA  LEU    32      23.907  32.944  42.160  1.00 96.53           C  
ATOM    226  C   LEU    32      24.285  31.492  41.891  1.00 95.98           C  
ATOM    227  CB  LEU    32      25.171  33.797  42.292  1.00 96.06           C  
ATOM    228  O   LEU    32      24.151  31.009  40.764  1.00 95.12           O  
ATOM    229  CG  LEU    32      26.103  33.820  41.080  1.00 93.52           C  
ATOM    230  CD1 LEU    32      25.428  34.517  39.904  1.00 90.74           C  
ATOM    231  CD2 LEU    32      27.420  34.505  41.431  1.00 90.33           C  
ATOM    232  N   VAL    33      24.708  30.758  42.925  1.00 96.20           N  
ATOM    233  CA  VAL    33      25.051  29.343  42.822  1.00 96.12           C  
ATOM    234  C   VAL    33      23.816  28.540  42.418  1.00 95.42           C  
ATOM    235  CB  VAL    33      25.629  28.802  44.149  1.00 95.70           C  
ATOM    236  O   VAL    33      23.884  27.692  41.526  1.00 94.18           O  
ATOM    237  CG1 VAL    33      25.734  27.278  44.109  1.00 94.46           C  
ATOM    238  CG2 VAL    33      26.993  29.428  44.431  1.00 94.07           C  
ATOM    239  N   LEU    34      22.614  28.857  42.983  1.00 96.63           N  
ATOM    240  CA  LEU    34      21.355  28.222  42.610  1.00 96.42           C  
ATOM    241  C   LEU    34      20.994  28.540  41.163  1.00 95.86           C  
ATOM    242  CB  LEU    34      20.229  28.677  43.541  1.00 95.36           C  
ATOM    243  O   LEU    34      20.608  27.647  40.404  1.00 94.86           O  
ATOM    244  CG  LEU    34      20.200  28.041  44.932  1.00 87.83           C  
ATOM    245  CD1 LEU    34      19.187  28.755  45.821  1.00 81.47           C  
ATOM    246  CD2 LEU    34      19.878  26.554  44.833  1.00 80.70           C  
ATOM    247  N   ALA    35      21.293  29.824  40.694  1.00 96.36           N  
ATOM    248  CA  ALA    35      21.017  30.261  39.328  1.00 96.16           C  
ATOM    249  C   ALA    35      21.960  29.588  38.336  1.00 95.50           C  
ATOM    250  CB  ALA    35      21.132  31.779  39.222  1.00 95.67           C  
ATOM    251  O   ALA    35      21.524  29.090  37.295  1.00 94.46           O  
ATOM    252  N   LEU    36      23.270  29.393  38.715  1.00 95.72           N  
ATOM    253  CA  LEU    36      24.277  28.741  37.885  1.00 95.36           C  
ATOM    254  C   LEU    36      24.022  27.239  37.799  1.00 94.38           C  
ATOM    255  CB  LEU    36      25.680  29.001  38.440  1.00 94.80           C  
ATOM    256  O   LEU    36      24.077  26.657  36.714  1.00 92.71           O  
ATOM    257  CG  LEU    36      26.240  30.409  38.234  1.00 91.46           C  
ATOM    258  CD1 LEU    36      27.541  30.581  39.011  1.00 87.52           C  
ATOM    259  CD2 LEU    36      26.457  30.686  36.750  1.00 86.95           C  
ATOM    260  N   THR    37      23.624  26.634  39.063  1.00 95.14           N  
ATOM    261  CA  THR    37      23.262  25.222  39.102  1.00 94.45           C  
ATOM    262  C   THR    37      21.991  24.966  38.297  1.00 92.77           C  
ATOM    263  CB  THR    37      23.061  24.737  40.550  1.00 93.18           C  
ATOM    264  O   THR    37      21.912  23.993  37.545  1.00 90.33           O  
ATOM    265  CG2 THR    37      22.807  23.234  40.596  1.00 85.49           C  
ATOM    266  OG1 THR    37      24.236  25.035  41.314  1.00 86.54           O  
ATOM    267  N   TRP    38      21.007  25.974  38.325  1.00 93.91           N  
ATOM    268  CA  TRP    38      19.764  25.907  37.564  1.00 94.24           C  
ATOM    269  C   TRP    38      20.031  26.062  36.071  1.00 90.70           C  
ATOM    270  CB  TRP    38      18.785  26.986  38.035  1.00 92.32           C  
ATOM    271  O   TRP    38      19.506  25.298  35.257  1.00 86.11           O  
ATOM    272  CG  TRP    38      17.480  26.989  37.297  1.00 80.49           C  
ATOM    273  CD1 TRP    38      16.583  25.961  37.206  1.00 72.92           C  
ATOM    274  CD2 TRP    38      16.928  28.072  36.543  1.00 75.01           C  
ATOM    275  CE2 TRP    38      15.692  27.630  36.021  1.00 74.71           C  
ATOM    276  CE3 TRP    38      17.359  29.375  36.257  1.00 68.14           C  
ATOM    277  NE1 TRP    38      15.506  26.341  36.440  1.00 77.89           N  
ATOM    278  CH2 TRP    38      15.326  29.717  34.965  1.00 75.54           C  
ATOM    279  CZ2 TRP    38      14.881  28.447  35.229  1.00 77.66           C  
ATOM    280  CZ3 TRP    38      16.550  30.186  35.469  1.00 75.61           C  
ATOM    281  N   MET    39      21.014  26.915  35.620  1.00 93.58           N  
ATOM    282  CA  MET    39      21.418  27.127  34.233  1.00 92.76           C  
ATOM    283  C   MET    39      22.191  25.925  33.701  1.00 91.49           C  
ATOM    284  CB  MET    39      22.267  28.393  34.107  1.00 92.29           C  
ATOM    285  O   MET    39      21.975  25.494  32.567  1.00 89.30           O  
ATOM    286  CG  MET    39      21.465  29.681  34.200  1.00 89.53           C  
ATOM    287  SD  MET    39      22.518  31.176  34.049  1.00 92.37           S  
ATOM    288  CE  MET    39      22.850  31.155  32.266  1.00 85.73           C  
ATOM    289  N   GLN    40      23.036  25.278  34.573  1.00 91.64           N  
ATOM    290  CA  GLN    40      23.785  24.066  34.257  1.00 90.65           C  
ATOM    291  C   GLN    40      22.848  22.878  34.052  1.00 88.78           C  
ATOM    292  CB  GLN    40      24.794  23.754  35.363  1.00 89.99           C  
ATOM    293  O   GLN    40      22.997  22.122  33.091  1.00 85.69           O  
ATOM    294  CG  GLN    40      25.707  22.576  35.049  1.00 87.08           C  
ATOM    295  CD  GLN    40      26.783  22.372  36.098  1.00 83.13           C  
ATOM    296  NE2 GLN    40      27.503  21.259  36.000  1.00 85.44           N  
ATOM    297  OE1 GLN    40      26.968  23.208  36.989  1.00 85.41           O  
ATOM    298  N   PHE    41      21.726  22.774  34.931  1.00 89.37           N  
ATOM    299  CA  PHE    41      20.729  21.715  34.830  1.00 88.00           C  
ATOM    300  C   PHE    41      19.852  21.912  33.600  1.00 85.02           C  
ATOM    301  CB  PHE    41      19.861  21.670  36.092  1.00 87.09           C  
ATOM    302  O   PHE    41      19.311  20.948  33.055  1.00 80.93           O  
ATOM    303  CG  PHE    41      20.442  20.832  37.199  1.00 84.29           C  
ATOM    304  CD1 PHE    41      20.500  19.449  37.086  1.00 81.39           C  
ATOM    305  CD2 PHE    41      20.930  21.429  38.354  1.00 81.40           C  
ATOM    306  CE1 PHE    41      21.037  18.671  38.109  1.00 81.55           C  
ATOM    307  CE2 PHE    41      21.468  20.659  39.381  1.00 81.11           C  
ATOM    308  CZ  PHE    41      21.520  19.280  39.257  1.00 79.69           C  
ATOM    309  N   ARG    42      19.752  23.117  33.083  1.00 87.74           N  
ATOM    310  CA  ARG    42      18.999  23.415  31.869  1.00 85.85           C  
ATOM    311  C   ARG    42      19.838  23.143  30.624  1.00 84.96           C  
ATOM    312  CB  ARG    42      18.526  24.870  31.874  1.00 84.57           C  
ATOM    313  O   ARG    42      19.348  23.269  29.500  1.00 82.18           O  
ATOM    314  CG  ARG    42      17.234  25.095  32.644  1.00 80.26           C  
ATOM    315  CD  ARG    42      16.623  26.455  32.337  1.00 77.49           C  
ATOM    316  NE  ARG    42      15.259  26.561  32.847  1.00 72.35           N  
ATOM    317  NH1 ARG    42      14.666  28.328  31.482  1.00 67.53           N  
ATOM    318  NH2 ARG    42      13.148  27.457  32.962  1.00 63.26           N  
ATOM    319  CZ  ARG    42      14.361  27.448  32.429  1.00 72.71           C  
ATOM    320  N   GLY    43      21.208  22.856  30.784  1.00 84.96           N  
ATOM    321  CA  GLY    43      22.099  22.567  29.672  1.00 84.87           C  
ATOM    322  C   GLY    43      22.440  23.794  28.847  1.00 85.58           C  
ATOM    323  O   GLY    43      22.771  23.681  27.665  1.00 83.15           O  
ATOM    324  N   GLN    44      22.361  25.041  29.394  1.00 86.74           N  
ATOM    325  CA  GLN    44      22.626  26.290  28.689  1.00 86.91           C  
ATOM    326  C   GLN    44      24.112  26.443  28.378  1.00 87.01           C  
ATOM    327  CB  GLN    44      22.136  27.484  29.509  1.00 84.66           C  
ATOM    328  O   GLN    44      24.493  27.238  27.516  1.00 85.35           O  
ATOM    329  CG  GLN    44      20.620  27.629  29.539  1.00 80.29           C  
ATOM    330  CD  GLN    44      20.169  28.959  30.113  1.00 78.75           C  
ATOM    331  NE2 GLN    44      18.989  29.412  29.702  1.00 77.00           N  
ATOM    332  OE1 GLN    44      20.874  29.574  30.919  1.00 79.39           O  
ATOM    333  N   PHE    45      24.978  25.636  29.014  1.00 89.62           N  
ATOM    334  CA  PHE    45      26.421  25.750  28.841  1.00 90.26           C  
ATOM    335  C   PHE    45      26.949  24.632  27.950  1.00 89.41           C  
ATOM    336  CB  PHE    45      27.130  25.718  30.199  1.00 89.01           C  
ATOM    337  O   PHE    45      28.154  24.543  27.704  1.00 87.09           O  
ATOM    338  CG  PHE    45      26.841  26.916  31.063  1.00 88.71           C  
ATOM    339  CD1 PHE    45      27.334  28.170  30.725  1.00 86.47           C  
ATOM    340  CD2 PHE    45      26.074  26.787  32.214  1.00 86.97           C  
ATOM    341  CE1 PHE    45      27.067  29.280  31.523  1.00 87.87           C  
ATOM    342  CE2 PHE    45      25.803  27.892  33.016  1.00 87.13           C  
ATOM    343  CZ  PHE    45      26.302  29.137  32.669  1.00 87.12           C  
ATOM    344  N   GLU    46      26.131  23.725  27.550  1.00 89.41           N  
ATOM    345  CA  GLU    46      26.572  22.674  26.639  1.00 89.81           C  
ATOM    346  C   GLU    46      26.537  23.149  25.189  1.00 90.46           C  
ATOM    347  CB  GLU    46      25.706  21.422  26.802  1.00 87.80           C  
ATOM    348  O   GLU    46      25.490  23.574  24.694  1.00 89.20           O  
ATOM    349  CG  GLU    46      25.891  20.717  28.138  1.00 83.29           C  
ATOM    350  CD  GLU    46      24.985  19.507  28.308  1.00 82.01           C  
ATOM    351  OE1 GLU    46      24.204  19.198  27.380  1.00 82.28           O  
ATOM    352  OE2 GLU    46      25.057  18.864  29.379  1.00 82.61           O  
ATOM    353  N   ASP    47      27.733  23.194  24.554  1.00 92.57           N  
ATOM    354  CA  ASP    47      27.758  23.434  23.114  1.00 93.17           C  
ATOM    355  C   ASP    47      26.887  22.423  22.373  1.00 93.50           C  
ATOM    356  CB  ASP    47      29.193  23.379  22.586  1.00 91.10           C  
ATOM    357  O   ASP    47      27.154  21.220  22.410  1.00 92.68           O  
ATOM    358  CG  ASP    47      30.060  24.514  23.103  1.00 84.87           C  
ATOM    359  OD1 ASP    47      29.526  25.606  23.391  1.00 82.62           O  
ATOM    360  OD2 ASP    47      31.288  24.314  23.221  1.00 85.99           O  
ATOM    361  N   LYS    48      25.757  23.029  21.783  1.00 94.90           N  
ATOM    362  CA  LYS    48      24.830  22.228  20.989  1.00 95.25           C  
ATOM    363  C   LYS    48      24.949  22.560  19.504  1.00 95.40           C  
ATOM    364  CB  LYS    48      23.392  22.446  21.461  1.00 93.73           C  
ATOM    365  O   LYS    48      24.970  23.733  19.125  1.00 94.67           O  
ATOM    366  CG  LYS    48      23.141  22.019  22.900  1.00 86.49           C  
ATOM    367  CD  LYS    48      21.680  22.198  23.290  1.00 81.71           C  
ATOM    368  CE  LYS    48      21.430  21.780  24.733  1.00 79.56           C  
ATOM    369  NZ  LYS    48      20.010  22.009  25.138  1.00 74.60           N  
ATOM    370  N   VAL    49      25.089  21.567  18.708  1.00 97.04           N  
ATOM    371  CA  VAL    49      25.001  21.715  17.259  1.00 97.18           C  
ATOM    372  C   VAL    49      23.565  21.473  16.800  1.00 97.49           C  
ATOM    373  CB  VAL    49      25.963  20.751  16.530  1.00 96.51           C  
ATOM    374  O   VAL    49      22.959  20.456  17.148  1.00 97.31           O  
ATOM    375  CG1 VAL    49      25.868  20.934  15.017  1.00 92.79           C  
ATOM    376  CG2 VAL    49      27.398  20.966  17.009  1.00 92.82           C  
ATOM    377  N   GLN    50      23.027  22.358  16.008  1.00 97.29           N  
ATOM    378  CA  GLN    50      21.669  22.250  15.486  1.00 97.43           C  
ATOM    379  C   GLN    50      21.644  21.470  14.175  1.00 97.42           C  
ATOM    380  CB  GLN    50      21.059  23.638  15.283  1.00 96.68           C  
ATOM    381  O   GLN    50      22.272  21.874  13.194  1.00 97.01           O  
ATOM    382  CG  GLN    50      20.770  24.378  16.582  1.00 93.38           C  
ATOM    383  CD  GLN    50      20.048  25.694  16.359  1.00 90.73           C  
ATOM    384  NE2 GLN    50      19.570  26.299  17.441  1.00 90.89           N  
ATOM    385  OE1 GLN    50      19.923  26.164  15.224  1.00 89.94           O  
ATOM    386  N   LEU    51      20.954  20.368  14.180  1.00 97.99           N  
ATOM    387  CA  LEU    51      20.639  19.617  12.970  1.00 97.99           C  
ATOM    388  C   LEU    51      19.202  19.874  12.530  1.00 98.01           C  
ATOM    389  CB  LEU    51      20.855  18.118  13.198  1.00 97.64           C  
ATOM    390  O   LEU    51      18.305  20.002  13.366  1.00 97.74           O  
ATOM    391  CG  LEU    51      22.286  17.680  13.514  1.00 94.91           C  
ATOM    392  CD1 LEU    51      22.342  16.172  13.734  1.00 89.94           C  
ATOM    393  CD2 LEU    51      23.233  18.098  12.394  1.00 89.72           C  
ATOM    394  N   THR    52      18.957  19.915  11.263  1.00 97.44           N  
ATOM    395  CA  THR    52      17.621  20.069  10.697  1.00 97.48           C  
ATOM    396  C   THR    52      17.160  18.772  10.038  1.00 97.44           C  
ATOM    397  CB  THR    52      17.579  21.215   9.669  1.00 96.91           C  
ATOM    398  O   THR    52      17.814  18.269   9.122  1.00 97.01           O  
ATOM    399  CG2 THR    52      16.181  21.374   9.080  1.00 94.30           C  
ATOM    400  OG1 THR    52      17.957  22.439  10.310  1.00 94.28           O  
ATOM    401  N   VAL    53      16.039  18.217  10.498  1.00 96.06           N  
ATOM    402  CA  VAL    53      15.367  17.067   9.902  1.00 96.06           C  
ATOM    403  C   VAL    53      14.045  17.508   9.276  1.00 95.69           C  
ATOM    404  CB  VAL    53      15.118  15.953  10.943  1.00 95.79           C  
ATOM    405  O   VAL    53      13.240  18.183   9.923  1.00 94.86           O  
ATOM    406  CG1 VAL    53      14.395  14.768  10.303  1.00 95.03           C  
ATOM    407  CG2 VAL    53      16.437  15.503  11.568  1.00 94.91           C  
ATOM    408  N   LEU    54      13.794  17.209   7.994  1.00 94.86           N  
ATOM    409  CA  LEU    54      12.525  17.402   7.301  1.00 94.73           C  
ATOM    410  C   LEU    54      11.691  16.125   7.329  1.00 93.83           C  
ATOM    411  CB  LEU    54      12.765  17.837   5.853  1.00 94.20           C  
ATOM    412  O   LEU    54      12.205  15.037   7.061  1.00 92.32           O  
ATOM    413  CG  LEU    54      13.533  19.145   5.657  1.00 93.19           C  
ATOM    414  CD1 LEU    54      13.750  19.415   4.172  1.00 91.41           C  
ATOM    415  CD2 LEU    54      12.792  20.305   6.314  1.00 90.99           C  
ATOM    416  N   SER    55      10.450  16.213   7.714  1.00 92.00           N  
ATOM    417  CA  SER    55       9.524  15.086   7.750  1.00 91.52           C  
ATOM    418  C   SER    55       8.195  15.440   7.092  1.00 90.30           C  
ATOM    419  CB  SER    55       9.284  14.635   9.192  1.00 90.57           C  
ATOM    420  O   SER    55       7.481  16.329   7.561  1.00 87.94           O  
ATOM    421  OG  SER    55       8.492  13.460   9.226  1.00 86.94           O  
ATOM    422  N   GLY    56       7.786  14.744   5.982  1.00 87.99           N  
ATOM    423  CA  GLY    56       6.522  14.937   5.289  1.00 87.01           C  
ATOM    424  C   GLY    56       5.320  14.511   6.111  1.00 84.66           C  
ATOM    425  O   GLY    56       4.177  14.677   5.681  1.00 79.89           O  
ATOM    426  N   ARG    57       5.537  13.817   7.286  1.00 77.68           N  
ATOM    427  CA  ARG    57       4.479  13.218   8.092  1.00 75.59           C  
ATOM    428  C   ARG    57       4.705  13.481   9.577  1.00 75.35           C  
ATOM    429  CB  ARG    57       4.393  11.712   7.834  1.00 73.06           C  
ATOM    430  O   ARG    57       4.266  12.701  10.425  1.00 70.34           O  
ATOM    431  CG  ARG    57       3.925  11.353   6.433  1.00 70.09           C  
ATOM    432  CD  ARG    57       3.657   9.861   6.292  1.00 68.35           C  
ATOM    433  NE  ARG    57       3.095   9.535   4.985  1.00 58.12           N  
ATOM    434  NH1 ARG    57       2.708   7.311   5.475  1.00 52.53           N  
ATOM    435  NH2 ARG    57       2.165   8.145   3.410  1.00 49.18           N  
ATOM    436  CZ  ARG    57       2.657   8.331   4.626  1.00 64.85           C  
ATOM    437  N   ALA    58       5.609  14.344   9.850  1.00 65.94           N  
ATOM    438  CA  ALA    58       5.742  14.689  11.263  1.00 62.65           C  
ATOM    439  C   ALA    58       4.440  15.263  11.813  1.00 63.95           C  
ATOM    440  CB  ALA    58       6.884  15.682  11.463  1.00 57.56           C  
ATOM    441  O   ALA    58       4.242  16.480  11.813  1.00 57.89           O  
ATOM    442  N   GLY    59       3.286  14.569  11.685  1.00 59.41           N  
ATOM    443  CA  GLY    59       1.993  14.803  12.308  1.00 57.96           C  
ATOM    444  C   GLY    59       2.079  14.978  13.813  1.00 59.29           C  
ATOM    445  O   GLY    59       3.022  14.500  14.446  1.00 55.38           O  
ATOM    446  N   LEU    60       1.399  16.053  14.448  1.00 59.22           N  
ATOM    447  CA  LEU    60       0.954  16.709  15.672  1.00 58.48           C  
ATOM    448  C   LEU    60       1.396  15.923  16.902  1.00 59.98           C  
ATOM    449  CB  LEU    60      -0.569  16.867  15.673  1.00 51.05           C  
ATOM    450  O   LEU    60       1.065  16.291  18.031  1.00 56.48           O  
ATOM    451  CG  LEU    60      -1.139  17.954  14.761  1.00 46.53           C  
ATOM    452  CD1 LEU    60      -2.637  17.749  14.563  1.00 39.32           C  
ATOM    453  CD2 LEU    60      -0.855  19.338  15.337  1.00 42.07           C  
ATOM    454  N   SER    61       2.359  14.989  16.896  1.00 72.42           N  
ATOM    455  CA  SER    61       2.481  14.261  18.155  1.00 72.02           C  
ATOM    456  C   SER    61       3.917  14.284  18.670  1.00 74.10           C  
ATOM    457  CB  SER    61       2.014  12.815  17.986  1.00 67.72           C  
ATOM    458  O   SER    61       4.371  13.326  19.300  1.00 70.67           O  
ATOM    459  OG  SER    61       2.799  12.144  17.015  1.00 62.46           O  
ATOM    460  N   MET    62       4.724  15.194  18.386  1.00 86.48           N  
ATOM    461  CA  MET    62       6.048  15.359  18.980  1.00 87.36           C  
ATOM    462  C   MET    62       6.135  16.667  19.760  1.00 87.63           C  
ATOM    463  CB  MET    62       7.130  15.322  17.900  1.00 85.22           C  
ATOM    464  O   MET    62       5.765  17.725  19.249  1.00 86.30           O  
ATOM    465  CG  MET    62       7.263  13.973  17.211  1.00 79.80           C  
ATOM    466  SD  MET    62       8.704  13.901  16.078  1.00 77.82           S  
ATOM    467  CE  MET    62      10.059  13.889  17.285  1.00 73.02           C  
ATOM    468  N   ASP    63       6.594  16.637  21.026  1.00 88.47           N  
ATOM    469  CA  ASP    63       6.783  17.797  21.892  1.00 89.59           C  
ATOM    470  C   ASP    63       8.233  18.272  21.865  1.00 91.20           C  
ATOM    471  CB  ASP    63       6.363  17.469  23.327  1.00 87.94           C  
ATOM    472  O   ASP    63       9.159  17.458  21.840  1.00 91.44           O  
ATOM    473  CG  ASP    63       4.882  17.163  23.457  1.00 82.72           C  
ATOM    474  OD1 ASP    63       4.053  17.905  22.886  1.00 81.78           O  
ATOM    475  OD2 ASP    63       4.540  16.172  24.138  1.00 83.42           O  
ATOM    476  N   PRO    64       8.497  19.596  21.837  1.00 91.51           N  
ATOM    477  CA  PRO    64       9.850  20.051  22.167  1.00 92.05           C  
ATOM    478  C   PRO    64      10.386  19.425  23.452  1.00 91.86           C  
ATOM    479  CB  PRO    64       9.683  21.565  22.325  1.00 91.32           C  
ATOM    480  O   PRO    64       9.650  19.294  24.433  1.00 91.07           O  
ATOM    481  CG  PRO    64       8.489  21.907  21.494  1.00 90.73           C  
ATOM    482  CD  PRO    64       7.495  20.787  21.603  1.00 90.53           C  
ATOM    483  N   GLY    65      11.614  18.975  23.351  1.00 91.78           N  
ATOM    484  CA  GLY    65      12.262  18.256  24.436  1.00 91.94           C  
ATOM    485  C   GLY    65      12.250  16.751  24.245  1.00 91.95           C  
ATOM    486  O   GLY    65      12.919  16.021  24.980  1.00 91.07           O  
ATOM    487  N   SER    66      11.588  16.256  23.196  1.00 93.02           N  
ATOM    488  CA  SER    66      11.633  14.841  22.843  1.00 93.63           C  
ATOM    489  C   SER    66      13.064  14.382  22.582  1.00 94.09           C  
ATOM    490  CB  SER    66      10.768  14.567  21.612  1.00 92.74           C  
ATOM    491  O   SER    66      13.879  15.143  22.056  1.00 93.86           O  
ATOM    492  OG  SER    66       9.400  14.802  21.897  1.00 87.80           O  
ATOM    493  N   LYS    67      13.370  13.222  22.948  1.00 94.10           N  
ATOM    494  CA  LYS    67      14.718  12.669  22.860  1.00 94.61           C  
ATOM    495  C   LYS    67      15.137  12.470  21.406  1.00 95.29           C  
ATOM    496  CB  LYS    67      14.805  11.343  23.617  1.00 92.68           C  
ATOM    497  O   LYS    67      14.331  12.047  20.575  1.00 95.09           O  
ATOM    498  CG  LYS    67      14.615  11.475  25.121  1.00 81.80           C  
ATOM    499  CD  LYS    67      14.629  10.116  25.808  1.00 77.78           C  
ATOM    500  CE  LYS    67      14.307  10.235  27.292  1.00 72.07           C  
ATOM    501  NZ  LYS    67      14.203   8.896  27.945  1.00 64.87           N  
ATOM    502  N   VAL    68      16.355  12.711  21.083  1.00 96.37           N  
ATOM    503  CA  VAL    68      17.030  12.322  19.849  1.00 96.63           C  
ATOM    504  C   VAL    68      18.046  11.220  20.141  1.00 96.72           C  
ATOM    505  CB  VAL    68      17.727  13.527  19.180  1.00 96.42           C  
ATOM    506  O   VAL    68      18.883  11.360  21.036  1.00 96.42           O  
ATOM    507  CG1 VAL    68      18.315  13.129  17.827  1.00 95.64           C  
ATOM    508  CG2 VAL    68      16.748  14.689  19.020  1.00 95.58           C  
ATOM    509  N   THR    69      17.995  10.086  19.441  1.00 96.86           N  
ATOM    510  CA  THR    69      18.866   8.943  19.694  1.00 97.03           C  
ATOM    511  C   THR    69      19.633   8.558  18.432  1.00 97.13           C  
ATOM    512  CB  THR    69      18.063   7.730  20.200  1.00 96.29           C  
ATOM    513  O   THR    69      19.146   8.760  17.317  1.00 96.85           O  
ATOM    514  CG2 THR    69      17.263   8.083  21.449  1.00 92.93           C  
ATOM    515  OG1 THR    69      17.160   7.300  19.174  1.00 92.51           O  
ATOM    516  N   PHE    70      20.796   8.005  18.606  1.00 97.29           N  
ATOM    517  CA  PHE    70      21.545   7.294  17.577  1.00 97.30           C  
ATOM    518  C   PHE    70      21.771   5.841  17.978  1.00 96.92           C  
ATOM    519  CB  PHE    70      22.888   7.982  17.316  1.00 97.16           C  
ATOM    520  O   PHE    70      22.351   5.565  19.030  1.00 95.80           O  
ATOM    521  CG  PHE    70      23.727   7.299  16.269  1.00 96.36           C  
ATOM    522  CD1 PHE    70      23.252   7.142  14.972  1.00 94.63           C  
ATOM    523  CD2 PHE    70      24.990   6.815  16.581  1.00 94.28           C  
ATOM    524  CE1 PHE    70      24.025   6.510  14.001  1.00 94.16           C  
ATOM    525  CE2 PHE    70      25.769   6.183  15.616  1.00 94.06           C  
ATOM    526  CZ  PHE    70      25.284   6.031  14.327  1.00 93.76           C  
ATOM    527  N   ASN    71      21.176   4.849  17.274  1.00 96.30           N  
ATOM    528  CA  ASN    71      21.146   3.431  17.616  1.00 96.05           C  
ATOM    529  C   ASN    71      20.660   3.209  19.045  1.00 95.09           C  
ATOM    530  CB  ASN    71      22.528   2.802  17.421  1.00 95.12           C  
ATOM    531  O   ASN    71      21.193   2.359  19.762  1.00 93.06           O  
ATOM    532  CG  ASN    71      22.944   2.747  15.964  1.00 92.13           C  
ATOM    533  ND2 ASN    71      24.241   2.878  15.712  1.00 91.11           N  
ATOM    534  OD1 ASN    71      22.106   2.588  15.072  1.00 88.59           O  
ATOM    535  N   GLY    72      19.807   3.969  19.490  1.00 94.67           N  
ATOM    536  CA  GLY    72      19.197   3.842  20.804  1.00 95.10           C  
ATOM    537  C   GLY    72      19.912   4.646  21.874  1.00 95.24           C  
ATOM    538  O   GLY    72      19.393   4.818  22.979  1.00 94.90           O  
ATOM    539  N   VAL    73      21.077   5.198  21.654  1.00 95.80           N  
ATOM    540  CA  VAL    73      21.808   6.029  22.605  1.00 96.12           C  
ATOM    541  C   VAL    73      21.306   7.469  22.526  1.00 96.18           C  
ATOM    542  CB  VAL    73      23.331   5.980  22.349  1.00 95.62           C  
ATOM    543  O   VAL    73      21.211   8.040  21.437  1.00 95.89           O  
ATOM    544  CG1 VAL    73      24.080   6.810  23.390  1.00 94.30           C  
ATOM    545  CG2 VAL    73      23.827   4.535  22.354  1.00 93.93           C  
ATOM    546  N   PRO    74      20.794   8.115  23.622  1.00 95.11           N  
ATOM    547  CA  PRO    74      20.419   9.531  23.577  1.00 95.75           C  
ATOM    548  C   PRO    74      21.595  10.442  23.235  1.00 95.89           C  
ATOM    549  CB  PRO    74      19.908   9.806  24.993  1.00 94.41           C  
ATOM    550  O   PRO    74      22.612  10.431  23.933  1.00 95.49           O  
ATOM    551  CG  PRO    74      20.654   8.844  25.861  1.00 90.66           C  
ATOM    552  CD  PRO    74      21.002   7.634  25.044  1.00 89.42           C  
ATOM    553  N   ILE    75      21.438  11.339  22.125  1.00 96.88           N  
ATOM    554  CA  ILE    75      22.534  12.158  21.620  1.00 96.88           C  
ATOM    555  C   ILE    75      22.124  13.629  21.626  1.00 96.69           C  
ATOM    556  CB  ILE    75      22.955  11.725  20.198  1.00 96.76           C  
ATOM    557  O   ILE    75      22.940  14.509  21.343  1.00 96.00           O  
ATOM    558  CG1 ILE    75      21.759  11.800  19.241  1.00 96.19           C  
ATOM    559  CG2 ILE    75      23.553  10.315  20.218  1.00 96.10           C  
ATOM    560  CD1 ILE    75      22.144  11.784  17.768  1.00 95.01           C  
ATOM    561  N   GLY    76      20.806  13.883  21.859  1.00 95.70           N  
ATOM    562  CA  GLY    76      20.280  15.239  21.826  1.00 95.82           C  
ATOM    563  C   GLY    76      18.812  15.318  22.200  1.00 95.71           C  
ATOM    564  O   GLY    76      18.249  14.360  22.734  1.00 95.03           O  
ATOM    565  N   ARG    77      18.199  16.444  21.896  1.00 95.27           N  
ATOM    566  CA  ARG    77      16.779  16.714  22.100  1.00 95.33           C  
ATOM    567  C   ARG    77      16.195  17.491  20.925  1.00 95.54           C  
ATOM    568  CB  ARG    77      16.561  17.490  23.401  1.00 94.14           C  
ATOM    569  O   ARG    77      16.915  18.214  20.232  1.00 95.15           O  
ATOM    570  CG  ARG    77      16.963  16.723  24.650  1.00 88.29           C  
ATOM    571  CD  ARG    77      16.683  17.520  25.916  1.00 84.94           C  
ATOM    572  NE  ARG    77      17.051  16.774  27.116  1.00 82.69           N  
ATOM    573  NH1 ARG    77      15.414  17.708  28.451  1.00 73.64           N  
ATOM    574  NH2 ARG    77      16.858  16.154  29.319  1.00 69.71           N  
ATOM    575  CZ  ARG    77      16.440  16.880  28.293  1.00 78.72           C  
ATOM    576  N   LEU    78      14.983  17.336  20.686  1.00 94.62           N  
ATOM    577  CA  LEU    78      14.217  18.202  19.796  1.00 95.08           C  
ATOM    578  C   LEU    78      14.101  19.608  20.374  1.00 94.77           C  
ATOM    579  CB  LEU    78      12.822  17.620  19.552  1.00 94.38           C  
ATOM    580  O   LEU    78      13.527  19.797  21.449  1.00 94.07           O  
ATOM    581  CG  LEU    78      11.912  18.413  18.613  1.00 92.22           C  
ATOM    582  CD1 LEU    78      12.501  18.445  17.207  1.00 88.33           C  
ATOM    583  CD2 LEU    78      10.509  17.816  18.597  1.00 88.61           C  
ATOM    584  N   ALA    79      14.560  20.663  19.641  1.00 94.55           N  
ATOM    585  CA  ALA    79      14.536  22.055  20.083  1.00 94.48           C  
ATOM    586  C   ALA    79      13.239  22.741  19.664  1.00 94.18           C  
ATOM    587  CB  ALA    79      15.739  22.812  19.525  1.00 93.85           C  
ATOM    588  O   ALA    79      12.559  23.355  20.490  1.00 93.39           O  
ATOM    589  N   SER    80      12.899  22.603  18.404  1.00 95.36           N  
ATOM    590  CA  SER    80      11.690  23.228  17.878  1.00 95.40           C  
ATOM    591  C   SER    80      11.107  22.420  16.723  1.00 95.44           C  
ATOM    592  CB  SER    80      11.982  24.656  17.415  1.00 94.96           C  
ATOM    593  O   SER    80      11.808  21.614  16.107  1.00 95.07           O  
ATOM    594  OG  SER    80      12.889  24.656  16.326  1.00 93.40           O  
ATOM    595  N   ILE    81       9.847  22.680  16.450  1.00 94.07           N  
ATOM    596  CA  ILE    81       9.079  22.173  15.317  1.00 94.08           C  
ATOM    597  C   ILE    81       8.420  23.336  14.579  1.00 93.53           C  
ATOM    598  CB  ILE    81       8.011  21.153  15.770  1.00 93.08           C  
ATOM    599  O   ILE    81       7.603  24.061  15.151  1.00 92.26           O  
ATOM    600  CG1 ILE    81       8.638  20.092  16.682  1.00 88.76           C  
ATOM    601  CG2 ILE    81       7.336  20.503  14.558  1.00 88.19           C  
ATOM    602  CD1 ILE    81       7.635  19.109  17.269  1.00 84.23           C  
ATOM    603  N   ASP    82       8.801  23.476  13.355  1.00 94.28           N  
ATOM    604  CA  ASP    82       8.229  24.465  12.447  1.00 94.13           C  
ATOM    605  C   ASP    82       7.613  23.794  11.221  1.00 93.81           C  
ATOM    606  CB  ASP    82       9.293  25.476  12.015  1.00 93.38           C  
ATOM    607  O   ASP    82       8.054  22.719  10.808  1.00 92.91           O  
ATOM    608  CG  ASP    82      10.000  26.131  13.188  1.00 89.90           C  
ATOM    609  OD1 ASP    82       9.332  26.799  14.006  1.00 87.58           O  
ATOM    610  OD2 ASP    82      11.236  25.979  13.294  1.00 88.99           O  
ATOM    611  N   VAL    83       6.602  24.410  10.591  1.00 92.15           N  
ATOM    612  CA  VAL    83       6.092  23.996   9.288  1.00 92.58           C  
ATOM    613  C   VAL    83       6.769  24.808   8.186  1.00 92.89           C  
ATOM    614  CB  VAL    83       4.558  24.157   9.201  1.00 91.03           C  
ATOM    615  O   VAL    83       6.789  26.040   8.237  1.00 92.21           O  
ATOM    616  CG1 VAL    83       4.034  23.632   7.865  1.00 87.17           C  
ATOM    617  CG2 VAL    83       3.880  23.435  10.365  1.00 86.36           C  
ATOM    618  N   VAL    84       7.247  24.087   7.253  1.00 93.92           N  
ATOM    619  CA  VAL    84       7.839  24.700   6.069  1.00 94.09           C  
ATOM    620  C   VAL    84       7.210  24.108   4.810  1.00 93.56           C  
ATOM    621  CB  VAL    84       9.372  24.511   6.038  1.00 93.49           C  
ATOM    622  O   VAL    84       6.779  22.952   4.809  1.00 92.55           O  
ATOM    623  CG1 VAL    84      10.033  25.272   7.186  1.00 91.06           C  
ATOM    624  CG2 VAL    84       9.728  23.027   6.102  1.00 90.40           C  
ATOM    625  N   GLU    85       7.136  24.909   3.709  1.00 93.31           N  
ATOM    626  CA  GLU    85       6.765  24.423   2.383  1.00 93.42           C  
ATOM    627  C   GLU    85       7.994  23.973   1.597  1.00 93.24           C  
ATOM    628  CB  GLU    85       6.010  25.504   1.606  1.00 90.79           C  
ATOM    629  O   GLU    85       8.954  24.732   1.449  1.00 92.06           O  
ATOM    630  CG  GLU    85       5.254  24.975   0.395  1.00 81.18           C  
ATOM    631  CD  GLU    85       4.282  25.986  -0.193  1.00 79.26           C  
ATOM    632  OE1 GLU    85       4.214  27.129   0.313  1.00 80.30           O  
ATOM    633  OE2 GLU    85       3.582  25.631  -1.168  1.00 79.69           O  
ATOM    634  N   VAL    86       7.967  22.667   1.153  1.00 93.41           N  
ATOM    635  CA  VAL    86       8.971  22.074   0.276  1.00 93.61           C  
ATOM    636  C   VAL    86       8.287  21.392  -0.906  1.00 92.53           C  
ATOM    637  CB  VAL    86       9.860  21.062   1.034  1.00 93.13           C  
ATOM    638  O   VAL    86       7.479  20.479  -0.722  1.00 90.68           O  
ATOM    639  CG1 VAL    86      10.947  20.506   0.117  1.00 92.14           C  
ATOM    640  CG2 VAL    86      10.480  21.717   2.268  1.00 91.75           C  
ATOM    641  N   ASP    87       8.588  21.835  -2.107  1.00 91.61           N  
ATOM    642  CA  ASP    87       8.028  21.370  -3.372  1.00 91.67           C  
ATOM    643  C   ASP    87       6.502  21.352  -3.323  1.00 91.01           C  
ATOM    644  CB  ASP    87       8.560  19.977  -3.715  1.00 89.93           C  
ATOM    645  O   ASP    87       5.877  20.345  -3.661  1.00 88.37           O  
ATOM    646  CG  ASP    87      10.077  19.915  -3.758  1.00 87.40           C  
ATOM    647  OD1 ASP    87      10.711  20.856  -4.284  1.00 86.68           O  
ATOM    648  OD2 ASP    87      10.643  18.916  -3.265  1.00 88.40           O  
ATOM    649  N   ASP    88       5.820  22.386  -2.823  1.00 92.42           N  
ATOM    650  CA  ASP    88       4.391  22.648  -2.679  1.00 92.50           C  
ATOM    651  C   ASP    88       3.756  21.692  -1.672  1.00 90.03           C  
ATOM    652  CB  ASP    88       3.685  22.533  -4.032  1.00 90.12           C  
ATOM    653  O   ASP    88       2.529  21.595  -1.589  1.00 86.42           O  
ATOM    654  CG  ASP    88       4.176  23.551  -5.046  1.00 87.82           C  
ATOM    655  OD1 ASP    88       4.401  24.723  -4.673  1.00 86.74           O  
ATOM    656  OD2 ASP    88       4.337  23.179  -6.228  1.00 89.47           O  
ATOM    657  N   ASN    89       4.481  20.993  -0.916  1.00 90.25           N  
ATOM    658  CA  ASN    89       3.997  20.139   0.164  1.00 91.10           C  
ATOM    659  C   ASN    89       4.410  20.677   1.531  1.00 91.29           C  
ATOM    660  CB  ASN    89       4.501  18.706  -0.017  1.00 89.48           C  
ATOM    661  O   ASN    89       5.579  21.001   1.749  1.00 90.32           O  
ATOM    662  CG  ASN    89       4.002  18.068  -1.298  1.00 85.58           C  
ATOM    663  ND2 ASN    89       4.894  17.906  -2.267  1.00 86.13           N  
ATOM    664  OD1 ASN    89       2.822  17.725  -1.416  1.00 84.07           O  
ATOM    665  N   PRO    90       3.459  20.899   2.477  1.00 89.23           N  
ATOM    666  CA  PRO    90       3.830  21.221   3.857  1.00 89.62           C  
ATOM    667  C   PRO    90       4.598  20.092   4.540  1.00 89.20           C  
ATOM    668  CB  PRO    90       2.481  21.455   4.540  1.00 88.02           C  
ATOM    669  O   PRO    90       4.072  18.986   4.691  1.00 87.63           O  
ATOM    670  CG  PRO    90       1.520  20.586   3.795  1.00 86.31           C  
ATOM    671  CD  PRO    90       1.969  20.496   2.364  1.00 86.06           C  
ATOM    672  N   GLU    91       5.866  20.342   4.962  1.00 90.55           N  
ATOM    673  CA  GLU    91       6.708  19.431   5.732  1.00 90.95           C  
ATOM    674  C   GLU    91       7.018  20.001   7.114  1.00 90.93           C  
ATOM    675  CB  GLU    91       8.009  19.136   4.982  1.00 90.41           C  
ATOM    676  O   GLU    91       7.083  21.220   7.288  1.00 90.23           O  
ATOM    677  CG  GLU    91       7.809  18.363   3.686  1.00 89.27           C  
ATOM    678  CD  GLU    91       9.082  17.703   3.179  1.00 88.36           C  
ATOM    679  OE1 GLU    91      10.120  17.771   3.875  1.00 87.66           O  
ATOM    680  OE2 GLU    91       9.040  17.114   2.075  1.00 88.42           O  
ATOM    681  N   ALA    92       7.092  19.197   8.119  1.00 90.73           N  
ATOM    682  CA  ALA    92       7.592  19.614   9.427  1.00 91.59           C  
ATOM    683  C   ALA    92       9.114  19.718   9.425  1.00 92.70           C  
ATOM    684  CB  ALA    92       7.129  18.640  10.508  1.00 90.30           C  
ATOM    685  O   ALA    92       9.809  18.734   9.162  1.00 92.68           O  
ATOM    686  N   ARG    93       9.672  20.896   9.713  1.00 94.56           N  
ATOM    687  CA  ARG    93      11.076  21.139  10.025  1.00 94.93           C  
ATOM    688  C   ARG    93      11.343  20.968  11.517  1.00 95.12           C  
ATOM    689  CB  ARG    93      11.493  22.541   9.576  1.00 94.65           C  
ATOM    690  O   ARG    93      10.921  21.797  12.327  1.00 94.85           O  
ATOM    691  CG  ARG    93      12.958  22.859   9.829  1.00 94.29           C  
ATOM    692  CD  ARG    93      13.311  24.274   9.392  1.00 93.65           C  
ATOM    693  NE  ARG    93      12.973  24.506   7.991  1.00 92.63           N  
ATOM    694  NH1 ARG    93      13.780  26.670   7.939  1.00 89.52           N  
ATOM    695  NH2 ARG    93      12.855  25.742   6.058  1.00 88.93           N  
ATOM    696  CZ  ARG    93      13.203  25.639   7.333  1.00 91.93           C  
ATOM    697  N   LEU    94      11.985  19.873  11.869  1.00 94.64           N  
ATOM    698  CA  LEU    94      12.445  19.527  13.209  1.00 95.12           C  
ATOM    699  C   LEU    94      13.868  20.024  13.441  1.00 95.39           C  
ATOM    700  CB  LEU    94      12.379  18.013  13.425  1.00 94.44           C  
ATOM    701  O   LEU    94      14.812  19.527  12.822  1.00 95.14           O  
ATOM    702  CG  LEU    94      11.074  17.326  13.017  1.00 92.19           C  
ATOM    703  CD1 LEU    94      11.201  15.814  13.172  1.00 88.26           C  
ATOM    704  CD2 LEU    94       9.909  17.858  13.845  1.00 88.42           C  
ATOM    705  N   THR    95      14.054  21.004  14.308  1.00 96.63           N  
ATOM    706  CA  THR    95      15.374  21.446  14.745  1.00 96.79           C  
ATOM    707  C   THR    95      15.830  20.660  15.970  1.00 96.90           C  
ATOM    708  CB  THR    95      15.380  22.952  15.067  1.00 96.33           C  
ATOM    709  O   THR    95      15.167  20.679  17.009  1.00 96.67           O  
ATOM    710  CG2 THR    95      16.786  23.436  15.409  1.00 95.10           C  
ATOM    711  OG1 THR    95      14.900  23.680  13.930  1.00 94.87           O  
ATOM    712  N   LEU    96      16.941  19.995  15.875  1.00 97.01           N  
ATOM    713  CA  LEU    96      17.511  19.116  16.891  1.00 97.11           C  
ATOM    714  C   LEU    96      18.753  19.741  17.516  1.00 96.94           C  
ATOM    715  CB  LEU    96      17.860  17.754  16.286  1.00 96.89           C  
ATOM    716  O   LEU    96      19.693  20.108  16.807  1.00 96.46           O  
ATOM    717  CG  LEU    96      16.825  17.148  15.337  1.00 96.08           C  
ATOM    718  CD1 LEU    96      17.307  15.796  14.820  1.00 94.34           C  
ATOM    719  CD2 LEU    96      15.476  17.010  16.034  1.00 94.29           C  
ATOM    720  N   ASP    97      18.764  19.785  18.817  1.00 95.76           N  
ATOM    721  CA  ASP    97      19.958  20.081  19.604  1.00 95.91           C  
ATOM    722  C   ASP    97      20.741  18.808  19.915  1.00 95.91           C  
ATOM    723  CB  ASP    97      19.580  20.797  20.903  1.00 95.03           C  
ATOM    724  O   ASP    97      20.334  18.015  20.767  1.00 95.35           O  
ATOM    725  CG  ASP    97      19.240  22.262  20.695  1.00 91.83           C  
ATOM    726  OD1 ASP    97      19.596  22.828  19.639  1.00 88.97           O  
ATOM    727  OD2 ASP    97      18.611  22.857  21.597  1.00 90.19           O  
ATOM    728  N   VAL    98      21.877  18.622  19.177  1.00 97.32           N  
ATOM    729  CA  VAL    98      22.704  17.426  19.292  1.00 97.34           C  
ATOM    730  C   VAL    98      24.041  17.781  19.938  1.00 97.09           C  
ATOM    731  CB  VAL    98      22.936  16.763  17.915  1.00 96.94           C  
ATOM    732  O   VAL    98      24.618  18.831  19.648  1.00 96.53           O  
ATOM    733  CG1 VAL    98      23.841  15.539  18.051  1.00 95.16           C  
ATOM    734  CG2 VAL    98      21.603  16.377  17.277  1.00 95.15           C  
ATOM    735  N   ASP    99      24.587  16.928  20.847  1.00 95.08           N  
ATOM    736  CA  ASP    99      25.914  17.072  21.438  1.00 95.30           C  
ATOM    737  C   ASP    99      27.006  16.865  20.391  1.00 95.70           C  
ATOM    738  CB  ASP    99      26.098  16.084  22.592  1.00 93.72           C  
ATOM    739  O   ASP    99      27.042  15.832  19.719  1.00 95.32           O  
ATOM    740  CG  ASP    99      27.390  16.302  23.358  1.00 87.07           C  
ATOM    741  OD1 ASP    99      28.407  16.690  22.743  1.00 84.04           O  
ATOM    742  OD2 ASP    99      27.393  16.081  24.589  1.00 86.89           O  
ATOM    743  N   PRO   100      27.925  17.801  20.207  1.00 96.60           N  
ATOM    744  CA  PRO   100      28.942  17.758  19.154  1.00 96.64           C  
ATOM    745  C   PRO   100      29.728  16.448  19.145  1.00 96.75           C  
ATOM    746  CB  PRO   100      29.854  18.939  19.496  1.00 95.53           C  
ATOM    747  O   PRO   100      30.081  15.944  18.077  1.00 96.38           O  
ATOM    748  CG  PRO   100      28.985  19.882  20.263  1.00 91.92           C  
ATOM    749  CD  PRO   100      27.988  19.080  21.049  1.00 91.42           C  
ATOM    750  N   LYS   101      29.890  15.809  20.315  1.00 95.95           N  
ATOM    751  CA  LYS   101      30.699  14.603  20.470  1.00 95.79           C  
ATOM    752  C   LYS   101      30.061  13.418  19.751  1.00 96.16           C  
ATOM    753  CB  LYS   101      30.895  14.275  21.950  1.00 93.72           C  
ATOM    754  O   LYS   101      30.724  12.409  19.498  1.00 95.53           O  
ATOM    755  CG  LYS   101      29.672  13.661  22.616  1.00 83.45           C  
ATOM    756  CD  LYS   101      29.824  13.615  24.131  1.00 80.15           C  
ATOM    757  CE  LYS   101      28.586  13.035  24.800  1.00 74.07           C  
ATOM    758  NZ  LYS   101      28.586  13.281  26.274  1.00 71.82           N  
ATOM    759  N   TYR   102      28.799  13.536  19.346  1.00 96.81           N  
ATOM    760  CA  TYR   102      28.094  12.439  18.691  1.00 96.95           C  
ATOM    761  C   TYR   102      27.975  12.685  17.192  1.00 96.82           C  
ATOM    762  CB  TYR   102      26.702  12.253  19.302  1.00 96.73           C  
ATOM    763  O   TYR   102      27.678  11.764  16.427  1.00 96.11           O  
ATOM    764  CG  TYR   102      26.726  11.779  20.735  1.00 96.31           C  
ATOM    765  CD1 TYR   102      27.219  10.519  21.064  1.00 95.33           C  
ATOM    766  CD2 TYR   102      26.255  12.590  21.762  1.00 95.09           C  
ATOM    767  CE1 TYR   102      27.241  10.077  22.383  1.00 94.22           C  
ATOM    768  CE2 TYR   102      26.272  12.158  23.084  1.00 94.16           C  
ATOM    769  OH  TYR   102      26.786  10.470  24.692  1.00 92.66           O  
ATOM    770  CZ  TYR   102      26.767  10.903  23.384  1.00 93.75           C  
ATOM    771  N   LEU   103      28.211  13.844  16.693  1.00 97.12           N  
ATOM    772  CA  LEU   103      28.084  14.176  15.278  1.00 96.95           C  
ATOM    773  C   LEU   103      29.065  13.364  14.439  1.00 96.99           C  
ATOM    774  CB  LEU   103      28.321  15.672  15.055  1.00 95.43           C  
ATOM    775  O   LEU   103      28.692  12.813  13.401  1.00 96.37           O  
ATOM    776  CG  LEU   103      27.898  16.230  13.696  1.00 85.93           C  
ATOM    777  CD1 LEU   103      26.377  16.265  13.587  1.00 77.43           C  
ATOM    778  CD2 LEU   103      28.487  17.621  13.481  1.00 76.92           C  
ATOM    779  N   ASP   104      30.269  13.170  15.005  1.00 96.81           N  
ATOM    780  CA  ASP   104      31.341  12.418  14.359  1.00 96.69           C  
ATOM    781  C   ASP   104      31.000  10.931  14.284  1.00 96.89           C  
ATOM    782  CB  ASP   104      32.662  12.618  15.106  1.00 95.47           C  
ATOM    783  O   ASP   104      31.670  10.171  13.582  1.00 96.36           O  
ATOM    784  CG  ASP   104      33.220  14.022  14.958  1.00 90.18           C  
ATOM    785  OD1 ASP   104      32.990  14.663  13.909  1.00 87.94           O  
ATOM    786  OD2 ASP   104      33.897  14.492  15.897  1.00 88.78           O  
ATOM    787  N   LEU   105      29.934  10.524  14.925  1.00 97.19           N  
ATOM    788  CA  LEU   105      29.548   9.117  14.940  1.00 97.20           C  
ATOM    789  C   LEU   105      28.433   8.848  13.935  1.00 97.13           C  
ATOM    790  CB  LEU   105      29.097   8.700  16.343  1.00 96.50           C  
ATOM    791  O   LEU   105      28.202   7.699  13.551  1.00 96.50           O  
ATOM    792  CG  LEU   105      30.135   8.840  17.458  1.00 93.45           C  
ATOM    793  CD1 LEU   105      29.531   8.436  18.798  1.00 89.50           C  
ATOM    794  CD2 LEU   105      31.371   8.002  17.147  1.00 89.19           C  
ATOM    795  N   ILE   106      27.712   9.820  13.461  1.00 97.62           N  
ATOM    796  CA  ILE   106      26.547   9.676  12.594  1.00 97.76           C  
ATOM    797  C   ILE   106      26.979   9.759  11.132  1.00 97.71           C  
ATOM    798  CB  ILE   106      25.480  10.751  12.899  1.00 97.56           C  
ATOM    799  O   ILE   106      27.460  10.800  10.678  1.00 97.27           O  
ATOM    800  CG1 ILE   106      25.139  10.756  14.394  1.00 97.17           C  
ATOM    801  CG2 ILE   106      24.225  10.521  12.053  1.00 97.22           C  
ATOM    802  CD1 ILE   106      24.233  11.903  14.818  1.00 96.08           C  
ATOM    803  N   PRO   107      26.877   8.735  10.301  1.00 97.50           N  
ATOM    804  CA  PRO   107      27.187   8.828   8.872  1.00 97.52           C  
ATOM    805  C   PRO   107      26.188   9.693   8.106  1.00 97.59           C  
ATOM    806  CB  PRO   107      27.123   7.373   8.402  1.00 96.71           C  
ATOM    807  O   PRO   107      25.011   9.751   8.470  1.00 97.29           O  
ATOM    808  CG  PRO   107      26.118   6.726   9.298  1.00 94.47           C  
ATOM    809  CD  PRO   107      26.201   7.370  10.652  1.00 94.17           C  
ATOM    810  N   GLU   108      26.529  10.338   7.042  1.00 96.82           N  
ATOM    811  CA  GLU   108      25.719  11.260   6.252  1.00 96.57           C  
ATOM    812  C   GLU   108      24.462  10.577   5.724  1.00 96.03           C  
ATOM    813  CB  GLU   108      26.535  11.833   5.090  1.00 95.28           C  
ATOM    814  O   GLU   108      23.400  11.198   5.638  1.00 94.73           O  
ATOM    815  CG  GLU   108      25.808  12.913   4.302  1.00 88.40           C  
ATOM    816  CD  GLU   108      26.574  13.378   3.074  1.00 83.83           C  
ATOM    817  OE1 GLU   108      27.652  12.811   2.780  1.00 85.85           O  
ATOM    818  OE2 GLU   108      26.094  14.316   2.400  1.00 85.98           O  
ATOM    819  N   ASN   109      24.567   9.232   5.510  1.00 95.64           N  
ATOM    820  CA  ASN   109      23.463   8.430   4.995  1.00 95.76           C  
ATOM    821  C   ASN   109      22.713   7.721   6.119  1.00 95.40           C  
ATOM    822  CB  ASN   109      23.971   7.412   3.971  1.00 95.35           C  
ATOM    823  O   ASN   109      22.131   6.655   5.907  1.00 94.33           O  
ATOM    824  CG  ASN   109      24.837   6.337   4.597  1.00 94.94           C  
ATOM    825  ND2 ASN   109      24.976   5.211   3.907  1.00 94.93           N  
ATOM    826  OD1 ASN   109      25.376   6.516   5.692  1.00 94.28           O  
ATOM    827  N   ALA   110      22.746   8.217   7.343  1.00 96.62           N  
ATOM    828  CA  ALA   110      21.987   7.659   8.458  1.00 96.56           C  
ATOM    829  C   ALA   110      20.488   7.694   8.174  1.00 95.93           C  
ATOM    830  CB  ALA   110      22.298   8.417   9.747  1.00 96.32           C  
ATOM    831  O   ALA   110      19.959   8.713   7.724  1.00 94.71           O  
ATOM    832  N   ASN   111      19.792   6.558   8.439  1.00 95.59           N  
ATOM    833  CA  ASN   111      18.334   6.543   8.385  1.00 95.62           C  
ATOM    834  C   ASN   111      17.721   7.260   9.585  1.00 95.65           C  
ATOM    835  CB  ASN   111      17.814   5.107   8.302  1.00 94.60           C  
ATOM    836  O   ASN   111      18.012   6.918  10.732  1.00 94.95           O  
ATOM    837  CG  ASN   111      18.262   4.395   7.040  1.00 89.98           C  
ATOM    838  ND2 ASN   111      18.414   3.079   7.124  1.00 88.68           N  
ATOM    839  OD1 ASN   111      18.470   5.024   5.999  1.00 86.93           O  
ATOM    840  N   VAL   112      16.863   8.267   9.359  1.00 95.04           N  
ATOM    841  CA  VAL   112      16.151   8.977  10.415  1.00 94.99           C  
ATOM    842  C   VAL   112      14.712   8.473  10.498  1.00 94.01           C  
ATOM    843  CB  VAL   112      16.168  10.505  10.184  1.00 94.52           C  
ATOM    844  O   VAL   112      13.955   8.577   9.530  1.00 92.21           O  
ATOM    845  CG1 VAL   112      15.549  11.238  11.372  1.00 92.90           C  
ATOM    846  CG2 VAL   112      17.595  10.990   9.937  1.00 92.45           C  
ATOM    847  N   GLU   113      14.349   7.890  11.640  1.00 92.21           N  
ATOM    848  CA  GLU   113      13.007   7.387  11.919  1.00 91.99           C  
ATOM    849  C   GLU   113      12.364   8.144  13.077  1.00 91.77           C  
ATOM    850  CB  GLU   113      13.048   5.888  12.227  1.00 91.30           C  
ATOM    851  O   GLU   113      13.027   8.447  14.072  1.00 90.95           O  
ATOM    852  CG  GLU   113      13.436   5.025  11.035  1.00 89.48           C  
ATOM    853  CD  GLU   113      13.391   3.535  11.334  1.00 88.26           C  
ATOM    854  OE1 GLU   113      12.971   3.152  12.449  1.00 86.57           O  
ATOM    855  OE2 GLU   113      13.780   2.744  10.445  1.00 86.95           O  
ATOM    856  N   LEU   114      11.063   8.409  12.991  1.00 89.75           N  
ATOM    857  CA  LEU   114      10.255   8.830  14.130  1.00 89.58           C  
ATOM    858  C   LEU   114       9.692   7.624  14.874  1.00 88.82           C  
ATOM    859  CB  LEU   114       9.113   9.740  13.670  1.00 88.17           C  
ATOM    860  O   LEU   114       8.837   6.908  14.347  1.00 86.89           O  
ATOM    861  CG  LEU   114       9.516  10.997  12.897  1.00 85.16           C  
ATOM    862  CD1 LEU   114       8.279  11.805  12.518  1.00 81.29           C  
ATOM    863  CD2 LEU   114      10.483  11.843  13.719  1.00 81.82           C  
ATOM    864  N   ARG   115      10.164   7.401  16.084  1.00 88.67           N  
ATOM    865  CA  ARG   115       9.782   6.253  16.900  1.00 88.27           C  
ATOM    866  C   ARG   115       8.964   6.689  18.111  1.00 87.54           C  
ATOM    867  CB  ARG   115      11.022   5.480  17.356  1.00 87.82           C  
ATOM    868  O   ARG   115       9.100   7.819  18.584  1.00 86.19           O  
ATOM    869  CG  ARG   115      11.788   4.820  16.221  1.00 87.42           C  
ATOM    870  CD  ARG   115      12.858   3.869  16.740  1.00 86.99           C  
ATOM    871  NE  ARG   115      13.309   2.947  15.703  1.00 84.81           N  
ATOM    872  NH1 ARG   115      14.804   1.825  17.060  1.00 82.37           N  
ATOM    873  NH2 ARG   115      14.559   1.212  14.865  1.00 82.16           N  
ATOM    874  CZ  ARG   115      14.223   1.996  15.878  1.00 83.79           C  
ATOM    875  N   ALA   116       8.150   5.810  18.712  1.00 84.28           N  
ATOM    876  CA  ALA   116       7.412   5.982  19.961  1.00 84.49           C  
ATOM    877  C   ALA   116       7.913   5.016  21.031  1.00 84.90           C  
ATOM    878  CB  ALA   116       5.917   5.782  19.727  1.00 82.65           C  
ATOM    879  O   ALA   116       8.249   3.868  20.732  1.00 83.83           O  
ATOM    880  N   THR   117       8.027   5.453  22.337  1.00 84.86           N  
ATOM    881  CA  THR   117       8.427   4.607  23.456  1.00 84.44           C  
ATOM    882  C   THR   117       7.340   3.586  23.778  1.00 83.81           C  
ATOM    883  CB  THR   117       8.734   5.447  24.710  1.00 83.17           C  
ATOM    884  O   THR   117       7.638   2.468  24.205  1.00 81.77           O  
ATOM    885  CG2 THR   117      10.068   6.173  24.573  1.00 77.78           C  
ATOM    886  OG1 THR   117       7.693   6.414  24.896  1.00 78.63           O  
ATOM    887  N   THR   118       6.221   3.930  23.698  1.00 82.15           N  
ATOM    888  CA  THR   118       5.009   3.131  23.843  1.00 81.51           C  
ATOM    889  C   THR   118       4.017   3.447  22.728  1.00 81.00           C  
ATOM    890  CB  THR   118       4.342   3.370  25.210  1.00 80.37           C  
ATOM    891  O   THR   118       4.180   4.432  22.005  1.00 78.56           O  
ATOM    892  CG2 THR   118       5.334   3.162  26.350  1.00 77.61           C  
ATOM    893  OG1 THR   118       3.844   4.713  25.264  1.00 78.58           O  
ATOM    894  N   VAL   119       3.010   2.651  22.579  1.00 76.81           N  
ATOM    895  CA  VAL   119       1.940   2.858  21.608  1.00 76.20           C  
ATOM    896  C   VAL   119       1.337   4.249  21.792  1.00 76.18           C  
ATOM    897  CB  VAL   119       0.841   1.780  21.736  1.00 74.64           C  
ATOM    898  O   VAL   119       0.992   4.917  20.815  1.00 74.40           O  
ATOM    899  CG1 VAL   119      -0.267   2.013  20.710  1.00 71.94           C  
ATOM    900  CG2 VAL   119       1.441   0.385  21.571  1.00 71.35           C  
ATOM    901  N   PHE   120       1.375   4.788  23.044  1.00 74.60           N  
ATOM    902  CA  PHE   120       0.796   6.055  23.475  1.00 74.51           C  
ATOM    903  C   PHE   120       1.885   7.025  23.918  1.00 75.06           C  
ATOM    904  CB  PHE   120      -0.204   5.832  24.614  1.00 72.54           C  
ATOM    905  O   PHE   120       1.595   8.053  24.533  1.00 73.62           O  
ATOM    906  CG  PHE   120      -1.287   4.841  24.285  1.00 70.77           C  
ATOM    907  CD1 PHE   120      -2.277   5.153  23.361  1.00 69.56           C  
ATOM    908  CD2 PHE   120      -1.316   3.596  24.901  1.00 70.30           C  
ATOM    909  CE1 PHE   120      -3.281   4.237  23.055  1.00 67.33           C  
ATOM    910  CE2 PHE   120      -2.316   2.676  24.600  1.00 65.52           C  
ATOM    911  CZ  PHE   120      -3.298   2.999  23.677  1.00 65.40           C  
ATOM    912  N   GLY   121       3.049   6.676  23.798  1.00 79.75           N  
ATOM    913  CA  GLY   121       4.133   7.460  24.368  1.00 79.95           C  
ATOM    914  C   GLY   121       4.610   8.571  23.452  1.00 80.57           C  
ATOM    915  O   GLY   121       4.338   8.552  22.250  1.00 78.16           O  
ATOM    916  N   ASN   122       5.331   9.535  24.072  1.00 84.75           N  
ATOM    917  CA  ASN   122       5.974  10.616  23.333  1.00 85.19           C  
ATOM    918  C   ASN   122       6.879  10.079  22.228  1.00 85.96           C  
ATOM    919  CB  ASN   122       6.770  11.515  24.282  1.00 83.79           C  
ATOM    920  O   ASN   122       7.613   9.111  22.437  1.00 84.96           O  
ATOM    921  CG  ASN   122       5.880  12.310  25.217  1.00 80.46           C  
ATOM    922  ND2 ASN   122       6.492  13.009  26.166  1.00 78.62           N  
ATOM    923  OD1 ASN   122       4.653  12.295  25.088  1.00 78.85           O  
ATOM    924  N   LYS   123       6.786  10.634  21.037  1.00 86.54           N  
ATOM    925  CA  LYS   123       7.675  10.282  19.933  1.00 87.19           C  
ATOM    926  C   LYS   123       9.067  10.871  20.139  1.00 88.45           C  
ATOM    927  CB  LYS   123       7.094  10.762  18.602  1.00 85.63           C  
ATOM    928  O   LYS   123       9.217  11.919  20.770  1.00 88.29           O  
ATOM    929  CG  LYS   123       5.790  10.081  18.215  1.00 81.12           C  
ATOM    930  CD  LYS   123       5.286  10.567  16.862  1.00 80.14           C  
ATOM    931  CE  LYS   123       3.964   9.910  16.487  1.00 74.95           C  
ATOM    932  NZ  LYS   123       3.426  10.442  15.200  1.00 69.75           N  
ATOM    933  N   TYR   124      10.001  10.131  19.685  1.00 91.20           N  
ATOM    934  CA  TYR   124      11.384  10.593  19.663  1.00 92.15           C  
ATOM    935  C   TYR   124      12.029  10.320  18.309  1.00 92.49           C  
ATOM    936  CB  TYR   124      12.195   9.915  20.772  1.00 91.40           C  
ATOM    937  O   TYR   124      11.548   9.482  17.543  1.00 92.16           O  
ATOM    938  CG  TYR   124      12.335   8.423  20.597  1.00 90.84           C  
ATOM    939  CD1 TYR   124      11.348   7.552  21.053  1.00 89.49           C  
ATOM    940  CD2 TYR   124      13.455   7.880  19.975  1.00 89.80           C  
ATOM    941  CE1 TYR   124      11.474   6.176  20.896  1.00 89.39           C  
ATOM    942  CE2 TYR   124      13.591   6.505  19.812  1.00 89.80           C  
ATOM    943  OH  TYR   124      12.727   4.301  20.116  1.00 84.07           O  
ATOM    944  CZ  TYR   124      12.597   5.663  20.274  1.00 89.06           C  
ATOM    945  N   ILE   125      13.053  11.053  17.930  1.00 94.22           N  
ATOM    946  CA  ILE   125      13.796  10.913  16.683  1.00 94.59           C  
ATOM    947  C   ILE   125      14.956   9.939  16.879  1.00 94.93           C  
ATOM    948  CB  ILE   125      14.321  12.277  16.182  1.00 94.03           C  
ATOM    949  O   ILE   125      15.719  10.059  17.840  1.00 94.71           O  
ATOM    950  CG1 ILE   125      13.158  13.256  15.982  1.00 92.79           C  
ATOM    951  CG2 ILE   125      15.121  12.106  14.887  1.00 92.68           C  
ATOM    952  CD1 ILE   125      13.582  14.718  15.931  1.00 90.27           C  
ATOM    953  N   SER   126      15.004   8.964  16.038  1.00 94.72           N  
ATOM    954  CA  SER   126      16.070   7.969  16.072  1.00 95.07           C  
ATOM    955  C   SER   126      16.873   7.975  14.775  1.00 95.24           C  
ATOM    956  CB  SER   126      15.493   6.574  16.317  1.00 94.16           C  
ATOM    957  O   SER   126      16.334   7.693  13.703  1.00 94.87           O  
ATOM    958  OG  SER   126      16.523   5.650  16.623  1.00 90.67           O  
ATOM    959  N   PHE   127      18.149   8.281  14.848  1.00 96.69           N  
ATOM    960  CA  PHE   127      19.125   8.003  13.801  1.00 96.75           C  
ATOM    961  C   PHE   127      19.568   6.545  13.846  1.00 96.45           C  
ATOM    962  CB  PHE   127      20.340   8.925  13.938  1.00 96.73           C  
ATOM    963  O   PHE   127      19.947   6.039  14.904  1.00 95.68           O  
ATOM    964  CG  PHE   127      20.023  10.382  13.730  1.00 96.51           C  
ATOM    965  CD1 PHE   127      20.243  10.986  12.498  1.00 95.71           C  
ATOM    966  CD2 PHE   127      19.505  11.147  14.766  1.00 95.39           C  
ATOM    967  CE1 PHE   127      19.951  12.333  12.302  1.00 95.13           C  
ATOM    968  CE2 PHE   127      19.211  12.495  14.578  1.00 94.90           C  
ATOM    969  CZ  PHE   127      19.435  13.086  13.345  1.00 94.68           C  
ATOM    970  N   LEU   128      19.501   5.837  12.710  1.00 96.26           N  
ATOM    971  CA  LEU   128      19.936   4.453  12.555  1.00 96.28           C  
ATOM    972  C   LEU   128      21.078   4.351  11.550  1.00 96.32           C  
ATOM    973  CB  LEU   128      18.768   3.570  12.109  1.00 95.23           C  
ATOM    974  O   LEU   128      21.016   4.946  10.472  1.00 95.80           O  
ATOM    975  CG  LEU   128      17.561   3.517  13.047  1.00 90.78           C  
ATOM    976  CD1 LEU   128      16.413   2.756  12.391  1.00 85.48           C  
ATOM    977  CD2 LEU   128      17.944   2.875  14.376  1.00 85.21           C  
ATOM    978  N   SER   129      22.036   3.624  11.907  1.00 95.87           N  
ATOM    979  CA  SER   129      23.115   3.329  10.971  1.00 95.87           C  
ATOM    980  C   SER   129      22.612   2.506   9.789  1.00 95.09           C  
ATOM    981  CB  SER   129      24.249   2.583  11.676  1.00 94.34           C  
ATOM    982  O   SER   129      22.033   1.434   9.975  1.00 93.54           O  
ATOM    983  OG  SER   129      24.854   3.404  12.660  1.00 87.23           O  
ATOM    984  N   PRO   130      22.817   2.979   8.580  1.00 95.95           N  
ATOM    985  CA  PRO   130      22.486   2.130   7.432  1.00 95.90           C  
ATOM    986  C   PRO   130      23.379   0.896   7.334  1.00 95.77           C  
ATOM    987  CB  PRO   130      22.703   3.058   6.234  1.00 95.34           C  
ATOM    988  O   PRO   130      24.427   0.834   7.982  1.00 95.21           O  
ATOM    989  CG  PRO   130      23.803   3.976   6.656  1.00 93.89           C  
ATOM    990  CD  PRO   130      23.664   4.243   8.127  1.00 93.32           C  
ATOM    991  N   LYS   131      23.070  -0.136   6.442  1.00 94.45           N  
ATOM    992  CA  LYS   131      23.863  -1.344   6.232  1.00 95.00           C  
ATOM    993  C   LYS   131      25.245  -1.006   5.681  1.00 95.23           C  
ATOM    994  CB  LYS   131      23.140  -2.302   5.284  1.00 92.34           C  
ATOM    995  O   LYS   131      26.225  -1.688   5.987  1.00 94.87           O  
ATOM    996  CG  LYS   131      21.933  -2.992   5.902  1.00 83.14           C  
ATOM    997  CD  LYS   131      21.322  -4.011   4.948  1.00 80.43           C  
ATOM    998  CE  LYS   131      20.098  -4.683   5.555  1.00 79.29           C  
ATOM    999  NZ  LYS   131      19.462  -5.641   4.602  1.00 80.67           N  
ATOM   1000  N   ASN   132      25.380  -0.026   4.881  1.00 96.03           N  
ATOM   1001  CA  ASN   132      26.604   0.525   4.308  1.00 96.70           C  
ATOM   1002  C   ASN   132      26.784   1.994   4.678  1.00 96.56           C  
ATOM   1003  CB  ASN   132      26.608   0.356   2.787  1.00 95.61           C  
ATOM   1004  O   ASN   132      26.291   2.880   3.977  1.00 95.99           O  
ATOM   1005  CG  ASN   132      26.432  -1.088   2.360  1.00 93.89           C  
ATOM   1006  ND2 ASN   132      25.571  -1.314   1.375  1.00 94.66           N  
ATOM   1007  OD1 ASN   132      27.065  -1.993   2.910  1.00 93.24           O  
ATOM   1008  N   PRO   133      27.296   2.287   5.878  1.00 96.35           N  
ATOM   1009  CA  PRO   133      27.494   3.673   6.307  1.00 96.82           C  
ATOM   1010  C   PRO   133      28.481   4.430   5.421  1.00 96.42           C  
ATOM   1011  CB  PRO   133      28.040   3.526   7.730  1.00 95.89           C  
ATOM   1012  O   PRO   133      29.529   3.890   5.058  1.00 95.74           O  
ATOM   1013  CG  PRO   133      28.732   2.202   7.739  1.00 94.11           C  
ATOM   1014  CD  PRO   133      28.026   1.288   6.778  1.00 92.39           C  
ATOM   1015  N   SER   134      28.160   5.615   5.077  1.00 95.61           N  
ATOM   1016  CA  SER   134      29.074   6.525   4.394  1.00 95.61           C  
ATOM   1017  C   SER   134      30.317   6.795   5.234  1.00 95.55           C  
ATOM   1018  CB  SER   134      28.372   7.844   4.067  1.00 94.41           C  
ATOM   1019  O   SER   134      30.247   6.824   6.465  1.00 95.08           O  
ATOM   1020  OG  SER   134      29.221   8.691   3.310  1.00 86.02           O  
ATOM   1021  N   ALA   135      31.515   7.010   4.602  1.00 95.22           N  
ATOM   1022  CA  ALA   135      32.718   7.501   5.270  1.00 95.48           C  
ATOM   1023  C   ALA   135      32.561   8.963   5.679  1.00 94.50           C  
ATOM   1024  CB  ALA   135      33.935   7.333   4.364  1.00 93.53           C  
ATOM   1025  O   ALA   135      33.197   9.419   6.632  1.00 93.55           O  
ATOM   1026  N   GLU   136      31.744   9.674   4.934  1.00 96.70           N  
ATOM   1027  CA  GLU   136      31.441  11.058   5.287  1.00 96.77           C  
ATOM   1028  C   GLU   136      30.525  11.128   6.506  1.00 96.85           C  
ATOM   1029  CB  GLU   136      30.800  11.787   4.104  1.00 95.52           C  
ATOM   1030  O   GLU   136      29.699  10.239   6.720  1.00 96.34           O  
ATOM   1031  CG  GLU   136      31.703  11.893   2.884  1.00 89.23           C  
ATOM   1032  CD  GLU   136      31.068  12.655   1.731  1.00 84.04           C  
ATOM   1033  OE1 GLU   136      29.860  12.973   1.807  1.00 85.67           O  
ATOM   1034  OE2 GLU   136      31.785  12.934   0.744  1.00 85.45           O  
ATOM   1035  N   ARG   137      30.716  12.078   7.313  1.00 97.21           N  
ATOM   1036  CA  ARG   137      29.976  12.304   8.550  1.00 97.23           C  
ATOM   1037  C   ARG   137      28.902  13.369   8.360  1.00 97.11           C  
ATOM   1038  CB  ARG   137      30.926  12.714   9.678  1.00 96.39           C  
ATOM   1039  O   ARG   137      29.041  14.254   7.512  1.00 96.41           O  
ATOM   1040  CG  ARG   137      31.988  11.673   9.997  1.00 92.20           C  
ATOM   1041  CD  ARG   137      31.372  10.368  10.481  1.00 86.70           C  
ATOM   1042  NE  ARG   137      32.394   9.384  10.823  1.00 87.57           N  
ATOM   1043  NH1 ARG   137      31.108   7.548  10.263  1.00 81.83           N  
ATOM   1044  NH2 ARG   137      33.241   7.261  11.050  1.00 77.48           N  
ATOM   1045  CZ  ARG   137      32.245   8.067  10.711  1.00 82.96           C  
ATOM   1046  N   LEU   138      27.860  13.313   9.117  1.00 96.89           N  
ATOM   1047  CA  LEU   138      26.730  14.234   9.056  1.00 96.96           C  
ATOM   1048  C   LEU   138      27.174  15.661   9.359  1.00 96.47           C  
ATOM   1049  CB  LEU   138      25.638  13.807  10.041  1.00 96.21           C  
ATOM   1050  O   LEU   138      27.704  15.935  10.438  1.00 95.55           O  
ATOM   1051  CG  LEU   138      24.305  14.550   9.940  1.00 93.09           C  
ATOM   1052  CD1 LEU   138      23.626  14.242   8.610  1.00 88.57           C  
ATOM   1053  CD2 LEU   138      23.397  14.182  11.108  1.00 88.61           C  
ATOM   1054  N   SER   139      26.923  16.593   8.500  1.00 95.85           N  
ATOM   1055  CA  SER   139      27.200  18.017   8.653  1.00 95.64           C  
ATOM   1056  C   SER   139      25.978  18.765   9.176  1.00 95.59           C  
ATOM   1057  CB  SER   139      27.646  18.623   7.321  1.00 93.49           C  
ATOM   1058  O   SER   139      24.851  18.491   8.759  1.00 94.94           O  
ATOM   1059  OG  SER   139      27.967  19.995   7.474  1.00 83.19           O  
ATOM   1060  N   ALA   140      26.094  19.763   9.934  1.00 96.54           N  
ATOM   1061  CA  ALA   140      25.039  20.562  10.552  1.00 96.44           C  
ATOM   1062  C   ALA   140      24.282  21.375   9.506  1.00 95.60           C  
ATOM   1063  CB  ALA   140      25.627  21.487  11.616  1.00 94.94           C  
ATOM   1064  O   ALA   140      23.138  21.777   9.731  1.00 93.59           O  
ATOM   1065  N   SER   141      24.853  21.537   8.303  1.00 95.11           N  
ATOM   1066  CA  SER   141      24.318  22.409   7.262  1.00 95.00           C  
ATOM   1067  C   SER   141      23.402  21.641   6.315  1.00 94.36           C  
ATOM   1068  CB  SER   141      25.454  23.059   6.470  1.00 93.48           C  
ATOM   1069  O   SER   141      22.685  22.243   5.512  1.00 92.91           O  
ATOM   1070  OG  SER   141      26.317  22.074   5.928  1.00 91.91           O  
ATOM   1071  N   THR   142      23.439  20.286   6.396  1.00 93.55           N  
ATOM   1072  CA  THR   142      22.678  19.471   5.456  1.00 93.78           C  
ATOM   1073  C   THR   142      21.360  19.016   6.077  1.00 94.76           C  
ATOM   1074  CB  THR   142      23.485  18.241   5.001  1.00 91.28           C  
ATOM   1075  O   THR   142      21.356  18.276   7.063  1.00 94.13           O  
ATOM   1076  CG2 THR   142      22.763  17.491   3.886  1.00 83.59           C  
ATOM   1077  OG1 THR   142      24.767  18.668   4.523  1.00 83.55           O  
ATOM   1078  N   PRO   143      20.182  19.514   5.564  1.00 95.21           N  
ATOM   1079  CA  PRO   143      18.912  18.975   6.055  1.00 95.62           C  
ATOM   1080  C   PRO   143      18.738  17.492   5.736  1.00 94.97           C  
ATOM   1081  CB  PRO   143      17.865  19.817   5.321  1.00 94.01           C  
ATOM   1082  O   PRO   143      18.956  17.072   4.596  1.00 93.59           O  
ATOM   1083  CG  PRO   143      18.536  20.244   4.056  1.00 91.57           C  
ATOM   1084  CD  PRO   143      20.014  20.335   4.307  1.00 90.93           C  
ATOM   1085  N   ILE   144      18.302  16.689   6.741  1.00 96.28           N  
ATOM   1086  CA  ILE   144      18.079  15.252   6.624  1.00 96.22           C  
ATOM   1087  C   ILE   144      16.587  14.973   6.456  1.00 95.77           C  
ATOM   1088  CB  ILE   144      18.631  14.492   7.851  1.00 95.81           C  
ATOM   1089  O   ILE   144      15.763  15.486   7.217  1.00 94.62           O  
ATOM   1090  CG1 ILE   144      20.099  14.864   8.093  1.00 94.01           C  
ATOM   1091  CG2 ILE   144      18.472  12.980   7.667  1.00 93.75           C  
ATOM   1092  CD1 ILE   144      20.623  14.454   9.463  1.00 91.63           C  
ATOM   1093  N   ARG   145      16.176  14.197   5.480  1.00 94.20           N  
ATOM   1094  CA  ARG   145      14.784  13.782   5.341  1.00 94.13           C  
ATOM   1095  C   ARG   145      14.512  12.504   6.128  1.00 93.54           C  
ATOM   1096  CB  ARG   145      14.429  13.575   3.867  1.00 92.23           C  
ATOM   1097  O   ARG   145      15.209  11.502   5.954  1.00 92.16           O  
ATOM   1098  CG  ARG   145      14.279  14.868   3.082  1.00 86.26           C  
ATOM   1099  CD  ARG   145      13.755  14.617   1.675  1.00 84.81           C  
ATOM   1100  NE  ARG   145      13.668  15.853   0.903  1.00 82.39           N  
ATOM   1101  NH1 ARG   145      12.355  14.957  -0.773  1.00 75.24           N  
ATOM   1102  NH2 ARG   145      12.991  17.158  -0.862  1.00 72.20           N  
ATOM   1103  CZ  ARG   145      13.005  15.986  -0.242  1.00 77.27           C  
ATOM   1104  N   ALA   146      13.628  12.525   7.100  1.00 92.81           N  
ATOM   1105  CA  ALA   146      13.187  11.351   7.848  1.00 92.60           C  
ATOM   1106  C   ALA   146      12.542  10.322   6.924  1.00 90.82           C  
ATOM   1107  CB  ALA   146      12.211  11.758   8.950  1.00 91.38           C  
ATOM   1108  O   ALA   146      11.589  10.634   6.207  1.00 87.29           O  
ATOM   1109  N   GLN   147      13.157   9.149   6.851  1.00 87.19           N  
ATOM   1110  CA  GLN   147      12.666   7.962   6.160  1.00 85.23           C  
ATOM   1111  C   GLN   147      11.967   7.011   7.128  1.00 81.09           C  
ATOM   1112  CB  GLN   147      13.813   7.240   5.451  1.00 82.71           C  
ATOM   1113  O   GLN   147      12.456   6.774   8.234  1.00 73.66           O  
ATOM   1114  CG  GLN   147      14.487   8.072   4.368  1.00 79.67           C  
ATOM   1115  CD  GLN   147      15.579   7.312   3.639  1.00 79.75           C  
ATOM   1116  NE2 GLN   147      16.275   7.995   2.736  1.00 81.54           N  
ATOM   1117  OE1 GLN   147      15.797   6.122   3.886  1.00 79.55           O  
ATOM   1118  N   GLY   148      10.481   6.899   6.952  1.00 75.68           N  
ATOM   1119  CA  GLY   148       9.778   5.888   7.726  1.00 73.96           C  
ATOM   1120  C   GLY   148       8.995   6.465   8.890  1.00 73.54           C  
ATOM   1121  O   GLY   148       9.298   6.179  10.051  1.00 66.83           O  
ATOM   1122  N   VAL   149       7.911   7.087   8.636  1.00 67.25           N  
ATOM   1123  CA  VAL   149       6.847   7.347   9.599  1.00 66.61           C  
ATOM   1124  C   VAL   149       6.073   6.060   9.875  1.00 66.71           C  
ATOM   1125  CB  VAL   149       5.887   8.450   9.099  1.00 62.24           C  
ATOM   1126  O   VAL   149       5.403   5.529   8.986  1.00 62.58           O  
ATOM   1127  CG1 VAL   149       4.920   8.867  10.207  1.00 56.15           C  
ATOM   1128  CG2 VAL   149       6.677   9.655   8.594  1.00 55.67           C  
ATOM   1129  N   THR   150       6.491   5.279  10.985  1.00 66.13           N  
ATOM   1130  CA  THR   150       5.614   4.244  11.521  1.00 65.44           C  
ATOM   1131  C   THR   150       4.155   4.689  11.468  1.00 65.83           C  
ATOM   1132  CB  THR   150       5.992   3.888  12.971  1.00 61.95           C  
ATOM   1133  O   THR   150       3.841   5.841  11.777  1.00 61.51           O  
ATOM   1134  CG2 THR   150       7.011   2.754  13.011  1.00 54.86           C  
ATOM   1135  OG1 THR   150       6.552   5.042  13.610  1.00 58.04           O  
ATOM   1136  N   THR   151       3.297   3.884  10.740  1.00 64.88           N  
ATOM   1137  CA  THR   151       1.855   4.105  10.735  1.00 64.10           C  
ATOM   1138  C   THR   151       1.406   4.779  12.028  1.00 65.29           C  
ATOM   1139  CB  THR   151       1.088   2.782  10.549  1.00 60.65           C  
ATOM   1140  O   THR   151       1.638   4.256  13.120  1.00 62.53           O  
ATOM   1141  CG2 THR   151      -0.324   3.033  10.033  1.00 54.19           C  
ATOM   1142  OG1 THR   151       1.789   1.958   9.610  1.00 58.10           O  
ATOM   1143  N   GLU   152       0.899   6.012  11.980  1.00 65.14           N  
ATOM   1144  CA  GLU   152       0.301   6.778  13.070  1.00 64.24           C  
ATOM   1145  C   GLU   152      -0.901   6.049  13.662  1.00 65.74           C  
ATOM   1146  CB  GLU   152      -0.114   8.169  12.585  1.00 60.81           C  
ATOM   1147  O   GLU   152      -1.947   5.938  13.018  1.00 62.98           O  
ATOM   1148  CG  GLU   152       1.057   9.108  12.336  1.00 58.45           C  
ATOM   1149  CD  GLU   152       0.626  10.518  11.961  1.00 57.34           C  
ATOM   1150  OE1 GLU   152      -0.585  10.743  11.737  1.00 57.99           O  
ATOM   1151  OE2 GLU   152       1.508  11.403  11.890  1.00 52.19           O  
ATOM   1152  N   PHE   153      -0.656   5.167  14.615  1.00 71.54           N  
ATOM   1153  CA  PHE   153      -1.774   4.763  15.460  1.00 71.81           C  
ATOM   1154  C   PHE   153      -2.680   5.950  15.763  1.00 72.54           C  
ATOM   1155  CB  PHE   153      -1.266   4.144  16.766  1.00 69.25           C  
ATOM   1156  O   PHE   153      -3.855   5.773  16.093  1.00 70.60           O  
ATOM   1157  CG  PHE   153      -1.132   2.646  16.716  1.00 65.93           C  
ATOM   1158  CD1 PHE   153      -2.219   1.828  16.997  1.00 60.52           C  
ATOM   1159  CD2 PHE   153       0.081   2.056  16.387  1.00 61.20           C  
ATOM   1160  CE1 PHE   153      -2.098   0.441  16.952  1.00 58.32           C  
ATOM   1161  CE2 PHE   153       0.210   0.671  16.339  1.00 58.01           C  
ATOM   1162  CZ  PHE   153      -0.881  -0.135  16.623  1.00 58.06           C  
ATOM   1163  N   ASN   154      -2.228   7.155  15.582  1.00 69.11           N  
ATOM   1164  CA  ASN   154      -3.085   8.319  15.784  1.00 69.33           C  
ATOM   1165  C   ASN   154      -4.308   8.279  14.873  1.00 69.75           C  
ATOM   1166  CB  ASN   154      -2.298   9.611  15.560  1.00 66.73           C  
ATOM   1167  O   ASN   154      -5.440   8.425  15.338  1.00 67.55           O  
ATOM   1168  CG  ASN   154      -1.676  10.145  16.836  1.00 63.86           C  
ATOM   1169  ND2 ASN   154      -1.157  11.366  16.776  1.00 58.46           N  
ATOM   1170  OD1 ASN   154      -1.663   9.466  17.866  1.00 59.29           O  
ATOM   1171  N   THR   155      -4.047   8.027  13.445  1.00 75.94           N  
ATOM   1172  CA  THR   155      -5.192   7.920  12.548  1.00 76.07           C  
ATOM   1173  C   THR   155      -6.157   6.840  13.030  1.00 76.77           C  
ATOM   1174  CB  THR   155      -4.746   7.608  11.108  1.00 73.96           C  
ATOM   1175  O   THR   155      -7.376   7.016  12.966  1.00 76.01           O  
ATOM   1176  CG2 THR   155      -5.872   7.877  10.113  1.00 68.37           C  
ATOM   1177  OG1 THR   155      -3.622   8.431  10.773  1.00 70.87           O  
ATOM   1178  N   LEU   156      -5.529   5.770  13.491  1.00 80.34           N  
ATOM   1179  CA  LEU   156      -6.392   4.746  14.071  1.00 80.54           C  
ATOM   1180  C   LEU   156      -7.123   5.283  15.297  1.00 81.14           C  
ATOM   1181  CB  LEU   156      -5.575   3.508  14.450  1.00 78.91           C  
ATOM   1182  O   LEU   156      -8.328   5.068  15.449  1.00 80.12           O  
ATOM   1183  CG  LEU   156      -6.345   2.366  15.114  1.00 74.86           C  
ATOM   1184  CD1 LEU   156      -7.327   1.745  14.127  1.00 70.70           C  
ATOM   1185  CD2 LEU   156      -5.381   1.313  15.651  1.00 71.30           C  
ATOM   1186  N   PHE   157      -6.541   6.046  16.218  1.00 77.15           N  
ATOM   1187  CA  PHE   157      -7.188   6.586  17.407  1.00 77.65           C  
ATOM   1188  C   PHE   157      -8.120   7.735  17.042  1.00 78.33           C  
ATOM   1189  CB  PHE   157      -6.142   7.061  18.421  1.00 75.27           C  
ATOM   1190  O   PHE   157      -9.215   7.853  17.595  1.00 77.18           O  
ATOM   1191  CG  PHE   157      -5.615   5.965  19.308  1.00 70.89           C  
ATOM   1192  CD1 PHE   157      -6.414   5.409  20.299  1.00 65.64           C  
ATOM   1193  CD2 PHE   157      -4.320   5.490  19.149  1.00 66.25           C  
ATOM   1194  CE1 PHE   157      -5.929   4.394  21.121  1.00 63.52           C  
ATOM   1195  CE2 PHE   157      -3.828   4.476  19.967  1.00 62.89           C  
ATOM   1196  CZ  PHE   157      -4.634   3.931  20.952  1.00 62.90           C  
ATOM   1197  N   GLU   158      -7.674   8.641  16.093  1.00 79.44           N  
ATOM   1198  CA  GLU   158      -8.604   9.639  15.574  1.00 79.97           C  
ATOM   1199  C   GLU   158      -9.867   8.983  15.024  1.00 80.77           C  
ATOM   1200  CB  GLU   158      -7.935  10.485  14.487  1.00 78.23           C  
ATOM   1201  O   GLU   158     -10.981   9.404  15.344  1.00 80.00           O  
ATOM   1202  CG  GLU   158      -6.932  11.495  15.025  1.00 75.48           C  
ATOM   1203  CD  GLU   158      -6.107  12.160  13.935  1.00 74.00           C  
ATOM   1204  OE1 GLU   158      -6.354  11.891  12.737  1.00 75.55           O  
ATOM   1205  OE2 GLU   158      -5.206  12.957  14.281  1.00 71.67           O  
ATOM   1206  N   THR   159      -9.655   7.905  14.295  1.00 83.77           N  
ATOM   1207  CA  THR   159     -10.797   7.162  13.773  1.00 84.75           C  
ATOM   1208  C   THR   159     -11.598   6.533  14.910  1.00 84.93           C  
ATOM   1209  CB  THR   159     -10.347   6.065  12.791  1.00 82.86           C  
ATOM   1210  O   THR   159     -12.827   6.628  14.936  1.00 83.88           O  
ATOM   1211  CG2 THR   159     -11.546   5.337  12.193  1.00 78.53           C  
ATOM   1212  OG1 THR   159      -9.588   6.662  11.732  1.00 81.18           O  
ATOM   1213  N   ILE   160     -10.847   5.948  15.869  1.00 82.90           N  
ATOM   1214  CA  ILE   160     -11.524   5.354  17.017  1.00 83.40           C  
ATOM   1215  C   ILE   160     -12.203   6.448  17.838  1.00 83.98           C  
ATOM   1216  CB  ILE   160     -10.542   4.553  17.900  1.00 82.07           C  
ATOM   1217  O   ILE   160     -13.341   6.282  18.283  1.00 83.12           O  
ATOM   1218  CG1 ILE   160     -10.116   3.262  17.190  1.00 79.72           C  
ATOM   1219  CG2 ILE   160     -11.168   4.247  19.263  1.00 79.73           C  
ATOM   1220  CD1 ILE   160      -8.931   2.561  17.839  1.00 76.87           C  
ATOM   1221  N   THR   161     -11.574   7.604  18.099  1.00 82.82           N  
ATOM   1222  CA  THR   161     -12.161   8.740  18.801  1.00 83.94           C  
ATOM   1223  C   THR   161     -13.356   9.294  18.029  1.00 85.09           C  
ATOM   1224  CB  THR   161     -11.125   9.858  19.020  1.00 81.68           C  
ATOM   1225  O   THR   161     -14.445   9.446  18.586  1.00 84.55           O  
ATOM   1226  CG2 THR   161     -11.720  11.010  19.823  1.00 74.81           C  
ATOM   1227  OG1 THR   161     -10.000   9.326  19.731  1.00 77.83           O  
ATOM   1228  N   ALA   162     -13.245   9.498  16.661  1.00 85.70           N  
ATOM   1229  CA  ALA   162     -14.345   9.982  15.831  1.00 87.08           C  
ATOM   1230  C   ALA   162     -15.525   9.015  15.865  1.00 87.24           C  
ATOM   1231  CB  ALA   162     -13.875  10.192  14.393  1.00 84.80           C  
ATOM   1232  O   ALA   162     -16.681   9.439  15.938  1.00 86.25           O  
ATOM   1233  N   ILE   163     -15.290   7.764  15.862  1.00 86.42           N  
ATOM   1234  CA  ILE   163     -16.339   6.764  16.033  1.00 86.74           C  
ATOM   1235  C   ILE   163     -16.916   6.859  17.444  1.00 86.21           C  
ATOM   1236  CB  ILE   163     -15.810   5.338  15.766  1.00 84.68           C  
ATOM   1237  O   ILE   163     -18.136   6.832  17.625  1.00 84.63           O  
ATOM   1238  CG1 ILE   163     -15.508   5.151  14.274  1.00 81.48           C  
ATOM   1239  CG2 ILE   163     -16.812   4.289  16.258  1.00 80.52           C  
ATOM   1240  CD1 ILE   163     -14.654   3.930  13.964  1.00 77.68           C  
ATOM   1241  N   SER   164     -16.051   6.961  18.501  1.00 83.42           N  
ATOM   1242  CA  SER   164     -16.489   7.016  19.892  1.00 84.03           C  
ATOM   1243  C   SER   164     -17.313   8.271  20.163  1.00 84.08           C  
ATOM   1244  CB  SER   164     -15.286   6.973  20.836  1.00 81.06           C  
ATOM   1245  O   SER   164     -18.262   8.239  20.950  1.00 82.71           O  
ATOM   1246  OG  SER   164     -15.644   7.433  22.128  1.00 72.04           O  
ATOM   1247  N   GLU   165     -16.975   9.475  19.493  1.00 87.19           N  
ATOM   1248  CA  GLU   165     -17.721  10.725  19.609  1.00 88.23           C  
ATOM   1249  C   GLU   165     -19.072  10.628  18.907  1.00 88.08           C  
ATOM   1250  CB  GLU   165     -16.912  11.890  19.034  1.00 86.55           C  
ATOM   1251  O   GLU   165     -20.038  11.276  19.315  1.00 86.62           O  
ATOM   1252  CG  GLU   165     -15.755  12.331  19.919  1.00 84.28           C  
ATOM   1253  CD  GLU   165     -14.922  13.445  19.306  1.00 82.98           C  
ATOM   1254  OE1 GLU   165     -15.188  13.834  18.146  1.00 86.33           O  
ATOM   1255  OE2 GLU   165     -13.995  13.933  19.991  1.00 88.60           O  
ATOM   1256  N   GLN   166     -19.236   9.779  17.846  1.00 90.08           N  
ATOM   1257  CA  GLN   166     -20.474   9.601  17.094  1.00 90.74           C  
ATOM   1258  C   GLN   166     -21.377   8.566  17.759  1.00 89.55           C  
ATOM   1259  CB  GLN   166     -20.172   9.187  15.653  1.00 87.99           C  
ATOM   1260  O   GLN   166     -22.575   8.505  17.473  1.00 87.31           O  
ATOM   1261  CG  GLN   166     -19.562  10.297  14.809  1.00 82.63           C  
ATOM   1262  CD  GLN   166     -19.233   9.848  13.398  1.00 79.85           C  
ATOM   1263  NE2 GLN   166     -18.283  10.529  12.765  1.00 84.48           N  
ATOM   1264  OE1 GLN   166     -19.826   8.896  12.881  1.00 84.50           O  
ATOM   1265  N   VAL   167     -20.836   7.768  18.657  1.00 90.36           N  
ATOM   1266  CA  VAL   167     -21.601   6.708  19.305  1.00 91.05           C  
ATOM   1267  C   VAL   167     -22.084   7.181  20.674  1.00 91.80           C  
ATOM   1268  CB  VAL   167     -20.767   5.415  19.452  1.00 88.24           C  
ATOM   1269  O   VAL   167     -21.278   7.558  21.527  1.00 90.20           O  
ATOM   1270  CG1 VAL   167     -21.585   4.319  20.131  1.00 80.90           C  
ATOM   1271  CG2 VAL   167     -20.267   4.945  18.087  1.00 80.33           C  
ATOM   1272  N   ASP   168     -23.343   7.364  20.944  1.00 87.96           N  
ATOM   1273  CA  ASP   168     -23.908   7.649  22.259  1.00 90.69           C  
ATOM   1274  C   ASP   168     -23.247   6.795  23.338  1.00 89.46           C  
ATOM   1275  CB  ASP   168     -25.420   7.414  22.255  1.00 86.50           C  
ATOM   1276  O   ASP   168     -23.278   5.564  23.269  1.00 87.64           O  
ATOM   1277  CG  ASP   168     -26.066   7.686  23.602  1.00 80.25           C  
ATOM   1278  OD1 ASP   168     -25.342   7.794  24.615  1.00 81.56           O  
ATOM   1279  OD2 ASP   168     -27.311   7.791  23.652  1.00 87.82           O  
ATOM   1280  N   PRO   169     -22.524   7.403  24.391  1.00 86.72           N  
ATOM   1281  CA  PRO   169     -21.807   6.643  25.418  1.00 88.79           C  
ATOM   1282  C   PRO   169     -22.706   5.652  26.154  1.00 89.92           C  
ATOM   1283  CB  PRO   169     -21.298   7.729  26.369  1.00 86.08           C  
ATOM   1284  O   PRO   169     -22.236   4.605  26.608  1.00 89.88           O  
ATOM   1285  CG  PRO   169     -22.178   8.908  26.109  1.00 83.35           C  
ATOM   1286  CD  PRO   169     -22.629   8.861  24.677  1.00 83.95           C  
ATOM   1287  N   ILE   170     -24.059   5.966  26.287  1.00 93.73           N  
ATOM   1288  CA  ILE   170     -24.986   5.045  26.935  1.00 94.31           C  
ATOM   1289  C   ILE   170     -25.153   3.792  26.078  1.00 94.13           C  
ATOM   1290  CB  ILE   170     -26.359   5.708  27.188  1.00 93.70           C  
ATOM   1291  O   ILE   170     -24.928   2.675  26.549  1.00 93.31           O  
ATOM   1292  CG1 ILE   170     -26.203   6.924  28.108  1.00 94.52           C  
ATOM   1293  CG2 ILE   170     -27.346   4.697  27.779  1.00 94.17           C  
ATOM   1294  CD1 ILE   170     -27.481   7.732  28.288  1.00 92.17           C  
ATOM   1295  N   LYS   171     -25.309   3.911  24.644  1.00 91.96           N  
ATOM   1296  CA  LYS   171     -25.436   2.788  23.720  1.00 91.44           C  
ATOM   1297  C   LYS   171     -24.122   2.019  23.606  1.00 88.23           C  
ATOM   1298  CB  LYS   171     -25.879   3.275  22.340  1.00 89.70           C  
ATOM   1299  O   LYS   171     -24.123   0.790  23.512  1.00 85.38           O  
ATOM   1300  CG  LYS   171     -27.298   3.824  22.304  1.00 86.66           C  
ATOM   1301  CD  LYS   171     -27.709   4.217  20.891  1.00 84.40           C  
ATOM   1302  CE  LYS   171     -29.092   4.854  20.867  1.00 85.79           C  
ATOM   1303  NZ  LYS   171     -29.429   5.396  19.517  1.00 85.62           N  
ATOM   1304  N   LEU   172     -23.026   2.750  23.657  1.00 86.77           N  
ATOM   1305  CA  LEU   172     -21.728   2.084  23.679  1.00 87.29           C  
ATOM   1306  C   LEU   172     -21.571   1.239  24.939  1.00 87.02           C  
ATOM   1307  CB  LEU   172     -20.596   3.112  23.596  1.00 85.38           C  
ATOM   1308  O   LEU   172     -21.188   0.069  24.863  1.00 85.98           O  
ATOM   1309  CG  LEU   172     -19.172   2.554  23.595  1.00 81.73           C  
ATOM   1310  CD1 LEU   172     -18.950   1.671  22.372  1.00 78.71           C  
ATOM   1311  CD2 LEU   172     -18.153   3.688  23.634  1.00 78.83           C  
ATOM   1312  N   ASN   173     -21.867   1.798  26.069  1.00 90.43           N  
ATOM   1313  CA  ASN   173     -21.771   1.077  27.334  1.00 91.61           C  
ATOM   1314  C   ASN   173     -22.731  -0.109  27.378  1.00 92.06           C  
ATOM   1315  CB  ASN   173     -22.034   2.018  28.511  1.00 89.67           C  
ATOM   1316  O   ASN   173     -22.354  -1.203  27.800  1.00 91.59           O  
ATOM   1317  CG  ASN   173     -21.806   1.353  29.854  1.00 83.73           C  
ATOM   1318  ND2 ASN   173     -22.793   1.445  30.736  1.00 85.83           N  
ATOM   1319  OD1 ASN   173     -20.750   0.762  30.096  1.00 82.36           O  
ATOM   1320  N   GLU   174     -24.033   0.028  26.867  1.00 92.70           N  
ATOM   1321  CA  GLU   174     -24.983  -1.071  26.724  1.00 92.70           C  
ATOM   1322  C   GLU   174     -24.441  -2.152  25.794  1.00 90.03           C  
ATOM   1323  CB  GLU   174     -26.327  -0.556  26.205  1.00 92.20           C  
ATOM   1324  O   GLU   174     -24.472  -3.339  26.128  1.00 87.51           O  
ATOM   1325  CG  GLU   174     -27.118   0.242  27.231  1.00 91.43           C  
ATOM   1326  CD  GLU   174     -28.415   0.811  26.678  1.00 89.51           C  
ATOM   1327  OE1 GLU   174     -28.628   0.753  25.446  1.00 91.06           O  
ATOM   1328  OE2 GLU   174     -29.225   1.321  27.484  1.00 93.15           O  
ATOM   1329  N   THR   175     -23.819  -1.727  24.610  1.00 88.05           N  
ATOM   1330  CA  THR   175     -23.208  -2.652  23.661  1.00 87.56           C  
ATOM   1331  C   THR   175     -22.012  -3.361  24.290  1.00 85.01           C  
ATOM   1332  CB  THR   175     -22.762  -1.923  22.380  1.00 85.33           C  
ATOM   1333  O   THR   175     -21.871  -4.579  24.168  1.00 82.48           O  
ATOM   1334  CG2 THR   175     -22.161  -2.899  21.374  1.00 78.63           C  
ATOM   1335  OG1 THR   175     -23.894  -1.277  21.785  1.00 80.38           O  
ATOM   1336  N   LEU   176     -21.159  -2.585  25.046  1.00 85.26           N  
ATOM   1337  CA  LEU   176     -20.002  -3.187  25.700  1.00 86.23           C  
ATOM   1338  C   LEU   176     -20.438  -4.119  26.826  1.00 85.91           C  
ATOM   1339  CB  LEU   176     -19.072  -2.103  26.252  1.00 84.49           C  
ATOM   1340  O   LEU   176     -19.884  -5.210  26.984  1.00 84.86           O  
ATOM   1341  CG  LEU   176     -18.281  -1.299  25.219  1.00 81.51           C  
ATOM   1342  CD1 LEU   176     -17.509  -0.174  25.901  1.00 79.01           C  
ATOM   1343  CD2 LEU   176     -17.335  -2.209  24.443  1.00 79.70           C  
ATOM   1344  N   THR   177     -21.505  -3.794  27.571  1.00 90.18           N  
ATOM   1345  CA  THR   177     -22.046  -4.631  28.636  1.00 91.03           C  
ATOM   1346  C   THR   177     -22.677  -5.896  28.063  1.00 90.08           C  
ATOM   1347  CB  THR   177     -23.090  -3.866  29.472  1.00 90.10           C  
ATOM   1348  O   THR   177     -22.407  -7.001  28.538  1.00 88.53           O  
ATOM   1349  CG2 THR   177     -23.630  -4.733  30.604  1.00 87.55           C  
ATOM   1350  OG1 THR   177     -22.481  -2.695  30.030  1.00 89.35           O  
ATOM   1351  N   ALA   178     -23.464  -5.766  26.910  1.00 87.96           N  
ATOM   1352  CA  ALA   178     -24.030  -6.913  26.205  1.00 87.88           C  
ATOM   1353  C   ALA   178     -22.930  -7.810  25.644  1.00 84.82           C  
ATOM   1354  CB  ALA   178     -24.953  -6.445  25.083  1.00 86.02           C  
ATOM   1355  O   ALA   178     -22.996  -9.036  25.768  1.00 81.82           O  
ATOM   1356  N   ALA   179     -21.875  -7.171  25.103  1.00 83.08           N  
ATOM   1357  CA  ALA   179     -20.710  -7.915  24.631  1.00 82.73           C  
ATOM   1358  C   ALA   179     -20.003  -8.618  25.786  1.00 81.32           C  
ATOM   1359  CB  ALA   179     -19.742  -6.983  23.906  1.00 80.58           C  
ATOM   1360  O   ALA   179     -19.670  -9.802  25.690  1.00 79.13           O  
ATOM   1361  N   ALA   180     -19.769  -7.916  26.905  1.00 83.26           N  
ATOM   1362  CA  ALA   180     -19.135  -8.499  28.084  1.00 83.98           C  
ATOM   1363  C   ALA   180     -19.966  -9.651  28.641  1.00 83.55           C  
ATOM   1364  CB  ALA   180     -18.924  -7.432  29.156  1.00 81.96           C  
ATOM   1365  O   ALA   180     -19.441 -10.739  28.892  1.00 81.90           O  
ATOM   1366  N   GLN   181     -21.383  -9.509  28.787  1.00 85.12           N  
ATOM   1367  CA  GLN   181     -22.297 -10.558  29.225  1.00 85.16           C  
ATOM   1368  C   GLN   181     -22.309 -11.724  28.240  1.00 83.08           C  
ATOM   1369  CB  GLN   181     -23.711 -10.001  29.396  1.00 83.45           C  
ATOM   1370  O   GLN   181     -22.323 -12.887  28.648  1.00 80.27           O  
ATOM   1371  CG  GLN   181     -23.880  -9.118  30.624  1.00 81.22           C  
ATOM   1372  CD  GLN   181     -25.260  -8.493  30.713  1.00 79.74           C  
ATOM   1373  NE2 GLN   181     -25.520  -7.783  31.806  1.00 84.53           N  
ATOM   1374  OE1 GLN   181     -26.085  -8.646  29.807  1.00 83.33           O  
ATOM   1375  N   ALA   182     -22.266 -11.395  26.888  1.00 82.43           N  
ATOM   1376  CA  ALA   182     -22.177 -12.437  25.868  1.00 81.53           C  
ATOM   1377  C   ALA   182     -20.851 -13.185  25.964  1.00 79.04           C  
ATOM   1378  CB  ALA   182     -22.345 -11.834  24.476  1.00 78.78           C  
ATOM   1379  O   ALA   182     -20.779 -14.376  25.652  1.00 75.69           O  
ATOM   1380  N   LEU   183     -19.806 -12.458  26.478  1.00 78.76           N  
ATOM   1381  CA  LEU   183     -18.475 -13.033  26.643  1.00 78.71           C  
ATOM   1382  C   LEU   183     -18.328 -13.676  28.019  1.00 77.65           C  
ATOM   1383  CB  LEU   183     -17.400 -11.961  26.450  1.00 75.91           C  
ATOM   1384  O   LEU   183     -17.414 -14.474  28.241  1.00 75.51           O  
ATOM   1385  CG  LEU   183     -17.220 -11.430  25.027  1.00 73.24           C  
ATOM   1386  CD1 LEU   183     -16.268 -10.238  25.022  1.00 70.79           C  
ATOM   1387  CD2 LEU   183     -16.710 -12.532  24.105  1.00 71.35           C  
ATOM   1388  N   ASP   184     -19.299 -13.273  29.049  1.00 79.66           N  
ATOM   1389  CA  ASP   184     -19.321 -13.936  30.349  1.00 81.05           C  
ATOM   1390  C   ASP   184     -19.574 -15.434  30.197  1.00 78.72           C  
ATOM   1391  CB  ASP   184     -20.388 -13.312  31.252  1.00 75.65           C  
ATOM   1392  O   ASP   184     -20.524 -15.844  29.527  1.00 73.77           O  
ATOM   1393  CG  ASP   184     -20.253 -13.731  32.705  1.00 71.02           C  
ATOM   1394  OD1 ASP   184     -19.130 -14.061  33.143  1.00 72.10           O  
ATOM   1395  OD2 ASP   184     -21.280 -13.734  33.418  1.00 78.64           O  
ATOM   1396  N   GLY   185     -18.742 -16.364  30.447  1.00 76.04           N  
ATOM   1397  CA  GLY   185     -18.641 -17.809  30.313  1.00 77.27           C  
ATOM   1398  C   GLY   185     -18.043 -18.245  28.988  1.00 74.98           C  
ATOM   1399  O   GLY   185     -17.707 -19.417  28.809  1.00 71.24           O  
ATOM   1400  N   LEU   186     -18.002 -17.116  28.055  1.00 79.45           N  
ATOM   1401  CA  LEU   186     -17.294 -17.381  26.807  1.00 80.96           C  
ATOM   1402  C   LEU   186     -15.841 -16.927  26.899  1.00 78.81           C  
ATOM   1403  CB  LEU   186     -17.988 -16.679  25.637  1.00 75.15           C  
ATOM   1404  O   LEU   186     -15.040 -17.212  26.007  1.00 75.74           O  
ATOM   1405  CG  LEU   186     -19.380 -17.192  25.267  1.00 70.44           C  
ATOM   1406  CD1 LEU   186     -20.041 -16.255  24.262  1.00 66.94           C  
ATOM   1407  CD2 LEU   186     -19.298 -18.610  24.711  1.00 68.50           C  
ATOM   1408  N   GLY   187     -15.614 -16.215  28.180  1.00 74.07           N  
ATOM   1409  CA  GLY   187     -14.262 -15.699  28.326  1.00 75.24           C  
ATOM   1410  C   GLY   187     -13.194 -16.711  27.953  1.00 75.09           C  
ATOM   1411  O   GLY   187     -12.324 -16.427  27.128  1.00 73.68           O  
ATOM   1412  N   ASP   188     -13.331 -17.919  28.598  1.00 80.12           N  
ATOM   1413  CA  ASP   188     -12.383 -18.983  28.280  1.00 82.25           C  
ATOM   1414  C   ASP   188     -12.431 -19.336  26.795  1.00 81.59           C  
ATOM   1415  CB  ASP   188     -12.667 -20.226  29.126  1.00 77.98           C  
ATOM   1416  O   ASP   188     -11.399 -19.629  26.187  1.00 80.12           O  
ATOM   1417  CG  ASP   188     -12.290 -20.048  30.586  1.00 71.24           C  
ATOM   1418  OD1 ASP   188     -11.529 -19.111  30.910  1.00 70.02           O  
ATOM   1419  OD2 ASP   188     -12.756 -20.854  31.420  1.00 74.34           O  
ATOM   1420  N   LYS   189     -13.731 -19.437  26.259  1.00 81.50           N  
ATOM   1421  CA  LYS   189     -13.866 -19.699  24.829  1.00 83.23           C  
ATOM   1422  C   LYS   189     -13.328 -18.534  24.003  1.00 80.58           C  
ATOM   1423  CB  LYS   189     -15.328 -19.966  24.468  1.00 79.93           C  
ATOM   1424  O   LYS   189     -12.597 -18.741  23.032  1.00 79.16           O  
ATOM   1425  CG  LYS   189     -15.884 -21.258  25.049  1.00 75.58           C  
ATOM   1426  CD  LYS   189     -17.318 -21.502  24.599  1.00 75.16           C  
ATOM   1427  CE  LYS   189     -17.901 -22.754  25.241  1.00 80.37           C  
ATOM   1428  NZ  LYS   189     -19.346 -22.927  24.905  1.00 76.23           N  
ATOM   1429  N   PHE   190     -13.647 -17.326  24.386  1.00 77.74           N  
ATOM   1430  CA  PHE   190     -13.159 -16.127  23.715  1.00 79.39           C  
ATOM   1431  C   PHE   190     -11.646 -16.004  23.857  1.00 78.06           C  
ATOM   1432  CB  PHE   190     -13.842 -14.877  24.280  1.00 75.33           C  
ATOM   1433  O   PHE   190     -10.941 -15.777  22.872  1.00 76.49           O  
ATOM   1434  CG  PHE   190     -13.571 -13.627  23.488  1.00 70.14           C  
ATOM   1435  CD1 PHE   190     -14.230 -13.391  22.288  1.00 66.14           C  
ATOM   1436  CD2 PHE   190     -12.656 -12.686  23.945  1.00 67.34           C  
ATOM   1437  CE1 PHE   190     -13.981 -12.234  21.552  1.00 65.45           C  
ATOM   1438  CE2 PHE   190     -12.402 -11.528  23.216  1.00 62.17           C  
ATOM   1439  CZ  PHE   190     -13.065 -11.305  22.019  1.00 66.87           C  
ATOM   1440  N   GLY   191     -11.104 -16.215  25.136  1.00 79.31           N  
ATOM   1441  CA  GLY   191      -9.664 -16.279  25.328  1.00 81.32           C  
ATOM   1442  C   GLY   191      -8.989 -17.306  24.438  1.00 81.69           C  
ATOM   1443  O   GLY   191      -7.996 -17.002  23.774  1.00 81.38           O  
ATOM   1444  N   ARG   192      -9.474 -18.534  24.384  1.00 84.70           N  
ATOM   1445  CA  ARG   192      -8.992 -19.548  23.451  1.00 86.26           C  
ATOM   1446  C   ARG   192      -9.117 -19.068  22.009  1.00 83.81           C  
ATOM   1447  CB  ARG   192      -9.761 -20.858  23.636  1.00 83.44           C  
ATOM   1448  O   ARG   192      -8.167 -19.172  21.230  1.00 81.86           O  
ATOM   1449  CG  ARG   192      -9.327 -21.660  24.853  1.00 80.03           C  
ATOM   1450  CD  ARG   192     -10.021 -23.013  24.913  1.00 78.50           C  
ATOM   1451  NE  ARG   192     -11.383 -22.898  25.426  1.00 80.07           N  
ATOM   1452  NH1 ARG   192     -11.698 -25.172  25.687  1.00 72.20           N  
ATOM   1453  NH2 ARG   192     -13.374 -23.708  26.237  1.00 68.18           N  
ATOM   1454  CZ  ARG   192     -12.149 -23.926  25.782  1.00 78.19           C  
ATOM   1455  N   SER   193     -10.237 -18.392  21.696  1.00 85.67           N  
ATOM   1456  CA  SER   193     -10.426 -17.874  20.345  1.00 86.48           C  
ATOM   1457  C   SER   193      -9.377 -16.821  20.005  1.00 83.99           C  
ATOM   1458  CB  SER   193     -11.826 -17.281  20.189  1.00 82.98           C  
ATOM   1459  O   SER   193      -8.926 -16.733  18.861  1.00 81.58           O  
ATOM   1460  OG  SER   193     -12.819 -18.255  20.461  1.00 73.20           O  
ATOM   1461  N   ILE   194      -9.010 -15.941  20.991  1.00 82.35           N  
ATOM   1462  CA  ILE   194      -7.951 -14.961  20.774  1.00 84.03           C  
ATOM   1463  C   ILE   194      -6.614 -15.677  20.600  1.00 84.54           C  
ATOM   1464  CB  ILE   194      -7.870 -13.949  21.938  1.00 81.57           C  
ATOM   1465  O   ILE   194      -5.816 -15.314  19.733  1.00 84.51           O  
ATOM   1466  CG1 ILE   194      -9.086 -13.016  21.920  1.00 78.64           C  
ATOM   1467  CG2 ILE   194      -6.566 -13.149  21.868  1.00 78.50           C  
ATOM   1468  CD1 ILE   194      -9.181 -12.099  23.131  1.00 75.30           C  
ATOM   1469  N   VAL   195      -6.219 -16.683  21.478  1.00 84.00           N  
ATOM   1470  CA  VAL   195      -4.996 -17.467  21.337  1.00 86.92           C  
ATOM   1471  C   VAL   195      -4.996 -18.186  19.990  1.00 86.13           C  
ATOM   1472  CB  VAL   195      -4.842 -18.488  22.487  1.00 85.51           C  
ATOM   1473  O   VAL   195      -4.023 -18.105  19.237  1.00 85.83           O  
ATOM   1474  CG1 VAL   195      -3.654 -19.414  22.230  1.00 85.89           C  
ATOM   1475  CG2 VAL   195      -4.681 -17.766  23.823  1.00 85.20           C  
ATOM   1476  N   ASP   196      -6.208 -18.873  19.656  1.00 87.32           N  
ATOM   1477  CA  ASP   196      -6.356 -19.529  18.361  1.00 88.85           C  
ATOM   1478  C   ASP   196      -6.250 -18.520  17.219  1.00 85.83           C  
ATOM   1479  CB  ASP   196      -7.692 -20.271  18.284  1.00 86.54           C  
ATOM   1480  O   ASP   196      -5.565 -18.769  16.225  1.00 83.89           O  
ATOM   1481  CG  ASP   196      -7.779 -21.437  19.252  1.00 82.49           C  
ATOM   1482  OD1 ASP   196      -6.725 -21.978  19.651  1.00 82.53           O  
ATOM   1483  OD2 ASP   196      -8.911 -21.821  19.617  1.00 86.41           O  
ATOM   1484  N   GLY   197      -6.846 -17.327  17.419  1.00 84.61           N  
ATOM   1485  CA  GLY   197      -6.748 -16.241  16.457  1.00 85.50           C  
ATOM   1486  C   GLY   197      -5.329 -15.737  16.269  1.00 83.35           C  
ATOM   1487  O   GLY   197      -4.883 -15.532  15.138  1.00 81.64           O  
ATOM   1488  N   ASN   198      -4.585 -15.522  17.347  1.00 82.96           N  
ATOM   1489  CA  ASN   198      -3.175 -15.152  17.281  1.00 86.59           C  
ATOM   1490  C   ASN   198      -2.343 -16.235  16.599  1.00 85.42           C  
ATOM   1491  CB  ASN   198      -2.628 -14.866  18.681  1.00 80.28           C  
ATOM   1492  O   ASN   198      -1.450 -15.931  15.806  1.00 84.58           O  
ATOM   1493  CG  ASN   198      -1.261 -14.212  18.652  1.00 68.82           C  
ATOM   1494  ND2 ASN   198      -0.397 -14.602  19.582  1.00 65.63           N  
ATOM   1495  OD1 ASN   198      -0.983 -13.363  17.801  1.00 64.65           O  
ATOM   1496  N   ALA   199      -2.528 -17.559  16.914  1.00 88.04           N  
ATOM   1497  CA  ALA   199      -1.870 -18.664  16.221  1.00 89.72           C  
ATOM   1498  C   ALA   199      -2.172 -18.631  14.726  1.00 87.31           C  
ATOM   1499  CB  ALA   199      -2.301 -20.000  16.819  1.00 87.38           C  
ATOM   1500  O   ALA   199      -1.258 -18.690  13.900  1.00 85.66           O  
ATOM   1501  N   ILE   200      -3.528 -18.441  14.385  1.00 90.42           N  
ATOM   1502  CA  ILE   200      -3.925 -18.311  12.987  1.00 90.83           C  
ATOM   1503  C   ILE   200      -3.228 -17.104  12.363  1.00 88.24           C  
ATOM   1504  CB  ILE   200      -5.458 -18.178  12.844  1.00 89.17           C  
ATOM   1505  O   ILE   200      -2.673 -17.198  11.266  1.00 85.67           O  
ATOM   1506  CG1 ILE   200      -6.147 -19.484  13.257  1.00 85.88           C  
ATOM   1507  CG2 ILE   200      -5.835 -17.788  11.412  1.00 84.21           C  
ATOM   1508  CD1 ILE   200      -7.649 -19.350  13.468  1.00 82.67           C  
ATOM   1509  N   LEU   201      -3.177 -15.937  13.058  1.00 84.22           N  
ATOM   1510  CA  LEU   201      -2.533 -14.737  12.535  1.00 87.07           C  
ATOM   1511  C   LEU   201      -1.028 -14.944  12.398  1.00 84.81           C  
ATOM   1512  CB  LEU   201      -2.814 -13.538  13.444  1.00 82.04           C  
ATOM   1513  O   LEU   201      -0.415 -14.461  11.443  1.00 83.36           O  
ATOM   1514  CG  LEU   201      -4.226 -12.954  13.377  1.00 73.56           C  
ATOM   1515  CD1 LEU   201      -4.421 -11.912  14.474  1.00 68.95           C  
ATOM   1516  CD2 LEU   201      -4.490 -12.348  12.003  1.00 70.37           C  
ATOM   1517  N   ALA   202      -0.264 -15.631  13.372  1.00 85.48           N  
ATOM   1518  CA  ALA   202       1.153 -15.971  13.269  1.00 88.14           C  
ATOM   1519  C   ALA   202       1.417 -16.860  12.057  1.00 86.58           C  
ATOM   1520  CB  ALA   202       1.629 -16.661  14.545  1.00 85.21           C  
ATOM   1521  O   ALA   202       2.408 -16.674  11.346  1.00 85.75           O  
ATOM   1522  N   ASP   203       0.479 -17.824  11.742  1.00 90.46           N  
ATOM   1523  CA  ASP   203       0.592 -18.697  10.577  1.00 90.99           C  
ATOM   1524  C   ASP   203       0.283 -17.937   9.289  1.00 88.28           C  
ATOM   1525  CB  ASP   203      -0.342 -19.900  10.716  1.00 87.51           C  
ATOM   1526  O   ASP   203       0.898 -18.188   8.251  1.00 85.21           O  
ATOM   1527  CG  ASP   203       0.358 -21.137  11.249  1.00 76.96           C  
ATOM   1528  OD1 ASP   203       1.576 -21.076  11.527  1.00 72.49           O  
ATOM   1529  OD2 ASP   203      -0.312 -22.183  11.391  1.00 81.06           O  
ATOM   1530  N   VAL   204      -0.714 -16.927   9.407  1.00 86.02           N  
ATOM   1531  CA  VAL   204      -1.179 -16.158   8.257  1.00 87.37           C  
ATOM   1532  C   VAL   204      -0.170 -15.060   7.929  1.00 84.33           C  
ATOM   1533  CB  VAL   204      -2.573 -15.543   8.511  1.00 82.56           C  
ATOM   1534  O   VAL   204       0.097 -14.784   6.757  1.00 81.54           O  
ATOM   1535  CG1 VAL   204      -2.936 -14.552   7.406  1.00 71.67           C  
ATOM   1536  CG2 VAL   204      -3.629 -16.642   8.616  1.00 70.67           C  
ATOM   1537  N   ASN   205       0.586 -14.435   8.973  1.00 82.98           N  
ATOM   1538  CA  ASN   205       1.445 -13.268   8.800  1.00 86.14           C  
ATOM   1539  C   ASN   205       2.547 -13.530   7.777  1.00 84.87           C  
ATOM   1540  CB  ASN   205       2.053 -12.845  10.139  1.00 79.60           C  
ATOM   1541  O   ASN   205       2.756 -12.729   6.865  1.00 83.52           O  
ATOM   1542  CG  ASN   205       2.547 -11.412  10.129  1.00 69.16           C  
ATOM   1543  ND2 ASN   205       3.443 -11.088  11.054  1.00 65.40           N  
ATOM   1544  OD1 ASN   205       2.126 -10.603   9.299  1.00 65.29           O  
ATOM   1545  N   PRO   206       3.415 -14.692   7.777  1.00 87.82           N  
ATOM   1546  CA  PRO   206       4.394 -14.929   6.714  1.00 89.04           C  
ATOM   1547  C   PRO   206       3.750 -15.058   5.336  1.00 87.67           C  
ATOM   1548  CB  PRO   206       5.057 -16.244   7.132  1.00 86.73           C  
ATOM   1549  O   PRO   206       4.414 -14.849   4.317  1.00 85.72           O  
ATOM   1550  CG  PRO   206       4.726 -16.394   8.582  1.00 84.19           C  
ATOM   1551  CD  PRO   206       3.440 -15.669   8.856  1.00 83.81           C  
ATOM   1552  N   ARG   207       2.438 -15.398   5.311  1.00 88.38           N  
ATOM   1553  CA  ARG   207       1.706 -15.590   4.063  1.00 89.24           C  
ATOM   1554  C   ARG   207       1.026 -14.298   3.622  1.00 84.72           C  
ATOM   1555  CB  ARG   207       0.668 -16.704   4.214  1.00 85.81           C  
ATOM   1556  O   ARG   207       0.505 -14.213   2.508  1.00 80.48           O  
ATOM   1557  CG  ARG   207       1.261 -18.052   4.592  1.00 81.20           C  
ATOM   1558  CD  ARG   207       0.191 -19.129   4.696  1.00 76.95           C  
ATOM   1559  NE  ARG   207       0.747 -20.398   5.157  1.00 80.90           N  
ATOM   1560  NH1 ARG   207      -1.206 -21.598   4.865  1.00 69.14           N  
ATOM   1561  NH2 ARG   207       0.675 -22.638   5.662  1.00 63.64           N  
ATOM   1562  CZ  ARG   207       0.071 -21.542   5.227  1.00 78.35           C  
ATOM   1563  N   MET   208       1.047 -13.255   4.482  1.00 85.38           N  
ATOM   1564  CA  MET   208       0.393 -11.983   4.191  1.00 87.34           C  
ATOM   1565  C   MET   208       0.828 -11.446   2.831  1.00 85.76           C  
ATOM   1566  CB  MET   208       0.703 -10.956   5.282  1.00 80.24           C  
ATOM   1567  O   MET   208       0.002 -10.957   2.059  1.00 83.24           O  
ATOM   1568  CG  MET   208      -0.194 -11.071   6.504  1.00 68.61           C  
ATOM   1569  SD  MET   208      -1.977 -11.046   6.072  1.00 66.25           S  
ATOM   1570  CE  MET   208      -2.104  -9.393   5.333  1.00 61.46           C  
ATOM   1571  N   PRO   209       2.165 -11.498   2.453  1.00 89.14           N  
ATOM   1572  CA  PRO   209       2.500 -11.028   1.107  1.00 90.39           C  
ATOM   1573  C   PRO   209       1.806 -11.833   0.011  1.00 89.24           C  
ATOM   1574  CB  PRO   209       4.019 -11.210   1.039  1.00 88.75           C  
ATOM   1575  O   PRO   209       1.431 -11.277  -1.025  1.00 88.00           O  
ATOM   1576  CG  PRO   209       4.471 -11.182   2.463  1.00 87.85           C  
ATOM   1577  CD  PRO   209       3.423 -11.846   3.309  1.00 87.95           C  
ATOM   1578  N   GLN   210       1.682 -13.233   0.209  1.00 90.60           N  
ATOM   1579  CA  GLN   210       0.914 -14.056  -0.720  1.00 91.20           C  
ATOM   1580  C   GLN   210      -0.566 -13.685  -0.688  1.00 88.82           C  
ATOM   1581  CB  GLN   210       1.091 -15.540  -0.395  1.00 87.61           C  
ATOM   1582  O   GLN   210      -1.142 -13.322  -1.716  1.00 86.18           O  
ATOM   1583  CG  GLN   210       0.395 -16.471  -1.379  1.00 76.76           C  
ATOM   1584  CD  GLN   210       0.969 -17.876  -1.364  1.00 72.49           C  
ATOM   1585  NE2 GLN   210       0.431 -18.745  -2.212  1.00 75.63           N  
ATOM   1586  OE1 GLN   210       1.888 -18.177  -0.596  1.00 78.92           O  
ATOM   1587  N   ILE   211      -1.169 -13.626   0.555  1.00 85.94           N  
ATOM   1588  CA  ILE   211      -2.571 -13.260   0.730  1.00 87.72           C  
ATOM   1589  C   ILE   211      -2.837 -11.908   0.072  1.00 85.13           C  
ATOM   1590  CB  ILE   211      -2.961 -13.215   2.224  1.00 84.73           C  
ATOM   1591  O   ILE   211      -3.823 -11.746  -0.651  1.00 83.03           O  
ATOM   1592  CG1 ILE   211      -2.895 -14.620   2.836  1.00 79.27           C  
ATOM   1593  CG2 ILE   211      -4.354 -12.606   2.401  1.00 78.25           C  
ATOM   1594  CD1 ILE   211      -3.006 -14.640   4.354  1.00 76.10           C  
ATOM   1595  N   ARG   212      -1.935 -10.892   0.218  1.00 87.57           N  
ATOM   1596  CA  ARG   212      -2.114  -9.588  -0.413  1.00 89.27           C  
ATOM   1597  C   ARG   212      -2.086  -9.706  -1.933  1.00 88.43           C  
ATOM   1598  CB  ARG   212      -1.033  -8.611   0.056  1.00 84.99           C  
ATOM   1599  O   ARG   212      -2.883  -9.069  -2.625  1.00 87.50           O  
ATOM   1600  CG  ARG   212      -1.358  -7.918   1.370  1.00 75.76           C  
ATOM   1601  CD  ARG   212      -0.252  -6.960   1.790  1.00 73.70           C  
ATOM   1602  NE  ARG   212      -0.553  -6.314   3.065  1.00 73.09           N  
ATOM   1603  NH1 ARG   212       1.302  -4.939   3.043  1.00 64.35           N  
ATOM   1604  NH2 ARG   212      -0.176  -4.849   4.793  1.00 58.68           N  
ATOM   1605  CZ  ARG   212       0.192  -5.369   3.631  1.00 69.87           C  
ATOM   1606  N   ARG   213      -1.151 -10.540  -2.476  1.00 91.29           N  
ATOM   1607  CA  ARG   213      -1.112 -10.766  -3.917  1.00 91.93           C  
ATOM   1608  C   ARG   213      -2.393 -11.437  -4.401  1.00 89.36           C  
ATOM   1609  CB  ARG   213       0.101 -11.617  -4.296  1.00 90.23           C  
ATOM   1610  O   ARG   213      -2.978 -11.022  -5.403  1.00 87.13           O  
ATOM   1611  CG  ARG   213       1.413 -10.849  -4.309  1.00 85.82           C  
ATOM   1612  CD  ARG   213       2.557 -11.696  -4.848  1.00 82.86           C  
ATOM   1613  NE  ARG   213       2.966 -12.722  -3.893  1.00 86.47           N  
ATOM   1614  NH1 ARG   213       4.567 -13.659  -5.269  1.00 77.35           N  
ATOM   1615  NH2 ARG   213       4.203 -14.519  -3.175  1.00 73.47           N  
ATOM   1616  CZ  ARG   213       3.911 -13.631  -4.115  1.00 81.78           C  
ATOM   1617  N   ASP   214      -2.875 -12.425  -3.540  1.00 88.68           N  
ATOM   1618  CA  ASP   214      -4.088 -13.147  -3.910  1.00 89.45           C  
ATOM   1619  C   ASP   214      -5.313 -12.238  -3.835  1.00 86.31           C  
ATOM   1620  CB  ASP   214      -4.283 -14.367  -3.007  1.00 87.10           C  
ATOM   1621  O   ASP   214      -6.130 -12.211  -4.758  1.00 83.57           O  
ATOM   1622  CG  ASP   214      -3.164 -15.386  -3.139  1.00 81.75           C  
ATOM   1623  OD1 ASP   214      -2.398 -15.327  -4.124  1.00 79.86           O  
ATOM   1624  OD2 ASP   214      -3.051 -16.259  -2.251  1.00 84.57           O  
ATOM   1625  N   ILE   215      -5.385 -11.358  -2.727  1.00 85.25           N  
ATOM   1626  CA  ILE   215      -6.475 -10.395  -2.610  1.00 86.70           C  
ATOM   1627  C   ILE   215      -6.407  -9.395  -3.762  1.00 85.11           C  
ATOM   1628  CB  ILE   215      -6.432  -9.655  -1.254  1.00 84.23           C  
ATOM   1629  O   ILE   215      -7.423  -9.093  -4.391  1.00 83.78           O  
ATOM   1630  CG1 ILE   215      -6.848 -10.597  -0.118  1.00 81.22           C  
ATOM   1631  CG2 ILE   215      -7.325  -8.411  -1.290  1.00 80.35           C  
ATOM   1632  CD1 ILE   215      -6.605 -10.032   1.274  1.00 77.51           C  
ATOM   1633  N   THR   216      -5.238  -8.816  -4.107  1.00 87.30           N  
ATOM   1634  CA  THR   216      -5.093  -7.919  -5.248  1.00 88.72           C  
ATOM   1635  C   THR   216      -5.447  -8.636  -6.548  1.00 86.65           C  
ATOM   1636  CB  THR   216      -3.661  -7.361  -5.341  1.00 86.47           C  
ATOM   1637  O   THR   216      -6.139  -8.078  -7.402  1.00 85.09           O  
ATOM   1638  CG2 THR   216      -3.537  -6.349  -6.475  1.00 80.67           C  
ATOM   1639  OG1 THR   216      -3.323  -6.719  -4.105  1.00 83.07           O  
ATOM   1640  N   GLY   217      -4.916  -9.953  -6.615  1.00 87.93           N  
ATOM   1641  CA  GLY   217      -5.304 -10.773  -7.751  1.00 88.59           C  
ATOM   1642  C   GLY   217      -6.804 -10.962  -7.866  1.00 85.38           C  
ATOM   1643  O   GLY   217      -7.376 -10.791  -8.945  1.00 82.68           O  
ATOM   1644  N   LEU   218      -7.440 -11.206  -6.705  1.00 85.13           N  
ATOM   1645  CA  LEU   218      -8.888 -11.370  -6.650  1.00 86.12           C  
ATOM   1646  C   LEU   218      -9.596 -10.053  -6.952  1.00 84.05           C  
ATOM   1647  CB  LEU   218      -9.317 -11.888  -5.275  1.00 81.30           C  
ATOM   1648  O   LEU   218     -10.603 -10.034  -7.663  1.00 82.03           O  
ATOM   1649  CG  LEU   218      -9.833 -13.327  -5.223  1.00 70.83           C  
ATOM   1650  CD1 LEU   218      -9.171 -14.087  -4.078  1.00 64.26           C  
ATOM   1651  CD2 LEU   218     -11.351 -13.347  -5.078  1.00 64.85           C  
ATOM   1652  N   ALA   219      -9.072  -8.900  -6.381  1.00 84.70           N  
ATOM   1653  CA  ALA   219      -9.659  -7.599  -6.689  1.00 85.87           C  
ATOM   1654  C   ALA   219      -9.596  -7.310  -8.186  1.00 83.82           C  
ATOM   1655  CB  ALA   219      -8.950  -6.496  -5.907  1.00 83.03           C  
ATOM   1656  O   ALA   219     -10.612  -6.984  -8.805  1.00 82.33           O  
ATOM   1657  N   ASN   220      -8.355  -7.479  -8.805  1.00 86.37           N  
ATOM   1658  CA  ASN   220      -8.218  -7.342 -10.251  1.00 87.67           C  
ATOM   1659  C   ASN   220      -9.155  -8.290 -10.995  1.00 83.22           C  
ATOM   1660  CB  ASN   220      -6.769  -7.585 -10.679  1.00 84.19           C  
ATOM   1661  O   ASN   220      -9.765  -7.907 -11.996  1.00 80.35           O  
ATOM   1662  CG  ASN   220      -5.819  -6.529 -10.148  1.00 77.33           C  
ATOM   1663  ND2 ASN   220      -4.522  -6.778 -10.280  1.00 81.46           N  
ATOM   1664  OD1 ASN   220      -6.248  -5.497  -9.624  1.00 76.63           O  
ATOM   1665  N   LEU   221      -9.155  -9.557 -10.478  1.00 85.20           N  
ATOM   1666  CA  LEU   221     -10.122 -10.493 -11.041  1.00 85.91           C  
ATOM   1667  C   LEU   221     -11.546  -9.976 -10.865  1.00 82.69           C  
ATOM   1668  CB  LEU   221      -9.982 -11.869 -10.385  1.00 80.84           C  
ATOM   1669  O   LEU   221     -12.374 -10.107 -11.769  1.00 79.98           O  
ATOM   1670  CG  LEU   221     -10.692 -13.029 -11.084  1.00 70.46           C  
ATOM   1671  CD1 LEU   221      -9.803 -13.614 -12.176  1.00 64.18           C  
ATOM   1672  CD2 LEU   221     -11.083 -14.103 -10.074  1.00 64.72           C  
ATOM   1673  N   GLY   222     -11.840  -9.397  -9.655  1.00 82.34           N  
ATOM   1674  CA  GLY   222     -13.144  -8.805  -9.401  1.00 84.67           C  
ATOM   1675  C   GLY   222     -13.483  -7.677 -10.357  1.00 82.11           C  
ATOM   1676  O   GLY   222     -14.602  -7.605 -10.869  1.00 80.30           O  
ATOM   1677  N   GLU   223     -12.533  -6.698 -10.605  1.00 86.43           N  
ATOM   1678  CA  GLU   223     -12.719  -5.644 -11.599  1.00 88.01           C  
ATOM   1679  C   GLU   223     -12.994  -6.231 -12.980  1.00 85.87           C  
ATOM   1680  CB  GLU   223     -11.493  -4.730 -11.650  1.00 84.45           C  
ATOM   1681  O   GLU   223     -13.994  -5.892 -13.616  1.00 84.07           O  
ATOM   1682  CG  GLU   223     -11.771  -3.360 -12.252  1.00 76.17           C  
ATOM   1683  CD  GLU   223     -10.620  -2.382 -12.076  1.00 72.73           C  
ATOM   1684  OE1 GLU   223      -9.528  -2.804 -11.633  1.00 79.89           O  
ATOM   1685  OE2 GLU   223     -10.813  -1.185 -12.383  1.00 81.19           O  
ATOM   1686  N   VAL   224     -12.107  -7.245 -13.415  1.00 85.48           N  
ATOM   1687  CA  VAL   224     -12.325  -7.924 -14.688  1.00 86.44           C  
ATOM   1688  C   VAL   224     -13.698  -8.592 -14.689  1.00 82.15           C  
ATOM   1689  CB  VAL   224     -11.222  -8.970 -14.969  1.00 83.05           C  
ATOM   1690  O   VAL   224     -14.414  -8.551 -15.692  1.00 79.15           O  
ATOM   1691  CG1 VAL   224     -11.543  -9.765 -16.233  1.00 75.60           C  
ATOM   1692  CG2 VAL   224      -9.861  -8.289 -15.093  1.00 73.70           C  
ATOM   1693  N   TYR   225     -14.087  -9.170 -13.495  1.00 78.87           N  
ATOM   1694  CA  TYR   225     -15.403  -9.791 -13.410  1.00 82.15           C  
ATOM   1695  C   TYR   225     -16.504  -8.737 -13.395  1.00 78.48           C  
ATOM   1696  CB  TYR   225     -15.505 -10.670 -12.160  1.00 74.16           C  
ATOM   1697  O   TYR   225     -17.575  -8.941 -13.972  1.00 75.69           O  
ATOM   1698  CG  TYR   225     -15.193 -12.125 -12.413  1.00 65.57           C  
ATOM   1699  CD1 TYR   225     -16.125 -12.961 -13.025  1.00 59.77           C  
ATOM   1700  CD2 TYR   225     -13.968 -12.667 -12.041  1.00 60.91           C  
ATOM   1701  CE1 TYR   225     -15.843 -14.302 -13.259  1.00 56.12           C  
ATOM   1702  CE2 TYR   225     -13.675 -14.007 -12.270  1.00 53.06           C  
ATOM   1703  OH  TYR   225     -14.333 -16.143 -13.108  1.00 46.19           O  
ATOM   1704  CZ  TYR   225     -14.617 -14.816 -12.879  1.00 58.80           C  
ATOM   1705  N   ALA   226     -16.236  -7.569 -12.661  1.00 82.09           N  
ATOM   1706  CA  ALA   226     -17.237  -6.505 -12.652  1.00 84.82           C  
ATOM   1707  C   ALA   226     -17.485  -5.973 -14.060  1.00 82.94           C  
ATOM   1708  CB  ALA   226     -16.799  -5.371 -11.728  1.00 79.42           C  
ATOM   1709  O   ALA   226     -18.634  -5.849 -14.490  1.00 81.64           O  
ATOM   1710  N   ASP   227     -16.342  -5.687 -14.828  1.00 85.89           N  
ATOM   1711  CA  ASP   227     -16.449  -5.260 -16.220  1.00 87.89           C  
ATOM   1712  C   ASP   227     -17.098  -6.343 -17.078  1.00 84.16           C  
ATOM   1713  CB  ASP   227     -15.070  -4.901 -16.778  1.00 83.70           C  
ATOM   1714  O   ASP   227     -17.949  -6.049 -17.920  1.00 81.50           O  
ATOM   1715  CG  ASP   227     -14.542  -3.579 -16.250  1.00 74.74           C  
ATOM   1716  OD1 ASP   227     -15.329  -2.790 -15.684  1.00 72.85           O  
ATOM   1717  OD2 ASP   227     -13.328  -3.323 -16.403  1.00 81.81           O  
ATOM   1718  N   ALA   228     -16.646  -7.640 -16.802  1.00 79.15           N  
ATOM   1719  CA  ALA   228     -17.174  -8.754 -17.586  1.00 81.40           C  
ATOM   1720  C   ALA   228     -18.549  -9.180 -17.077  1.00 76.02           C  
ATOM   1721  CB  ALA   228     -16.208  -9.935 -17.550  1.00 74.51           C  
ATOM   1722  O   ALA   228     -19.230  -9.988 -17.713  1.00 72.66           O  
ATOM   1723  N   SER   229     -18.887  -8.758 -15.792  1.00 79.50           N  
ATOM   1724  CA  SER   229     -20.102  -9.264 -15.161  1.00 82.93           C  
ATOM   1725  C   SER   229     -21.324  -9.023 -16.041  1.00 81.11           C  
ATOM   1726  CB  SER   229     -20.310  -8.608 -13.795  1.00 75.97           C  
ATOM   1727  O   SER   229     -22.172  -9.905 -16.190  1.00 79.41           O  
ATOM   1728  OG  SER   229     -21.637  -8.806 -13.339  1.00 61.16           O  
ATOM   1729  N   PRO   230     -21.538  -7.767 -16.608  1.00 85.34           N  
ATOM   1730  CA  PRO   230     -22.708  -7.676 -17.484  1.00 86.33           C  
ATOM   1731  C   PRO   230     -22.708  -8.739 -18.580  1.00 84.99           C  
ATOM   1732  CB  PRO   230     -22.590  -6.273 -18.085  1.00 83.61           C  
ATOM   1733  O   PRO   230     -23.670  -9.502 -18.705  1.00 83.01           O  
ATOM   1734  CG  PRO   230     -21.759  -5.507 -17.107  1.00 82.82           C  
ATOM   1735  CD  PRO   230     -20.775  -6.449 -16.475  1.00 83.23           C  
ATOM   1736  N   ASP   231     -21.496  -8.792 -19.310  1.00 84.01           N  
ATOM   1737  CA  ASP   231     -21.409  -9.789 -20.373  1.00 86.07           C  
ATOM   1738  C   ASP   231     -21.544 -11.203 -19.812  1.00 80.35           C  
ATOM   1739  CB  ASP   231     -20.089  -9.648 -21.134  1.00 80.01           C  
ATOM   1740  O   ASP   231     -22.121 -12.080 -20.457  1.00 76.75           O  
ATOM   1741  CG  ASP   231     -19.989  -8.348 -21.911  1.00 70.94           C  
ATOM   1742  OD1 ASP   231     -21.037  -7.764 -22.262  1.00 70.86           O  
ATOM   1743  OD2 ASP   231     -18.851  -7.904 -22.178  1.00 79.66           O  
ATOM   1744  N   LEU   232     -20.959 -11.431 -18.623  1.00 80.29           N  
ATOM   1745  CA  LEU   232     -21.100 -12.732 -17.978  1.00 82.45           C  
ATOM   1746  C   LEU   232     -22.551 -12.991 -17.589  1.00 79.12           C  
ATOM   1747  CB  LEU   232     -20.204 -12.817 -16.740  1.00 76.14           C  
ATOM   1748  O   LEU   232     -23.048 -14.110 -17.739  1.00 76.95           O  
ATOM   1749  CG  LEU   232     -19.468 -14.140 -16.524  1.00 67.33           C  
ATOM   1750  CD1 LEU   232     -17.989 -13.886 -16.251  1.00 61.36           C  
ATOM   1751  CD2 LEU   232     -20.101 -14.924 -15.380  1.00 62.18           C  
ATOM   1752  N   PHE   233     -23.248 -12.034 -16.971  1.00 81.42           N  
ATOM   1753  CA  PHE   233     -24.646 -12.240 -16.610  1.00 84.94           C  
ATOM   1754  C   PHE   233     -25.505 -12.426 -17.855  1.00 83.46           C  
ATOM   1755  CB  PHE   233     -25.168 -11.061 -15.783  1.00 80.60           C  
ATOM   1756  O   PHE   233     -26.318 -13.350 -17.921  1.00 82.39           O  
ATOM   1757  CG  PHE   233     -24.785 -11.122 -14.329  1.00 76.10           C  
ATOM   1758  CD1 PHE   233     -25.207 -12.177 -13.528  1.00 72.60           C  
ATOM   1759  CD2 PHE   233     -24.003 -10.124 -13.762  1.00 75.08           C  
ATOM   1760  CE1 PHE   233     -24.854 -12.236 -12.182  1.00 75.72           C  
ATOM   1761  CE2 PHE   233     -23.646 -10.176 -12.418  1.00 73.56           C  
ATOM   1762  CZ  PHE   233     -24.073 -11.232 -11.629  1.00 74.57           C  
ATOM   1763  N   ASP   234     -25.213 -11.564 -18.879  1.00 85.66           N  
ATOM   1764  CA  ASP   234     -25.902 -11.803 -20.143  1.00 87.94           C  
ATOM   1765  C   ASP   234     -25.600 -13.201 -20.677  1.00 83.85           C  
ATOM   1766  CB  ASP   234     -25.508 -10.747 -21.177  1.00 82.96           C  
ATOM   1767  O   ASP   234     -26.501 -13.902 -21.143  1.00 81.41           O  
ATOM   1768  CG  ASP   234     -26.183  -9.407 -20.945  1.00 72.87           C  
ATOM   1769  OD1 ASP   234     -27.091  -9.322 -20.090  1.00 71.23           O  
ATOM   1770  OD2 ASP   234     -25.807  -8.429 -21.625  1.00 79.65           O  
ATOM   1771  N   GLY   235     -24.292 -13.621 -20.593  1.00 78.46           N  
ATOM   1772  CA  GLY   235     -23.899 -14.979 -20.935  1.00 80.69           C  
ATOM   1773  C   GLY   235     -24.619 -16.033 -20.115  1.00 76.04           C  
ATOM   1774  O   GLY   235     -25.056 -17.053 -20.651  1.00 74.63           O  
ATOM   1775  N   LEU   236     -24.716 -15.705 -18.778  1.00 82.57           N  
ATOM   1776  CA  LEU   236     -25.379 -16.643 -17.878  1.00 84.79           C  
ATOM   1777  C   LEU   236     -26.882 -16.670 -18.132  1.00 83.56           C  
ATOM   1778  CB  LEU   236     -25.103 -16.271 -16.419  1.00 80.01           C  
ATOM   1779  O   LEU   236     -27.488 -17.743 -18.185  1.00 82.16           O  
ATOM   1780  CG  LEU   236     -23.815 -16.828 -15.809  1.00 71.46           C  
ATOM   1781  CD1 LEU   236     -23.413 -16.013 -14.585  1.00 65.73           C  
ATOM   1782  CD2 LEU   236     -23.987 -18.299 -15.446  1.00 66.67           C  
ATOM   1783  N   ASP   237     -27.491 -15.510 -18.270  1.00 82.82           N  
ATOM   1784  CA  ASP   237     -28.907 -15.454 -18.621  1.00 85.75           C  
ATOM   1785  C   ASP   237     -29.179 -16.199 -19.926  1.00 83.72           C  
ATOM   1786  CB  ASP   237     -29.374 -14.002 -18.737  1.00 81.21           C  
ATOM   1787  O   ASP   237     -30.057 -17.062 -19.982  1.00 83.02           O  
ATOM   1788  CG  ASP   237     -30.882 -13.854 -18.636  1.00 73.03           C  
ATOM   1789  OD1 ASP   237     -31.522 -14.629 -17.893  1.00 71.36           O  
ATOM   1790  OD2 ASP   237     -31.436 -12.957 -19.307  1.00 78.73           O  
ATOM   1791  N   ASN   238     -28.274 -15.877 -20.945  1.00 84.52           N  
ATOM   1792  CA  ASN   238     -28.325 -16.634 -22.191  1.00 86.72           C  
ATOM   1793  C   ASN   238     -28.094 -18.123 -21.952  1.00 82.06           C  
ATOM   1794  CB  ASN   238     -27.301 -16.092 -23.191  1.00 81.74           C  
ATOM   1795  O   ASN   238     -28.794 -18.963 -22.521  1.00 79.74           O  
ATOM   1796  CG  ASN   238     -27.722 -14.767 -23.797  1.00 73.25           C  
ATOM   1797  ND2 ASN   238     -26.766 -13.860 -23.961  1.00 74.87           N  
ATOM   1798  OD1 ASN   238     -28.896 -14.561 -24.115  1.00 71.95           O  
ATOM   1799  N   ALA   239     -27.168 -18.422 -21.054  1.00 80.50           N  
ATOM   1800  CA  ALA   239     -26.892 -19.815 -20.714  1.00 83.55           C  
ATOM   1801  C   ALA   239     -28.089 -20.458 -20.021  1.00 80.43           C  
ATOM   1802  CB  ALA   239     -25.653 -19.911 -19.827  1.00 77.49           C  
ATOM   1803  O   ALA   239     -28.470 -21.586 -20.343  1.00 78.78           O  
ATOM   1804  N   VAL   240     -28.720 -19.783 -18.963  1.00 82.48           N  
ATOM   1805  CA  VAL   240     -29.925 -20.278 -18.306  1.00 85.46           C  
ATOM   1806  C   VAL   240     -31.039 -20.458 -19.335  1.00 84.75           C  
ATOM   1807  CB  VAL   240     -30.389 -19.327 -17.180  1.00 81.13           C  
ATOM   1808  O   VAL   240     -31.728 -21.481 -19.341  1.00 84.48           O  
ATOM   1809  CG1 VAL   240     -31.781 -19.715 -16.684  1.00 75.06           C  
ATOM   1810  CG2 VAL   240     -29.386 -19.336 -16.028  1.00 73.44           C  
ATOM   1811  N   THR   241     -31.289 -19.414 -20.200  1.00 84.37           N  
ATOM   1812  CA  THR   241     -32.267 -19.554 -21.273  1.00 86.53           C  
ATOM   1813  C   THR   241     -31.943 -20.763 -22.146  1.00 83.51           C  
ATOM   1814  CB  THR   241     -32.324 -18.287 -22.146  1.00 82.35           C  
ATOM   1815  O   THR   241     -32.809 -21.602 -22.399  1.00 82.13           O  
ATOM   1816  CG2 THR   241     -33.326 -18.448 -23.284  1.00 74.12           C  
ATOM   1817  OG1 THR   241     -32.713 -17.172 -21.335  1.00 76.78           O  
ATOM   1818  N   THR   242     -30.642 -20.853 -22.547  1.00 82.47           N  
ATOM   1819  CA  THR   242     -30.190 -22.005 -23.320  1.00 84.88           C  
ATOM   1820  C   THR   242     -30.413 -23.299 -22.543  1.00 83.24           C  
ATOM   1821  CB  THR   242     -28.701 -21.877 -23.694  1.00 79.89           C  
ATOM   1822  O   THR   242     -30.975 -24.259 -23.073  1.00 82.29           O  
ATOM   1823  CG2 THR   242     -28.248 -23.051 -24.556  1.00 69.09           C  
ATOM   1824  OG1 THR   242     -28.500 -20.659 -24.420  1.00 68.74           O  
ATOM   1825  N   ALA   243     -29.998 -23.317 -21.226  1.00 80.12           N  
ATOM   1826  CA  ALA   243     -30.158 -24.503 -20.389  1.00 85.23           C  
ATOM   1827  C   ALA   243     -31.631 -24.871 -20.234  1.00 83.26           C  
ATOM   1828  CB  ALA   243     -29.523 -24.277 -19.019  1.00 78.23           C  
ATOM   1829  O   ALA   243     -31.995 -26.047 -20.305  1.00 82.69           O  
ATOM   1830  N   ARG   244     -32.591 -23.886 -19.978  1.00 87.70           N  
ATOM   1831  CA  ARG   244     -34.028 -24.139 -19.980  1.00 89.71           C  
ATOM   1832  C   ARG   244     -34.477 -24.730 -21.312  1.00 88.64           C  
ATOM   1833  CB  ARG   244     -34.802 -22.852 -19.690  1.00 85.83           C  
ATOM   1834  O   ARG   244     -35.115 -25.785 -21.345  1.00 87.93           O  
ATOM   1835  CG  ARG   244     -36.161 -23.081 -19.048  1.00 78.30           C  
ATOM   1836  CD  ARG   244     -36.815 -21.772 -18.629  1.00 76.08           C  
ATOM   1837  NE  ARG   244     -38.129 -21.993 -18.032  1.00 77.85           N  
ATOM   1838  NH1 ARG   244     -38.440 -19.793 -17.398  1.00 66.99           N  
ATOM   1839  NH2 ARG   244     -40.052 -21.360 -16.949  1.00 61.33           N  
ATOM   1840  CZ  ARG   244     -38.871 -21.048 -17.461  1.00 74.88           C  
ATOM   1841  N   THR   245     -34.104 -24.044 -22.490  1.00 88.28           N  
ATOM   1842  CA  THR   245     -34.425 -24.553 -23.818  1.00 89.68           C  
ATOM   1843  C   THR   245     -33.895 -25.973 -23.996  1.00 87.89           C  
ATOM   1844  CB  THR   245     -33.846 -23.645 -24.919  1.00 85.74           C  
ATOM   1845  O   THR   245     -34.614 -26.854 -24.472  1.00 86.17           O  
ATOM   1846  CG2 THR   245     -34.258 -24.130 -26.305  1.00 73.78           C  
ATOM   1847  OG1 THR   245     -34.329 -22.308 -24.731  1.00 75.25           O  
ATOM   1848  N   LEU   246     -32.615 -26.211 -23.567  1.00 83.28           N  
ATOM   1849  CA  LEU   246     -32.017 -27.538 -23.672  1.00 87.32           C  
ATOM   1850  C   LEU   246     -32.781 -28.548 -22.823  1.00 85.02           C  
ATOM   1851  CB  LEU   246     -30.548 -27.499 -23.242  1.00 81.62           C  
ATOM   1852  O   LEU   246     -33.031 -29.672 -23.263  1.00 83.29           O  
ATOM   1853  CG  LEU   246     -29.577 -26.815 -24.205  1.00 72.65           C  
ATOM   1854  CD1 LEU   246     -28.189 -26.718 -23.579  1.00 67.70           C  
ATOM   1855  CD2 LEU   246     -29.520 -27.566 -25.531  1.00 69.49           C  
ATOM   1856  N   ASN   247     -33.218 -28.107 -21.527  1.00 84.90           N  
ATOM   1857  CA  ASN   247     -33.984 -28.976 -20.640  1.00 88.52           C  
ATOM   1858  C   ASN   247     -35.392 -29.222 -21.176  1.00 87.07           C  
ATOM   1859  CB  ASN   247     -34.049 -28.382 -19.231  1.00 82.76           C  
ATOM   1860  O   ASN   247     -35.892 -30.347 -21.125  1.00 86.43           O  
ATOM   1861  CG  ASN   247     -34.676 -29.329 -18.227  1.00 72.44           C  
ATOM   1862  ND2 ASN   247     -35.766 -28.897 -17.605  1.00 74.56           N  
ATOM   1863  OD1 ASN   247     -34.183 -30.440 -18.011  1.00 71.16           O  
ATOM   1864  N   GLU   248     -36.148 -28.162 -21.728  1.00 88.69           N  
ATOM   1865  CA  GLU   248     -37.441 -28.323 -22.386  1.00 90.13           C  
ATOM   1866  C   GLU   248     -37.326 -29.216 -23.618  1.00 88.12           C  
ATOM   1867  CB  GLU   248     -38.020 -26.960 -22.776  1.00 87.59           C  
ATOM   1868  O   GLU   248     -38.219 -30.020 -23.894  1.00 86.66           O  
ATOM   1869  CG  GLU   248     -38.558 -26.161 -21.598  1.00 82.06           C  
ATOM   1870  CD  GLU   248     -38.980 -24.750 -21.974  1.00 78.53           C  
ATOM   1871  OE1 GLU   248     -38.927 -24.399 -23.175  1.00 84.53           O  
ATOM   1872  OE2 GLU   248     -39.367 -23.987 -21.061  1.00 87.08           O  
ATOM   1873  N   GLN   249     -36.188 -29.069 -24.303  1.00 86.92           N  
ATOM   1874  CA  GLN   249     -36.005 -29.795 -25.556  1.00 88.46           C  
ATOM   1875  C   GLN   249     -35.196 -31.071 -25.338  1.00 85.59           C  
ATOM   1876  CB  GLN   249     -35.318 -28.909 -26.596  1.00 81.79           C  
ATOM   1877  O   GLN   249     -34.719 -31.681 -26.297  1.00 80.16           O  
ATOM   1878  CG  GLN   249     -36.142 -27.697 -27.011  1.00 72.62           C  
ATOM   1879  CD  GLN   249     -37.453 -28.078 -27.672  1.00 68.56           C  
ATOM   1880  NE2 GLN   249     -38.444 -27.198 -27.573  1.00 71.48           N  
ATOM   1881  OE1 GLN   249     -37.575 -29.153 -28.268  1.00 75.09           O  
ATOM   1882  N   ARG   250     -35.003 -31.429 -24.091  1.00 88.57           N  
ATOM   1883  CA  ARG   250     -34.182 -32.580 -23.729  1.00 90.78           C  
ATOM   1884  C   ARG   250     -34.516 -33.787 -24.600  1.00 89.37           C  
ATOM   1885  CB  ARG   250     -34.371 -32.932 -22.252  1.00 87.01           C  
ATOM   1886  O   ARG   250     -33.621 -34.417 -25.166  1.00 88.98           O  
ATOM   1887  CG  ARG   250     -33.565 -34.139 -21.798  1.00 80.32           C  
ATOM   1888  CD  ARG   250     -33.783 -34.440 -20.322  1.00 77.50           C  
ATOM   1889  NE  ARG   250     -33.089 -35.658 -19.912  1.00 80.25           N  
ATOM   1890  NH1 ARG   250     -33.675 -35.489 -17.684  1.00 74.51           N  
ATOM   1891  NH2 ARG   250     -32.391 -37.245 -18.406  1.00 68.91           N  
ATOM   1892  CZ  ARG   250     -33.053 -36.128 -18.668  1.00 75.86           C  
ATOM   1893  N   GLY   251     -35.870 -34.105 -24.767  1.00 90.10           N  
ATOM   1894  CA  GLY   251     -36.265 -35.233 -25.595  1.00 91.83           C  
ATOM   1895  C   GLY   251     -35.821 -35.098 -27.039  1.00 88.92           C  
ATOM   1896  O   GLY   251     -35.354 -36.065 -27.644  1.00 86.86           O  
ATOM   1897  N   ASN   252     -35.945 -33.836 -27.587  1.00 85.07           N  
ATOM   1898  CA  ASN   252     -35.446 -33.563 -28.931  1.00 87.77           C  
ATOM   1899  C   ASN   252     -33.923 -33.640 -28.989  1.00 79.70           C  
ATOM   1900  CB  ASN   252     -35.927 -32.194 -29.414  1.00 79.62           C  
ATOM   1901  O   ASN   252     -33.361 -34.188 -29.939  1.00 75.06           O  
ATOM   1902  CG  ASN   252     -37.434 -32.125 -29.570  1.00 68.23           C  
ATOM   1903  ND2 ASN   252     -37.987 -30.923 -29.467  1.00 70.28           N  
ATOM   1904  OD1 ASN   252     -38.095 -33.145 -29.781  1.00 65.90           O  
ATOM   1905  N   LEU   253     -33.227 -33.129 -27.969  1.00 82.94           N  
ATOM   1906  CA  LEU   253     -31.770 -33.153 -27.902  1.00 86.05           C  
ATOM   1907  C   LEU   253     -31.254 -34.584 -27.790  1.00 84.19           C  
ATOM   1908  CB  LEU   253     -31.274 -32.325 -26.713  1.00 78.75           C  
ATOM   1909  O   LEU   253     -30.320 -34.968 -28.497  1.00 84.07           O  
ATOM   1910  CG  LEU   253     -30.381 -31.129 -27.046  1.00 67.71           C  
ATOM   1911  CD1 LEU   253     -30.824 -29.901 -26.256  1.00 63.24           C  
ATOM   1912  CD2 LEU   253     -28.920 -31.456 -26.759  1.00 63.43           C  
ATOM   1913  N   ASP   254     -31.862 -35.386 -26.994  1.00 90.38           N  
ATOM   1914  CA  ASP   254     -31.514 -36.798 -26.875  1.00 92.07           C  
ATOM   1915  C   ASP   254     -31.648 -37.513 -28.218  1.00 91.52           C  
ATOM   1916  CB  ASP   254     -32.395 -37.481 -25.826  1.00 88.31           C  
ATOM   1917  O   ASP   254     -30.715 -38.182 -28.666  1.00 90.96           O  
ATOM   1918  CG  ASP   254     -31.778 -38.753 -25.271  1.00 76.88           C  
ATOM   1919  OD1 ASP   254     -30.535 -38.837 -25.177  1.00 72.41           O  
ATOM   1920  OD2 ASP   254     -32.543 -39.680 -24.927  1.00 79.69           O  
ATOM   1921  N   GLN   255     -32.828 -37.271 -28.918  1.00 90.86           N  
ATOM   1922  CA  GLN   255     -33.024 -37.842 -30.246  1.00 91.14           C  
ATOM   1923  C   GLN   255     -31.983 -37.316 -31.230  1.00 86.73           C  
ATOM   1924  CB  GLN   255     -34.433 -37.538 -30.760  1.00 88.18           C  
ATOM   1925  O   GLN   255     -31.427 -38.081 -32.022  1.00 83.79           O  
ATOM   1926  CG  GLN   255     -35.530 -38.310 -30.039  1.00 81.76           C  
ATOM   1927  CD  GLN   255     -36.919 -37.960 -30.539  1.00 77.23           C  
ATOM   1928  NE2 GLN   255     -37.939 -38.414 -29.819  1.00 86.93           N  
ATOM   1929  OE1 GLN   255     -37.073 -37.287 -31.562  1.00 84.19           O  
ATOM   1930  N   ALA   256     -31.674 -36.031 -31.107  1.00 82.40           N  
ATOM   1931  CA  ALA   256     -30.674 -35.415 -31.975  1.00 84.48           C  
ATOM   1932  C   ALA   256     -29.286 -35.988 -31.705  1.00 76.07           C  
ATOM   1933  CB  ALA   256     -30.667 -33.900 -31.787  1.00 77.73           C  
ATOM   1934  O   ALA   256     -28.538 -36.287 -32.639  1.00 73.10           O  
ATOM   1935  N   LEU   257     -28.920 -36.127 -30.399  1.00 83.46           N  
ATOM   1936  CA  LEU   257     -27.626 -36.694 -30.036  1.00 87.25           C  
ATOM   1937  C   LEU   257     -27.524 -38.148 -30.486  1.00 85.80           C  
ATOM   1938  CB  LEU   257     -27.405 -36.599 -28.524  1.00 83.32           C  
ATOM   1939  O   LEU   257     -26.514 -38.553 -31.065  1.00 86.81           O  
ATOM   1940  CG  LEU   257     -27.072 -35.212 -27.973  1.00 78.27           C  
ATOM   1941  CD1 LEU   257     -27.095 -35.227 -26.448  1.00 75.38           C  
ATOM   1942  CD2 LEU   257     -25.715 -34.743 -28.488  1.00 76.53           C  
ATOM   1943  N   VAL   258     -28.518 -38.936 -30.331  1.00 88.50           N  
ATOM   1944  CA  VAL   258     -28.521 -40.312 -30.814  1.00 90.38           C  
ATOM   1945  C   VAL   258     -28.386 -40.327 -32.335  1.00 87.50           C  
ATOM   1946  CB  VAL   258     -29.803 -41.061 -30.386  1.00 88.66           C  
ATOM   1947  O   VAL   258     -27.580 -41.081 -32.886  1.00 86.71           O  
ATOM   1948  CG1 VAL   258     -29.897 -42.416 -31.087  1.00 88.46           C  
ATOM   1949  CG2 VAL   258     -29.837 -41.237 -28.869  1.00 86.75           C  
ATOM   1950  N   ALA   259     -29.141 -39.416 -32.970  1.00 84.51           N  
ATOM   1951  CA  ALA   259     -29.017 -39.294 -34.420  1.00 85.87           C  
ATOM   1952  C   ALA   259     -27.612 -38.847 -34.815  1.00 77.93           C  
ATOM   1953  CB  ALA   259     -30.055 -38.315 -34.962  1.00 80.08           C  
ATOM   1954  O   ALA   259     -27.032 -39.373 -35.768  1.00 74.70           O  
ATOM   1955  N   ALA   260     -27.012 -37.909 -34.080  1.00 79.53           N  
ATOM   1956  CA  ALA   260     -25.665 -37.411 -34.346  1.00 83.00           C  
ATOM   1957  C   ALA   260     -24.627 -38.514 -34.161  1.00 78.08           C  
ATOM   1958  CB  ALA   260     -25.347 -36.226 -33.437  1.00 78.23           C  
ATOM   1959  O   ALA   260     -23.726 -38.672 -34.988  1.00 77.69           O  
ATOM   1960  N   VAL   261     -24.708 -39.278 -33.126  1.00 83.03           N  
ATOM   1961  CA  VAL   261     -23.816 -40.413 -32.913  1.00 87.17           C  
ATOM   1962  C   VAL   261     -23.968 -41.412 -34.058  1.00 84.96           C  
ATOM   1963  CB  VAL   261     -24.093 -41.107 -31.560  1.00 84.82           C  
ATOM   1964  O   VAL   261     -22.973 -41.881 -34.616  1.00 85.66           O  
ATOM   1965  CG1 VAL   261     -23.316 -42.418 -31.457  1.00 86.87           C  
ATOM   1966  CG2 VAL   261     -23.735 -40.178 -30.402  1.00 85.12           C  
ATOM   1967  N   GLY   262     -25.258 -41.740 -34.373  1.00 86.50           N  
ATOM   1968  CA  GLY   262     -25.487 -42.588 -35.532  1.00 87.13           C  
ATOM   1969  C   GLY   262     -24.864 -42.041 -36.803  1.00 82.21           C  
ATOM   1970  O   GLY   262     -24.174 -42.765 -37.524  1.00 80.86           O  
ATOM   1971  N   PHE   263     -25.151 -40.738 -36.994  1.00 80.76           N  
ATOM   1972  CA  PHE   263     -24.562 -40.047 -38.135  1.00 83.20           C  
ATOM   1973  C   PHE   263     -23.041 -40.055 -38.047  1.00 75.85           C  
ATOM   1974  CB  PHE   263     -25.076 -38.605 -38.216  1.00 77.60           C  
ATOM   1975  O   PHE   263     -22.359 -40.353 -39.029  1.00 73.70           O  
ATOM   1976  CG  PHE   263     -24.489 -37.815 -39.354  1.00 70.27           C  
ATOM   1977  CD1 PHE   263     -25.013 -37.924 -40.636  1.00 66.29           C  
ATOM   1978  CD2 PHE   263     -23.413 -36.963 -39.142  1.00 68.16           C  
ATOM   1979  CE1 PHE   263     -24.473 -37.193 -41.692  1.00 71.00           C  
ATOM   1980  CE2 PHE   263     -22.868 -36.230 -40.192  1.00 66.01           C  
ATOM   1981  CZ  PHE   263     -23.398 -36.347 -41.466  1.00 72.16           C  
ATOM   1982  N   GLY   264     -22.455 -39.762 -36.884  1.00 81.90           N  
ATOM   1983  CA  GLY   264     -21.019 -39.768 -36.651  1.00 84.65           C  
ATOM   1984  C   GLY   264     -20.375 -41.112 -36.933  1.00 82.77           C  
ATOM   1985  O   GLY   264     -19.364 -41.186 -37.634  1.00 83.23           O  
ATOM   1986  N   ASN   265     -20.949 -42.123 -36.411  1.00 84.70           N  
ATOM   1987  CA  ASN   265     -20.465 -43.471 -36.689  1.00 88.08           C  
ATOM   1988  C   ASN   265     -20.524 -43.791 -38.180  1.00 83.72           C  
ATOM   1989  CB  ASN   265     -21.265 -44.504 -35.893  1.00 84.83           C  
ATOM   1990  O   ASN   265     -19.531 -44.227 -38.766  1.00 82.51           O  
ATOM   1991  CG  ASN   265     -20.947 -44.472 -34.411  1.00 81.21           C  
ATOM   1992  ND2 ASN   265     -21.853 -45.003 -33.598  1.00 87.69           N  
ATOM   1993  OD1 ASN   265     -19.897 -43.972 -33.999  1.00 81.74           O  
ATOM   1994  N   THR   266     -21.745 -43.489 -38.720  1.00 82.32           N  
ATOM   1995  CA  THR   266     -21.879 -43.701 -40.157  1.00 83.57           C  
ATOM   1996  C   THR   266     -20.925 -42.794 -40.929  1.00 74.72           C  
ATOM   1997  CB  THR   266     -23.323 -43.450 -40.627  1.00 77.88           C  
ATOM   1998  O   THR   266     -20.294 -43.226 -41.895  1.00 72.39           O  
ATOM   1999  CG2 THR   266     -23.480 -43.756 -42.113  1.00 65.71           C  
ATOM   2000  OG1 THR   266     -24.215 -44.288 -39.882  1.00 67.73           O  
ATOM   2001  N   GLY   267     -20.868 -41.594 -40.518  1.00 75.95           N  
ATOM   2002  CA  GLY   267     -19.922 -40.667 -41.117  1.00 79.56           C  
ATOM   2003  C   GLY   267     -18.477 -41.100 -40.952  1.00 75.65           C  
ATOM   2004  O   GLY   267     -17.708 -41.093 -41.916  1.00 75.09           O  
ATOM   2005  N   GLY   268     -18.081 -41.450 -39.726  1.00 82.22           N  
ATOM   2006  CA  GLY   268     -16.755 -41.990 -39.471  1.00 85.64           C  
ATOM   2007  C   GLY   268     -16.390 -43.138 -40.394  1.00 84.07           C  
ATOM   2008  O   GLY   268     -15.354 -43.099 -41.061  1.00 84.72           O  
ATOM   2009  N   ASP   269     -17.277 -44.133 -40.439  1.00 84.69           N  
ATOM   2010  CA  ASP   269     -17.072 -45.247 -41.359  1.00 87.03           C  
ATOM   2011  C   ASP   269     -16.896 -44.751 -42.792  1.00 82.88           C  
ATOM   2012  CB  ASP   269     -18.243 -46.229 -41.283  1.00 80.90           C  
ATOM   2013  O   ASP   269     -16.052 -45.261 -43.532  1.00 81.22           O  
ATOM   2014  CG  ASP   269     -17.912 -47.486 -40.498  1.00 69.17           C  
ATOM   2015  OD1 ASP   269     -16.874 -47.516 -39.802  1.00 65.54           O  
ATOM   2016  OD2 ASP   269     -18.696 -48.457 -40.578  1.00 75.31           O  
ATOM   2017  N   ILE   270     -17.737 -43.754 -43.161  1.00 82.40           N  
ATOM   2018  CA  ILE   270     -17.623 -43.190 -44.502  1.00 83.02           C  
ATOM   2019  C   ILE   270     -16.286 -42.466 -44.644  1.00 78.09           C  
ATOM   2020  CB  ILE   270     -18.790 -42.226 -44.810  1.00 78.01           C  
ATOM   2021  O   ILE   270     -15.605 -42.601 -45.664  1.00 75.22           O  
ATOM   2022  CG1 ILE   270     -20.092 -43.010 -45.010  1.00 69.13           C  
ATOM   2023  CG2 ILE   270     -18.472 -41.369 -46.040  1.00 67.49           C  
ATOM   2024  CD1 ILE   270     -21.343 -42.143 -45.008  1.00 67.34           C  
ATOM   2025  N   PHE   271     -15.834 -41.702 -43.592  1.00 79.31           N  
ATOM   2026  CA  PHE   271     -14.592 -40.942 -43.668  1.00 84.08           C  
ATOM   2027  C   PHE   271     -13.385 -41.867 -43.574  1.00 80.98           C  
ATOM   2028  CB  PHE   271     -14.535 -39.890 -42.556  1.00 77.38           C  
ATOM   2029  O   PHE   271     -12.379 -41.653 -44.254  1.00 79.63           O  
ATOM   2030  CG  PHE   271     -15.377 -38.673 -42.828  1.00 70.40           C  
ATOM   2031  CD1 PHE   271     -15.104 -37.849 -43.913  1.00 66.79           C  
ATOM   2032  CD2 PHE   271     -16.443 -38.351 -41.997  1.00 68.94           C  
ATOM   2033  CE1 PHE   271     -15.881 -36.722 -44.167  1.00 70.80           C  
ATOM   2034  CE2 PHE   271     -17.225 -37.226 -42.245  1.00 67.39           C  
ATOM   2035  CZ  PHE   271     -16.942 -36.413 -43.330  1.00 72.25           C  
ATOM   2036  N   GLU   272     -13.395 -42.899 -42.696  1.00 84.82           N  
ATOM   2037  CA  GLU   272     -12.325 -43.890 -42.638  1.00 87.07           C  
ATOM   2038  C   GLU   272     -12.172 -44.617 -43.970  1.00 84.34           C  
ATOM   2039  CB  GLU   272     -12.586 -44.898 -41.515  1.00 83.50           C  
ATOM   2040  O   GLU   272     -11.066 -44.720 -44.505  1.00 83.74           O  
ATOM   2041  CG  GLU   272     -11.419 -45.838 -41.249  1.00 76.06           C  
ATOM   2042  CD  GLU   272     -11.655 -46.767 -40.069  1.00 73.24           C  
ATOM   2043  OE1 GLU   272     -12.735 -46.690 -39.442  1.00 82.22           O  
ATOM   2044  OE2 GLU   272     -10.751 -47.579 -39.769  1.00 84.37           O  
ATOM   2045  N   ARG   273     -13.410 -45.045 -44.552  1.00 84.30           N  
ATOM   2046  CA  ARG   273     -13.359 -45.764 -45.821  1.00 84.97           C  
ATOM   2047  C   ARG   273     -13.199 -44.799 -46.991  1.00 78.93           C  
ATOM   2048  CB  ARG   273     -14.618 -46.612 -46.010  1.00 80.80           C  
ATOM   2049  O   ARG   273     -12.527 -45.115 -47.976  1.00 76.86           O  
ATOM   2050  CG  ARG   273     -14.729 -47.775 -45.037  1.00 75.51           C  
ATOM   2051  CD  ARG   273     -16.011 -48.569 -45.250  1.00 73.55           C  
ATOM   2052  NE  ARG   273     -16.279 -49.470 -44.133  1.00 78.69           N  
ATOM   2053  NH1 ARG   273     -17.617 -50.910 -45.346  1.00 67.40           N  
ATOM   2054  NH2 ARG   273     -17.213 -51.310 -43.125  1.00 62.11           N  
ATOM   2055  CZ  ARG   273     -17.036 -50.561 -44.204  1.00 74.70           C  
ATOM   2056  N   GLY   274     -13.817 -43.659 -46.728  1.00 77.51           N  
ATOM   2057  CA  GLY   274     -13.931 -42.720 -47.833  1.00 79.89           C  
ATOM   2058  C   GLY   274     -12.914 -41.597 -47.770  1.00 74.28           C  
ATOM   2059  O   GLY   274     -12.714 -40.878 -48.750  1.00 70.64           O  
ATOM   2060  N   GLY   275     -12.281 -41.391 -46.594  1.00 79.69           N  
ATOM   2061  CA  GLY   275     -11.383 -40.269 -46.373  1.00 82.12           C  
ATOM   2062  C   GLY   275     -10.407 -40.052 -47.514  1.00 81.83           C  
ATOM   2063  O   GLY   275     -10.379 -38.979 -48.119  1.00 82.52           O  
ATOM   2064  N   PRO   276      -9.628 -41.137 -47.810  1.00 83.88           N  
ATOM   2065  CA  PRO   276      -8.651 -40.934 -48.883  1.00 84.66           C  
ATOM   2066  C   PRO   276      -9.290 -40.427 -50.174  1.00 82.45           C  
ATOM   2067  CB  PRO   276      -8.051 -42.328 -49.081  1.00 82.28           C  
ATOM   2068  O   PRO   276      -8.689 -39.620 -50.889  1.00 80.99           O  
ATOM   2069  CG  PRO   276      -8.210 -43.004 -47.758  1.00 82.04           C  
ATOM   2070  CD  PRO   276      -9.502 -42.549 -47.142  1.00 83.18           C  
ATOM   2071  N   TYR   277     -10.554 -40.920 -50.467  1.00 80.26           N  
ATOM   2072  CA  TYR   277     -11.263 -40.481 -51.663  1.00 81.91           C  
ATOM   2073  C   TYR   277     -11.818 -39.073 -51.482  1.00 75.03           C  
ATOM   2074  CB  TYR   277     -12.399 -41.450 -52.003  1.00 75.32           C  
ATOM   2075  O   TYR   277     -11.805 -38.268 -52.416  1.00 70.96           O  
ATOM   2076  CG  TYR   277     -11.938 -42.871 -52.223  1.00 70.83           C  
ATOM   2077  CD1 TYR   277     -11.298 -43.242 -53.403  1.00 67.70           C  
ATOM   2078  CD2 TYR   277     -12.144 -43.846 -51.252  1.00 70.66           C  
ATOM   2079  CE1 TYR   277     -10.874 -44.550 -53.611  1.00 75.34           C  
ATOM   2080  CE2 TYR   277     -11.724 -45.157 -51.449  1.00 71.93           C  
ATOM   2081  OH  TYR   277     -10.673 -46.796 -52.830  1.00 63.49           O  
ATOM   2082  CZ  TYR   277     -11.090 -45.499 -52.630  1.00 74.90           C  
ATOM   2083  N   LEU   278     -12.226 -38.702 -50.230  1.00 77.99           N  
ATOM   2084  CA  LEU   278     -12.710 -37.352 -49.960  1.00 79.95           C  
ATOM   2085  C   LEU   278     -11.575 -36.338 -50.055  1.00 77.07           C  
ATOM   2086  CB  LEU   278     -13.358 -37.283 -48.574  1.00 75.09           C  
ATOM   2087  O   LEU   278     -11.730 -35.283 -50.674  1.00 76.30           O  
ATOM   2088  CG  LEU   278     -14.711 -37.980 -48.423  1.00 69.63           C  
ATOM   2089  CD1 LEU   278     -15.129 -38.012 -46.957  1.00 66.10           C  
ATOM   2090  CD2 LEU   278     -15.770 -37.283 -49.271  1.00 67.39           C  
ATOM   2091  N   VAL   279     -10.450 -36.634 -49.442  1.00 82.33           N  
ATOM   2092  CA  VAL   279      -9.280 -35.765 -49.523  1.00 85.05           C  
ATOM   2093  C   VAL   279      -8.883 -35.569 -50.985  1.00 84.33           C  
ATOM   2094  CB  VAL   279      -8.091 -36.337 -48.720  1.00 82.91           C  
ATOM   2095  O   VAL   279      -8.688 -34.438 -51.435  1.00 84.54           O  
ATOM   2096  CG1 VAL   279      -6.823 -35.527 -48.982  1.00 83.66           C  
ATOM   2097  CG2 VAL   279      -8.417 -36.358 -47.228  1.00 82.10           C  
ATOM   2098  N   ARG   280      -8.751 -36.739 -51.706  1.00 83.40           N  
ATOM   2099  CA  ARG   280      -8.412 -36.625 -53.121  1.00 84.61           C  
ATOM   2100  C   ARG   280      -9.452 -35.797 -53.868  1.00 79.10           C  
ATOM   2101  CB  ARG   280      -8.290 -38.011 -53.758  1.00 80.99           C  
ATOM   2102  O   ARG   280      -9.103 -34.890 -54.626  1.00 77.21           O  
ATOM   2103  CG  ARG   280      -7.845 -37.984 -55.211  1.00 76.37           C  
ATOM   2104  CD  ARG   280      -7.586 -39.385 -55.748  1.00 73.48           C  
ATOM   2105  NE  ARG   280      -7.181 -39.359 -57.150  1.00 79.71           N  
ATOM   2106  NH1 ARG   280      -6.714 -41.618 -57.272  1.00 70.01           N  
ATOM   2107  NH2 ARG   280      -6.430 -40.283 -59.114  1.00 64.55           N  
ATOM   2108  CZ  ARG   280      -6.776 -40.420 -57.842  1.00 74.40           C  
ATOM   2109  N   GLY   281     -10.758 -36.110 -53.648  1.00 79.77           N  
ATOM   2110  CA  GLY   281     -11.827 -35.343 -54.267  1.00 80.46           C  
ATOM   2111  C   GLY   281     -11.775 -33.866 -53.925  1.00 75.62           C  
ATOM   2112  O   GLY   281     -11.925 -33.014 -54.804  1.00 73.65           O  
ATOM   2113  N   ALA   282     -11.469 -33.540 -52.599  1.00 80.39           N  
ATOM   2114  CA  ALA   282     -11.290 -32.149 -52.191  1.00 83.10           C  
ATOM   2115  C   ALA   282     -10.080 -31.526 -52.882  1.00 82.42           C  
ATOM   2116  CB  ALA   282     -11.140 -32.054 -50.675  1.00 79.65           C  
ATOM   2117  O   ALA   282     -10.155 -30.402 -53.384  1.00 83.32           O  
ATOM   2118  N   GLN   283      -8.931 -32.197 -52.986  1.00 81.32           N  
ATOM   2119  CA  GLN   283      -7.745 -31.718 -53.688  1.00 84.03           C  
ATOM   2120  C   GLN   283      -8.042 -31.466 -55.163  1.00 80.60           C  
ATOM   2121  CB  GLN   283      -6.597 -32.719 -53.548  1.00 82.01           C  
ATOM   2122  O   GLN   283      -7.650 -30.435 -55.713  1.00 80.61           O  
ATOM   2123  CG  GLN   283      -5.946 -32.720 -52.171  1.00 80.56           C  
ATOM   2124  CD  GLN   283      -4.933 -33.837 -52.001  1.00 77.87           C  
ATOM   2125  NE2 GLN   283      -4.160 -33.777 -50.922  1.00 89.40           N  
ATOM   2126  OE1 GLN   283      -4.847 -34.746 -52.832  1.00 85.97           O  
ATOM   2127  N   ASP   284      -8.865 -32.468 -55.764  1.00 82.80           N  
ATOM   2128  CA  ASP   284      -9.237 -32.315 -57.167  1.00 82.77           C  
ATOM   2129  C   ASP   284     -10.224 -31.164 -57.351  1.00 78.36           C  
ATOM   2130  CB  ASP   284      -9.837 -33.614 -57.709  1.00 79.27           C  
ATOM   2131  O   ASP   284     -10.289 -30.561 -58.424  1.00 75.68           O  
ATOM   2132  CG  ASP   284      -8.817 -34.733 -57.829  1.00 75.15           C  
ATOM   2133  OD1 ASP   284      -7.601 -34.447 -57.885  1.00 75.24           O  
ATOM   2134  OD2 ASP   284      -9.233 -35.911 -57.872  1.00 79.82           O  
ATOM   2135  N   LEU   285     -10.970 -30.832 -56.180  1.00 77.04           N  
ATOM   2136  CA  LEU   285     -11.961 -29.764 -56.253  1.00 78.30           C  
ATOM   2137  C   LEU   285     -11.315 -28.405 -56.005  1.00 74.80           C  
ATOM   2138  CB  LEU   285     -13.082 -30.002 -55.237  1.00 71.71           C  
ATOM   2139  O   LEU   285     -11.844 -27.375 -56.428  1.00 73.13           O  
ATOM   2140  CG  LEU   285     -14.167 -30.999 -55.647  1.00 65.72           C  
ATOM   2141  CD1 LEU   285     -15.009 -31.392 -54.437  1.00 61.96           C  
ATOM   2142  CD2 LEU   285     -15.044 -30.413 -56.747  1.00 62.59           C  
ATOM   2143  N   LEU   286     -10.059 -28.251 -55.337  1.00 78.98           N  
ATOM   2144  CA  LEU   286      -9.434 -26.966 -55.044  1.00 80.94           C  
ATOM   2145  C   LEU   286      -9.209 -26.167 -56.324  1.00 78.06           C  
ATOM   2146  CB  LEU   286      -8.103 -27.170 -54.315  1.00 76.37           C  
ATOM   2147  O   LEU   286      -9.643 -25.018 -56.427  1.00 77.72           O  
ATOM   2148  CG  LEU   286      -8.189 -27.464 -52.817  1.00 71.45           C  
ATOM   2149  CD1 LEU   286      -6.821 -27.867 -52.276  1.00 68.69           C  
ATOM   2150  CD2 LEU   286      -8.732 -26.254 -52.064  1.00 69.95           C  
ATOM   2151  N   PRO   287      -8.496 -26.794 -57.427  1.00 76.10           N  
ATOM   2152  CA  PRO   287      -8.368 -25.973 -58.634  1.00 75.75           C  
ATOM   2153  C   PRO   287      -9.719 -25.578 -59.225  1.00 71.55           C  
ATOM   2154  CB  PRO   287      -7.594 -26.877 -59.596  1.00 72.31           C  
ATOM   2155  O   PRO   287      -9.873 -24.465 -59.735  1.00 69.71           O  
ATOM   2156  CG  PRO   287      -7.712 -28.247 -59.010  1.00 71.23           C  
ATOM   2157  CD  PRO   287      -8.082 -28.117 -57.561  1.00 71.88           C  
ATOM   2158  N   THR   288     -10.737 -26.504 -59.067  1.00 74.22           N  
ATOM   2159  CA  THR   288     -12.070 -26.211 -59.582  1.00 74.50           C  
ATOM   2160  C   THR   288     -12.735 -25.108 -58.764  1.00 71.81           C  
ATOM   2161  CB  THR   288     -12.960 -27.467 -59.575  1.00 70.22           C  
ATOM   2162  O   THR   288     -13.325 -24.182 -59.325  1.00 70.26           O  
ATOM   2163  CG2 THR   288     -14.304 -27.194 -60.243  1.00 63.33           C  
ATOM   2164  OG1 THR   288     -12.294 -28.522 -60.280  1.00 66.26           O  
ATOM   2165  N   SER   289     -12.641 -25.174 -57.358  1.00 71.73           N  
ATOM   2166  CA  SER   289     -13.235 -24.163 -56.490  1.00 72.96           C  
ATOM   2167  C   SER   289     -12.554 -22.810 -56.671  1.00 71.20           C  
ATOM   2168  CB  SER   289     -13.147 -24.595 -55.025  1.00 69.40           C  
ATOM   2169  O   SER   289     -13.223 -21.776 -56.726  1.00 71.69           O  
ATOM   2170  OG  SER   289     -11.894 -25.198 -54.753  1.00 65.46           O  
ATOM   2171  N   ALA   290     -11.191 -22.777 -56.782  1.00 70.44           N  
ATOM   2172  CA  ALA   290     -10.475 -21.545 -57.103  1.00 70.50           C  
ATOM   2173  C   ALA   290     -10.979 -20.942 -58.410  1.00 68.22           C  
ATOM   2174  CB  ALA   290      -8.973 -21.810 -57.186  1.00 68.29           C  
ATOM   2175  O   ALA   290     -11.204 -19.732 -58.496  1.00 68.56           O  
ATOM   2176  N   LEU   291     -11.178 -21.890 -59.434  1.00 64.10           N  
ATOM   2177  CA  LEU   291     -11.738 -21.403 -60.690  1.00 64.27           C  
ATOM   2178  C   LEU   291     -13.152 -20.870 -60.483  1.00 61.32           C  
ATOM   2179  CB  LEU   291     -11.748 -22.517 -61.740  1.00 60.45           C  
ATOM   2180  O   LEU   291     -13.525 -19.847 -61.063  1.00 60.50           O  
ATOM   2181  CG  LEU   291     -10.472 -22.681 -62.566  1.00 58.56           C  
ATOM   2182  CD1 LEU   291     -10.327 -24.124 -63.037  1.00 55.41           C  
ATOM   2183  CD2 LEU   291     -10.476 -21.724 -63.753  1.00 55.48           C  
ATOM   2184  N   LEU   292     -13.991 -21.603 -59.640  1.00 64.07           N  
ATOM   2185  CA  LEU   292     -15.363 -21.183 -59.375  1.00 63.71           C  
ATOM   2186  C   LEU   292     -15.388 -19.877 -58.586  1.00 62.93           C  
ATOM   2187  CB  LEU   292     -16.119 -22.270 -58.607  1.00 60.85           C  
ATOM   2188  O   LEU   292     -16.208 -18.998 -58.860  1.00 62.13           O  
ATOM   2189  CG  LEU   292     -16.513 -23.514 -59.406  1.00 59.51           C  
ATOM   2190  CD1 LEU   292     -17.085 -24.580 -58.478  1.00 57.11           C  
ATOM   2191  CD2 LEU   292     -17.514 -23.154 -60.497  1.00 57.39           C  
ATOM   2192  N   ASP   293     -14.470 -19.665 -57.582  1.00 68.50           N  
ATOM   2193  CA  ASP   293     -14.308 -18.432 -56.817  1.00 67.94           C  
ATOM   2194  C   ASP   293     -13.895 -17.274 -57.722  1.00 67.06           C  
ATOM   2195  CB  ASP   293     -13.276 -18.623 -55.703  1.00 65.55           C  
ATOM   2196  O   ASP   293     -14.552 -16.232 -57.745  1.00 66.65           O  
ATOM   2197  CG  ASP   293     -13.232 -17.458 -54.730  1.00 63.98           C  
ATOM   2198  OD1 ASP   293     -14.304 -16.991 -54.287  1.00 67.96           O  
ATOM   2199  OD2 ASP   293     -12.115 -16.999 -54.406  1.00 68.65           O  
ATOM   2200  N   GLU   294     -12.772 -17.510 -58.534  1.00 57.56           N  
ATOM   2201  CA  GLU   294     -12.324 -16.510 -59.499  1.00 56.60           C  
ATOM   2202  C   GLU   294     -13.466 -16.072 -60.411  1.00 55.51           C  
ATOM   2203  CB  GLU   294     -11.162 -17.053 -60.335  1.00 55.43           C  
ATOM   2204  O   GLU   294     -13.591 -14.888 -60.732  1.00 54.87           O  
ATOM   2205  CG  GLU   294     -10.536 -16.020 -61.261  1.00 54.31           C  
ATOM   2206  CD  GLU   294      -9.312 -16.539 -61.999  1.00 55.27           C  
ATOM   2207  OE1 GLU   294      -8.835 -17.651 -61.676  1.00 58.59           O  
ATOM   2208  OE2 GLU   294      -8.826 -15.828 -62.907  1.00 58.59           O  
ATOM   2209  N   TYR   295     -14.377 -17.088 -60.755  1.00 54.88           N  
ATOM   2210  CA  TYR   295     -15.446 -16.832 -61.713  1.00 54.47           C  
ATOM   2211  C   TYR   295     -16.783 -16.652 -61.003  1.00 54.27           C  
ATOM   2212  CB  TYR   295     -15.544 -17.974 -62.729  1.00 52.50           C  
ATOM   2213  O   TYR   295     -17.822 -16.502 -61.651  1.00 52.84           O  
ATOM   2214  CG  TYR   295     -14.420 -17.988 -63.736  1.00 51.51           C  
ATOM   2215  CD1 TYR   295     -14.444 -17.150 -64.849  1.00 50.07           C  
ATOM   2216  CD2 TYR   295     -13.332 -18.840 -63.578  1.00 50.35           C  
ATOM   2217  CE1 TYR   295     -13.411 -17.162 -65.780  1.00 48.04           C  
ATOM   2218  CE2 TYR   295     -12.293 -18.860 -64.503  1.00 45.02           C  
ATOM   2219  OH  TYR   295     -11.317 -18.033 -66.518  1.00 43.66           O  
ATOM   2220  CZ  TYR   295     -12.342 -18.018 -65.599  1.00 51.33           C  
ATOM   2221  N   SER   296     -16.795 -16.677 -59.500  1.00 57.97           N  
ATOM   2222  CA  SER   296     -18.041 -16.606 -58.743  1.00 57.70           C  
ATOM   2223  C   SER   296     -18.918 -15.457 -59.229  1.00 56.78           C  
ATOM   2224  CB  SER   296     -17.752 -16.442 -57.250  1.00 54.57           C  
ATOM   2225  O   SER   296     -20.107 -15.647 -59.496  1.00 55.35           O  
ATOM   2226  OG  SER   296     -17.196 -15.166 -56.983  1.00 53.94           O  
ATOM   2227  N   PRO   297     -18.341 -14.258 -59.469  1.00 52.32           N  
ATOM   2228  CA  PRO   297     -19.257 -13.211 -59.929  1.00 51.01           C  
ATOM   2229  C   PRO   297     -19.923 -13.552 -61.260  1.00 51.65           C  
ATOM   2230  CB  PRO   297     -18.349 -11.987 -60.071  1.00 49.85           C  
ATOM   2231  O   PRO   297     -21.121 -13.316 -61.433  1.00 50.27           O  
ATOM   2232  CG  PRO   297     -17.195 -12.259 -59.160  1.00 48.08           C  
ATOM   2233  CD  PRO   297     -16.923 -13.736 -59.162  1.00 48.15           C  
ATOM   2234  N   ALA   298     -19.162 -14.242 -62.209  1.00 55.06           N  
ATOM   2235  CA  ALA   298     -19.724 -14.718 -63.470  1.00 54.72           C  
ATOM   2236  C   ALA   298     -20.675 -15.889 -63.240  1.00 55.04           C  
ATOM   2237  CB  ALA   298     -18.609 -15.122 -64.432  1.00 53.56           C  
ATOM   2238  O   ALA   298     -21.730 -15.975 -63.873  1.00 54.30           O  
ATOM   2239  N   LEU   299     -20.380 -16.796 -62.350  1.00 59.88           N  
ATOM   2240  CA  LEU   299     -21.263 -17.917 -62.049  1.00 60.06           C  
ATOM   2241  C   LEU   299     -22.592 -17.425 -61.484  1.00 59.69           C  
ATOM   2242  CB  LEU   299     -20.596 -18.873 -61.056  1.00 58.28           C  
ATOM   2243  O   LEU   299     -23.658 -17.840 -61.944  1.00 59.54           O  
ATOM   2244  CG  LEU   299     -20.688 -20.364 -61.384  1.00 57.56           C  
ATOM   2245  CD1 LEU   299     -19.293 -20.962 -61.528  1.00 53.54           C  
ATOM   2246  CD2 LEU   299     -21.483 -21.100 -60.311  1.00 53.83           C  
ATOM   2247  N   PHE   300     -22.450 -16.535 -60.406  1.00 58.16           N  
ATOM   2248  CA  PHE   300     -23.672 -15.962 -59.856  1.00 58.25           C  
ATOM   2249  C   PHE   300     -24.498 -15.295 -60.949  1.00 57.48           C  
ATOM   2250  CB  PHE   300     -23.344 -14.949 -58.754  1.00 55.58           C  
ATOM   2251  O   PHE   300     -25.705 -15.526 -61.051  1.00 56.64           O  
ATOM   2252  CG  PHE   300     -24.548 -14.479 -57.984  1.00 53.58           C  
ATOM   2253  CD1 PHE   300     -24.973 -15.158 -56.848  1.00 49.60           C  
ATOM   2254  CD2 PHE   300     -25.256 -13.357 -58.396  1.00 50.37           C  
ATOM   2255  CE1 PHE   300     -26.087 -14.724 -56.133  1.00 47.95           C  
ATOM   2256  CE2 PHE   300     -26.370 -12.918 -57.686  1.00 48.27           C  
ATOM   2257  CZ  PHE   300     -26.785 -13.604 -56.556  1.00 48.22           C  
ATOM   2258  N   CYS   301     -23.799 -14.601 -61.785  1.00 52.94           N  
ATOM   2259  CA  CYS   301     -24.499 -13.955 -62.889  1.00 54.70           C  
ATOM   2260  C   CYS   301     -25.174 -14.987 -63.785  1.00 52.63           C  
ATOM   2261  CB  CYS   301     -23.531 -13.107 -63.714  1.00 52.09           C  
ATOM   2262  O   CYS   301     -26.331 -14.816 -64.174  1.00 51.89           O  
ATOM   2263  SG  CYS   301     -22.953 -11.625 -62.859  1.00 52.00           S  
ATOM   2264  N   THR   302     -24.437 -16.060 -64.145  1.00 60.14           N  
ATOM   2265  CA  THR   302     -24.944 -17.160 -64.958  1.00 59.50           C  
ATOM   2266  C   THR   302     -26.154 -17.810 -64.293  1.00 60.03           C  
ATOM   2267  CB  THR   302     -23.856 -18.223 -65.200  1.00 58.12           C  
ATOM   2268  O   THR   302     -27.197 -17.986 -64.927  1.00 59.62           O  
ATOM   2269  CG2 THR   302     -24.389 -19.371 -66.051  1.00 57.43           C  
ATOM   2270  OG1 THR   302     -22.747 -17.617 -65.876  1.00 57.43           O  
ATOM   2271  N   ILE   303     -26.113 -18.159 -62.894  1.00 65.89           N  
ATOM   2272  CA  ILE   303     -27.228 -18.785 -62.191  1.00 65.11           C  
ATOM   2273  C   ILE   303     -28.430 -17.845 -62.189  1.00 65.73           C  
ATOM   2274  CB  ILE   303     -26.841 -19.165 -60.744  1.00 63.25           C  
ATOM   2275  O   ILE   303     -29.543 -18.249 -62.536  1.00 66.00           O  
ATOM   2276  CG1 ILE   303     -25.811 -20.300 -60.747  1.00 61.81           C  
ATOM   2277  CG2 ILE   303     -28.084 -19.555 -59.938  1.00 63.47           C  
ATOM   2278  CD1 ILE   303     -25.155 -20.543 -59.394  1.00 61.35           C  
ATOM   2279  N   ARG   304     -28.148 -16.582 -61.887  1.00 59.20           N  
ATOM   2280  CA  ARG   304     -29.255 -15.633 -61.840  1.00 58.17           C  
ATOM   2281  C   ARG   304     -29.885 -15.458 -63.218  1.00 58.40           C  
ATOM   2282  CB  ARG   304     -28.782 -14.279 -61.305  1.00 56.65           C  
ATOM   2283  O   ARG   304     -31.110 -15.493 -63.355  1.00 57.40           O  
ATOM   2284  CG  ARG   304     -29.890 -13.248 -61.172  1.00 54.81           C  
ATOM   2285  CD  ARG   304     -29.396 -11.972 -60.504  1.00 54.89           C  
ATOM   2286  NE  ARG   304     -30.421 -10.932 -60.504  1.00 49.84           N  
ATOM   2287  NH1 ARG   304     -29.441  -9.677 -58.830  1.00 47.51           N  
ATOM   2288  NH2 ARG   304     -31.401  -8.980 -59.792  1.00 44.07           N  
ATOM   2289  CZ  ARG   304     -30.419  -9.865 -59.709  1.00 55.88           C  
ATOM   2290  N   ASN   305     -28.951 -15.279 -64.242  1.00 56.16           N  
ATOM   2291  CA  ASN   305     -29.481 -15.188 -65.598  1.00 56.19           C  
ATOM   2292  C   ASN   305     -30.238 -16.454 -65.990  1.00 56.02           C  
ATOM   2293  CB  ASN   305     -28.356 -14.912 -66.597  1.00 54.79           C  
ATOM   2294  O   ASN   305     -31.273 -16.383 -66.656  1.00 55.72           O  
ATOM   2295  CG  ASN   305     -27.855 -13.482 -66.531  1.00 54.43           C  
ATOM   2296  ND2 ASN   305     -26.667 -13.245 -67.075  1.00 48.45           N  
ATOM   2297  OD1 ASN   305     -28.529 -12.599 -65.996  1.00 53.05           O  
ATOM   2298  N   TYR   306     -29.780 -17.577 -65.582  1.00 62.01           N  
ATOM   2299  CA  TYR   306     -30.474 -18.835 -65.835  1.00 62.07           C  
ATOM   2300  C   TYR   306     -31.819 -18.870 -65.120  1.00 61.81           C  
ATOM   2301  CB  TYR   306     -29.615 -20.022 -65.390  1.00 60.01           C  
ATOM   2302  O   TYR   306     -32.830 -19.267 -65.704  1.00 61.82           O  
ATOM   2303  CG  TYR   306     -29.880 -21.288 -66.168  1.00 59.31           C  
ATOM   2304  CD1 TYR   306     -29.181 -21.567 -67.341  1.00 55.39           C  
ATOM   2305  CD2 TYR   306     -30.828 -22.207 -65.733  1.00 55.60           C  
ATOM   2306  CE1 TYR   306     -29.423 -22.732 -68.062  1.00 52.48           C  
ATOM   2307  CE2 TYR   306     -31.078 -23.375 -66.446  1.00 50.92           C  
ATOM   2308  OH  TYR   306     -30.615 -24.783 -68.317  1.00 48.88           O  
ATOM   2309  CZ  TYR   306     -30.372 -23.629 -67.607  1.00 54.63           C  
ATOM   2310  N   HIS   307     -31.967 -18.465 -63.779  1.00 69.41           N  
ATOM   2311  CA  HIS   307     -33.224 -18.352 -63.048  1.00 68.42           C  
ATOM   2312  C   HIS   307     -34.221 -17.476 -63.798  1.00 68.50           C  
ATOM   2313  CB  HIS   307     -32.980 -17.788 -61.647  1.00 66.49           C  
ATOM   2314  O   HIS   307     -35.375 -17.865 -63.988  1.00 67.91           O  
ATOM   2315  CG  HIS   307     -34.236 -17.500 -60.889  1.00 65.31           C  
ATOM   2316  CD2 HIS   307     -34.948 -18.261 -60.024  1.00 66.76           C  
ATOM   2317  ND1 HIS   307     -34.904 -16.298 -60.985  1.00 69.84           N  
ATOM   2318  CE1 HIS   307     -35.974 -16.333 -60.208  1.00 68.74           C  
ATOM   2319  NE2 HIS   307     -36.024 -17.513 -59.615  1.00 68.55           N  
ATOM   2320  N   ASP   308     -33.667 -16.266 -64.387  1.00 57.89           N  
ATOM   2321  CA  ASP   308     -34.562 -15.335 -65.068  1.00 56.99           C  
ATOM   2322  C   ASP   308     -34.928 -15.843 -66.460  1.00 56.96           C  
ATOM   2323  CB  ASP   308     -33.920 -13.949 -65.166  1.00 55.63           C  
ATOM   2324  O   ASP   308     -36.017 -15.559 -66.964  1.00 56.36           O  
ATOM   2325  CG  ASP   308     -33.791 -13.259 -63.819  1.00 54.40           C  
ATOM   2326  OD1 ASP   308     -34.450 -13.688 -62.848  1.00 55.45           O  
ATOM   2327  OD2 ASP   308     -33.024 -12.275 -63.730  1.00 56.02           O  
ATOM   2328  N   ALA   309     -33.868 -16.614 -66.987  1.00 57.56           N  
ATOM   2329  CA  ALA   309     -34.079 -17.203 -68.306  1.00 57.29           C  
ATOM   2330  C   ALA   309     -34.980 -18.432 -68.221  1.00 57.41           C  
ATOM   2331  CB  ALA   309     -32.741 -17.571 -68.944  1.00 55.63           C  
ATOM   2332  O   ALA   309     -35.772 -18.692 -69.129  1.00 57.31           O  
ATOM   2333  N   ALA   310     -34.954 -19.187 -67.060  1.00 62.66           N  
ATOM   2334  CA  ALA   310     -35.597 -20.495 -66.978  1.00 62.31           C  
ATOM   2335  C   ALA   310     -37.100 -20.384 -67.215  1.00 62.47           C  
ATOM   2336  CB  ALA   310     -35.322 -21.139 -65.621  1.00 60.03           C  
ATOM   2337  O   ALA   310     -37.655 -21.087 -68.063  1.00 62.29           O  
ATOM   2338  N   PRO   311     -37.914 -19.428 -66.546  1.00 60.10           N  
ATOM   2339  CA  PRO   311     -39.336 -19.349 -66.889  1.00 58.91           C  
ATOM   2340  C   PRO   311     -39.572 -18.930 -68.338  1.00 59.57           C  
ATOM   2341  CB  PRO   311     -39.874 -18.292 -65.921  1.00 57.67           C  
ATOM   2342  O   PRO   311     -40.509 -19.412 -68.979  1.00 59.01           O  
ATOM   2343  CG  PRO   311     -38.862 -18.231 -64.822  1.00 56.32           C  
ATOM   2344  CD  PRO   311     -37.522 -18.603 -65.387  1.00 56.36           C  
ATOM   2345  N   LYS   312     -38.663 -17.934 -68.885  1.00 53.96           N  
ATOM   2346  CA  LYS   312     -38.784 -17.519 -70.280  1.00 52.89           C  
ATOM   2347  C   LYS   312     -38.445 -18.667 -71.226  1.00 53.31           C  
ATOM   2348  CB  LYS   312     -37.876 -16.321 -70.563  1.00 52.42           C  
ATOM   2349  O   LYS   312     -39.131 -18.875 -72.229  1.00 52.61           O  
ATOM   2350  CG  LYS   312     -38.246 -15.066 -69.786  1.00 51.22           C  
ATOM   2351  CD  LYS   312     -37.307 -13.911 -70.110  1.00 52.11           C  
ATOM   2352  CE  LYS   312     -37.609 -12.688 -69.254  1.00 48.99           C  
ATOM   2353  NZ  LYS   312     -36.598 -11.607 -69.457  1.00 45.66           N  
ATOM   2354  N   LEU   313     -37.344 -19.398 -70.867  1.00 55.96           N  
ATOM   2355  CA  LEU   313     -37.031 -20.608 -71.618  1.00 56.19           C  
ATOM   2356  C   LEU   313     -38.149 -21.637 -71.483  1.00 55.64           C  
ATOM   2357  CB  LEU   313     -35.708 -21.210 -71.137  1.00 54.95           C  
ATOM   2358  O   LEU   313     -38.581 -22.225 -72.477  1.00 55.22           O  
ATOM   2359  CG  LEU   313     -34.465 -20.858 -71.957  1.00 54.40           C  
ATOM   2360  CD1 LEU   313     -33.257 -20.687 -71.042  1.00 50.71           C  
ATOM   2361  CD2 LEU   313     -34.198 -21.928 -73.010  1.00 50.98           C  
ATOM   2362  N   ALA   314     -38.675 -21.896 -70.272  1.00 57.86           N  
ATOM   2363  CA  ALA   314     -39.801 -22.804 -70.071  1.00 57.63           C  
ATOM   2364  C   ALA   314     -41.006 -22.377 -70.905  1.00 57.67           C  
ATOM   2365  CB  ALA   314     -40.176 -22.868 -68.593  1.00 55.80           C  
ATOM   2366  O   ALA   314     -41.637 -23.206 -71.565  1.00 56.88           O  
ATOM   2367  N   GLY   315     -41.302 -21.029 -70.880  1.00 53.59           N  
ATOM   2368  CA  GLY   315     -42.346 -20.488 -71.734  1.00 53.05           C  
ATOM   2369  C   GLY   315     -42.049 -20.646 -73.214  1.00 53.10           C  
ATOM   2370  O   GLY   315     -42.945 -20.949 -74.003  1.00 52.10           O  
ATOM   2371  N   ALA   316     -40.668 -20.365 -73.570  1.00 52.37           N  
ATOM   2372  CA  ALA   316     -40.275 -20.467 -74.974  1.00 51.77           C  
ATOM   2373  C   ALA   316     -40.194 -21.925 -75.416  1.00 51.77           C  
ATOM   2374  CB  ALA   316     -38.937 -19.769 -75.204  1.00 50.58           C  
ATOM   2375  O   ALA   316     -40.458 -22.243 -76.578  1.00 50.55           O  
ATOM   2376  N   LEU   317     -39.771 -22.733 -74.515  1.00 53.10           N  
ATOM   2377  CA  LEU   317     -39.579 -24.130 -74.887  1.00 52.63           C  
ATOM   2378  C   LEU   317     -40.854 -24.934 -74.656  1.00 52.51           C  
ATOM   2379  CB  LEU   317     -38.424 -24.743 -74.092  1.00 50.59           C  
ATOM   2380  O   LEU   317     -40.880 -26.145 -74.888  1.00 50.70           O  
ATOM   2381  CG  LEU   317     -37.023 -24.226 -74.423  1.00 49.19           C  
ATOM   2382  CD1 LEU   317     -36.001 -24.801 -73.448  1.00 47.38           C  
ATOM   2383  CD2 LEU   317     -36.651 -24.572 -75.861  1.00 48.12           C  
ATOM   2384  N   GLY   318     -42.063 -24.251 -74.369  1.00 52.17           N  
ATOM   2385  CA  GLY   318     -43.433 -24.733 -74.440  1.00 50.90           C  
ATOM   2386  C   GLY   318     -43.759 -25.766 -73.379  1.00 51.72           C  
ATOM   2387  O   GLY   318     -44.651 -26.596 -73.565  1.00 49.11           O  
ATOM   2388  N   GLY   319     -43.144 -25.692 -72.025  1.00 48.82           N  
ATOM   2389  CA  GLY   319     -43.457 -26.665 -70.990  1.00 48.02           C  
ATOM   2390  C   GLY   319     -44.072 -26.041 -69.752  1.00 48.87           C  
ATOM   2391  O   GLY   319     -43.674 -24.951 -69.336  1.00 46.91           O  
ATOM   2392  N   ASN   320     -45.361 -26.008 -69.565  1.00 48.59           N  
ATOM   2393  CA  ASN   320     -46.249 -25.850 -68.418  1.00 48.73           C  
ATOM   2394  C   ASN   320     -45.529 -26.150 -67.106  1.00 48.03           C  
ATOM   2395  CB  ASN   320     -47.481 -26.746 -68.564  1.00 45.87           C  
ATOM   2396  O   ASN   320     -45.357 -27.313 -66.739  1.00 46.86           O  
ATOM   2397  CG  ASN   320     -48.256 -26.470 -69.837  1.00 44.96           C  
ATOM   2398  ND2 ASN   320     -49.176 -27.365 -70.178  1.00 43.71           N  
ATOM   2399  OD1 ASN   320     -48.030 -25.460 -70.510  1.00 46.27           O  
ATOM   2400  N   GLY   321     -44.261 -25.472 -66.847  1.00 46.13           N  
ATOM   2401  CA  GLY   321     -43.651 -25.189 -65.558  1.00 45.19           C  
ATOM   2402  C   GLY   321     -43.015 -26.409 -64.918  1.00 45.95           C  
ATOM   2403  O   GLY   321     -42.167 -26.281 -64.033  1.00 43.96           O  
ATOM   2404  N   TYR   322     -42.928 -27.686 -65.546  1.00 47.83           N  
ATOM   2405  CA  TYR   322     -42.223 -28.838 -64.995  1.00 47.80           C  
ATOM   2406  C   TYR   322     -41.767 -29.780 -66.103  1.00 47.54           C  
ATOM   2407  CB  TYR   322     -43.116 -29.592 -64.004  1.00 43.57           C  
ATOM   2408  O   TYR   322     -41.180 -30.830 -65.832  1.00 44.92           O  
ATOM   2409  CG  TYR   322     -43.458 -28.796 -62.769  1.00 41.42           C  
ATOM   2410  CD1 TYR   322     -42.550 -28.677 -61.719  1.00 36.90           C  
ATOM   2411  CD2 TYR   322     -44.691 -28.163 -62.647  1.00 38.68           C  
ATOM   2412  CE1 TYR   322     -42.862 -27.946 -60.577  1.00 40.55           C  
ATOM   2413  CE2 TYR   322     -45.013 -27.429 -61.510  1.00 42.84           C  
ATOM   2414  OH  TYR   322     -44.408 -26.601 -59.355  1.00 36.83           O  
ATOM   2415  CZ  TYR   322     -44.094 -27.326 -60.483  1.00 35.38           C  
ATOM   2416  N   SER   323     -41.843 -29.505 -67.445  1.00 46.79           N  
ATOM   2417  CA  SER   323     -41.370 -30.478 -68.424  1.00 47.16           C  
ATOM   2418  C   SER   323     -40.609 -29.797 -69.556  1.00 46.63           C  
ATOM   2419  CB  SER   323     -42.541 -31.278 -68.995  1.00 42.75           C  
ATOM   2420  O   SER   323     -41.162 -28.952 -70.264  1.00 44.52           O  
ATOM   2421  OG  SER   323     -43.189 -30.554 -70.027  1.00 41.92           O  
ATOM   2422  N   LEU   324     -39.351 -29.516 -69.363  1.00 46.40           N  
ATOM   2423  CA  LEU   324     -38.377 -29.379 -70.440  1.00 47.61           C  
ATOM   2424  C   LEU   324     -38.344 -30.634 -71.305  1.00 46.73           C  
ATOM   2425  CB  LEU   324     -36.983 -29.102 -69.870  1.00 44.02           C  
ATOM   2426  O   LEU   324     -37.921 -31.698 -70.848  1.00 45.57           O  
ATOM   2427  CG  LEU   324     -36.385 -27.729 -70.180  1.00 43.04           C  
ATOM   2428  CD1 LEU   324     -35.813 -27.101 -68.914  1.00 41.58           C  
ATOM   2429  CD2 LEU   324     -35.312 -27.844 -71.258  1.00 43.03           C  
ATOM   2430  N   LEU   325     -39.236 -30.903 -72.178  1.00 45.34           N  
ATOM   2431  CA  LEU   325     -38.922 -31.695 -73.362  1.00 45.64           C  
ATOM   2432  C   LEU   325     -37.871 -30.998 -74.220  1.00 45.18           C  
ATOM   2433  CB  LEU   325     -40.186 -31.949 -74.188  1.00 42.90           C  
ATOM   2434  O   LEU   325     -38.210 -30.193 -75.091  1.00 43.45           O  
ATOM   2435  CG  LEU   325     -40.833 -33.326 -74.031  1.00 41.51           C  
ATOM   2436  CD1 LEU   325     -42.349 -33.190 -73.928  1.00 39.34           C  
ATOM   2437  CD2 LEU   325     -40.450 -34.233 -75.196  1.00 40.30           C  
ATOM   2438  N   THR   326     -36.763 -30.578 -73.641  1.00 43.90           N  
ATOM   2439  CA  THR   326     -35.674 -30.234 -74.548  1.00 45.05           C  
ATOM   2440  C   THR   326     -35.014 -31.493 -75.102  1.00 44.34           C  
ATOM   2441  CB  THR   326     -34.615 -29.364 -73.845  1.00 41.57           C  
ATOM   2442  O   THR   326     -34.478 -32.305 -74.344  1.00 42.90           O  
ATOM   2443  CG2 THR   326     -35.113 -27.933 -73.662  1.00 39.30           C  
ATOM   2444  OG1 THR   326     -34.321 -29.924 -72.559  1.00 34.63           O  
ATOM   2445  N   ASN   327     -35.444 -32.160 -76.122  1.00 41.94           N  
ATOM   2446  CA  ASN   327     -34.578 -32.797 -77.108  1.00 42.15           C  
ATOM   2447  C   ASN   327     -33.361 -31.934 -77.426  1.00 41.97           C  
ATOM   2448  CB  ASN   327     -35.359 -33.106 -78.388  1.00 39.60           C  
ATOM   2449  O   ASN   327     -33.424 -31.059 -78.291  1.00 40.24           O  
ATOM   2450  CG  ASN   327     -35.756 -34.565 -78.492  1.00 38.27           C  
ATOM   2451  ND2 ASN   327     -36.716 -34.858 -79.361  1.00 35.11           N  
ATOM   2452  OD1 ASN   327     -35.204 -35.423 -77.796  1.00 40.90           O  
ATOM   2453  N   SER   328     -32.623 -31.438 -76.422  1.00 43.94           N  
ATOM   2454  CA  SER   328     -31.343 -30.855 -76.811  1.00 45.59           C  
ATOM   2455  C   SER   328     -30.350 -31.933 -77.232  1.00 44.39           C  
ATOM   2456  CB  SER   328     -30.758 -30.032 -75.663  1.00 41.58           C  
ATOM   2457  O   SER   328     -30.014 -32.818 -76.443  1.00 43.09           O  
ATOM   2458  OG  SER   328     -30.849 -30.740 -74.438  1.00 37.25           O  
ATOM   2459  N   LEU   329     -30.363 -32.488 -78.361  1.00 38.97           N  
ATOM   2460  CA  LEU   329     -29.213 -32.968 -79.121  1.00 40.49           C  
ATOM   2461  C   LEU   329     -27.958 -32.181 -78.761  1.00 39.21           C  
ATOM   2462  CB  LEU   329     -29.482 -32.863 -80.624  1.00 36.94           C  
ATOM   2463  O   LEU   329     -27.827 -31.011 -79.127  1.00 38.05           O  
ATOM   2464  CG  LEU   329     -29.228 -34.126 -81.448  1.00 36.51           C  
ATOM   2465  CD1 LEU   329     -30.537 -34.655 -82.025  1.00 33.67           C  
ATOM   2466  CD2 LEU   329     -28.223 -33.845 -82.560  1.00 34.96           C  
ATOM   2467  N   VAL   330     -27.383 -32.208 -77.561  1.00 44.35           N  
ATOM   2468  CA  VAL   330     -25.965 -31.891 -77.421  1.00 45.29           C  
ATOM   2469  C   VAL   330     -25.182 -32.499 -78.582  1.00 44.71           C  
ATOM   2470  CB  VAL   330     -25.401 -32.397 -76.075  1.00 41.79           C  
ATOM   2471  O   VAL   330     -24.933 -33.706 -78.606  1.00 43.22           O  
ATOM   2472  CG1 VAL   330     -23.943 -31.972 -75.907  1.00 37.72           C  
ATOM   2473  CG2 VAL   330     -26.248 -31.880 -74.913  1.00 38.15           C  
ATOM   2474  N   VAL   331     -25.409 -32.134 -79.729  1.00 38.76           N  
ATOM   2475  CA  VAL   331     -24.369 -32.372 -80.725  1.00 39.00           C  
ATOM   2476  C   VAL   331     -22.995 -32.113 -80.111  1.00 38.86           C  
ATOM   2477  CB  VAL   331     -24.569 -31.488 -81.976  1.00 36.15           C  
ATOM   2478  O   VAL   331     -22.695 -30.990 -79.698  1.00 37.26           O  
ATOM   2479  CG1 VAL   331     -23.577 -31.873 -83.073  1.00 33.95           C  
ATOM   2480  CG2 VAL   331     -26.004 -31.602 -82.486  1.00 34.25           C  
ATOM   2481  N   GLY   332     -22.335 -33.089 -79.346  1.00 39.98           N  
ATOM   2482  CA  GLY   332     -20.889 -33.230 -79.276  1.00 39.90           C  
ATOM   2483  C   GLY   332     -20.179 -32.716 -80.513  1.00 39.95           C  
ATOM   2484  O   GLY   332     -20.040 -33.439 -81.502  1.00 38.44           O  
ATOM   2485  N   VAL   333     -20.448 -31.520 -80.944  1.00 33.70           N  
ATOM   2486  CA  VAL   333     -19.522 -31.019 -81.954  1.00 37.10           C  
ATOM   2487  C   VAL   333     -18.210 -30.603 -81.292  1.00 33.94           C  
ATOM   2488  CB  VAL   333     -20.124 -29.831 -82.737  1.00 32.22           C  
ATOM   2489  O   VAL   333     -18.215 -29.912 -80.271  1.00 33.39           O  
ATOM   2490  CG1 VAL   333     -19.457 -29.692 -84.105  1.00 32.11           C  
ATOM   2491  CG2 VAL   333     -21.634 -30.004 -82.891  1.00 31.47           C  
ATOM   2492  N   GLY   334     -17.194 -31.584 -81.274  1.00 37.66           N  
ATOM   2493  CA  GLY   334     -15.779 -31.318 -81.070  1.00 36.82           C  
ATOM   2494  C   GLY   334     -15.450 -29.837 -81.038  1.00 37.29           C  
ATOM   2495  O   GLY   334     -15.942 -29.068 -81.867  1.00 36.20           O  
ATOM   2496  N   ASN   335     -15.345 -29.309 -79.858  1.00 41.59           N  
ATOM   2497  CA  ASN   335     -14.788 -27.969 -79.713  1.00 43.10           C  
ATOM   2498  C   ASN   335     -13.816 -27.639 -80.842  1.00 42.12           C  
ATOM   2499  CB  ASN   335     -14.095 -27.819 -78.356  1.00 40.20           C  
ATOM   2500  O   ASN   335     -12.720 -28.199 -80.907  1.00 41.70           O  
ATOM   2501  CG  ASN   335     -13.719 -26.384 -78.047  1.00 39.77           C  
ATOM   2502  ND2 ASN   335     -13.136 -26.163 -76.875  1.00 34.90           N  
ATOM   2503  OD1 ASN   335     -13.951 -25.481 -78.855  1.00 40.32           O  
ATOM   2504  N   PRO   336     -14.502 -27.295 -81.975  1.00 37.79           N  
ATOM   2505  CA  PRO   336     -13.501 -26.891 -82.965  1.00 37.76           C  
ATOM   2506  C   PRO   336     -12.649 -25.714 -82.496  1.00 37.90           C  
ATOM   2507  CB  PRO   336     -14.345 -26.502 -84.182  1.00 35.83           C  
ATOM   2508  O   PRO   336     -11.723 -25.298 -83.197  1.00 36.68           O  
ATOM   2509  CG  PRO   336     -15.618 -25.967 -83.608  1.00 34.23           C  
ATOM   2510  CD  PRO   336     -15.926 -26.720 -82.346  1.00 38.42           C  
ATOM   2511  N   TYR   337     -12.915 -25.241 -81.263  1.00 37.36           N  
ATOM   2512  CA  TYR   337     -12.157 -24.051 -80.894  1.00 41.06           C  
ATOM   2513  C   TYR   337     -10.770 -24.424 -80.383  1.00 37.61           C  
ATOM   2514  CB  TYR   337     -12.906 -23.245 -79.828  1.00 36.53           C  
ATOM   2515  O   TYR   337     -10.639 -25.196 -79.431  1.00 37.10           O  
ATOM   2516  CG  TYR   337     -13.087 -21.790 -80.183  1.00 35.96           C  
ATOM   2517  CD1 TYR   337     -12.157 -20.833 -79.783  1.00 35.05           C  
ATOM   2518  CD2 TYR   337     -14.190 -21.368 -80.919  1.00 37.44           C  
ATOM   2519  CE1 TYR   337     -12.322 -19.490 -80.106  1.00 36.19           C  
ATOM   2520  CE2 TYR   337     -14.364 -20.028 -81.248  1.00 37.49           C  
ATOM   2521  OH  TYR   337     -13.594 -17.770 -81.162  1.00 26.97           O  
ATOM   2522  CZ  TYR   337     -13.426 -19.098 -80.839  1.00 35.69           C  
ATOM   2523  N   VAL   338      -9.851 -24.240 -81.269  1.00 41.88           N  
ATOM   2524  CA  VAL   338      -8.472 -23.963 -80.881  1.00 41.06           C  
ATOM   2525  C   VAL   338      -8.386 -22.586 -80.225  1.00 41.53           C  
ATOM   2526  CB  VAL   338      -7.515 -24.037 -82.092  1.00 40.04           C  
ATOM   2527  O   VAL   338      -8.631 -21.567 -80.874  1.00 40.01           O  
ATOM   2528  CG1 VAL   338      -6.066 -23.848 -81.648  1.00 36.64           C  
ATOM   2529  CG2 VAL   338      -7.684 -25.366 -82.825  1.00 37.56           C  
ATOM   2530  N   TYR   339      -8.605 -22.551 -78.944  1.00 43.60           N  
ATOM   2531  CA  TYR   339      -8.344 -21.345 -78.165  1.00 44.27           C  
ATOM   2532  C   TYR   339      -7.092 -20.633 -78.666  1.00 43.83           C  
ATOM   2533  CB  TYR   339      -8.192 -21.686 -76.680  1.00 42.22           C  
ATOM   2534  O   TYR   339      -6.050 -21.262 -78.862  1.00 43.27           O  
ATOM   2535  CG  TYR   339      -9.497 -22.010 -75.995  1.00 41.62           C  
ATOM   2536  CD1 TYR   339     -10.308 -20.999 -75.485  1.00 39.51           C  
ATOM   2537  CD2 TYR   339      -9.921 -23.327 -75.854  1.00 41.71           C  
ATOM   2538  CE1 TYR   339     -11.511 -21.292 -74.851  1.00 40.44           C  
ATOM   2539  CE2 TYR   339     -11.122 -23.632 -75.222  1.00 41.01           C  
ATOM   2540  OH  TYR   339     -13.099 -22.906 -74.098  1.00 32.08           O  
ATOM   2541  CZ  TYR   339     -11.909 -22.610 -74.725  1.00 40.86           C  
ATOM   2542  N   PRO   340      -7.307 -19.475 -79.357  1.00 38.49           N  
ATOM   2543  CA  PRO   340      -6.050 -18.750 -79.560  1.00 38.72           C  
ATOM   2544  C   PRO   340      -5.279 -18.530 -78.260  1.00 38.68           C  
ATOM   2545  CB  PRO   340      -6.505 -17.417 -80.158  1.00 36.99           C  
ATOM   2546  O   PRO   340      -5.883 -18.266 -77.217  1.00 37.70           O  
ATOM   2547  CG  PRO   340      -7.972 -17.355 -79.882  1.00 36.11           C  
ATOM   2548  CD  PRO   340      -8.445 -18.729 -79.505  1.00 40.32           C  
ATOM   2549  N   ASP   341      -3.890 -19.038 -78.123  1.00 38.48           N  
ATOM   2550  CA  ASP   341      -2.899 -18.780 -77.083  1.00 38.38           C  
ATOM   2551  C   ASP   341      -2.971 -17.332 -76.602  1.00 38.36           C  
ATOM   2552  CB  ASP   341      -1.491 -19.095 -77.593  1.00 35.63           C  
ATOM   2553  O   ASP   341      -2.488 -17.009 -75.516  1.00 36.33           O  
ATOM   2554  CG  ASP   341      -1.288 -20.568 -77.903  1.00 33.82           C  
ATOM   2555  OD1 ASP   341      -1.964 -21.420 -77.287  1.00 36.04           O  
ATOM   2556  OD2 ASP   341      -0.443 -20.879 -78.770  1.00 37.24           O  
ATOM   2557  N   ASN   342      -3.762 -16.400 -77.321  1.00 33.50           N  
ATOM   2558  CA  ASN   342      -3.768 -14.954 -77.122  1.00 35.33           C  
ATOM   2559  C   ASN   342      -5.148 -14.451 -76.708  1.00 33.62           C  
ATOM   2560  CB  ASN   342      -3.300 -14.236 -78.390  1.00 30.67           C  
ATOM   2561  O   ASN   342      -5.440 -13.260 -76.823  1.00 31.57           O  
ATOM   2562  CG  ASN   342      -4.058 -14.678 -79.626  1.00 29.06           C  
ATOM   2563  ND2 ASN   342      -4.166 -13.788 -80.605  1.00 26.04           N  
ATOM   2564  OD1 ASN   342      -4.544 -15.810 -79.700  1.00 30.88           O  
ATOM   2565  N   LEU   343      -6.063 -15.402 -76.232  1.00 35.00           N  
ATOM   2566  CA  LEU   343      -7.295 -14.937 -75.604  1.00 35.44           C  
ATOM   2567  C   LEU   343      -6.996 -14.186 -74.311  1.00 35.07           C  
ATOM   2568  CB  LEU   343      -8.230 -16.115 -75.320  1.00 33.75           C  
ATOM   2569  O   LEU   343      -6.148 -14.612 -73.523  1.00 34.03           O  
ATOM   2570  CG  LEU   343      -8.884 -16.771 -76.537  1.00 33.15           C  
ATOM   2571  CD1 LEU   343      -9.622 -18.040 -76.123  1.00 31.56           C  
ATOM   2572  CD2 LEU   343      -9.832 -15.795 -77.225  1.00 33.77           C  
ATOM   2573  N   PRO   344      -7.286 -12.758 -74.295  1.00 31.99           N  
ATOM   2574  CA  PRO   344      -7.127 -12.001 -73.051  1.00 32.16           C  
ATOM   2575  C   PRO   344      -7.626 -12.766 -71.827  1.00 32.11           C  
ATOM   2576  CB  PRO   344      -7.970 -10.746 -73.291  1.00 30.09           C  
ATOM   2577  O   PRO   344      -8.688 -13.392 -71.877  1.00 31.09           O  
ATOM   2578  CG  PRO   344      -8.837 -11.086 -74.460  1.00 28.60           C  
ATOM   2579  CD  PRO   344      -8.242 -12.271 -75.167  1.00 32.43           C  
ATOM   2580  N   ARG   345      -6.715 -13.448 -71.116  1.00 33.09           N  
ATOM   2581  CA  ARG   345      -6.846 -13.802 -69.707  1.00 32.23           C  
ATOM   2582  C   ARG   345      -7.757 -12.820 -68.977  1.00 33.05           C  
ATOM   2583  CB  ARG   345      -5.474 -13.844 -69.032  1.00 30.71           C  
ATOM   2584  O   ARG   345      -7.472 -11.622 -68.927  1.00 31.56           O  
ATOM   2585  CG  ARG   345      -4.569 -14.954 -69.543  1.00 28.79           C  
ATOM   2586  CD  ARG   345      -3.270 -15.033 -68.753  1.00 30.64           C  
ATOM   2587  NE  ARG   345      -2.379 -16.061 -69.283  1.00 26.52           N  
ATOM   2588  NH1 ARG   345      -0.950 -16.049 -67.467  1.00 22.70           N  
ATOM   2589  NH2 ARG   345      -0.556 -17.457 -69.232  1.00 18.82           N  
ATOM   2590  CZ  ARG   345      -1.297 -16.520 -68.660  1.00 25.29           C  
ATOM   2591  N   VAL   346      -9.085 -12.915 -69.345  1.00 31.97           N  
ATOM   2592  CA  VAL   346     -10.151 -12.148 -68.709  1.00 34.79           C  
ATOM   2593  C   VAL   346      -9.979 -12.182 -67.192  1.00 32.35           C  
ATOM   2594  CB  VAL   346     -11.547 -12.684 -69.100  1.00 31.27           C  
ATOM   2595  O   VAL   346      -9.944 -13.257 -66.589  1.00 31.97           O  
ATOM   2596  CG1 VAL   346     -12.487 -11.534 -69.457  1.00 29.60           C  
ATOM   2597  CG2 VAL   346     -11.434 -13.666 -70.264  1.00 29.47           C  
ATOM   2598  N   ASN   347      -8.933 -11.522 -66.711  1.00 30.99           N  
ATOM   2599  CA  ASN   347      -8.740 -11.028 -65.352  1.00 32.08           C  
ATOM   2600  C   ASN   347      -9.955 -10.246 -64.861  1.00 31.10           C  
ATOM   2601  CB  ASN   347      -7.482 -10.162 -65.269  1.00 28.82           C  
ATOM   2602  O   ASN   347     -10.268  -9.180 -65.393  1.00 30.11           O  
ATOM   2603  CG  ASN   347      -6.290 -10.914 -64.708  1.00 27.32           C  
ATOM   2604  ND2 ASN   347      -5.096 -10.375 -64.920  1.00 21.03           N  
ATOM   2605  OD1 ASN   347      -6.443 -11.971 -64.090  1.00 26.65           O  
ATOM   2606  N   ALA   348     -11.051 -11.008 -64.559  1.00 33.58           N  
ATOM   2607  CA  ALA   348     -12.170 -10.521 -63.757  1.00 34.01           C  
ATOM   2608  C   ALA   348     -11.675  -9.770 -62.524  1.00 33.77           C  
ATOM   2609  CB  ALA   348     -13.073 -11.681 -63.343  1.00 31.94           C  
ATOM   2610  O   ALA   348     -11.009 -10.350 -61.663  1.00 32.81           O  
ATOM   2611  N   LYS   349     -10.900  -8.660 -62.701  1.00 31.50           N  
ATOM   2612  CA  LYS   349     -10.502  -7.573 -61.811  1.00 31.13           C  
ATOM   2613  C   LYS   349     -11.721  -6.827 -61.276  1.00 31.65           C  
ATOM   2614  CB  LYS   349      -9.568  -6.602 -62.534  1.00 29.26           C  
ATOM   2615  O   LYS   349     -12.456  -6.200 -62.041  1.00 30.39           O  
ATOM   2616  CG  LYS   349      -8.143  -7.112 -62.687  1.00 27.72           C  
ATOM   2617  CD  LYS   349      -7.243  -6.069 -63.338  1.00 30.52           C  
ATOM   2618  CE  LYS   349      -5.825  -6.592 -63.526  1.00 25.33           C  
ATOM   2619  NZ  LYS   349      -4.944  -5.579 -64.181  1.00 26.75           N  
ATOM   2620  N   GLY   350     -12.506  -7.445 -60.256  1.00 33.68           N  
ATOM   2621  CA  GLY   350     -13.194  -6.890 -59.101  1.00 33.01           C  
ATOM   2622  C   GLY   350     -12.720  -5.496 -58.738  1.00 33.82           C  
ATOM   2623  O   GLY   350     -11.629  -5.329 -58.189  1.00 32.06           O  
ATOM   2624  N   GLY   351     -13.103  -4.398 -59.431  1.00 32.42           N  
ATOM   2625  CA  GLY   351     -12.832  -2.988 -59.202  1.00 32.08           C  
ATOM   2626  C   GLY   351     -13.696  -2.385 -58.111  1.00 32.58           C  
ATOM   2627  O   GLY   351     -14.748  -2.930 -57.771  1.00 31.16           O  
ATOM   2628  N   PRO   352     -13.409  -1.590 -57.183  1.00 30.22           N  
ATOM   2629  CA  PRO   352     -14.057  -0.603 -56.316  1.00 29.64           C  
ATOM   2630  C   PRO   352     -14.869   0.427 -57.099  1.00 30.26           C  
ATOM   2631  CB  PRO   352     -12.881   0.062 -55.598  1.00 27.22           C  
ATOM   2632  O   PRO   352     -15.768   1.063 -56.542  1.00 28.19           O  
ATOM   2633  CG  PRO   352     -11.663  -0.565 -56.196  1.00 26.17           C  
ATOM   2634  CD  PRO   352     -12.101  -1.617 -57.175  1.00 28.92           C  
ATOM   2635  N   GLU   353     -15.224   0.186 -58.444  1.00 30.44           N  
ATOM   2636  CA  GLU   353     -16.040   1.243 -59.035  1.00 30.13           C  
ATOM   2637  C   GLU   353     -17.391   0.704 -59.496  1.00 30.72           C  
ATOM   2638  CB  GLU   353     -15.307   1.897 -60.208  1.00 28.15           C  
ATOM   2639  O   GLU   353     -18.154   1.410 -60.159  1.00 29.18           O  
ATOM   2640  CG  GLU   353     -13.996   2.565 -59.819  1.00 26.99           C  
ATOM   2641  CD  GLU   353     -13.259   3.175 -61.001  1.00 31.10           C  
ATOM   2642  OE1 GLU   353     -13.736   3.038 -62.150  1.00 31.14           O  
ATOM   2643  OE2 GLU   353     -12.195   3.793 -60.776  1.00 20.74           O  
ATOM   2644  N   GLY   354     -18.192  -0.405 -58.947  1.00 31.36           N  
ATOM   2645  CA  GLY   354     -19.618  -0.609 -58.744  1.00 30.73           C  
ATOM   2646  C   GLY   354     -20.361  -0.944 -60.023  1.00 31.47           C  
ATOM   2647  O   GLY   354     -21.594  -0.974 -60.041  1.00 29.88           O  
ATOM   2648  N   ARG   355     -19.741  -1.567 -61.135  1.00 31.23           N  
ATOM   2649  CA  ARG   355     -20.299  -1.855 -62.453  1.00 33.02           C  
ATOM   2650  C   ARG   355     -19.741  -3.159 -63.011  1.00 31.47           C  
ATOM   2651  CB  ARG   355     -20.012  -0.705 -63.421  1.00 29.09           C  
ATOM   2652  O   ARG   355     -18.608  -3.199 -63.494  1.00 30.58           O  
ATOM   2653  CG  ARG   355     -20.781   0.569 -63.110  1.00 28.71           C  
ATOM   2654  CD  ARG   355     -20.569   1.632 -64.179  1.00 33.29           C  
ATOM   2655  NE  ARG   355     -21.295   2.860 -63.870  1.00 27.90           N  
ATOM   2656  NH1 ARG   355     -20.570   4.004 -65.742  1.00 25.89           N  
ATOM   2657  NH2 ARG   355     -21.976   5.021 -64.244  1.00 21.80           N  
ATOM   2658  CZ  ARG   355     -21.279   3.959 -64.619  1.00 25.35           C  
ATOM   2659  N   PRO   356     -20.245  -4.526 -62.854  1.00 34.61           N  
ATOM   2660  CA  PRO   356     -20.884  -5.706 -63.441  1.00 34.79           C  
ATOM   2661  C   PRO   356     -22.267  -5.981 -62.856  1.00 34.67           C  
ATOM   2662  CB  PRO   356     -19.912  -6.839 -63.101  1.00 32.27           C  
ATOM   2663  O   PRO   356     -22.400  -6.184 -61.646  1.00 33.29           O  
ATOM   2664  CG  PRO   356     -18.874  -6.203 -62.233  1.00 29.73           C  
ATOM   2665  CD  PRO   356     -19.163  -4.733 -62.142  1.00 32.99           C  
ATOM   2666  N   GLY   357     -23.168  -5.076 -62.909  1.00 34.34           N  
ATOM   2667  CA  GLY   357     -24.601  -5.134 -62.666  1.00 33.91           C  
ATOM   2668  C   GLY   357     -25.261  -6.354 -63.280  1.00 34.38           C  
ATOM   2669  O   GLY   357     -25.104  -6.616 -64.474  1.00 32.25           O  
ATOM   2670  N   CYS   358     -25.141  -7.500 -62.754  1.00 38.17           N  
ATOM   2671  CA  CYS   358     -26.228  -8.450 -62.961  1.00 41.65           C  
ATOM   2672  C   CYS   358     -27.575  -7.738 -63.004  1.00 38.42           C  
ATOM   2673  CB  CYS   358     -26.235  -9.506 -61.855  1.00 36.96           C  
ATOM   2674  O   CYS   358     -28.624  -8.384 -63.008  1.00 36.63           O  
ATOM   2675  SG  CYS   358     -24.706 -10.461 -61.753  1.00 28.04           S  
ATOM   2676  N   TRP   359     -27.532  -6.366 -62.972  1.00 32.58           N  
ATOM   2677  CA  TRP   359     -28.712  -5.515 -62.858  1.00 38.47           C  
ATOM   2678  C   TRP   359     -29.239  -5.128 -64.236  1.00 34.54           C  
ATOM   2679  CB  TRP   359     -28.391  -4.255 -62.049  1.00 32.77           C  
ATOM   2680  O   TRP   359     -30.212  -4.378 -64.347  1.00 32.27           O  
ATOM   2681  CG  TRP   359     -27.754  -4.531 -60.720  1.00 31.62           C  
ATOM   2682  CD1 TRP   359     -26.423  -4.460 -60.413  1.00 21.47           C  
ATOM   2683  CD2 TRP   359     -28.422  -4.927 -59.519  1.00 10.41           C  
ATOM   2684  CE2 TRP   359     -27.433  -5.078 -58.521  1.00  8.34           C  
ATOM   2685  CE3 TRP   359     -29.762  -5.169 -59.188  1.00 17.69           C  
ATOM   2686  NE1 TRP   359     -26.224  -4.788 -59.092  1.00 18.12           N  
ATOM   2687  CH2 TRP   359     -29.063  -5.691 -56.917  1.00 15.71           C  
ATOM   2688  CZ2 TRP   359     -27.744  -5.461 -57.214  1.00 16.08           C  
ATOM   2689  CZ3 TRP   359     -30.069  -5.549 -57.887  1.00 16.63           C  
ATOM   2690  N   GLN   360     -28.643  -5.622 -65.290  1.00 37.09           N  
ATOM   2691  CA  GLN   360     -29.478  -5.190 -66.406  1.00 37.65           C  
ATOM   2692  C   GLN   360     -30.711  -6.078 -66.545  1.00 37.23           C  
ATOM   2693  CB  GLN   360     -28.677  -5.195 -67.709  1.00 36.05           C  
ATOM   2694  O   GLN   360     -30.607  -7.305 -66.503  1.00 35.81           O  
ATOM   2695  CG  GLN   360     -27.588  -4.133 -67.766  1.00 34.48           C  
ATOM   2696  CD  GLN   360     -27.477  -3.478 -69.129  1.00 37.60           C  
ATOM   2697  NE2 GLN   360     -26.789  -2.343 -69.188  1.00 32.81           N  
ATOM   2698  OE1 GLN   360     -28.005  -3.988 -70.123  1.00 38.27           O  
ATOM   2699  N   PRO   361     -31.891  -5.641 -65.856  1.00 36.14           N  
ATOM   2700  CA  PRO   361     -33.016  -6.321 -66.502  1.00 34.90           C  
ATOM   2701  C   PRO   361     -32.697  -6.764 -67.928  1.00 36.10           C  
ATOM   2702  CB  PRO   361     -34.121  -5.262 -66.492  1.00 34.33           C  
ATOM   2703  O   PRO   361     -31.970  -6.071 -68.645  1.00 34.24           O  
ATOM   2704  CG  PRO   361     -33.441  -4.005 -66.055  1.00 32.15           C  
ATOM   2705  CD  PRO   361     -32.040  -4.342 -65.632  1.00 34.34           C  
ATOM   2706  N   ILE   362     -32.480  -7.982 -68.004  1.00 34.85           N  
ATOM   2707  CA  ILE   362     -32.782  -8.278 -69.400  1.00 34.40           C  
ATOM   2708  C   ILE   362     -33.732  -7.220 -69.958  1.00 34.90           C  
ATOM   2709  CB  ILE   362     -33.396  -9.687 -69.559  1.00 33.64           C  
ATOM   2710  O   ILE   362     -34.876  -7.107 -69.511  1.00 33.39           O  
ATOM   2711  CG1 ILE   362     -32.453 -10.748 -68.979  1.00 31.16           C  
ATOM   2712  CG2 ILE   362     -33.709  -9.977 -71.029  1.00 31.49           C  
ATOM   2713  CD1 ILE   362     -33.032 -12.157 -68.980  1.00 29.50           C  
ATOM   2714  N   THR   363     -33.386  -5.832 -69.855  1.00 29.41           N  
ATOM   2715  CA  THR   363     -34.209  -4.919 -70.641  1.00 29.62           C  
ATOM   2716  C   THR   363     -34.747  -5.613 -71.888  1.00 29.45           C  
ATOM   2717  CB  THR   363     -33.415  -3.664 -71.050  1.00 27.26           C  
ATOM   2718  O   THR   363     -34.060  -6.440 -72.491  1.00 27.89           O  
ATOM   2719  CG2 THR   363     -33.015  -2.844 -69.829  1.00 25.28           C  
ATOM   2720  OG1 THR   363     -32.232  -4.063 -71.753  1.00 17.33           O  
ATOM   2721  N   ARG   364     -36.109  -5.835 -71.890  1.00 27.06           N  
ATOM   2722  CA  ARG   364     -37.237  -5.828 -72.817  1.00 27.56           C  
ATOM   2723  C   ARG   364     -36.771  -5.566 -74.245  1.00 27.25           C  
ATOM   2724  CB  ARG   364     -38.268  -4.777 -72.400  1.00 24.32           C  
ATOM   2725  O   ARG   364     -36.241  -4.493 -74.543  1.00 25.45           O  
ATOM   2726  CG  ARG   364     -39.262  -5.268 -71.360  1.00 23.43           C  
ATOM   2727  CD  ARG   364     -40.338  -4.230 -71.073  1.00 22.68           C  
ATOM   2728  NE  ARG   364     -41.275  -4.692 -70.054  1.00  9.35           N  
ATOM   2729  NH1 ARG   364     -42.555  -2.769 -70.064  1.00  9.52           N  
ATOM   2730  NH2 ARG   364     -43.097  -4.505 -68.668  1.00  7.70           N  
ATOM   2731  CZ  ARG   364     -42.307  -3.987 -69.597  1.00 12.01           C  
ATOM   2732  N   ASP   365     -35.607  -6.235 -74.651  1.00 27.80           N  
ATOM   2733  CA  ASP   365     -35.606  -6.572 -76.072  1.00 29.77           C  
ATOM   2734  C   ASP   365     -34.799  -7.842 -76.334  1.00 27.96           C  
ATOM   2735  CB  ASP   365     -35.046  -5.413 -76.898  1.00 25.51           C  
ATOM   2736  O   ASP   365     -33.571  -7.834 -76.234  1.00 26.62           O  
ATOM   2737  CG  ASP   365     -36.051  -4.850 -77.888  1.00 24.34           C  
ATOM   2738  OD1 ASP   365     -37.076  -5.512 -78.159  1.00 12.99           O  
ATOM   2739  OD2 ASP   365     -35.814  -3.736 -78.404  1.00 12.95           O  
ATOM   2740  N   LEU   366     -35.119  -8.894 -75.540  1.00 32.33           N  
ATOM   2741  CA  LEU   366     -34.813 -10.196 -76.122  1.00 31.24           C  
ATOM   2742  C   LEU   366     -35.189 -10.232 -77.599  1.00 32.34           C  
ATOM   2743  CB  LEU   366     -35.549 -11.306 -75.368  1.00 30.19           C  
ATOM   2744  O   LEU   366     -35.009 -11.255 -78.265  1.00 30.63           O  
ATOM   2745  CG  LEU   366     -35.112 -11.550 -73.923  1.00 29.03           C  
ATOM   2746  CD1 LEU   366     -36.051 -12.543 -73.245  1.00 26.44           C  
ATOM   2747  CD2 LEU   366     -33.672 -12.051 -73.877  1.00 29.62           C  
ATOM   2748  N   TRP   367     -35.396  -9.192 -78.316  1.00 20.43           N  
ATOM   2749  CA  TRP   367     -35.619  -9.181 -79.758  1.00 29.57           C  
ATOM   2750  C   TRP   367     -34.561  -8.342 -80.467  1.00 25.07           C  
ATOM   2751  CB  TRP   367     -37.016  -8.644 -80.082  1.00 23.34           C  
ATOM   2752  O   TRP   367     -34.256  -7.226 -80.039  1.00 23.71           O  
ATOM   2753  CG  TRP   367     -37.482  -8.959 -81.472  1.00 21.47           C  
ATOM   2754  CD1 TRP   367     -37.281  -8.211 -82.598  1.00  7.88           C  
ATOM   2755  CD2 TRP   367     -38.233 -10.107 -81.881  1.00  7.73           C  
ATOM   2756  CE2 TRP   367     -38.452  -9.989 -83.272  1.00  7.85           C  
ATOM   2757  CE3 TRP   367     -38.742 -11.225 -81.207  1.00 17.52           C  
ATOM   2758  NE1 TRP   367     -37.862  -8.824 -83.684  1.00 17.99           N  
ATOM   2759  CH2 TRP   367     -39.646 -12.032 -83.316  1.00 15.81           C  
ATOM   2760  CZ2 TRP   367     -39.159 -10.948 -84.000  1.00 15.94           C  
ATOM   2761  CZ3 TRP   367     -39.445 -12.178 -81.933  1.00 16.72           C  
ATOM   2762  N   PRO   368     -33.710  -9.126 -81.280  1.00 33.66           N  
ATOM   2763  CA  PRO   368     -33.490 -10.395 -81.979  1.00 32.47           C  
ATOM   2764  C   PRO   368     -32.308 -11.182 -81.417  1.00 33.85           C  
ATOM   2765  CB  PRO   368     -33.220  -9.960 -83.422  1.00 30.77           C  
ATOM   2766  O   PRO   368     -31.167 -10.969 -81.833  1.00 32.48           O  
ATOM   2767  CG  PRO   368     -32.572  -8.618 -83.301  1.00 28.83           C  
ATOM   2768  CD  PRO   368     -33.075  -7.957 -82.050  1.00 32.85           C  
ATOM   2769  N   PHE   369     -32.175 -11.264 -80.097  1.00 30.82           N  
ATOM   2770  CA  PHE   369     -30.831 -11.757 -79.823  1.00 33.00           C  
ATOM   2771  C   PHE   369     -30.863 -13.230 -79.433  1.00 31.22           C  
ATOM   2772  CB  PHE   369     -30.170 -10.934 -78.712  1.00 29.46           C  
ATOM   2773  O   PHE   369     -31.608 -13.623 -78.533  1.00 30.85           O  
ATOM   2774  CG  PHE   369     -29.399  -9.744 -79.215  1.00 28.63           C  
ATOM   2775  CD1 PHE   369     -28.088  -9.883 -79.654  1.00 27.16           C  
ATOM   2776  CD2 PHE   369     -29.985  -8.486 -79.249  1.00 29.49           C  
ATOM   2777  CE1 PHE   369     -27.371  -8.783 -80.120  1.00 27.22           C  
ATOM   2778  CE2 PHE   369     -29.276  -7.382 -79.713  1.00 29.23           C  
ATOM   2779  CZ  PHE   369     -27.968  -7.532 -80.148  1.00 27.27           C  
ATOM   2780  N   PRO   370     -30.523 -14.093 -80.229  1.00 35.68           N  
ATOM   2781  CA  PRO   370     -30.133 -15.496 -80.069  1.00 35.14           C  
ATOM   2782  C   PRO   370     -28.834 -15.661 -79.284  1.00 35.80           C  
ATOM   2783  CB  PRO   370     -29.964 -15.981 -81.512  1.00 32.93           C  
ATOM   2784  O   PRO   370     -28.450 -16.784 -78.946  1.00 34.29           O  
ATOM   2785  CG  PRO   370     -29.624 -14.751 -82.291  1.00 30.84           C  
ATOM   2786  CD  PRO   370     -30.233 -13.565 -81.599  1.00 34.37           C  
ATOM   2787  N   TYR   371     -28.268 -14.475 -78.651  1.00 35.43           N  
ATOM   2788  CA  TYR   371     -26.937 -14.720 -78.108  1.00 36.78           C  
ATOM   2789  C   TYR   371     -26.757 -14.016 -76.768  1.00 35.55           C  
ATOM   2790  CB  TYR   371     -25.860 -14.253 -79.092  1.00 33.01           C  
ATOM   2791  O   TYR   371     -27.083 -12.835 -76.632  1.00 34.49           O  
ATOM   2792  CG  TYR   371     -26.067 -14.755 -80.501  1.00 30.71           C  
ATOM   2793  CD1 TYR   371     -25.671 -16.038 -80.869  1.00 28.61           C  
ATOM   2794  CD2 TYR   371     -26.657 -13.946 -81.466  1.00 30.55           C  
ATOM   2795  CE1 TYR   371     -25.858 -16.504 -82.167  1.00 30.07           C  
ATOM   2796  CE2 TYR   371     -26.848 -14.401 -82.766  1.00 31.65           C  
ATOM   2797  OH  TYR   371     -26.634 -16.135 -84.392  1.00 24.71           O  
ATOM   2798  CZ  TYR   371     -26.447 -15.679 -83.106  1.00 29.00           C  
ATOM   2799  N   LEU   372     -26.881 -14.690 -75.729  1.00 35.48           N  
ATOM   2800  CA  LEU   372     -26.316 -14.628 -74.385  1.00 36.60           C  
ATOM   2801  C   LEU   372     -24.832 -14.282 -74.435  1.00 35.61           C  
ATOM   2802  CB  LEU   372     -26.519 -15.959 -73.656  1.00 33.79           C  
ATOM   2803  O   LEU   372     -23.997 -15.150 -74.700  1.00 34.92           O  
ATOM   2804  CG  LEU   372     -27.600 -15.982 -72.574  1.00 31.91           C  
ATOM   2805  CD1 LEU   372     -28.382 -17.289 -72.635  1.00 29.12           C  
ATOM   2806  CD2 LEU   372     -26.980 -15.788 -71.195  1.00 31.33           C  
ATOM   2807  N   VAL   373     -24.397 -13.288 -75.219  1.00 35.73           N  
ATOM   2808  CA  VAL   373     -23.053 -12.820 -74.895  1.00 36.41           C  
ATOM   2809  C   VAL   373     -23.093 -11.972 -73.626  1.00 35.72           C  
ATOM   2810  CB  VAL   373     -22.438 -12.011 -76.058  1.00 34.24           C  
ATOM   2811  O   VAL   373     -23.800 -10.962 -73.569  1.00 34.49           O  
ATOM   2812  CG1 VAL   373     -20.972 -11.687 -75.774  1.00 31.52           C  
ATOM   2813  CG2 VAL   373     -22.574 -12.778 -77.372  1.00 31.76           C  
ATOM   2814  N   MET   374     -23.138 -12.542 -72.521  1.00 35.90           N  
ATOM   2815  CA  MET   374     -22.752 -11.981 -71.230  1.00 37.20           C  
ATOM   2816  C   MET   374     -21.654 -10.935 -71.398  1.00 36.05           C  
ATOM   2817  CB  MET   374     -22.282 -13.085 -70.282  1.00 34.70           C  
ATOM   2818  O   MET   374     -20.572 -11.240 -71.902  1.00 35.23           O  
ATOM   2819  CG  MET   374     -23.409 -13.949 -69.740  1.00 32.93           C  
ATOM   2820  SD  MET   374     -22.918 -14.886 -68.241  1.00 40.81           S  
ATOM   2821  CE  MET   374     -21.769 -16.084 -68.974  1.00 31.79           C  
ATOM   2822  N   ASP   375     -21.982  -9.776 -72.049  1.00 35.80           N  
ATOM   2823  CA  ASP   375     -21.117  -8.623 -71.825  1.00 36.58           C  
ATOM   2824  C   ASP   375     -20.614  -8.586 -70.383  1.00 35.79           C  
ATOM   2825  CB  ASP   375     -21.855  -7.325 -72.157  1.00 34.46           C  
ATOM   2826  O   ASP   375     -21.402  -8.423 -69.449  1.00 34.38           O  
ATOM   2827  CG  ASP   375     -20.960  -6.100 -72.093  1.00 32.78           C  
ATOM   2828  OD1 ASP   375     -19.763  -6.236 -71.758  1.00 32.12           O  
ATOM   2829  OD2 ASP   375     -21.457  -4.988 -72.376  1.00 31.61           O  
ATOM   2830  N   THR   376     -19.532  -9.373 -70.161  1.00 36.62           N  
ATOM   2831  CA  THR   376     -18.746  -9.420 -68.933  1.00 36.38           C  
ATOM   2832  C   THR   376     -18.107  -8.065 -68.647  1.00 36.68           C  
ATOM   2833  CB  THR   376     -17.652 -10.501 -69.011  1.00 34.74           C  
ATOM   2834  O   THR   376     -17.320  -7.929 -67.708  1.00 35.20           O  
ATOM   2835  CG2 THR   376     -18.261 -11.892 -69.146  1.00 32.74           C  
ATOM   2836  OG1 THR   376     -16.816 -10.245 -70.147  1.00 32.49           O  
ATOM   2837  N   GLY   377     -18.558  -6.903 -69.412  1.00 32.91           N  
ATOM   2838  CA  GLY   377     -18.001  -5.569 -69.250  1.00 33.46           C  
ATOM   2839  C   GLY   377     -16.522  -5.496 -69.583  1.00 32.91           C  
ATOM   2840  O   GLY   377     -15.900  -4.442 -69.440  1.00 31.23           O  
ATOM   2841  N   ALA   378     -15.887  -6.589 -70.036  1.00 34.07           N  
ATOM   2842  CA  ALA   378     -14.478  -6.511 -70.413  1.00 34.89           C  
ATOM   2843  C   ALA   378     -14.323  -6.360 -71.924  1.00 34.08           C  
ATOM   2844  CB  ALA   378     -13.727  -7.748 -69.926  1.00 31.48           C  
ATOM   2845  O   ALA   378     -13.202  -6.316 -72.438  1.00 32.08           O  
ATOM   2846  N   SER   379     -15.375  -5.994 -72.555  1.00 34.96           N  
ATOM   2847  CA  SER   379     -15.120  -5.687 -73.959  1.00 36.17           C  
ATOM   2848  C   SER   379     -14.977  -4.184 -74.178  1.00 35.10           C  
ATOM   2849  CB  SER   379     -16.242  -6.235 -74.841  1.00 33.57           C  
ATOM   2850  O   SER   379     -15.823  -3.404 -73.736  1.00 33.99           O  
ATOM   2851  OG  SER   379     -16.319  -5.517 -76.061  1.00 29.57           O  
ATOM   2852  N   ILE   380     -13.735  -3.598 -74.103  1.00 32.86           N  
ATOM   2853  CA  ILE   380     -13.351  -2.266 -74.559  1.00 33.33           C  
ATOM   2854  C   ILE   380     -13.879  -2.031 -75.972  1.00 32.87           C  
ATOM   2855  CB  ILE   380     -11.818  -2.075 -74.521  1.00 30.44           C  
ATOM   2856  O   ILE   380     -13.967  -0.888 -76.427  1.00 30.75           O  
ATOM   2857  CG1 ILE   380     -11.166  -3.164 -73.661  1.00 28.22           C  
ATOM   2858  CG2 ILE   380     -11.460  -0.680 -74.002  1.00 27.79           C  
ATOM   2859  CD1 ILE   380      -9.644  -3.148 -73.691  1.00 25.90           C  
ATOM   2860  N   ALA   381     -14.666  -2.949 -76.521  1.00 33.89           N  
ATOM   2861  CA  ALA   381     -15.257  -2.570 -77.801  1.00 33.78           C  
ATOM   2862  C   ALA   381     -16.781  -2.599 -77.732  1.00 33.86           C  
ATOM   2863  CB  ALA   381     -14.760  -3.493 -78.911  1.00 31.93           C  
ATOM   2864  O   ALA   381     -17.366  -3.530 -77.174  1.00 32.43           O  
ATOM   2865  N   PRO   382     -17.405  -1.454 -77.422  1.00 34.27           N  
ATOM   2866  CA  PRO   382     -18.778  -1.424 -77.930  1.00 33.45           C  
ATOM   2867  C   PRO   382     -19.016  -2.437 -79.047  1.00 34.17           C  
ATOM   2868  CB  PRO   382     -18.932   0.007 -78.449  1.00 31.77           C  
ATOM   2869  O   PRO   382     -18.368  -2.370 -80.095  1.00 32.13           O  
ATOM   2870  CG  PRO   382     -17.534   0.476 -78.696  1.00 29.30           C  
ATOM   2871  CD  PRO   382     -16.598  -0.356 -77.866  1.00 32.25           C  
ATOM   2872  N   TYR   383     -18.936  -3.798 -78.809  1.00 36.23           N  
ATOM   2873  CA  TYR   383     -19.431  -4.608 -79.916  1.00 37.38           C  
ATOM   2874  C   TYR   383     -20.781  -4.097 -80.405  1.00 36.40           C  
ATOM   2875  CB  TYR   383     -19.550  -6.077 -79.496  1.00 34.01           C  
ATOM   2876  O   TYR   383     -21.824  -4.663 -80.071  1.00 34.57           O  
ATOM   2877  CG  TYR   383     -18.264  -6.854 -79.637  1.00 31.97           C  
ATOM   2878  CD1 TYR   383     -17.883  -7.391 -80.865  1.00 30.28           C  
ATOM   2879  CD2 TYR   383     -17.428  -7.055 -78.544  1.00 32.97           C  
ATOM   2880  CE1 TYR   383     -16.700  -8.111 -80.999  1.00 32.89           C  
ATOM   2881  CE2 TYR   383     -16.243  -7.772 -78.667  1.00 33.84           C  
ATOM   2882  OH  TYR   383     -14.715  -9.006 -80.024  1.00 26.25           O  
ATOM   2883  CZ  TYR   383     -15.888  -8.295 -79.896  1.00 31.66           C  
ATOM   2884  N   ASN   384     -21.005  -2.658 -80.353  1.00 33.29           N  
ATOM   2885  CA  ASN   384     -22.126  -2.095 -81.098  1.00 35.12           C  
ATOM   2886  C   ASN   384     -21.821  -2.012 -82.591  1.00 33.31           C  
ATOM   2887  CB  ASN   384     -22.493  -0.713 -80.553  1.00 30.37           C  
ATOM   2888  O   ASN   384     -22.594  -1.431 -83.355  1.00 30.72           O  
ATOM   2889  CG  ASN   384     -23.274  -0.786 -79.255  1.00 28.87           C  
ATOM   2890  ND2 ASN   384     -23.321   0.325 -78.529  1.00 20.47           N  
ATOM   2891  OD1 ASN   384     -23.829  -1.832 -78.908  1.00 29.55           O  
ATOM   2892  N   HIS   385     -20.949  -3.019 -83.106  1.00 33.18           N  
ATOM   2893  CA  HIS   385     -21.116  -2.817 -84.541  1.00 35.63           C  
ATOM   2894  C   HIS   385     -21.287  -4.147 -85.268  1.00 33.31           C  
ATOM   2895  CB  HIS   385     -19.923  -2.054 -85.117  1.00 30.59           C  
ATOM   2896  O   HIS   385     -20.389  -4.992 -85.244  1.00 31.15           O  
ATOM   2897  CG  HIS   385     -20.238  -0.639 -85.489  1.00 29.02           C  
ATOM   2898  CD2 HIS   385     -19.507   0.494 -85.372  1.00 28.40           C  
ATOM   2899  ND1 HIS   385     -21.439  -0.269 -86.053  1.00 17.05           N  
ATOM   2900  CE1 HIS   385     -21.433   1.036 -86.270  1.00 25.47           C  
ATOM   2901  NE2 HIS   385     -20.272   1.523 -85.865  1.00 23.10           N  
ATOM   2902  N   PHE   386     -22.488  -4.710 -85.251  1.00 36.25           N  
ATOM   2903  CA  PHE   386     -23.061  -5.478 -86.350  1.00 37.86           C  
ATOM   2904  C   PHE   386     -23.016  -4.683 -87.648  1.00 36.38           C  
ATOM   2905  CB  PHE   386     -24.505  -5.881 -86.030  1.00 33.70           C  
ATOM   2906  O   PHE   386     -23.478  -3.541 -87.699  1.00 34.28           O  
ATOM   2907  CG  PHE   386     -24.620  -7.179 -85.278  1.00 32.63           C  
ATOM   2908  CD1 PHE   386     -24.649  -8.392 -85.957  1.00 31.17           C  
ATOM   2909  CD2 PHE   386     -24.701  -7.187 -83.892  1.00 33.55           C  
ATOM   2910  CE1 PHE   386     -24.756  -9.595 -85.263  1.00 33.41           C  
ATOM   2911  CE2 PHE   386     -24.808  -8.386 -83.192  1.00 34.98           C  
ATOM   2912  CZ  PHE   386     -24.836  -9.588 -83.879  1.00 31.13           C  
ATOM   2913  N   GLU   387     -22.116  -5.044 -88.477  1.00 35.69           N  
ATOM   2914  CA  GLU   387     -22.496  -4.874 -89.876  1.00 35.91           C  
ATOM   2915  C   GLU   387     -23.643  -5.807 -90.254  1.00 35.89           C  
ATOM   2916  CB  GLU   387     -21.295  -5.119 -90.794  1.00 33.53           C  
ATOM   2917  O   GLU   387     -23.545  -7.023 -90.077  1.00 33.87           O  
ATOM   2918  CG  GLU   387     -20.406  -3.899 -90.982  1.00 32.35           C  
ATOM   2919  CD  GLU   387     -19.272  -4.129 -91.968  1.00 37.46           C  
ATOM   2920  OE1 GLU   387     -19.130  -5.265 -92.475  1.00 39.74           O  
ATOM   2921  OE2 GLU   387     -18.519  -3.166 -92.236  1.00 34.88           O  
ATOM   2922  N   LEU   388     -24.873  -5.348 -89.893  1.00 36.48           N  
ATOM   2923  CA  LEU   388     -25.959  -5.654 -90.818  1.00 36.41           C  
ATOM   2924  C   LEU   388     -25.423  -6.294 -92.094  1.00 36.64           C  
ATOM   2925  CB  LEU   388     -26.745  -4.386 -91.160  1.00 33.09           C  
ATOM   2926  O   LEU   388     -24.674  -5.663 -92.843  1.00 34.22           O  
ATOM   2927  CG  LEU   388     -27.708  -3.875 -90.088  1.00 32.01           C  
ATOM   2928  CD1 LEU   388     -28.111  -2.433 -90.381  1.00 28.51           C  
ATOM   2929  CD2 LEU   388     -28.939  -4.772 -90.002  1.00 29.77           C  
ATOM   2930  N   GLY   389     -25.444  -7.663 -92.110  1.00 37.77           N  
ATOM   2931  CA  GLY   389     -25.411  -8.294 -93.420  1.00 37.19           C  
ATOM   2932  C   GLY   389     -24.554  -9.546 -93.458  1.00 37.80           C  
ATOM   2933  O   GLY   389     -24.427 -10.186 -94.503  1.00 35.35           O  
ATOM   2934  N   GLN   390     -24.092 -10.119 -92.202  1.00 39.10           N  
ATOM   2935  CA  GLN   390     -23.361 -11.375 -92.331  1.00 39.67           C  
ATOM   2936  C   GLN   390     -24.191 -12.549 -91.817  1.00 39.16           C  
ATOM   2937  CB  GLN   390     -22.031 -11.303 -91.579  1.00 36.36           C  
ATOM   2938  O   GLN   390     -24.989 -12.393 -90.891  1.00 37.26           O  
ATOM   2939  CG  GLN   390     -21.026 -10.343 -92.199  1.00 34.79           C  
ATOM   2940  CD  GLN   390     -20.228 -10.974 -93.325  1.00 38.66           C  
ATOM   2941  NE2 GLN   390     -19.697 -10.143 -94.215  1.00 32.62           N  
ATOM   2942  OE1 GLN   390     -20.089 -12.200 -93.393  1.00 41.34           O  
ATOM   2943  N   PRO   391     -24.466 -13.609 -92.575  1.00 40.27           N  
ATOM   2944  CA  PRO   391     -25.343 -14.770 -92.403  1.00 39.82           C  
ATOM   2945  C   PRO   391     -25.273 -15.358 -90.996  1.00 40.23           C  
ATOM   2946  CB  PRO   391     -24.817 -15.766 -93.439  1.00 37.02           C  
ATOM   2947  O   PRO   391     -24.181 -15.533 -90.450  1.00 38.42           O  
ATOM   2948  CG  PRO   391     -23.543 -15.163 -93.937  1.00 35.01           C  
ATOM   2949  CD  PRO   391     -23.430 -13.769 -93.391  1.00 37.40           C  
ATOM   2950  N   MET   392     -26.329 -15.126 -90.024  1.00 38.16           N  
ATOM   2951  CA  MET   392     -26.880 -15.434 -88.707  1.00 39.34           C  
ATOM   2952  C   MET   392     -26.223 -16.678 -88.119  1.00 38.01           C  
ATOM   2953  CB  MET   392     -28.395 -15.632 -88.790  1.00 35.50           C  
ATOM   2954  O   MET   392     -26.067 -16.787 -86.902  1.00 35.71           O  
ATOM   2955  CG  MET   392     -29.162 -14.980 -87.652  1.00 33.94           C  
ATOM   2956  SD  MET   392     -30.943 -15.422 -87.660  1.00 36.51           S  
ATOM   2957  CE  MET   392     -31.489 -14.523 -89.139  1.00 31.81           C  
ATOM   2958  N   PHE   393     -25.627 -17.694 -88.771  1.00 37.60           N  
ATOM   2959  CA  PHE   393     -25.225 -19.010 -88.287  1.00 39.44           C  
ATOM   2960  C   PHE   393     -23.712 -19.176 -88.362  1.00 37.57           C  
ATOM   2961  CB  PHE   393     -25.915 -20.114 -89.095  1.00 35.26           C  
ATOM   2962  O   PHE   393     -23.137 -19.997 -87.645  1.00 36.01           O  
ATOM   2963  CG  PHE   393     -27.367 -20.303 -88.748  1.00 34.59           C  
ATOM   2964  CD1 PHE   393     -27.738 -20.968 -87.586  1.00 31.93           C  
ATOM   2965  CD2 PHE   393     -28.362 -19.814 -89.585  1.00 33.77           C  
ATOM   2966  CE1 PHE   393     -29.082 -21.145 -87.263  1.00 35.42           C  
ATOM   2967  CE2 PHE   393     -29.707 -19.987 -89.269  1.00 37.47           C  
ATOM   2968  CZ  PHE   393     -30.064 -20.653 -88.108  1.00 32.11           C  
ATOM   2969  N   ALA   394     -23.069 -18.325 -89.171  1.00 36.76           N  
ATOM   2970  CA  ALA   394     -21.645 -18.483 -89.454  1.00 36.09           C  
ATOM   2971  C   ALA   394     -20.794 -17.874 -88.343  1.00 36.67           C  
ATOM   2972  CB  ALA   394     -21.296 -17.846 -90.797  1.00 33.67           C  
ATOM   2973  O   ALA   394     -19.771 -18.442 -87.954  1.00 34.49           O  
ATOM   2974  N   GLU   395     -21.302 -16.859 -87.642  1.00 34.64           N  
ATOM   2975  CA  GLU   395     -20.634 -16.247 -86.498  1.00 35.87           C  
ATOM   2976  C   GLU   395     -21.079 -16.891 -85.189  1.00 34.73           C  
ATOM   2977  CB  GLU   395     -20.902 -14.740 -86.462  1.00 33.18           C  
ATOM   2978  O   GLU   395     -20.346 -16.866 -84.198  1.00 32.80           O  
ATOM   2979  CG  GLU   395     -19.899 -13.917 -87.257  1.00 31.60           C  
ATOM   2980  CD  GLU   395     -20.188 -12.425 -87.226  1.00 36.66           C  
ATOM   2981  OE1 GLU   395     -21.217 -12.018 -86.641  1.00 38.12           O  
ATOM   2982  OE2 GLU   395     -19.379 -11.656 -87.792  1.00 36.66           O  
ATOM   2983  N   TYR   396     -22.258 -17.578 -85.229  1.00 37.28           N  
ATOM   2984  CA  TYR   396     -22.939 -18.211 -84.105  1.00 38.06           C  
ATOM   2985  C   TYR   396     -22.194 -19.460 -83.649  1.00 37.11           C  
ATOM   2986  CB  TYR   396     -24.379 -18.571 -84.482  1.00 34.12           C  
ATOM   2987  O   TYR   396     -22.151 -19.764 -82.455  1.00 35.22           O  
ATOM   2988  CG  TYR   396     -25.406 -17.600 -83.952  1.00 32.18           C  
ATOM   2989  CD1 TYR   396     -25.898 -17.716 -82.654  1.00 29.51           C  
ATOM   2990  CD2 TYR   396     -25.886 -16.565 -84.748  1.00 32.21           C  
ATOM   2991  CE1 TYR   396     -26.846 -16.824 -82.162  1.00 33.08           C  
ATOM   2992  CE2 TYR   396     -26.834 -15.668 -84.266  1.00 34.67           C  
ATOM   2993  OH  TYR   396     -28.245 -14.919 -82.492  1.00 26.22           O  
ATOM   2994  CZ  TYR   396     -27.307 -15.805 -82.974  1.00 30.17           C  
ATOM   2995  N   VAL   397     -21.488 -20.241 -84.643  1.00 34.80           N  
ATOM   2996  CA  VAL   397     -20.748 -21.483 -84.448  1.00 34.82           C  
ATOM   2997  C   VAL   397     -19.256 -21.181 -84.323  1.00 34.80           C  
ATOM   2998  CB  VAL   397     -20.995 -22.478 -85.603  1.00 31.76           C  
ATOM   2999  O   VAL   397     -18.546 -21.838 -83.558  1.00 33.02           O  
ATOM   3000  CG1 VAL   397     -20.329 -23.821 -85.311  1.00 30.43           C  
ATOM   3001  CG2 VAL   397     -22.494 -22.662 -85.837  1.00 30.03           C  
ATOM   3002  N   TRP   398     -18.906 -19.864 -84.761  1.00 22.48           N  
ATOM   3003  CA  TRP   398     -17.502 -19.696 -85.121  1.00 31.52           C  
ATOM   3004  C   TRP   398     -16.893 -18.503 -84.392  1.00 24.93           C  
ATOM   3005  CB  TRP   398     -17.353 -19.516 -86.634  1.00 23.97           C  
ATOM   3006  O   TRP   398     -15.690 -18.252 -84.497  1.00 23.32           O  
ATOM   3007  CG  TRP   398     -17.791 -20.706 -87.435  1.00 25.61           C  
ATOM   3008  CD1 TRP   398     -19.029 -20.927 -87.972  1.00 13.37           C  
ATOM   3009  CD2 TRP   398     -16.993 -21.841 -87.785  1.00  9.90           C  
ATOM   3010  CE2 TRP   398     -17.813 -22.712 -88.536  1.00  8.83           C  
ATOM   3011  CE3 TRP   398     -15.663 -22.205 -87.537  1.00 18.73           C  
ATOM   3012  NE1 TRP   398     -19.048 -22.131 -88.636  1.00 19.12           N  
ATOM   3013  CH2 TRP   398     -16.039 -24.259 -88.785  1.00 17.63           C  
ATOM   3014  CZ2 TRP   398     -17.344 -23.927 -89.042  1.00 17.34           C  
ATOM   3015  CZ3 TRP   398     -15.199 -23.415 -88.041  1.00 17.76           C  
ATOM   3016  N   GLY   399     -17.447 -17.803 -83.364  1.00 38.00           N  
ATOM   3017  CA  GLY   399     -16.632 -16.708 -82.862  1.00 38.21           C  
ATOM   3018  C   GLY   399     -15.984 -15.893 -83.965  1.00 37.94           C  
ATOM   3019  O   GLY   399     -15.731 -16.406 -85.057  1.00 36.66           O  
ATOM   3020  N   ARG   400     -16.711 -14.785 -84.269  1.00 36.67           N  
ATOM   3021  CA  ARG   400     -15.940 -13.937 -85.172  1.00 37.97           C  
ATOM   3022  C   ARG   400     -14.486 -14.389 -85.241  1.00 36.69           C  
ATOM   3023  CB  ARG   400     -16.014 -12.474 -84.729  1.00 34.99           C  
ATOM   3024  O   ARG   400     -13.853 -14.622 -84.209  1.00 35.20           O  
ATOM   3025  CG  ARG   400     -16.802 -11.582 -85.675  1.00 33.52           C  
ATOM   3026  CD  ARG   400     -16.793 -10.129 -85.220  1.00 37.03           C  
ATOM   3027  NE  ARG   400     -17.576  -9.280 -86.113  1.00 35.85           N  
ATOM   3028  NH1 ARG   400     -17.144  -7.322 -84.966  1.00 29.75           N  
ATOM   3029  NH2 ARG   400     -18.460  -7.290 -86.842  1.00 26.35           N  
ATOM   3030  CZ  ARG   400     -17.725  -7.966 -85.972  1.00 32.63           C  
ATOM   3031  N   GLN   401     -14.067 -15.075 -86.292  1.00 35.57           N  
ATOM   3032  CA  GLN   401     -12.706 -14.919 -86.794  1.00 35.99           C  
ATOM   3033  C   GLN   401     -12.159 -13.530 -86.478  1.00 35.56           C  
ATOM   3034  CB  GLN   401     -12.658 -15.171 -88.302  1.00 33.39           C  
ATOM   3035  O   GLN   401     -12.752 -12.521 -86.863  1.00 33.51           O  
ATOM   3036  CG  GLN   401     -12.678 -16.646 -88.680  1.00 31.34           C  
ATOM   3037  CD  GLN   401     -12.493 -16.873 -90.169  1.00 34.83           C  
ATOM   3038  NE2 GLN   401     -12.301 -18.129 -90.558  1.00 29.92           N  
ATOM   3039  OE1 GLN   401     -12.523 -15.927 -90.963  1.00 37.81           O  
ATOM   3040  N   VAL   402     -11.804 -13.203 -85.324  1.00 37.36           N  
ATOM   3041  CA  VAL   402     -10.762 -12.182 -85.310  1.00 38.81           C  
ATOM   3042  C   VAL   402     -10.040 -12.162 -86.655  1.00 37.48           C  
ATOM   3043  CB  VAL   402      -9.751 -12.418 -84.166  1.00 36.00           C  
ATOM   3044  O   VAL   402      -9.320 -13.104 -86.995  1.00 35.91           O  
ATOM   3045  CG1 VAL   402      -8.920 -11.162 -83.910  1.00 33.06           C  
ATOM   3046  CG2 VAL   402     -10.477 -12.851 -82.893  1.00 33.12           C  
ATOM   3047  N   GLY   403     -10.747 -11.867 -87.669  1.00 34.27           N  
ATOM   3048  CA  GLY   403      -9.971 -11.432 -88.819  1.00 33.97           C  
ATOM   3049  C   GLY   403      -9.191 -10.156 -88.565  1.00 34.36           C  
ATOM   3050  O   GLY   403      -9.446  -9.451 -87.586  1.00 32.96           O  
ATOM   3051  N   GLU   404      -7.914 -10.121 -88.944  1.00 33.00           N  
ATOM   3052  CA  GLU   404      -6.874  -9.122 -89.171  1.00 33.51           C  
ATOM   3053  C   GLU   404      -7.431  -7.707 -89.047  1.00 33.12           C  
ATOM   3054  CB  GLU   404      -6.232  -9.316 -90.547  1.00 30.02           C  
ATOM   3055  O   GLU   404      -6.716  -6.785 -88.649  1.00 30.81           O  
ATOM   3056  CG  GLU   404      -5.219 -10.450 -90.599  1.00 29.17           C  
ATOM   3057  CD  GLU   404      -4.557 -10.601 -91.960  1.00 34.84           C  
ATOM   3058  OE1 GLU   404      -4.977  -9.914 -92.919  1.00 39.84           O  
ATOM   3059  OE2 GLU   404      -3.611 -11.413 -92.068  1.00 34.43           O  
ATOM   3060  N   ASN   405      -8.789  -7.443 -88.925  1.00 36.30           N  
ATOM   3061  CA  ASN   405      -9.395  -6.116 -88.951  1.00 36.80           C  
ATOM   3062  C   ASN   405     -10.429  -5.950 -87.841  1.00 36.33           C  
ATOM   3063  CB  ASN   405     -10.032  -5.844 -90.316  1.00 33.04           C  
ATOM   3064  O   ASN   405     -11.155  -4.955 -87.807  1.00 33.78           O  
ATOM   3065  CG  ASN   405      -9.005  -5.694 -91.420  1.00 31.65           C  
ATOM   3066  ND2 ASN   405      -9.357  -6.139 -92.621  1.00 29.89           N  
ATOM   3067  OD1 ASN   405      -7.904  -5.184 -91.196  1.00 35.06           O  
ATOM   3068  N   THR   406     -10.420  -6.722 -86.828  1.00 34.69           N  
ATOM   3069  CA  THR   406     -11.408  -6.550 -85.769  1.00 36.25           C  
ATOM   3070  C   THR   406     -10.725  -6.380 -84.415  1.00 35.02           C  
ATOM   3071  CB  THR   406     -12.380  -7.743 -85.711  1.00 32.34           C  
ATOM   3072  O   THR   406     -11.388  -6.373 -83.376  1.00 33.22           O  
ATOM   3073  CG2 THR   406     -13.589  -7.511 -86.611  1.00 30.88           C  
ATOM   3074  OG1 THR   406     -11.698  -8.928 -86.141  1.00 29.95           O  
ATOM   3075  N   ILE   407      -9.442  -5.729 -84.384  1.00 35.24           N  
ATOM   3076  CA  ILE   407      -8.659  -4.984 -83.404  1.00 35.12           C  
ATOM   3077  C   ILE   407      -8.413  -3.565 -83.911  1.00 35.28           C  
ATOM   3078  CB  ILE   407      -7.317  -5.685 -83.101  1.00 32.09           C  
ATOM   3079  O   ILE   407      -7.618  -3.357 -84.831  1.00 33.73           O  
ATOM   3080  CG1 ILE   407      -7.562  -7.109 -82.587  1.00 31.11           C  
ATOM   3081  CG2 ILE   407      -6.498  -4.872 -82.094  1.00 30.68           C  
ATOM   3082  CD1 ILE   407      -6.290  -7.921 -82.382  1.00 27.87           C  
ATOM   3083  N   ASN   408      -9.469  -2.776 -84.073  1.00 33.60           N  
ATOM   3084  CA  ASN   408      -9.149  -1.353 -84.049  1.00 35.75           C  
ATOM   3085  C   ASN   408      -8.906  -0.856 -82.627  1.00 33.69           C  
ATOM   3086  CB  ASN   408     -10.263  -0.540 -84.712  1.00 32.18           C  
ATOM   3087  O   ASN   408      -9.761  -1.019 -81.754  1.00 33.37           O  
ATOM   3088  CG  ASN   408      -9.813   0.130 -85.996  1.00 32.26           C  
ATOM   3089  ND2 ASN   408     -10.770   0.579 -86.798  1.00 28.88           N  
ATOM   3090  OD1 ASN   408      -8.614   0.242 -86.264  1.00 34.17           O  
ATOM   3091  N   PRO   409      -7.520  -0.529 -82.294  1.00 36.43           N  
ATOM   3092  CA  PRO   409      -6.981  -0.069 -81.012  1.00 37.88           C  
ATOM   3093  C   PRO   409      -7.867   0.978 -80.341  1.00 35.88           C  
ATOM   3094  CB  PRO   409      -5.624   0.527 -81.394  1.00 33.79           C  
ATOM   3095  O   PRO   409      -8.565   1.731 -81.025  1.00 34.86           O  
ATOM   3096  CG  PRO   409      -5.788   0.975 -82.811  1.00 32.61           C  
ATOM   3097  CD  PRO   409      -6.758   0.053 -83.493  1.00 37.62           C  
TER    3098      PRO   409
END
