# Supplementary material for: The transformative power of transformers in protein structure prediction
Source: Proc Natl Acad Sci U S A. 2023 Jul 31;120(32):e2303499120. doi: 10.1073/pnas.2303499120 (PMC10410766; doi:10.1073/pnas.2303499120)
Supplement: Supplementary file 2 — Dataset S01 (GZ) [file pnas.2303499120.sd01.gz › SI_Data/predicted_structures/ESMFold/T1182.pdb]

PARENT N/A
ATOM      1  N   MET     1     -25.429 -19.878  51.531  1.00 79.25           N  
ATOM      2  CA  MET     1     -24.227 -19.072  51.337  1.00 83.25           C  
ATOM      3  C   MET     1     -24.548 -17.790  50.575  1.00 78.23           C  
ATOM      4  CB  MET     1     -23.157 -19.870  50.591  1.00 70.58           C  
ATOM      5  O   MET     1     -25.010 -17.841  49.434  1.00 66.24           O  
ATOM      6  CG  MET     1     -22.252 -20.684  51.501  1.00 62.02           C  
ATOM      7  SD  MET     1     -21.390 -22.036  50.609  1.00 57.97           S  
ATOM      8  CE  MET     1     -19.866 -21.179  50.124  1.00 61.31           C  
ATOM      9  N   LYS     2     -24.888 -16.606  51.370  1.00 89.12           N  
ATOM     10  CA  LYS     2     -25.368 -15.243  51.583  1.00 89.05           C  
ATOM     11  C   LYS     2     -25.386 -14.456  50.276  1.00 87.86           C  
ATOM     12  CB  LYS     2     -24.500 -14.524  52.617  1.00 85.03           C  
ATOM     13  O   LYS     2     -24.347 -14.285  49.634  1.00 81.96           O  
ATOM     14  CG  LYS     2     -24.709 -15.007  54.045  1.00 78.49           C  
ATOM     15  CD  LYS     2     -23.846 -14.229  55.030  1.00 75.20           C  
ATOM     16  CE  LYS     2     -24.111 -14.659  56.466  1.00 79.39           C  
ATOM     17  NZ  LYS     2     -23.275 -13.890  57.437  1.00 68.47           N  
ATOM     18  N   MET     3     -26.536 -14.253  49.647  1.00 88.18           N  
ATOM     19  CA  MET     3     -27.011 -13.254  48.694  1.00 88.64           C  
ATOM     20  C   MET     3     -26.728 -11.843  49.198  1.00 86.37           C  
ATOM     21  CB  MET     3     -28.510 -13.426  48.437  1.00 83.47           C  
ATOM     22  O   MET     3     -27.278 -11.421  50.217  1.00 80.63           O  
ATOM     23  CG  MET     3     -28.854 -14.665  47.625  1.00 74.68           C  
ATOM     24  SD  MET     3     -30.656 -15.007  47.597  1.00 70.04           S  
ATOM     25  CE  MET     3     -31.118 -14.166  46.056  1.00 75.54           C  
ATOM     26  N   SER     4     -25.547 -11.202  48.768  1.00 86.81           N  
ATOM     27  CA  SER     4     -25.231  -9.787  48.940  1.00 87.34           C  
ATOM     28  C   SER     4     -25.927  -8.933  47.887  1.00 86.22           C  
ATOM     29  CB  SER     4     -23.720  -9.564  48.873  1.00 83.24           C  
ATOM     30  O   SER     4     -25.687  -9.096  46.689  1.00 81.51           O  
ATOM     31  OG  SER     4     -23.331  -8.497  49.721  1.00 74.84           O  
ATOM     32  N   ASN     5     -27.025  -8.246  48.289  1.00 88.07           N  
ATOM     33  CA  ASN     5     -27.657  -7.123  47.604  1.00 89.46           C  
ATOM     34  C   ASN     5     -26.675  -5.976  47.383  1.00 87.87           C  
ATOM     35  CB  ASN     5     -28.877  -6.634  48.387  1.00 84.83           C  
ATOM     36  O   ASN     5     -26.144  -5.414  48.342  1.00 83.31           O  
ATOM     37  CG  ASN     5     -30.030  -7.617  48.344  1.00 76.32           C  
ATOM     38  ND2 ASN     5     -31.003  -7.427  49.228  1.00 78.23           N  
ATOM     39  OD1 ASN     5     -30.047  -8.538  47.524  1.00 74.48           O  
ATOM     40  N   PHE     6     -26.271  -5.636  46.175  1.00 89.26           N  
ATOM     41  CA  PHE     6     -25.553  -4.449  45.727  1.00 90.37           C  
ATOM     42  C   PHE     6     -26.521  -3.309  45.435  1.00 89.52           C  
ATOM     43  CB  PHE     6     -24.720  -4.762  44.480  1.00 86.77           C  
ATOM     44  O   PHE     6     -27.347  -3.406  44.525  1.00 85.24           O  
ATOM     45  CG  PHE     6     -23.274  -5.059  44.774  1.00 80.81           C  
ATOM     46  CD1 PHE     6     -22.339  -4.034  44.839  1.00 76.53           C  
ATOM     47  CD2 PHE     6     -22.851  -6.364  44.986  1.00 78.72           C  
ATOM     48  CE1 PHE     6     -21.000  -4.305  45.111  1.00 79.91           C  
ATOM     49  CE2 PHE     6     -21.515  -6.644  45.259  1.00 79.08           C  
ATOM     50  CZ  PHE     6     -20.591  -5.613  45.320  1.00 80.49           C  
ATOM     51  N   LEU     7     -26.603  -2.242  46.303  1.00 91.19           N  
ATOM     52  CA  LEU     7     -27.208  -0.920  46.181  1.00 91.58           C  
ATOM     53  C   LEU     7     -26.663  -0.183  44.962  1.00 91.01           C  
ATOM     54  CB  LEU     7     -26.957  -0.096  47.446  1.00 89.47           C  
ATOM     55  O   LEU     7     -25.493   0.205  44.939  1.00 87.24           O  
ATOM     56  CG  LEU     7     -28.195   0.463  48.148  1.00 84.96           C  
ATOM     57  CD1 LEU     7     -28.522  -0.366  49.386  1.00 80.15           C  
ATOM     58  CD2 LEU     7     -27.984   1.927  48.520  1.00 81.30           C  
ATOM     59  N   LEU     8     -27.474   0.040  43.915  1.00 88.72           N  
ATOM     60  CA  LEU     8     -27.327   0.940  42.776  1.00 89.78           C  
ATOM     61  C   LEU     8     -27.470   2.394  43.210  1.00 90.18           C  
ATOM     62  CB  LEU     8     -28.364   0.613  41.697  1.00 86.26           C  
ATOM     63  O   LEU     8     -28.584   2.870  43.445  1.00 87.37           O  
ATOM     64  CG  LEU     8     -27.881  -0.254  40.533  1.00 80.69           C  
ATOM     65  CD1 LEU     8     -28.806  -1.451  40.344  1.00 76.99           C  
ATOM     66  CD2 LEU     8     -27.794   0.570  39.253  1.00 78.29           C  
ATOM     67  N   LEU     9     -26.366   3.146  43.561  1.00 89.86           N  
ATOM     68  CA  LEU     9     -26.363   4.604  43.604  1.00 90.70           C  
ATOM     69  C   LEU     9     -26.471   5.190  42.201  1.00 89.82           C  
ATOM     70  CB  LEU     9     -25.093   5.118  44.288  1.00 87.79           C  
ATOM     71  O   LEU     9     -25.499   5.181  41.443  1.00 85.97           O  
ATOM     72  CG  LEU     9     -25.293   5.921  45.574  1.00 82.76           C  
ATOM     73  CD1 LEU     9     -25.135   5.017  46.793  1.00 78.27           C  
ATOM     74  CD2 LEU     9     -24.312   7.086  45.635  1.00 79.56           C  
ATOM     75  N   GLY    10     -27.673   5.606  41.920  1.00 86.11           N  
ATOM     76  CA  GLY    10     -27.936   6.436  40.755  1.00 87.88           C  
ATOM     77  C   GLY    10     -27.250   7.787  40.818  1.00 86.85           C  
ATOM     78  O   GLY    10     -27.724   8.698  41.500  1.00 82.78           O  
ATOM     79  N   LEU    11     -26.051   7.991  40.252  1.00 89.25           N  
ATOM     80  CA  LEU    11     -25.460   9.288  39.941  1.00 90.71           C  
ATOM     81  C   LEU    11     -26.210   9.967  38.800  1.00 90.91           C  
ATOM     82  CB  LEU    11     -23.982   9.130  39.574  1.00 87.60           C  
ATOM     83  O   LEU    11     -26.091   9.558  37.643  1.00 87.99           O  
ATOM     84  CG  LEU    11     -23.080  10.331  39.863  1.00 83.42           C  
ATOM     85  CD1 LEU    11     -22.683  10.354  41.335  1.00 79.85           C  
ATOM     86  CD2 LEU    11     -21.844  10.298  38.971  1.00 80.84           C  
ATOM     87  N   MET    12     -27.171  10.855  39.215  1.00 90.72           N  
ATOM     88  CA  MET    12     -27.679  11.790  38.215  1.00 90.73           C  
ATOM     89  C   MET    12     -26.535  12.540  37.541  1.00 89.88           C  
ATOM     90  CB  MET    12     -28.652  12.783  38.852  1.00 88.20           C  
ATOM     91  O   MET    12     -26.001  13.499  38.102  1.00 84.88           O  
ATOM     92  CG  MET    12     -30.014  12.188  39.172  1.00 83.74           C  
ATOM     93  SD  MET    12     -31.348  13.448  39.183  1.00 86.81           S  
ATOM     94  CE  MET    12     -32.506  12.679  40.348  1.00 84.63           C  
ATOM     95  N   LEU    13     -26.060  12.179  36.382  1.00 85.97           N  
ATOM     96  CA  LEU    13     -25.255  12.948  35.441  1.00 88.27           C  
ATOM     97  C   LEU    13     -26.056  14.109  34.861  1.00 89.38           C  
ATOM     98  CB  LEU    13     -24.746  12.049  34.311  1.00 83.46           C  
ATOM     99  O   LEU    13     -26.958  13.900  34.047  1.00 86.53           O  
ATOM    100  CG  LEU    13     -23.552  11.153  34.643  1.00 78.96           C  
ATOM    101  CD1 LEU    13     -23.550   9.919  33.747  1.00 76.09           C  
ATOM    102  CD2 LEU    13     -22.246  11.927  34.497  1.00 77.38           C  
ATOM    103  N   LEU    14     -26.015  15.348  35.469  1.00 88.04           N  
ATOM    104  CA  LEU    14     -26.402  16.549  34.736  1.00 88.87           C  
ATOM    105  C   LEU    14     -25.810  16.542  33.331  1.00 87.78           C  
ATOM    106  CB  LEU    14     -25.950  17.804  35.487  1.00 86.19           C  
ATOM    107  O   LEU    14     -24.612  16.308  33.158  1.00 84.05           O  
ATOM    108  CG  LEU    14     -26.693  18.121  36.786  1.00 84.36           C  
ATOM    109  CD1 LEU    14     -25.941  19.184  37.580  1.00 81.52           C  
ATOM    110  CD2 LEU    14     -28.118  18.576  36.490  1.00 82.36           C  
ATOM    111  N   PRO    15     -26.667  16.591  32.334  1.00 82.58           N  
ATOM    112  CA  PRO    15     -26.042  16.895  31.045  1.00 84.45           C  
ATOM    113  C   PRO    15     -25.277  18.217  31.058  1.00 84.45           C  
ATOM    114  CB  PRO    15     -27.231  16.962  30.083  1.00 79.55           C  
ATOM    115  O   PRO    15     -25.879  19.284  30.917  1.00 81.29           O  
ATOM    116  CG  PRO    15     -28.369  17.456  30.917  1.00 76.22           C  
ATOM    117  CD  PRO    15     -28.158  16.998  32.332  1.00 75.80           C  
ATOM    118  N   GLY    16     -24.030  18.208  31.440  1.00 83.60           N  
ATOM    119  CA  GLY    16     -23.211  19.348  31.060  1.00 86.22           C  
ATOM    120  C   GLY    16     -23.277  19.662  29.578  1.00 85.36           C  
ATOM    121  O   GLY    16     -22.909  18.832  28.744  1.00 81.96           O  
ATOM    122  N   LEU    17     -23.988  20.727  29.256  1.00 84.98           N  
ATOM    123  CA  LEU    17     -23.732  21.248  27.918  1.00 85.81           C  
ATOM    124  C   LEU    17     -22.236  21.422  27.679  1.00 84.30           C  
ATOM    125  CB  LEU    17     -24.452  22.585  27.716  1.00 82.89           C  
ATOM    126  O   LEU    17     -21.671  22.473  27.991  1.00 79.58           O  
ATOM    127  CG  LEU    17     -25.974  22.522  27.586  1.00 81.34           C  
ATOM    128  CD1 LEU    17     -26.588  23.886  27.880  1.00 78.26           C  
ATOM    129  CD2 LEU    17     -26.372  22.040  26.195  1.00 79.80           C  
ATOM    130  N   ALA    18     -21.566  20.385  27.216  1.00 73.84           N  
ATOM    131  CA  ALA    18     -20.274  20.614  26.574  1.00 79.61           C  
ATOM    132  C   ALA    18     -20.415  21.555  25.380  1.00 79.14           C  
ATOM    133  CB  ALA    18     -19.656  19.290  26.133  1.00 73.06           C  
ATOM    134  O   ALA    18     -20.994  21.185  24.356  1.00 76.75           O  
ATOM    135  N   GLU    19     -20.197  22.968  25.576  1.00 80.65           N  
ATOM    136  CA  GLU    19     -19.982  23.780  24.382  1.00 83.61           C  
ATOM    137  C   GLU    19     -19.153  23.028  23.345  1.00 81.24           C  
ATOM    138  CB  GLU    19     -19.297  25.100  24.746  1.00 79.32           C  
ATOM    139  O   GLU    19     -18.029  22.607  23.628  1.00 77.30           O  
ATOM    140  CG  GLU    19     -20.193  26.069  25.505  1.00 76.93           C  
ATOM    141  CD  GLU    19     -19.524  27.404  25.793  1.00 73.83           C  
ATOM    142  OE1 GLU    19     -18.282  27.499  25.672  1.00 82.76           O  
ATOM    143  OE2 GLU    19     -20.249  28.362  26.144  1.00 83.60           O  
ATOM    144  N   ALA    20     -19.775  22.621  22.302  1.00 72.54           N  
ATOM    145  CA  ALA    20     -19.006  22.038  21.206  1.00 75.52           C  
ATOM    146  C   ALA    20     -17.829  22.932  20.826  1.00 75.32           C  
ATOM    147  CB  ALA    20     -19.903  21.800  19.994  1.00 70.52           C  
ATOM    148  O   ALA    20     -17.997  23.915  20.101  1.00 72.65           O  
ATOM    149  N   GLN    21     -16.793  22.934  21.580  1.00 71.40           N  
ATOM    150  CA  GLN    21     -15.596  23.630  21.119  1.00 76.24           C  
ATOM    151  C   GLN    21     -15.387  23.431  19.621  1.00 75.55           C  
ATOM    152  CB  GLN    21     -14.365  23.150  21.889  1.00 69.92           C  
ATOM    153  O   GLN    21     -15.110  22.318  19.170  1.00 72.89           O  
ATOM    154  CG  GLN    21     -14.341  23.592  23.346  1.00 66.81           C  
ATOM    155  CD  GLN    21     -13.064  23.189  24.060  1.00 66.72           C  
ATOM    156  NE2 GLN    21     -12.889  23.678  25.283  1.00 65.77           N  
ATOM    157  OE1 GLN    21     -12.241  22.444  23.517  1.00 75.53           O  
ATOM    158  N   THR    22     -15.827  24.509  18.832  1.00 77.20           N  
ATOM    159  CA  THR    22     -15.540  24.451  17.404  1.00 80.58           C  
ATOM    160  C   THR    22     -14.135  23.909  17.156  1.00 79.19           C  
ATOM    161  CB  THR    22     -15.680  25.838  16.750  1.00 75.19           C  
ATOM    162  O   THR    22     -13.156  24.441  17.685  1.00 76.00           O  
ATOM    163  CG2 THR    22     -17.134  26.296  16.737  1.00 63.23           C  
ATOM    164  OG1 THR    22     -14.898  26.788  17.485  1.00 72.82           O  
ATOM    165  N   ALA    23     -14.114  22.780  16.498  1.00 78.26           N  
ATOM    166  CA  ALA    23     -12.831  22.143  16.213  1.00 82.42           C  
ATOM    167  C   ALA    23     -11.840  23.144  15.626  1.00 82.39           C  
ATOM    168  CB  ALA    23     -13.021  20.965  15.260  1.00 76.84           C  
ATOM    169  O   ALA    23     -12.091  23.729  14.570  1.00 79.64           O  
ATOM    170  N   SER    24     -10.924  23.611  16.369  1.00 83.25           N  
ATOM    171  CA  SER    24      -9.947  24.614  15.958  1.00 84.88           C  
ATOM    172  C   SER    24      -9.238  24.201  14.673  1.00 85.79           C  
ATOM    173  CB  SER    24      -8.919  24.846  17.065  1.00 82.53           C  
ATOM    174  O   SER    24      -8.631  23.130  14.609  1.00 84.53           O  
ATOM    175  OG  SER    24      -7.997  25.856  16.692  1.00 83.76           O  
ATOM    176  N   LYS    25      -9.227  25.063  13.716  1.00 88.28           N  
ATOM    177  CA  LYS    25      -8.511  24.945  12.450  1.00 88.77           C  
ATOM    178  C   LYS    25      -7.061  25.398  12.594  1.00 88.58           C  
ATOM    179  CB  LYS    25      -9.209  25.759  11.359  1.00 87.95           C  
ATOM    180  O   LYS    25      -6.246  25.187  11.693  1.00 87.53           O  
ATOM    181  CG  LYS    25     -10.638  25.319  11.078  1.00 87.24           C  
ATOM    182  CD  LYS    25     -11.242  26.093   9.913  1.00 85.91           C  
ATOM    183  CE  LYS    25     -12.690  25.694   9.666  1.00 84.04           C  
ATOM    184  NZ  LYS    25     -13.257  26.379   8.466  1.00 82.48           N  
ATOM    185  N   ALA    26      -6.837  26.012  13.667  1.00 86.64           N  
ATOM    186  CA  ALA    26      -5.492  26.512  13.938  1.00 86.93           C  
ATOM    187  C   ALA    26      -4.531  25.366  14.243  1.00 87.59           C  
ATOM    188  CB  ALA    26      -5.517  27.504  15.099  1.00 85.70           C  
ATOM    189  O   ALA    26      -4.788  24.553  15.134  1.00 87.02           O  
ATOM    190  N   TRP    27      -3.438  25.305  13.569  1.00 87.63           N  
ATOM    191  CA  TRP    27      -2.332  24.415  13.907  1.00 88.22           C  
ATOM    192  C   TRP    27      -1.487  25.002  15.033  1.00 87.36           C  
ATOM    193  CB  TRP    27      -1.457  24.153  12.678  1.00 86.64           C  
ATOM    194  O   TRP    27      -0.601  25.824  14.789  1.00 85.05           O  
ATOM    195  CG  TRP    27      -0.562  22.958  12.811  1.00 82.95           C  
ATOM    196  CD1 TRP    27       0.248  22.648  13.868  1.00 77.88           C  
ATOM    197  CD2 TRP    27      -0.384  21.913  11.850  1.00 79.52           C  
ATOM    198  CE2 TRP    27       0.549  21.002  12.391  1.00 83.14           C  
ATOM    199  CE3 TRP    27      -0.925  21.659  10.582  1.00 84.76           C  
ATOM    200  NE1 TRP    27       0.919  21.473  13.621  1.00 84.28           N  
ATOM    201  CH2 TRP    27       0.410  19.628  10.468  1.00 80.80           C  
ATOM    202  CZ2 TRP    27       0.954  19.853  11.706  1.00 82.26           C  
ATOM    203  CZ3 TRP    27      -0.520  20.515   9.903  1.00 82.01           C  
ATOM    204  N   ARG    28      -1.697  24.575  16.286  1.00 88.40           N  
ATOM    205  CA  ARG    28      -1.008  25.004  17.499  1.00 88.75           C  
ATOM    206  C   ARG    28       0.121  24.044  17.857  1.00 89.27           C  
ATOM    207  CB  ARG    28      -1.992  25.114  18.666  1.00 87.40           C  
ATOM    208  O   ARG    28      -0.129  22.900  18.243  1.00 88.76           O  
ATOM    209  CG  ARG    28      -3.101  26.131  18.443  1.00 83.42           C  
ATOM    210  CD  ARG    28      -4.058  26.189  19.626  1.00 81.48           C  
ATOM    211  NE  ARG    28      -5.146  27.134  19.392  1.00 77.37           N  
ATOM    212  NH1 ARG    28      -5.898  27.128  21.576  1.00 69.72           N  
ATOM    213  NH2 ARG    28      -6.949  28.420  20.001  1.00 67.33           N  
ATOM    214  CZ  ARG    28      -5.995  27.558  20.323  1.00 76.00           C  
ATOM    215  N   ILE    29       1.319  24.496  17.765  1.00 89.01           N  
ATOM    216  CA  ILE    29       2.464  23.681  18.158  1.00 89.44           C  
ATOM    217  C   ILE    29       2.649  23.749  19.673  1.00 89.93           C  
ATOM    218  CB  ILE    29       3.754  24.135  17.440  1.00 88.55           C  
ATOM    219  O   ILE    29       2.990  24.802  20.216  1.00 89.53           O  
ATOM    220  CG1 ILE    29       3.571  24.066  15.919  1.00 86.59           C  
ATOM    221  CG2 ILE    29       4.948  23.286  17.886  1.00 86.18           C  
ATOM    222  CD1 ILE    29       4.758  24.598  15.128  1.00 84.11           C  
ATOM    223  N   THR    30       2.487  22.620  20.393  1.00 92.09           N  
ATOM    224  CA  THR    30       2.581  22.504  21.844  1.00 92.39           C  
ATOM    225  C   THR    30       3.770  21.633  22.240  1.00 92.35           C  
ATOM    226  CB  THR    30       1.289  21.916  22.441  1.00 91.65           C  
ATOM    227  O   THR    30       4.198  21.647  23.397  1.00 91.64           O  
ATOM    228  CG2 THR    30       0.098  22.833  22.186  1.00 89.48           C  
ATOM    229  OG1 THR    30       1.031  20.639  21.845  1.00 90.51           O  
ATOM    230  N   LYS    31       4.396  20.992  21.294  1.00 93.50           N  
ATOM    231  CA  LYS    31       5.639  20.236  21.420  1.00 93.76           C  
ATOM    232  C   LYS    31       6.700  20.758  20.456  1.00 93.69           C  
ATOM    233  CB  LYS    31       5.390  18.748  21.169  1.00 93.38           C  
ATOM    234  O   LYS    31       6.477  20.805  19.244  1.00 93.17           O  
ATOM    235  CG  LYS    31       4.408  18.112  22.142  1.00 92.46           C  
ATOM    236  CD  LYS    31       4.201  16.633  21.841  1.00 91.14           C  
ATOM    237  CE  LYS    31       3.165  16.013  22.768  1.00 90.13           C  
ATOM    238  NZ  LYS    31       2.923  14.575  22.445  1.00 88.59           N  
ATOM    239  N   PRO    32       7.908  21.107  20.927  1.00 93.03           N  
ATOM    240  CA  PRO    32       8.901  21.744  20.059  1.00 93.32           C  
ATOM    241  C   PRO    32       9.601  20.749  19.135  1.00 93.03           C  
ATOM    242  CB  PRO    32       9.892  22.360  21.049  1.00 92.80           C  
ATOM    243  O   PRO    32      10.334  21.154  18.229  1.00 92.23           O  
ATOM    244  CG  PRO    32       9.843  21.466  22.245  1.00 92.31           C  
ATOM    245  CD  PRO    32       8.430  20.990  22.427  1.00 91.38           C  
ATOM    246  N   SER    33       9.446  19.404  19.343  1.00 94.31           N  
ATOM    247  CA  SER    33      10.103  18.383  18.534  1.00 94.71           C  
ATOM    248  C   SER    33       9.305  17.084  18.528  1.00 94.96           C  
ATOM    249  CB  SER    33      11.518  18.119  19.050  1.00 94.06           C  
ATOM    250  O   SER    33       8.546  16.811  19.461  1.00 94.75           O  
ATOM    251  OG  SER    33      11.491  17.703  20.404  1.00 89.57           O  
ATOM    252  N   TRP    34       9.539  16.298  17.533  1.00 94.89           N  
ATOM    253  CA  TRP    34       9.132  14.898  17.475  1.00 95.30           C  
ATOM    254  C   TRP    34      10.023  14.035  18.363  1.00 94.69           C  
ATOM    255  CB  TRP    34       9.176  14.384  16.034  1.00 94.99           C  
ATOM    256  O   TRP    34      11.243  14.004  18.186  1.00 93.59           O  
ATOM    257  CG  TRP    34       8.087  14.929  15.159  1.00 94.27           C  
ATOM    258  CD1 TRP    34       8.032  16.170  14.588  1.00 92.17           C  
ATOM    259  CD2 TRP    34       6.891  14.250  14.762  1.00 92.29           C  
ATOM    260  CE2 TRP    34       6.157  15.140  13.947  1.00 93.01           C  
ATOM    261  CE3 TRP    34       6.370  12.974  15.014  1.00 93.95           C  
ATOM    262  NE1 TRP    34       6.873  16.303  13.857  1.00 93.71           N  
ATOM    263  CH2 TRP    34       4.440  13.540  13.646  1.00 92.16           C  
ATOM    264  CZ2 TRP    34       4.927  14.794  13.383  1.00 92.69           C  
ATOM    265  CZ3 TRP    34       5.146  12.631  14.452  1.00 92.83           C  
ATOM    266  N   THR    35       9.394  13.269  19.354  1.00 96.28           N  
ATOM    267  CA  THR    35      10.075  12.303  20.209  1.00 96.33           C  
ATOM    268  C   THR    35       9.882  10.884  19.682  1.00 96.37           C  
ATOM    269  CB  THR    35       9.568  12.388  21.661  1.00 96.14           C  
ATOM    270  O   THR    35       9.001  10.637  18.856  1.00 96.06           O  
ATOM    271  CG2 THR    35       9.652  13.816  22.189  1.00 95.05           C  
ATOM    272  OG1 THR    35       8.205  11.950  21.711  1.00 95.28           O  
ATOM    273  N   ALA    36      10.602   9.940  20.187  1.00 95.65           N  
ATOM    274  CA  ALA    36      10.437   8.526  19.864  1.00 96.03           C  
ATOM    275  C   ALA    36       9.032   8.043  20.216  1.00 96.21           C  
ATOM    276  CB  ALA    36      11.483   7.687  20.594  1.00 95.40           C  
ATOM    277  O   ALA    36       8.438   7.252  19.479  1.00 96.02           O  
ATOM    278  N   ALA    37       8.429   8.524  21.264  1.00 96.50           N  
ATOM    279  CA  ALA    37       7.070   8.192  21.683  1.00 96.83           C  
ATOM    280  C   ALA    37       6.041   8.769  20.715  1.00 96.99           C  
ATOM    281  CB  ALA    37       6.809   8.703  23.098  1.00 96.37           C  
ATOM    282  O   ALA    37       5.005   8.151  20.459  1.00 96.83           O  
ATOM    283  N   ASP    38       6.275   9.984  20.108  1.00 96.81           N  
ATOM    284  CA  ASP    38       5.402  10.542  19.080  1.00 96.97           C  
ATOM    285  C   ASP    38       5.485   9.731  17.789  1.00 96.88           C  
ATOM    286  CB  ASP    38       5.762  12.004  18.806  1.00 96.76           C  
ATOM    287  O   ASP    38       4.461   9.433  17.170  1.00 96.52           O  
ATOM    288  CG  ASP    38       5.572  12.898  20.019  1.00 96.05           C  
ATOM    289  OD1 ASP    38       4.469  12.905  20.606  1.00 94.27           O  
ATOM    290  OD2 ASP    38       6.535  13.605  20.389  1.00 94.26           O  
ATOM    291  N   GLU    39       6.680   9.217  17.469  1.00 96.79           N  
ATOM    292  CA  GLU    39       6.895   8.352  16.313  1.00 96.82           C  
ATOM    293  C   GLU    39       6.203   7.004  16.496  1.00 96.78           C  
ATOM    294  CB  GLU    39       8.392   8.146  16.066  1.00 96.39           C  
ATOM    295  O   GLU    39       5.569   6.495  15.569  1.00 96.43           O  
ATOM    296  CG  GLU    39       9.112   9.394  15.577  1.00 94.58           C  
ATOM    297  CD  GLU    39       8.746   9.778  14.152  1.00 91.75           C  
ATOM    298  OE1 GLU    39       8.031   9.002  13.479  1.00 91.15           O  
ATOM    299  OE2 GLU    39       9.179  10.864  13.705  1.00 91.37           O  
ATOM    300  N   GLN    40       6.235   6.444  17.648  1.00 96.90           N  
ATOM    301  CA  GLN    40       5.499   5.228  17.975  1.00 96.97           C  
ATOM    302  C   GLN    40       3.993   5.448  17.860  1.00 97.14           C  
ATOM    303  CB  GLN    40       5.853   4.747  19.383  1.00 96.34           C  
ATOM    304  O   GLN    40       3.303   4.705  17.159  1.00 96.95           O  
ATOM    305  CG  GLN    40       5.127   3.475  19.799  1.00 90.99           C  
ATOM    306  CD  GLN    40       5.536   2.989  21.177  1.00 84.71           C  
ATOM    307  NE2 GLN    40       4.781   2.040  21.719  1.00 84.30           N  
ATOM    308  OE1 GLN    40       6.523   3.463  21.749  1.00 87.49           O  
ATOM    309  N   ARG    41       3.407   6.515  18.429  1.00 97.34           N  
ATOM    310  CA  ARG    41       1.984   6.835  18.372  1.00 97.44           C  
ATOM    311  C   ARG    41       1.542   7.109  16.939  1.00 97.43           C  
ATOM    312  CB  ARG    41       1.668   8.041  19.258  1.00 96.93           C  
ATOM    313  O   ARG    41       0.419   6.775  16.555  1.00 97.18           O  
ATOM    314  CG  ARG    41       1.679   7.732  20.747  1.00 93.58           C  
ATOM    315  CD  ARG    41       1.181   8.910  21.571  1.00 90.28           C  
ATOM    316  NE  ARG    41       2.017  10.092  21.383  1.00 90.35           N  
ATOM    317  NH1 ARG    41       0.854  11.410  22.882  1.00 84.19           N  
ATOM    318  NH2 ARG    41       2.663  12.263  21.763  1.00 81.52           N  
ATOM    319  CZ  ARG    41       1.843  11.252  22.010  1.00 85.00           C  
ATOM    320  N   PHE    42       2.412   7.688  16.081  1.00 97.06           N  
ATOM    321  CA  PHE    42       2.134   7.832  14.657  1.00 97.12           C  
ATOM    322  C   PHE    42       2.015   6.469  13.987  1.00 97.07           C  
ATOM    323  CB  PHE    42       3.229   8.658  13.975  1.00 97.11           C  
ATOM    324  O   PHE    42       1.068   6.219  13.238  1.00 96.77           O  
ATOM    325  CG  PHE    42       3.090   8.733  12.478  1.00 96.91           C  
ATOM    326  CD1 PHE    42       1.977   9.329  11.898  1.00 96.30           C  
ATOM    327  CD2 PHE    42       4.074   8.207  11.651  1.00 96.08           C  
ATOM    328  CE1 PHE    42       1.846   9.399  10.513  1.00 95.42           C  
ATOM    329  CE2 PHE    42       3.950   8.274  10.266  1.00 95.57           C  
ATOM    330  CZ  PHE    42       2.834   8.869   9.699  1.00 95.23           C  
ATOM    331  N   GLY    43       2.878   5.509  14.298  1.00 97.57           N  
ATOM    332  CA  GLY    43       2.781   4.139  13.819  1.00 97.54           C  
ATOM    333  C   GLY    43       1.504   3.445  14.253  1.00 97.56           C  
ATOM    334  O   GLY    43       0.838   2.797  13.443  1.00 97.32           O  
ATOM    335  N   GLU    44       1.098   3.647  15.505  1.00 97.68           N  
ATOM    336  CA  GLU    44      -0.150   3.119  16.049  1.00 97.73           C  
ATOM    337  C   GLU    44      -1.359   3.704  15.323  1.00 97.71           C  
ATOM    338  CB  GLU    44      -0.248   3.407  17.549  1.00 97.55           C  
ATOM    339  O   GLU    44      -2.257   2.967  14.909  1.00 97.49           O  
ATOM    340  CG  GLU    44       0.740   2.614  18.392  1.00 96.31           C  
ATOM    341  CD  GLU    44       0.900   3.161  19.802  1.00 93.75           C  
ATOM    342  OE1 GLU    44       0.139   4.077  20.187  1.00 94.04           O  
ATOM    343  OE2 GLU    44       1.794   2.670  20.527  1.00 94.18           O  
ATOM    344  N   PHE    45      -1.356   4.995  15.070  1.00 96.95           N  
ATOM    345  CA  PHE    45      -2.384   5.705  14.319  1.00 97.05           C  
ATOM    346  C   PHE    45      -2.504   5.148  12.906  1.00 96.96           C  
ATOM    347  CB  PHE    45      -2.075   7.205  14.268  1.00 96.99           C  
ATOM    348  O   PHE    45      -3.596   4.776  12.470  1.00 96.58           O  
ATOM    349  CG  PHE    45      -2.862   7.951  13.225  1.00 96.51           C  
ATOM    350  CD1 PHE    45      -4.230   8.144  13.372  1.00 95.43           C  
ATOM    351  CD2 PHE    45      -2.232   8.460  12.096  1.00 95.26           C  
ATOM    352  CE1 PHE    45      -4.961   8.835  12.408  1.00 94.67           C  
ATOM    353  CE2 PHE    45      -2.956   9.151  11.128  1.00 94.80           C  
ATOM    354  CZ  PHE    45      -4.320   9.337  11.285  1.00 94.41           C  
ATOM    355  N   VAL    46      -1.426   4.952  12.201  1.00 97.31           N  
ATOM    356  CA  VAL    46      -1.404   4.391  10.854  1.00 97.29           C  
ATOM    357  C   VAL    46      -1.860   2.935  10.893  1.00 97.22           C  
ATOM    358  CB  VAL    46       0.002   4.493  10.220  1.00 97.10           C  
ATOM    359  O   VAL    46      -2.617   2.491  10.027  1.00 96.91           O  
ATOM    360  CG1 VAL    46       0.038   3.776   8.871  1.00 95.81           C  
ATOM    361  CG2 VAL    46       0.410   5.957  10.061  1.00 95.78           C  
ATOM    362  N   THR    47      -1.524   2.183  11.917  1.00 97.71           N  
ATOM    363  CA  THR    47      -1.947   0.800  12.106  1.00 97.68           C  
ATOM    364  C   THR    47      -3.461   0.715  12.274  1.00 97.58           C  
ATOM    365  CB  THR    47      -1.256   0.166  13.327  1.00 97.49           C  
ATOM    366  O   THR    47      -4.114  -0.128  11.655  1.00 97.25           O  
ATOM    367  CG2 THR    47      -1.769  -1.249  13.577  1.00 96.13           C  
ATOM    368  OG1 THR    47       0.158   0.115  13.097  1.00 96.11           O  
ATOM    369  N   GLN    48      -4.095   1.526  13.065  1.00 97.28           N  
ATOM    370  CA  GLN    48      -5.539   1.531  13.274  1.00 97.19           C  
ATOM    371  C   GLN    48      -6.283   1.826  11.975  1.00 97.02           C  
ATOM    372  CB  GLN    48      -5.924   2.555  14.343  1.00 96.26           C  
ATOM    373  O   GLN    48      -7.213   1.104  11.608  1.00 96.43           O  
ATOM    374  CG  GLN    48      -5.525   2.149  15.756  1.00 86.95           C  
ATOM    375  CD  GLN    48      -5.847   3.215  16.786  1.00 80.05           C  
ATOM    376  NE2 GLN    48      -5.216   3.123  17.952  1.00 76.97           N  
ATOM    377  OE1 GLN    48      -6.655   4.115  16.536  1.00 81.67           O  
ATOM    378  N   LEU    49      -5.818   2.827  11.154  1.00 96.26           N  
ATOM    379  CA  LEU    49      -6.403   3.148   9.857  1.00 96.21           C  
ATOM    380  C   LEU    49      -6.208   2.000   8.873  1.00 95.99           C  
ATOM    381  CB  LEU    49      -5.783   4.430   9.293  1.00 95.67           C  
ATOM    382  O   LEU    49      -7.160   1.570   8.218  1.00 95.34           O  
ATOM    383  CG  LEU    49      -6.055   5.716  10.075  1.00 92.99           C  
ATOM    384  CD1 LEU    49      -5.449   6.914   9.352  1.00 88.04           C  
ATOM    385  CD2 LEU    49      -7.553   5.910  10.281  1.00 87.58           C  
ATOM    386  N   GLY    50      -5.012   1.391   8.841  1.00 95.68           N  
ATOM    387  CA  GLY    50      -4.727   0.279   7.948  1.00 95.60           C  
ATOM    388  C   GLY    50      -5.559  -0.954   8.246  1.00 95.25           C  
ATOM    389  O   GLY    50      -6.097  -1.583   7.332  1.00 94.39           O  
ATOM    390  N   ASN    51      -5.779  -1.218   9.491  1.00 95.38           N  
ATOM    391  CA  ASN    51      -6.659  -2.300   9.919  1.00 95.46           C  
ATOM    392  C   ASN    51      -8.109  -2.033   9.525  1.00 94.89           C  
ATOM    393  CB  ASN    51      -6.550  -2.516  11.430  1.00 95.29           C  
ATOM    394  O   ASN    51      -8.837  -2.956   9.157  1.00 94.12           O  
ATOM    395  CG  ASN    51      -5.209  -3.091  11.842  1.00 94.65           C  
ATOM    396  ND2 ASN    51      -4.863  -2.935  13.114  1.00 94.21           N  
ATOM    397  OD1 ASN    51      -4.490  -3.670  11.023  1.00 93.14           O  
ATOM    398  N   ALA    52      -8.579  -0.807   9.573  1.00 94.77           N  
ATOM    399  CA  ALA    52      -9.925  -0.429   9.147  1.00 94.67           C  
ATOM    400  C   ALA    52     -10.078  -0.556   7.634  1.00 94.04           C  
ATOM    401  CB  ALA    52     -10.243   0.995   9.594  1.00 94.17           C  
ATOM    402  O   ALA    52     -11.073  -1.098   7.148  1.00 92.96           O  
ATOM    403  N   VAL    53      -9.098  -0.167   6.818  1.00 92.55           N  
ATOM    404  CA  VAL    53      -9.059  -0.326   5.368  1.00 92.38           C  
ATOM    405  C   VAL    53      -9.066  -1.810   5.011  1.00 91.44           C  
ATOM    406  CB  VAL    53      -7.821   0.365   4.754  1.00 92.07           C  
ATOM    407  O   VAL    53      -9.870  -2.253   4.187  1.00 89.96           O  
ATOM    408  CG1 VAL    53      -7.729   0.076   3.257  1.00 91.03           C  
ATOM    409  CG2 VAL    53      -7.870   1.870   5.009  1.00 90.70           C  
ATOM    410  N   GLU    54      -8.295  -2.614   5.696  1.00 90.56           N  
ATOM    411  CA  GLU    54      -8.204  -4.053   5.468  1.00 90.12           C  
ATOM    412  C   GLU    54      -9.535  -4.742   5.754  1.00 88.73           C  
ATOM    413  CB  GLU    54      -7.099  -4.665   6.332  1.00 89.61           C  
ATOM    414  O   GLU    54      -9.988  -5.579   4.971  1.00 86.82           O  
ATOM    415  CG  GLU    54      -6.866  -6.147   6.073  1.00 88.07           C  
ATOM    416  CD  GLU    54      -5.717  -6.725   6.885  1.00 85.92           C  
ATOM    417  OE1 GLU    54      -5.159  -6.005   7.744  1.00 85.68           O  
ATOM    418  OE2 GLU    54      -5.372  -7.906   6.660  1.00 85.86           O  
ATOM    419  N   ARG    55     -10.321  -4.331   6.768  1.00 90.74           N  
ATOM    420  CA  ARG    55     -11.616  -4.867   7.174  1.00 90.44           C  
ATOM    421  C   ARG    55     -12.747  -4.229   6.375  1.00 89.31           C  
ATOM    422  CB  ARG    55     -11.843  -4.649   8.671  1.00 90.13           C  
ATOM    423  O   ARG    55     -13.917  -4.571   6.563  1.00 87.54           O  
ATOM    424  CG  ARG    55     -10.978  -5.528   9.560  1.00 89.81           C  
ATOM    425  CD  ARG    55     -11.467  -5.526  11.002  1.00 88.55           C  
ATOM    426  NE  ARG    55     -11.519  -4.174  11.552  1.00 87.78           N  
ATOM    427  NH1 ARG    55      -9.372  -4.216  12.404  1.00 84.46           N  
ATOM    428  NH2 ARG    55     -10.677  -2.349  12.663  1.00 83.58           N  
ATOM    429  CZ  ARG    55     -10.522  -3.583  12.205  1.00 86.29           C  
ATOM    430  N   ARG    56     -12.394  -3.147   5.518  1.00 86.57           N  
ATOM    431  CA  ARG    56     -13.298  -2.384   4.664  1.00 86.14           C  
ATOM    432  C   ARG    56     -14.296  -1.586   5.496  1.00 86.40           C  
ATOM    433  CB  ARG    56     -14.043  -3.313   3.702  1.00 83.51           C  
ATOM    434  O   ARG    56     -15.444  -1.399   5.088  1.00 84.32           O  
ATOM    435  CG  ARG    56     -13.128  -4.144   2.817  1.00 77.25           C  
ATOM    436  CD  ARG    56     -12.356  -3.277   1.832  1.00 74.11           C  
ATOM    437  NE  ARG    56     -11.585  -4.085   0.891  1.00 66.37           N  
ATOM    438  NH1 ARG    56     -11.013  -2.315  -0.479  1.00 54.71           N  
ATOM    439  NH2 ARG    56     -10.291  -4.434  -0.973  1.00 50.02           N  
ATOM    440  CZ  ARG    56     -10.965  -3.609  -0.185  1.00 66.74           C  
ATOM    441  N   GLU    57     -13.926  -1.179   6.638  1.00 90.81           N  
ATOM    442  CA  GLU    57     -14.682  -0.275   7.499  1.00 91.56           C  
ATOM    443  C   GLU    57     -14.649   1.153   6.964  1.00 90.75           C  
ATOM    444  CB  GLU    57     -14.138  -0.315   8.930  1.00 91.40           C  
ATOM    445  O   GLU    57     -15.501   1.973   7.314  1.00 89.63           O  
ATOM    446  CG  GLU    57     -14.383  -1.635   9.645  1.00 91.43           C  
ATOM    447  CD  GLU    57     -13.591  -1.775  10.935  1.00 89.07           C  
ATOM    448  OE1 GLU    57     -12.939  -0.793  11.356  1.00 90.17           O  
ATOM    449  OE2 GLU    57     -13.623  -2.875  11.530  1.00 90.68           O  
ATOM    450  N   CYS    58     -13.686   1.503   6.167  1.00 90.36           N  
ATOM    451  CA  CYS    58     -13.575   2.720   5.372  1.00 90.80           C  
ATOM    452  C   CYS    58     -12.865   2.446   4.051  1.00 89.68           C  
ATOM    453  CB  CYS    58     -12.826   3.802   6.149  1.00 89.95           C  
ATOM    454  O   CYS    58     -12.016   1.558   3.971  1.00 87.59           O  
ATOM    455  SG  CYS    58     -11.139   3.339   6.599  1.00 92.50           S  
ATOM    456  N   ALA    59     -13.155   3.293   2.986  1.00 86.03           N  
ATOM    457  CA  ALA    59     -12.658   3.038   1.637  1.00 85.69           C  
ATOM    458  C   ALA    59     -11.925   4.256   1.083  1.00 85.63           C  
ATOM    459  CB  ALA    59     -13.806   2.645   0.711  1.00 84.35           C  
ATOM    460  O   ALA    59     -11.254   4.169   0.051  1.00 84.12           O  
ATOM    461  N   THR    60     -12.059   5.376   1.670  1.00 87.10           N  
ATOM    462  CA  THR    60     -11.376   6.609   1.292  1.00 87.53           C  
ATOM    463  C   THR    60     -10.669   7.226   2.496  1.00 88.13           C  
ATOM    464  CB  THR    60     -12.359   7.630   0.691  1.00 86.59           C  
ATOM    465  O   THR    60     -10.986   6.901   3.642  1.00 87.72           O  
ATOM    466  CG2 THR    60     -13.125   7.031  -0.484  1.00 84.96           C  
ATOM    467  OG1 THR    60     -13.292   8.037   1.698  1.00 86.11           O  
ATOM    468  N   VAL    61      -9.762   8.103   2.325  1.00 88.83           N  
ATOM    469  CA  VAL    61      -9.056   8.783   3.406  1.00 89.11           C  
ATOM    470  C   VAL    61     -10.052   9.557   4.267  1.00 89.43           C  
ATOM    471  CB  VAL    61      -7.968   9.737   2.862  1.00 87.15           C  
ATOM    472  O   VAL    61      -9.991   9.504   5.498  1.00 88.67           O  
ATOM    473  CG1 VAL    61      -7.272  10.471   4.006  1.00 77.76           C  
ATOM    474  CG2 VAL    61      -6.952   8.963   2.024  1.00 77.51           C  
ATOM    475  N   ASP    62     -11.007  10.194   3.618  1.00 89.47           N  
ATOM    476  CA  ASP    62     -12.034  10.968   4.309  1.00 89.58           C  
ATOM    477  C   ASP    62     -12.910  10.066   5.175  1.00 90.17           C  
ATOM    478  CB  ASP    62     -12.897  11.732   3.303  1.00 87.12           C  
ATOM    479  O   ASP    62     -13.135  10.356   6.352  1.00 89.50           O  
ATOM    480  CG  ASP    62     -13.825  12.737   3.962  1.00 77.56           C  
ATOM    481  OD1 ASP    62     -13.340  13.759   4.493  1.00 72.42           O  
ATOM    482  OD2 ASP    62     -15.053  12.503   3.953  1.00 78.22           O  
ATOM    483  N   GLU    63     -13.316   8.930   4.676  1.00 89.85           N  
ATOM    484  CA  GLU    63     -14.087   7.953   5.438  1.00 90.41           C  
ATOM    485  C   GLU    63     -13.285   7.416   6.619  1.00 90.85           C  
ATOM    486  CB  GLU    63     -14.534   6.799   4.537  1.00 89.48           C  
ATOM    487  O   GLU    63     -13.782   7.373   7.746  1.00 90.54           O  
ATOM    488  CG  GLU    63     -15.655   7.167   3.576  1.00 86.48           C  
ATOM    489  CD  GLU    63     -15.930   6.092   2.536  1.00 84.39           C  
ATOM    490  OE1 GLU    63     -15.328   4.998   2.620  1.00 84.43           O  
ATOM    491  OE2 GLU    63     -16.753   6.348   1.629  1.00 82.95           O  
ATOM    492  N   CYS    64     -12.053   7.099   6.447  1.00 92.23           N  
ATOM    493  CA  CYS    64     -11.190   6.536   7.480  1.00 92.57           C  
ATOM    494  C   CYS    64     -10.921   7.555   8.580  1.00 92.20           C  
ATOM    495  CB  CYS    64      -9.868   6.064   6.875  1.00 91.62           C  
ATOM    496  O   CYS    64     -10.951   7.218   9.765  1.00 91.17           O  
ATOM    497  SG  CYS    64     -10.027   4.597   5.833  1.00 92.49           S  
ATOM    498  N   LEU    65     -10.793   8.757   8.284  1.00 91.50           N  
ATOM    499  CA  LEU    65     -10.528   9.795   9.275  1.00 91.05           C  
ATOM    500  C   LEU    65     -11.793  10.136  10.056  1.00 90.45           C  
ATOM    501  CB  LEU    65      -9.976  11.053   8.600  1.00 89.16           C  
ATOM    502  O   LEU    65     -11.717  10.629  11.184  1.00 88.60           O  
ATOM    503  CG  LEU    65      -8.548  10.960   8.059  1.00 83.85           C  
ATOM    504  CD1 LEU    65      -8.105  12.308   7.499  1.00 78.30           C  
ATOM    505  CD2 LEU    65      -7.592  10.489   9.150  1.00 78.02           C  
ATOM    506  N   ARG    66     -12.944   9.765   9.547  1.00 90.24           N  
ATOM    507  CA  ARG    66     -14.211   9.965  10.243  1.00 90.21           C  
ATOM    508  C   ARG    66     -14.665   8.682  10.932  1.00 90.19           C  
ATOM    509  CB  ARG    66     -15.289  10.447   9.271  1.00 88.52           C  
ATOM    510  O   ARG    66     -15.645   8.687  11.680  1.00 89.11           O  
ATOM    511  CG  ARG    66     -15.052  11.850   8.735  1.00 84.15           C  
ATOM    512  CD  ARG    66     -16.160  12.286   7.786  1.00 82.52           C  
ATOM    513  NE  ARG    66     -15.844  13.554   7.135  1.00 78.54           N  
ATOM    514  NH1 ARG    66     -14.758  12.598   5.335  1.00 72.32           N  
ATOM    515  NH2 ARG    66     -14.953  14.877   5.483  1.00 69.51           N  
ATOM    516  CZ  ARG    66     -15.186  13.674   5.986  1.00 76.52           C  
ATOM    517  N   SER    67     -13.953   7.628  10.717  1.00 92.34           N  
ATOM    518  CA  SER    67     -14.303   6.333  11.292  1.00 92.73           C  
ATOM    519  C   SER    67     -13.834   6.225  12.739  1.00 93.12           C  
ATOM    520  CB  SER    67     -13.697   5.199  10.465  1.00 91.61           C  
ATOM    521  O   SER    67     -12.921   6.940  13.156  1.00 92.71           O  
ATOM    522  OG  SER    67     -12.315   5.054  10.746  1.00 87.55           O  
ATOM    523  N   PRO    68     -14.420   5.262  13.461  1.00 93.92           N  
ATOM    524  CA  PRO    68     -13.989   4.996  14.836  1.00 94.21           C  
ATOM    525  C   PRO    68     -12.542   4.517  14.918  1.00 93.81           C  
ATOM    526  CB  PRO    68     -14.954   3.903  15.302  1.00 93.25           C  
ATOM    527  O   PRO    68     -11.958   4.488  16.005  1.00 93.02           O  
ATOM    528  CG  PRO    68     -16.200   4.130  14.510  1.00 92.17           C  
ATOM    529  CD  PRO    68     -15.813   4.555  13.123  1.00 92.42           C  
ATOM    530  N   ALA    69     -11.915   4.145  13.803  1.00 94.47           N  
ATOM    531  CA  ALA    69     -10.511   3.742  13.761  1.00 94.77           C  
ATOM    532  C   ALA    69      -9.590   4.940  13.970  1.00 94.63           C  
ATOM    533  CB  ALA    69     -10.194   3.057  12.434  1.00 93.74           C  
ATOM    534  O   ALA    69      -8.443   4.783  14.396  1.00 93.90           O  
ATOM    535  N   ASN    70      -9.977   6.109  13.682  1.00 94.45           N  
ATOM    536  CA  ASN    70      -9.260   7.352  13.944  1.00 94.81           C  
ATOM    537  C   ASN    70      -9.530   7.869  15.355  1.00 94.56           C  
ATOM    538  CB  ASN    70      -9.631   8.416  12.909  1.00 94.01           C  
ATOM    539  O   ASN    70     -10.626   8.352  15.644  1.00 93.65           O  
ATOM    540  CG  ASN    70      -8.921   9.734  13.145  1.00 92.00           C  
ATOM    541  ND2 ASN    70      -9.429  10.799  12.535  1.00 90.90           N  
ATOM    542  OD1 ASN    70      -7.924   9.795  13.869  1.00 89.93           O  
ATOM    543  N   PRO    71      -8.557   7.924  16.236  1.00 92.37           N  
ATOM    544  CA  PRO    71      -8.749   8.378  17.615  1.00 92.76           C  
ATOM    545  C   PRO    71      -9.068   9.868  17.707  1.00 91.42           C  
ATOM    546  CB  PRO    71      -7.406   8.065  18.279  1.00 91.34           C  
ATOM    547  O   PRO    71      -9.404  10.367  18.784  1.00 89.47           O  
ATOM    548  CG  PRO    71      -6.409   8.114  17.167  1.00 90.01           C  
ATOM    549  CD  PRO    71      -7.056   7.578  15.923  1.00 89.37           C  
ATOM    550  N   TYR    72      -9.146  10.589  16.524  1.00 92.18           N  
ATOM    551  CA  TYR    72      -9.368  12.030  16.485  1.00 92.25           C  
ATOM    552  C   TYR    72     -10.657  12.364  15.743  1.00 90.80           C  
ATOM    553  CB  TYR    72      -8.184  12.738  15.819  1.00 92.19           C  
ATOM    554  O   TYR    72     -10.979  13.537  15.543  1.00 88.58           O  
ATOM    555  CG  TYR    72      -6.845  12.364  16.405  1.00 93.16           C  
ATOM    556  CD1 TYR    72      -6.498  12.746  17.699  1.00 92.15           C  
ATOM    557  CD2 TYR    72      -5.923  11.629  15.667  1.00 91.99           C  
ATOM    558  CE1 TYR    72      -5.264  12.405  18.243  1.00 91.53           C  
ATOM    559  CE2 TYR    72      -4.686  11.282  16.201  1.00 91.64           C  
ATOM    560  OH  TYR    72      -3.143  11.334  18.022  1.00 90.01           O  
ATOM    561  CZ  TYR    72      -4.366  11.674  17.488  1.00 91.62           C  
ATOM    562  N   ALA    73     -11.474  11.484  15.144  1.00 89.65           N  
ATOM    563  CA  ALA    73     -12.653  11.640  14.296  1.00 88.30           C  
ATOM    564  C   ALA    73     -13.628  12.650  14.894  1.00 84.98           C  
ATOM    565  CB  ALA    73     -13.344  10.294  14.092  1.00 87.31           C  
ATOM    566  O   ALA    73     -14.141  13.521  14.187  1.00 79.78           O  
ATOM    567  N   GLY    74     -13.738  12.763  16.138  1.00 85.30           N  
ATOM    568  CA  GLY    74     -14.707  13.634  16.783  1.00 85.77           C  
ATOM    569  C   GLY    74     -14.196  15.048  16.987  1.00 85.66           C  
ATOM    570  O   GLY    74     -14.920  15.909  17.490  1.00 84.07           O  
ATOM    571  N   THR    75     -13.072  15.396  16.536  1.00 89.04           N  
ATOM    572  CA  THR    75     -12.458  16.694  16.790  1.00 89.37           C  
ATOM    573  C   THR    75     -12.104  17.391  15.479  1.00 88.27           C  
ATOM    574  CB  THR    75     -11.194  16.555  17.658  1.00 88.25           C  
ATOM    575  O   THR    75     -11.412  18.411  15.480  1.00 86.07           O  
ATOM    576  CG2 THR    75     -11.504  15.845  18.972  1.00 86.60           C  
ATOM    577  OG1 THR    75     -10.210  15.799  16.941  1.00 88.76           O  
ATOM    578  N   ASP    76     -12.512  16.886  14.316  1.00 90.47           N  
ATOM    579  CA  ASP    76     -12.207  17.432  12.997  1.00 90.59           C  
ATOM    580  C   ASP    76     -13.201  18.525  12.613  1.00 89.97           C  
ATOM    581  CB  ASP    76     -12.211  16.323  11.943  1.00 89.86           C  
ATOM    582  O   ASP    76     -14.401  18.397  12.864  1.00 88.56           O  
ATOM    583  CG  ASP    76     -10.998  15.414  12.035  1.00 89.06           C  
ATOM    584  OD1 ASP    76      -9.993  15.800  12.669  1.00 88.39           O  
ATOM    585  OD2 ASP    76     -11.047  14.303  11.464  1.00 87.75           O  
ATOM    586  N   PRO    77     -12.786  19.613  12.054  1.00 89.88           N  
ATOM    587  CA  PRO    77     -13.688  20.596  11.449  1.00 90.11           C  
ATOM    588  C   PRO    77     -14.516  20.012  10.307  1.00 89.77           C  
ATOM    589  CB  PRO    77     -12.735  21.678  10.935  1.00 89.34           C  
ATOM    590  O   PRO    77     -14.006  19.216   9.514  1.00 88.86           O  
ATOM    591  CG  PRO    77     -11.506  21.534  11.772  1.00 87.95           C  
ATOM    592  CD  PRO    77     -11.296  20.076  12.065  1.00 87.39           C  
ATOM    593  N   ALA    78     -15.710  20.531  10.136  1.00 88.45           N  
ATOM    594  CA  ALA    78     -16.691  19.982   9.204  1.00 88.61           C  
ATOM    595  C   ALA    78     -16.253  20.195   7.758  1.00 88.01           C  
ATOM    596  CB  ALA    78     -18.061  20.614   9.439  1.00 87.49           C  
ATOM    597  O   ALA    78     -16.674  19.462   6.860  1.00 86.59           O  
ATOM    598  N   ASP    79     -15.425  21.091   7.496  1.00 89.13           N  
ATOM    599  CA  ASP    79     -14.976  21.439   6.152  1.00 89.30           C  
ATOM    600  C   ASP    79     -13.639  20.773   5.831  1.00 89.00           C  
ATOM    601  CB  ASP    79     -14.857  22.957   6.001  1.00 88.67           C  
ATOM    602  O   ASP    79     -13.045  21.036   4.783  1.00 87.31           O  
ATOM    603  CG  ASP    79     -13.878  23.575   6.983  1.00 88.77           C  
ATOM    604  OD1 ASP    79     -13.729  23.052   8.108  1.00 88.23           O  
ATOM    605  OD2 ASP    79     -13.250  24.597   6.629  1.00 87.58           O  
ATOM    606  N   LEU    80     -13.026  19.944   6.714  1.00 90.26           N  
ATOM    607  CA  LEU    80     -11.911  19.079   6.343  1.00 90.03           C  
ATOM    608  C   LEU    80     -12.340  18.059   5.294  1.00 88.85           C  
ATOM    609  CB  LEU    80     -11.359  18.358   7.576  1.00 89.44           C  
ATOM    610  O   LEU    80     -13.265  17.278   5.523  1.00 86.79           O  
ATOM    611  CG  LEU    80     -10.143  17.458   7.347  1.00 88.43           C  
ATOM    612  CD1 LEU    80      -8.943  18.290   6.908  1.00 85.95           C  
ATOM    613  CD2 LEU    80      -9.819  16.666   8.609  1.00 85.68           C  
ATOM    614  N   ARG    81     -11.729  18.127   4.048  1.00 87.91           N  
ATOM    615  CA  ARG    81     -11.893  17.195   2.937  1.00 86.66           C  
ATOM    616  C   ARG    81     -10.542  16.678   2.453  1.00 85.09           C  
ATOM    617  CB  ARG    81     -12.643  17.861   1.782  1.00 83.77           C  
ATOM    618  O   ARG    81      -9.714  17.450   1.967  1.00 80.99           O  
ATOM    619  CG  ARG    81     -14.034  18.351   2.152  1.00 75.75           C  
ATOM    620  CD  ARG    81     -14.981  17.195   2.442  1.00 72.85           C  
ATOM    621  NE  ARG    81     -16.322  17.668   2.774  1.00 66.12           N  
ATOM    622  NH1 ARG    81     -15.981  17.670   5.058  1.00 55.43           N  
ATOM    623  NH2 ARG    81     -18.005  18.313   4.197  1.00 51.22           N  
ATOM    624  CZ  ARG    81     -16.766  17.883   4.009  1.00 66.34           C  
ATOM    625  N   LEU    82     -10.422  15.379   2.614  1.00 84.48           N  
ATOM    626  CA  LEU    82      -9.134  14.826   2.211  1.00 83.48           C  
ATOM    627  C   LEU    82      -9.277  13.978   0.951  1.00 82.42           C  
ATOM    628  CB  LEU    82      -8.534  13.986   3.341  1.00 80.92           C  
ATOM    629  O   LEU    82     -10.041  13.010   0.933  1.00 78.41           O  
ATOM    630  CG  LEU    82      -8.295  14.706   4.668  1.00 75.15           C  
ATOM    631  CD1 LEU    82      -7.763  13.731   5.713  1.00 69.72           C  
ATOM    632  CD2 LEU    82      -7.330  15.872   4.478  1.00 69.61           C  
ATOM    633  N   PHE    83      -8.595  14.399  -0.035  1.00 82.57           N  
ATOM    634  CA  PHE    83      -8.382  13.687  -1.290  1.00 82.21           C  
ATOM    635  C   PHE    83      -6.907  13.351  -1.479  1.00 81.81           C  
ATOM    636  CB  PHE    83      -8.887  14.518  -2.474  1.00 79.86           C  
ATOM    637  O   PHE    83      -6.066  14.249  -1.554  1.00 78.98           O  
ATOM    638  CG  PHE    83      -8.920  13.763  -3.775  1.00 73.62           C  
ATOM    639  CD1 PHE    83      -7.861  13.845  -4.670  1.00 68.18           C  
ATOM    640  CD2 PHE    83     -10.012  12.970  -4.103  1.00 68.07           C  
ATOM    641  CE1 PHE    83      -7.889  13.148  -5.875  1.00 65.57           C  
ATOM    642  CE2 PHE    83     -10.048  12.269  -5.306  1.00 65.20           C  
ATOM    643  CZ  PHE    83      -8.986  12.361  -6.191  1.00 64.39           C  
ATOM    644  N   ALA    84      -6.698  12.086  -1.382  1.00 84.97           N  
ATOM    645  CA  ALA    84      -5.299  11.679  -1.479  1.00 84.80           C  
ATOM    646  C   ALA    84      -5.103  10.651  -2.590  1.00 84.37           C  
ATOM    647  CB  ALA    84      -4.815  11.115  -0.145  1.00 83.56           C  
ATOM    648  O   ALA    84      -5.833   9.660  -2.664  1.00 82.69           O  
ATOM    649  N   ASP    85      -4.079  10.837  -3.393  1.00 82.88           N  
ATOM    650  CA  ASP    85      -3.498   9.770  -4.203  1.00 82.93           C  
ATOM    651  C   ASP    85      -2.312   9.124  -3.491  1.00 83.75           C  
ATOM    652  CB  ASP    85      -3.063  10.309  -5.567  1.00 80.85           C  
ATOM    653  O   ASP    85      -2.119   9.322  -2.289  1.00 82.68           O  
ATOM    654  CG  ASP    85      -1.796  11.142  -5.500  1.00 74.43           C  
ATOM    655  OD1 ASP    85      -1.007  10.976  -4.544  1.00 69.41           O  
ATOM    656  OD2 ASP    85      -1.585  11.974  -6.408  1.00 72.72           O  
ATOM    657  N   CYS    86      -1.515   8.357  -4.132  1.00 83.45           N  
ATOM    658  CA  CYS    86      -0.465   7.547  -3.524  1.00 83.62           C  
ATOM    659  C   CYS    86       0.587   8.427  -2.859  1.00 83.90           C  
ATOM    660  CB  CYS    86       0.195   6.650  -4.571  1.00 82.30           C  
ATOM    661  O   CYS    86       1.047   8.127  -1.756  1.00 82.92           O  
ATOM    662  SG  CYS    86       0.964   7.561  -5.928  1.00 83.36           S  
ATOM    663  N   ALA    87       0.941   9.524  -3.483  1.00 83.00           N  
ATOM    664  CA  ALA    87       2.030  10.366  -2.993  1.00 83.10           C  
ATOM    665  C   ALA    87       1.559  11.265  -1.854  1.00 83.59           C  
ATOM    666  CB  ALA    87       2.603  11.208  -4.130  1.00 81.68           C  
ATOM    667  O   ALA    87       2.294  11.493  -0.890  1.00 82.83           O  
ATOM    668  N   ASP    88       0.265  11.681  -1.847  1.00 85.68           N  
ATOM    669  CA  ASP    88      -0.340  12.575  -0.864  1.00 86.01           C  
ATOM    670  C   ASP    88      -0.636  11.837   0.440  1.00 86.89           C  
ATOM    671  CB  ASP    88      -1.623  13.196  -1.420  1.00 84.36           C  
ATOM    672  O   ASP    88      -0.485  12.401   1.526  1.00 86.47           O  
ATOM    673  CG  ASP    88      -1.420  13.871  -2.765  1.00 78.69           C  
ATOM    674  OD1 ASP    88      -0.377  14.531  -2.965  1.00 75.15           O  
ATOM    675  OD2 ASP    88      -2.313  13.746  -3.631  1.00 77.74           O  
ATOM    676  N   LEU    89      -0.926  10.621   0.354  1.00 91.42           N  
ATOM    677  CA  LEU    89      -1.436   9.865   1.493  1.00 92.00           C  
ATOM    678  C   LEU    89      -0.450   9.902   2.656  1.00 92.43           C  
ATOM    679  CB  LEU    89      -1.715   8.414   1.091  1.00 91.44           C  
ATOM    680  O   LEU    89      -0.820  10.255   3.778  1.00 92.23           O  
ATOM    681  CG  LEU    89      -2.167   7.475   2.211  1.00 90.71           C  
ATOM    682  CD1 LEU    89      -3.505   7.936   2.781  1.00 89.20           C  
ATOM    683  CD2 LEU    89      -2.262   6.041   1.702  1.00 89.23           C  
ATOM    684  N   PRO    90       0.873   9.536   2.456  1.00 92.66           N  
ATOM    685  CA  PRO    90       1.792   9.587   3.595  1.00 92.86           C  
ATOM    686  C   PRO    90       1.943  10.993   4.170  1.00 92.84           C  
ATOM    687  CB  PRO    90       3.115   9.095   3.002  1.00 92.07           C  
ATOM    688  O   PRO    90       1.994  11.163   5.391  1.00 92.29           O  
ATOM    689  CG  PRO    90       2.719   8.242   1.840  1.00 90.50           C  
ATOM    690  CD  PRO    90       1.508   8.850   1.193  1.00 89.35           C  
ATOM    691  N   TYR    91       1.901  12.029   3.358  1.00 89.13           N  
ATOM    692  CA  TYR    91       2.000  13.416   3.799  1.00 89.28           C  
ATOM    693  C   TYR    91       0.743  13.840   4.549  1.00 89.40           C  
ATOM    694  CB  TYR    91       2.233  14.345   2.604  1.00 88.39           C  
ATOM    695  O   TYR    91       0.826  14.483   5.599  1.00 88.84           O  
ATOM    696  CG  TYR    91       3.679  14.438   2.182  1.00 86.48           C  
ATOM    697  CD1 TYR    91       4.599  15.166   2.934  1.00 83.96           C  
ATOM    698  CD2 TYR    91       4.129  13.801   1.031  1.00 84.02           C  
ATOM    699  CE1 TYR    91       5.932  15.257   2.548  1.00 83.07           C  
ATOM    700  CE2 TYR    91       5.460  13.885   0.635  1.00 83.36           C  
ATOM    701  OH  TYR    91       7.671  14.700   1.012  1.00 78.63           O  
ATOM    702  CZ  TYR    91       6.353  14.614   1.399  1.00 81.38           C  
ATOM    703  N   TYR    92      -0.394  13.407   4.106  1.00 90.94           N  
ATOM    704  CA  TYR    92      -1.651  13.678   4.795  1.00 91.23           C  
ATOM    705  C   TYR    92      -1.660  13.048   6.182  1.00 91.93           C  
ATOM    706  CB  TYR    92      -2.836  13.156   3.976  1.00 89.57           C  
ATOM    707  O   TYR    92      -1.888  13.734   7.181  1.00 91.59           O  
ATOM    708  CG  TYR    92      -3.267  14.088   2.869  1.00 81.50           C  
ATOM    709  CD1 TYR    92      -3.575  15.420   3.134  1.00 73.07           C  
ATOM    710  CD2 TYR    92      -3.367  13.638   1.557  1.00 73.31           C  
ATOM    711  CE1 TYR    92      -3.974  16.282   2.118  1.00 72.50           C  
ATOM    712  CE2 TYR    92      -3.765  14.490   0.533  1.00 74.07           C  
ATOM    713  OH  TYR    92      -4.460  16.657  -0.188  1.00 41.45           O  
ATOM    714  CZ  TYR    92      -4.066  15.809   0.822  1.00 70.32           C  
ATOM    715  N   LEU    93      -1.402  11.853   6.231  1.00 94.28           N  
ATOM    716  CA  LEU    93      -1.459  11.144   7.504  1.00 94.67           C  
ATOM    717  C   LEU    93      -0.455  11.723   8.494  1.00 94.73           C  
ATOM    718  CB  LEU    93      -1.188   9.651   7.299  1.00 94.44           C  
ATOM    719  O   LEU    93      -0.793  11.975   9.653  1.00 94.51           O  
ATOM    720  CG  LEU    93      -2.232   8.876   6.494  1.00 94.19           C  
ATOM    721  CD1 LEU    93      -1.861   7.398   6.428  1.00 93.42           C  
ATOM    722  CD2 LEU    93      -3.619   9.057   7.103  1.00 93.17           C  
ATOM    723  N   ARG    94       0.748  12.065   8.018  1.00 93.81           N  
ATOM    724  CA  ARG    94       1.783  12.653   8.863  1.00 93.89           C  
ATOM    725  C   ARG    94       1.390  14.055   9.315  1.00 93.78           C  
ATOM    726  CB  ARG    94       3.121  12.696   8.121  1.00 93.27           C  
ATOM    727  O   ARG    94       1.499  14.385  10.497  1.00 93.25           O  
ATOM    728  CG  ARG    94       4.266  13.258   8.949  1.00 91.57           C  
ATOM    729  CD  ARG    94       4.664  12.313  10.075  1.00 89.15           C  
ATOM    730  NE  ARG    94       5.849  12.788  10.783  1.00 87.72           N  
ATOM    731  NH1 ARG    94       6.056  10.915  12.119  1.00 77.51           N  
ATOM    732  NH2 ARG    94       7.553  12.639  12.316  1.00 77.00           N  
ATOM    733  CZ  ARG    94       6.483  12.113  11.738  1.00 86.38           C  
ATOM    734  N   SER    95       0.882  14.924   8.394  1.00 91.32           N  
ATOM    735  CA  SER    95       0.469  16.293   8.683  1.00 91.38           C  
ATOM    736  C   SER    95      -0.754  16.322   9.593  1.00 91.61           C  
ATOM    737  CB  SER    95       0.168  17.047   7.387  1.00 90.35           C  
ATOM    738  O   SER    95      -0.780  17.055  10.584  1.00 91.10           O  
ATOM    739  OG  SER    95       1.315  17.096   6.555  1.00 83.26           O  
ATOM    740  N   TYR    96      -1.687  15.475   9.349  1.00 92.45           N  
ATOM    741  CA  TYR    96      -2.885  15.336  10.168  1.00 92.97           C  
ATOM    742  C   TYR    96      -2.528  14.928  11.592  1.00 93.18           C  
ATOM    743  CB  TYR    96      -3.840  14.308   9.554  1.00 92.72           C  
ATOM    744  O   TYR    96      -2.919  15.596  12.553  1.00 92.96           O  
ATOM    745  CG  TYR    96      -5.066  14.041  10.394  1.00 92.54           C  
ATOM    746  CD1 TYR    96      -6.193  14.854  10.295  1.00 91.56           C  
ATOM    747  CD2 TYR    96      -5.099  12.976  11.288  1.00 91.45           C  
ATOM    748  CE1 TYR    96      -7.324  14.613  11.068  1.00 90.97           C  
ATOM    749  CE2 TYR    96      -6.225  12.725  12.066  1.00 91.15           C  
ATOM    750  OH  TYR    96      -8.447  13.304  12.717  1.00 88.19           O  
ATOM    751  CZ  TYR    96      -7.330  13.547  11.949  1.00 91.24           C  
ATOM    752  N   PHE    97      -1.738  13.932  11.767  1.00 94.68           N  
ATOM    753  CA  PHE    97      -1.291  13.471  13.077  1.00 94.98           C  
ATOM    754  C   PHE    97      -0.517  14.566  13.801  1.00 94.84           C  
ATOM    755  CB  PHE    97      -0.422  12.217  12.939  1.00 95.00           C  
ATOM    756  O   PHE    97      -0.742  14.810  14.989  1.00 94.45           O  
ATOM    757  CG  PHE    97       0.069  11.672  14.253  1.00 95.19           C  
ATOM    758  CD1 PHE    97      -0.672  10.726  14.950  1.00 94.81           C  
ATOM    759  CD2 PHE    97       1.274  12.105  14.791  1.00 94.51           C  
ATOM    760  CE1 PHE    97      -0.220  10.220  16.166  1.00 93.99           C  
ATOM    761  CE2 PHE    97       1.733  11.604  16.005  1.00 94.18           C  
ATOM    762  CZ  PHE    97       0.984  10.662  16.692  1.00 94.17           C  
ATOM    763  N   ALA    98       0.389  15.298  13.123  1.00 93.19           N  
ATOM    764  CA  ALA    98       1.191  16.379  13.693  1.00 93.22           C  
ATOM    765  C   ALA    98       0.304  17.521  14.180  1.00 92.93           C  
ATOM    766  CB  ALA    98       2.198  16.892  12.667  1.00 92.68           C  
ATOM    767  O   ALA    98       0.470  18.010  15.300  1.00 92.22           O  
ATOM    768  N   TRP    99      -0.698  17.891  13.389  1.00 91.56           N  
ATOM    769  CA  TRP    99      -1.677  18.909  13.757  1.00 91.80           C  
ATOM    770  C   TRP    99      -2.442  18.500  15.011  1.00 91.61           C  
ATOM    771  CB  TRP    99      -2.654  19.156  12.604  1.00 91.11           C  
ATOM    772  O   TRP    99      -2.462  19.235  16.001  1.00 90.85           O  
ATOM    773  CG  TRP    99      -3.813  20.035  12.967  1.00 88.74           C  
ATOM    774  CD1 TRP    99      -3.778  21.178  13.717  1.00 85.13           C  
ATOM    775  CD2 TRP    99      -5.182  19.838  12.599  1.00 85.83           C  
ATOM    776  CE2 TRP    99      -5.923  20.902  13.160  1.00 87.17           C  
ATOM    777  CE3 TRP    99      -5.854  18.865  11.848  1.00 89.74           C  
ATOM    778  NE1 TRP    99      -5.044  21.704  13.837  1.00 89.21           N  
ATOM    779  CH2 TRP    99      -7.938  20.054  12.254  1.00 86.34           C  
ATOM    780  CZ2 TRP    99      -7.305  21.019  12.993  1.00 87.48           C  
ATOM    781  CZ3 TRP    99      -7.230  18.984  11.683  1.00 87.73           C  
ATOM    782  N   LYS   100      -2.964  17.284  15.095  1.00 92.64           N  
ATOM    783  CA  LYS   100      -3.780  16.779  16.195  1.00 92.72           C  
ATOM    784  C   LYS   100      -2.958  16.645  17.473  1.00 92.64           C  
ATOM    785  CB  LYS   100      -4.401  15.430  15.828  1.00 92.65           C  
ATOM    786  O   LYS   100      -3.502  16.716  18.578  1.00 92.10           O  
ATOM    787  CG  LYS   100      -5.456  15.511  14.735  1.00 92.86           C  
ATOM    788  CD  LYS   100      -6.636  16.375  15.161  1.00 92.04           C  
ATOM    789  CE  LYS   100      -7.775  16.304  14.153  1.00 91.56           C  
ATOM    790  NZ  LYS   100      -8.972  17.070  14.614  1.00 89.64           N  
ATOM    791  N   ASN   101      -1.624  16.560  17.378  1.00 94.26           N  
ATOM    792  CA  ASN   101      -0.766  16.318  18.533  1.00 94.27           C  
ATOM    793  C   ASN   101       0.118  17.524  18.837  1.00 93.73           C  
ATOM    794  CB  ASN   101       0.095  15.072  18.310  1.00 94.15           C  
ATOM    795  O   ASN   101       1.022  17.443  19.671  1.00 92.55           O  
ATOM    796  CG  ASN   101      -0.690  13.785  18.464  1.00 93.98           C  
ATOM    797  ND2 ASN   101      -1.170  13.246  17.350  1.00 93.07           N  
ATOM    798  OD1 ASN   101      -0.865  13.279  19.576  1.00 92.39           O  
ATOM    799  N   GLY   102      -0.124  18.661  18.194  1.00 92.28           N  
ATOM    800  CA  GLY   102       0.601  19.900  18.426  1.00 92.48           C  
ATOM    801  C   GLY   102       2.086  19.785  18.140  1.00 92.43           C  
ATOM    802  O   GLY   102       2.909  20.346  18.866  1.00 91.58           O  
ATOM    803  N   LEU   103       2.464  19.022  17.115  1.00 92.07           N  
ATOM    804  CA  LEU   103       3.832  18.763  16.680  1.00 92.08           C  
ATOM    805  C   LEU   103       4.211  19.666  15.511  1.00 91.47           C  
ATOM    806  CB  LEU   103       4.000  17.295  16.282  1.00 92.10           C  
ATOM    807  O   LEU   103       3.347  20.073  14.731  1.00 90.57           O  
ATOM    808  CG  LEU   103       3.935  16.272  17.417  1.00 92.51           C  
ATOM    809  CD1 LEU   103       3.697  14.873  16.858  1.00 92.10           C  
ATOM    810  CD2 LEU   103       5.215  16.311  18.246  1.00 91.84           C  
ATOM    811  N   PRO   104       5.482  19.984  15.342  1.00 89.65           N  
ATOM    812  CA  PRO   104       5.905  20.700  14.136  1.00 89.67           C  
ATOM    813  C   PRO   104       5.781  19.852  12.872  1.00 89.47           C  
ATOM    814  CB  PRO   104       7.369  21.042  14.424  1.00 88.97           C  
ATOM    815  O   PRO   104       6.034  18.645  12.907  1.00 88.63           O  
ATOM    816  CG  PRO   104       7.846  19.948  15.324  1.00 87.77           C  
ATOM    817  CD  PRO   104       6.705  19.519  16.200  1.00 87.35           C  
ATOM    818  N   MET   105       5.468  20.501  11.791  1.00 87.68           N  
ATOM    819  CA  MET   105       5.422  19.895  10.463  1.00 87.08           C  
ATOM    820  C   MET   105       6.014  20.833   9.417  1.00 86.29           C  
ATOM    821  CB  MET   105       3.985  19.531  10.087  1.00 85.82           C  
ATOM    822  O   MET   105       5.875  22.053   9.521  1.00 84.07           O  
ATOM    823  CG  MET   105       3.872  18.742   8.792  1.00 81.58           C  
ATOM    824  SD  MET   105       4.712  17.113   8.885  1.00 78.52           S  
ATOM    825  CE  MET   105       4.689  16.641   7.134  1.00 69.39           C  
ATOM    826  N   SER   106       6.738  20.198   8.459  1.00 82.23           N  
ATOM    827  CA  SER   106       7.264  20.894   7.289  1.00 81.73           C  
ATOM    828  C   SER   106       7.253  19.993   6.059  1.00 81.65           C  
ATOM    829  CB  SER   106       8.686  21.391   7.555  1.00 80.37           C  
ATOM    830  O   SER   106       7.388  18.773   6.175  1.00 79.90           O  
ATOM    831  OG  SER   106       9.180  22.120   6.445  1.00 74.56           O  
ATOM    832  N   LEU   107       7.037  20.634   4.864  1.00 76.49           N  
ATOM    833  CA  LEU   107       7.218  20.030   3.548  1.00 75.86           C  
ATOM    834  C   LEU   107       8.328  20.734   2.775  1.00 75.38           C  
ATOM    835  CB  LEU   107       5.912  20.081   2.751  1.00 73.84           C  
ATOM    836  O   LEU   107       8.151  21.866   2.319  1.00 71.41           O  
ATOM    837  CG  LEU   107       4.673  19.508   3.441  1.00 69.18           C  
ATOM    838  CD1 LEU   107       3.416  19.869   2.657  1.00 64.98           C  
ATOM    839  CD2 LEU   107       4.798  17.996   3.596  1.00 65.41           C  
ATOM    840  N   VAL   108       9.448  20.112   2.757  1.00 70.90           N  
ATOM    841  CA  VAL   108      10.608  20.756   2.150  1.00 70.23           C  
ATOM    842  C   VAL   108      10.838  20.192   0.750  1.00 70.07           C  
ATOM    843  CB  VAL   108      11.876  20.573   3.014  1.00 68.12           C  
ATOM    844  O   VAL   108      11.366  20.882  -0.126  1.00 66.02           O  
ATOM    845  CG1 VAL   108      13.066  21.297   2.386  1.00 61.91           C  
ATOM    846  CG2 VAL   108      11.629  21.075   4.435  1.00 61.87           C  
ATOM    847  N   SER   109      10.490  18.958   0.520  1.00 63.84           N  
ATOM    848  CA  SER   109      10.897  18.252  -0.690  1.00 62.22           C  
ATOM    849  C   SER   109       9.746  18.152  -1.685  1.00 63.70           C  
ATOM    850  CB  SER   109      11.409  16.852  -0.347  1.00 57.93           C  
ATOM    851  O   SER   109       9.910  17.605  -2.778  1.00 59.28           O  
ATOM    852  OG  SER   109      12.424  16.915   0.640  1.00 54.34           O  
ATOM    853  N   SER   110       8.731  19.068  -1.596  1.00 57.99           N  
ATOM    854  CA  SER   110       7.594  19.068  -2.512  1.00 56.77           C  
ATOM    855  C   SER   110       7.989  19.603  -3.884  1.00 57.91           C  
ATOM    856  CB  SER   110       6.447  19.903  -1.941  1.00 53.30           C  
ATOM    857  O   SER   110       8.937  20.382  -4.003  1.00 55.05           O  
ATOM    858  OG  SER   110       6.834  21.258  -1.796  1.00 50.68           O  
ATOM    859  N   VAL   111       7.614  18.905  -4.898  1.00 56.55           N  
ATOM    860  CA  VAL   111       7.685  19.322  -6.295  1.00 55.88           C  
ATOM    861  C   VAL   111       6.351  19.929  -6.722  1.00 56.71           C  
ATOM    862  CB  VAL   111       8.054  18.141  -7.221  1.00 53.26           C  
ATOM    863  O   VAL   111       5.295  19.321  -6.531  1.00 54.56           O  
ATOM    864  CG1 VAL   111       8.400  18.641  -8.622  1.00 47.85           C  
ATOM    865  CG2 VAL   111       9.218  17.346  -6.632  1.00 48.96           C  
ATOM    866  N   ASN   112       6.259  21.296  -6.890  1.00 47.18           N  
ATOM    867  CA  ASN   112       5.099  21.972  -7.459  1.00 47.32           C  
ATOM    868  C   ASN   112       5.027  21.785  -8.972  1.00 47.20           C  
ATOM    869  CB  ASN   112       5.120  23.462  -7.109  1.00 43.41           C  
ATOM    870  O   ASN   112       5.983  22.095  -9.686  1.00 45.20           O  
ATOM    871  CG  ASN   112       3.812  24.156  -7.430  1.00 41.03           C  
ATOM    872  ND2 ASN   112       3.621  25.347  -6.875  1.00 32.98           N  
ATOM    873  OD1 ASN   112       2.979  23.626  -8.170  1.00 40.42           O  
ATOM    874  N   THR   113       3.930  21.094  -9.514  1.00 44.20           N  
ATOM    875  CA  THR   113       3.600  20.938 -10.927  1.00 43.85           C  
ATOM    876  C   THR   113       2.642  22.034 -11.383  1.00 44.66           C  
ATOM    877  CB  THR   113       2.975  19.558 -11.205  1.00 41.30           C  
ATOM    878  O   THR   113       2.102  21.974 -12.490  1.00 42.99           O  
ATOM    879  CG2 THR   113       3.963  18.436 -10.905  1.00 37.10           C  
ATOM    880  OG1 THR   113       1.814  19.391 -10.381  1.00 34.67           O  
ATOM    881  N   LEU   114       2.247  22.935 -10.667  1.00 42.28           N  
ATOM    882  CA  LEU   114       1.232  23.894 -11.089  1.00 42.38           C  
ATOM    883  C   LEU   114       1.598  24.517 -12.432  1.00 42.73           C  
ATOM    884  CB  LEU   114       1.060  24.991 -10.035  1.00 39.14           C  
ATOM    885  O   LEU   114       2.766  24.824 -12.681  1.00 40.85           O  
ATOM    886  CG  LEU   114       0.472  24.554  -8.692  1.00 37.10           C  
ATOM    887  CD1 LEU   114       0.495  25.713  -7.701  1.00 32.97           C  
ATOM    888  CD2 LEU   114      -0.948  24.029  -8.875  1.00 36.03           C  
ATOM    889  N   PRO   115       0.610  24.497 -13.430  1.00 41.02           N  
ATOM    890  CA  PRO   115       0.731  25.319 -14.637  1.00 41.25           C  
ATOM    891  C   PRO   115       1.180  26.747 -14.336  1.00 41.24           C  
ATOM    892  CB  PRO   115      -0.684  25.302 -15.219  1.00 37.80           C  
ATOM    893  O   PRO   115       0.645  27.387 -13.427  1.00 39.47           O  
ATOM    894  CG  PRO   115      -1.330  24.095 -14.620  1.00 36.50           C  
ATOM    895  CD  PRO   115      -0.714  23.844 -13.273  1.00 39.87           C  
ATOM    896  N   GLY   116       2.236  27.222 -15.045  1.00 41.39           N  
ATOM    897  CA  GLY   116       3.006  28.450 -14.923  1.00 41.39           C  
ATOM    898  C   GLY   116       4.174  28.329 -13.962  1.00 41.15           C  
ATOM    899  O   GLY   116       4.947  29.275 -13.794  1.00 38.79           O  
ATOM    900  N   SER   117       4.244  27.231 -13.379  1.00 37.62           N  
ATOM    901  CA  SER   117       5.533  26.866 -12.801  1.00 38.28           C  
ATOM    902  C   SER   117       6.455  26.252 -13.849  1.00 37.87           C  
ATOM    903  CB  SER   117       5.343  25.887 -11.641  1.00 35.39           C  
ATOM    904  O   SER   117       6.415  25.043 -14.087  1.00 36.34           O  
ATOM    905  OG  SER   117       5.073  24.582 -12.124  1.00 32.19           O  
ATOM    906  N   GLU   118       6.429  26.746 -15.165  1.00 36.23           N  
ATOM    907  CA  GLU   118       7.199  26.390 -16.353  1.00 37.57           C  
ATOM    908  C   GLU   118       8.552  25.794 -15.976  1.00 36.08           C  
ATOM    909  CB  GLU   118       7.395  27.612 -17.254  1.00 32.27           C  
ATOM    910  O   GLU   118       9.072  24.925 -16.680  1.00 33.37           O  
ATOM    911  CG  GLU   118       6.108  28.122 -17.887  1.00 30.53           C  
ATOM    912  CD  GLU   118       6.337  29.233 -18.899  1.00 33.80           C  
ATOM    913  OE1 GLU   118       7.505  29.632 -19.109  1.00 34.20           O  
ATOM    914  OE2 GLU   118       5.340  29.709 -19.487  1.00 32.92           O  
ATOM    915  N   ASN   119       9.080  26.084 -14.732  1.00 34.66           N  
ATOM    916  CA  ASN   119      10.447  25.739 -14.357  1.00 36.40           C  
ATOM    917  C   ASN   119      10.478  24.743 -13.202  1.00 34.66           C  
ATOM    918  CB  ASN   119      11.238  26.998 -13.995  1.00 30.83           C  
ATOM    919  O   ASN   119      11.539  24.475 -12.636  1.00 32.22           O  
ATOM    920  CG  ASN   119      11.561  27.853 -15.204  1.00 28.88           C  
ATOM    921  ND2 ASN   119      11.573  29.167 -15.015  1.00 17.34           N  
ATOM    922  OD1 ASN   119      11.798  27.337 -16.299  1.00 27.39           O  
ATOM    923  N   LYS   120       9.497  23.824 -13.048  1.00 37.56           N  
ATOM    924  CA  LYS   120       9.773  23.021 -11.860  1.00 38.24           C  
ATOM    925  C   LYS   120       9.066  21.671 -11.933  1.00 37.66           C  
ATOM    926  CB  LYS   120       9.348  23.769 -10.596  1.00 34.23           C  
ATOM    927  O   LYS   120       8.589  21.159 -10.918  1.00 35.65           O  
ATOM    928  CG  LYS   120      10.117  25.059 -10.351  1.00 30.99           C  
ATOM    929  CD  LYS   120       9.707  25.714  -9.038  1.00 34.47           C  
ATOM    930  CE  LYS   120      10.422  27.042  -8.827  1.00 27.50           C  
ATOM    931  NZ  LYS   120       9.909  27.762  -7.624  1.00 28.09           N  
ATOM    932  N   ASP   121       8.516  21.159 -13.176  1.00 39.16           N  
ATOM    933  CA  ASP   121       8.405  19.709 -13.300  1.00 39.60           C  
ATOM    934  C   ASP   121       9.720  19.024 -12.937  1.00 39.10           C  
ATOM    935  CB  ASP   121       7.985  19.323 -14.720  1.00 35.98           C  
ATOM    936  O   ASP   121      10.799  19.549 -13.222  1.00 36.93           O  
ATOM    937  CG  ASP   121       6.528  18.905 -14.815  1.00 33.45           C  
ATOM    938  OD1 ASP   121       5.930  18.540 -13.779  1.00 31.53           O  
ATOM    939  OD2 ASP   121       5.975  18.937 -15.935  1.00 28.57           O  
ATOM    940  N   PRO   122       9.680  18.237 -11.771  1.00 41.61           N  
ATOM    941  CA  PRO   122      10.909  17.441 -11.762  1.00 41.17           C  
ATOM    942  C   PRO   122      11.428  17.141 -13.167  1.00 41.96           C  
ATOM    943  CB  PRO   122      10.491  16.154 -11.048  1.00 40.01           C  
ATOM    944  O   PRO   122      10.653  16.755 -14.046  1.00 40.40           O  
ATOM    945  CG  PRO   122       8.998  16.140 -11.128  1.00 38.41           C  
ATOM    946  CD  PRO   122       8.525  17.530 -11.446  1.00 42.04           C  
ATOM    947  N   ARG   123      12.445  17.920 -13.604  1.00 38.66           N  
ATOM    948  CA  ARG   123      13.253  17.406 -14.706  1.00 38.59           C  
ATOM    949  C   ARG   123      13.931  16.095 -14.322  1.00 38.65           C  
ATOM    950  CB  ARG   123      14.304  18.435 -15.128  1.00 35.41           C  
ATOM    951  O   ARG   123      14.694  16.044 -13.355  1.00 36.15           O  
ATOM    952  CG  ARG   123      13.717  19.724 -15.680  1.00 32.83           C  
ATOM    953  CD  ARG   123      14.794  20.634 -16.253  1.00 34.91           C  
ATOM    954  NE  ARG   123      14.242  21.915 -16.688  1.00 31.18           N  
ATOM    955  NH1 ARG   123      16.098  22.532 -17.917  1.00 26.51           N  
ATOM    956  NH2 ARG   123      14.279  23.922 -17.802  1.00 23.61           N  
ATOM    957  CZ  ARG   123      14.874  22.787 -17.468  1.00 28.58           C  
ATOM    958  N   TYR   124      13.373  15.104 -14.832  1.00 42.01           N  
ATOM    959  CA  TYR   124      13.948  13.763 -14.826  1.00 42.95           C  
ATOM    960  C   TYR   124      15.258  13.728 -15.604  1.00 42.19           C  
ATOM    961  CB  TYR   124      12.962  12.752 -15.417  1.00 40.26           C  
ATOM    962  O   TYR   124      15.394  14.394 -16.633  1.00 40.24           O  
ATOM    963  CG  TYR   124      11.625  12.727 -14.718  1.00 38.67           C  
ATOM    964  CD1 TYR   124      11.475  12.105 -13.481  1.00 36.26           C  
ATOM    965  CD2 TYR   124      10.509  13.325 -15.294  1.00 38.26           C  
ATOM    966  CE1 TYR   124      10.244  12.079 -12.834  1.00 37.05           C  
ATOM    967  CE2 TYR   124       9.273  13.304 -14.656  1.00 38.10           C  
ATOM    968  OH  TYR   124       7.929  12.657 -12.792  1.00 29.54           O  
ATOM    969  CZ  TYR   124       9.150  12.680 -13.428  1.00 36.98           C  
ATOM    970  N   SER   125      16.419  13.551 -14.902  1.00 35.20           N  
ATOM    971  CA  SER   125      17.629  13.231 -15.653  1.00 35.90           C  
ATOM    972  C   SER   125      17.362  12.152 -16.697  1.00 35.24           C  
ATOM    973  CB  SER   125      18.741  12.774 -14.707  1.00 32.64           C  
ATOM    974  O   SER   125      16.384  11.409 -16.594  1.00 33.29           O  
ATOM    975  OG  SER   125      18.628  11.388 -14.432  1.00 28.70           O  
ATOM    976  N   LYS   126      18.004  12.217 -17.865  1.00 32.17           N  
ATOM    977  CA  LYS   126      18.057  11.147 -18.857  1.00 32.64           C  
ATOM    978  C   LYS   126      18.219   9.784 -18.189  1.00 32.07           C  
ATOM    979  CB  LYS   126      19.201  11.385 -19.844  1.00 29.17           C  
ATOM    980  O   LYS   126      17.934   8.751 -18.797  1.00 29.75           O  
ATOM    981  CG  LYS   126      20.585  11.317 -19.216  1.00 27.79           C  
ATOM    982  CD  LYS   126      21.680  11.543 -20.250  1.00 30.00           C  
ATOM    983  CE  LYS   126      23.065  11.487 -19.620  1.00 24.99           C  
ATOM    984  NZ  LYS   126      24.145  11.627 -20.643  1.00 25.41           N  
ATOM    985  N   PHE   127      18.627   9.737 -16.878  1.00 32.76           N  
ATOM    986  CA  PHE   127      18.810   8.557 -16.041  1.00 33.32           C  
ATOM    987  C   PHE   127      17.617   8.362 -15.113  1.00 32.69           C  
ATOM    988  CB  PHE   127      20.099   8.673 -15.222  1.00 29.76           C  
ATOM    989  O   PHE   127      17.687   7.584 -14.159  1.00 30.59           O  
ATOM    990  CG  PHE   127      21.321   8.963 -16.051  1.00 27.99           C  
ATOM    991  CD1 PHE   127      21.822   8.014 -16.933  1.00 25.96           C  
ATOM    992  CD2 PHE   127      21.969  10.187 -15.948  1.00 26.98           C  
ATOM    993  CE1 PHE   127      22.953   8.280 -17.702  1.00 25.14           C  
ATOM    994  CE2 PHE   127      23.100  10.461 -16.712  1.00 27.81           C  
ATOM    995  CZ  PHE   127      23.590   9.505 -17.588  1.00 23.65           C  
ATOM    996  N   GLY   128      16.453   8.873 -15.492  1.00 36.25           N  
ATOM    997  CA  GLY   128      15.040   8.582 -15.310  1.00 35.30           C  
ATOM    998  C   GLY   128      14.481   9.128 -14.010  1.00 36.15           C  
ATOM    999  O   GLY   128      13.379   9.680 -13.985  1.00 33.58           O  
ATOM   1000  N   ASN   129      15.221   9.726 -13.096  1.00 32.07           N  
ATOM   1001  CA  ASN   129      14.388   9.984 -11.926  1.00 35.51           C  
ATOM   1002  C   ASN   129      15.138  10.789 -10.869  1.00 32.45           C  
ATOM   1003  CB  ASN   129      13.878   8.671 -11.330  1.00 30.05           C  
ATOM   1004  O   ASN   129      14.729  10.831  -9.708  1.00 30.99           O  
ATOM   1005  CG  ASN   129      12.810   8.017 -12.186  1.00 28.29           C  
ATOM   1006  ND2 ASN   129      12.630   6.713 -12.015  1.00 22.11           N  
ATOM   1007  OD1 ASN   129      12.154   8.678 -12.994  1.00 28.70           O  
ATOM   1008  N   ALA   130      16.067  11.548 -11.149  1.00 39.00           N  
ATOM   1009  CA  ALA   130      16.647  12.512 -10.217  1.00 39.02           C  
ATOM   1010  C   ALA   130      15.960  13.869 -10.333  1.00 39.03           C  
ATOM   1011  CB  ALA   130      18.147  12.655 -10.465  1.00 35.90           C  
ATOM   1012  O   ALA   130      15.618  14.307 -11.434  1.00 36.74           O  
ATOM   1013  N   VAL   131      15.410  14.350  -9.153  1.00 46.69           N  
ATOM   1014  CA  VAL   131      14.857  15.695  -9.032  1.00 47.07           C  
ATOM   1015  C   VAL   131      15.991  16.717  -8.981  1.00 47.49           C  
ATOM   1016  CB  VAL   131      13.961  15.831  -7.781  1.00 44.24           C  
ATOM   1017  O   VAL   131      16.907  16.597  -8.165  1.00 45.70           O  
ATOM   1018  CG1 VAL   131      13.264  17.190  -7.760  1.00 38.74           C  
ATOM   1019  CG2 VAL   131      12.935  14.700  -7.735  1.00 40.43           C  
ATOM   1020  N   GLY   132      16.176  17.560  -9.946  1.00 42.62           N  
ATOM   1021  CA  GLY   132      17.152  18.633 -10.055  1.00 42.62           C  
ATOM   1022  C   GLY   132      16.804  19.844  -9.209  1.00 42.63           C  
ATOM   1023  O   GLY   132      17.680  20.639  -8.865  1.00 39.74           O  
ATOM   1024  N   GLY   133      15.490  20.014  -8.681  1.00 46.36           N  
ATOM   1025  CA  GLY   133      15.173  21.196  -7.895  1.00 45.62           C  
ATOM   1026  C   GLY   133      13.934  21.027  -7.036  1.00 46.33           C  
ATOM   1027  O   GLY   133      13.072  20.200  -7.338  1.00 43.93           O  
ATOM   1028  N   ARG   134      13.853  21.766  -5.735  1.00 51.09           N  
ATOM   1029  CA  ARG   134      12.856  21.687  -4.672  1.00 51.90           C  
ATOM   1030  C   ARG   134      12.610  23.058  -4.049  1.00 51.34           C  
ATOM   1031  CB  ARG   134      13.296  20.694  -3.595  1.00 47.89           C  
ATOM   1032  O   ARG   134      13.497  23.914  -4.051  1.00 49.67           O  
ATOM   1033  CG  ARG   134      13.282  19.244  -4.051  1.00 46.09           C  
ATOM   1034  CD  ARG   134      13.545  18.286  -2.898  1.00 49.59           C  
ATOM   1035  NE  ARG   134      13.607  16.900  -3.351  1.00 43.30           N  
ATOM   1036  NH1 ARG   134      13.514  15.985  -1.232  1.00 33.49           N  
ATOM   1037  NH2 ARG   134      13.652  14.621  -3.069  1.00 29.77           N  
ATOM   1038  CZ  ARG   134      13.591  15.838  -2.550  1.00 41.49           C  
ATOM   1039  N   TYR   135      11.325  23.272  -3.693  1.00 48.40           N  
ATOM   1040  CA  TYR   135      10.908  24.403  -2.872  1.00 49.06           C  
ATOM   1041  C   TYR   135      10.434  23.936  -1.501  1.00 48.30           C  
ATOM   1042  CB  TYR   135       9.795  25.191  -3.568  1.00 45.36           C  
ATOM   1043  O   TYR   135       9.772  22.902  -1.385  1.00 46.51           O  
ATOM   1044  CG  TYR   135      10.249  25.912  -4.814  1.00 43.76           C  
ATOM   1045  CD1 TYR   135      10.771  27.202  -4.745  1.00 40.13           C  
ATOM   1046  CD2 TYR   135      10.158  25.306  -6.062  1.00 40.92           C  
ATOM   1047  CE1 TYR   135      11.189  27.871  -5.890  1.00 37.83           C  
ATOM   1048  CE2 TYR   135      10.573  25.965  -7.214  1.00 41.15           C  
ATOM   1049  OH  TYR   135      11.500  27.903  -8.256  1.00 27.47           O  
ATOM   1050  CZ  TYR   135      11.087  27.245  -7.118  1.00 38.13           C  
ATOM   1051  N   ASP   136      10.888  24.583  -0.391  1.00 49.33           N  
ATOM   1052  CA  ASP   136      10.316  24.522   0.950  1.00 49.82           C  
ATOM   1053  C   ASP   136       8.956  25.215   1.000  1.00 49.43           C  
ATOM   1054  CB  ASP   136      11.266  25.155   1.969  1.00 46.75           C  
ATOM   1055  O   ASP   136       8.829  26.374   0.600  1.00 48.05           O  
ATOM   1056  CG  ASP   136      12.583  24.409   2.095  1.00 45.15           C  
ATOM   1057  OD1 ASP   136      12.626  23.194   1.804  1.00 44.32           O  
ATOM   1058  OD2 ASP   136      13.586  25.040   2.492  1.00 42.53           O  
ATOM   1059  N   ILE   137       7.968  24.530   1.084  1.00 47.93           N  
ATOM   1060  CA  ILE   137       6.721  25.114   1.565  1.00 46.44           C  
ATOM   1061  C   ILE   137       6.603  24.911   3.074  1.00 47.71           C  
ATOM   1062  CB  ILE   137       5.497  24.505   0.845  1.00 43.35           C  
ATOM   1063  O   ILE   137       6.563  23.774   3.552  1.00 45.33           O  
ATOM   1064  CG1 ILE   137       5.614  24.707  -0.670  1.00 36.77           C  
ATOM   1065  CG2 ILE   137       4.197  25.114   1.380  1.00 38.16           C  
ATOM   1066  CD1 ILE   137       4.503  24.042  -1.471  1.00 35.40           C  
ATOM   1067  N   ILE   138       7.179  25.695   3.866  1.00 46.30           N  
ATOM   1068  CA  ILE   138       6.900  25.848   5.289  1.00 45.92           C  
ATOM   1069  C   ILE   138       5.457  26.310   5.485  1.00 46.32           C  
ATOM   1070  CB  ILE   138       7.876  26.845   5.953  1.00 43.09           C  
ATOM   1071  O   ILE   138       5.064  27.367   4.986  1.00 44.55           O  
ATOM   1072  CG1 ILE   138       9.327  26.419   5.702  1.00 37.61           C  
ATOM   1073  CG2 ILE   138       7.591  26.961   7.453  1.00 38.60           C  
ATOM   1074  CD1 ILE   138      10.361  27.416   6.205  1.00 37.12           C  
ATOM   1075  N   PRO   139       4.547  25.372   5.858  1.00 47.76           N  
ATOM   1076  CA  PRO   139       3.388  26.102   6.379  1.00 46.09           C  
ATOM   1077  C   PRO   139       3.783  27.333   7.192  1.00 47.87           C  
ATOM   1078  CB  PRO   139       2.688  25.066   7.262  1.00 44.15           C  
ATOM   1079  O   PRO   139       4.686  27.261   8.029  1.00 46.02           O  
ATOM   1080  CG  PRO   139       3.455  23.801   7.050  1.00 41.63           C  
ATOM   1081  CD  PRO   139       4.707  24.125   6.286  1.00 43.89           C  
ATOM   1082  N   SER   140       4.018  28.445   6.391  1.00 39.60           N  
ATOM   1083  CA  SER   140       4.232  29.845   6.745  1.00 40.49           C  
ATOM   1084  C   SER   140       4.229  30.039   8.258  1.00 39.72           C  
ATOM   1085  CB  SER   140       3.160  30.729   6.107  1.00 35.74           C  
ATOM   1086  O   SER   140       3.377  29.489   8.958  1.00 37.85           O  
ATOM   1087  OG  SER   140       2.014  30.809   6.938  1.00 31.32           O  
ATOM   1088  N   ARG   141       5.464  30.084   8.821  1.00 46.10           N  
ATOM   1089  CA  ARG   141       5.909  30.739  10.047  1.00 45.58           C  
ATOM   1090  C   ARG   141       4.758  31.480  10.720  1.00 46.08           C  
ATOM   1091  CB  ARG   141       7.056  31.708   9.754  1.00 40.88           C  
ATOM   1092  O   ARG   141       4.962  32.182  11.713  1.00 43.39           O  
ATOM   1093  CG  ARG   141       8.348  31.025   9.335  1.00 37.62           C  
ATOM   1094  CD  ARG   141       9.488  32.021   9.178  1.00 40.33           C  
ATOM   1095  NE  ARG   141      10.719  31.368   8.744  1.00 34.07           N  
ATOM   1096  NH1 ARG   141      12.052  33.234   9.023  1.00 26.51           N  
ATOM   1097  NH2 ARG   141      12.965  31.270   8.272  1.00 22.84           N  
ATOM   1098  CZ  ARG   141      11.909  31.959   8.681  1.00 32.49           C  
ATOM   1099  N   THR   142       3.580  31.400  10.113  1.00 40.77           N  
ATOM   1100  CA  THR   142       2.558  32.098  10.886  1.00 41.39           C  
ATOM   1101  C   THR   142       2.061  31.227  12.036  1.00 40.75           C  
ATOM   1102  CB  THR   142       1.369  32.509   9.998  1.00 35.85           C  
ATOM   1103  O   THR   142       1.899  30.015  11.878  1.00 38.80           O  
ATOM   1104  CG2 THR   142       1.762  33.623   9.034  1.00 31.59           C  
ATOM   1105  OG1 THR   142       0.929  31.373   9.244  1.00 30.52           O  
ATOM   1106  N   SER   143       2.477  31.573  13.167  1.00 47.72           N  
ATOM   1107  CA  SER   143       1.837  31.246  14.437  1.00 47.02           C  
ATOM   1108  C   SER   143       0.408  30.755  14.226  1.00 47.78           C  
ATOM   1109  CB  SER   143       1.835  32.461  15.365  1.00 41.86           C  
ATOM   1110  O   SER   143      -0.439  31.494  13.719  1.00 45.23           O  
ATOM   1111  OG  SER   143       1.312  33.600  14.703  1.00 39.22           O  
ATOM   1112  N   ASN   144       0.105  29.797  13.362  1.00 54.50           N  
ATOM   1113  CA  ASN   144      -1.129  29.019  13.340  1.00 55.35           C  
ATOM   1114  C   ASN   144      -1.640  28.817  11.917  1.00 55.55           C  
ATOM   1115  CB  ASN   144      -2.203  29.693  14.198  1.00 48.14           C  
ATOM   1116  O   ASN   144      -2.659  29.391  11.530  1.00 52.60           O  
ATOM   1117  CG  ASN   144      -3.142  28.695  14.847  1.00 43.63           C  
ATOM   1118  ND2 ASN   144      -4.087  29.196  15.634  1.00 39.91           N  
ATOM   1119  OD1 ASN   144      -3.019  27.485  14.643  1.00 45.05           O  
ATOM   1120  N   PRO   145      -0.919  28.192  11.052  1.00 70.20           N  
ATOM   1121  CA  PRO   145      -1.545  27.915   9.757  1.00 70.65           C  
ATOM   1122  C   PRO   145      -2.912  27.249   9.894  1.00 73.64           C  
ATOM   1123  CB  PRO   145      -0.546  26.976   9.076  1.00 66.74           C  
ATOM   1124  O   PRO   145      -3.190  26.604  10.909  1.00 71.01           O  
ATOM   1125  CG  PRO   145       0.125  26.253  10.198  1.00 64.61           C  
ATOM   1126  CD  PRO   145       0.185  27.168  11.387  1.00 65.54           C  
ATOM   1127  N   ASN   146      -3.713  27.651   9.047  1.00 81.72           N  
ATOM   1128  CA  ASN   146      -4.973  26.934   8.880  1.00 83.02           C  
ATOM   1129  C   ASN   146      -4.744  25.500   8.410  1.00 84.12           C  
ATOM   1130  CB  ASN   146      -5.887  27.674   7.902  1.00 80.89           C  
ATOM   1131  O   ASN   146      -4.425  25.268   7.243  1.00 83.12           O  
ATOM   1132  CG  ASN   146      -7.266  27.051   7.807  1.00 78.85           C  
ATOM   1133  ND2 ASN   146      -8.278  27.882   7.584  1.00 80.79           N  
ATOM   1134  OD1 ASN   146      -7.422  25.834   7.933  1.00 79.87           O  
ATOM   1135  N   ALA   147      -4.752  24.504   9.335  1.00 86.19           N  
ATOM   1136  CA  ALA   147      -4.483  23.088   9.099  1.00 87.40           C  
ATOM   1137  C   ALA   147      -5.398  22.529   8.014  1.00 87.72           C  
ATOM   1138  CB  ALA   147      -4.647  22.293  10.392  1.00 86.01           C  
ATOM   1139  O   ALA   147      -4.964  21.739   7.173  1.00 86.95           O  
ATOM   1140  N   VAL   148      -6.605  22.940   7.928  1.00 87.99           N  
ATOM   1141  CA  VAL   148      -7.576  22.493   6.935  1.00 88.32           C  
ATOM   1142  C   VAL   148      -7.137  22.942   5.543  1.00 87.48           C  
ATOM   1143  CB  VAL   148      -8.993  23.027   7.245  1.00 87.48           C  
ATOM   1144  O   VAL   148      -7.127  22.145   4.602  1.00 85.46           O  
ATOM   1145  CG1 VAL   148      -9.966  22.656   6.128  1.00 86.38           C  
ATOM   1146  CG2 VAL   148      -9.484  22.488   8.587  1.00 84.75           C  
ATOM   1147  N   GLN   149      -6.753  24.162   5.426  1.00 83.55           N  
ATOM   1148  CA  GLN   149      -6.258  24.667   4.149  1.00 83.20           C  
ATOM   1149  C   GLN   149      -5.002  23.917   3.712  1.00 83.16           C  
ATOM   1150  CB  GLN   149      -5.969  26.166   4.239  1.00 81.43           C  
ATOM   1151  O   GLN   149      -4.859  23.567   2.539  1.00 81.24           O  
ATOM   1152  CG  GLN   149      -5.533  26.789   2.920  1.00 75.30           C  
ATOM   1153  CD  GLN   149      -5.250  28.274   3.037  1.00 71.98           C  
ATOM   1154  NE2 GLN   149      -4.922  28.906   1.915  1.00 64.31           N  
ATOM   1155  OE1 GLN   149      -5.325  28.850   4.128  1.00 69.30           O  
ATOM   1156  N   LEU   150      -4.129  23.698   4.607  1.00 83.03           N  
ATOM   1157  CA  LEU   150      -2.928  22.921   4.321  1.00 83.01           C  
ATOM   1158  C   LEU   150      -3.288  21.518   3.846  1.00 83.83           C  
ATOM   1159  CB  LEU   150      -2.035  22.839   5.562  1.00 81.63           C  
ATOM   1160  O   LEU   150      -2.795  21.063   2.811  1.00 82.86           O  
ATOM   1161  CG  LEU   150      -0.742  22.035   5.415  1.00 76.80           C  
ATOM   1162  CD1 LEU   150       0.235  22.765   4.501  1.00 71.97           C  
ATOM   1163  CD2 LEU   150      -0.114  21.777   6.781  1.00 72.23           C  
ATOM   1164  N   LEU   151      -4.121  20.808   4.507  1.00 85.95           N  
ATOM   1165  CA  LEU   151      -4.503  19.429   4.226  1.00 85.92           C  
ATOM   1166  C   LEU   151      -5.387  19.351   2.986  1.00 84.97           C  
ATOM   1167  CB  LEU   151      -5.232  18.819   5.427  1.00 85.57           C  
ATOM   1168  O   LEU   151      -5.147  18.530   2.098  1.00 82.76           O  
ATOM   1169  CG  LEU   151      -4.382  18.544   6.668  1.00 86.78           C  
ATOM   1170  CD1 LEU   151      -5.274  18.192   7.854  1.00 85.58           C  
ATOM   1171  CD2 LEU   151      -3.381  17.427   6.395  1.00 86.04           C  
ATOM   1172  N   ASN   152      -6.249  20.258   2.791  1.00 85.15           N  
ATOM   1173  CA  ASN   152      -7.194  20.191   1.681  1.00 84.56           C  
ATOM   1174  C   ASN   152      -6.543  20.608   0.365  1.00 82.68           C  
ATOM   1175  CB  ASN   152      -8.420  21.061   1.966  1.00 83.65           C  
ATOM   1176  O   ASN   152      -7.018  20.241  -0.711  1.00 78.66           O  
ATOM   1177  CG  ASN   152      -9.383  20.411   2.940  1.00 83.61           C  
ATOM   1178  ND2 ASN   152     -10.583  20.969   3.049  1.00 84.05           N  
ATOM   1179  OD1 ASN   152      -9.051  19.416   3.590  1.00 83.70           O  
ATOM   1180  N   ARG   153      -5.541  21.402   0.340  1.00 80.41           N  
ATOM   1181  CA  ARG   153      -5.084  22.019  -0.901  1.00 79.65           C  
ATOM   1182  C   ARG   153      -3.567  21.931  -1.030  1.00 79.54           C  
ATOM   1183  CB  ARG   153      -5.533  23.480  -0.973  1.00 77.73           C  
ATOM   1184  O   ARG   153      -3.051  21.445  -2.038  1.00 76.76           O  
ATOM   1185  CG  ARG   153      -7.040  23.658  -1.052  1.00 72.14           C  
ATOM   1186  CD  ARG   153      -7.424  25.112  -1.289  1.00 69.05           C  
ATOM   1187  NE  ARG   153      -8.871  25.277  -1.393  1.00 57.87           N  
ATOM   1188  NH1 ARG   153      -8.776  27.460  -2.143  1.00 47.64           N  
ATOM   1189  NH2 ARG   153     -10.803  26.430  -1.854  1.00 43.38           N  
ATOM   1190  CZ  ARG   153      -9.480  26.389  -1.797  1.00 61.61           C  
ATOM   1191  N   THR   154      -2.831  22.330   0.030  1.00 78.49           N  
ATOM   1192  CA  THR   154      -1.396  22.533  -0.134  1.00 78.30           C  
ATOM   1193  C   THR   154      -0.683  21.202  -0.353  1.00 78.67           C  
ATOM   1194  CB  THR   154      -0.790  23.248   1.088  1.00 76.95           C  
ATOM   1195  O   THR   154       0.159  21.082  -1.246  1.00 76.88           O  
ATOM   1196  CG2 THR   154       0.687  23.558   0.867  1.00 75.31           C  
ATOM   1197  OG1 THR   154      -1.495  24.474   1.315  1.00 77.74           O  
ATOM   1198  N   ILE   155      -1.037  20.190   0.290  1.00 81.41           N  
ATOM   1199  CA  ILE   155      -0.390  18.887   0.176  1.00 81.24           C  
ATOM   1200  C   ILE   155      -0.703  18.273  -1.187  1.00 80.98           C  
ATOM   1201  CB  ILE   155      -0.835  17.934   1.308  1.00 80.26           C  
ATOM   1202  O   ILE   155       0.204  17.842  -1.903  1.00 79.30           O  
ATOM   1203  CG1 ILE   155      -0.256  18.394   2.651  1.00 80.46           C  
ATOM   1204  CG2 ILE   155      -0.419  16.494   0.996  1.00 80.11           C  
ATOM   1205  CD1 ILE   155      -0.747  17.587   3.845  1.00 78.41           C  
ATOM   1206  N   VAL   156      -1.921  18.355  -1.701  1.00 78.80           N  
ATOM   1207  CA  VAL   156      -2.362  17.808  -2.980  1.00 77.87           C  
ATOM   1208  C   VAL   156      -1.648  18.527  -4.123  1.00 77.73           C  
ATOM   1209  CB  VAL   156      -3.893  17.926  -3.150  1.00 76.82           C  
ATOM   1210  O   VAL   156      -1.150  17.886  -5.051  1.00 75.41           O  
ATOM   1211  CG1 VAL   156      -4.323  17.431  -4.530  1.00 73.53           C  
ATOM   1212  CG2 VAL   156      -4.613  17.145  -2.051  1.00 73.52           C  
ATOM   1213  N   ASP   157      -1.486  19.748  -3.987  1.00 74.12           N  
ATOM   1214  CA  ASP   157      -0.933  20.579  -5.052  1.00 73.32           C  
ATOM   1215  C   ASP   157       0.585  20.436  -5.129  1.00 73.68           C  
ATOM   1216  CB  ASP   157      -1.313  22.046  -4.841  1.00 72.06           C  
ATOM   1217  O   ASP   157       1.200  20.813  -6.128  1.00 71.67           O  
ATOM   1218  CG  ASP   157      -2.796  22.309  -5.037  1.00 69.20           C  
ATOM   1219  OD1 ASP   157      -3.468  21.521  -5.738  1.00 69.62           O  
ATOM   1220  OD2 ASP   157      -3.297  23.313  -4.487  1.00 67.65           O  
ATOM   1221  N   MET   158       1.154  19.818  -4.083  1.00 72.78           N  
ATOM   1222  CA  MET   158       2.603  19.972  -3.988  1.00 72.47           C  
ATOM   1223  C   MET   158       3.288  18.613  -3.882  1.00 72.71           C  
ATOM   1224  CB  MET   158       2.974  20.840  -2.785  1.00 70.50           C  
ATOM   1225  O   MET   158       4.514  18.524  -3.970  1.00 70.36           O  
ATOM   1226  CG  MET   158       2.549  22.293  -2.923  1.00 66.16           C  
ATOM   1227  SD  MET   158       3.140  23.333  -1.532  1.00 59.61           S  
ATOM   1228  CE  MET   158       2.728  24.982  -2.168  1.00 54.41           C  
ATOM   1229  N   THR   159       2.569  17.629  -3.515  1.00 76.87           N  
ATOM   1230  CA  THR   159       3.184  16.319  -3.335  1.00 76.52           C  
ATOM   1231  C   THR   159       2.904  15.420  -4.536  1.00 76.41           C  
ATOM   1232  CB  THR   159       2.678  15.636  -2.050  1.00 75.01           C  
ATOM   1233  O   THR   159       1.765  15.330  -4.999  1.00 73.98           O  
ATOM   1234  CG2 THR   159       3.135  16.394  -0.808  1.00 71.72           C  
ATOM   1235  OG1 THR   159       1.246  15.593  -2.071  1.00 72.47           O  
ATOM   1236  N   TYR   160       3.967  14.883  -5.123  1.00 72.29           N  
ATOM   1237  CA  TYR   160       4.012  13.901  -6.201  1.00 72.32           C  
ATOM   1238  C   TYR   160       4.965  12.761  -5.860  1.00 72.38           C  
ATOM   1239  CB  TYR   160       4.438  14.563  -7.514  1.00 70.29           C  
ATOM   1240  O   TYR   160       5.870  12.924  -5.038  1.00 69.73           O  
ATOM   1241  CG  TYR   160       3.460  15.597  -8.018  1.00 65.41           C  
ATOM   1242  CD1 TYR   160       2.384  15.232  -8.824  1.00 59.47           C  
ATOM   1243  CD2 TYR   160       3.611  16.940  -7.690  1.00 60.39           C  
ATOM   1244  CE1 TYR   160       1.482  16.181  -9.292  1.00 54.42           C  
ATOM   1245  CE2 TYR   160       2.715  17.898  -8.153  1.00 58.16           C  
ATOM   1246  OH  TYR   160       0.765  18.454  -9.412  1.00 33.75           O  
ATOM   1247  CZ  TYR   160       1.655  17.509  -8.951  1.00 55.32           C  
ATOM   1248  N   SER   161       4.751  11.655  -6.485  1.00 73.72           N  
ATOM   1249  CA  SER   161       5.573  10.484  -6.198  1.00 73.16           C  
ATOM   1250  C   SER   161       7.058  10.806  -6.326  1.00 73.64           C  
ATOM   1251  CB  SER   161       5.211   9.331  -7.135  1.00 71.69           C  
ATOM   1252  O   SER   161       7.876  10.309  -5.548  1.00 71.25           O  
ATOM   1253  OG  SER   161       5.356   9.720  -8.490  1.00 66.89           O  
ATOM   1254  N   ALA   162       7.375  11.665  -7.127  1.00 67.04           N  
ATOM   1255  CA  ALA   162       8.751  12.101  -7.353  1.00 66.66           C  
ATOM   1256  C   ALA   162       9.307  12.822  -6.129  1.00 67.25           C  
ATOM   1257  CB  ALA   162       8.828  13.005  -8.581  1.00 64.61           C  
ATOM   1258  O   ALA   162      10.523  12.891  -5.940  1.00 65.48           O  
ATOM   1259  N   THR   163       8.505  13.353  -5.269  1.00 72.09           N  
ATOM   1260  CA  THR   163       8.907  13.980  -4.014  1.00 71.78           C  
ATOM   1261  C   THR   163       9.668  12.991  -3.135  1.00 72.55           C  
ATOM   1262  CB  THR   163       7.688  14.522  -3.245  1.00 70.26           C  
ATOM   1263  O   THR   163      10.563  13.382  -2.383  1.00 70.98           O  
ATOM   1264  CG2 THR   163       8.123  15.358  -2.046  1.00 64.20           C  
ATOM   1265  OG1 THR   163       6.902  15.339  -4.123  1.00 67.94           O  
ATOM   1266  N   PHE   164       9.455  11.705  -3.383  1.00 75.86           N  
ATOM   1267  CA  PHE   164      10.065  10.654  -2.577  1.00 75.32           C  
ATOM   1268  C   PHE   164      11.373  10.183  -3.201  1.00 75.59           C  
ATOM   1269  CB  PHE   164       9.104   9.471  -2.417  1.00 74.30           C  
ATOM   1270  O   PHE   164      12.054   9.316  -2.649  1.00 73.07           O  
ATOM   1271  CG  PHE   164       7.916   9.768  -1.543  1.00 75.78           C  
ATOM   1272  CD1 PHE   164       7.961   9.517  -0.177  1.00 75.86           C  
ATOM   1273  CD2 PHE   164       6.754  10.298  -2.087  1.00 76.60           C  
ATOM   1274  CE1 PHE   164       6.863   9.791   0.635  1.00 75.58           C  
ATOM   1275  CE2 PHE   164       5.652  10.574  -1.282  1.00 75.72           C  
ATOM   1276  CZ  PHE   164       5.708  10.319   0.078  1.00 68.37           C  
ATOM   1277  N   ARG   165      11.687  10.738  -4.292  1.00 66.57           N  
ATOM   1278  CA  ARG   165      12.988  10.462  -4.894  1.00 65.86           C  
ATOM   1279  C   ARG   165      14.101  11.194  -4.151  1.00 66.24           C  
ATOM   1280  CB  ARG   165      12.993  10.863  -6.371  1.00 64.35           C  
ATOM   1281  O   ARG   165      13.949  12.362  -3.789  1.00 64.25           O  
ATOM   1282  CG  ARG   165      12.131   9.973  -7.253  1.00 61.95           C  
ATOM   1283  CD  ARG   165      12.215  10.381  -8.717  1.00 60.69           C  
ATOM   1284  NE  ARG   165      11.350   9.556  -9.556  1.00 53.69           N  
ATOM   1285  NH1 ARG   165      12.640   9.775 -11.460  1.00 47.21           N  
ATOM   1286  NH2 ARG   165      10.719   8.525 -11.509  1.00 42.16           N  
ATOM   1287  CZ  ARG   165      11.571   9.288 -10.840  1.00 58.05           C  
ATOM   1288  N   MET   166      15.165  10.524  -3.908  1.00 59.51           N  
ATOM   1289  CA  MET   166      16.327  11.106  -3.242  1.00 59.00           C  
ATOM   1290  C   MET   166      17.108  12.002  -4.197  1.00 59.41           C  
ATOM   1291  CB  MET   166      17.238  10.008  -2.691  1.00 55.83           C  
ATOM   1292  O   MET   166      17.112  11.773  -5.408  1.00 56.84           O  
ATOM   1293  CG  MET   166      16.568   9.116  -1.659  1.00 53.12           C  
ATOM   1294  SD  MET   166      16.115  10.026  -0.131  1.00 48.83           S  
ATOM   1295  CE  MET   166      17.766  10.353   0.548  1.00 42.52           C  
ATOM   1296  N   MET   167      17.721  13.037  -3.617  1.00 52.19           N  
ATOM   1297  CA  MET   167      18.708  13.882  -4.284  1.00 52.54           C  
ATOM   1298  C   MET   167      20.030  13.141  -4.458  1.00 52.17           C  
ATOM   1299  CB  MET   167      18.932  15.173  -3.495  1.00 49.06           C  
ATOM   1300  O   MET   167      20.444  12.387  -3.576  1.00 49.65           O  
ATOM   1301  CG  MET   167      17.707  16.070  -3.426  1.00 46.85           C  
ATOM   1302  SD  MET   167      18.112  17.837  -3.715  1.00 42.09           S  
ATOM   1303  CE  MET   167      19.239  18.138  -2.326  1.00 38.22           C  
ATOM   1304  N   GLY   168      20.504  13.018  -5.700  1.00 49.15           N  
ATOM   1305  CA  GLY   168      21.802  12.440  -6.007  1.00 48.22           C  
ATOM   1306  C   GLY   168      22.947  13.124  -5.285  1.00 49.09           C  
ATOM   1307  O   GLY   168      24.030  12.552  -5.144  1.00 46.39           O  
ATOM   1308  N   ASP   169      22.762  14.322  -4.742  1.00 46.06           N  
ATOM   1309  CA  ASP   169      23.915  15.060  -4.233  1.00 47.78           C  
ATOM   1310  C   ASP   169      24.103  14.821  -2.737  1.00 46.20           C  
ATOM   1311  CB  ASP   169      23.759  16.556  -4.512  1.00 42.54           C  
ATOM   1312  O   ASP   169      23.176  14.385  -2.051  1.00 44.13           O  
ATOM   1313  CG  ASP   169      25.088  17.260  -4.729  1.00 40.38           C  
ATOM   1314  OD1 ASP   169      26.149  16.646  -4.489  1.00 39.20           O  
ATOM   1315  OD2 ASP   169      25.072  18.440  -5.142  1.00 37.52           O  
ATOM   1316  N   LYS   170      25.446  14.809  -2.262  1.00 46.25           N  
ATOM   1317  CA  LYS   170      25.973  14.814  -0.900  1.00 45.29           C  
ATOM   1318  C   LYS   170      25.081  15.631   0.031  1.00 46.07           C  
ATOM   1319  CB  LYS   170      27.398  15.367  -0.878  1.00 42.39           C  
ATOM   1320  O   LYS   170      24.977  15.329   1.222  1.00 43.07           O  
ATOM   1321  CG  LYS   170      28.419  14.475  -1.570  1.00 38.95           C  
ATOM   1322  CD  LYS   170      29.834  15.015  -1.408  1.00 39.80           C  
ATOM   1323  CE  LYS   170      30.856  14.124  -2.102  1.00 32.86           C  
ATOM   1324  NZ  LYS   170      32.234  14.693  -2.018  1.00 33.44           N  
ATOM   1325  N   ASP   171      24.227  16.599  -0.554  1.00 45.07           N  
ATOM   1326  CA  ASP   171      23.358  17.479   0.221  1.00 44.53           C  
ATOM   1327  C   ASP   171      21.915  16.980   0.206  1.00 45.04           C  
ATOM   1328  CB  ASP   171      23.425  18.910  -0.319  1.00 40.83           C  
ATOM   1329  O   ASP   171      21.052  17.541   0.883  1.00 42.51           O  
ATOM   1330  CG  ASP   171      24.732  19.608   0.013  1.00 37.21           C  
ATOM   1331  OD1 ASP   171      25.357  19.275   1.043  1.00 38.42           O  
ATOM   1332  OD2 ASP   171      25.139  20.501  -0.761  1.00 36.55           O  
ATOM   1333  N   ALA   172      21.607  15.903  -0.577  1.00 48.70           N  
ATOM   1334  CA  ALA   172      20.332  15.192  -0.539  1.00 47.85           C  
ATOM   1335  C   ALA   172      19.960  14.807   0.890  1.00 48.67           C  
ATOM   1336  CB  ALA   172      20.390  13.949  -1.424  1.00 44.30           C  
ATOM   1337  O   ALA   172      18.782  14.815   1.255  1.00 46.74           O  
ATOM   1338  N   ALA   173      21.031  14.746   1.762  1.00 48.39           N  
ATOM   1339  CA  ALA   173      20.904  14.459   3.188  1.00 47.20           C  
ATOM   1340  C   ALA   173      20.286  15.640   3.932  1.00 48.36           C  
ATOM   1341  CB  ALA   173      22.265  14.111   3.785  1.00 44.02           C  
ATOM   1342  O   ALA   173      19.628  15.458   4.959  1.00 46.14           O  
ATOM   1343  N   ARG   174      20.345  16.828   3.300  1.00 55.21           N  
ATOM   1344  CA  ARG   174      19.919  18.004   4.052  1.00 53.37           C  
ATOM   1345  C   ARG   174      18.475  18.369   3.724  1.00 54.98           C  
ATOM   1346  CB  ARG   174      20.839  19.191   3.761  1.00 50.59           C  
ATOM   1347  O   ARG   174      17.785  18.987   4.538  1.00 52.58           O  
ATOM   1348  CG  ARG   174      22.245  19.031   4.317  1.00 47.33           C  
ATOM   1349  CD  ARG   174      23.108  20.251   4.028  1.00 47.42           C  
ATOM   1350  NE  ARG   174      24.472  20.075   4.519  1.00 41.07           N  
ATOM   1351  NH1 ARG   174      25.101  22.271   4.170  1.00 33.26           N  
ATOM   1352  NH2 ARG   174      26.599  20.768   5.039  1.00 29.95           N  
ATOM   1353  CZ  ARG   174      25.388  21.039   4.575  1.00 43.68           C  
ATOM   1354  N   PHE   175      17.936  17.844   2.543  1.00 54.24           N  
ATOM   1355  CA  PHE   175      16.730  18.501   2.053  1.00 53.15           C  
ATOM   1356  C   PHE   175      15.618  17.486   1.819  1.00 54.76           C  
ATOM   1357  CB  PHE   175      17.021  19.269   0.760  1.00 47.43           C  
ATOM   1358  O   PHE   175      14.625  17.787   1.153  1.00 51.34           O  
ATOM   1359  CG  PHE   175      17.995  20.403   0.934  1.00 43.24           C  
ATOM   1360  CD1 PHE   175      17.624  21.559   1.610  1.00 36.38           C  
ATOM   1361  CD2 PHE   175      19.282  20.312   0.420  1.00 38.00           C  
ATOM   1362  CE1 PHE   175      18.524  22.610   1.772  1.00 35.13           C  
ATOM   1363  CE2 PHE   175      20.187  21.359   0.578  1.00 40.20           C  
ATOM   1364  CZ  PHE   175      19.805  22.507   1.253  1.00 33.42           C  
ATOM   1365  N   THR   176      15.669  16.372   2.492  1.00 74.11           N  
ATOM   1366  CA  THR   176      14.486  15.594   2.141  1.00 73.97           C  
ATOM   1367  C   THR   176      13.582  15.406   3.356  1.00 75.15           C  
ATOM   1368  CB  THR   176      14.872  14.218   1.568  1.00 72.07           C  
ATOM   1369  O   THR   176      14.064  15.310   4.486  1.00 72.96           O  
ATOM   1370  CG2 THR   176      15.725  14.365   0.312  1.00 65.63           C  
ATOM   1371  OG1 THR   176      15.614  13.488   2.553  1.00 69.02           O  
ATOM   1372  N   ASP   177      12.311  15.432   3.206  1.00 81.54           N  
ATOM   1373  CA  ASP   177      11.290  15.206   4.225  1.00 82.01           C  
ATOM   1374  C   ASP   177      11.380  13.790   4.788  1.00 82.46           C  
ATOM   1375  CB  ASP   177       9.894  15.456   3.651  1.00 80.95           C  
ATOM   1376  O   ASP   177      10.885  13.519   5.885  1.00 81.86           O  
ATOM   1377  CG  ASP   177       9.700  16.881   3.163  1.00 79.88           C  
ATOM   1378  OD1 ASP   177      10.260  17.817   3.774  1.00 79.81           O  
ATOM   1379  OD2 ASP   177       8.980  17.070   2.159  1.00 78.15           O  
ATOM   1380  N   PHE   178      12.177  12.987   4.112  1.00 83.42           N  
ATOM   1381  CA  PHE   178      12.329  11.566   4.401  1.00 83.42           C  
ATOM   1382  C   PHE   178      13.794  11.152   4.326  1.00 83.46           C  
ATOM   1383  CB  PHE   178      11.496  10.726   3.428  1.00 81.68           C  
ATOM   1384  O   PHE   178      14.622  11.878   3.773  1.00 82.02           O  
ATOM   1385  CG  PHE   178      11.725  11.068   1.981  1.00 76.29           C  
ATOM   1386  CD1 PHE   178      11.076  12.149   1.397  1.00 71.19           C  
ATOM   1387  CD2 PHE   178      12.589  10.308   1.204  1.00 71.86           C  
ATOM   1388  CE1 PHE   178      11.286  12.469   0.058  1.00 69.80           C  
ATOM   1389  CE2 PHE   178      12.804  10.621  -0.135  1.00 71.99           C  
ATOM   1390  CZ  PHE   178      12.151  11.701  -0.707  1.00 65.80           C  
ATOM   1391  N   TYR   179      14.077  10.032   4.900  1.00 84.07           N  
ATOM   1392  CA  TYR   179      15.403   9.431   4.807  1.00 84.33           C  
ATOM   1393  C   TYR   179      15.307   7.918   4.658  1.00 84.42           C  
ATOM   1394  CB  TYR   179      16.240   9.783   6.040  1.00 83.68           C  
ATOM   1395  O   TYR   179      14.368   7.296   5.163  1.00 83.65           O  
ATOM   1396  CG  TYR   179      15.742   9.143   7.314  1.00 84.58           C  
ATOM   1397  CD1 TYR   179      14.696   9.709   8.038  1.00 84.20           C  
ATOM   1398  CD2 TYR   179      16.318   7.972   7.795  1.00 84.49           C  
ATOM   1399  CE1 TYR   179      14.236   9.124   9.213  1.00 83.00           C  
ATOM   1400  CE2 TYR   179      15.866   7.378   8.969  1.00 83.06           C  
ATOM   1401  OH  TYR   179      14.374   7.377  10.832  1.00 80.89           O  
ATOM   1402  CZ  TYR   179      14.826   7.960   9.670  1.00 79.76           C  
ATOM   1403  N   PRO   180      16.143   7.302   3.917  1.00 81.65           N  
ATOM   1404  CA  PRO   180      16.137   5.839   3.832  1.00 81.84           C  
ATOM   1405  C   PRO   180      16.456   5.170   5.167  1.00 82.63           C  
ATOM   1406  CB  PRO   180      17.226   5.542   2.798  1.00 80.46           C  
ATOM   1407  O   PRO   180      17.317   5.648   5.911  1.00 82.20           O  
ATOM   1408  CG  PRO   180      18.215   6.651   2.954  1.00 77.39           C  
ATOM   1409  CD  PRO   180      17.475   7.898   3.345  1.00 76.18           C  
ATOM   1410  N   VAL   181      15.868   4.039   5.439  1.00 86.02           N  
ATOM   1411  CA  VAL   181      16.025   3.361   6.722  1.00 86.07           C  
ATOM   1412  C   VAL   181      16.676   1.996   6.509  1.00 86.00           C  
ATOM   1413  CB  VAL   181      14.670   3.199   7.447  1.00 85.44           C  
ATOM   1414  O   VAL   181      16.591   1.424   5.420  1.00 85.18           O  
ATOM   1415  CG1 VAL   181      14.111   4.560   7.857  1.00 85.34           C  
ATOM   1416  CG2 VAL   181      13.676   2.454   6.559  1.00 85.15           C  
ATOM   1417  N   LYS   182      17.353   1.509   7.509  1.00 84.88           N  
ATOM   1418  CA  LYS   182      17.925   0.166   7.534  1.00 84.82           C  
ATOM   1419  C   LYS   182      16.847  -0.895   7.334  1.00 85.12           C  
ATOM   1420  CB  LYS   182      18.663  -0.079   8.852  1.00 84.08           C  
ATOM   1421  O   LYS   182      15.728  -0.753   7.832  1.00 84.54           O  
ATOM   1422  CG  LYS   182      19.892   0.797   9.045  1.00 82.83           C  
ATOM   1423  CD  LYS   182      20.562   0.531  10.387  1.00 82.20           C  
ATOM   1424  CE  LYS   182      21.759   1.446  10.606  1.00 77.39           C  
ATOM   1425  NZ  LYS   182      22.319   1.305  11.983  1.00 77.99           N  
ATOM   1426  N   LEU   183      17.192  -1.969   6.620  1.00 84.36           N  
ATOM   1427  CA  LEU   183      16.305  -3.101   6.376  1.00 84.29           C  
ATOM   1428  C   LEU   183      16.222  -4.001   7.604  1.00 84.47           C  
ATOM   1429  CB  LEU   183      16.787  -3.909   5.169  1.00 82.92           C  
ATOM   1430  O   LEU   183      16.676  -5.147   7.572  1.00 83.12           O  
ATOM   1431  CG  LEU   183      16.902  -3.149   3.846  1.00 80.73           C  
ATOM   1432  CD1 LEU   183      17.359  -4.087   2.734  1.00 78.13           C  
ATOM   1433  CD2 LEU   183      15.572  -2.495   3.488  1.00 77.91           C  
ATOM   1434  N   ASN   184      15.682  -3.451   8.685  1.00 88.10           N  
ATOM   1435  CA  ASN   184      15.401  -4.172   9.922  1.00 88.77           C  
ATOM   1436  C   ASN   184      14.158  -3.625  10.619  1.00 89.92           C  
ATOM   1437  CB  ASN   184      16.605  -4.114  10.864  1.00 87.73           C  
ATOM   1438  O   ASN   184      13.590  -2.620  10.187  1.00 89.92           O  
ATOM   1439  CG  ASN   184      16.889  -2.711  11.363  1.00 85.48           C  
ATOM   1440  ND2 ASN   184      18.083  -2.505  11.906  1.00 86.34           N  
ATOM   1441  OD1 ASN   184      16.042  -1.819  11.262  1.00 85.91           O  
ATOM   1442  N   ARG   185      13.720  -4.195  11.742  1.00 93.13           N  
ATOM   1443  CA  ARG   185      12.473  -3.897  12.439  1.00 93.26           C  
ATOM   1444  C   ARG   185      12.542  -2.539  13.129  1.00 92.78           C  
ATOM   1445  CB  ARG   185      12.156  -4.989  13.463  1.00 92.18           C  
ATOM   1446  O   ARG   185      11.510  -1.958  13.473  1.00 91.79           O  
ATOM   1447  CG  ARG   185      11.676  -6.292  12.845  1.00 89.38           C  
ATOM   1448  CD  ARG   185      11.165  -7.263  13.901  1.00 88.01           C  
ATOM   1449  NE  ARG   185      10.375  -8.338  13.308  1.00 86.46           N  
ATOM   1450  NH1 ARG   185       8.334  -7.488  13.977  1.00 81.99           N  
ATOM   1451  NH2 ARG   185       8.431  -9.443  12.783  1.00 80.75           N  
ATOM   1452  CZ  ARG   185       9.048  -8.420  13.357  1.00 84.07           C  
ATOM   1453  N   GLU   186      13.741  -2.016  13.368  1.00 92.74           N  
ATOM   1454  CA  GLU   186      13.884  -0.680  13.940  1.00 92.63           C  
ATOM   1455  C   GLU   186      13.663   0.399  12.884  1.00 92.60           C  
ATOM   1456  CB  GLU   186      15.265  -0.514  14.580  1.00 90.70           C  
ATOM   1457  O   GLU   186      13.052   1.432  13.163  1.00 91.62           O  
ATOM   1458  CG  GLU   186      15.431   0.784  15.357  1.00 81.40           C  
ATOM   1459  CD  GLU   186      16.858   1.028  15.820  1.00 77.04           C  
ATOM   1460  OE1 GLU   186      17.687   0.092  15.751  1.00 76.71           O  
ATOM   1461  OE2 GLU   186      17.150   2.164  16.255  1.00 72.84           O  
ATOM   1462  N   GLY   187      14.101   0.137  11.642  1.00 92.51           N  
ATOM   1463  CA  GLY   187      13.953   1.027  10.502  1.00 92.58           C  
ATOM   1464  C   GLY   187      12.585   0.941   9.852  1.00 92.70           C  
ATOM   1465  O   GLY   187      11.952   1.966   9.587  1.00 92.14           O  
ATOM   1466  N   ILE   188      12.105  -0.273   9.567  1.00 93.18           N  
ATOM   1467  CA  ILE   188      10.846  -0.547   8.883  1.00 93.45           C  
ATOM   1468  C   ILE   188       9.771  -0.907   9.906  1.00 93.43           C  
ATOM   1469  CB  ILE   188      11.002  -1.683   7.847  1.00 92.66           C  
ATOM   1470  O   ILE   188       9.759  -2.019  10.438  1.00 92.82           O  
ATOM   1471  CG1 ILE   188      12.065  -1.315   6.806  1.00 90.43           C  
ATOM   1472  CG2 ILE   188       9.660  -1.988   7.175  1.00 90.43           C  
ATOM   1473  CD1 ILE   188      12.388  -2.435   5.827  1.00 87.74           C  
ATOM   1474  N   ARG   189       8.849  -0.002  10.187  1.00 96.19           N  
ATOM   1475  CA  ARG   189       7.762  -0.052  11.160  1.00 96.35           C  
ATOM   1476  C   ARG   189       6.497   0.589  10.600  1.00 96.57           C  
ATOM   1477  CB  ARG   189       8.171   0.643  12.460  1.00 95.53           C  
ATOM   1478  O   ARG   189       6.542   1.273   9.575  1.00 96.32           O  
ATOM   1479  CG  ARG   189       8.550   2.105  12.284  1.00 90.09           C  
ATOM   1480  CD  ARG   189       9.096   2.705  13.572  1.00 85.09           C  
ATOM   1481  NE  ARG   189       9.418   4.120  13.413  1.00 84.12           N  
ATOM   1482  NH1 ARG   189      11.097   4.129  15.001  1.00 70.78           N  
ATOM   1483  NH2 ARG   189      10.570   6.053  13.872  1.00 64.42           N  
ATOM   1484  CZ  ARG   189      10.361   4.764  14.096  1.00 79.53           C  
ATOM   1485  N   PRO   190       5.282   0.444  11.211  1.00 97.37           N  
ATOM   1486  CA  PRO   190       4.123   1.246  10.813  1.00 97.43           C  
ATOM   1487  C   PRO   190       4.434   2.739  10.741  1.00 97.45           C  
ATOM   1488  CB  PRO   190       3.098   0.954  11.911  1.00 97.25           C  
ATOM   1489  O   PRO   190       5.128   3.271  11.612  1.00 97.29           O  
ATOM   1490  CG  PRO   190       3.423  -0.427  12.380  1.00 96.69           C  
ATOM   1491  CD  PRO   190       4.916  -0.588  12.391  1.00 95.78           C  
ATOM   1492  N   GLY   191       4.003   3.381   9.665  1.00 96.53           N  
ATOM   1493  CA  GLY   191       4.311   4.765   9.341  1.00 96.51           C  
ATOM   1494  C   GLY   191       5.517   4.911   8.433  1.00 96.23           C  
ATOM   1495  O   GLY   191       5.816   6.010   7.961  1.00 95.59           O  
ATOM   1496  N   THR   192       6.298   3.916   8.120  1.00 94.89           N  
ATOM   1497  CA  THR   192       7.343   3.920   7.103  1.00 94.94           C  
ATOM   1498  C   THR   192       6.736   3.965   5.704  1.00 94.56           C  
ATOM   1499  CB  THR   192       8.252   2.684   7.232  1.00 94.61           C  
ATOM   1500  O   THR   192       5.767   3.258   5.419  1.00 93.90           O  
ATOM   1501  CG2 THR   192       9.357   2.701   6.180  1.00 93.53           C  
ATOM   1502  OG1 THR   192       8.848   2.670   8.535  1.00 93.64           O  
ATOM   1503  N   VAL   193       7.253   4.762   4.837  1.00 91.93           N  
ATOM   1504  CA  VAL   193       6.835   4.916   3.447  1.00 91.69           C  
ATOM   1505  C   VAL   193       7.581   3.915   2.569  1.00 91.26           C  
ATOM   1506  CB  VAL   193       7.074   6.355   2.938  1.00 90.89           C  
ATOM   1507  O   VAL   193       8.805   3.794   2.657  1.00 90.25           O  
ATOM   1508  CG1 VAL   193       6.659   6.486   1.474  1.00 87.11           C  
ATOM   1509  CG2 VAL   193       6.316   7.360   3.804  1.00 86.78           C  
ATOM   1510  N   ILE   194       6.833   3.219   1.760  1.00 88.23           N  
ATOM   1511  CA  ILE   194       7.363   2.465   0.629  1.00 87.80           C  
ATOM   1512  C   ILE   194       7.387   3.351  -0.615  1.00 87.14           C  
ATOM   1513  CB  ILE   194       6.533   1.189   0.362  1.00 87.29           C  
ATOM   1514  O   ILE   194       6.340   3.797  -1.088  1.00 85.76           O  
ATOM   1515  CG1 ILE   194       6.398   0.362   1.645  1.00 86.94           C  
ATOM   1516  CG2 ILE   194       7.163   0.360  -0.761  1.00 86.68           C  
ATOM   1517  CD1 ILE   194       5.379  -0.765   1.551  1.00 85.76           C  
ATOM   1518  N   TYR   195       8.572   3.567  -1.075  1.00 80.33           N  
ATOM   1519  CA  TYR   195       8.713   4.277  -2.341  1.00 79.94           C  
ATOM   1520  C   TYR   195       9.148   3.330  -3.453  1.00 79.76           C  
ATOM   1521  CB  TYR   195       9.722   5.422  -2.206  1.00 78.83           C  
ATOM   1522  O   TYR   195      10.218   2.722  -3.375  1.00 77.89           O  
ATOM   1523  CG  TYR   195      10.033   6.113  -3.511  1.00 77.38           C  
ATOM   1524  CD1 TYR   195       9.036   6.772  -4.228  1.00 75.43           C  
ATOM   1525  CD2 TYR   195      11.323   6.109  -4.030  1.00 75.70           C  
ATOM   1526  CE1 TYR   195       9.318   7.409  -5.432  1.00 73.38           C  
ATOM   1527  CE2 TYR   195      11.616   6.743  -5.233  1.00 74.04           C  
ATOM   1528  OH  TYR   195      10.894   8.019  -7.117  1.00 69.25           O  
ATOM   1529  CZ  TYR   195      10.609   7.390  -5.926  1.00 68.97           C  
ATOM   1530  N   ASP   196       8.339   3.281  -4.513  1.00 73.97           N  
ATOM   1531  CA  ASP   196       8.620   2.626  -5.787  1.00 73.29           C  
ATOM   1532  C   ASP   196       8.966   3.649  -6.866  1.00 73.76           C  
ATOM   1533  CB  ASP   196       7.425   1.779  -6.229  1.00 71.99           C  
ATOM   1534  O   ASP   196       8.160   4.529  -7.176  1.00 71.53           O  
ATOM   1535  CG  ASP   196       7.676   1.033  -7.528  1.00 68.63           C  
ATOM   1536  OD1 ASP   196       8.695   1.303  -8.200  1.00 66.52           O  
ATOM   1537  OD2 ASP   196       6.845   0.169  -7.884  1.00 65.95           O  
ATOM   1538  N   PRO   197      10.118   3.597  -7.566  1.00 63.73           N  
ATOM   1539  CA  PRO   197      10.559   4.586  -8.553  1.00 63.02           C  
ATOM   1540  C   PRO   197       9.691   4.594  -9.809  1.00 63.50           C  
ATOM   1541  CB  PRO   197      11.988   4.145  -8.880  1.00 61.58           C  
ATOM   1542  O   PRO   197       9.788   5.514 -10.625  1.00 61.58           O  
ATOM   1543  CG  PRO   197      12.031   2.694  -8.522  1.00 59.75           C  
ATOM   1544  CD  PRO   197      11.014   2.437  -7.448  1.00 58.37           C  
ATOM   1545  N   ALA   198       8.892   3.621  -9.887  1.00 62.74           N  
ATOM   1546  CA  ALA   198       7.970   3.578 -11.019  1.00 62.07           C  
ATOM   1547  C   ALA   198       6.772   4.495 -10.787  1.00 62.65           C  
ATOM   1548  CB  ALA   198       7.500   2.147 -11.268  1.00 60.44           C  
ATOM   1549  O   ALA   198       5.834   4.515 -11.587  1.00 60.62           O  
ATOM   1550  N   GLY   199       6.808   5.332  -9.764  1.00 67.14           N  
ATOM   1551  CA  GLY   199       5.850   6.402  -9.536  1.00 66.39           C  
ATOM   1552  C   GLY   199       4.793   6.048  -8.507  1.00 67.66           C  
ATOM   1553  O   GLY   199       3.689   6.594  -8.530  1.00 65.81           O  
ATOM   1554  N   HIS   200       5.115   5.164  -7.542  1.00 77.11           N  
ATOM   1555  CA  HIS   200       4.132   4.793  -6.531  1.00 77.27           C  
ATOM   1556  C   HIS   200       4.687   4.988  -5.124  1.00 77.83           C  
ATOM   1557  CB  HIS   200       3.688   3.341  -6.724  1.00 75.86           C  
ATOM   1558  O   HIS   200       5.900   4.915  -4.916  1.00 76.97           O  
ATOM   1559  CG  HIS   200       2.423   3.000  -6.003  1.00 73.55           C  
ATOM   1560  CD2 HIS   200       2.167   2.084  -5.040  1.00 72.28           C  
ATOM   1561  ND1 HIS   200       1.228   3.640  -6.254  1.00 70.97           N  
ATOM   1562  CE1 HIS   200       0.290   3.130  -5.474  1.00 68.30           C  
ATOM   1563  NE2 HIS   200       0.834   2.184  -4.727  1.00 66.18           N  
ATOM   1564  N   VAL   201       3.820   5.292  -4.261  1.00 84.23           N  
ATOM   1565  CA  VAL   201       4.110   5.491  -2.845  1.00 84.68           C  
ATOM   1566  C   VAL   201       3.031   4.822  -1.996  1.00 85.18           C  
ATOM   1567  CB  VAL   201       4.210   6.992  -2.492  1.00 83.38           C  
ATOM   1568  O   VAL   201       1.839   4.936  -2.293  1.00 84.74           O  
ATOM   1569  CG1 VAL   201       4.555   7.178  -1.015  1.00 79.67           C  
ATOM   1570  CG2 VAL   201       5.248   7.680  -3.377  1.00 79.44           C  
ATOM   1571  N   ALA   202       3.407   4.128  -0.965  1.00 88.92           N  
ATOM   1572  CA  ALA   202       2.512   3.526   0.019  1.00 89.53           C  
ATOM   1573  C   ALA   202       3.053   3.704   1.435  1.00 90.30           C  
ATOM   1574  CB  ALA   202       2.306   2.044  -0.285  1.00 88.60           C  
ATOM   1575  O   ALA   202       4.219   4.059   1.621  1.00 90.16           O  
ATOM   1576  N   ILE   203       2.262   3.449   2.432  1.00 94.34           N  
ATOM   1577  CA  ILE   203       2.692   3.598   3.818  1.00 94.80           C  
ATOM   1578  C   ILE   203       2.405   2.310   4.588  1.00 95.01           C  
ATOM   1579  CB  ILE   203       1.995   4.796   4.500  1.00 94.20           C  
ATOM   1580  O   ILE   203       1.310   1.751   4.489  1.00 94.83           O  
ATOM   1581  CG1 ILE   203       2.607   5.053   5.883  1.00 91.44           C  
ATOM   1582  CG2 ILE   203       0.486   4.557   4.605  1.00 91.14           C  
ATOM   1583  CD1 ILE   203       2.224   6.396   6.489  1.00 87.94           C  
ATOM   1584  N   ILE   204       3.375   1.818   5.343  1.00 95.74           N  
ATOM   1585  CA  ILE   204       3.290   0.578   6.107  1.00 95.99           C  
ATOM   1586  C   ILE   204       2.372   0.775   7.311  1.00 96.13           C  
ATOM   1587  CB  ILE   204       4.686   0.103   6.569  1.00 95.62           C  
ATOM   1588  O   ILE   204       2.562   1.705   8.099  1.00 96.00           O  
ATOM   1589  CG1 ILE   204       5.581  -0.185   5.358  1.00 94.32           C  
ATOM   1590  CG2 ILE   204       4.566  -1.132   7.467  1.00 94.25           C  
ATOM   1591  CD1 ILE   204       6.982  -0.655   5.722  1.00 91.89           C  
ATOM   1592  N   HIS   205       1.436  -0.202   7.506  1.00 96.73           N  
ATOM   1593  CA  HIS   205       0.583  -0.142   8.688  1.00 96.77           C  
ATOM   1594  C   HIS   205       0.803  -1.353   9.588  1.00 96.73           C  
ATOM   1595  CB  HIS   205      -0.889  -0.050   8.281  1.00 96.45           C  
ATOM   1596  O   HIS   205       0.444  -1.329  10.767  1.00 96.31           O  
ATOM   1597  CG  HIS   205      -1.434  -1.320   7.709  1.00 95.16           C  
ATOM   1598  CD2 HIS   205      -1.516  -1.755   6.429  1.00 91.16           C  
ATOM   1599  ND1 HIS   205      -1.982  -2.314   8.490  1.00 89.80           N  
ATOM   1600  CE1 HIS   205      -2.378  -3.308   7.714  1.00 91.03           C  
ATOM   1601  NE2 HIS   205      -2.107  -2.994   6.459  1.00 92.32           N  
ATOM   1602  N   ARG   206       1.444  -2.429   9.108  1.00 96.19           N  
ATOM   1603  CA  ARG   206       1.660  -3.628   9.912  1.00 96.13           C  
ATOM   1604  C   ARG   206       2.894  -4.389   9.439  1.00 95.90           C  
ATOM   1605  CB  ARG   206       0.432  -4.538   9.863  1.00 95.63           C  
ATOM   1606  O   ARG   206       3.124  -4.522   8.235  1.00 95.35           O  
ATOM   1607  CG  ARG   206       0.557  -5.789  10.717  1.00 93.46           C  
ATOM   1608  CD  ARG   206      -0.773  -6.519  10.847  1.00 91.39           C  
ATOM   1609  NE  ARG   206      -1.278  -6.954   9.548  1.00 90.46           N  
ATOM   1610  NH1 ARG   206      -2.912  -8.338  10.415  1.00 83.86           N  
ATOM   1611  NH2 ARG   206      -2.662  -8.134   8.146  1.00 82.65           N  
ATOM   1612  CZ  ARG   206      -2.283  -7.808   9.373  1.00 87.50           C  
ATOM   1613  N   VAL   207       3.726  -4.988  10.329  1.00 95.74           N  
ATOM   1614  CA  VAL   207       4.766  -5.992  10.125  1.00 95.67           C  
ATOM   1615  C   VAL   207       4.488  -7.210  11.003  1.00 95.14           C  
ATOM   1616  CB  VAL   207       6.170  -5.424  10.430  1.00 95.22           C  
ATOM   1617  O   VAL   207       4.353  -7.086  12.223  1.00 94.23           O  
ATOM   1618  CG1 VAL   207       7.251  -6.453  10.104  1.00 93.94           C  
ATOM   1619  CG2 VAL   207       6.404  -4.133   9.649  1.00 93.83           C  
ATOM   1620  N   THR   208       4.366  -8.397  10.447  1.00 94.40           N  
ATOM   1621  CA  THR   208       4.047  -9.630  11.159  1.00 94.44           C  
ATOM   1622  C   THR   208       5.315 -10.285  11.701  1.00 94.13           C  
ATOM   1623  CB  THR   208       3.302 -10.624  10.249  1.00 93.66           C  
ATOM   1624  O   THR   208       6.422  -9.958  11.269  1.00 93.26           O  
ATOM   1625  CG2 THR   208       1.937 -10.079   9.841  1.00 90.04           C  
ATOM   1626  OG1 THR   208       4.081 -10.861   9.071  1.00 91.05           O  
ATOM   1627  N   ASP   209       5.217 -11.252  12.616  1.00 92.60           N  
ATOM   1628  CA  ASP   209       6.331 -11.910  13.292  1.00 92.95           C  
ATOM   1629  C   ASP   209       7.177 -12.711  12.304  1.00 92.22           C  
ATOM   1630  CB  ASP   209       5.817 -12.824  14.406  1.00 91.92           C  
ATOM   1631  O   ASP   209       8.389 -12.842  12.482  1.00 91.07           O  
ATOM   1632  CG  ASP   209       5.258 -12.057  15.592  1.00 89.64           C  
ATOM   1633  OD1 ASP   209       5.572 -10.857  15.745  1.00 88.35           O  
ATOM   1634  OD2 ASP   209       4.499 -12.660  16.382  1.00 89.59           O  
ATOM   1635  N   ASP   210       6.576 -13.105  11.184  1.00 92.07           N  
ATOM   1636  CA  ASP   210       7.284 -13.836  10.137  1.00 92.26           C  
ATOM   1637  C   ASP   210       7.817 -12.885   9.068  1.00 92.16           C  
ATOM   1638  CB  ASP   210       6.368 -14.883   9.500  1.00 91.00           C  
ATOM   1639  O   ASP   210       8.202 -13.318   7.980  1.00 90.77           O  
ATOM   1640  CG  ASP   210       5.205 -14.270   8.740  1.00 88.64           C  
ATOM   1641  OD1 ASP   210       5.018 -13.036   8.803  1.00 86.55           O  
ATOM   1642  OD2 ASP   210       4.467 -15.029   8.074  1.00 87.66           O  
ATOM   1643  N   GLY   211       7.801 -11.635   9.265  1.00 92.31           N  
ATOM   1644  CA  GLY   211       8.505 -10.622   8.495  1.00 92.58           C  
ATOM   1645  C   GLY   211       7.723 -10.140   7.288  1.00 92.17           C  
ATOM   1646  O   GLY   211       8.273  -9.465   6.414  1.00 90.86           O  
ATOM   1647  N   ARG   212       6.427 -10.426   7.155  1.00 91.80           N  
ATOM   1648  CA  ARG   212       5.596  -9.827   6.117  1.00 92.19           C  
ATOM   1649  C   ARG   212       5.275  -8.372   6.443  1.00 92.48           C  
ATOM   1650  CB  ARG   212       4.300 -10.622   5.940  1.00 91.30           C  
ATOM   1651  O   ARG   212       4.988  -8.038   7.594  1.00 92.11           O  
ATOM   1652  CG  ARG   212       4.508 -12.023   5.387  1.00 89.45           C  
ATOM   1653  CD  ARG   212       3.197 -12.791   5.289  1.00 88.87           C  
ATOM   1654  NE  ARG   212       2.714 -13.203   6.604  1.00 86.55           N  
ATOM   1655  NH1 ARG   212       0.742 -14.119   5.822  1.00 82.99           N  
ATOM   1656  NH2 ARG   212       1.218 -14.155   8.064  1.00 82.10           N  
ATOM   1657  CZ  ARG   212       1.559 -13.825   6.827  1.00 84.99           C  
ATOM   1658  N   ILE   213       5.228  -7.534   5.457  1.00 93.00           N  
ATOM   1659  CA  ILE   213       4.951  -6.103   5.527  1.00 93.22           C  
ATOM   1660  C   ILE   213       3.628  -5.798   4.828  1.00 93.00           C  
ATOM   1661  CB  ILE   213       6.093  -5.275   4.896  1.00 92.68           C  
ATOM   1662  O   ILE   213       3.449  -6.128   3.653  1.00 92.29           O  
ATOM   1663  CG1 ILE   213       7.416  -5.550   5.621  1.00 91.56           C  
ATOM   1664  CG2 ILE   213       5.755  -3.781   4.921  1.00 91.35           C  
ATOM   1665  CD1 ILE   213       8.635  -4.954   4.932  1.00 89.82           C  
ATOM   1666  N   PHE   214       2.742  -5.162   5.527  1.00 93.30           N  
ATOM   1667  CA  PHE   214       1.463  -4.702   4.999  1.00 93.66           C  
ATOM   1668  C   PHE   214       1.422  -3.180   4.932  1.00 93.62           C  
ATOM   1669  CB  PHE   214       0.306  -5.221   5.858  1.00 93.21           C  
ATOM   1670  O   PHE   214       1.913  -2.500   5.836  1.00 93.22           O  
ATOM   1671  CG  PHE   214       0.139  -6.716   5.811  1.00 92.55           C  
ATOM   1672  CD1 PHE   214      -0.792  -7.300   4.960  1.00 91.14           C  
ATOM   1673  CD2 PHE   214       0.914  -7.539   6.618  1.00 91.05           C  
ATOM   1674  CE1 PHE   214      -0.948  -8.683   4.914  1.00 90.50           C  
ATOM   1675  CE2 PHE   214       0.763  -8.922   6.578  1.00 90.68           C  
ATOM   1676  CZ  PHE   214      -0.169  -9.492   5.726  1.00 90.23           C  
ATOM   1677  N   TYR   215       0.811  -2.632   3.926  1.00 92.83           N  
ATOM   1678  CA  TYR   215       0.787  -1.195   3.673  1.00 93.07           C  
ATOM   1679  C   TYR   215      -0.615  -0.730   3.299  1.00 92.70           C  
ATOM   1680  CB  TYR   215       1.773  -0.829   2.560  1.00 92.33           C  
ATOM   1681  O   TYR   215      -1.447  -1.532   2.868  1.00 91.86           O  
ATOM   1682  CG  TYR   215       1.463  -1.482   1.235  1.00 90.59           C  
ATOM   1683  CD1 TYR   215       2.030  -2.707   0.890  1.00 86.97           C  
ATOM   1684  CD2 TYR   215       0.603  -0.876   0.325  1.00 87.22           C  
ATOM   1685  CE1 TYR   215       1.749  -3.311  -0.331  1.00 87.04           C  
ATOM   1686  CE2 TYR   215       0.315  -1.472  -0.898  1.00 87.73           C  
ATOM   1687  OH  TYR   215       0.609  -3.282  -2.426  1.00 75.53           O  
ATOM   1688  CZ  TYR   215       0.891  -2.687  -1.217  1.00 86.26           C  
ATOM   1689  N   ILE   216      -0.892   0.571   3.477  1.00 92.77           N  
ATOM   1690  CA  ILE   216      -1.998   1.296   2.862  1.00 92.53           C  
ATOM   1691  C   ILE   216      -1.523   1.970   1.576  1.00 91.86           C  
ATOM   1692  CB  ILE   216      -2.592   2.345   3.828  1.00 91.84           C  
ATOM   1693  O   ILE   216      -0.457   2.590   1.550  1.00 90.66           O  
ATOM   1694  CG1 ILE   216      -2.851   1.719   5.203  1.00 87.37           C  
ATOM   1695  CG2 ILE   216      -3.877   2.946   3.250  1.00 86.52           C  
ATOM   1696  CD1 ILE   216      -3.136   2.734   6.302  1.00 84.62           C  
ATOM   1697  N   ASP   217      -2.385   1.879   0.604  1.00 88.61           N  
ATOM   1698  CA  ASP   217      -2.232   2.512  -0.703  1.00 88.01           C  
ATOM   1699  C   ASP   217      -3.440   3.385  -1.035  1.00 87.89           C  
ATOM   1700  CB  ASP   217      -2.032   1.455  -1.791  1.00 86.12           C  
ATOM   1701  O   ASP   217      -4.574   3.038  -0.700  1.00 86.58           O  
ATOM   1702  CG  ASP   217      -1.671   2.053  -3.139  1.00 78.46           C  
ATOM   1703  OD1 ASP   217      -1.506   3.288  -3.234  1.00 72.63           O  
ATOM   1704  OD2 ASP   217      -1.554   1.282  -4.116  1.00 76.93           O  
ATOM   1705  N   SER   218      -3.148   4.557  -1.591  1.00 87.55           N  
ATOM   1706  CA  SER   218      -4.195   5.427  -2.118  1.00 87.14           C  
ATOM   1707  C   SER   218      -4.108   5.540  -3.636  1.00 86.44           C  
ATOM   1708  CB  SER   218      -4.103   6.818  -1.489  1.00 86.30           C  
ATOM   1709  O   SER   218      -3.012   5.601  -4.198  1.00 84.86           O  
ATOM   1710  OG  SER   218      -5.239   7.596  -1.822  1.00 85.00           O  
ATOM   1711  N   HIS   219      -5.312   5.699  -4.251  1.00 81.96           N  
ATOM   1712  CA  HIS   219      -5.437   5.765  -5.703  1.00 81.68           C  
ATOM   1713  C   HIS   219      -5.971   7.122  -6.150  1.00 81.73           C  
ATOM   1714  CB  HIS   219      -6.348   4.648  -6.214  1.00 80.44           C  
ATOM   1715  O   HIS   219      -6.577   7.846  -5.357  1.00 80.07           O  
ATOM   1716  CG  HIS   219      -5.845   3.274  -5.903  1.00 77.39           C  
ATOM   1717  CD2 HIS   219      -6.290   2.341  -5.028  1.00 74.49           C  
ATOM   1718  ND1 HIS   219      -4.749   2.724  -6.531  1.00 71.82           N  
ATOM   1719  CE1 HIS   219      -4.541   1.508  -6.054  1.00 72.47           C  
ATOM   1720  NE2 HIS   219      -5.462   1.252  -5.141  1.00 69.13           N  
ATOM   1721  N   PRO   220      -5.779   7.552  -7.435  1.00 75.47           N  
ATOM   1722  CA  PRO   220      -6.188   8.872  -7.920  1.00 74.99           C  
ATOM   1723  C   PRO   220      -7.683   9.128  -7.745  1.00 75.33           C  
ATOM   1724  CB  PRO   220      -5.810   8.836  -9.403  1.00 73.67           C  
ATOM   1725  O   PRO   220      -8.111  10.283  -7.674  1.00 73.09           O  
ATOM   1726  CG  PRO   220      -4.611   7.946  -9.469  1.00 71.33           C  
ATOM   1727  CD  PRO   220      -4.793   6.825  -8.487  1.00 69.70           C  
ATOM   1728  N   ASP   221      -8.468   8.079  -7.567  1.00 74.37           N  
ATOM   1729  CA  ASP   221      -9.898   8.184  -7.292  1.00 74.48           C  
ATOM   1730  C   ASP   221     -10.160   8.329  -5.795  1.00 75.11           C  
ATOM   1731  CB  ASP   221     -10.641   6.964  -7.840  1.00 72.54           C  
ATOM   1732  O   ASP   221     -11.307   8.247  -5.349  1.00 73.82           O  
ATOM   1733  CG  ASP   221     -10.148   5.655  -7.250  1.00 70.16           C  
ATOM   1734  OD1 ASP   221      -9.182   5.669  -6.457  1.00 69.65           O  
ATOM   1735  OD2 ASP   221     -10.728   4.599  -7.584  1.00 70.91           O  
ATOM   1736  N   ASN   222      -9.109   8.419  -5.042  1.00 81.27           N  
ATOM   1737  CA  ASN   222      -9.091   8.645  -3.601  1.00 81.85           C  
ATOM   1738  C   ASN   222      -9.488   7.389  -2.831  1.00 82.11           C  
ATOM   1739  CB  ASN   222     -10.011   9.809  -3.229  1.00 79.80           C  
ATOM   1740  O   ASN   222      -9.756   7.450  -1.630  1.00 80.64           O  
ATOM   1741  CG  ASN   222      -9.902  10.196  -1.767  1.00 75.49           C  
ATOM   1742  ND2 ASN   222     -11.044  10.377  -1.114  1.00 72.68           N  
ATOM   1743  OD1 ASN   222      -8.800  10.332  -1.229  1.00 72.95           O  
ATOM   1744  N   THR   223      -9.530   6.244  -3.414  1.00 83.40           N  
ATOM   1745  CA  THR   223      -9.804   4.997  -2.708  1.00 83.68           C  
ATOM   1746  C   THR   223      -8.556   4.500  -1.984  1.00 84.48           C  
ATOM   1747  CB  THR   223     -10.309   3.908  -3.673  1.00 82.11           C  
ATOM   1748  O   THR   223      -7.439   4.658  -2.481  1.00 83.91           O  
ATOM   1749  CG2 THR   223     -11.638   4.308  -4.306  1.00 75.58           C  
ATOM   1750  OG1 THR   223      -9.339   3.709  -4.708  1.00 77.69           O  
ATOM   1751  N   LEU   224      -8.773   3.907  -0.822  1.00 87.67           N  
ATOM   1752  CA  LEU   224      -7.721   3.261  -0.045  1.00 88.00           C  
ATOM   1753  C   LEU   224      -7.805   1.744  -0.172  1.00 87.44           C  
ATOM   1754  CB  LEU   224      -7.817   3.667   1.428  1.00 87.48           C  
ATOM   1755  O   LEU   224      -8.891   1.167  -0.071  1.00 86.42           O  
ATOM   1756  CG  LEU   224      -7.588   5.147   1.740  1.00 87.56           C  
ATOM   1757  CD1 LEU   224      -7.675   5.392   3.242  1.00 86.22           C  
ATOM   1758  CD2 LEU   224      -6.240   5.606   1.195  1.00 86.35           C  
ATOM   1759  N   THR   225      -6.580   1.118  -0.256  1.00 87.33           N  
ATOM   1760  CA  THR   225      -6.444  -0.334  -0.224  1.00 87.44           C  
ATOM   1761  C   THR   225      -5.349  -0.753   0.753  1.00 88.19           C  
ATOM   1762  CB  THR   225      -6.131  -0.896  -1.622  1.00 85.59           C  
ATOM   1763  O   THR   225      -4.421   0.014   1.020  1.00 87.60           O  
ATOM   1764  CG2 THR   225      -7.257  -0.588  -2.604  1.00 75.08           C  
ATOM   1765  OG1 THR   225      -4.917  -0.310  -2.106  1.00 78.07           O  
ATOM   1766  N   SER   226      -5.574  -1.860   1.322  1.00 89.64           N  
ATOM   1767  CA  SER   226      -4.489  -2.536   2.026  1.00 89.52           C  
ATOM   1768  C   SER   226      -3.913  -3.675   1.190  1.00 88.54           C  
ATOM   1769  CB  SER   226      -4.978  -3.076   3.371  1.00 88.64           C  
ATOM   1770  O   SER   226      -4.658  -4.425   0.557  1.00 86.98           O  
ATOM   1771  OG  SER   226      -3.924  -3.721   4.066  1.00 87.79           O  
ATOM   1772  N   GLY   227      -2.593  -3.799   1.184  1.00 87.76           N  
ATOM   1773  CA  GLY   227      -1.895  -4.866   0.486  1.00 87.81           C  
ATOM   1774  C   GLY   227      -0.674  -5.369   1.232  1.00 88.28           C  
ATOM   1775  O   GLY   227      -0.235  -4.749   2.204  1.00 87.54           O  
ATOM   1776  N   MET   228      -0.162  -6.466   0.825  1.00 87.66           N  
ATOM   1777  CA  MET   228       1.099  -7.029   1.300  1.00 87.81           C  
ATOM   1778  C   MET   228       2.245  -6.669   0.359  1.00 87.36           C  
ATOM   1779  CB  MET   228       0.993  -8.548   1.437  1.00 86.55           C  
ATOM   1780  O   MET   228       2.112  -6.787  -0.860  1.00 86.04           O  
ATOM   1781  CG  MET   228       2.221  -9.196   2.056  1.00 83.88           C  
ATOM   1782  SD  MET   228       2.073 -11.021   2.168  1.00 85.23           S  
ATOM   1783  CE  MET   228       2.274 -11.466   0.420  1.00 77.36           C  
ATOM   1784  N   TYR   229       3.360  -6.247   0.936  1.00 86.09           N  
ATOM   1785  CA  TYR   229       4.602  -6.043   0.198  1.00 85.97           C  
ATOM   1786  C   TYR   229       5.104  -7.353  -0.397  1.00 85.08           C  
ATOM   1787  CB  TYR   229       5.675  -5.437   1.107  1.00 85.07           C  
ATOM   1788  O   TYR   229       5.321  -8.328   0.327  1.00 82.84           O  
ATOM   1789  CG  TYR   229       6.912  -4.986   0.369  1.00 84.40           C  
ATOM   1790  CD1 TYR   229       7.977  -5.858   0.156  1.00 81.70           C  
ATOM   1791  CD2 TYR   229       7.018  -3.686  -0.116  1.00 82.28           C  
ATOM   1792  CE1 TYR   229       9.119  -5.446  -0.522  1.00 81.77           C  
ATOM   1793  CE2 TYR   229       8.156  -3.263  -0.795  1.00 82.64           C  
ATOM   1794  OH  TYR   229      10.328  -3.735  -1.665  1.00 76.53           O  
ATOM   1795  CZ  TYR   229       9.199  -4.149  -0.994  1.00 78.60           C  
ATOM   1796  N   THR   230       5.300  -7.420  -1.740  1.00 80.58           N  
ATOM   1797  CA  THR   230       5.694  -8.601  -2.500  1.00 80.24           C  
ATOM   1798  C   THR   230       6.919  -8.306  -3.362  1.00 79.77           C  
ATOM   1799  CB  THR   230       4.543  -9.100  -3.394  1.00 78.84           C  
ATOM   1800  O   THR   230       7.385  -7.166  -3.418  1.00 76.79           O  
ATOM   1801  CG2 THR   230       3.273  -9.323  -2.580  1.00 77.03           C  
ATOM   1802  OG1 THR   230       4.281  -8.127  -4.412  1.00 79.78           O  
ATOM   1803  N   PRO   231       7.579  -9.219  -3.976  1.00 74.27           N  
ATOM   1804  CA  PRO   231       8.763  -9.004  -4.811  1.00 73.03           C  
ATOM   1805  C   PRO   231       8.517  -8.001  -5.936  1.00 73.34           C  
ATOM   1806  CB  PRO   231       9.055 -10.396  -5.375  1.00 71.72           C  
ATOM   1807  O   PRO   231       9.468  -7.452  -6.497  1.00 70.36           O  
ATOM   1808  CG  PRO   231       8.525 -11.344  -4.347  1.00 70.45           C  
ATOM   1809  CD  PRO   231       7.281 -10.752  -3.749  1.00 69.69           C  
ATOM   1810  N   LYS   232       7.334  -7.595  -6.159  1.00 67.18           N  
ATOM   1811  CA  LYS   232       7.027  -6.647  -7.226  1.00 66.09           C  
ATOM   1812  C   LYS   232       7.618  -5.273  -6.927  1.00 66.63           C  
ATOM   1813  CB  LYS   232       5.515  -6.535  -7.427  1.00 64.06           C  
ATOM   1814  O   LYS   232       7.933  -4.514  -7.846  1.00 63.72           O  
ATOM   1815  CG  LYS   232       4.802  -5.754  -6.333  1.00 60.95           C  
ATOM   1816  CD  LYS   232       3.292  -5.759  -6.537  1.00 60.22           C  
ATOM   1817  CE  LYS   232       2.576  -4.986  -5.437  1.00 52.64           C  
ATOM   1818  NZ  LYS   232       1.101  -4.937  -5.664  1.00 47.84           N  
ATOM   1819  N   PHE   233       7.750  -4.866  -5.538  1.00 66.28           N  
ATOM   1820  CA  PHE   233       8.217  -3.547  -5.129  1.00 64.41           C  
ATOM   1821  C   PHE   233       9.735  -3.456  -5.227  1.00 65.30           C  
ATOM   1822  CB  PHE   233       7.763  -3.233  -3.700  1.00 61.98           C  
ATOM   1823  O   PHE   233      10.310  -2.378  -5.062  1.00 61.05           O  
ATOM   1824  CG  PHE   233       6.295  -2.923  -3.583  1.00 57.86           C  
ATOM   1825  CD1 PHE   233       5.824  -1.634  -3.798  1.00 55.35           C  
ATOM   1826  CD2 PHE   233       5.386  -3.922  -3.258  1.00 57.36           C  
ATOM   1827  CE1 PHE   233       4.466  -1.344  -3.691  1.00 58.04           C  
ATOM   1828  CE2 PHE   233       4.028  -3.639  -3.149  1.00 58.40           C  
ATOM   1829  CZ  PHE   233       3.570  -2.350  -3.365  1.00 55.29           C  
ATOM   1830  N   THR   234      10.486  -4.559  -5.333  1.00 50.28           N  
ATOM   1831  CA  THR   234      11.933  -4.690  -5.199  1.00 49.18           C  
ATOM   1832  C   THR   234      12.636  -4.248  -6.479  1.00 50.18           C  
ATOM   1833  CB  THR   234      12.333  -6.139  -4.864  1.00 43.39           C  
ATOM   1834  O   THR   234      13.867  -4.226  -6.541  1.00 46.99           O  
ATOM   1835  CG2 THR   234      11.777  -6.563  -3.509  1.00 35.64           C  
ATOM   1836  OG1 THR   234      11.821  -7.016  -5.875  1.00 34.22           O  
ATOM   1837  N   ARG   235      11.908  -3.693  -7.402  1.00 45.56           N  
ATOM   1838  CA  ARG   235      12.558  -3.599  -8.706  1.00 44.63           C  
ATOM   1839  C   ARG   235      13.243  -2.248  -8.880  1.00 45.75           C  
ATOM   1840  CB  ARG   235      11.543  -3.821  -9.829  1.00 40.26           C  
ATOM   1841  O   ARG   235      13.539  -1.837 -10.004  1.00 43.06           O  
ATOM   1842  CG  ARG   235      10.909  -5.203  -9.823  1.00 36.99           C  
ATOM   1843  CD  ARG   235       9.985  -5.405 -11.015  1.00 39.29           C  
ATOM   1844  NE  ARG   235       9.319  -6.704 -10.968  1.00 33.48           N  
ATOM   1845  NH1 ARG   235       8.342  -6.512 -13.052  1.00 27.29           N  
ATOM   1846  NH2 ARG   235       7.997  -8.393 -11.789  1.00 24.10           N  
ATOM   1847  CZ  ARG   235       8.554  -7.200 -11.936  1.00 31.89           C  
ATOM   1848  N   SER   236      13.591  -1.673  -7.819  1.00 46.50           N  
ATOM   1849  CA  SER   236      14.193  -0.349  -7.700  1.00 46.44           C  
ATOM   1850  C   SER   236      15.700  -0.405  -7.926  1.00 46.97           C  
ATOM   1851  CB  SER   236      13.897   0.252  -6.325  1.00 42.51           C  
ATOM   1852  O   SER   236      16.348  -1.398  -7.586  1.00 45.39           O  
ATOM   1853  OG  SER   236      12.729  -0.323  -5.765  1.00 34.93           O  
ATOM   1854  N   PHE   237      16.161   0.404  -8.851  1.00 45.40           N  
ATOM   1855  CA  PHE   237      17.545   0.823  -9.033  1.00 45.43           C  
ATOM   1856  C   PHE   237      18.035   1.613  -7.825  1.00 45.73           C  
ATOM   1857  CB  PHE   237      17.691   1.666 -10.304  1.00 43.11           C  
ATOM   1858  O   PHE   237      17.362   2.539  -7.367  1.00 43.98           O  
ATOM   1859  CG  PHE   237      17.377   0.914 -11.569  1.00 41.25           C  
ATOM   1860  CD1 PHE   237      18.361   0.181 -12.222  1.00 37.50           C  
ATOM   1861  CD2 PHE   237      16.097   0.940 -12.107  1.00 38.56           C  
ATOM   1862  CE1 PHE   237      18.074  -0.515 -13.393  1.00 37.04           C  
ATOM   1863  CE2 PHE   237      15.802   0.246 -13.277  1.00 40.23           C  
ATOM   1864  CZ  PHE   237      16.792  -0.480 -13.919  1.00 37.20           C  
ATOM   1865  N   PRO   238      18.993   1.102  -7.112  1.00 42.00           N  
ATOM   1866  CA  PRO   238      19.587   1.882  -6.024  1.00 41.27           C  
ATOM   1867  C   PRO   238      19.655   3.375  -6.336  1.00 41.90           C  
ATOM   1868  CB  PRO   238      20.991   1.287  -5.890  1.00 39.04           C  
ATOM   1869  O   PRO   238      19.258   4.201  -5.510  1.00 39.87           O  
ATOM   1870  CG  PRO   238      20.913  -0.036  -6.580  1.00 36.10           C  
ATOM   1871  CD  PRO   238      19.804   0.018  -7.591  1.00 37.87           C  
ATOM   1872  N   GLY   239      20.138   3.680  -7.496  1.00 43.84           N  
ATOM   1873  CA  GLY   239      20.288   5.080  -7.861  1.00 43.24           C  
ATOM   1874  C   GLY   239      18.980   5.846  -7.839  1.00 43.77           C  
ATOM   1875  O   GLY   239      18.973   7.077  -7.918  1.00 41.12           O  
ATOM   1876  N   HIS   240      17.826   5.067  -7.716  1.00 48.26           N  
ATOM   1877  CA  HIS   240      16.563   5.795  -7.764  1.00 47.66           C  
ATOM   1878  C   HIS   240      16.049   6.101  -6.362  1.00 48.21           C  
ATOM   1879  CB  HIS   240      15.516   5.000  -8.546  1.00 45.28           C  
ATOM   1880  O   HIS   240      15.070   6.833  -6.200  1.00 45.89           O  
ATOM   1881  CG  HIS   240      15.845   4.837  -9.996  1.00 42.62           C  
ATOM   1882  CD2 HIS   240      16.945   5.187 -10.703  1.00 39.61           C  
ATOM   1883  ND1 HIS   240      14.978   4.253 -10.894  1.00 42.80           N  
ATOM   1884  CE1 HIS   240      15.534   4.249 -12.094  1.00 39.14           C  
ATOM   1885  NE2 HIS   240      16.728   4.811 -12.005  1.00 34.27           N  
ATOM   1886  N   GLY   241      16.755   5.687  -5.247  1.00 52.12           N  
ATOM   1887  CA  GLY   241      16.205   5.888  -3.916  1.00 50.08           C  
ATOM   1888  C   GLY   241      15.008   5.003  -3.626  1.00 52.81           C  
ATOM   1889  O   GLY   241      14.100   5.399  -2.892  1.00 50.08           O  
ATOM   1890  N   ALA   242      14.821   3.946  -4.341  1.00 63.47           N  
ATOM   1891  CA  ALA   242      13.740   3.003  -4.066  1.00 62.48           C  
ATOM   1892  C   ALA   242      13.879   2.402  -2.670  1.00 64.24           C  
ATOM   1893  CB  ALA   242      13.717   1.897  -5.118  1.00 58.79           C  
ATOM   1894  O   ALA   242      14.953   2.460  -2.067  1.00 61.13           O  
ATOM   1895  N   GLY   243      12.672   2.116  -2.111  1.00 77.25           N  
ATOM   1896  CA  GLY   243      12.676   1.351  -0.874  1.00 77.44           C  
ATOM   1897  C   GLY   243      11.910   2.025   0.248  1.00 78.72           C  
ATOM   1898  O   GLY   243      10.944   2.750  -0.001  1.00 77.19           O  
ATOM   1899  N   PHE   244      12.379   1.790   1.505  1.00 85.36           N  
ATOM   1900  CA  PHE   244      11.713   2.182   2.742  1.00 85.96           C  
ATOM   1901  C   PHE   244      12.294   3.484   3.281  1.00 85.98           C  
ATOM   1902  CB  PHE   244      11.836   1.076   3.795  1.00 85.34           C  
ATOM   1903  O   PHE   244      13.514   3.630   3.383  1.00 85.37           O  
ATOM   1904  CG  PHE   244      11.209  -0.228   3.382  1.00 86.20           C  
ATOM   1905  CD1 PHE   244       9.848  -0.446   3.558  1.00 85.57           C  
ATOM   1906  CD2 PHE   244      11.980  -1.235   2.818  1.00 85.80           C  
ATOM   1907  CE1 PHE   244       9.264  -1.652   3.177  1.00 84.76           C  
ATOM   1908  CE2 PHE   244      11.403  -2.443   2.435  1.00 84.53           C  
ATOM   1909  CZ  PHE   244      10.046  -2.650   2.616  1.00 83.96           C  
ATOM   1910  N   LYS   245      11.412   4.356   3.582  1.00 86.24           N  
ATOM   1911  CA  LYS   245      11.780   5.678   4.081  1.00 86.53           C  
ATOM   1912  C   LYS   245      10.926   6.069   5.284  1.00 87.27           C  
ATOM   1913  CB  LYS   245      11.641   6.727   2.977  1.00 85.26           C  
ATOM   1914  O   LYS   245       9.709   5.872   5.278  1.00 86.99           O  
ATOM   1915  CG  LYS   245      12.446   6.416   1.724  1.00 81.78           C  
ATOM   1916  CD  LYS   245      12.260   7.490   0.659  1.00 80.26           C  
ATOM   1917  CE  LYS   245      13.026   7.156  -0.613  1.00 73.45           C  
ATOM   1918  NZ  LYS   245      12.775   8.160  -1.690  1.00 68.54           N  
ATOM   1919  N   ASN   246      11.551   6.653   6.220  1.00 91.39           N  
ATOM   1920  CA  ASN   246      10.824   7.327   7.290  1.00 91.62           C  
ATOM   1921  C   ASN   246      10.846   8.843   7.116  1.00 91.38           C  
ATOM   1922  CB  ASN   246      11.398   6.941   8.655  1.00 91.22           C  
ATOM   1923  O   ASN   246      11.780   9.391   6.527  1.00 90.78           O  
ATOM   1924  CG  ASN   246      11.022   5.533   9.070  1.00 90.78           C  
ATOM   1925  ND2 ASN   246      11.762   4.977  10.021  1.00 90.28           N  
ATOM   1926  OD1 ASN   246      10.074   4.948   8.539  1.00 89.83           O  
ATOM   1927  N   PHE   247       9.825   9.540   7.639  1.00 91.81           N  
ATOM   1928  CA  PHE   247       9.873  10.991   7.779  1.00 91.84           C  
ATOM   1929  C   PHE   247      10.996  11.407   8.721  1.00 91.55           C  
ATOM   1930  CB  PHE   247       8.532  11.527   8.291  1.00 91.51           C  
ATOM   1931  O   PHE   247      11.231  10.756   9.741  1.00 90.85           O  
ATOM   1932  CG  PHE   247       7.444  11.533   7.251  1.00 91.21           C  
ATOM   1933  CD1 PHE   247       7.303  12.605   6.379  1.00 90.06           C  
ATOM   1934  CD2 PHE   247       6.561  10.466   7.147  1.00 89.86           C  
ATOM   1935  CE1 PHE   247       6.297  12.614   5.416  1.00 88.94           C  
ATOM   1936  CE2 PHE   247       5.553  10.468   6.187  1.00 89.03           C  
ATOM   1937  CZ  PHE   247       5.422  11.543   5.323  1.00 89.13           C  
ATOM   1938  N   ARG   248      11.664  12.472   8.426  1.00 88.61           N  
ATOM   1939  CA  ARG   248      12.647  13.043   9.341  1.00 88.64           C  
ATOM   1940  C   ARG   248      11.970  13.632  10.575  1.00 89.17           C  
ATOM   1941  CB  ARG   248      13.477  14.118   8.636  1.00 87.32           C  
ATOM   1942  O   ARG   248      11.007  14.392  10.457  1.00 88.71           O  
ATOM   1943  CG  ARG   248      14.462  13.566   7.618  1.00 83.26           C  
ATOM   1944  CD  ARG   248      15.370  14.655   7.063  1.00 81.87           C  
ATOM   1945  NE  ARG   248      16.227  14.149   5.995  1.00 77.86           N  
ATOM   1946  NH1 ARG   248      17.812  13.247   7.413  1.00 67.78           N  
ATOM   1947  NH2 ARG   248      18.070  13.077   5.141  1.00 67.32           N  
ATOM   1948  CZ  ARG   248      17.368  13.492   6.185  1.00 75.06           C  
ATOM   1949  N   PRO   249      12.500  13.306  11.745  1.00 91.65           N  
ATOM   1950  CA  PRO   249      12.054  14.064  12.916  1.00 91.70           C  
ATOM   1951  C   PRO   249      12.301  15.565  12.776  1.00 91.67           C  
ATOM   1952  CB  PRO   249      12.890  13.477  14.055  1.00 91.19           C  
ATOM   1953  O   PRO   249      13.378  15.979  12.339  1.00 91.13           O  
ATOM   1954  CG  PRO   249      13.299  12.124  13.571  1.00 90.52           C  
ATOM   1955  CD  PRO   249      13.544  12.201  12.091  1.00 90.28           C  
ATOM   1956  N   LEU   250      11.321  16.296  13.074  1.00 89.82           N  
ATOM   1957  CA  LEU   250      11.343  17.752  12.994  1.00 89.99           C  
ATOM   1958  C   LEU   250      11.424  18.372  14.385  1.00 89.94           C  
ATOM   1959  CB  LEU   250      10.100  18.267  12.264  1.00 89.47           C  
ATOM   1960  O   LEU   250      10.799  17.878  15.326  1.00 89.24           O  
ATOM   1961  CG  LEU   250       9.927  17.811  10.814  1.00 88.58           C  
ATOM   1962  CD1 LEU   250       8.620  18.349  10.242  1.00 86.91           C  
ATOM   1963  CD2 LEU   250      11.112  18.259   9.967  1.00 87.01           C  
ATOM   1964  N   ALA   251      12.138  19.438  14.479  1.00 90.50           N  
ATOM   1965  CA  ALA   251      12.248  20.230  15.702  1.00 90.56           C  
ATOM   1966  C   ALA   251      12.102  21.720  15.406  1.00 90.25           C  
ATOM   1967  CB  ALA   251      13.581  19.957  16.395  1.00 89.95           C  
ATOM   1968  O   ALA   251      12.513  22.191  14.342  1.00 89.45           O  
ATOM   1969  N   LEU   252      11.505  22.417  16.353  1.00 88.32           N  
ATOM   1970  CA  LEU   252      11.435  23.875  16.370  1.00 87.93           C  
ATOM   1971  C   LEU   252      12.649  24.469  17.076  1.00 88.09           C  
ATOM   1972  CB  LEU   252      10.150  24.342  17.059  1.00 85.88           C  
ATOM   1973  O   LEU   252      12.799  24.322  18.291  1.00 86.88           O  
ATOM   1974  CG  LEU   252       9.792  25.819  16.896  1.00 78.43           C  
ATOM   1975  CD1 LEU   252       9.446  26.123  15.442  1.00 72.11           C  
ATOM   1976  CD2 LEU   252       8.635  26.194  17.815  1.00 71.99           C  
ATOM   1977  N   GLN   253      13.491  25.210  16.360  1.00 88.23           N  
ATOM   1978  CA  GLN   253      14.672  25.869  16.908  1.00 88.36           C  
ATOM   1979  C   GLN   253      14.452  27.373  17.040  1.00 88.49           C  
ATOM   1980  CB  GLN   253      15.896  25.593  16.033  1.00 86.85           C  
ATOM   1981  O   GLN   253      13.899  28.006  16.138  1.00 87.72           O  
ATOM   1982  CG  GLN   253      16.400  24.158  16.116  1.00 82.00           C  
ATOM   1983  CD  GLN   253      17.682  23.940  15.334  1.00 80.02           C  
ATOM   1984  NE2 GLN   253      18.224  22.729  15.410  1.00 75.96           N  
ATOM   1985  OE1 GLN   253      18.180  24.852  14.667  1.00 79.05           O  
ATOM   1986  N   GLY   254      14.865  27.910  18.202  1.00 89.77           N  
ATOM   1987  CA  GLY   254      14.764  29.339  18.452  1.00 90.03           C  
ATOM   1988  C   GLY   254      13.346  29.797  18.737  1.00 89.89           C  
ATOM   1989  O   GLY   254      13.042  30.987  18.641  1.00 88.90           O  
ATOM   1990  N   ALA   255      12.443  28.853  19.021  1.00 88.74           N  
ATOM   1991  CA  ALA   255      11.059  29.200  19.335  1.00 89.04           C  
ATOM   1992  C   ALA   255      10.926  29.670  20.781  1.00 89.30           C  
ATOM   1993  CB  ALA   255      10.141  28.007  19.081  1.00 88.14           C  
ATOM   1994  O   ALA   255      11.614  29.163  21.671  1.00 88.64           O  
ATOM   1995  N   SER   256       9.999  30.563  21.079  1.00 90.22           N  
ATOM   1996  CA  SER   256       9.540  30.975  22.401  1.00 90.85           C  
ATOM   1997  C   SER   256       8.254  30.252  22.790  1.00 91.19           C  
ATOM   1998  CB  SER   256       9.317  32.487  22.445  1.00 89.96           C  
ATOM   1999  O   SER   256       7.502  29.802  21.923  1.00 90.88           O  
ATOM   2000  OG  SER   256      10.521  33.181  22.165  1.00 88.31           O  
ATOM   2001  N   ARG   257       8.022  29.990  23.998  1.00 91.58           N  
ATOM   2002  CA  ARG   257       6.833  29.353  24.554  1.00 92.13           C  
ATOM   2003  C   ARG   257       5.914  30.382  25.205  1.00 91.83           C  
ATOM   2004  CB  ARG   257       7.223  28.281  25.573  1.00 91.41           C  
ATOM   2005  O   ARG   257       6.350  31.162  26.054  1.00 91.14           O  
ATOM   2006  CG  ARG   257       6.086  27.344  25.949  1.00 90.62           C  
ATOM   2007  CD  ARG   257       6.557  26.225  26.867  1.00 89.50           C  
ATOM   2008  NE  ARG   257       5.489  25.267  27.139  1.00 89.13           N  
ATOM   2009  NH1 ARG   257       6.472  24.400  29.042  1.00 85.90           N  
ATOM   2010  NH2 ARG   257       4.452  23.591  28.319  1.00 85.03           N  
ATOM   2011  CZ  ARG   257       5.473  24.421  28.166  1.00 87.79           C  
ATOM   2012  N   LYS   258       4.565  30.413  24.918  1.00 90.34           N  
ATOM   2013  CA  LYS   258       3.526  31.244  25.520  1.00 90.69           C  
ATOM   2014  C   LYS   258       3.100  30.692  26.877  1.00 91.57           C  
ATOM   2015  CB  LYS   258       2.315  31.345  24.592  1.00 89.84           C  
ATOM   2016  O   LYS   258       3.339  29.522  27.181  1.00 91.39           O  
ATOM   2017  CG  LYS   258       2.608  32.027  23.264  1.00 86.80           C  
ATOM   2018  CD  LYS   258       1.370  32.081  22.377  1.00 84.41           C  
ATOM   2019  CE  LYS   258       1.688  32.662  21.006  1.00 80.83           C  
ATOM   2020  NZ  LYS   258       0.558  32.473  20.049  1.00 80.18           N  
ATOM   2021  N   ALA   259       2.389  31.444  27.652  1.00 92.63           N  
ATOM   2022  CA  ALA   259       1.854  31.081  28.962  1.00 93.28           C  
ATOM   2023  C   ALA   259       0.867  29.923  28.849  1.00 92.86           C  
ATOM   2024  CB  ALA   259       1.184  32.286  29.616  1.00 92.37           C  
ATOM   2025  O   ALA   259       0.746  29.110  29.769  1.00 92.06           O  
ATOM   2026  N   ASN   260       0.237  29.742  27.703  1.00 90.17           N  
ATOM   2027  CA  ASN   260      -0.731  28.674  27.478  1.00 90.12           C  
ATOM   2028  C   ASN   260      -0.052  27.393  27.003  1.00 90.31           C  
ATOM   2029  CB  ASN   260      -1.794  29.117  26.470  1.00 88.97           C  
ATOM   2030  O   ASN   260      -0.725  26.428  26.636  1.00 89.02           O  
ATOM   2031  CG  ASN   260      -1.228  29.329  25.080  1.00 86.31           C  
ATOM   2032  ND2 ASN   260      -2.099  29.635  24.125  1.00 86.21           N  
ATOM   2033  OD1 ASN   260      -0.018  29.219  24.866  1.00 84.98           O  
ATOM   2034  N   GLY   261       1.371  27.339  26.863  1.00 91.31           N  
ATOM   2035  CA  GLY   261       2.161  26.170  26.511  1.00 91.48           C  
ATOM   2036  C   GLY   261       2.464  26.079  25.028  1.00 91.21           C  
ATOM   2037  O   GLY   261       3.264  25.242  24.603  1.00 89.87           O  
ATOM   2038  N   GLU   262       1.883  26.946  24.187  1.00 90.39           N  
ATOM   2039  CA  GLU   262       2.101  26.980  22.744  1.00 90.28           C  
ATOM   2040  C   GLU   262       3.465  27.575  22.406  1.00 90.64           C  
ATOM   2041  CB  GLU   262       0.993  27.777  22.052  1.00 88.76           C  
ATOM   2042  O   GLU   262       3.867  28.588  22.984  1.00 89.83           O  
ATOM   2043  CG  GLU   262       1.027  27.686  20.533  1.00 82.60           C  
ATOM   2044  CD  GLU   262      -0.040  28.532  19.857  1.00 78.71           C  
ATOM   2045  OE1 GLU   262      -1.102  28.776  20.474  1.00 77.57           O  
ATOM   2046  OE2 GLU   262       0.187  28.953  18.701  1.00 74.03           O  
ATOM   2047  N   TYR   263       4.155  26.969  21.519  1.00 89.19           N  
ATOM   2048  CA  TYR   263       5.391  27.492  20.948  1.00 89.16           C  
ATOM   2049  C   TYR   263       5.099  28.426  19.779  1.00 87.83           C  
ATOM   2050  CB  TYR   263       6.297  26.346  20.487  1.00 89.03           C  
ATOM   2051  O   TYR   263       4.178  28.182  18.996  1.00 86.07           O  
ATOM   2052  CG  TYR   263       6.893  25.550  21.622  1.00 90.12           C  
ATOM   2053  CD1 TYR   263       8.158  25.853  22.122  1.00 89.61           C  
ATOM   2054  CD2 TYR   263       6.195  24.493  22.196  1.00 89.48           C  
ATOM   2055  CE1 TYR   263       8.713  25.121  23.167  1.00 89.54           C  
ATOM   2056  CE2 TYR   263       6.740  23.754  23.241  1.00 89.60           C  
ATOM   2057  OH  TYR   263       8.542  23.347  24.753  1.00 87.33           O  
ATOM   2058  CZ  TYR   263       7.997  24.075  23.719  1.00 89.44           C  
ATOM   2059  N   TYR   264       5.855  29.473  19.613  1.00 86.90           N  
ATOM   2060  CA  TYR   264       5.732  30.415  18.506  1.00 86.81           C  
ATOM   2061  C   TYR   264       7.101  30.908  18.055  1.00 86.64           C  
ATOM   2062  CB  TYR   264       4.855  31.604  18.907  1.00 85.39           C  
ATOM   2063  O   TYR   264       8.053  30.922  18.840  1.00 85.22           O  
ATOM   2064  CG  TYR   264       5.507  32.531  19.904  1.00 82.35           C  
ATOM   2065  CD1 TYR   264       5.496  32.241  21.266  1.00 80.01           C  
ATOM   2066  CD2 TYR   264       6.135  33.700  19.485  1.00 80.39           C  
ATOM   2067  CE1 TYR   264       6.095  33.093  22.188  1.00 78.28           C  
ATOM   2068  CE2 TYR   264       6.737  34.559  20.399  1.00 79.42           C  
ATOM   2069  OH  TYR   264       7.306  35.095  22.654  1.00 67.71           O  
ATOM   2070  CZ  TYR   264       6.712  34.248  21.745  1.00 74.78           C  
ATOM   2071  N   GLY   265       7.193  31.255  16.812  1.00 81.30           N  
ATOM   2072  CA  GLY   265       8.435  31.673  16.182  1.00 81.35           C  
ATOM   2073  C   GLY   265       9.388  30.522  15.918  1.00 81.67           C  
ATOM   2074  O   GLY   265       8.958  29.379  15.755  1.00 80.17           O  
ATOM   2075  N   GLY   266      10.728  30.813  15.832  1.00 84.07           N  
ATOM   2076  CA  GLY   266      11.770  29.839  15.546  1.00 83.81           C  
ATOM   2077  C   GLY   266      11.736  29.332  14.117  1.00 83.35           C  
ATOM   2078  O   GLY   266      10.984  29.847  13.287  1.00 81.35           O  
ATOM   2079  N   LYS   267      12.501  28.311  13.798  1.00 82.58           N  
ATOM   2080  CA  LYS   267      12.605  27.592  12.532  1.00 82.65           C  
ATOM   2081  C   LYS   267      12.391  26.094  12.731  1.00 83.38           C  
ATOM   2082  CB  LYS   267      13.966  27.844  11.881  1.00 81.03           C  
ATOM   2083  O   LYS   267      13.000  25.486  13.614  1.00 82.82           O  
ATOM   2084  CG  LYS   267      14.115  27.227  10.499  1.00 76.05           C  
ATOM   2085  CD  LYS   267      15.479  27.534   9.893  1.00 73.72           C  
ATOM   2086  CE  LYS   267      15.640  26.893   8.522  1.00 66.10           C  
ATOM   2087  NZ  LYS   267      16.977  27.188   7.925  1.00 62.29           N  
ATOM   2088  N   ILE   268      11.508  25.485  11.918  1.00 83.64           N  
ATOM   2089  CA  ILE   268      11.435  24.028  11.886  1.00 83.93           C  
ATOM   2090  C   ILE   268      12.635  23.468  11.125  1.00 83.96           C  
ATOM   2091  CB  ILE   268      10.117  23.542  11.242  1.00 82.79           C  
ATOM   2092  O   ILE   268      12.920  23.894  10.003  1.00 82.96           O  
ATOM   2093  CG1 ILE   268       8.912  24.080  12.023  1.00 82.11           C  
ATOM   2094  CG2 ILE   268      10.084  22.013  11.169  1.00 81.48           C  
ATOM   2095  CD1 ILE   268       7.568  23.766  11.379  1.00 80.33           C  
ATOM   2096  N   VAL   269      13.327  22.600  11.744  1.00 84.51           N  
ATOM   2097  CA  VAL   269      14.498  21.942  11.174  1.00 84.40           C  
ATOM   2098  C   VAL   269      14.323  20.427  11.240  1.00 84.86           C  
ATOM   2099  CB  VAL   269      15.795  22.361  11.902  1.00 83.15           C  
ATOM   2100  O   VAL   269      13.790  19.899  12.219  1.00 84.13           O  
ATOM   2101  CG1 VAL   269      16.035  23.863  11.757  1.00 79.11           C  
ATOM   2102  CG2 VAL   269      15.730  21.966  13.376  1.00 78.44           C  
ATOM   2103  N   GLY   270      14.687  19.729  10.189  1.00 85.12           N  
ATOM   2104  CA  GLY   270      14.765  18.277  10.191  1.00 85.32           C  
ATOM   2105  C   GLY   270      16.041  17.749  10.819  1.00 85.71           C  
ATOM   2106  O   GLY   270      17.100  18.369  10.703  1.00 84.96           O  
ATOM   2107  N   ALA   271      16.017  16.603  11.411  1.00 87.67           N  
ATOM   2108  CA  ALA   271      17.191  15.908  11.932  1.00 87.58           C  
ATOM   2109  C   ALA   271      18.203  15.633  10.824  1.00 87.34           C  
ATOM   2110  CB  ALA   271      16.780  14.602  12.609  1.00 87.01           C  
ATOM   2111  O   ALA   271      17.826  15.285   9.702  1.00 86.39           O  
ATOM   2112  N   LEU   272      19.476  15.787  11.137  1.00 84.23           N  
ATOM   2113  CA  LEU   272      20.561  15.423  10.232  1.00 84.28           C  
ATOM   2114  C   LEU   272      20.687  13.907  10.116  1.00 84.65           C  
ATOM   2115  CB  LEU   272      21.885  16.021  10.714  1.00 83.46           C  
ATOM   2116  O   LEU   272      20.346  13.179  11.051  1.00 84.02           O  
ATOM   2117  CG  LEU   272      21.934  17.545  10.842  1.00 82.42           C  
ATOM   2118  CD1 LEU   272      23.280  17.986  11.407  1.00 81.24           C  
ATOM   2119  CD2 LEU   272      21.673  18.204   9.492  1.00 81.50           C  
ATOM   2120  N   ASN   273      21.267  13.387   9.046  1.00 82.52           N  
ATOM   2121  CA  ASN   273      21.447  11.954   8.838  1.00 82.59           C  
ATOM   2122  C   ASN   273      22.312  11.334   9.932  1.00 83.04           C  
ATOM   2123  CB  ASN   273      22.057  11.684   7.461  1.00 81.40           C  
ATOM   2124  O   ASN   273      22.057  10.209  10.367  1.00 82.23           O  
ATOM   2125  CG  ASN   273      21.099  11.992   6.327  1.00 78.80           C  
ATOM   2126  ND2 ASN   273      21.615  12.011   5.104  1.00 77.41           N  
ATOM   2127  OD1 ASN   273      19.905  12.210   6.549  1.00 78.06           O  
ATOM   2128  N   THR   274      23.266  12.189  10.489  1.00 83.77           N  
ATOM   2129  CA  THR   274      24.190  11.763  11.535  1.00 84.10           C  
ATOM   2130  C   THR   274      23.466  11.624  12.871  1.00 84.69           C  
ATOM   2131  CB  THR   274      25.360  12.753  11.683  1.00 83.15           C  
ATOM   2132  O   THR   274      23.982  10.999  13.800  1.00 84.30           O  
ATOM   2133  CG2 THR   274      26.278  12.704  10.466  1.00 81.91           C  
ATOM   2134  OG1 THR   274      24.841  14.081  11.823  1.00 84.84           O  
ATOM   2135  N   GLN   275      22.234  12.110  12.946  1.00 88.59           N  
ATOM   2136  CA  GLN   275      21.416  12.048  14.153  1.00 89.25           C  
ATOM   2137  C   GLN   275      20.391  10.921  14.065  1.00 89.34           C  
ATOM   2138  CB  GLN   275      20.710  13.383  14.393  1.00 88.72           C  
ATOM   2139  O   GLN   275      19.627  10.696  15.006  1.00 88.69           O  
ATOM   2140  CG  GLN   275      21.661  14.550  14.623  1.00 88.29           C  
ATOM   2141  CD  GLN   275      20.954  15.892  14.629  1.00 86.64           C  
ATOM   2142  NE2 GLN   275      21.181  16.677  15.677  1.00 87.21           N  
ATOM   2143  OE1 GLN   275      20.210  16.221  13.700  1.00 86.87           O  
ATOM   2144  N   LEU   276      20.244  10.248  12.923  1.00 89.24           N  
ATOM   2145  CA  LEU   276      19.279   9.192  12.638  1.00 89.36           C  
ATOM   2146  C   LEU   276      19.929   7.817  12.749  1.00 88.98           C  
ATOM   2147  CB  LEU   276      18.682   9.375  11.240  1.00 88.69           C  
ATOM   2148  O   LEU   276      20.597   7.364  11.817  1.00 87.59           O  
ATOM   2149  CG  LEU   276      17.964  10.700  10.978  1.00 87.87           C  
ATOM   2150  CD1 LEU   276      17.615  10.830   9.499  1.00 85.72           C  
ATOM   2151  CD2 LEU   276      16.711  10.809  11.839  1.00 85.92           C  
ATOM   2152  N   ALA   277      19.726   7.072  13.880  1.00 89.43           N  
ATOM   2153  CA  ALA   277      20.370   5.797  14.185  1.00 89.81           C  
ATOM   2154  C   ALA   277      20.021   4.742  13.140  1.00 89.00           C  
ATOM   2155  CB  ALA   277      19.967   5.318  15.578  1.00 88.58           C  
ATOM   2156  O   ALA   277      20.830   3.859  12.846  1.00 87.40           O  
ATOM   2157  N   ASN   278      18.876   4.862  12.511  1.00 89.23           N  
ATOM   2158  CA  ASN   278      18.357   3.907  11.538  1.00 89.13           C  
ATOM   2159  C   ASN   278      18.556   4.400  10.108  1.00 88.41           C  
ATOM   2160  CB  ASN   278      16.876   3.623  11.801  1.00 87.99           C  
ATOM   2161  O   ASN   278      17.989   3.838   9.168  1.00 86.10           O  
ATOM   2162  CG  ASN   278      16.007   4.853  11.629  1.00 85.47           C  
ATOM   2163  ND2 ASN   278      14.698   4.678  11.767  1.00 83.59           N  
ATOM   2164  OD1 ASN   278      16.507   5.951  11.373  1.00 82.48           O  
ATOM   2165  N   PHE   279      19.261   5.497   9.911  1.00 83.88           N  
ATOM   2166  CA  PHE   279      19.616   5.924   8.562  1.00 83.64           C  
ATOM   2167  C   PHE   279      20.394   4.833   7.837  1.00 83.08           C  
ATOM   2168  CB  PHE   279      20.439   7.215   8.605  1.00 82.58           C  
ATOM   2169  O   PHE   279      21.322   4.247   8.398  1.00 81.33           O  
ATOM   2170  CG  PHE   279      20.891   7.692   7.251  1.00 81.23           C  
ATOM   2171  CD1 PHE   279      20.064   8.486   6.467  1.00 78.79           C  
ATOM   2172  CD2 PHE   279      22.144   7.345   6.763  1.00 79.06           C  
ATOM   2173  CE1 PHE   279      20.480   8.929   5.213  1.00 78.15           C  
ATOM   2174  CE2 PHE   279      22.566   7.784   5.511  1.00 78.75           C  
ATOM   2175  CZ  PHE   279      21.733   8.575   4.738  1.00 75.01           C  
ATOM   2176  N   SER   280      20.025   4.504   6.587  1.00 79.77           N  
ATOM   2177  CA  SER   280      20.685   3.478   5.787  1.00 79.25           C  
ATOM   2178  C   SER   280      21.352   4.081   4.556  1.00 79.04           C  
ATOM   2179  CB  SER   280      19.683   2.404   5.360  1.00 78.24           C  
ATOM   2180  O   SER   280      20.672   4.483   3.609  1.00 76.76           O  
ATOM   2181  OG  SER   280      20.324   1.392   4.603  1.00 78.50           O  
ATOM   2182  N   VAL   281      22.661   4.090   4.554  1.00 68.15           N  
ATOM   2183  CA  VAL   281      23.445   4.455   3.378  1.00 67.38           C  
ATOM   2184  C   VAL   281      23.194   3.449   2.257  1.00 67.63           C  
ATOM   2185  CB  VAL   281      24.954   4.526   3.702  1.00 65.45           C  
ATOM   2186  O   VAL   281      23.134   3.822   1.083  1.00 65.25           O  
ATOM   2187  CG1 VAL   281      25.765   4.801   2.437  1.00 60.68           C  
ATOM   2188  CG2 VAL   281      25.223   5.598   4.757  1.00 61.03           C  
ATOM   2189  N   GLU   282      22.886   2.178   2.665  1.00 66.97           N  
ATOM   2190  CA  GLU   282      22.652   1.088   1.723  1.00 66.44           C  
ATOM   2191  C   GLU   282      21.403   1.342   0.884  1.00 66.47           C  
ATOM   2192  CB  GLU   282      22.524  -0.246   2.465  1.00 64.24           C  
ATOM   2193  O   GLU   282      21.437   1.224  -0.342  1.00 63.36           O  
ATOM   2194  CG  GLU   282      23.786  -0.658   3.210  1.00 61.03           C  
ATOM   2195  CD  GLU   282      23.501  -1.350   4.533  1.00 59.92           C  
ATOM   2196  OE1 GLU   282      22.313  -1.484   4.905  1.00 56.69           O  
ATOM   2197  OE2 GLU   282      24.474  -1.761   5.204  1.00 53.59           O  
ATOM   2198  N   GLN   283      20.289   1.719   1.584  1.00 68.23           N  
ATOM   2199  CA  GLN   283      19.033   2.036   0.912  1.00 67.27           C  
ATOM   2200  C   GLN   283      19.139   3.346   0.136  1.00 67.61           C  
ATOM   2201  CB  GLN   283      17.888   2.117   1.923  1.00 65.45           C  
ATOM   2202  O   GLN   283      18.434   3.545  -0.856  1.00 64.87           O  
ATOM   2203  CG  GLN   283      17.446   0.763   2.461  1.00 62.22           C  
ATOM   2204  CD  GLN   283      16.019   0.773   2.976  1.00 61.02           C  
ATOM   2205  NE2 GLN   283      15.631  -0.292   3.669  1.00 51.14           N  
ATOM   2206  OE1 GLN   283      15.271   1.730   2.753  1.00 59.28           O  
ATOM   2207  N   PHE   284      20.003   4.210   0.592  1.00 58.57           N  
ATOM   2208  CA  PHE   284      20.196   5.497  -0.065  1.00 57.12           C  
ATOM   2209  C   PHE   284      20.952   5.327  -1.377  1.00 57.87           C  
ATOM   2210  CB  PHE   284      20.949   6.464   0.854  1.00 53.07           C  
ATOM   2211  O   PHE   284      20.576   5.909  -2.397  1.00 54.64           O  
ATOM   2212  CG  PHE   284      20.968   7.884   0.356  1.00 48.38           C  
ATOM   2213  CD1 PHE   284      19.880   8.722   0.562  1.00 43.04           C  
ATOM   2214  CD2 PHE   284      22.077   8.380  -0.318  1.00 45.16           C  
ATOM   2215  CE1 PHE   284      19.895  10.037   0.102  1.00 44.72           C  
ATOM   2216  CE2 PHE   284      22.099   9.693  -0.780  1.00 48.21           C  
ATOM   2217  CZ  PHE   284      21.007  10.519  -0.570  1.00 40.21           C  
ATOM   2218  N   TYR   285      22.119   4.511  -1.384  1.00 47.23           N  
ATOM   2219  CA  TYR   285      23.047   4.348  -2.498  1.00 47.34           C  
ATOM   2220  C   TYR   285      22.848   2.999  -3.180  1.00 47.11           C  
ATOM   2221  CB  TYR   285      24.494   4.481  -2.016  1.00 43.01           C  
ATOM   2222  O   TYR   285      23.484   2.711  -4.197  1.00 44.00           O  
ATOM   2223  CG  TYR   285      24.844   5.863  -1.519  1.00 39.96           C  
ATOM   2224  CD1 TYR   285      24.909   6.944  -2.396  1.00 34.28           C  
ATOM   2225  CD2 TYR   285      25.110   6.090  -0.174  1.00 35.91           C  
ATOM   2226  CE1 TYR   285      25.232   8.219  -1.943  1.00 36.33           C  
ATOM   2227  CE2 TYR   285      25.435   7.361   0.290  1.00 39.95           C  
ATOM   2228  OH  TYR   285      25.814   9.677  -0.146  1.00 28.29           O  
ATOM   2229  CZ  TYR   285      25.493   8.417  -0.600  1.00 32.44           C  
ATOM   2230  N   GLY   286      21.859   2.070  -2.762  1.00 45.21           N  
ATOM   2231  CA  GLY   286      21.827   0.714  -3.284  1.00 43.17           C  
ATOM   2232  C   GLY   286      23.088  -0.073  -2.980  1.00 45.28           C  
ATOM   2233  O   GLY   286      24.145   0.189  -3.559  1.00 42.90           O  
ATOM   2234  N   ASN   287      23.626  -0.152  -1.850  1.00 38.01           N  
ATOM   2235  CA  ASN   287      24.799  -0.989  -1.622  1.00 37.13           C  
ATOM   2236  C   ASN   287      24.537  -2.440  -2.016  1.00 37.99           C  
ATOM   2237  CB  ASN   287      25.240  -0.907  -0.159  1.00 33.67           C  
ATOM   2238  O   ASN   287      23.980  -3.210  -1.232  1.00 35.63           O  
ATOM   2239  CG  ASN   287      25.543   0.512   0.281  1.00 30.44           C  
ATOM   2240  ND2 ASN   287      25.425   0.768   1.578  1.00 27.66           N  
ATOM   2241  OD1 ASN   287      25.880   1.370  -0.538  1.00 33.09           O  
ATOM   2242  N   SER   288      24.168  -2.865  -3.167  1.00 38.65           N  
ATOM   2243  CA  SER   288      24.794  -4.052  -3.742  1.00 38.88           C  
ATOM   2244  C   SER   288      26.247  -3.782  -4.119  1.00 38.90           C  
ATOM   2245  CB  SER   288      24.019  -4.525  -4.972  1.00 36.30           C  
ATOM   2246  O   SER   288      26.582  -2.690  -4.581  1.00 37.43           O  
ATOM   2247  OG  SER   288      24.618  -5.682  -5.530  1.00 30.99           O  
ATOM   2248  N   PRO   289      27.196  -4.412  -3.438  1.00 32.06           N  
ATOM   2249  CA  PRO   289      28.494  -4.340  -4.114  1.00 32.28           C  
ATOM   2250  C   PRO   289      28.362  -4.207  -5.630  1.00 32.13           C  
ATOM   2251  CB  PRO   289      29.161  -5.665  -3.739  1.00 28.96           C  
ATOM   2252  O   PRO   289      29.305  -3.776  -6.299  1.00 30.02           O  
ATOM   2253  CG  PRO   289      28.088  -6.455  -3.061  1.00 27.58           C  
ATOM   2254  CD  PRO   289      26.898  -5.564  -2.855  1.00 31.16           C  
ATOM   2255  N   ASP   290      27.204  -4.388  -6.266  1.00 34.40           N  
ATOM   2256  CA  ASP   290      27.145  -4.116  -7.699  1.00 34.94           C  
ATOM   2257  C   ASP   290      26.322  -2.861  -7.985  1.00 34.61           C  
ATOM   2258  CB  ASP   290      26.556  -5.313  -8.449  1.00 31.75           C  
ATOM   2259  O   ASP   290      25.095  -2.879  -7.877  1.00 32.95           O  
ATOM   2260  CG  ASP   290      26.670  -5.181  -9.958  1.00 29.92           C  
ATOM   2261  OD1 ASP   290      27.128  -4.125 -10.445  1.00 30.97           O  
ATOM   2262  OD2 ASP   290      26.296  -6.141 -10.666  1.00 28.76           O  
ATOM   2263  N   PRO   291      26.816  -1.577  -7.690  1.00 33.48           N  
ATOM   2264  CA  PRO   291      26.133  -0.364  -8.146  1.00 33.10           C  
ATOM   2265  C   PRO   291      25.403  -0.561  -9.473  1.00 33.37           C  
ATOM   2266  CB  PRO   291      27.272   0.647  -8.294  1.00 30.37           C  
ATOM   2267  O   PRO   291      24.452   0.165  -9.772  1.00 31.08           O  
ATOM   2268  CG  PRO   291      28.519  -0.146  -8.073  1.00 28.60           C  
ATOM   2269  CD  PRO   291      28.133  -1.533  -7.645  1.00 31.27           C  
ATOM   2270  N   ALA   292      25.809  -1.461 -10.394  1.00 35.48           N  
ATOM   2271  CA  ALA   292      25.217  -1.814 -11.681  1.00 35.32           C  
ATOM   2272  C   ALA   292      24.102  -2.842 -11.508  1.00 35.37           C  
ATOM   2273  CB  ALA   292      26.286  -2.348 -12.630  1.00 31.98           C  
ATOM   2274  O   ALA   292      23.258  -3.006 -12.391  1.00 33.00           O  
ATOM   2275  N   GLY   293      23.998  -3.462 -10.341  1.00 38.59           N  
ATOM   2276  CA  GLY   293      23.078  -4.565 -10.116  1.00 37.76           C  
ATOM   2277  C   GLY   293      21.749  -4.125  -9.532  1.00 38.50           C  
ATOM   2278  O   GLY   293      21.706  -3.258  -8.657  1.00 36.86           O  
ATOM   2279  N   GLU   294      20.695  -4.072 -10.334  1.00 44.86           N  
ATOM   2280  CA  GLU   294      19.257  -4.093 -10.079  1.00 43.78           C  
ATOM   2281  C   GLU   294      18.940  -4.786  -8.757  1.00 44.77           C  
ATOM   2282  CB  GLU   294      18.518  -4.786 -11.227  1.00 41.73           C  
ATOM   2283  O   GLU   294      19.403  -5.901  -8.508  1.00 42.78           O  
ATOM   2284  CG  GLU   294      18.650  -4.071 -12.564  1.00 38.54           C  
ATOM   2285  CD  GLU   294      17.795  -4.687 -13.660  1.00 39.87           C  
ATOM   2286  OE1 GLU   294      17.176  -5.749 -13.423  1.00 41.70           O  
ATOM   2287  OE2 GLU   294      17.746  -4.104 -14.766  1.00 38.87           O  
ATOM   2288  N   TRP   295      18.825  -3.951  -7.552  1.00 37.20           N  
ATOM   2289  CA  TRP   295      18.335  -4.615  -6.349  1.00 45.80           C  
ATOM   2290  C   TRP   295      17.675  -5.946  -6.692  1.00 38.28           C  
ATOM   2291  CB  TRP   295      17.343  -3.716  -5.604  1.00 38.82           C  
ATOM   2292  O   TRP   295      17.823  -6.927  -5.960  1.00 37.38           O  
ATOM   2293  CG  TRP   295      17.980  -2.548  -4.914  1.00 39.58           C  
ATOM   2294  CD1 TRP   295      19.001  -1.769  -5.385  1.00 37.88           C  
ATOM   2295  CD2 TRP   295      17.641  -2.029  -3.625  1.00 38.43           C  
ATOM   2296  CE2 TRP   295      18.497  -0.933  -3.377  1.00 33.11           C  
ATOM   2297  CE3 TRP   295      16.695  -2.384  -2.654  1.00 26.74           C  
ATOM   2298  NE1 TRP   295      19.316  -0.796  -4.465  1.00 25.41           N  
ATOM   2299  CH2 TRP   295      17.500  -0.557  -1.264  1.00 23.51           C  
ATOM   2300  CZ2 TRP   295      18.434  -0.188  -2.197  1.00 23.51           C  
ATOM   2301  CZ3 TRP   295      16.634  -1.641  -1.480  1.00 24.64           C  
ATOM   2302  N   ASN   296      16.824  -5.925  -7.748  1.00 45.57           N  
ATOM   2303  CA  ASN   296      16.119  -7.158  -8.082  1.00 46.55           C  
ATOM   2304  C   ASN   296      17.087  -8.263  -8.495  1.00 45.82           C  
ATOM   2305  CB  ASN   296      15.094  -6.908  -9.190  1.00 42.74           C  
ATOM   2306  O   ASN   296      16.783  -9.448  -8.346  1.00 44.41           O  
ATOM   2307  CG  ASN   296      13.843  -6.217  -8.683  1.00 40.87           C  
ATOM   2308  ND2 ASN   296      13.089  -5.613  -9.594  1.00 30.76           N  
ATOM   2309  OD1 ASN   296      13.557  -6.226  -7.483  1.00 40.16           O  
ATOM   2310  N   LYS   297      18.195  -7.843  -8.950  1.00 49.41           N  
ATOM   2311  CA  LYS   297      19.201  -8.853  -9.263  1.00 47.69           C  
ATOM   2312  C   LYS   297      20.193  -9.016  -8.115  1.00 49.61           C  
ATOM   2313  CB  LYS   297      19.944  -8.491 -10.550  1.00 45.63           C  
ATOM   2314  O   LYS   297      20.995  -9.952  -8.108  1.00 47.19           O  
ATOM   2315  CG  LYS   297      19.060  -8.465 -11.788  1.00 42.24           C  
ATOM   2316  CD  LYS   297      19.855  -8.098 -13.035  1.00 43.70           C  
ATOM   2317  CE  LYS   297      18.959  -8.000 -14.262  1.00 34.24           C  
ATOM   2318  NZ  LYS   297      19.686  -7.426 -15.434  1.00 32.78           N  
ATOM   2319  N   GLY   298      19.947  -8.082  -7.118  1.00 58.09           N  
ATOM   2320  CA  GLY   298      20.844  -8.231  -5.983  1.00 56.71           C  
ATOM   2321  C   GLY   298      20.473  -9.389  -5.076  1.00 58.71           C  
ATOM   2322  O   GLY   298      19.294  -9.725  -4.942  1.00 56.09           O  
ATOM   2323  N   LYS   299      21.464 -10.265  -4.931  1.00 66.92           N  
ATOM   2324  CA  LYS   299      21.475 -11.198  -3.808  1.00 66.39           C  
ATOM   2325  C   LYS   299      22.065 -10.549  -2.559  1.00 67.49           C  
ATOM   2326  CB  LYS   299      22.264 -12.459  -4.165  1.00 64.13           C  
ATOM   2327  O   LYS   299      23.065  -9.832  -2.639  1.00 65.94           O  
ATOM   2328  CG  LYS   299      21.740 -13.191  -5.391  1.00 61.22           C  
ATOM   2329  CD  LYS   299      20.413 -13.883  -5.104  1.00 60.64           C  
ATOM   2330  CE  LYS   299      19.965 -14.743  -6.278  1.00 54.77           C  
ATOM   2331  NZ  LYS   299      18.650 -15.400  -6.013  1.00 48.92           N  
ATOM   2332  N   PHE   300      21.412 -10.754  -1.541  1.00 73.19           N  
ATOM   2333  CA  PHE   300      21.803 -10.264  -0.224  1.00 73.24           C  
ATOM   2334  C   PHE   300      22.337 -11.400   0.640  1.00 73.87           C  
ATOM   2335  CB  PHE   300      20.618  -9.587   0.472  1.00 71.58           C  
ATOM   2336  O   PHE   300      21.811 -12.514   0.604  1.00 72.62           O  
ATOM   2337  CG  PHE   300      20.200  -8.289  -0.165  1.00 69.39           C  
ATOM   2338  CD1 PHE   300      20.604  -7.073   0.374  1.00 67.66           C  
ATOM   2339  CD2 PHE   300      19.404  -8.285  -1.302  1.00 68.39           C  
ATOM   2340  CE1 PHE   300      20.219  -5.870  -0.214  1.00 65.67           C  
ATOM   2341  CE2 PHE   300      19.015  -7.086  -1.895  1.00 64.84           C  
ATOM   2342  CZ  PHE   300      19.423  -5.880  -1.348  1.00 64.63           C  
ATOM   2343  N   LEU   301      23.477 -11.136   1.240  1.00 72.32           N  
ATOM   2344  CA  LEU   301      24.108 -12.137   2.094  1.00 72.82           C  
ATOM   2345  C   LEU   301      23.512 -12.109   3.497  1.00 73.10           C  
ATOM   2346  CB  LEU   301      25.620 -11.905   2.165  1.00 70.19           C  
ATOM   2347  O   LEU   301      23.496 -11.062   4.149  1.00 72.47           O  
ATOM   2348  CG  LEU   301      26.450 -13.028   2.787  1.00 66.95           C  
ATOM   2349  CD1 LEU   301      26.504 -14.230   1.849  1.00 63.94           C  
ATOM   2350  CD2 LEU   301      27.856 -12.536   3.115  1.00 64.09           C  
ATOM   2351  N   HIS   302      23.075 -13.146   3.876  1.00 76.10           N  
ATOM   2352  CA  HIS   302      22.713 -13.406   5.265  1.00 77.21           C  
ATOM   2353  C   HIS   302      23.282 -14.738   5.742  1.00 77.72           C  
ATOM   2354  CB  HIS   302      21.192 -13.395   5.433  1.00 75.48           C  
ATOM   2355  O   HIS   302      23.081 -15.771   5.098  1.00 77.39           O  
ATOM   2356  CG  HIS   302      20.743 -13.625   6.841  1.00 75.40           C  
ATOM   2357  CD2 HIS   302      20.199 -14.714   7.434  1.00 75.54           C  
ATOM   2358  ND1 HIS   302      20.830 -12.656   7.817  1.00 75.85           N  
ATOM   2359  CE1 HIS   302      20.359 -13.142   8.954  1.00 75.58           C  
ATOM   2360  NE2 HIS   302      19.970 -14.388   8.748  1.00 76.94           N  
ATOM   2361  N   ARG   303      24.045 -14.740   6.727  1.00 78.11           N  
ATOM   2362  CA  ARG   303      24.716 -15.882   7.337  1.00 79.10           C  
ATOM   2363  C   ARG   303      25.411 -16.737   6.282  1.00 78.55           C  
ATOM   2364  CB  ARG   303      23.720 -16.733   8.127  1.00 76.92           C  
ATOM   2365  O   ARG   303      25.312 -17.965   6.307  1.00 77.31           O  
ATOM   2366  CG  ARG   303      23.076 -16.002   9.295  1.00 78.08           C  
ATOM   2367  CD  ARG   303      22.086 -16.889  10.038  1.00 77.20           C  
ATOM   2368  NE  ARG   303      21.466 -16.184  11.156  1.00 74.39           N  
ATOM   2369  NH1 ARG   303      20.078 -17.930  11.756  1.00 74.37           N  
ATOM   2370  NH2 ARG   303      20.030 -15.966  12.935  1.00 70.46           N  
ATOM   2371  CZ  ARG   303      20.526 -16.695  11.947  1.00 75.23           C  
ATOM   2372  N   GLY   304      26.104 -16.147   5.285  1.00 75.56           N  
ATOM   2373  CA  GLY   304      26.883 -16.780   4.232  1.00 76.18           C  
ATOM   2374  C   GLY   304      26.031 -17.291   3.086  1.00 75.99           C  
ATOM   2375  O   GLY   304      26.559 -17.718   2.056  1.00 75.54           O  
ATOM   2376  N   VAL   305      24.645 -17.173   3.199  1.00 75.77           N  
ATOM   2377  CA  VAL   305      23.731 -17.604   2.146  1.00 75.59           C  
ATOM   2378  C   VAL   305      23.211 -16.388   1.383  1.00 75.53           C  
ATOM   2379  CB  VAL   305      22.550 -18.419   2.719  1.00 74.16           C  
ATOM   2380  O   VAL   305      22.884 -15.362   1.985  1.00 74.31           O  
ATOM   2381  CG1 VAL   305      21.627 -18.892   1.598  1.00 75.95           C  
ATOM   2382  CG2 VAL   305      23.065 -19.607   3.529  1.00 75.90           C  
ATOM   2383  N   GLN   306      23.156 -16.483   0.109  1.00 76.60           N  
ATOM   2384  CA  GLN   306      22.640 -15.437  -0.768  1.00 76.51           C  
ATOM   2385  C   GLN   306      21.133 -15.577  -0.963  1.00 76.31           C  
ATOM   2386  CB  GLN   306      23.350 -15.472  -2.122  1.00 74.10           C  
ATOM   2387  O   GLN   306      20.655 -16.613  -1.431  1.00 74.36           O  
ATOM   2388  CG  GLN   306      24.786 -14.970  -2.077  1.00 70.74           C  
ATOM   2389  CD  GLN   306      25.427 -14.897  -3.450  1.00 69.65           C  
ATOM   2390  NE2 GLN   306      26.581 -14.244  -3.532  1.00 63.63           N  
ATOM   2391  OE1 GLN   306      24.889 -15.424  -4.429  1.00 68.70           O  
ATOM   2392  N   TYR   307      20.457 -14.540  -0.678  1.00 77.37           N  
ATOM   2393  CA  TYR   307      19.004 -14.496  -0.795  1.00 77.03           C  
ATOM   2394  C   TYR   307      18.569 -13.440  -1.804  1.00 77.04           C  
ATOM   2395  CB  TYR   307      18.364 -14.211   0.567  1.00 76.14           C  
ATOM   2396  O   TYR   307      19.189 -12.379  -1.908  1.00 75.33           O  
ATOM   2397  CG  TYR   307      18.548 -15.324   1.569  1.00 77.87           C  
ATOM   2398  CD1 TYR   307      17.662 -16.399   1.617  1.00 78.33           C  
ATOM   2399  CD2 TYR   307      19.606 -15.304   2.471  1.00 78.78           C  
ATOM   2400  CE1 TYR   307      17.827 -17.426   2.540  1.00 78.10           C  
ATOM   2401  CE2 TYR   307      19.780 -16.326   3.399  1.00 77.07           C  
ATOM   2402  OH  TYR   307      19.055 -18.396   4.341  1.00 78.36           O  
ATOM   2403  CZ  TYR   307      18.887 -17.382   3.425  1.00 74.82           C  
ATOM   2404  N   PRO   308      17.416 -13.716  -2.526  1.00 76.77           N  
ATOM   2405  CA  PRO   308      16.735 -12.611  -3.205  1.00 76.55           C  
ATOM   2406  C   PRO   308      16.300 -11.507  -2.244  1.00 77.48           C  
ATOM   2407  CB  PRO   308      15.520 -13.287  -3.846  1.00 75.39           C  
ATOM   2408  O   PRO   308      16.022 -11.776  -1.073  1.00 76.58           O  
ATOM   2409  CG  PRO   308      15.853 -14.744  -3.853  1.00 73.21           C  
ATOM   2410  CD  PRO   308      16.747 -15.034  -2.681  1.00 72.02           C  
ATOM   2411  N   TYR   309      16.175 -10.310  -2.665  1.00 77.92           N  
ATOM   2412  CA  TYR   309      15.920  -9.110  -1.877  1.00 78.15           C  
ATOM   2413  C   TYR   309      14.693  -9.291  -0.990  1.00 78.76           C  
ATOM   2414  CB  TYR   309      15.729  -7.897  -2.791  1.00 76.72           C  
ATOM   2415  O   TYR   309      14.735  -8.993   0.206  1.00 77.93           O  
ATOM   2416  CG  TYR   309      15.313  -6.644  -2.059  1.00 74.23           C  
ATOM   2417  CD1 TYR   309      16.228  -5.925  -1.294  1.00 72.51           C  
ATOM   2418  CD2 TYR   309      14.005  -6.177  -2.130  1.00 73.19           C  
ATOM   2419  CE1 TYR   309      15.849  -4.771  -0.616  1.00 69.33           C  
ATOM   2420  CE2 TYR   309      13.615  -5.025  -1.456  1.00 70.30           C  
ATOM   2421  OH  TYR   309      14.162  -3.188  -0.034  1.00 61.27           O  
ATOM   2422  CZ  TYR   309      14.543  -4.329  -0.703  1.00 65.08           C  
ATOM   2423  N   TYR   310      13.612  -9.738  -1.568  1.00 80.79           N  
ATOM   2424  CA  TYR   310      12.371  -9.906  -0.820  1.00 81.33           C  
ATOM   2425  C   TYR   310      12.553 -10.899   0.322  1.00 81.90           C  
ATOM   2426  CB  TYR   310      11.244 -10.376  -1.745  1.00 80.14           C  
ATOM   2427  O   TYR   310      12.120 -10.646   1.449  1.00 81.53           O  
ATOM   2428  CG  TYR   310       9.927 -10.585  -1.039  1.00 79.15           C  
ATOM   2429  CD1 TYR   310       9.165  -9.502  -0.608  1.00 77.97           C  
ATOM   2430  CD2 TYR   310       9.442 -11.867  -0.800  1.00 78.54           C  
ATOM   2431  CE1 TYR   310       7.951  -9.690   0.045  1.00 76.53           C  
ATOM   2432  CE2 TYR   310       8.229 -12.067  -0.149  1.00 77.23           C  
ATOM   2433  OH  TYR   310       6.291 -11.166   0.915  1.00 72.46           O  
ATOM   2434  CZ  TYR   310       7.492 -10.974   0.269  1.00 72.13           C  
ATOM   2435  N   ASP   311      13.267 -11.954   0.112  1.00 82.68           N  
ATOM   2436  CA  ASP   311      13.546 -12.933   1.158  1.00 83.00           C  
ATOM   2437  C   ASP   311      14.489 -12.358   2.213  1.00 83.76           C  
ATOM   2438  CB  ASP   311      14.144 -14.206   0.557  1.00 81.74           C  
ATOM   2439  O   ASP   311      14.263 -12.525   3.413  1.00 83.47           O  
ATOM   2440  CG  ASP   311      13.159 -14.972  -0.310  1.00 79.01           C  
ATOM   2441  OD1 ASP   311      11.952 -14.647  -0.295  1.00 78.79           O  
ATOM   2442  OD2 ASP   311      13.594 -15.911  -1.011  1.00 77.62           O  
ATOM   2443  N   TYR   312      15.462 -11.721   1.774  1.00 83.27           N  
ATOM   2444  CA  TYR   312      16.355 -11.017   2.687  1.00 83.40           C  
ATOM   2445  C   TYR   312      15.586 -10.011   3.535  1.00 83.83           C  
ATOM   2446  CB  TYR   312      17.465 -10.303   1.909  1.00 82.17           C  
ATOM   2447  O   TYR   312      15.775  -9.942   4.752  1.00 83.14           O  
ATOM   2448  CG  TYR   312      18.374  -9.468   2.778  1.00 79.70           C  
ATOM   2449  CD1 TYR   312      19.439 -10.048   3.464  1.00 77.38           C  
ATOM   2450  CD2 TYR   312      18.170  -8.099   2.915  1.00 77.82           C  
ATOM   2451  CE1 TYR   312      20.279  -9.283   4.267  1.00 76.09           C  
ATOM   2452  CE2 TYR   312      19.004  -7.325   3.716  1.00 76.90           C  
ATOM   2453  OH  TYR   312      20.882  -7.162   5.180  1.00 69.85           O  
ATOM   2454  CZ  TYR   312      20.054  -7.924   4.386  1.00 71.81           C  
ATOM   2455  N   LEU   313      14.715  -9.268   2.933  1.00 85.61           N  
ATOM   2456  CA  LEU   313      13.846  -8.349   3.660  1.00 85.99           C  
ATOM   2457  C   LEU   313      13.000  -9.097   4.685  1.00 86.79           C  
ATOM   2458  CB  LEU   313      12.938  -7.590   2.689  1.00 84.83           C  
ATOM   2459  O   LEU   313      12.959  -8.717   5.858  1.00 86.52           O  
ATOM   2460  CG  LEU   313      11.972  -6.580   3.312  1.00 82.07           C  
ATOM   2461  CD1 LEU   313      12.746  -5.440   3.965  1.00 79.45           C  
ATOM   2462  CD2 LEU   313      11.006  -6.045   2.261  1.00 79.69           C  
ATOM   2463  N   ARG   314      12.381 -10.208   4.340  1.00 88.67           N  
ATOM   2464  CA  ARG   314      11.592 -11.006   5.272  1.00 89.12           C  
ATOM   2465  C   ARG   314      12.458 -11.536   6.409  1.00 89.31           C  
ATOM   2466  CB  ARG   314      10.913 -12.169   4.544  1.00 88.29           C  
ATOM   2467  O   ARG   314      12.068 -11.469   7.577  1.00 89.06           O  
ATOM   2468  CG  ARG   314       9.733 -11.752   3.682  1.00 87.24           C  
ATOM   2469  CD  ARG   314       8.951 -12.956   3.175  1.00 87.39           C  
ATOM   2470  NE  ARG   314       8.217 -13.615   4.251  1.00 85.03           N  
ATOM   2471  NH1 ARG   314       7.236 -15.202   2.890  1.00 82.94           N  
ATOM   2472  NH2 ARG   314       6.800 -15.188   5.140  1.00 82.28           N  
ATOM   2473  CZ  ARG   314       7.419 -14.667   4.091  1.00 84.14           C  
ATOM   2474  N   ILE   315      13.686 -12.010   6.135  1.00 88.33           N  
ATOM   2475  CA  ILE   315      14.649 -12.452   7.137  1.00 88.34           C  
ATOM   2476  C   ILE   315      14.968 -11.301   8.089  1.00 88.13           C  
ATOM   2477  CB  ILE   315      15.945 -12.979   6.481  1.00 87.41           C  
ATOM   2478  O   ILE   315      14.950 -11.474   9.310  1.00 87.23           O  
ATOM   2479  CG1 ILE   315      15.681 -14.311   5.771  1.00 85.99           C  
ATOM   2480  CG2 ILE   315      17.058 -13.125   7.524  1.00 85.69           C  
ATOM   2481  CD1 ILE   315      16.773 -14.719   4.792  1.00 83.43           C  
ATOM   2482  N   ALA   316      15.192 -10.136   7.538  1.00 87.58           N  
ATOM   2483  CA  ALA   316      15.574  -8.956   8.310  1.00 87.72           C  
ATOM   2484  C   ALA   316      14.404  -8.445   9.146  1.00 88.24           C  
ATOM   2485  CB  ALA   316      16.084  -7.856   7.383  1.00 86.37           C  
ATOM   2486  O   ALA   316      14.605  -7.825  10.193  1.00 87.64           O  
ATOM   2487  N   MET   317      13.163  -8.756   8.752  1.00 91.31           N  
ATOM   2488  CA  MET   317      11.947  -8.266   9.397  1.00 91.57           C  
ATOM   2489  C   MET   317      11.357  -9.324  10.322  1.00 91.46           C  
ATOM   2490  CB  MET   317      10.913  -7.851   8.349  1.00 90.83           C  
ATOM   2491  O   MET   317      10.520  -9.015  11.172  1.00 90.51           O  
ATOM   2492  CG  MET   317      11.319  -6.634   7.534  1.00 89.47           C  
ATOM   2493  SD  MET   317      11.779  -5.204   8.588  1.00 90.43           S  
ATOM   2494  CE  MET   317      13.551  -5.526   8.809  1.00 84.32           C  
ATOM   2495  N   ALA   318      11.750 -10.561  10.202  1.00 93.50           N  
ATOM   2496  CA  ALA   318      11.262 -11.620  11.081  1.00 93.72           C  
ATOM   2497  C   ALA   318      11.716 -11.391  12.520  1.00 93.49           C  
ATOM   2498  CB  ALA   318      11.738 -12.984  10.587  1.00 92.84           C  
ATOM   2499  O   ALA   318      12.810 -10.875  12.757  1.00 92.77           O  
ATOM   2500  N   SER   319      10.939 -11.744  13.528  1.00 92.87           N  
ATOM   2501  CA  SER   319      11.240 -11.587  14.947  1.00 92.54           C  
ATOM   2502  C   SER   319      12.240 -12.637  15.420  1.00 90.28           C  
ATOM   2503  CB  SER   319       9.961 -11.677  15.781  1.00 91.18           C  
ATOM   2504  O   SER   319      12.807 -12.517  16.508  1.00 86.94           O  
ATOM   2505  OG  SER   319       9.270 -12.884  15.512  1.00 85.09           O  
ATOM   2506  N   GLY   320      12.537 -13.566  14.594  1.00 91.70           N  
ATOM   2507  CA  GLY   320      13.449 -14.687  14.760  1.00 91.83           C  
ATOM   2508  C   GLY   320      13.896 -15.293  13.443  1.00 91.16           C  
ATOM   2509  O   GLY   320      14.026 -14.586  12.441  1.00 89.54           O  
ATOM   2510  N   ASP   321      14.261 -16.553  13.498  1.00 90.38           N  
ATOM   2511  CA  ASP   321      14.536 -17.246  12.243  1.00 90.99           C  
ATOM   2512  C   ASP   321      13.317 -17.221  11.324  1.00 91.06           C  
ATOM   2513  CB  ASP   321      14.963 -18.691  12.511  1.00 89.71           C  
ATOM   2514  O   ASP   321      12.201 -17.519  11.756  1.00 90.32           O  
ATOM   2515  CG  ASP   321      16.352 -18.797  13.115  1.00 85.91           C  
ATOM   2516  OD1 ASP   321      17.163 -17.860  12.947  1.00 84.86           O  
ATOM   2517  OD2 ASP   321      16.640 -19.827  13.762  1.00 86.71           O  
ATOM   2518  N   LEU   322      13.563 -16.785  10.117  1.00 89.60           N  
ATOM   2519  CA  LEU   322      12.484 -16.745   9.136  1.00 89.97           C  
ATOM   2520  C   LEU   322      11.846 -18.120   8.973  1.00 89.65           C  
ATOM   2521  CB  LEU   322      13.005 -16.247   7.786  1.00 89.40           C  
ATOM   2522  O   LEU   322      12.520 -19.080   8.590  1.00 88.55           O  
ATOM   2523  CG  LEU   322      11.986 -16.186   6.647  1.00 89.78           C  
ATOM   2524  CD1 LEU   322      10.869 -15.205   6.986  1.00 88.06           C  
ATOM   2525  CD2 LEU   322      12.667 -15.797   5.339  1.00 88.15           C  
ATOM   2526  N   LYS   323      10.584 -18.186   9.164  1.00 91.70           N  
ATOM   2527  CA  LYS   323       9.704 -19.329   8.941  1.00 91.83           C  
ATOM   2528  C   LYS   323       8.610 -18.991   7.932  1.00 91.49           C  
ATOM   2529  CB  LYS   323       9.077 -19.790  10.258  1.00 90.53           C  
ATOM   2530  O   LYS   323       7.727 -18.178   8.214  1.00 90.42           O  
ATOM   2531  CG  LYS   323      10.077 -20.360  11.253  1.00 87.27           C  
ATOM   2532  CD  LYS   323       9.387 -20.854  12.518  1.00 85.42           C  
ATOM   2533  CE  LYS   323      10.383 -21.449  13.503  1.00 82.81           C  
ATOM   2534  NZ  LYS   323       9.717 -21.893  14.764  1.00 82.15           N  
ATOM   2535  N   ILE   324       8.701 -19.579   6.785  1.00 91.74           N  
ATOM   2536  CA  ILE   324       7.741 -19.369   5.707  1.00 92.13           C  
ATOM   2537  C   ILE   324       6.725 -20.510   5.692  1.00 92.73           C  
ATOM   2538  CB  ILE   324       8.444 -19.260   4.336  1.00 91.23           C  
ATOM   2539  O   ILE   324       7.064 -21.646   5.354  1.00 92.29           O  
ATOM   2540  CG1 ILE   324       9.448 -18.101   4.342  1.00 89.13           C  
ATOM   2541  CG2 ILE   324       7.416 -19.088   3.214  1.00 89.08           C  
ATOM   2542  CD1 ILE   324      10.345 -18.053   3.112  1.00 86.31           C  
ATOM   2543  N   ASP   325       5.482 -20.234   6.080  1.00 93.97           N  
ATOM   2544  CA  ASP   325       4.340 -21.097   5.796  1.00 94.70           C  
ATOM   2545  C   ASP   325       3.847 -20.902   4.364  1.00 95.15           C  
ATOM   2546  CB  ASP   325       3.204 -20.826   6.785  1.00 94.22           C  
ATOM   2547  O   ASP   325       3.216 -19.890   4.051  1.00 95.01           O  
ATOM   2548  CG  ASP   325       1.985 -21.699   6.541  1.00 93.54           C  
ATOM   2549  OD1 ASP   325       1.894 -22.333   5.468  1.00 92.94           O  
ATOM   2550  OD2 ASP   325       1.107 -21.751   7.430  1.00 92.47           O  
ATOM   2551  N   PRO   326       4.129 -21.854   3.466  1.00 95.17           N  
ATOM   2552  CA  PRO   326       3.802 -21.695   2.047  1.00 95.53           C  
ATOM   2553  C   PRO   326       2.301 -21.559   1.799  1.00 95.60           C  
ATOM   2554  CB  PRO   326       4.346 -22.978   1.414  1.00 94.99           C  
ATOM   2555  O   PRO   326       1.886 -20.860   0.871  1.00 95.35           O  
ATOM   2556  CG  PRO   326       4.416 -23.959   2.539  1.00 93.63           C  
ATOM   2557  CD  PRO   326       4.702 -23.210   3.809  1.00 92.73           C  
ATOM   2558  N   LEU   327       1.484 -22.220   2.607  1.00 96.44           N  
ATOM   2559  CA  LEU   327       0.035 -22.159   2.444  1.00 96.50           C  
ATOM   2560  C   LEU   327      -0.504 -20.800   2.876  1.00 96.07           C  
ATOM   2561  CB  LEU   327      -0.642 -23.270   3.252  1.00 96.39           C  
ATOM   2562  O   LEU   327      -1.391 -20.244   2.224  1.00 95.46           O  
ATOM   2563  CG  LEU   327      -0.178 -24.698   2.962  1.00 96.05           C  
ATOM   2564  CD1 LEU   327      -1.024 -25.698   3.743  1.00 95.19           C  
ATOM   2565  CD2 LEU   327      -0.242 -24.988   1.467  1.00 94.88           C  
ATOM   2566  N   GLN   328       0.045 -20.237   3.941  1.00 94.81           N  
ATOM   2567  CA  GLN   328      -0.302 -18.888   4.377  1.00 94.57           C  
ATOM   2568  C   GLN   328       0.135 -17.849   3.349  1.00 94.15           C  
ATOM   2569  CB  GLN   328       0.334 -18.583   5.735  1.00 93.28           C  
ATOM   2570  O   GLN   328      -0.612 -16.916   3.046  1.00 93.01           O  
ATOM   2571  CG  GLN   328       0.032 -17.184   6.254  1.00 86.21           C  
ATOM   2572  CD  GLN   328      -1.456 -16.913   6.381  1.00 81.06           C  
ATOM   2573  NE2 GLN   328      -1.820 -15.639   6.485  1.00 77.27           N  
ATOM   2574  OE1 GLN   328      -2.271 -17.841   6.384  1.00 80.51           O  
ATOM   2575  N   ASP   329       1.300 -17.977   2.744  1.00 92.81           N  
ATOM   2576  CA  ASP   329       1.772 -17.089   1.686  1.00 92.93           C  
ATOM   2577  C   ASP   329       0.840 -17.132   0.477  1.00 93.31           C  
ATOM   2578  CB  ASP   329       3.195 -17.462   1.267  1.00 91.54           C  
ATOM   2579  O   ASP   329       0.399 -16.090  -0.012  1.00 92.87           O  
ATOM   2580  CG  ASP   329       4.258 -16.826   2.146  1.00 85.43           C  
ATOM   2581  OD1 ASP   329       3.916 -16.273   3.213  1.00 82.38           O  
ATOM   2582  OD2 ASP   329       5.448 -16.876   1.766  1.00 84.55           O  
ATOM   2583  N   MET   330       0.409 -18.288   0.071  1.00 94.48           N  
ATOM   2584  CA  MET   330      -0.531 -18.461  -1.033  1.00 94.72           C  
ATOM   2585  C   MET   330      -1.870 -17.802  -0.716  1.00 94.63           C  
ATOM   2586  CB  MET   330      -0.738 -19.946  -1.336  1.00 94.46           C  
ATOM   2587  O   MET   330      -2.412 -17.063  -1.539  1.00 94.20           O  
ATOM   2588  CG  MET   330      -1.693 -20.209  -2.489  1.00 93.80           C  
ATOM   2589  SD  MET   330      -1.145 -19.416  -4.050  1.00 94.17           S  
ATOM   2590  CE  MET   330       0.286 -20.457  -4.452  1.00 91.13           C  
ATOM   2591  N   ARG   331      -2.445 -17.970   0.535  1.00 94.70           N  
ATOM   2592  CA  ARG   331      -3.693 -17.339   0.952  1.00 94.60           C  
ATOM   2593  C   ARG   331      -3.589 -15.819   0.882  1.00 93.73           C  
ATOM   2594  CB  ARG   331      -4.069 -17.773   2.370  1.00 94.01           C  
ATOM   2595  O   ARG   331      -4.492 -15.152   0.372  1.00 92.55           O  
ATOM   2596  CG  ARG   331      -4.529 -19.219   2.471  1.00 92.04           C  
ATOM   2597  CD  ARG   331      -4.881 -19.601   3.902  1.00 90.15           C  
ATOM   2598  NE  ARG   331      -4.954 -21.049   4.070  1.00 90.47           N  
ATOM   2599  NH1 ARG   331      -3.020 -21.208   5.324  1.00 84.62           N  
ATOM   2600  NH2 ARG   331      -4.231 -23.091   4.834  1.00 83.48           N  
ATOM   2601  CZ  ARG   331      -4.068 -21.779   4.742  1.00 87.80           C  
ATOM   2602  N   GLN   332      -2.499 -15.346   1.329  1.00 91.79           N  
ATOM   2603  CA  GLN   332      -2.305 -13.901   1.385  1.00 91.33           C  
ATOM   2604  C   GLN   332      -2.159 -13.311  -0.015  1.00 91.15           C  
ATOM   2605  CB  GLN   332      -1.077 -13.556   2.230  1.00 89.18           C  
ATOM   2606  O   GLN   332      -2.769 -12.286  -0.329  1.00 89.63           O  
ATOM   2607  CG  GLN   332      -0.918 -12.067   2.504  1.00 79.40           C  
ATOM   2608  CD  GLN   332      -2.091 -11.482   3.269  1.00 74.42           C  
ATOM   2609  NE2 GLN   332      -2.721 -10.461   2.698  1.00 65.22           N  
ATOM   2610  OE1 GLN   332      -2.429 -11.945   4.363  1.00 71.63           O  
ATOM   2611  N   MET   333      -1.452 -13.922  -0.926  1.00 90.33           N  
ATOM   2612  CA  MET   333      -1.296 -13.455  -2.300  1.00 90.55           C  
ATOM   2613  C   MET   333      -2.633 -13.462  -3.033  1.00 90.59           C  
ATOM   2614  CB  MET   333      -0.284 -14.322  -3.052  1.00 89.50           C  
ATOM   2615  O   MET   333      -2.935 -12.538  -3.791  1.00 89.96           O  
ATOM   2616  CG  MET   333       1.146 -14.162  -2.559  1.00 85.82           C  
ATOM   2617  SD  MET   333       2.327 -15.231  -3.469  1.00 86.17           S  
ATOM   2618  CE  MET   333       2.587 -14.225  -4.957  1.00 78.44           C  
ATOM   2619  N   VAL   334      -3.493 -14.490  -2.796  1.00 92.88           N  
ATOM   2620  CA  VAL   334      -4.830 -14.564  -3.376  1.00 93.01           C  
ATOM   2621  C   VAL   334      -5.719 -13.483  -2.766  1.00 92.51           C  
ATOM   2622  CB  VAL   334      -5.464 -15.958  -3.165  1.00 92.83           C  
ATOM   2623  O   VAL   334      -6.478 -12.821  -3.477  1.00 91.76           O  
ATOM   2624  CG1 VAL   334      -6.909 -15.974  -3.661  1.00 92.72           C  
ATOM   2625  CG2 VAL   334      -4.640 -17.031  -3.873  1.00 92.54           C  
ATOM   2626  N   ALA   335      -5.559 -13.211  -1.483  1.00 91.06           N  
ATOM   2627  CA  ALA   335      -6.306 -12.151  -0.811  1.00 90.74           C  
ATOM   2628  C   ALA   335      -5.930 -10.779  -1.364  1.00 89.78           C  
ATOM   2629  CB  ALA   335      -6.061 -12.200   0.695  1.00 90.02           C  
ATOM   2630  O   ALA   335      -6.804  -9.953  -1.639  1.00 88.25           O  
ATOM   2631  N   ASP   336      -4.680 -10.503  -1.651  1.00 87.70           N  
ATOM   2632  CA  ASP   336      -4.167  -9.251  -2.197  1.00 87.23           C  
ATOM   2633  C   ASP   336      -4.727  -8.990  -3.593  1.00 87.39           C  
ATOM   2634  CB  ASP   336      -2.637  -9.270  -2.238  1.00 85.49           C  
ATOM   2635  O   ASP   336      -5.231  -7.900  -3.872  1.00 86.06           O  
ATOM   2636  CG  ASP   336      -2.005  -9.133  -0.865  1.00 78.11           C  
ATOM   2637  OD1 ASP   336      -2.741  -8.976   0.133  1.00 72.65           O  
ATOM   2638  OD2 ASP   336      -0.759  -9.180  -0.779  1.00 76.67           O  
ATOM   2639  N   ILE   337      -4.746  -9.957  -4.486  1.00 88.69           N  
ATOM   2640  CA  ILE   337      -5.288  -9.767  -5.827  1.00 88.62           C  
ATOM   2641  C   ILE   337      -6.806  -9.621  -5.754  1.00 89.00           C  
ATOM   2642  CB  ILE   337      -4.907 -10.937  -6.761  1.00 86.97           C  
ATOM   2643  O   ILE   337      -7.404  -8.883  -6.541  1.00 88.21           O  
ATOM   2644  CG1 ILE   337      -5.098 -10.534  -8.228  1.00 76.29           C  
ATOM   2645  CG2 ILE   337      -5.727 -12.186  -6.425  1.00 76.34           C  
ATOM   2646  CD1 ILE   337      -4.446 -11.485  -9.222  1.00 74.13           C  
ATOM   2647  N   CYS   338      -7.430 -10.315  -4.764  1.00 90.68           N  
ATOM   2648  CA  CYS   338      -8.867 -10.191  -4.550  1.00 90.72           C  
ATOM   2649  C   CYS   338      -9.235  -8.777  -4.117  1.00 89.95           C  
ATOM   2650  CB  CYS   338      -9.341 -11.195  -3.499  1.00 89.68           C  
ATOM   2651  O   CYS   338     -10.236  -8.224  -4.575  1.00 88.58           O  
ATOM   2652  SG  CYS   338     -11.137 -11.271  -3.322  1.00 89.92           S  
ATOM   2653  N   VAL   339      -8.436  -8.116  -3.347  1.00 86.66           N  
ATOM   2654  CA  VAL   339      -8.587  -6.718  -2.957  1.00 86.12           C  
ATOM   2655  C   VAL   339      -8.439  -5.821  -4.183  1.00 85.98           C  
ATOM   2656  CB  VAL   339      -7.560  -6.316  -1.875  1.00 85.14           C  
ATOM   2657  O   VAL   339      -9.315  -5.001  -4.469  1.00 84.64           O  
ATOM   2658  CG1 VAL   339      -7.547  -4.801  -1.679  1.00 82.04           C  
ATOM   2659  CG2 VAL   339      -7.868  -7.026  -0.558  1.00 81.85           C  
ATOM   2660  N   ASN   340      -7.463  -6.076  -5.028  1.00 85.04           N  
ATOM   2661  CA  ASN   340      -7.226  -5.291  -6.235  1.00 84.91           C  
ATOM   2662  C   ASN   340      -8.385  -5.415  -7.221  1.00 85.23           C  
ATOM   2663  CB  ASN   340      -5.915  -5.712  -6.902  1.00 83.73           C  
ATOM   2664  O   ASN   340      -8.767  -4.436  -7.863  1.00 84.49           O  
ATOM   2665  CG  ASN   340      -4.694  -5.257  -6.127  1.00 80.47           C  
ATOM   2666  ND2 ASN   340      -3.859  -6.207  -5.723  1.00 77.45           N  
ATOM   2667  OD1 ASN   340      -4.502  -4.060  -5.893  1.00 78.62           O  
ATOM   2668  N   LEU   341      -9.011  -6.579  -7.310  1.00 88.20           N  
ATOM   2669  CA  LEU   341     -10.171  -6.800  -8.167  1.00 88.40           C  
ATOM   2670  C   LEU   341     -11.391  -6.057  -7.633  1.00 88.35           C  
ATOM   2671  CB  LEU   341     -10.478  -8.296  -8.278  1.00 87.82           C  
ATOM   2672  O   LEU   341     -12.129  -5.435  -8.400  1.00 87.73           O  
ATOM   2673  CG  LEU   341      -9.575  -9.106  -9.210  1.00 87.06           C  
ATOM   2674  CD1 LEU   341      -9.745 -10.598  -8.947  1.00 85.60           C  
ATOM   2675  CD2 LEU   341      -9.877  -8.776 -10.667  1.00 85.73           C  
ATOM   2676  N   LYS   342     -11.593  -6.041  -6.359  1.00 87.50           N  
ATOM   2677  CA  LYS   342     -12.707  -5.336  -5.732  1.00 87.26           C  
ATOM   2678  C   LYS   342     -12.527  -3.824  -5.832  1.00 86.44           C  
ATOM   2679  CB  LYS   342     -12.848  -5.751  -4.267  1.00 86.67           C  
ATOM   2680  O   LYS   342     -13.489  -3.094  -6.079  1.00 85.03           O  
ATOM   2681  CG  LYS   342     -13.398  -7.156  -4.072  1.00 86.62           C  
ATOM   2682  CD  LYS   342     -13.394  -7.559  -2.603  1.00 86.28           C  
ATOM   2683  CE  LYS   342     -13.929  -8.972  -2.408  1.00 84.16           C  
ATOM   2684  NZ  LYS   342     -13.894  -9.384  -0.973  1.00 83.76           N  
ATOM   2685  N   ASP   343     -11.318  -3.357  -5.782  1.00 83.81           N  
ATOM   2686  CA  ASP   343     -10.981  -1.954  -6.001  1.00 83.21           C  
ATOM   2687  C   ASP   343     -11.258  -1.541  -7.445  1.00 83.50           C  
ATOM   2688  CB  ASP   343      -9.514  -1.693  -5.652  1.00 81.57           C  
ATOM   2689  O   ASP   343     -11.796  -0.460  -7.695  1.00 81.92           O  
ATOM   2690  CG  ASP   343      -9.229  -1.806  -4.165  1.00 75.10           C  
ATOM   2691  OD1 ASP   343     -10.178  -1.998  -3.375  1.00 69.85           O  
ATOM   2692  OD2 ASP   343      -8.045  -1.700  -3.779  1.00 72.76           O  
ATOM   2693  N   ARG   344     -10.944  -2.400  -8.323  1.00 84.84           N  
ATOM   2694  CA  ARG   344     -11.268  -2.166  -9.726  1.00 85.06           C  
ATOM   2695  C   ARG   344     -12.777  -2.092  -9.935  1.00 85.27           C  
ATOM   2696  CB  ARG   344     -10.671  -3.266 -10.607  1.00 84.24           C  
ATOM   2697  O   ARG   344     -13.259  -1.294 -10.741  1.00 84.67           O  
ATOM   2698  CG  ARG   344     -10.791  -2.995 -12.098  1.00 83.85           C  
ATOM   2699  CD  ARG   344     -10.195  -4.124 -12.927  1.00 83.50           C  
ATOM   2700  NE  ARG   344     -10.250  -3.831 -14.356  1.00 79.59           N  
ATOM   2701  NH1 ARG   344     -12.445  -4.502 -14.619  1.00 78.34           N  
ATOM   2702  NH2 ARG   344     -11.259  -3.716 -16.416  1.00 78.17           N  
ATOM   2703  CZ  ARG   344     -11.318  -4.017 -15.127  1.00 79.26           C  
ATOM   2704  N   VAL   345     -13.618  -2.863  -9.210  1.00 87.25           N  
ATOM   2705  CA  VAL   345     -15.073  -2.761  -9.266  1.00 87.28           C  
ATOM   2706  C   VAL   345     -15.509  -1.360  -8.845  1.00 86.94           C  
ATOM   2707  CB  VAL   345     -15.752  -3.822  -8.370  1.00 86.71           C  
ATOM   2708  O   VAL   345     -16.275  -0.702  -9.554  1.00 85.96           O  
ATOM   2709  CG1 VAL   345     -17.255  -3.566  -8.275  1.00 86.72           C  
ATOM   2710  CG2 VAL   345     -15.478  -5.226  -8.907  1.00 86.39           C  
ATOM   2711  N   VAL   346     -14.902  -0.841  -7.766  1.00 83.23           N  
ATOM   2712  CA  VAL   346     -15.221   0.484  -7.245  1.00 82.84           C  
ATOM   2713  C   VAL   346     -14.855   1.547  -8.279  1.00 82.80           C  
ATOM   2714  CB  VAL   346     -14.489   0.762  -5.913  1.00 81.88           C  
ATOM   2715  O   VAL   346     -15.676   2.404  -8.614  1.00 81.55           O  
ATOM   2716  CG1 VAL   346     -14.737   2.196  -5.449  1.00 80.41           C  
ATOM   2717  CG2 VAL   346     -14.935  -0.234  -4.843  1.00 80.18           C  
ATOM   2718  N   ALA   347     -13.750   1.468  -8.940  1.00 82.19           N  
ATOM   2719  CA  ALA   347     -13.289   2.432  -9.936  1.00 82.01           C  
ATOM   2720  C   ALA   347     -14.191   2.423 -11.167  1.00 82.44           C  
ATOM   2721  CB  ALA   347     -11.846   2.135 -10.336  1.00 80.75           C  
ATOM   2722  O   ALA   347     -14.576   3.481 -11.670  1.00 81.51           O  
ATOM   2723  N   VAL   348     -14.570   1.244 -11.596  1.00 84.75           N  
ATOM   2724  CA  VAL   348     -15.456   1.101 -12.746  1.00 84.88           C  
ATOM   2725  C   VAL   348     -16.846   1.627 -12.396  1.00 85.12           C  
ATOM   2726  CB  VAL   348     -15.546  -0.368 -13.215  1.00 84.02           C  
ATOM   2727  O   VAL   348     -17.455   2.361 -13.179  1.00 84.49           O  
ATOM   2728  CG1 VAL   348     -16.653  -0.538 -14.253  1.00 83.13           C  
ATOM   2729  CG2 VAL   348     -14.204  -0.830 -13.781  1.00 83.12           C  
ATOM   2730  N   ASP   349     -17.366   1.395 -11.181  1.00 85.34           N  
ATOM   2731  CA  ASP   349     -18.656   1.900 -10.723  1.00 85.24           C  
ATOM   2732  C   ASP   349     -18.643   3.423 -10.616  1.00 85.03           C  
ATOM   2733  CB  ASP   349     -19.025   1.282  -9.373  1.00 84.20           C  
ATOM   2734  O   ASP   349     -19.612   4.085 -10.994  1.00 83.88           O  
ATOM   2735  CG  ASP   349     -19.551  -0.138  -9.495  1.00 82.00           C  
ATOM   2736  OD1 ASP   349     -19.861  -0.579 -10.622  1.00 81.32           O  
ATOM   2737  OD2 ASP   349     -19.659  -0.821  -8.453  1.00 80.72           O  
ATOM   2738  N   MET   350     -17.555   3.974 -10.177  1.00 82.37           N  
ATOM   2739  CA  MET   350     -17.383   5.423 -10.129  1.00 81.97           C  
ATOM   2740  C   MET   350     -17.388   6.019 -11.533  1.00 82.03           C  
ATOM   2741  CB  MET   350     -16.083   5.789  -9.411  1.00 80.52           C  
ATOM   2742  O   MET   350     -18.075   7.009 -11.790  1.00 80.44           O  
ATOM   2743  CG  MET   350     -16.137   5.587  -7.905  1.00 75.87           C  
ATOM   2744  SD  MET   350     -14.530   5.937  -7.091  1.00 73.90           S  
ATOM   2745  CE  MET   350     -14.410   7.725  -7.376  1.00 65.68           C  
ATOM   2746  N   ALA   351     -16.770   5.392 -12.536  1.00 83.37           N  
ATOM   2747  CA  ALA   351     -16.731   5.826 -13.930  1.00 83.39           C  
ATOM   2748  C   ALA   351     -18.120   5.771 -14.561  1.00 83.67           C  
ATOM   2749  CB  ALA   351     -15.754   4.966 -14.728  1.00 82.26           C  
ATOM   2750  O   ALA   351     -18.533   6.707 -15.250  1.00 82.89           O  
ATOM   2751  N   ILE   352     -18.878   4.769 -14.259  1.00 84.47           N  
ATOM   2752  CA  ILE   352     -20.250   4.609 -14.729  1.00 84.31           C  
ATOM   2753  C   ILE   352     -21.133   5.697 -14.122  1.00 84.44           C  
ATOM   2754  CB  ILE   352     -20.807   3.210 -14.382  1.00 83.46           C  
ATOM   2755  O   ILE   352     -21.890   6.360 -14.834  1.00 83.59           O  
ATOM   2756  CG1 ILE   352     -20.079   2.130 -15.191  1.00 81.75           C  
ATOM   2757  CG2 ILE   352     -22.317   3.154 -14.629  1.00 81.52           C  
ATOM   2758  CD1 ILE   352     -20.301   0.715 -14.675  1.00 79.66           C  
ATOM   2759  N   LYS   353     -21.010   5.917 -12.835  1.00 84.91           N  
ATOM   2760  CA  LYS   353     -21.778   6.933 -12.121  1.00 84.62           C  
ATOM   2761  C   LYS   353     -21.470   8.330 -12.652  1.00 84.18           C  
ATOM   2762  CB  LYS   353     -21.490   6.868 -10.620  1.00 83.35           C  
ATOM   2763  O   LYS   353     -22.357   9.182 -12.724  1.00 82.62           O  
ATOM   2764  CG  LYS   353     -22.298   7.856  -9.791  1.00 79.28           C  
ATOM   2765  CD  LYS   353     -21.980   7.731  -8.307  1.00 76.95           C  
ATOM   2766  CE  LYS   353     -22.728   8.773  -7.485  1.00 71.05           C  
ATOM   2767  NZ  LYS   353     -22.357   8.708  -6.039  1.00 67.81           N  
ATOM   2768  N   ALA   354     -20.273   8.576 -13.090  1.00 84.56           N  
ATOM   2769  CA  ALA   354     -19.832   9.845 -13.664  1.00 84.17           C  
ATOM   2770  C   ALA   354     -20.263   9.965 -15.123  1.00 83.78           C  
ATOM   2771  CB  ALA   354     -18.316   9.984 -13.547  1.00 83.04           C  
ATOM   2772  O   ALA   354     -20.095  11.019 -15.742  1.00 82.02           O  
ATOM   2773  N   GLY   355     -20.857   8.932 -15.702  1.00 84.23           N  
ATOM   2774  CA  GLY   355     -21.368   8.906 -17.063  1.00 84.09           C  
ATOM   2775  C   GLY   355     -20.273   8.836 -18.110  1.00 83.67           C  
ATOM   2776  O   GLY   355     -20.510   9.130 -19.284  1.00 82.02           O  
ATOM   2777  N   VAL   356     -19.101   8.411 -17.712  1.00 82.93           N  
ATOM   2778  CA  VAL   356     -17.936   8.398 -18.590  1.00 82.56           C  
ATOM   2779  C   VAL   356     -18.119   7.340 -19.676  1.00 82.37           C  
ATOM   2780  CB  VAL   356     -16.634   8.134 -17.802  1.00 81.04           C  
ATOM   2781  O   VAL   356     -17.788   7.574 -20.841  1.00 80.53           O  
ATOM   2782  CG1 VAL   356     -15.431   8.097 -18.744  1.00 74.82           C  
ATOM   2783  CG2 VAL   356     -16.439   9.197 -16.723  1.00 74.21           C  
ATOM   2784  N   ASP   357     -18.688   6.225 -19.408  1.00 80.57           N  
ATOM   2785  CA  ASP   357     -18.952   5.102 -20.302  1.00 80.20           C  
ATOM   2786  C   ASP   357     -19.877   5.514 -21.445  1.00 80.09           C  
ATOM   2787  CB  ASP   357     -19.562   3.931 -19.529  1.00 79.29           C  
ATOM   2788  O   ASP   357     -19.967   4.820 -22.459  1.00 78.21           O  
ATOM   2789  CG  ASP   357     -20.890   4.277 -18.880  1.00 79.00           C  
ATOM   2790  OD1 ASP   357     -20.982   5.321 -18.199  1.00 78.96           O  
ATOM   2791  OD2 ASP   357     -21.852   3.497 -19.048  1.00 76.45           O  
ATOM   2792  N   ARG   358     -20.574   6.767 -21.286  1.00 79.77           N  
ATOM   2793  CA  ARG   358     -21.541   7.271 -22.255  1.00 79.58           C  
ATOM   2794  C   ARG   358     -20.957   8.424 -23.063  1.00 79.59           C  
ATOM   2795  CB  ARG   358     -22.824   7.720 -21.552  1.00 78.13           C  
ATOM   2796  O   ARG   358     -21.586   8.912 -24.004  1.00 77.82           O  
ATOM   2797  CG  ARG   358     -23.545   6.604 -20.813  1.00 75.55           C  
ATOM   2798  CD  ARG   358     -24.839   7.093 -20.177  1.00 73.83           C  
ATOM   2799  NE  ARG   358     -25.404   6.097 -19.272  1.00 64.22           N  
ATOM   2800  NH1 ARG   358     -27.109   7.457 -18.508  1.00 61.16           N  
ATOM   2801  NH2 ARG   358     -26.900   5.317 -17.713  1.00 57.91           N  
ATOM   2802  CZ  ARG   358     -26.470   6.292 -18.499  1.00 66.93           C  
ATOM   2803  N   LYS   359     -19.878   8.878 -22.644  1.00 81.22           N  
ATOM   2804  CA  LYS   359     -19.232   9.947 -23.400  1.00 81.02           C  
ATOM   2805  C   LYS   359     -18.604   9.411 -24.683  1.00 80.77           C  
ATOM   2806  CB  LYS   359     -18.169  10.642 -22.547  1.00 80.04           C  
ATOM   2807  O   LYS   359     -18.252   8.233 -24.763  1.00 79.21           O  
ATOM   2808  CG  LYS   359     -18.732  11.396 -21.351  1.00 79.74           C  
ATOM   2809  CD  LYS   359     -17.638  12.140 -20.595  1.00 79.24           C  
ATOM   2810  CE  LYS   359     -18.196  12.876 -19.384  1.00 74.81           C  
ATOM   2811  NZ  LYS   359     -17.120  13.566 -18.612  1.00 75.35           N  
ATOM   2812  N   PRO   360     -18.500  10.294 -25.757  1.00 77.31           N  
ATOM   2813  CA  PRO   360     -17.711   9.896 -26.925  1.00 76.95           C  
ATOM   2814  C   PRO   360     -16.249   9.614 -26.582  1.00 77.19           C  
ATOM   2815  CB  PRO   360     -17.829  11.103 -27.859  1.00 75.44           C  
ATOM   2816  O   PRO   360     -15.680  10.269 -25.705  1.00 75.34           O  
ATOM   2817  CG  PRO   360     -18.080  12.264 -26.952  1.00 73.83           C  
ATOM   2818  CD  PRO   360     -18.809  11.771 -25.736  1.00 73.02           C  
ATOM   2819  N   HIS   361     -15.708   8.739 -27.289  1.00 76.23           N  
ATOM   2820  CA  HIS   361     -14.265   8.547 -27.193  1.00 75.99           C  
ATOM   2821  C   HIS   361     -13.512   9.794 -27.643  1.00 76.06           C  
ATOM   2822  CB  HIS   361     -13.829   7.341 -28.027  1.00 73.92           C  
ATOM   2823  O   HIS   361     -13.901  10.442 -28.617  1.00 73.28           O  
ATOM   2824  CG  HIS   361     -14.140   6.025 -27.388  1.00 68.85           C  
ATOM   2825  CD2 HIS   361     -15.161   5.159 -27.586  1.00 63.77           C  
ATOM   2826  ND1 HIS   361     -13.345   5.467 -26.410  1.00 56.47           N  
ATOM   2827  CE1 HIS   361     -13.866   4.311 -26.034  1.00 58.98           C  
ATOM   2828  NE2 HIS   361     -14.969   4.101 -26.733  1.00 55.88           N  
ATOM   2829  N   PRO   362     -12.488  10.142 -26.881  1.00 72.44           N  
ATOM   2830  CA  PRO   362     -11.641  11.177 -27.479  1.00 71.89           C  
ATOM   2831  C   PRO   362     -11.082  10.768 -28.840  1.00 72.77           C  
ATOM   2832  CB  PRO   362     -10.517  11.347 -26.455  1.00 70.30           C  
ATOM   2833  O   PRO   362     -10.796   9.590 -29.065  1.00 70.91           O  
ATOM   2834  CG  PRO   362     -10.414  10.020 -25.776  1.00 67.91           C  
ATOM   2835  CD  PRO   362     -11.774   9.384 -25.762  1.00 66.84           C  
ATOM   2836  N   GLU   363     -10.947  11.650 -29.728  1.00 69.38           N  
ATOM   2837  CA  GLU   363     -10.460  11.395 -31.080  1.00 68.79           C  
ATOM   2838  C   GLU   363      -9.070  10.766 -31.057  1.00 68.97           C  
ATOM   2839  CB  GLU   363     -10.437  12.691 -31.896  1.00 66.21           C  
ATOM   2840  O   GLU   363      -8.689  10.055 -31.988  1.00 66.84           O  
ATOM   2841  CG  GLU   363     -11.819  13.256 -32.191  1.00 62.48           C  
ATOM   2842  CD  GLU   363     -11.787  14.471 -33.104  1.00 61.97           C  
ATOM   2843  OE1 GLU   363     -10.681  14.970 -33.413  1.00 62.19           O  
ATOM   2844  OE2 GLU   363     -12.878  14.929 -33.513  1.00 56.90           O  
ATOM   2845  N   ARG   364      -8.363  11.053 -29.997  1.00 67.32           N  
ATOM   2846  CA  ARG   364      -6.996  10.565 -29.847  1.00 66.93           C  
ATOM   2847  C   ARG   364      -6.765  10.003 -28.449  1.00 67.07           C  
ATOM   2848  CB  ARG   364      -5.991  11.682 -30.136  1.00 64.54           C  
ATOM   2849  O   ARG   364      -7.314  10.514 -27.470  1.00 65.06           O  
ATOM   2850  CG  ARG   364      -6.057  12.218 -31.558  1.00 61.64           C  
ATOM   2851  CD  ARG   364      -4.993  13.276 -31.812  1.00 61.17           C  
ATOM   2852  NE  ARG   364      -5.069  13.802 -33.172  1.00 51.52           N  
ATOM   2853  NH1 ARG   364      -3.322  15.292 -32.915  1.00 44.60           N  
ATOM   2854  NH2 ARG   364      -4.431  15.152 -34.916  1.00 40.72           N  
ATOM   2855  CZ  ARG   364      -4.274  14.747 -33.665  1.00 54.78           C  
ATOM   2856  N   LEU   365      -5.966   8.943 -28.421  1.00 66.14           N  
ATOM   2857  CA  LEU   365      -5.462   8.472 -27.135  1.00 65.32           C  
ATOM   2858  C   LEU   365      -4.541   9.508 -26.499  1.00 66.07           C  
ATOM   2859  CB  LEU   365      -4.718   7.145 -27.305  1.00 63.62           C  
ATOM   2860  O   LEU   365      -3.913  10.302 -27.204  1.00 63.94           O  
ATOM   2861  CG  LEU   365      -5.574   5.926 -27.649  1.00 61.27           C  
ATOM   2862  CD1 LEU   365      -4.688   4.745 -28.030  1.00 58.07           C  
ATOM   2863  CD2 LEU   365      -6.482   5.563 -26.478  1.00 58.30           C  
ATOM   2864  N   PRO   366      -4.565   9.531 -25.149  1.00 64.70           N  
ATOM   2865  CA  PRO   366      -3.576  10.411 -24.522  1.00 63.83           C  
ATOM   2866  C   PRO   366      -2.144  10.073 -24.929  1.00 64.97           C  
ATOM   2867  CB  PRO   366      -3.789  10.171 -23.025  1.00 62.54           C  
ATOM   2868  O   PRO   366      -1.827   8.907 -25.178  1.00 63.47           O  
ATOM   2869  CG  PRO   366      -4.609   8.924 -22.951  1.00 60.68           C  
ATOM   2870  CD  PRO   366      -5.180   8.647 -24.313  1.00 59.69           C  
ATOM   2871  N   THR   367      -1.320  11.051 -25.139  1.00 58.79           N  
ATOM   2872  CA  THR   367       0.058  10.908 -25.596  1.00 57.93           C  
ATOM   2873  C   THR   367       0.820   9.923 -24.714  1.00 58.12           C  
ATOM   2874  CB  THR   367       0.787  12.264 -25.607  1.00 56.63           C  
ATOM   2875  O   THR   367       1.718   9.223 -25.189  1.00 56.11           O  
ATOM   2876  CG2 THR   367       1.860  12.303 -26.691  1.00 54.17           C  
ATOM   2877  OG1 THR   367      -0.162  13.309 -25.852  1.00 54.99           O  
ATOM   2878  N   ASN   368       0.424   9.933 -23.446  1.00 58.50           N  
ATOM   2879  CA  ASN   368       0.889   8.987 -22.437  1.00 58.15           C  
ATOM   2880  C   ASN   368      -0.276   8.362 -21.675  1.00 58.42           C  
ATOM   2881  CB  ASN   368       1.853   9.671 -21.465  1.00 56.12           C  
ATOM   2882  O   ASN   368      -1.017   9.062 -20.982  1.00 56.22           O  
ATOM   2883  CG  ASN   368       2.398   8.721 -20.417  1.00 54.34           C  
ATOM   2884  ND2 ASN   368       3.206   9.245 -19.503  1.00 46.98           N  
ATOM   2885  OD1 ASN   368       2.095   7.525 -20.429  1.00 52.44           O  
ATOM   2886  N   ILE   369      -0.613   7.032 -21.913  1.00 56.97           N  
ATOM   2887  CA  ILE   369      -1.802   6.439 -21.310  1.00 56.00           C  
ATOM   2888  C   ILE   369      -1.553   6.179 -19.826  1.00 56.90           C  
ATOM   2889  CB  ILE   369      -2.205   5.129 -22.023  1.00 54.09           C  
ATOM   2890  O   ILE   369      -2.493   5.937 -19.065  1.00 54.78           O  
ATOM   2891  CG1 ILE   369      -1.083   4.091 -21.907  1.00 48.87           C  
ATOM   2892  CG2 ILE   369      -2.552   5.399 -23.490  1.00 50.09           C  
ATOM   2893  CD1 ILE   369      -1.475   2.700 -22.385  1.00 48.16           C  
ATOM   2894  N   PHE   370      -0.326   6.361 -19.289  1.00 52.42           N  
ATOM   2895  CA  PHE   370      -0.057   6.096 -17.880  1.00 52.41           C  
ATOM   2896  C   PHE   370       0.379   7.369 -17.164  1.00 52.04           C  
ATOM   2897  CB  PHE   370       1.018   5.015 -17.731  1.00 49.36           C  
ATOM   2898  O   PHE   370       0.495   7.387 -15.936  1.00 50.10           O  
ATOM   2899  CG  PHE   370       0.562   3.644 -18.152  1.00 47.23           C  
ATOM   2900  CD1 PHE   370      -0.142   2.830 -17.273  1.00 44.47           C  
ATOM   2901  CD2 PHE   370       0.839   3.169 -19.427  1.00 45.19           C  
ATOM   2902  CE1 PHE   370      -0.565   1.560 -17.660  1.00 43.26           C  
ATOM   2903  CE2 PHE   370       0.419   1.901 -19.821  1.00 45.79           C  
ATOM   2904  CZ  PHE   370      -0.281   1.098 -18.936  1.00 43.63           C  
ATOM   2905  N   GLY   371       0.171   8.501 -17.459  1.00 51.07           N  
ATOM   2906  CA  GLY   371       0.359   9.870 -17.004  1.00 49.85           C  
ATOM   2907  C   GLY   371      -0.689  10.826 -17.540  1.00 51.47           C  
ATOM   2908  O   GLY   371      -0.403  12.003 -17.771  1.00 49.09           O  
ATOM   2909  N   THR   372      -1.737  10.199 -17.919  1.00 52.63           N  
ATOM   2910  CA  THR   372      -2.842  11.032 -18.381  1.00 52.19           C  
ATOM   2911  C   THR   372      -3.513  11.740 -17.207  1.00 52.84           C  
ATOM   2912  CB  THR   372      -3.887  10.200 -19.147  1.00 46.94           C  
ATOM   2913  O   THR   372      -3.362  11.324 -16.056  1.00 49.71           O  
ATOM   2914  CG2 THR   372      -3.336   9.725 -20.488  1.00 39.46           C  
ATOM   2915  OG1 THR   372      -4.249   9.058 -18.361  1.00 39.00           O  
ATOM   2916  N   THR   373      -3.849  12.865 -17.355  1.00 59.45           N  
ATOM   2917  CA  THR   373      -4.721  13.717 -16.553  1.00 59.18           C  
ATOM   2918  C   THR   373      -6.173  13.579 -17.001  1.00 60.10           C  
ATOM   2919  CB  THR   373      -4.292  15.193 -16.640  1.00 56.60           C  
ATOM   2920  O   THR   373      -6.444  13.125 -18.115  1.00 58.34           O  
ATOM   2921  CG2 THR   373      -2.889  15.393 -16.075  1.00 52.19           C  
ATOM   2922  OG1 THR   373      -4.307  15.609 -18.011  1.00 53.07           O  
ATOM   2923  N   GLY   374      -6.980  13.770 -16.059  1.00 70.06           N  
ATOM   2924  CA  GLY   374      -8.419  13.795 -16.267  1.00 70.16           C  
ATOM   2925  C   GLY   374      -9.070  12.435 -16.100  1.00 70.63           C  
ATOM   2926  O   GLY   374      -8.613  11.617 -15.300  1.00 68.22           O  
ATOM   2927  N   GLU   375     -10.153  12.193 -16.851  1.00 78.35           N  
ATOM   2928  CA  GLU   375     -11.025  11.039 -16.657  1.00 78.07           C  
ATOM   2929  C   GLU   375     -10.264   9.732 -16.857  1.00 78.07           C  
ATOM   2930  CB  GLU   375     -12.222  11.102 -17.610  1.00 76.98           C  
ATOM   2931  O   GLU   375     -10.568   8.725 -16.214  1.00 76.18           O  
ATOM   2932  CG  GLU   375     -13.178  12.251 -17.322  1.00 75.80           C  
ATOM   2933  CD  GLU   375     -14.318  12.347 -18.323  1.00 74.57           C  
ATOM   2934  OE1 GLU   375     -14.169  11.851 -19.462  1.00 73.23           O  
ATOM   2935  OE2 GLU   375     -15.368  12.926 -17.965  1.00 71.81           O  
ATOM   2936  N   TRP   376      -9.290   9.701 -17.723  1.00 71.80           N  
ATOM   2937  CA  TRP   376      -8.441   8.541 -17.974  1.00 73.12           C  
ATOM   2938  C   TRP   376      -7.655   8.161 -16.723  1.00 71.25           C  
ATOM   2939  CB  TRP   376      -7.480   8.818 -19.132  1.00 69.46           C  
ATOM   2940  O   TRP   376      -7.599   6.987 -16.350  1.00 67.04           O  
ATOM   2941  CG  TRP   376      -8.086   8.615 -20.489  1.00 64.27           C  
ATOM   2942  CD1 TRP   376      -8.709   9.554 -21.262  1.00 56.80           C  
ATOM   2943  CD2 TRP   376      -8.130   7.392 -21.230  1.00 58.01           C  
ATOM   2944  CE2 TRP   376      -8.795   7.664 -22.446  1.00 54.44           C  
ATOM   2945  CE3 TRP   376      -7.671   6.091 -20.984  1.00 52.48           C  
ATOM   2946  NE1 TRP   376      -9.138   8.989 -22.440  1.00 47.61           N  
ATOM   2947  CH2 TRP   376      -8.553   5.417 -23.149  1.00 42.41           C  
ATOM   2948  CZ2 TRP   376      -9.012   6.681 -23.414  1.00 46.99           C  
ATOM   2949  CZ3 TRP   376      -7.888   5.114 -21.949  1.00 41.36           C  
ATOM   2950  N   GLU   377      -6.996   9.087 -16.046  1.00 69.02           N  
ATOM   2951  CA  GLU   377      -6.245   8.849 -14.818  1.00 68.46           C  
ATOM   2952  C   GLU   377      -7.176   8.509 -13.658  1.00 68.77           C  
ATOM   2953  CB  GLU   377      -5.389  10.068 -14.466  1.00 66.75           C  
ATOM   2954  O   GLU   377      -6.933   7.554 -12.918  1.00 66.72           O  
ATOM   2955  CG  GLU   377      -4.458   9.846 -13.283  1.00 63.43           C  
ATOM   2956  CD  GLU   377      -3.425  10.949 -13.116  1.00 61.41           C  
ATOM   2957  OE1 GLU   377      -3.560  12.010 -13.766  1.00 59.11           O  
ATOM   2958  OE2 GLU   377      -2.472  10.750 -12.330  1.00 56.10           O  
ATOM   2959  N   ASP   378      -8.347   9.169 -13.607  1.00 74.06           N  
ATOM   2960  CA  ASP   378      -9.265   9.087 -12.475  1.00 73.70           C  
ATOM   2961  C   ASP   378      -9.967   7.731 -12.435  1.00 74.08           C  
ATOM   2962  CB  ASP   378     -10.299  10.213 -12.540  1.00 72.15           C  
ATOM   2963  O   ASP   378     -10.114   7.135 -11.366  1.00 72.62           O  
ATOM   2964  CG  ASP   378      -9.695  11.587 -12.310  1.00 68.81           C  
ATOM   2965  OD1 ASP   378      -8.597  11.680 -11.720  1.00 68.42           O  
ATOM   2966  OD2 ASP   378     -10.324  12.586 -12.719  1.00 67.87           O  
ATOM   2967  N   TYR   379     -10.403   7.282 -13.709  1.00 76.60           N  
ATOM   2968  CA  TYR   379     -11.296   6.131 -13.790  1.00 76.38           C  
ATOM   2969  C   TYR   379     -10.623   4.969 -14.511  1.00 75.89           C  
ATOM   2970  CB  TYR   379     -12.596   6.508 -14.507  1.00 74.81           C  
ATOM   2971  O   TYR   379     -11.042   3.817 -14.371  1.00 72.88           O  
ATOM   2972  CG  TYR   379     -13.360   7.621 -13.832  1.00 74.47           C  
ATOM   2973  CD1 TYR   379     -13.930   7.438 -12.574  1.00 73.44           C  
ATOM   2974  CD2 TYR   379     -13.514   8.857 -14.451  1.00 74.57           C  
ATOM   2975  CE1 TYR   379     -14.637   8.461 -11.949  1.00 73.81           C  
ATOM   2976  CE2 TYR   379     -14.218   9.886 -13.835  1.00 73.31           C  
ATOM   2977  OH  TYR   379     -15.473  10.695 -11.973  1.00 70.13           O  
ATOM   2978  CZ  TYR   379     -14.775   9.679 -12.587  1.00 70.10           C  
ATOM   2979  N   ALA   380      -9.742   5.288 -15.341  1.00 68.59           N  
ATOM   2980  CA  ALA   380      -8.894   4.408 -16.141  1.00 66.66           C  
ATOM   2981  C   ALA   380      -7.457   4.416 -15.627  1.00 67.27           C  
ATOM   2982  CB  ALA   380      -8.932   4.823 -17.609  1.00 61.85           C  
ATOM   2983  O   ALA   380      -6.717   5.377 -15.848  1.00 60.92           O  
ATOM   2984  N   SER   381      -7.243   3.570 -14.733  1.00 63.91           N  
ATOM   2985  CA  SER   381      -5.870   3.562 -14.240  1.00 63.06           C  
ATOM   2986  C   SER   381      -5.063   2.432 -14.869  1.00 64.17           C  
ATOM   2987  CB  SER   381      -5.847   3.429 -12.717  1.00 59.03           C  
ATOM   2988  O   SER   381      -5.061   1.307 -14.364  1.00 59.97           O  
ATOM   2989  OG  SER   381      -6.672   2.357 -12.293  1.00 55.58           O  
ATOM   2990  N   PRO   382      -4.603   2.561 -16.156  1.00 66.04           N  
ATOM   2991  CA  PRO   382      -3.652   1.587 -16.697  1.00 65.53           C  
ATOM   2992  C   PRO   382      -2.710   1.029 -15.632  1.00 66.13           C  
ATOM   2993  CB  PRO   382      -2.878   2.394 -17.742  1.00 63.51           C  
ATOM   2994  O   PRO   382      -2.381  -0.160 -15.656  1.00 64.06           O  
ATOM   2995  CG  PRO   382      -3.793   3.515 -18.115  1.00 60.40           C  
ATOM   2996  CD  PRO   382      -4.692   3.804 -16.947  1.00 59.04           C  
ATOM   2997  N   SER   383      -2.470   1.744 -14.626  1.00 64.34           N  
ATOM   2998  CA  SER   383      -1.605   1.291 -13.541  1.00 64.31           C  
ATOM   2999  C   SER   383      -2.287   0.215 -12.703  1.00 64.65           C  
ATOM   3000  CB  SER   383      -1.204   2.466 -12.648  1.00 62.39           C  
ATOM   3001  O   SER   383      -1.655  -0.768 -12.312  1.00 62.97           O  
ATOM   3002  OG  SER   383      -2.339   3.021 -12.007  1.00 59.86           O  
ATOM   3003  N   ARG   384      -3.624   0.245 -12.487  1.00 71.57           N  
ATOM   3004  CA  ARG   384      -4.389  -0.773 -11.775  1.00 71.41           C  
ATOM   3005  C   ARG   384      -4.428  -2.080 -12.561  1.00 72.06           C  
ATOM   3006  CB  ARG   384      -5.813  -0.284 -11.502  1.00 69.94           C  
ATOM   3007  O   ARG   384      -4.113  -3.143 -12.023  1.00 71.14           O  
ATOM   3008  CG  ARG   384      -5.896   0.824 -10.464  1.00 67.52           C  
ATOM   3009  CD  ARG   384      -7.333   1.261 -10.219  1.00 65.92           C  
ATOM   3010  NE  ARG   384      -7.402   2.409  -9.319  1.00 57.35           N  
ATOM   3011  NH1 ARG   384      -9.708   2.428  -9.184  1.00 55.85           N  
ATOM   3012  NH2 ARG   384      -8.475   3.982  -8.035  1.00 51.50           N  
ATOM   3013  CZ  ARG   384      -8.528   2.937  -8.848  1.00 60.98           C  
ATOM   3014  N   ASP   385      -4.702  -1.915 -13.771  1.00 74.46           N  
ATOM   3015  CA  ASP   385      -4.790  -3.079 -14.647  1.00 74.06           C  
ATOM   3016  C   ASP   385      -3.430  -3.757 -14.798  1.00 74.41           C  
ATOM   3017  CB  ASP   385      -5.333  -2.677 -16.020  1.00 72.57           C  
ATOM   3018  O   ASP   385      -3.335  -4.985 -14.752  1.00 72.13           O  
ATOM   3019  CG  ASP   385      -6.800  -2.289 -15.988  1.00 68.84           C  
ATOM   3020  OD1 ASP   385      -7.455  -2.467 -14.938  1.00 66.89           O  
ATOM   3021  OD2 ASP   385      -7.308  -1.804 -17.022  1.00 67.21           O  
ATOM   3022  N   ALA   386      -2.389  -2.950 -14.900  1.00 69.27           N  
ATOM   3023  CA  ALA   386      -1.026  -3.473 -14.946  1.00 68.84           C  
ATOM   3024  C   ALA   386      -0.673  -4.201 -13.652  1.00 69.47           C  
ATOM   3025  CB  ALA   386      -0.032  -2.344 -15.207  1.00 67.29           C  
ATOM   3026  O   ALA   386      -0.145  -5.315 -13.684  1.00 67.65           O  
ATOM   3027  N   ARG   387      -1.125  -3.759 -12.516  1.00 72.48           N  
ATOM   3028  CA  ARG   387      -0.874  -4.374 -11.216  1.00 72.16           C  
ATOM   3029  C   ARG   387      -1.601  -5.709 -11.092  1.00 73.09           C  
ATOM   3030  CB  ARG   387      -1.303  -3.437 -10.086  1.00 70.78           C  
ATOM   3031  O   ARG   387      -1.028  -6.692 -10.620  1.00 71.87           O  
ATOM   3032  CG  ARG   387      -0.367  -2.258  -9.873  1.00 67.38           C  
ATOM   3033  CD  ARG   387      -0.696  -1.498  -8.596  1.00 64.60           C  
ATOM   3034  NE  ARG   387      -1.984  -0.817  -8.691  1.00 57.89           N  
ATOM   3035  NH1 ARG   387      -1.208   1.204  -7.887  1.00 51.42           N  
ATOM   3036  NH2 ARG   387      -3.410   0.971  -8.479  1.00 46.30           N  
ATOM   3037  CZ  ARG   387      -2.198   0.451  -8.352  1.00 59.92           C  
ATOM   3038  N   LEU   388      -2.861  -5.714 -11.562  1.00 79.36           N  
ATOM   3039  CA  LEU   388      -3.621  -6.959 -11.546  1.00 79.29           C  
ATOM   3040  C   LEU   388      -2.902  -8.044 -12.339  1.00 79.62           C  
ATOM   3041  CB  LEU   388      -5.024  -6.737 -12.116  1.00 77.92           C  
ATOM   3042  O   LEU   388      -2.733  -9.165 -11.854  1.00 78.36           O  
ATOM   3043  CG  LEU   388      -6.014  -5.999 -11.214  1.00 74.25           C  
ATOM   3044  CD1 LEU   388      -7.271  -5.630 -11.995  1.00 70.55           C  
ATOM   3045  CD2 LEU   388      -6.366  -6.849  -9.997  1.00 70.77           C  
ATOM   3046  N   LYS   389      -2.348  -7.742 -13.433  1.00 76.61           N  
ATOM   3047  CA  LYS   389      -1.646  -8.683 -14.300  1.00 76.18           C  
ATOM   3048  C   LYS   389      -0.339  -9.147 -13.664  1.00 76.60           C  
ATOM   3049  CB  LYS   389      -1.369  -8.050 -15.665  1.00 74.96           C  
ATOM   3050  O   LYS   389      -0.038 -10.342 -13.654  1.00 75.06           O  
ATOM   3051  CG  LYS   389      -2.609  -7.869 -16.527  1.00 72.24           C  
ATOM   3052  CD  LYS   389      -2.314  -7.027 -17.762  1.00 70.48           C  
ATOM   3053  CE  LYS   389      -3.574  -6.766 -18.576  1.00 63.36           C  
ATOM   3054  NZ  LYS   389      -3.316  -5.833 -19.713  1.00 60.57           N  
ATOM   3055  N   VAL   390       0.389  -8.210 -12.941  1.00 75.09           N  
ATOM   3056  CA  VAL   390       1.604  -8.500 -12.187  1.00 74.83           C  
ATOM   3057  C   VAL   390       1.273  -9.403 -11.001  1.00 75.67           C  
ATOM   3058  CB  VAL   390       2.291  -7.206 -11.697  1.00 73.42           C  
ATOM   3059  O   VAL   390       1.964 -10.395 -10.755  1.00 74.51           O  
ATOM   3060  CG1 VAL   390       3.443  -7.532 -10.748  1.00 68.20           C  
ATOM   3061  CG2 VAL   390       2.789  -6.384 -12.884  1.00 68.26           C  
ATOM   3062  N   GLY   391       0.139  -9.102 -10.456  1.00 80.96           N  
ATOM   3063  CA  GLY   391      -0.271  -9.881  -9.299  1.00 81.22           C  
ATOM   3064  C   GLY   391      -0.479 -11.351  -9.612  1.00 82.10           C  
ATOM   3065  O   GLY   391      -0.022 -12.220  -8.868  1.00 81.75           O  
ATOM   3066  N   PHE   392      -0.992 -11.754 -10.798  1.00 85.38           N  
ATOM   3067  CA  PHE   392      -1.168 -13.145 -11.196  1.00 85.61           C  
ATOM   3068  C   PHE   392       0.176 -13.796 -11.500  1.00 85.44           C  
ATOM   3069  CB  PHE   392      -2.087 -13.245 -12.417  1.00 84.87           C  
ATOM   3070  O   PHE   392       0.407 -14.953 -11.143  1.00 84.56           O  
ATOM   3071  CG  PHE   392      -3.546 -13.061 -12.096  1.00 84.80           C  
ATOM   3072  CD1 PHE   392      -4.225 -13.997 -11.326  1.00 83.52           C  
ATOM   3073  CD2 PHE   392      -4.238 -11.952 -12.564  1.00 83.82           C  
ATOM   3074  CE1 PHE   392      -5.575 -13.829 -11.026  1.00 82.92           C  
ATOM   3075  CE2 PHE   392      -5.587 -11.777 -12.269  1.00 82.81           C  
ATOM   3076  CZ  PHE   392      -6.254 -12.718 -11.501  1.00 81.07           C  
ATOM   3077  N   MET   393       1.129 -13.071 -12.082  1.00 82.10           N  
ATOM   3078  CA  MET   393       2.478 -13.570 -12.335  1.00 81.94           C  
ATOM   3079  C   MET   393       3.231 -13.788 -11.027  1.00 82.50           C  
ATOM   3080  CB  MET   393       3.252 -12.599 -13.228  1.00 79.98           C  
ATOM   3081  O   MET   393       3.975 -14.761 -10.888  1.00 81.26           O  
ATOM   3082  CG  MET   393       2.718 -12.514 -14.648  1.00 73.34           C  
ATOM   3083  SD  MET   393       3.650 -11.317 -15.680  1.00 66.15           S  
ATOM   3084  CE  MET   393       5.296 -12.079 -15.646  1.00 60.18           C  
ATOM   3085  N   ASP   394       3.011 -12.913 -10.093  1.00 83.20           N  
ATOM   3086  CA  ASP   394       3.640 -13.027  -8.781  1.00 83.37           C  
ATOM   3087  C   ASP   394       3.151 -14.271  -8.043  1.00 84.45           C  
ATOM   3088  CB  ASP   394       3.364 -11.776  -7.943  1.00 82.00           C  
ATOM   3089  O   ASP   394       3.956 -15.044  -7.519  1.00 84.09           O  
ATOM   3090  CG  ASP   394       4.180 -10.574  -8.385  1.00 77.49           C  
ATOM   3091  OD1 ASP   394       5.204 -10.754  -9.079  1.00 74.99           O  
ATOM   3092  OD2 ASP   394       3.797  -9.437  -8.034  1.00 75.69           O  
ATOM   3093  N   ILE   395       1.845 -14.556  -8.125  1.00 89.31           N  
ATOM   3094  CA  ILE   395       1.305 -15.771  -7.525  1.00 89.85           C  
ATOM   3095  C   ILE   395       1.922 -16.997  -8.196  1.00 90.16           C  
ATOM   3096  CB  ILE   395      -0.235 -15.819  -7.634  1.00 89.15           C  
ATOM   3097  O   ILE   395       2.393 -17.912  -7.517  1.00 89.82           O  
ATOM   3098  CG1 ILE   395      -0.865 -14.690  -6.810  1.00 87.95           C  
ATOM   3099  CG2 ILE   395      -0.766 -17.185  -7.188  1.00 87.67           C  
ATOM   3100  CD1 ILE   395      -2.360 -14.518  -7.036  1.00 85.82           C  
ATOM   3101  N   LEU   396       1.960 -16.995  -9.537  1.00 90.10           N  
ATOM   3102  CA  LEU   396       2.529 -18.087 -10.320  1.00 90.06           C  
ATOM   3103  C   LEU   396       3.996 -18.302  -9.966  1.00 90.17           C  
ATOM   3104  CB  LEU   396       2.389 -17.801 -11.818  1.00 88.58           C  
ATOM   3105  O   LEU   396       4.410 -19.427  -9.677  1.00 89.37           O  
ATOM   3106  CG  LEU   396       2.816 -18.924 -12.764  1.00 82.89           C  
ATOM   3107  CD1 LEU   396       1.929 -18.937 -14.005  1.00 77.12           C  
ATOM   3108  CD2 LEU   396       4.283 -18.769 -13.151  1.00 77.12           C  
ATOM   3109  N   ASN   397       4.855 -17.244  -9.981  1.00 86.69           N  
ATOM   3110  CA  ASN   397       6.280 -17.288  -9.668  1.00 86.74           C  
ATOM   3111  C   ASN   397       6.524 -17.712  -8.222  1.00 87.31           C  
ATOM   3112  CB  ASN   397       6.932 -15.930  -9.940  1.00 85.45           C  
ATOM   3113  O   ASN   397       7.408 -18.526  -7.951  1.00 86.78           O  
ATOM   3114  CG  ASN   397       7.069 -15.635 -11.421  1.00 81.50           C  
ATOM   3115  ND2 ASN   397       7.028 -14.357 -11.777  1.00 79.11           N  
ATOM   3116  OD1 ASN   397       7.211 -16.549 -12.238  1.00 79.99           O  
ATOM   3117  N   GLN   398       5.704 -17.204  -7.277  1.00 89.34           N  
ATOM   3118  CA  GLN   398       5.808 -17.569  -5.868  1.00 89.77           C  
ATOM   3119  C   GLN   398       5.445 -19.035  -5.651  1.00 91.00           C  
ATOM   3120  CB  GLN   398       4.910 -16.673  -5.013  1.00 88.53           C  
ATOM   3121  O   GLN   398       6.178 -19.769  -4.984  1.00 91.00           O  
ATOM   3122  CG  GLN   398       5.044 -16.917  -3.516  1.00 83.77           C  
ATOM   3123  CD  GLN   398       6.453 -16.679  -3.006  1.00 80.83           C  
ATOM   3124  NE2 GLN   398       6.739 -17.169  -1.805  1.00 77.15           N  
ATOM   3125  OE1 GLN   398       7.278 -16.061  -3.687  1.00 79.72           O  
ATOM   3126  N   ALA   399       4.424 -19.560  -6.259  1.00 93.99           N  
ATOM   3127  CA  ALA   399       4.048 -20.969  -6.186  1.00 94.42           C  
ATOM   3128  C   ALA   399       5.184 -21.866  -6.670  1.00 94.44           C  
ATOM   3129  CB  ALA   399       2.785 -21.225  -7.005  1.00 93.88           C  
ATOM   3130  O   ALA   399       5.569 -22.815  -5.984  1.00 94.09           O  
ATOM   3131  N   ARG   400       5.834 -21.508  -7.812  1.00 93.91           N  
ATOM   3132  CA  ARG   400       6.997 -22.213  -8.342  1.00 93.85           C  
ATOM   3133  C   ARG   400       8.160 -22.169  -7.357  1.00 93.66           C  
ATOM   3134  CB  ARG   400       7.424 -21.613  -9.684  1.00 92.47           C  
ATOM   3135  O   ARG   400       8.770 -23.198  -7.062  1.00 92.98           O  
ATOM   3136  CG  ARG   400       8.538 -22.382 -10.376  1.00 87.10           C  
ATOM   3137  CD  ARG   400       8.979 -21.699 -11.663  1.00 84.63           C  
ATOM   3138  NE  ARG   400       7.894 -21.633 -12.638  1.00 82.33           N  
ATOM   3139  NH1 ARG   400       7.836 -19.325 -12.725  1.00 75.38           N  
ATOM   3140  NH2 ARG   400       6.390 -20.562 -14.004  1.00 72.48           N  
ATOM   3141  CZ  ARG   400       7.376 -20.507 -13.120  1.00 78.68           C  
ATOM   3142  N   THR   401       8.452 -21.013  -6.815  1.00 90.72           N  
ATOM   3143  CA  THR   401       9.545 -20.783  -5.877  1.00 91.01           C  
ATOM   3144  C   THR   401       9.342 -21.595  -4.601  1.00 91.74           C  
ATOM   3145  CB  THR   401       9.672 -19.290  -5.523  1.00 90.06           C  
ATOM   3146  O   THR   401      10.247 -22.309  -4.164  1.00 91.56           O  
ATOM   3147  CG2 THR   401      10.786 -19.058  -4.507  1.00 86.77           C  
ATOM   3148  OG1 THR   401       9.964 -18.546  -6.713  1.00 87.96           O  
ATOM   3149  N   LEU   402       8.120 -21.573  -4.018  1.00 92.98           N  
ATOM   3150  CA  LEU   402       7.807 -22.298  -2.791  1.00 93.76           C  
ATOM   3151  C   LEU   402       7.989 -23.799  -2.986  1.00 94.20           C  
ATOM   3152  CB  LEU   402       6.374 -22.000  -2.342  1.00 93.53           C  
ATOM   3153  O   LEU   402       8.649 -24.459  -2.180  1.00 94.15           O  
ATOM   3154  CG  LEU   402       6.118 -20.602  -1.777  1.00 93.22           C  
ATOM   3155  CD1 LEU   402       4.621 -20.369  -1.598  1.00 91.95           C  
ATOM   3156  CD2 LEU   402       6.855 -20.416  -0.455  1.00 91.89           C  
ATOM   3157  N   VAL   403       7.527 -24.397  -4.082  1.00 96.45           N  
ATOM   3158  CA  VAL   403       7.683 -25.813  -4.398  1.00 96.68           C  
ATOM   3159  C   VAL   403       9.162 -26.139  -4.591  1.00 96.38           C  
ATOM   3160  CB  VAL   403       6.881 -26.204  -5.660  1.00 96.50           C  
ATOM   3161  O   VAL   403       9.656 -27.140  -4.067  1.00 95.95           O  
ATOM   3162  CG1 VAL   403       7.182 -27.646  -6.065  1.00 96.26           C  
ATOM   3163  CG2 VAL   403       5.385 -26.013  -5.422  1.00 96.23           C  
ATOM   3164  N   GLN   404       9.954 -25.332  -5.358  1.00 94.65           N  
ATOM   3165  CA  GLN   404      11.375 -25.546  -5.610  1.00 94.54           C  
ATOM   3166  C   GLN   404      12.181 -25.480  -4.316  1.00 94.51           C  
ATOM   3167  CB  GLN   404      11.904 -24.518  -6.611  1.00 92.61           C  
ATOM   3168  O   GLN   404      13.008 -26.354  -4.048  1.00 93.76           O  
ATOM   3169  CG  GLN   404      11.488 -24.789  -8.050  1.00 82.28           C  
ATOM   3170  CD  GLN   404      11.893 -23.676  -8.998  1.00 77.71           C  
ATOM   3171  NE2 GLN   404      11.777 -23.931 -10.297  1.00 72.22           N  
ATOM   3172  OE1 GLN   404      12.308 -22.595  -8.567  1.00 78.38           O  
ATOM   3173  N   ARG   405      11.922 -24.542  -3.448  1.00 91.06           N  
ATOM   3174  CA  ARG   405      12.603 -24.346  -2.172  1.00 91.53           C  
ATOM   3175  C   ARG   405      12.321 -25.502  -1.218  1.00 91.91           C  
ATOM   3176  CB  ARG   405      12.177 -23.023  -1.532  1.00 91.12           C  
ATOM   3177  O   ARG   405      13.241 -26.047  -0.606  1.00 91.80           O  
ATOM   3178  CG  ARG   405      12.770 -21.795  -2.204  1.00 90.33           C  
ATOM   3179  CD  ARG   405      12.234 -20.506  -1.597  1.00 89.63           C  
ATOM   3180  NE  ARG   405      12.790 -20.264  -0.269  1.00 88.24           N  
ATOM   3181  NH1 ARG   405      11.819 -18.183  -0.016  1.00 85.79           N  
ATOM   3182  NH2 ARG   405      13.136 -19.048   1.649  1.00 85.16           N  
ATOM   3183  CZ  ARG   405      12.581 -19.165   0.452  1.00 87.94           C  
ATOM   3184  N   GLN   406      11.056 -25.952  -1.076  1.00 95.81           N  
ATOM   3185  CA  GLN   406      10.731 -27.115  -0.258  1.00 95.79           C  
ATOM   3186  C   GLN   406      11.467 -28.358  -0.752  1.00 95.56           C  
ATOM   3187  CB  GLN   406       9.222 -27.366  -0.255  1.00 95.05           C  
ATOM   3188  O   GLN   406      12.111 -29.057   0.033  1.00 94.76           O  
ATOM   3189  CG  GLN   406       8.777 -28.423   0.747  1.00 90.92           C  
ATOM   3190  CD  GLN   406       8.872 -29.833   0.193  1.00 86.23           C  
ATOM   3191  NE2 GLN   406       8.903 -30.818   1.084  1.00 86.63           N  
ATOM   3192  OE1 GLN   406       8.917 -30.034  -1.024  1.00 87.98           O  
ATOM   3193  N   ARG   407      11.569 -28.585  -2.046  1.00 96.00           N  
ATOM   3194  CA  ARG   407      12.219 -29.738  -2.660  1.00 96.20           C  
ATOM   3195  C   ARG   407      13.733 -29.666  -2.494  1.00 95.29           C  
ATOM   3196  CB  ARG   407      11.858 -29.831  -4.144  1.00 96.35           C  
ATOM   3197  O   ARG   407      14.406 -30.697  -2.436  1.00 94.61           O  
ATOM   3198  CG  ARG   407      10.443 -30.324  -4.405  1.00 96.51           C  
ATOM   3199  CD  ARG   407      10.097 -30.286  -5.887  1.00 96.00           C  
ATOM   3200  NE  ARG   407       8.756 -30.806  -6.140  1.00 95.11           N  
ATOM   3201  NH1 ARG   407       8.746 -30.264  -8.386  1.00 92.10           N  
ATOM   3202  NH2 ARG   407       6.924 -31.283  -7.440  1.00 91.95           N  
ATOM   3203  CZ  ARG   407       8.145 -30.783  -7.321  1.00 95.07           C  
ATOM   3204  N   SER   408      14.318 -28.454  -2.371  1.00 93.88           N  
ATOM   3205  CA  SER   408      15.752 -28.265  -2.179  1.00 93.20           C  
ATOM   3206  C   SER   408      16.124 -28.322  -0.701  1.00 92.73           C  
ATOM   3207  CB  SER   408      16.202 -26.930  -2.775  1.00 91.30           C  
ATOM   3208  O   SER   408      17.293 -28.159  -0.343  1.00 90.76           O  
ATOM   3209  OG  SER   408      15.591 -25.845  -2.097  1.00 77.82           O  
ATOM   3210  N   GLY   409      15.174 -28.576   0.170  1.00 92.03           N  
ATOM   3211  CA  GLY   409      15.425 -28.662   1.600  1.00 91.89           C  
ATOM   3212  C   GLY   409      15.701 -27.314   2.239  1.00 90.12           C  
ATOM   3213  O   GLY   409      16.476 -27.221   3.194  1.00 87.23           O  
ATOM   3214  N   ASP   410      15.116 -26.208   1.777  1.00 89.42           N  
ATOM   3215  CA  ASP   410      15.247 -24.873   2.353  1.00 89.75           C  
ATOM   3216  C   ASP   410      14.710 -24.836   3.782  1.00 89.93           C  
ATOM   3217  CB  ASP   410      14.516 -23.842   1.490  1.00 89.60           C  
ATOM   3218  O   ASP   410      13.510 -25.009   4.005  1.00 89.30           O  
ATOM   3219  CG  ASP   410      14.763 -22.412   1.937  1.00 89.62           C  
ATOM   3220  OD1 ASP   410      15.160 -22.198   3.103  1.00 89.17           O  
ATOM   3221  OD2 ASP   410      14.556 -21.491   1.118  1.00 88.88           O  
ATOM   3222  N   PRO   411      15.580 -24.546   4.815  1.00 88.14           N  
ATOM   3223  CA  PRO   411      15.186 -24.627   6.223  1.00 88.44           C  
ATOM   3224  C   PRO   411      14.219 -23.518   6.631  1.00 88.06           C  
ATOM   3225  CB  PRO   411      16.516 -24.494   6.970  1.00 87.23           C  
ATOM   3226  O   PRO   411      13.634 -23.572   7.716  1.00 86.82           O  
ATOM   3227  CG  PRO   411      17.378 -23.669   6.069  1.00 87.20           C  
ATOM   3228  CD  PRO   411      17.077 -24.043   4.646  1.00 87.34           C  
ATOM   3229  N   ALA   412      14.011 -22.501   5.787  1.00 88.77           N  
ATOM   3230  CA  ALA   412      13.038 -21.446   6.062  1.00 89.25           C  
ATOM   3231  C   ALA   412      11.622 -21.905   5.723  1.00 90.30           C  
ATOM   3232  CB  ALA   412      13.386 -20.183   5.279  1.00 88.13           C  
ATOM   3233  O   ALA   412      10.646 -21.373   6.258  1.00 90.09           O  
ATOM   3234  N   ILE   413      11.434 -22.930   4.877  1.00 92.73           N  
ATOM   3235  CA  ILE   413      10.122 -23.456   4.519  1.00 93.02           C  
ATOM   3236  C   ILE   413       9.620 -24.387   5.621  1.00 93.06           C  
ATOM   3237  CB  ILE   413      10.161 -24.200   3.165  1.00 92.20           C  
ATOM   3238  O   ILE   413      10.182 -25.463   5.837  1.00 92.35           O  
ATOM   3239  CG1 ILE   413      10.677 -23.272   2.060  1.00 90.74           C  
ATOM   3240  CG2 ILE   413       8.778 -24.755   2.814  1.00 90.85           C  
ATOM   3241  CD1 ILE   413       9.805 -22.046   1.824  1.00 87.97           C  
ATOM   3242  N   VAL   414       8.581 -23.992   6.354  1.00 94.75           N  
ATOM   3243  CA  VAL   414       7.899 -24.779   7.376  1.00 94.49           C  
ATOM   3244  C   VAL   414       6.683 -25.474   6.768  1.00 94.62           C  
ATOM   3245  CB  VAL   414       7.468 -23.902   8.573  1.00 92.16           C  
ATOM   3246  O   VAL   414       5.611 -24.875   6.652  1.00 93.48           O  
ATOM   3247  CG1 VAL   414       6.853 -24.760   9.677  1.00 79.13           C  
ATOM   3248  CG2 VAL   414       8.658 -23.109   9.109  1.00 78.66           C  
ATOM   3249  N   TYR   415       6.883 -26.714   6.347  1.00 97.07           N  
ATOM   3250  CA  TYR   415       5.866 -27.523   5.683  1.00 97.38           C  
ATOM   3251  C   TYR   415       5.956 -28.980   6.122  1.00 96.82           C  
ATOM   3252  CB  TYR   415       6.011 -27.427   4.161  1.00 97.12           C  
ATOM   3253  O   TYR   415       7.012 -29.605   6.007  1.00 95.77           O  
ATOM   3254  CG  TYR   415       5.031 -28.288   3.403  1.00 96.58           C  
ATOM   3255  CD1 TYR   415       3.687 -27.933   3.312  1.00 95.04           C  
ATOM   3256  CD2 TYR   415       5.446 -29.458   2.777  1.00 95.02           C  
ATOM   3257  CE1 TYR   415       2.779 -28.724   2.615  1.00 94.65           C  
ATOM   3258  CE2 TYR   415       4.547 -30.258   2.078  1.00 94.51           C  
ATOM   3259  OH  TYR   415       2.324 -30.670   1.312  1.00 91.97           O  
ATOM   3260  CZ  TYR   415       3.218 -29.883   2.002  1.00 94.23           C  
ATOM   3261  N   SER   416       4.760 -29.460   6.592  1.00 96.68           N  
ATOM   3262  CA  SER   416       4.714 -30.800   7.169  1.00 96.95           C  
ATOM   3263  C   SER   416       3.819 -31.724   6.350  1.00 96.86           C  
ATOM   3264  CB  SER   416       4.215 -30.744   8.614  1.00 96.16           C  
ATOM   3265  O   SER   416       3.569 -32.865   6.745  1.00 96.11           O  
ATOM   3266  OG  SER   416       2.943 -30.124   8.683  1.00 94.21           O  
ATOM   3267  N   GLY   417       3.192 -31.233   5.322  1.00 97.61           N  
ATOM   3268  CA  GLY   417       2.361 -32.030   4.433  1.00 97.70           C  
ATOM   3269  C   GLY   417       3.162 -32.972   3.553  1.00 97.79           C  
ATOM   3270  O   GLY   417       4.383 -32.842   3.446  1.00 97.46           O  
ATOM   3271  N   ALA   418       2.508 -33.991   2.804  1.00 97.35           N  
ATOM   3272  CA  ALA   418       3.145 -35.019   1.985  1.00 97.48           C  
ATOM   3273  C   ALA   418       3.511 -34.474   0.608  1.00 97.44           C  
ATOM   3274  CB  ALA   418       2.229 -36.233   1.847  1.00 96.80           C  
ATOM   3275  O   ALA   418       4.494 -34.909   0.003  1.00 97.13           O  
ATOM   3276  N   ASN   419       2.742 -33.515   0.077  1.00 98.24           N  
ATOM   3277  CA  ASN   419       2.921 -32.943  -1.253  1.00 98.39           C  
ATOM   3278  C   ASN   419       2.559 -31.461  -1.280  1.00 98.43           C  
ATOM   3279  CB  ASN   419       2.091 -33.712  -2.284  1.00 98.18           C  
ATOM   3280  O   ASN   419       1.381 -31.107  -1.366  1.00 98.28           O  
ATOM   3281  CG  ASN   419       2.357 -33.255  -3.705  1.00 97.19           C  
ATOM   3282  ND2 ASN   419       2.011 -34.096  -4.672  1.00 96.37           N  
ATOM   3283  OD1 ASN   419       2.869 -32.156  -3.931  1.00 96.30           O  
ATOM   3284  N   ILE   420       3.572 -30.508  -1.343  1.00 98.41           N  
ATOM   3285  CA  ILE   420       3.425 -29.061  -1.231  1.00 98.48           C  
ATOM   3286  C   ILE   420       2.678 -28.523  -2.450  1.00 98.50           C  
ATOM   3287  CB  ILE   420       4.796 -28.363  -1.092  1.00 98.20           C  
ATOM   3288  O   ILE   420       1.886 -27.584  -2.335  1.00 98.36           O  
ATOM   3289  CG1 ILE   420       4.607 -26.869  -0.801  1.00 94.21           C  
ATOM   3290  CG2 ILE   420       5.640 -28.572  -2.353  1.00 94.42           C  
ATOM   3291  CD1 ILE   420       5.895 -26.141  -0.443  1.00 89.80           C  
ATOM   3292  N   ALA   421       2.848 -29.076  -3.619  1.00 98.32           N  
ATOM   3293  CA  ALA   421       2.183 -28.594  -4.827  1.00 98.39           C  
ATOM   3294  C   ALA   421       0.688 -28.899  -4.789  1.00 98.40           C  
ATOM   3295  CB  ALA   421       2.819 -29.215  -6.068  1.00 98.10           C  
ATOM   3296  O   ALA   421      -0.132 -28.063  -5.174  1.00 98.27           O  
ATOM   3297  N   GLU   422       0.328 -30.039  -4.280  1.00 98.39           N  
ATOM   3298  CA  GLU   422      -1.061 -30.437  -4.069  1.00 98.42           C  
ATOM   3299  C   GLU   422      -1.737 -29.551  -3.027  1.00 98.43           C  
ATOM   3300  CB  GLU   422      -1.141 -31.905  -3.643  1.00 98.03           C  
ATOM   3301  O   GLU   422      -2.830 -29.031  -3.262  1.00 98.30           O  
ATOM   3302  CG  GLU   422      -2.564 -32.423  -3.486  1.00 92.94           C  
ATOM   3303  CD  GLU   422      -2.635 -33.927  -3.276  1.00 85.56           C  
ATOM   3304  OE1 GLU   422      -1.577 -34.561  -3.061  1.00 89.57           O  
ATOM   3305  OE2 GLU   422      -3.758 -34.477  -3.329  1.00 86.55           O  
ATOM   3306  N   ASP   423      -1.089 -29.299  -1.923  1.00 98.31           N  
ATOM   3307  CA  ASP   423      -1.659 -28.490  -0.850  1.00 98.36           C  
ATOM   3308  C   ASP   423      -1.754 -27.022  -1.260  1.00 98.34           C  
ATOM   3309  CB  ASP   423      -0.825 -28.626   0.426  1.00 98.23           C  
ATOM   3310  O   ASP   423      -2.727 -26.341  -0.928  1.00 98.18           O  
ATOM   3311  CG  ASP   423      -0.951 -29.994   1.074  1.00 97.36           C  
ATOM   3312  OD1 ASP   423      -1.889 -30.746   0.732  1.00 95.98           O  
ATOM   3313  OD2 ASP   423      -0.107 -30.322   1.935  1.00 95.88           O  
ATOM   3314  N   LEU   424      -0.797 -26.462  -2.053  1.00 97.99           N  
ATOM   3315  CA  LEU   424      -0.854 -25.127  -2.639  1.00 98.01           C  
ATOM   3316  C   LEU   424      -1.988 -25.026  -3.653  1.00 97.97           C  
ATOM   3317  CB  LEU   424       0.478 -24.779  -3.309  1.00 97.92           C  
ATOM   3318  O   LEU   424      -2.736 -24.045  -3.658  1.00 97.74           O  
ATOM   3319  CG  LEU   424       1.630 -24.406  -2.375  1.00 97.36           C  
ATOM   3320  CD1 LEU   424       2.927 -24.260  -3.165  1.00 96.25           C  
ATOM   3321  CD2 LEU   424       1.311 -23.121  -1.619  1.00 96.05           C  
ATOM   3322  N   LEU   425      -2.193 -26.079  -4.456  1.00 97.91           N  
ATOM   3323  CA  LEU   425      -3.307 -26.141  -5.395  1.00 97.91           C  
ATOM   3324  C   LEU   425      -4.642 -26.095  -4.660  1.00 97.85           C  
ATOM   3325  CB  LEU   425      -3.222 -27.413  -6.244  1.00 97.76           C  
ATOM   3326  O   LEU   425      -5.465 -25.213  -4.913  1.00 97.60           O  
ATOM   3327  CG  LEU   425      -4.384 -27.665  -7.206  1.00 97.05           C  
ATOM   3328  CD1 LEU   425      -4.521 -26.504  -8.186  1.00 96.05           C  
ATOM   3329  CD2 LEU   425      -4.186 -28.980  -7.952  1.00 95.92           C  
ATOM   3330  N   ALA   426      -4.803 -26.926  -3.662  1.00 97.72           N  
ATOM   3331  CA  ALA   426      -6.032 -26.981  -2.874  1.00 97.72           C  
ATOM   3332  C   ALA   426      -6.274 -25.663  -2.143  1.00 97.62           C  
ATOM   3333  CB  ALA   426      -5.975 -28.136  -1.877  1.00 97.51           C  
ATOM   3334  O   ALA   426      -7.415 -25.207  -2.033  1.00 97.37           O  
ATOM   3335  N   THR   427      -5.236 -25.021  -1.674  1.00 97.42           N  
ATOM   3336  CA  THR   427      -5.310 -23.715  -1.028  1.00 97.41           C  
ATOM   3337  C   THR   427      -5.704 -22.636  -2.032  1.00 97.35           C  
ATOM   3338  CB  THR   427      -3.970 -23.342  -0.368  1.00 97.22           C  
ATOM   3339  O   THR   427      -6.635 -21.866  -1.790  1.00 97.05           O  
ATOM   3340  CG2 THR   427      -4.028 -21.946   0.244  1.00 96.40           C  
ATOM   3341  OG1 THR   427      -3.671 -24.291   0.664  1.00 96.14           O  
ATOM   3342  N   TYR   428      -5.080 -22.590  -3.182  1.00 97.12           N  
ATOM   3343  CA  TYR   428      -5.377 -21.624  -4.233  1.00 97.15           C  
ATOM   3344  C   TYR   428      -6.817 -21.766  -4.713  1.00 96.96           C  
ATOM   3345  CB  TYR   428      -4.415 -21.798  -5.412  1.00 97.03           C  
ATOM   3346  O   TYR   428      -7.580 -20.798  -4.702  1.00 96.51           O  
ATOM   3347  CG  TYR   428      -4.733 -20.911  -6.591  1.00 96.56           C  
ATOM   3348  CD1 TYR   428      -4.297 -19.589  -6.631  1.00 95.57           C  
ATOM   3349  CD2 TYR   428      -5.470 -21.394  -7.668  1.00 95.36           C  
ATOM   3350  CE1 TYR   428      -4.589 -18.767  -7.715  1.00 94.51           C  
ATOM   3351  CE2 TYR   428      -5.768 -20.581  -8.757  1.00 94.43           C  
ATOM   3352  OH  TYR   428      -5.616 -18.463  -9.847  1.00 93.12           O  
ATOM   3353  CZ  TYR   428      -5.323 -19.272  -8.771  1.00 94.04           C  
ATOM   3354  N   GLU   429      -7.274 -22.990  -5.043  1.00 97.21           N  
ATOM   3355  CA  GLU   429      -8.622 -23.249  -5.541  1.00 97.23           C  
ATOM   3356  C   GLU   429      -9.677 -22.831  -4.521  1.00 97.01           C  
ATOM   3357  CB  GLU   429      -8.790 -24.728  -5.895  1.00 97.04           C  
ATOM   3358  O   GLU   429     -10.698 -22.242  -4.882  1.00 96.62           O  
ATOM   3359  CG  GLU   429      -8.071 -25.141  -7.171  1.00 96.11           C  
ATOM   3360  CD  GLU   429      -8.357 -26.576  -7.584  1.00 94.68           C  
ATOM   3361  OE1 GLU   429      -8.634 -27.418  -6.701  1.00 94.04           O  
ATOM   3362  OE2 GLU   429      -8.304 -26.860  -8.802  1.00 94.26           O  
ATOM   3363  N   ARG   430      -9.443 -23.083  -3.276  1.00 96.98           N  
ATOM   3364  CA  ARG   430     -10.341 -22.643  -2.212  1.00 96.91           C  
ATOM   3365  C   ARG   430     -10.407 -21.121  -2.146  1.00 96.47           C  
ATOM   3366  CB  ARG   430      -9.892 -23.207  -0.863  1.00 96.56           C  
ATOM   3367  O   ARG   430     -11.493 -20.539  -2.191  1.00 95.86           O  
ATOM   3368  CG  ARG   430     -10.800 -22.826   0.296  1.00 95.05           C  
ATOM   3369  CD  ARG   430     -10.313 -23.418   1.612  1.00 93.37           C  
ATOM   3370  NE  ARG   430      -9.065 -22.800   2.052  1.00 92.87           N  
ATOM   3371  NH1 ARG   430      -7.887 -24.783   2.179  1.00 88.40           N  
ATOM   3372  NH2 ARG   430      -6.864 -22.801   2.706  1.00 87.22           N  
ATOM   3373  CZ  ARG   430      -7.942 -23.463   2.311  1.00 89.44           C  
ATOM   3374  N   GLU   431      -9.244 -20.440  -2.009  1.00 96.29           N  
ATOM   3375  CA  GLU   431      -9.200 -18.988  -1.863  1.00 96.21           C  
ATOM   3376  C   GLU   431      -9.712 -18.291  -3.120  1.00 95.89           C  
ATOM   3377  CB  GLU   431      -7.777 -18.522  -1.546  1.00 95.69           C  
ATOM   3378  O   GLU   431     -10.463 -17.317  -3.034  1.00 95.12           O  
ATOM   3379  CG  GLU   431      -7.208 -19.112  -0.264  1.00 93.31           C  
ATOM   3380  CD  GLU   431      -8.081 -18.854   0.954  1.00 89.92           C  
ATOM   3381  OE1 GLU   431      -8.640 -17.741   1.075  1.00 89.11           O  
ATOM   3382  OE2 GLU   431      -8.205 -19.773   1.795  1.00 89.59           O  
ATOM   3383  N   ALA   432      -9.463 -18.828  -4.334  1.00 96.38           N  
ATOM   3384  CA  ALA   432      -9.910 -18.299  -5.620  1.00 96.31           C  
ATOM   3385  C   ALA   432     -11.428 -18.383  -5.749  1.00 95.90           C  
ATOM   3386  CB  ALA   432      -9.239 -19.051  -6.767  1.00 95.81           C  
ATOM   3387  O   ALA   432     -12.067 -17.453  -6.247  1.00 95.14           O  
ATOM   3388  N   ARG   433     -12.062 -19.450  -5.219  1.00 96.07           N  
ATOM   3389  CA  ARG   433     -13.512 -19.612  -5.189  1.00 95.78           C  
ATOM   3390  C   ARG   433     -14.154 -18.618  -4.228  1.00 94.65           C  
ATOM   3391  CB  ARG   433     -13.885 -21.042  -4.792  1.00 94.71           C  
ATOM   3392  O   ARG   433     -15.239 -18.098  -4.498  1.00 93.49           O  
ATOM   3393  CG  ARG   433     -15.376 -21.332  -4.866  1.00 89.73           C  
ATOM   3394  CD  ARG   433     -15.709 -22.715  -4.322  1.00 86.92           C  
ATOM   3395  NE  ARG   433     -14.928 -23.756  -4.984  1.00 85.43           N  
ATOM   3396  NH1 ARG   433     -16.260 -25.501  -4.265  1.00 81.38           N  
ATOM   3397  NH2 ARG   433     -14.430 -25.918  -5.581  1.00 79.13           N  
ATOM   3398  CZ  ARG   433     -15.208 -25.056  -4.942  1.00 79.58           C  
ATOM   3399  N   PHE   434     -13.500 -18.261  -3.126  1.00 95.72           N  
ATOM   3400  CA  PHE   434     -14.040 -17.347  -2.126  1.00 95.35           C  
ATOM   3401  C   PHE   434     -13.824 -15.898  -2.544  1.00 93.93           C  
ATOM   3402  CB  PHE   434     -13.395 -17.601  -0.760  1.00 94.16           C  
ATOM   3403  O   PHE   434     -14.554 -15.005  -2.108  1.00 91.64           O  
ATOM   3404  CG  PHE   434     -13.949 -18.801  -0.041  1.00 88.55           C  
ATOM   3405  CD1 PHE   434     -15.307 -18.896   0.239  1.00 82.25           C  
ATOM   3406  CD2 PHE   434     -13.111 -19.835   0.356  1.00 81.91           C  
ATOM   3407  CE1 PHE   434     -15.822 -20.006   0.904  1.00 80.99           C  
ATOM   3408  CE2 PHE   434     -13.618 -20.948   1.021  1.00 79.92           C  
ATOM   3409  CZ  PHE   434     -14.974 -21.031   1.295  1.00 79.93           C  
ATOM   3410  N   CYS   435     -12.805 -15.672  -3.409  1.00 94.76           N  
ATOM   3411  CA  CYS   435     -12.614 -14.351  -3.997  1.00 94.62           C  
ATOM   3412  C   CYS   435     -13.650 -14.081  -5.081  1.00 93.94           C  
ATOM   3413  CB  CYS   435     -11.207 -14.222  -4.580  1.00 93.66           C  
ATOM   3414  O   CYS   435     -13.387 -14.299  -6.265  1.00 92.12           O  
ATOM   3415  SG  CYS   435     -10.882 -12.621  -5.351  1.00 92.21           S  
ATOM   3416  N   GLN   436     -14.821 -13.620  -4.661  1.00 94.46           N  
ATOM   3417  CA  GLN   436     -15.888 -13.204  -5.566  1.00 94.48           C  
ATOM   3418  C   GLN   436     -16.067 -11.689  -5.545  1.00 93.60           C  
ATOM   3419  CB  GLN   436     -17.202 -13.894  -5.199  1.00 93.65           C  
ATOM   3420  O   GLN   436     -15.953 -11.060  -4.491  1.00 92.42           O  
ATOM   3421  CG  GLN   436     -17.183 -15.403  -5.403  1.00 90.89           C  
ATOM   3422  CD  GLN   436     -18.501 -16.061  -5.041  1.00 88.70           C  
ATOM   3423  NE2 GLN   436     -18.746 -17.243  -5.598  1.00 89.06           N  
ATOM   3424  OE1 GLN   436     -19.292 -15.513  -4.267  1.00 88.82           O  
ATOM   3425  N   PHE   437     -16.386 -11.172  -6.738  1.00 91.98           N  
ATOM   3426  CA  PHE   437     -16.781  -9.777  -6.889  1.00 92.17           C  
ATOM   3427  C   PHE   437     -17.881  -9.635  -7.934  1.00 91.97           C  
ATOM   3428  CB  PHE   437     -15.576  -8.914  -7.276  1.00 91.27           C  
ATOM   3429  O   PHE   437     -17.984 -10.455  -8.850  1.00 90.82           O  
ATOM   3430  CG  PHE   437     -14.967  -9.282  -8.602  1.00 89.38           C  
ATOM   3431  CD1 PHE   437     -14.051 -10.322  -8.698  1.00 86.27           C  
ATOM   3432  CD2 PHE   437     -15.312  -8.586  -9.754  1.00 86.54           C  
ATOM   3433  CE1 PHE   437     -13.487 -10.664  -9.925  1.00 85.54           C  
ATOM   3434  CE2 PHE   437     -14.752  -8.922 -10.983  1.00 85.57           C  
ATOM   3435  CZ  PHE   437     -13.839  -9.961 -11.066  1.00 84.17           C  
ATOM   3436  N   THR   438     -18.721  -8.699  -7.733  1.00 91.22           N  
ATOM   3437  CA  THR   438     -19.876  -8.455  -8.590  1.00 91.36           C  
ATOM   3438  C   THR   438     -19.798  -7.067  -9.219  1.00 90.69           C  
ATOM   3439  CB  THR   438     -21.193  -8.593  -7.804  1.00 90.40           C  
ATOM   3440  O   THR   438     -19.642  -6.068  -8.514  1.00 89.55           O  
ATOM   3441  CG2 THR   438     -22.399  -8.355  -8.707  1.00 87.26           C  
ATOM   3442  OG1 THR   438     -21.277  -9.912  -7.251  1.00 89.70           O  
ATOM   3443  N   TYR   439     -19.884  -7.001 -10.520  1.00 88.69           N  
ATOM   3444  CA  TYR   439     -20.014  -5.734 -11.230  1.00 88.63           C  
ATOM   3445  C   TYR   439     -21.356  -5.644 -11.946  1.00 88.16           C  
ATOM   3446  CB  TYR   439     -18.873  -5.563 -12.238  1.00 87.86           C  
ATOM   3447  O   TYR   439     -22.021  -6.661 -12.161  1.00 86.71           O  
ATOM   3448  CG  TYR   439     -18.969  -6.488 -13.426  1.00 87.34           C  
ATOM   3449  CD1 TYR   439     -18.404  -7.761 -13.390  1.00 85.70           C  
ATOM   3450  CD2 TYR   439     -19.624  -6.092 -14.587  1.00 85.85           C  
ATOM   3451  CE1 TYR   439     -18.489  -8.617 -14.484  1.00 84.96           C  
ATOM   3452  CE2 TYR   439     -19.715  -6.939 -15.687  1.00 85.15           C  
ATOM   3453  OH  TYR   439     -19.232  -9.040 -16.711  1.00 80.01           O  
ATOM   3454  CZ  TYR   439     -19.145  -8.198 -15.626  1.00 83.49           C  
ATOM   3455  N   ARG   440     -21.755  -4.475 -12.336  1.00 86.31           N  
ATOM   3456  CA  ARG   440     -22.962  -4.270 -13.130  1.00 85.77           C  
ATOM   3457  C   ARG   440     -22.632  -4.190 -14.617  1.00 85.67           C  
ATOM   3458  CB  ARG   440     -23.688  -2.998 -12.685  1.00 83.83           C  
ATOM   3459  O   ARG   440     -21.797  -3.384 -15.030  1.00 84.12           O  
ATOM   3460  CG  ARG   440     -24.262  -3.077 -11.279  1.00 77.93           C  
ATOM   3461  CD  ARG   440     -25.104  -1.854 -10.945  1.00 75.55           C  
ATOM   3462  NE  ARG   440     -25.695  -1.954  -9.614  1.00 68.79           N  
ATOM   3463  NH1 ARG   440     -27.195  -0.224  -9.923  1.00 59.20           N  
ATOM   3464  NH2 ARG   440     -27.139  -1.355  -7.930  1.00 55.91           N  
ATOM   3465  CZ  ARG   440     -26.675  -1.177  -9.159  1.00 67.21           C  
ATOM   3466  N   ASN   441     -23.324  -5.004 -15.371  1.00 84.52           N  
ATOM   3467  CA  ASN   441     -23.151  -4.934 -16.818  1.00 84.30           C  
ATOM   3468  C   ASN   441     -23.978  -3.806 -17.428  1.00 83.95           C  
ATOM   3469  CB  ASN   441     -23.515  -6.271 -17.467  1.00 83.32           C  
ATOM   3470  O   ASN   441     -24.722  -3.124 -16.721  1.00 82.37           O  
ATOM   3471  CG  ASN   441     -24.998  -6.576 -17.383  1.00 82.39           C  
ATOM   3472  ND2 ASN   441     -25.368  -7.812 -17.699  1.00 82.24           N  
ATOM   3473  OD1 ASN   441     -25.804  -5.708 -17.038  1.00 82.06           O  
ATOM   3474  N   SER   442     -23.963  -3.542 -18.656  1.00 81.16           N  
ATOM   3475  CA  SER   442     -24.586  -2.436 -19.377  1.00 80.72           C  
ATOM   3476  C   SER   442     -26.104  -2.583 -19.409  1.00 80.67           C  
ATOM   3477  CB  SER   442     -24.043  -2.354 -20.804  1.00 79.25           C  
ATOM   3478  O   SER   442     -26.825  -1.595 -19.564  1.00 78.49           O  
ATOM   3479  OG  SER   442     -24.179  -3.599 -21.467  1.00 72.71           O  
ATOM   3480  N   ALA   443     -26.573  -3.782 -19.176  1.00 80.14           N  
ATOM   3481  CA  ALA   443     -28.006  -4.055 -19.102  1.00 79.95           C  
ATOM   3482  C   ALA   443     -28.528  -3.873 -17.680  1.00 80.28           C  
ATOM   3483  CB  ALA   443     -28.305  -5.467 -19.599  1.00 78.74           C  
ATOM   3484  O   ALA   443     -29.703  -4.127 -17.405  1.00 79.35           O  
ATOM   3485  N   GLY   444     -27.681  -3.517 -16.771  1.00 81.29           N  
ATOM   3486  CA  GLY   444     -28.014  -3.302 -15.372  1.00 81.49           C  
ATOM   3487  C   GLY   444     -28.038  -4.583 -14.560  1.00 82.16           C  
ATOM   3488  O   GLY   444     -28.303  -4.557 -13.357  1.00 81.63           O  
ATOM   3489  N   GLY   445     -27.789  -5.708 -15.126  1.00 84.46           N  
ATOM   3490  CA  GLY   445     -27.649  -6.988 -14.451  1.00 84.67           C  
ATOM   3491  C   GLY   445     -26.369  -7.100 -13.644  1.00 85.22           C  
ATOM   3492  O   GLY   445     -25.360  -6.476 -13.981  1.00 84.59           O  
ATOM   3493  N   SER   446     -26.374  -7.913 -12.585  1.00 88.44           N  
ATOM   3494  CA  SER   446     -25.186  -8.218 -11.793  1.00 88.72           C  
ATOM   3495  C   SER   446     -24.435  -9.417 -12.362  1.00 88.65           C  
ATOM   3496  CB  SER   446     -25.568  -8.489 -10.337  1.00 87.18           C  
ATOM   3497  O   SER   446     -25.014 -10.490 -12.541  1.00 87.69           O  
ATOM   3498  OG  SER   446     -26.118  -7.328  -9.738  1.00 83.66           O  
ATOM   3499  N   VAL   447     -23.234  -9.273 -12.657  1.00 88.98           N  
ATOM   3500  CA  VAL   447     -22.327 -10.345 -13.054  1.00 89.39           C  
ATOM   3501  C   VAL   447     -21.309 -10.597 -11.945  1.00 89.85           C  
ATOM   3502  CB  VAL   447     -21.603 -10.014 -14.378  1.00 88.65           C  
ATOM   3503  O   VAL   447     -20.539  -9.703 -11.585  1.00 89.46           O  
ATOM   3504  CG1 VAL   447     -20.699 -11.170 -14.802  1.00 86.86           C  
ATOM   3505  CG2 VAL   447     -22.617  -9.694 -15.475  1.00 86.45           C  
ATOM   3506  N   THR   448     -21.292 -11.767 -11.425  1.00 92.18           N  
ATOM   3507  CA  THR   448     -20.319 -12.205 -10.430  1.00 92.48           C  
ATOM   3508  C   THR   448     -19.232 -13.059 -11.076  1.00 92.23           C  
ATOM   3509  CB  THR   448     -20.997 -13.002  -9.299  1.00 91.66           C  
ATOM   3510  O   THR   448     -19.531 -14.004 -11.809  1.00 91.53           O  
ATOM   3511  CG2 THR   448     -19.986 -13.411  -8.233  1.00 89.29           C  
ATOM   3512  OG1 THR   448     -22.012 -12.191  -8.694  1.00 90.96           O  
ATOM   3513  N   LEU   449     -18.044 -12.677 -10.814  1.00 92.43           N  
ATOM   3514  CA  LEU   449     -16.863 -13.446 -11.192  1.00 92.78           C  
ATOM   3515  C   LEU   449     -16.086 -13.891  -9.958  1.00 92.87           C  
ATOM   3516  CB  LEU   449     -15.957 -12.620 -12.110  1.00 92.14           C  
ATOM   3517  O   LEU   449     -15.982 -13.144  -8.982  1.00 92.38           O  
ATOM   3518  CG  LEU   449     -16.597 -12.085 -13.392  1.00 90.49           C  
ATOM   3519  CD1 LEU   449     -15.585 -11.271 -14.190  1.00 88.07           C  
ATOM   3520  CD2 LEU   449     -17.150 -13.232 -14.232  1.00 88.09           C  
ATOM   3521  N   ASN   450     -15.506 -15.049 -10.007  1.00 94.73           N  
ATOM   3522  CA  ASN   450     -14.483 -15.460  -9.052  1.00 94.87           C  
ATOM   3523  C   ASN   450     -13.080 -15.156  -9.568  1.00 94.89           C  
ATOM   3524  CB  ASN   450     -14.619 -16.949  -8.728  1.00 94.21           C  
ATOM   3525  O   ASN   450     -12.919 -14.638 -10.675  1.00 94.33           O  
ATOM   3526  CG  ASN   450     -14.307 -17.837  -9.917  1.00 92.31           C  
ATOM   3527  ND2 ASN   450     -15.222 -18.746 -10.234  1.00 91.45           N  
ATOM   3528  OD1 ASN   450     -13.253 -17.707 -10.545  1.00 90.34           O  
ATOM   3529  N   LEU   451     -12.055 -15.408  -8.823  1.00 94.77           N  
ATOM   3530  CA  LEU   451     -10.683 -15.037  -9.153  1.00 94.84           C  
ATOM   3531  C   LEU   451     -10.218 -15.745 -10.421  1.00 94.66           C  
ATOM   3532  CB  LEU   451      -9.743 -15.373  -7.992  1.00 94.10           C  
ATOM   3533  O   LEU   451      -9.492 -15.164 -11.231  1.00 93.98           O  
ATOM   3534  CG  LEU   451      -8.278 -14.970  -8.168  1.00 91.18           C  
ATOM   3535  CD1 LEU   451      -8.147 -13.451  -8.208  1.00 86.56           C  
ATOM   3536  CD2 LEU   451      -7.424 -15.556  -7.049  1.00 86.17           C  
ATOM   3537  N   GLU   452     -10.633 -17.008 -10.648  1.00 93.88           N  
ATOM   3538  CA  GLU   452     -10.208 -17.778 -11.813  1.00 93.90           C  
ATOM   3539  C   GLU   452     -10.873 -17.264 -13.087  1.00 93.27           C  
ATOM   3540  CB  GLU   452     -10.521 -19.264 -11.619  1.00 92.84           C  
ATOM   3541  O   GLU   452     -10.216 -17.112 -14.119  1.00 92.21           O  
ATOM   3542  CG  GLU   452     -10.092 -20.140 -12.787  1.00 88.98           C  
ATOM   3543  CD  GLU   452      -8.622 -19.990 -13.142  1.00 85.63           C  
ATOM   3544  OE1 GLU   452      -7.843 -19.484 -12.302  1.00 85.66           O  
ATOM   3545  OE2 GLU   452      -8.245 -20.380 -14.269  1.00 85.22           O  
ATOM   3546  N   GLU   453     -12.090 -16.878 -13.030  1.00 92.04           N  
ATOM   3547  CA  GLU   453     -12.775 -16.222 -14.139  1.00 92.06           C  
ATOM   3548  C   GLU   453     -12.153 -14.862 -14.445  1.00 91.68           C  
ATOM   3549  CB  GLU   453     -14.266 -16.062 -13.832  1.00 91.38           C  
ATOM   3550  O   GLU   453     -11.938 -14.519 -15.609  1.00 90.88           O  
ATOM   3551  CG  GLU   453     -15.033 -17.376 -13.806  1.00 89.54           C  
ATOM   3552  CD  GLU   453     -16.421 -17.248 -13.198  1.00 88.13           C  
ATOM   3553  OE1 GLU   453     -16.571 -16.549 -12.170  1.00 87.08           O  
ATOM   3554  OE2 GLU   453     -17.365 -17.853 -13.753  1.00 87.29           O  
ATOM   3555  N   ALA   454     -11.748 -14.114 -13.473  1.00 91.30           N  
ATOM   3556  CA  ALA   454     -11.043 -12.846 -13.638  1.00 91.10           C  
ATOM   3557  C   ALA   454      -9.673 -13.060 -14.277  1.00 90.74           C  
ATOM   3558  CB  ALA   454     -10.894 -12.140 -12.292  1.00 90.31           C  
ATOM   3559  O   ALA   454      -9.292 -12.336 -15.200  1.00 89.75           O  
ATOM   3560  N   ARG   455      -8.920 -14.069 -13.849  1.00 90.24           N  
ATOM   3561  CA  ARG   455      -7.621 -14.440 -14.399  1.00 89.94           C  
ATOM   3562  C   ARG   455      -7.722 -14.733 -15.892  1.00 89.15           C  
ATOM   3563  CB  ARG   455      -7.052 -15.655 -13.664  1.00 89.61           C  
ATOM   3564  O   ARG   455      -6.881 -14.289 -16.676  1.00 87.84           O  
ATOM   3565  CG  ARG   455      -5.626 -16.003 -14.059  1.00 89.41           C  
ATOM   3566  CD  ARG   455      -5.261 -17.426 -13.660  1.00 88.28           C  
ATOM   3567  NE  ARG   455      -6.067 -18.410 -14.377  1.00 86.58           N  
ATOM   3568  NH1 ARG   455      -5.028 -18.085 -16.414  1.00 83.48           N  
ATOM   3569  NH2 ARG   455      -6.725 -19.613 -16.219  1.00 83.11           N  
ATOM   3570  CZ  ARG   455      -5.938 -18.700 -15.668  1.00 86.52           C  
ATOM   3571  N   GLN   456      -8.766 -15.389 -16.339  1.00 88.18           N  
ATOM   3572  CA  GLN   456      -8.989 -15.771 -17.729  1.00 87.77           C  
ATOM   3573  C   GLN   456      -9.279 -14.550 -18.596  1.00 86.99           C  
ATOM   3574  CB  GLN   456     -10.139 -16.774 -17.833  1.00 86.79           C  
ATOM   3575  O   GLN   456      -9.080 -14.583 -19.812  1.00 85.23           O  
ATOM   3576  CG  GLN   456      -9.808 -18.149 -17.268  1.00 84.29           C  
ATOM   3577  CD  GLN   456     -11.009 -19.077 -17.241  1.00 82.29           C  
ATOM   3578  NE2 GLN   456     -10.896 -20.171 -16.497  1.00 79.71           N  
ATOM   3579  OE1 GLN   456     -12.030 -18.811 -17.883  1.00 80.55           O  
ATOM   3580  N   ARG   457      -9.631 -13.427 -17.969  1.00 85.85           N  
ATOM   3581  CA  ARG   457     -10.048 -12.206 -18.650  1.00 85.79           C  
ATOM   3582  C   ARG   457      -9.007 -11.104 -18.485  1.00 85.37           C  
ATOM   3583  CB  ARG   457     -11.403 -11.730 -18.121  1.00 85.07           C  
ATOM   3584  O   ARG   457      -9.076 -10.072 -19.155  1.00 84.25           O  
ATOM   3585  CG  ARG   457     -12.545 -12.696 -18.392  1.00 85.16           C  
ATOM   3586  CD  ARG   457     -13.865 -12.179 -17.839  1.00 84.36           C  
ATOM   3587  NE  ARG   457     -14.946 -13.141 -18.035  1.00 81.31           N  
ATOM   3588  NH1 ARG   457     -16.637 -11.570 -17.961  1.00 80.45           N  
ATOM   3589  NH2 ARG   457     -17.138 -13.785 -18.272  1.00 80.09           N  
ATOM   3590  CZ  ARG   457     -16.238 -12.830 -18.089  1.00 81.52           C  
ATOM   3591  N   VAL   458      -8.026 -11.292 -17.693  1.00 82.00           N  
ATOM   3592  CA  VAL   458      -7.216 -10.226 -17.113  1.00 81.42           C  
ATOM   3593  C   VAL   458      -6.437  -9.511 -18.214  1.00 81.17           C  
ATOM   3594  CB  VAL   458      -6.246 -10.770 -16.040  1.00 80.31           C  
ATOM   3595  O   VAL   458      -6.243  -8.294 -18.157  1.00 78.91           O  
ATOM   3596  CG1 VAL   458      -5.153 -11.622 -16.683  1.00 77.15           C  
ATOM   3597  CG2 VAL   458      -5.632  -9.619 -15.245  1.00 77.02           C  
ATOM   3598  N   PHE   459      -6.109 -10.175 -19.230  1.00 77.34           N  
ATOM   3599  CA  PHE   459      -5.334  -9.596 -20.321  1.00 76.82           C  
ATOM   3600  C   PHE   459      -6.253  -9.060 -21.413  1.00 76.78           C  
ATOM   3601  CB  PHE   459      -4.371 -10.634 -20.908  1.00 75.38           C  
ATOM   3602  O   PHE   459      -5.791  -8.434 -22.369  1.00 74.28           O  
ATOM   3603  CG  PHE   459      -3.247 -11.010 -19.982  1.00 73.16           C  
ATOM   3604  CD1 PHE   459      -2.127 -10.197 -19.859  1.00 71.25           C  
ATOM   3605  CD2 PHE   459      -3.309 -12.179 -19.234  1.00 71.42           C  
ATOM   3606  CE1 PHE   459      -1.084 -10.543 -19.002  1.00 68.38           C  
ATOM   3607  CE2 PHE   459      -2.271 -12.531 -18.376  1.00 68.58           C  
ATOM   3608  CZ  PHE   459      -1.160 -11.712 -18.262  1.00 65.58           C  
ATOM   3609  N   ASP   460      -7.583  -9.169 -21.228  1.00 79.40           N  
ATOM   3610  CA  ASP   460      -8.609  -8.637 -22.120  1.00 79.26           C  
ATOM   3611  C   ASP   460      -9.336  -7.458 -21.479  1.00 79.54           C  
ATOM   3612  CB  ASP   460      -9.611  -9.731 -22.498  1.00 78.12           C  
ATOM   3613  O   ASP   460     -10.148  -6.795 -22.128  1.00 78.10           O  
ATOM   3614  CG  ASP   460      -8.997 -10.829 -23.349  1.00 75.93           C  
ATOM   3615  OD1 ASP   460      -8.379 -10.520 -24.390  1.00 74.60           O  
ATOM   3616  OD2 ASP   460      -9.135 -12.014 -22.975  1.00 73.27           O  
ATOM   3617  N   ILE   461      -9.005  -7.130 -20.307  1.00 81.14           N  
ATOM   3618  CA  ILE   461      -9.622  -5.998 -19.625  1.00 80.87           C  
ATOM   3619  C   ILE   461      -9.233  -4.698 -20.326  1.00 80.80           C  
ATOM   3620  CB  ILE   461      -9.214  -5.945 -18.135  1.00 79.65           C  
ATOM   3621  O   ILE   461      -8.050  -4.445 -20.566  1.00 79.27           O  
ATOM   3622  CG1 ILE   461      -9.790  -7.150 -17.381  1.00 75.75           C  
ATOM   3623  CG2 ILE   461      -9.672  -4.630 -17.496  1.00 76.02           C  
ATOM   3624  CD1 ILE   461      -9.305  -7.269 -15.943  1.00 74.43           C  
ATOM   3625  N   SER   462     -10.216  -3.854 -20.555  1.00 80.14           N  
ATOM   3626  CA  SER   462      -9.978  -2.519 -21.095  1.00 79.91           C  
ATOM   3627  C   SER   462      -9.602  -1.535 -19.992  1.00 79.97           C  
ATOM   3628  CB  SER   462     -11.214  -2.014 -21.841  1.00 78.78           C  
ATOM   3629  O   SER   462     -10.273  -1.466 -18.960  1.00 78.13           O  
ATOM   3630  OG  SER   462     -11.024  -0.681 -22.284  1.00 76.55           O  
ATOM   3631  N   PHE   463      -8.519  -0.739 -20.129  1.00 73.22           N  
ATOM   3632  CA  PHE   463      -8.159   0.352 -19.232  1.00 72.81           C  
ATOM   3633  C   PHE   463      -8.867   1.640 -19.636  1.00 73.38           C  
ATOM   3634  CB  PHE   463      -6.642   0.567 -19.226  1.00 71.04           C  
ATOM   3635  O   PHE   463      -8.758   2.657 -18.947  1.00 70.51           O  
ATOM   3636  CG  PHE   463      -6.061   0.831 -20.588  1.00 66.67           C  
ATOM   3637  CD1 PHE   463      -5.433  -0.185 -21.300  1.00 61.97           C  
ATOM   3638  CD2 PHE   463      -6.142   2.095 -21.158  1.00 62.61           C  
ATOM   3639  CE1 PHE   463      -4.894   0.057 -22.561  1.00 57.93           C  
ATOM   3640  CE2 PHE   463      -5.605   2.344 -22.418  1.00 60.02           C  
ATOM   3641  CZ  PHE   463      -4.981   1.324 -23.117  1.00 57.46           C  
ATOM   3642  N   ASP   464      -9.546   1.618 -20.729  1.00 78.37           N  
ATOM   3643  CA  ASP   464     -10.267   2.771 -21.259  1.00 78.31           C  
ATOM   3644  C   ASP   464     -11.608   2.954 -20.550  1.00 79.00           C  
ATOM   3645  CB  ASP   464     -10.485   2.622 -22.766  1.00 77.19           C  
ATOM   3646  O   ASP   464     -12.478   2.085 -20.624  1.00 78.07           O  
ATOM   3647  CG  ASP   464     -11.224   3.799 -23.378  1.00 74.84           C  
ATOM   3648  OD1 ASP   464     -11.610   4.729 -22.637  1.00 73.62           O  
ATOM   3649  OD2 ASP   464     -11.424   3.795 -24.612  1.00 72.18           O  
ATOM   3650  N   PRO   465     -11.777   4.101 -19.895  1.00 79.62           N  
ATOM   3651  CA  PRO   465     -13.020   4.303 -19.146  1.00 79.77           C  
ATOM   3652  C   PRO   465     -14.226   4.531 -20.055  1.00 80.07           C  
ATOM   3653  CB  PRO   465     -12.726   5.547 -18.305  1.00 78.38           C  
ATOM   3654  O   PRO   465     -15.370   4.442 -19.602  1.00 78.60           O  
ATOM   3655  CG  PRO   465     -11.727   6.321 -19.104  1.00 77.31           C  
ATOM   3656  CD  PRO   465     -10.823   5.349 -19.806  1.00 76.49           C  
ATOM   3657  N   TYR   466     -14.004   4.829 -21.330  1.00 80.30           N  
ATOM   3658  CA  TYR   466     -15.058   5.202 -22.268  1.00 80.19           C  
ATOM   3659  C   TYR   466     -15.694   3.966 -22.892  1.00 79.93           C  
ATOM   3660  CB  TYR   466     -14.502   6.114 -23.366  1.00 79.07           C  
ATOM   3661  O   TYR   466     -16.693   4.070 -23.609  1.00 77.64           O  
ATOM   3662  CG  TYR   466     -13.862   7.376 -22.840  1.00 78.86           C  
ATOM   3663  CD1 TYR   466     -14.627   8.509 -22.573  1.00 77.40           C  
ATOM   3664  CD2 TYR   466     -12.492   7.439 -22.611  1.00 77.89           C  
ATOM   3665  CE1 TYR   466     -14.041   9.675 -22.091  1.00 76.34           C  
ATOM   3666  CE2 TYR   466     -11.895   8.599 -22.129  1.00 76.78           C  
ATOM   3667  OH  TYR   466     -12.092  10.862 -21.394  1.00 72.45           O  
ATOM   3668  CZ  TYR   466     -12.677   9.710 -21.872  1.00 72.27           C  
ATOM   3669  N   HIS   467     -15.227   2.719 -22.542  1.00 79.62           N  
ATOM   3670  CA  HIS   467     -15.805   1.470 -23.027  1.00 79.52           C  
ATOM   3671  C   HIS   467     -17.058   1.101 -22.240  1.00 80.18           C  
ATOM   3672  CB  HIS   467     -14.780   0.338 -22.943  1.00 77.98           C  
ATOM   3673  O   HIS   467     -17.222   1.522 -21.093  1.00 78.37           O  
ATOM   3674  CG  HIS   467     -13.727   0.402 -24.004  1.00 73.39           C  
ATOM   3675  CD2 HIS   467     -13.802   0.746 -25.311  1.00 69.00           C  
ATOM   3676  ND1 HIS   467     -12.408   0.084 -23.763  1.00 64.69           N  
ATOM   3677  CE1 HIS   467     -11.715   0.231 -24.880  1.00 67.35           C  
ATOM   3678  NE2 HIS   467     -12.537   0.632 -25.834  1.00 63.89           N  
ATOM   3679  N   CYS   468     -17.763   0.287 -22.938  1.00 80.40           N  
ATOM   3680  CA  CYS   468     -18.857  -0.294 -22.168  1.00 80.54           C  
ATOM   3681  C   CYS   468     -18.326  -1.205 -21.068  1.00 81.50           C  
ATOM   3682  CB  CYS   468     -19.799  -1.077 -23.082  1.00 78.42           C  
ATOM   3683  O   CYS   468     -17.205  -1.708 -21.160  1.00 79.70           O  
ATOM   3684  SG  CYS   468     -19.005  -2.456 -23.936  1.00 73.57           S  
ATOM   3685  N   VAL   469     -19.028  -1.462 -20.111  1.00 84.09           N  
ATOM   3686  CA  VAL   469     -18.652  -2.092 -18.850  1.00 84.32           C  
ATOM   3687  C   VAL   469     -18.159  -3.514 -19.108  1.00 85.12           C  
ATOM   3688  CB  VAL   469     -19.830  -2.109 -17.851  1.00 82.64           C  
ATOM   3689  O   VAL   469     -17.165  -3.949 -18.523  1.00 84.48           O  
ATOM   3690  CG1 VAL   469     -20.955  -3.010 -18.358  1.00 75.18           C  
ATOM   3691  CG2 VAL   469     -19.355  -2.567 -16.473  1.00 74.36           C  
ATOM   3692  N   GLU   470     -18.794  -4.263 -20.053  1.00 85.18           N  
ATOM   3693  CA  GLU   470     -18.424  -5.638 -20.375  1.00 85.23           C  
ATOM   3694  C   GLU   470     -17.003  -5.712 -20.926  1.00 85.28           C  
ATOM   3695  CB  GLU   470     -19.410  -6.239 -21.380  1.00 84.81           C  
ATOM   3696  O   GLU   470     -16.204  -6.543 -20.488  1.00 84.43           O  
ATOM   3697  CG  GLU   470     -20.817  -6.417 -20.829  1.00 85.22           C  
ATOM   3698  CD  GLU   470     -21.664  -5.158 -20.927  1.00 84.54           C  
ATOM   3699  OE1 GLU   470     -21.123  -4.090 -21.293  1.00 82.95           O  
ATOM   3700  OE2 GLU   470     -22.878  -5.241 -20.635  1.00 82.40           O  
ATOM   3701  N   LEU   471     -16.606  -4.758 -21.808  1.00 82.49           N  
ATOM   3702  CA  LEU   471     -15.263  -4.667 -22.372  1.00 82.28           C  
ATOM   3703  C   LEU   471     -14.257  -4.234 -21.311  1.00 82.61           C  
ATOM   3704  CB  LEU   471     -15.240  -3.684 -23.545  1.00 81.29           C  
ATOM   3705  O   LEU   471     -13.128  -4.728 -21.282  1.00 81.58           O  
ATOM   3706  CG  LEU   471     -15.974  -4.125 -24.813  1.00 78.94           C  
ATOM   3707  CD1 LEU   471     -15.931  -3.018 -25.862  1.00 76.72           C  
ATOM   3708  CD2 LEU   471     -15.369  -5.412 -25.362  1.00 76.92           C  
ATOM   3709  N   ARG   472     -14.728  -3.504 -20.359  1.00 83.78           N  
ATOM   3710  CA  ARG   472     -13.876  -3.110 -19.242  1.00 83.82           C  
ATOM   3711  C   ARG   472     -13.534  -4.309 -18.364  1.00 84.17           C  
ATOM   3712  CB  ARG   472     -14.555  -2.024 -18.404  1.00 82.66           C  
ATOM   3713  O   ARG   472     -12.483  -4.335 -17.721  1.00 83.42           O  
ATOM   3714  CG  ARG   472     -14.707  -0.694 -19.125  1.00 79.70           C  
ATOM   3715  CD  ARG   472     -15.304   0.374 -18.220  1.00 78.03           C  
ATOM   3716  NE  ARG   472     -14.341   0.838 -17.225  1.00 71.91           N  
ATOM   3717  NH1 ARG   472     -15.761   2.389 -16.270  1.00 65.72           N  
ATOM   3718  NH2 ARG   472     -13.631   2.129 -15.463  1.00 64.91           N  
ATOM   3719  CZ  ARG   472     -14.580   1.784 -16.322  1.00 71.43           C  
ATOM   3720  N   TRP   473     -14.353  -5.325 -18.447  1.00 87.05           N  
ATOM   3721  CA  TRP   473     -14.148  -6.537 -17.661  1.00 87.43           C  
ATOM   3722  C   TRP   473     -13.692  -7.691 -18.548  1.00 87.02           C  
ATOM   3723  CB  TRP   473     -15.432  -6.923 -16.921  1.00 86.22           C  
ATOM   3724  O   TRP   473     -13.715  -8.851 -18.130  1.00 85.48           O  
ATOM   3725  CG  TRP   473     -15.700  -6.100 -15.697  1.00 83.18           C  
ATOM   3726  CD1 TRP   473     -16.654  -5.133 -15.546  1.00 79.03           C  
ATOM   3727  CD2 TRP   473     -14.999  -6.170 -14.451  1.00 80.22           C  
ATOM   3728  CE2 TRP   473     -15.584  -5.216 -13.589  1.00 82.71           C  
ATOM   3729  CE3 TRP   473     -13.933  -6.948 -13.979  1.00 83.55           C  
ATOM   3730  NE1 TRP   473     -16.590  -4.598 -14.280  1.00 82.67           N  
ATOM   3731  CH2 TRP   473     -14.092  -5.794 -11.844  1.00 79.36           C  
ATOM   3732  CZ2 TRP   473     -15.136  -5.019 -12.280  1.00 80.58           C  
ATOM   3733  CZ3 TRP   473     -13.490  -6.751 -12.677  1.00 80.77           C  
ATOM   3734  N   GLY   474     -13.343  -7.395 -19.744  1.00 84.73           N  
ATOM   3735  CA  GLY   474     -12.760  -8.365 -20.658  1.00 84.71           C  
ATOM   3736  C   GLY   474     -13.745  -9.427 -21.109  1.00 84.67           C  
ATOM   3737  O   GLY   474     -13.360 -10.570 -21.363  1.00 83.25           O  
ATOM   3738  N   ALA   475     -15.052  -9.137 -21.114  1.00 83.93           N  
ATOM   3739  CA  ALA   475     -16.070 -10.018 -21.682  1.00 83.59           C  
ATOM   3740  C   ALA   475     -15.782 -10.312 -23.152  1.00 83.23           C  
ATOM   3741  CB  ALA   475     -17.456  -9.397 -21.529  1.00 82.45           C  
ATOM   3742  O   ALA   475     -15.335  -9.432 -23.891  1.00 81.41           O  
ATOM   3743  N   LYS   476     -16.059 -11.652 -23.572  1.00 78.49           N  
ATOM   3744  CA  LYS   476     -15.676 -12.122 -24.900  1.00 77.69           C  
ATOM   3745  C   LYS   476     -16.889 -12.628 -25.675  1.00 77.24           C  
ATOM   3746  CB  LYS   476     -14.623 -13.227 -24.795  1.00 75.68           C  
ATOM   3747  O   LYS   476     -16.888 -12.629 -26.908  1.00 73.86           O  
ATOM   3748  CG  LYS   476     -13.283 -12.755 -24.250  1.00 72.03           C  
ATOM   3749  CD  LYS   476     -12.248 -13.873 -24.265  1.00 70.03           C  
ATOM   3750  CE  LYS   476     -10.911 -13.406 -23.705  1.00 62.98           C  
ATOM   3751  NZ  LYS   476      -9.900 -14.505 -23.696  1.00 58.29           N  
ATOM   3752  N   SER   477     -17.816 -13.125 -24.924  1.00 76.52           N  
ATOM   3753  CA  SER   477     -18.882 -13.784 -25.671  1.00 76.33           C  
ATOM   3754  C   SER   477     -19.920 -12.778 -26.158  1.00 76.84           C  
ATOM   3755  CB  SER   477     -19.560 -14.852 -24.811  1.00 74.48           C  
ATOM   3756  O   SER   477     -20.191 -11.783 -25.483  1.00 75.06           O  
ATOM   3757  OG  SER   477     -20.330 -14.254 -23.783  1.00 72.51           O  
ATOM   3758  N   PRO   478     -20.454 -12.948 -27.371  1.00 73.48           N  
ATOM   3759  CA  PRO   478     -21.521 -12.061 -27.842  1.00 72.64           C  
ATOM   3760  C   PRO   478     -22.633 -11.878 -26.812  1.00 73.47           C  
ATOM   3761  CB  PRO   478     -22.046 -12.773 -29.091  1.00 71.19           C  
ATOM   3762  O   PRO   478     -23.228 -10.801 -26.725  1.00 71.47           O  
ATOM   3763  CG  PRO   478     -20.869 -13.523 -29.626  1.00 70.18           C  
ATOM   3764  CD  PRO   478     -20.073 -14.052 -28.467  1.00 70.09           C  
ATOM   3765  N   GLN   479     -22.791 -12.864 -26.054  1.00 75.32           N  
ATOM   3766  CA  GLN   479     -23.850 -12.859 -25.051  1.00 75.40           C  
ATOM   3767  C   GLN   479     -23.521 -11.903 -23.908  1.00 75.11           C  
ATOM   3768  CB  GLN   479     -24.080 -14.270 -24.506  1.00 72.60           C  
ATOM   3769  O   GLN   479     -24.413 -11.253 -23.359  1.00 72.55           O  
ATOM   3770  CG  GLN   479     -24.618 -15.249 -25.541  1.00 68.90           C  
ATOM   3771  CD  GLN   479     -23.549 -15.731 -26.503  1.00 67.18           C  
ATOM   3772  NE2 GLN   479     -23.975 -16.316 -27.618  1.00 59.54           N  
ATOM   3773  OE1 GLN   479     -22.350 -15.578 -26.248  1.00 67.43           O  
ATOM   3774  N   GLU   480     -22.270 -11.702 -23.593  1.00 77.85           N  
ATOM   3775  CA  GLU   480     -21.840 -10.825 -22.509  1.00 77.68           C  
ATOM   3776  C   GLU   480     -21.796  -9.368 -22.961  1.00 77.30           C  
ATOM   3777  CB  GLU   480     -20.467 -11.254 -21.983  1.00 75.85           C  
ATOM   3778  O   GLU   480     -22.087  -8.461 -22.180  1.00 74.57           O  
ATOM   3779  CG  GLU   480     -20.491 -12.552 -21.189  1.00 73.15           C  
ATOM   3780  CD  GLU   480     -19.111 -13.006 -20.740  1.00 71.52           C  
ATOM   3781  OE1 GLU   480     -18.150 -12.906 -21.537  1.00 71.28           O  
ATOM   3782  OE2 GLU   480     -18.990 -13.466 -19.583  1.00 67.41           O  
ATOM   3783  N   LEU   481     -21.512  -9.210 -24.070  1.00 75.31           N  
ATOM   3784  CA  LEU   481     -21.336  -7.867 -24.613  1.00 74.38           C  
ATOM   3785  C   LEU   481     -22.685  -7.199 -24.858  1.00 74.11           C  
ATOM   3786  CB  LEU   481     -20.534  -7.917 -25.916  1.00 72.52           C  
ATOM   3787  O   LEU   481     -22.772  -5.970 -24.919  1.00 70.75           O  
ATOM   3788  CG  LEU   481     -19.047  -8.251 -25.785  1.00 71.50           C  
ATOM   3789  CD1 LEU   481     -18.420  -8.429 -27.163  1.00 70.55           C  
ATOM   3790  CD2 LEU   481     -18.322  -7.165 -24.998  1.00 71.10           C  
ATOM   3791  N   ALA   482     -23.840  -7.969 -24.636  1.00 63.69           N  
ATOM   3792  CA  ALA   482     -25.261  -7.757 -24.899  1.00 62.77           C  
ATOM   3793  C   ALA   482     -25.497  -6.417 -25.588  1.00 63.20           C  
ATOM   3794  CB  ALA   482     -26.059  -7.832 -23.599  1.00 56.47           C  
ATOM   3795  O   ALA   482     -26.035  -6.368 -26.697  1.00 58.07           O  
ATOM   3796  N   THR   483     -25.084  -5.222 -24.878  1.00 65.25           N  
ATOM   3797  CA  THR   483     -25.429  -3.837 -25.179  1.00 64.68           C  
ATOM   3798  C   THR   483     -24.212  -3.077 -25.697  1.00 64.99           C  
ATOM   3799  CB  THR   483     -25.996  -3.120 -23.939  1.00 59.88           C  
ATOM   3800  O   THR   483     -24.322  -1.917 -26.099  1.00 60.78           O  
ATOM   3801  CG2 THR   483     -27.338  -3.714 -23.525  1.00 53.37           C  
ATOM   3802  OG1 THR   483     -25.071  -3.254 -22.853  1.00 55.97           O  
ATOM   3803  N   CYS   484     -23.067  -3.718 -25.775  1.00 72.89           N  
ATOM   3804  CA  CYS   484     -21.861  -3.041 -26.237  1.00 72.80           C  
ATOM   3805  C   CYS   484     -21.630  -3.293 -27.722  1.00 72.44           C  
ATOM   3806  CB  CYS   484     -20.645  -3.506 -25.436  1.00 68.68           C  
ATOM   3807  O   CYS   484     -20.671  -2.779 -28.301  1.00 67.35           O  
ATOM   3808  SG  CYS   484     -19.309  -2.293 -25.371  1.00 66.33           S  
ATOM   3809  N   MET   485     -22.513  -4.162 -28.302  1.00 62.23           N  
ATOM   3810  CA  MET   485     -22.302  -4.652 -29.661  1.00 62.39           C  
ATOM   3811  C   MET   485     -22.593  -3.559 -30.684  1.00 62.83           C  
ATOM   3812  CB  MET   485     -23.182  -5.873 -29.936  1.00 56.64           C  
ATOM   3813  O   MET   485     -21.955  -3.502 -31.737  1.00 59.99           O  
ATOM   3814  CG  MET   485     -22.720  -7.134 -29.223  1.00 52.43           C  
ATOM   3815  SD  MET   485     -21.134  -7.775 -29.887  1.00 51.21           S  
ATOM   3816  CE  MET   485     -21.617  -8.107 -31.605  1.00 40.94           C  
ATOM   3817  N   ASP   486     -23.498  -2.590 -30.273  1.00 64.21           N  
ATOM   3818  CA  ASP   486     -24.068  -1.761 -31.330  1.00 64.54           C  
ATOM   3819  C   ASP   486     -23.206  -0.527 -31.586  1.00 64.87           C  
ATOM   3820  CB  ASP   486     -25.495  -1.340 -30.972  1.00 57.79           C  
ATOM   3821  O   ASP   486     -23.408   0.185 -32.572  1.00 60.43           O  
ATOM   3822  CG  ASP   486     -26.451  -2.516 -30.864  1.00 53.03           C  
ATOM   3823  OD1 ASP   486     -26.210  -3.559 -31.510  1.00 54.12           O  
ATOM   3824  OD2 ASP   486     -27.455  -2.397 -30.129  1.00 58.06           O  
ATOM   3825  N   ASP   487     -22.223  -0.340 -30.883  1.00 71.58           N  
ATOM   3826  CA  ASP   487     -21.404   0.852 -31.080  1.00 71.27           C  
ATOM   3827  C   ASP   487     -20.061   0.497 -31.714  1.00 72.36           C  
ATOM   3828  CB  ASP   487     -21.184   1.578 -29.751  1.00 68.21           C  
ATOM   3829  O   ASP   487     -19.108   0.156 -31.010  1.00 68.93           O  
ATOM   3830  CG  ASP   487     -20.645   2.987 -29.926  1.00 65.07           C  
ATOM   3831  OD1 ASP   487     -19.892   3.236 -30.893  1.00 64.66           O  
ATOM   3832  OD2 ASP   487     -20.973   3.855 -29.089  1.00 66.03           O  
ATOM   3833  N   GLU   488     -20.069   0.374 -33.065  1.00 74.39           N  
ATOM   3834  CA  GLU   488     -18.934   0.019 -33.911  1.00 74.38           C  
ATOM   3835  C   GLU   488     -17.703   0.850 -33.560  1.00 75.11           C  
ATOM   3836  CB  GLU   488     -19.287   0.201 -35.389  1.00 72.32           C  
ATOM   3837  O   GLU   488     -16.593   0.319 -33.477  1.00 73.42           O  
ATOM   3838  CG  GLU   488     -18.193  -0.254 -36.344  1.00 68.87           C  
ATOM   3839  CD  GLU   488     -18.605  -0.183 -37.806  1.00 66.99           C  
ATOM   3840  OE1 GLU   488     -19.687   0.371 -38.106  1.00 65.89           O  
ATOM   3841  OE2 GLU   488     -17.839  -0.687 -38.658  1.00 61.45           O  
ATOM   3842  N   ASN   489     -17.867   2.048 -33.214  1.00 74.77           N  
ATOM   3843  CA  ASN   489     -16.781   2.948 -32.841  1.00 74.62           C  
ATOM   3844  C   ASN   489     -16.099   2.500 -31.552  1.00 75.14           C  
ATOM   3845  CB  ASN   489     -17.298   4.382 -32.698  1.00 72.75           C  
ATOM   3846  O   ASN   489     -14.870   2.454 -31.479  1.00 73.43           O  
ATOM   3847  CG  ASN   489     -17.644   5.013 -34.032  1.00 68.80           C  
ATOM   3848  ND2 ASN   489     -18.703   5.814 -34.052  1.00 66.54           N  
ATOM   3849  OD1 ASN   489     -16.966   4.784 -35.037  1.00 67.70           O  
ATOM   3850  N   LYS   490     -16.850   2.018 -30.565  1.00 74.91           N  
ATOM   3851  CA  LYS   490     -16.298   1.506 -29.315  1.00 74.26           C  
ATOM   3852  C   LYS   490     -15.540   0.201 -29.542  1.00 74.90           C  
ATOM   3853  CB  LYS   490     -17.408   1.294 -28.284  1.00 73.18           C  
ATOM   3854  O   LYS   490     -14.459  -0.000 -28.985  1.00 73.31           O  
ATOM   3855  CG  LYS   490     -17.919   2.580 -27.651  1.00 71.24           C  
ATOM   3856  CD  LYS   490     -18.946   2.297 -26.563  1.00 70.23           C  
ATOM   3857  CE  LYS   490     -19.511   3.585 -25.978  1.00 65.97           C  
ATOM   3858  NZ  LYS   490     -20.722   3.330 -25.142  1.00 64.19           N  
ATOM   3859  N   ARG   491     -16.013  -0.667 -30.448  1.00 74.06           N  
ATOM   3860  CA  ARG   491     -15.316  -1.911 -30.759  1.00 73.59           C  
ATOM   3861  C   ARG   491     -14.011  -1.638 -31.499  1.00 74.22           C  
ATOM   3862  CB  ARG   491     -16.208  -2.833 -31.593  1.00 72.01           C  
ATOM   3863  O   ARG   491     -12.962  -2.172 -31.136  1.00 72.66           O  
ATOM   3864  CG  ARG   491     -17.354  -3.455 -30.810  1.00 68.61           C  
ATOM   3865  CD  ARG   491     -18.048  -4.554 -31.603  1.00 66.48           C  
ATOM   3866  NE  ARG   491     -18.616  -4.043 -32.847  1.00 57.25           N  
ATOM   3867  NH1 ARG   491     -20.753  -3.786 -32.009  1.00 52.74           N  
ATOM   3868  NH2 ARG   491     -20.297  -3.238 -34.188  1.00 48.45           N  
ATOM   3869  CZ  ARG   491     -19.887  -3.690 -33.012  1.00 60.69           C  
ATOM   3870  N   LEU   492     -14.163  -0.723 -32.489  1.00 75.27           N  
ATOM   3871  CA  LEU   492     -12.980  -0.332 -33.249  1.00 74.85           C  
ATOM   3872  C   LEU   492     -11.931   0.296 -32.338  1.00 75.19           C  
ATOM   3873  CB  LEU   492     -13.359   0.648 -34.362  1.00 73.31           C  
ATOM   3874  O   LEU   492     -10.739   0.007 -32.465  1.00 73.41           O  
ATOM   3875  CG  LEU   492     -14.107   0.058 -35.559  1.00 69.80           C  
ATOM   3876  CD1 LEU   492     -14.601   1.172 -36.476  1.00 66.78           C  
ATOM   3877  CD2 LEU   492     -13.213  -0.913 -36.323  1.00 67.12           C  
ATOM   3878  N   TRP   493     -12.362   1.023 -31.416  1.00 74.01           N  
ATOM   3879  CA  TRP   493     -11.478   1.637 -30.430  1.00 75.42           C  
ATOM   3880  C   TRP   493     -10.902   0.586 -29.487  1.00 74.01           C  
ATOM   3881  CB  TRP   493     -12.225   2.706 -29.628  1.00 71.62           C  
ATOM   3882  O   TRP   493      -9.693   0.556 -29.245  1.00 70.60           O  
ATOM   3883  CG  TRP   493     -11.327   3.660 -28.900  1.00 64.36           C  
ATOM   3884  CD1 TRP   493     -11.081   4.966 -29.218  1.00 56.25           C  
ATOM   3885  CD2 TRP   493     -10.550   3.378 -27.732  1.00 57.95           C  
ATOM   3886  CE2 TRP   493      -9.857   4.562 -27.395  1.00 53.57           C  
ATOM   3887  CE3 TRP   493     -10.373   2.238 -26.936  1.00 59.32           C  
ATOM   3888  NE1 TRP   493     -10.198   5.515 -28.316  1.00 55.07           N  
ATOM   3889  CH2 TRP   493      -8.844   3.509 -25.533  1.00 53.78           C  
ATOM   3890  CZ2 TRP   493      -8.999   4.638 -26.295  1.00 57.44           C  
ATOM   3891  CZ3 TRP   493      -9.519   2.316 -25.841  1.00 48.09           C  
ATOM   3892  N   TYR   494     -11.729  -0.283 -29.001  1.00 76.45           N  
ATOM   3893  CA  TYR   494     -11.291  -1.400 -28.172  1.00 76.10           C  
ATOM   3894  C   TYR   494     -10.267  -2.256 -28.907  1.00 76.36           C  
ATOM   3895  CB  TYR   494     -12.487  -2.261 -27.754  1.00 74.98           C  
ATOM   3896  O   TYR   494      -9.242  -2.636 -28.336  1.00 74.53           O  
ATOM   3897  CG  TYR   494     -12.106  -3.480 -26.950  1.00 73.49           C  
ATOM   3898  CD1 TYR   494     -11.800  -3.377 -25.595  1.00 71.62           C  
ATOM   3899  CD2 TYR   494     -12.050  -4.737 -27.544  1.00 72.36           C  
ATOM   3900  CE1 TYR   494     -11.447  -4.498 -24.850  1.00 71.45           C  
ATOM   3901  CE2 TYR   494     -11.698  -5.864 -26.809  1.00 71.65           C  
ATOM   3902  OH  TYR   494     -11.049  -6.848 -24.733  1.00 68.50           O  
ATOM   3903  CZ  TYR   494     -11.399  -5.735 -25.465  1.00 67.00           C  
ATOM   3904  N   ASP   495     -10.481  -2.487 -30.186  1.00 75.13           N  
ATOM   3905  CA  ASP   495      -9.545  -3.255 -31.001  1.00 74.50           C  
ATOM   3906  C   ASP   495      -8.223  -2.510 -31.168  1.00 74.86           C  
ATOM   3907  CB  ASP   495     -10.154  -3.561 -32.371  1.00 73.33           C  
ATOM   3908  O   ASP   495      -7.150  -3.106 -31.054  1.00 73.16           O  
ATOM   3909  CG  ASP   495     -11.222  -4.639 -32.318  1.00 70.59           C  
ATOM   3910  OD1 ASP   495     -11.189  -5.486 -31.400  1.00 70.14           O  
ATOM   3911  OD2 ASP   495     -12.104  -4.643 -33.204  1.00 68.57           O  
ATOM   3912  N   ARG   496      -8.252  -1.183 -31.356  1.00 70.89           N  
ATOM   3913  CA  ARG   496      -7.069  -0.331 -31.415  1.00 70.21           C  
ATOM   3914  C   ARG   496      -6.330  -0.326 -30.081  1.00 70.41           C  
ATOM   3915  CB  ARG   496      -7.453   1.098 -31.807  1.00 68.66           C  
ATOM   3916  O   ARG   496      -5.106  -0.468 -30.043  1.00 68.27           O  
ATOM   3917  CG  ARG   496      -7.818   1.258 -33.274  1.00 64.92           C  
ATOM   3918  CD  ARG   496      -8.250   2.681 -33.596  1.00 63.23           C  
ATOM   3919  NE  ARG   496      -8.693   2.810 -34.981  1.00 54.98           N  
ATOM   3920  NH1 ARG   496      -9.149   5.071 -34.842  1.00 48.25           N  
ATOM   3921  NH2 ARG   496      -9.489   3.947 -36.811  1.00 43.84           N  
ATOM   3922  CZ  ARG   496      -9.109   3.942 -35.542  1.00 58.48           C  
ATOM   3923  N   GLU   497      -7.090  -0.159 -29.015  1.00 72.75           N  
ATOM   3924  CA  GLU   497      -6.531  -0.258 -27.670  1.00 71.97           C  
ATOM   3925  C   GLU   497      -5.858  -1.610 -27.450  1.00 72.23           C  
ATOM   3926  CB  GLU   497      -7.619  -0.034 -26.617  1.00 70.63           C  
ATOM   3927  O   GLU   497      -4.720  -1.674 -26.980  1.00 69.77           O  
ATOM   3928  CG  GLU   497      -7.083   0.110 -25.200  1.00 66.90           C  
ATOM   3929  CD  GLU   497      -8.129  -0.167 -24.132  1.00 65.14           C  
ATOM   3930  OE1 GLU   497      -9.335   0.045 -24.394  1.00 63.17           O  
ATOM   3931  OE2 GLU   497      -7.740  -0.599 -23.024  1.00 59.54           O  
ATOM   3932  N   ARG   498      -6.574  -2.664 -27.751  1.00 69.78           N  
ATOM   3933  CA  ARG   498      -6.045  -4.020 -27.655  1.00 68.97           C  
ATOM   3934  C   ARG   498      -4.787  -4.178 -28.502  1.00 69.29           C  
ATOM   3935  CB  ARG   498      -7.100  -5.041 -28.089  1.00 67.52           C  
ATOM   3936  O   ARG   498      -3.797  -4.758 -28.050  1.00 67.49           O  
ATOM   3937  CG  ARG   498      -6.698  -6.486 -27.840  1.00 64.55           C  
ATOM   3938  CD  ARG   498      -7.809  -7.454 -28.221  1.00 63.03           C  
ATOM   3939  NE  ARG   498      -7.358  -8.841 -28.164  1.00 54.68           N  
ATOM   3940  NH1 ARG   498      -9.216  -9.706 -29.231  1.00 50.93           N  
ATOM   3941  NH2 ARG   498      -7.533 -11.100 -28.541  1.00 46.78           N  
ATOM   3942  CZ  ARG   498      -8.036  -9.879 -28.646  1.00 58.77           C  
ATOM   3943  N   TRP   499      -4.904  -3.764 -29.812  1.00 66.62           N  
ATOM   3944  CA  TRP   499      -3.726  -3.773 -30.675  1.00 67.04           C  
ATOM   3945  C   TRP   499      -2.563  -3.041 -30.015  1.00 65.94           C  
ATOM   3946  CB  TRP   499      -4.046  -3.133 -32.029  1.00 63.32           C  
ATOM   3947  O   TRP   499      -1.459  -3.583 -29.911  1.00 62.59           O  
ATOM   3948  CG  TRP   499      -2.872  -3.055 -32.957  1.00 58.45           C  
ATOM   3949  CD1 TRP   499      -2.439  -4.021 -33.822  1.00 52.14           C  
ATOM   3950  CD2 TRP   499      -1.977  -1.949 -33.111  1.00 53.45           C  
ATOM   3951  CE2 TRP   499      -1.024  -2.315 -34.087  1.00 52.85           C  
ATOM   3952  CE3 TRP   499      -1.889  -0.683 -32.517  1.00 63.11           C  
ATOM   3953  NE1 TRP   499      -1.328  -3.583 -34.504  1.00 61.60           N  
ATOM   3954  CH2 TRP   499       0.069  -0.225 -33.887  1.00 58.90           C  
ATOM   3955  CZ2 TRP   499       0.006  -1.458 -34.483  1.00 61.61           C  
ATOM   3956  CZ3 TRP   499      -0.863   0.168 -32.913  1.00 57.05           C  
ATOM   3957  N   LEU   500      -2.763  -1.801 -29.449  1.00 64.02           N  
ATOM   3958  CA  LEU   500      -1.753  -1.011 -28.753  1.00 63.54           C  
ATOM   3959  C   LEU   500      -1.214  -1.764 -27.541  1.00 63.37           C  
ATOM   3960  CB  LEU   500      -2.333   0.336 -28.316  1.00 61.61           C  
ATOM   3961  O   LEU   500       0.001  -1.857 -27.353  1.00 61.14           O  
ATOM   3962  CG  LEU   500      -2.567   1.365 -29.422  1.00 59.29           C  
ATOM   3963  CD1 LEU   500      -3.373   2.544 -28.888  1.00 55.66           C  
ATOM   3964  CD2 LEU   500      -1.239   1.839 -30.002  1.00 55.89           C  
ATOM   3965  N   ARG   501      -2.105  -2.434 -26.715  1.00 63.21           N  
ATOM   3966  CA  ARG   501      -1.733  -3.300 -25.600  1.00 62.38           C  
ATOM   3967  C   ARG   501      -0.855  -4.454 -26.072  1.00 62.80           C  
ATOM   3968  CB  ARG   501      -2.981  -3.842 -24.900  1.00 60.89           C  
ATOM   3969  O   ARG   501       0.080  -4.855 -25.376  1.00 61.04           O  
ATOM   3970  CG  ARG   501      -3.713  -2.809 -24.058  1.00 58.81           C  
ATOM   3971  CD  ARG   501      -4.784  -3.450 -23.186  1.00 57.73           C  
ATOM   3972  NE  ARG   501      -5.788  -4.143 -23.987  1.00 51.82           N  
ATOM   3973  NH1 ARG   501      -7.547  -2.804 -23.315  1.00 45.55           N  
ATOM   3974  NH2 ARG   501      -7.906  -4.518 -24.794  1.00 40.65           N  
ATOM   3975  CZ  ARG   501      -7.078  -3.820 -24.031  1.00 55.73           C  
ATOM   3976  N   ASN   502      -1.232  -4.973 -27.216  1.00 59.84           N  
ATOM   3977  CA  ASN   502      -0.464  -6.062 -27.809  1.00 58.82           C  
ATOM   3978  C   ASN   502       0.898  -5.584 -28.303  1.00 59.38           C  
ATOM   3979  CB  ASN   502      -1.247  -6.710 -28.953  1.00 56.95           C  
ATOM   3980  O   ASN   502       1.833  -6.378 -28.426  1.00 57.12           O  
ATOM   3981  CG  ASN   502      -2.405  -7.557 -28.462  1.00 53.95           C  
ATOM   3982  ND2 ASN   502      -3.324  -7.883 -29.362  1.00 50.14           N  
ATOM   3983  OD1 ASN   502      -2.473  -7.914 -27.283  1.00 54.42           O  
ATOM   3984  N   GLN   503       1.125  -4.213 -28.689  1.00 56.59           N  
ATOM   3985  CA  GLN   503       2.389  -3.642 -29.142  1.00 56.01           C  
ATOM   3986  C   GLN   503       3.316  -3.354 -27.964  1.00 55.85           C  
ATOM   3987  CB  GLN   503       2.145  -2.362 -29.943  1.00 53.30           C  
ATOM   3988  O   GLN   503       4.536  -3.292 -28.128  1.00 53.13           O  
ATOM   3989  CG  GLN   503       1.326  -2.575 -31.208  1.00 50.84           C  
ATOM   3990  CD  GLN   503       1.962  -3.572 -32.158  1.00 51.92           C  
ATOM   3991  NE2 GLN   503       1.170  -4.526 -32.635  1.00 39.27           N  
ATOM   3992  OE1 GLN   503       3.156  -3.485 -32.462  1.00 49.48           O  
ATOM   3993  N   TRP   504       2.802  -3.076 -26.844  1.00 37.69           N  
ATOM   3994  CA  TRP   504       3.531  -2.897 -25.593  1.00 45.27           C  
ATOM   3995  C   TRP   504       4.368  -4.130 -25.270  1.00 38.81           C  
ATOM   3996  CB  TRP   504       2.564  -2.605 -24.443  1.00 38.45           C  
ATOM   3997  O   TRP   504       3.881  -5.259 -25.357  1.00 37.76           O  
ATOM   3998  CG  TRP   504       1.847  -1.294 -24.568  1.00 38.59           C  
ATOM   3999  CD1 TRP   504       2.154  -0.265 -25.414  1.00 35.73           C  
ATOM   4000  CD2 TRP   504       0.705  -0.870 -23.818  1.00 36.47           C  
ATOM   4001  CE2 TRP   504       0.371   0.428 -24.263  1.00 31.25           C  
ATOM   4002  CE3 TRP   504      -0.071  -1.463 -22.813  1.00 27.41           C  
ATOM   4003  NE1 TRP   504       1.270   0.774 -25.235  1.00 25.99           N  
ATOM   4004  CH2 TRP   504      -1.448   0.541 -22.753  1.00 23.70           C  
ATOM   4005  CZ2 TRP   504      -0.706   1.144 -23.735  1.00 23.81           C  
ATOM   4006  CZ3 TRP   504      -1.142  -0.749 -22.289  1.00 24.80           C  
ATOM   4007  N   GLU   505       5.646  -4.107 -25.895  1.00 41.53           N  
ATOM   4008  CA  GLU   505       6.539  -5.062 -25.246  1.00 40.96           C  
ATOM   4009  C   GLU   505       6.061  -5.394 -23.836  1.00 41.35           C  
ATOM   4010  CB  GLU   505       7.969  -4.517 -25.202  1.00 38.26           C  
ATOM   4011  O   GLU   505       5.820  -4.495 -23.028  1.00 39.35           O  
ATOM   4012  CG  GLU   505       8.768  -4.783 -26.470  1.00 35.41           C  
ATOM   4013  CD  GLU   505      10.223  -4.355 -26.363  1.00 38.66           C  
ATOM   4014  OE1 GLU   505      10.601  -3.738 -25.341  1.00 37.86           O  
ATOM   4015  OE2 GLU   505      10.991  -4.637 -27.310  1.00 32.73           O  
ATOM   4016  N   ARG   506       5.045  -6.160 -23.801  1.00 43.51           N  
ATOM   4017  CA  ARG   506       4.699  -7.003 -22.662  1.00 41.81           C  
ATOM   4018  C   ARG   506       5.895  -7.188 -21.734  1.00 43.46           C  
ATOM   4019  CB  ARG   506       4.189  -8.366 -23.136  1.00 38.70           C  
ATOM   4020  O   ARG   506       6.258  -8.317 -21.398  1.00 40.86           O  
ATOM   4021  CG  ARG   506       2.862  -8.303 -23.876  1.00 35.19           C  
ATOM   4022  CD  ARG   506       2.343  -9.691 -24.223  1.00 38.63           C  
ATOM   4023  NE  ARG   506       1.199  -9.628 -25.128  1.00 31.23           N  
ATOM   4024  NH1 ARG   506       0.676 -11.872 -24.955  1.00 25.32           N  
ATOM   4025  NH2 ARG   506      -0.583 -10.497 -26.288  1.00 21.61           N  
ATOM   4026  CZ  ARG   506       0.433 -10.666 -25.455  1.00 27.62           C  
ATOM   4027  N   ARG   507       6.936  -6.163 -21.777  1.00 36.09           N  
ATOM   4028  CA  ARG   507       7.914  -6.090 -20.696  1.00 35.73           C  
ATOM   4029  C   ARG   507       7.400  -5.224 -19.551  1.00 36.00           C  
ATOM   4030  CB  ARG   507       9.246  -5.541 -21.212  1.00 32.66           C  
ATOM   4031  O   ARG   507       7.024  -4.069 -19.760  1.00 34.06           O  
ATOM   4032  CG  ARG   507      10.013  -6.514 -22.093  1.00 29.96           C  
ATOM   4033  CD  ARG   507      11.388  -5.975 -22.464  1.00 32.91           C  
ATOM   4034  NE  ARG   507      12.066  -6.842 -23.424  1.00 24.23           N  
ATOM   4035  NH1 ARG   507      14.054  -5.666 -23.396  1.00 23.34           N  
ATOM   4036  NH2 ARG   507      13.835  -7.524 -24.720  1.00 20.64           N  
ATOM   4037  CZ  ARG   507      13.317  -6.675 -23.844  1.00 23.75           C  
ATOM   4038  N   TYR   508       6.444  -5.768 -18.765  1.00 34.58           N  
ATOM   4039  CA  TYR   508       5.685  -5.519 -17.545  1.00 36.42           C  
ATOM   4040  C   TYR   508       6.408  -4.524 -16.646  1.00 35.02           C  
ATOM   4041  CB  TYR   508       5.443  -6.828 -16.786  1.00 31.28           C  
ATOM   4042  O   TYR   508       5.772  -3.787 -15.887  1.00 32.55           O  
ATOM   4043  CG  TYR   508       4.648  -7.845 -17.568  1.00 29.80           C  
ATOM   4044  CD1 TYR   508       3.257  -7.781 -17.619  1.00 24.97           C  
ATOM   4045  CD2 TYR   508       5.285  -8.872 -18.256  1.00 27.49           C  
ATOM   4046  CE1 TYR   508       2.520  -8.717 -18.337  1.00 26.63           C  
ATOM   4047  CE2 TYR   508       4.558  -9.813 -18.977  1.00 28.83           C  
ATOM   4048  OH  TYR   508       2.453 -10.657 -19.724  1.00 17.46           O  
ATOM   4049  CZ  TYR   508       3.178  -9.728 -19.012  1.00 25.65           C  
ATOM   4050  N   ASP   509       7.775  -4.301 -16.906  1.00 34.05           N  
ATOM   4051  CA  ASP   509       8.680  -3.413 -16.182  1.00 35.98           C  
ATOM   4052  C   ASP   509       9.181  -2.287 -17.083  1.00 34.46           C  
ATOM   4053  CB  ASP   509       9.863  -4.200 -15.615  1.00 30.85           C  
ATOM   4054  O   ASP   509      10.117  -1.569 -16.725  1.00 32.22           O  
ATOM   4055  CG  ASP   509      10.457  -5.180 -16.611  1.00 28.93           C  
ATOM   4056  OD1 ASP   509       9.755  -5.580 -17.565  1.00 28.87           O  
ATOM   4057  OD2 ASP   509      11.636  -5.557 -16.440  1.00 22.21           O  
ATOM   4058  N   ALA   510       8.634  -2.213 -18.409  1.00 32.35           N  
ATOM   4059  CA  ALA   510       9.083  -1.239 -19.400  1.00 32.17           C  
ATOM   4060  C   ALA   510       8.475   0.135 -19.134  1.00 32.29           C  
ATOM   4061  CB  ALA   510       8.728  -1.711 -20.808  1.00 28.98           C  
ATOM   4062  O   ALA   510       7.372   0.238 -18.591  1.00 30.51           O  
ATOM   4063  N   ARG   511       9.402   1.137 -18.761  1.00 35.60           N  
ATOM   4064  CA  ARG   511       9.067   2.533 -19.023  1.00 35.72           C  
ATOM   4065  C   ARG   511       7.669   2.657 -19.621  1.00 35.65           C  
ATOM   4066  CB  ARG   511      10.097   3.167 -19.960  1.00 32.43           C  
ATOM   4067  O   ARG   511       7.338   1.965 -20.586  1.00 33.62           O  
ATOM   4068  CG  ARG   511      11.380   3.596 -19.266  1.00 30.32           C  
ATOM   4069  CD  ARG   511      12.303   4.356 -20.208  1.00 33.51           C  
ATOM   4070  NE  ARG   511      13.569   4.695 -19.564  1.00 17.43           N  
ATOM   4071  NH1 ARG   511      14.472   5.734 -21.419  1.00 21.97           N  
ATOM   4072  NH2 ARG   511      15.679   5.598 -19.475  1.00 19.31           N  
ATOM   4073  CZ  ARG   511      14.571   5.341 -20.154  1.00 22.59           C  
ATOM   4074  N   MET   512       6.612   2.672 -18.795  1.00 36.70           N  
ATOM   4075  CA  MET   512       5.166   2.766 -18.975  1.00 40.31           C  
ATOM   4076  C   MET   512       4.763   4.169 -19.419  1.00 37.42           C  
ATOM   4077  CB  MET   512       4.438   2.398 -17.681  1.00 34.94           C  
ATOM   4078  O   MET   512       3.594   4.418 -19.717  1.00 35.63           O  
ATOM   4079  CG  MET   512       4.663   0.961 -17.238  1.00 33.63           C  
ATOM   4080  SD  MET   512       3.380   0.379 -16.063  1.00 21.92           S  
ATOM   4081  CE  MET   512       3.926   1.220 -14.551  1.00 30.67           C  
ATOM   4082  N   ASP   513       5.670   5.049 -19.585  1.00 38.31           N  
ATOM   4083  CA  ASP   513       5.531   6.437 -20.015  1.00 39.09           C  
ATOM   4084  C   ASP   513       5.726   6.566 -21.524  1.00 38.62           C  
ATOM   4085  CB  ASP   513       6.530   7.330 -19.277  1.00 34.66           C  
ATOM   4086  O   ASP   513       6.354   7.517 -21.995  1.00 35.79           O  
ATOM   4087  CG  ASP   513       7.976   6.955 -19.550  1.00 31.96           C  
ATOM   4088  OD1 ASP   513       8.242   5.798 -19.940  1.00 31.30           O  
ATOM   4089  OD2 ASP   513       8.857   7.824 -19.371  1.00 30.88           O  
ATOM   4090  N   TYR   514       5.142   5.660 -22.351  1.00 49.73           N  
ATOM   4091  CA  TYR   514       5.244   5.825 -23.796  1.00 50.21           C  
ATOM   4092  C   TYR   514       4.316   6.931 -24.286  1.00 50.58           C  
ATOM   4093  CB  TYR   514       4.916   4.512 -24.513  1.00 47.55           C  
ATOM   4094  O   TYR   514       3.154   6.998 -23.880  1.00 48.59           O  
ATOM   4095  CG  TYR   514       5.886   3.396 -24.211  1.00 46.20           C  
ATOM   4096  CD1 TYR   514       7.083   3.279 -24.915  1.00 42.31           C  
ATOM   4097  CD2 TYR   514       5.610   2.458 -23.223  1.00 43.21           C  
ATOM   4098  CE1 TYR   514       7.980   2.251 -24.642  1.00 41.48           C  
ATOM   4099  CE2 TYR   514       6.499   1.426 -22.942  1.00 45.68           C  
ATOM   4100  OH  TYR   514       8.564   0.312 -23.381  1.00 31.78           O  
ATOM   4101  CZ  TYR   514       7.680   1.331 -23.655  1.00 38.77           C  
ATOM   4102  N   SER   515       4.812   7.791 -25.085  1.00 51.33           N  
ATOM   4103  CA  SER   515       4.033   8.656 -25.964  1.00 50.45           C  
ATOM   4104  C   SER   515       3.271   7.844 -27.006  1.00 51.75           C  
ATOM   4105  CB  SER   515       4.940   9.671 -26.660  1.00 49.00           C  
ATOM   4106  O   SER   515       3.617   6.692 -27.277  1.00 50.10           O  
ATOM   4107  OG  SER   515       5.812   9.025 -27.571  1.00 47.78           O  
ATOM   4108  N   LEU   516       2.098   8.183 -27.413  1.00 53.70           N  
ATOM   4109  CA  LEU   516       1.368   7.623 -28.545  1.00 53.56           C  
ATOM   4110  C   LEU   516       2.298   7.397 -29.733  1.00 54.07           C  
ATOM   4111  CB  LEU   516       0.217   8.547 -28.951  1.00 51.89           C  
ATOM   4112  O   LEU   516       2.198   6.378 -30.420  1.00 53.23           O  
ATOM   4113  CG  LEU   516      -0.775   7.985 -29.971  1.00 50.05           C  
ATOM   4114  CD1 LEU   516      -1.656   6.922 -29.324  1.00 44.54           C  
ATOM   4115  CD2 LEU   516      -1.626   9.105 -30.562  1.00 45.95           C  
ATOM   4116  N   ASP   517       3.178   8.332 -30.031  1.00 56.67           N  
ATOM   4117  CA  ASP   517       4.127   8.242 -31.136  1.00 57.84           C  
ATOM   4118  C   ASP   517       5.038   7.026 -30.980  1.00 56.17           C  
ATOM   4119  CB  ASP   517       4.966   9.518 -31.228  1.00 55.03           C  
ATOM   4120  O   ASP   517       5.255   6.280 -31.937  1.00 54.45           O  
ATOM   4121  CG  ASP   517       4.162  10.724 -31.681  1.00 53.87           C  
ATOM   4122  OD1 ASP   517       3.046  10.548 -32.215  1.00 51.63           O  
ATOM   4123  OD2 ASP   517       4.650  11.862 -31.504  1.00 57.13           O  
ATOM   4124  N   GLU   518       5.538   6.764 -29.782  1.00 55.57           N  
ATOM   4125  CA  GLU   518       6.301   5.561 -29.461  1.00 55.75           C  
ATOM   4126  C   GLU   518       5.449   4.306 -29.626  1.00 54.89           C  
ATOM   4127  CB  GLU   518       6.853   5.638 -28.035  1.00 53.66           C  
ATOM   4128  O   GLU   518       5.898   3.316 -30.207  1.00 53.22           O  
ATOM   4129  CG  GLU   518       8.027   6.594 -27.881  1.00 52.46           C  
ATOM   4130  CD  GLU   518       8.464   6.780 -26.437  1.00 52.81           C  
ATOM   4131  OE1 GLU   518       7.616   7.139 -25.588  1.00 53.59           O  
ATOM   4132  OE2 GLU   518       9.663   6.566 -26.152  1.00 50.52           O  
ATOM   4133  N   LEU   519       4.099   4.369 -29.229  1.00 52.72           N  
ATOM   4134  CA  LEU   519       3.179   3.240 -29.313  1.00 52.22           C  
ATOM   4135  C   LEU   519       2.798   2.957 -30.763  1.00 52.49           C  
ATOM   4136  CB  LEU   519       1.920   3.511 -28.486  1.00 51.23           C  
ATOM   4137  O   LEU   519       2.512   1.812 -31.121  1.00 51.16           O  
ATOM   4138  CG  LEU   519       2.112   3.603 -26.971  1.00 49.66           C  
ATOM   4139  CD1 LEU   519       0.805   4.004 -26.295  1.00 46.42           C  
ATOM   4140  CD2 LEU   519       2.623   2.278 -26.415  1.00 46.97           C  
ATOM   4141  N   THR   520       2.739   3.946 -31.586  1.00 53.09           N  
ATOM   4142  CA  THR   520       2.298   3.861 -32.974  1.00 53.28           C  
ATOM   4143  C   THR   520       3.495   3.806 -33.919  1.00 52.95           C  
ATOM   4144  CB  THR   520       1.399   5.054 -33.349  1.00 50.95           C  
ATOM   4145  O   THR   520       3.335   3.570 -35.119  1.00 51.17           O  
ATOM   4146  CG2 THR   520       0.109   5.046 -32.536  1.00 47.79           C  
ATOM   4147  OG1 THR   520       2.105   6.275 -33.094  1.00 46.82           O  
ATOM   4148  N   GLY   521       4.702   4.002 -33.521  1.00 53.83           N  
ATOM   4149  CA  GLY   521       5.900   4.128 -34.335  1.00 54.09           C  
ATOM   4150  C   GLY   521       6.418   2.796 -34.845  1.00 54.09           C  
ATOM   4151  O   GLY   521       5.946   1.739 -34.423  1.00 52.50           O  
ATOM   4152  N   PRO   522       7.110   2.593 -35.997  1.00 49.59           N  
ATOM   4153  CA  PRO   522       7.573   1.372 -36.662  1.00 48.37           C  
ATOM   4154  C   PRO   522       8.538   0.560 -35.801  1.00 49.00           C  
ATOM   4155  CB  PRO   522       8.272   1.898 -37.918  1.00 45.21           C  
ATOM   4156  O   PRO   522       8.890  -0.567 -36.156  1.00 46.18           O  
ATOM   4157  CG  PRO   522       8.661   3.301 -37.580  1.00 42.70           C  
ATOM   4158  CD  PRO   522       7.681   3.839 -36.577  1.00 43.06           C  
ATOM   4159  N   LYS   523       8.999   1.064 -34.694  1.00 44.60           N  
ATOM   4160  CA  LYS   523       9.809   0.339 -33.719  1.00 44.55           C  
ATOM   4161  C   LYS   523       9.103   0.259 -32.369  1.00 44.36           C  
ATOM   4162  CB  LYS   523      11.176   1.005 -33.556  1.00 40.67           C  
ATOM   4163  O   LYS   523       9.569   0.833 -31.383  1.00 42.09           O  
ATOM   4164  CG  LYS   523      12.080   0.868 -34.773  1.00 38.06           C  
ATOM   4165  CD  LYS   523      13.460   1.458 -34.513  1.00 40.52           C  
ATOM   4166  CE  LYS   523      14.347   1.373 -35.747  1.00 33.30           C  
ATOM   4167  NZ  LYS   523      15.680   2.006 -35.517  1.00 33.15           N  
ATOM   4168  N   PRO   524       7.789  -0.202 -32.365  1.00 38.82           N  
ATOM   4169  CA  PRO   524       7.234  -0.740 -31.121  1.00 38.71           C  
ATOM   4170  C   PRO   524       7.853  -2.081 -30.730  1.00 38.79           C  
ATOM   4171  CB  PRO   524       5.745  -0.899 -31.438  1.00 35.90           C  
ATOM   4172  O   PRO   524       8.064  -2.941 -31.588  1.00 37.30           O  
ATOM   4173  CG  PRO   524       5.615  -0.494 -32.871  1.00 33.12           C  
ATOM   4174  CD  PRO   524       6.980  -0.154 -33.397  1.00 36.41           C  
ATOM   4175  N   GLY   525       8.934  -2.212 -29.993  1.00 37.29           N  
ATOM   4176  CA  GLY   525       9.676  -3.172 -29.192  1.00 38.35           C  
ATOM   4177  C   GLY   525       9.176  -4.595 -29.351  1.00 37.35           C  
ATOM   4178  O   GLY   525       7.968  -4.840 -29.335  1.00 35.04           O  
ATOM   4179  N   ALA   526       9.415  -5.421 -30.526  1.00 33.34           N  
ATOM   4180  CA  ALA   526       9.652  -6.856 -30.657  1.00 33.83           C  
ATOM   4181  C   ALA   526       8.758  -7.649 -29.708  1.00 33.31           C  
ATOM   4182  CB  ALA   526      11.121  -7.179 -30.394  1.00 29.54           C  
ATOM   4183  O   ALA   526       9.011  -7.696 -28.502  1.00 31.15           O  
ATOM   4184  N   GLY   527       7.503  -7.380 -29.429  1.00 35.61           N  
ATOM   4185  CA  GLY   527       6.370  -7.864 -28.657  1.00 36.87           C  
ATOM   4186  C   GLY   527       6.223  -9.374 -28.694  1.00 35.86           C  
ATOM   4187  O   GLY   527       6.598 -10.015 -29.679  1.00 34.54           O  
ATOM   4188  N   ILE   528       6.596 -10.119 -27.665  1.00 37.02           N  
ATOM   4189  CA  ILE   528       6.091 -11.461 -27.397  1.00 39.52           C  
ATOM   4190  C   ILE   528       4.612 -11.540 -27.771  1.00 37.34           C  
ATOM   4191  CB  ILE   528       6.291 -11.856 -25.917  1.00 34.06           C  
ATOM   4192  O   ILE   528       3.834 -10.640 -27.445  1.00 35.87           O  
ATOM   4193  CG1 ILE   528       7.599 -11.264 -25.379  1.00 30.07           C  
ATOM   4194  CG2 ILE   528       6.272 -13.378 -25.756  1.00 30.26           C  
ATOM   4195  CD1 ILE   528       7.815 -11.492 -23.889  1.00 29.44           C  
ATOM   4196  N   ALA   529       4.194 -12.346 -28.706  1.00 46.43           N  
ATOM   4197  CA  ALA   529       2.952 -12.645 -29.413  1.00 46.72           C  
ATOM   4198  C   ALA   529       1.852 -13.058 -28.439  1.00 46.54           C  
ATOM   4199  CB  ALA   529       3.181 -13.744 -30.449  1.00 40.98           C  
ATOM   4200  O   ALA   529       0.667 -12.833 -28.699  1.00 42.94           O  
ATOM   4201  N   GLN   530       2.187 -13.451 -27.114  1.00 56.50           N  
ATOM   4202  CA  GLN   530       1.147 -14.090 -26.314  1.00 57.15           C  
ATOM   4203  C   GLN   530       1.193 -13.608 -24.866  1.00 57.11           C  
ATOM   4204  CB  GLN   530       1.289 -15.612 -26.365  1.00 53.11           C  
ATOM   4205  O   GLN   530       2.264 -13.289 -24.346  1.00 54.92           O  
ATOM   4206  CG  GLN   530       1.128 -16.198 -27.761  1.00 50.61           C  
ATOM   4207  CD  GLN   530      -0.281 -16.043 -28.303  1.00 52.59           C  
ATOM   4208  NE2 GLN   530      -0.418 -16.105 -29.623  1.00 40.15           N  
ATOM   4209  OE1 GLN   530      -1.238 -15.869 -27.542  1.00 52.29           O  
ATOM   4210  N   PRO   531      -0.010 -13.331 -24.196  1.00 63.22           N  
ATOM   4211  CA  PRO   531      -0.020 -13.122 -22.746  1.00 62.75           C  
ATOM   4212  C   PRO   531       0.822 -14.152 -21.996  1.00 64.21           C  
ATOM   4213  CB  PRO   531      -1.500 -13.257 -22.381  1.00 61.34           C  
ATOM   4214  O   PRO   531       0.954 -15.293 -22.446  1.00 63.61           O  
ATOM   4215  CG  PRO   531      -2.103 -14.031 -23.508  1.00 59.55           C  
ATOM   4216  CD  PRO   531      -1.225 -13.876 -24.716  1.00 59.96           C  
ATOM   4217  N   PRO   532       1.593 -13.676 -20.952  1.00 67.99           N  
ATOM   4218  CA  PRO   532       2.241 -14.709 -20.140  1.00 67.96           C  
ATOM   4219  C   PRO   532       1.259 -15.761 -19.631  1.00 69.55           C  
ATOM   4220  CB  PRO   532       2.844 -13.916 -18.977  1.00 66.48           C  
ATOM   4221  O   PRO   532       0.084 -15.458 -19.407  1.00 68.97           O  
ATOM   4222  CG  PRO   532       1.969 -12.712 -18.842  1.00 63.69           C  
ATOM   4223  CD  PRO   532       1.420 -12.366 -20.197  1.00 63.10           C  
ATOM   4224  N   ASP   533       1.769 -16.912 -19.594  1.00 76.69           N  
ATOM   4225  CA  ASP   533       0.993 -17.939 -18.908  1.00 77.49           C  
ATOM   4226  C   ASP   533       0.904 -17.653 -17.411  1.00 78.52           C  
ATOM   4227  CB  ASP   533       1.605 -19.322 -19.144  1.00 74.88           C  
ATOM   4228  O   ASP   533       1.911 -17.706 -16.702  1.00 76.88           O  
ATOM   4229  CG  ASP   533       0.750 -20.450 -18.594  1.00 73.16           C  
ATOM   4230  OD1 ASP   533      -0.384 -20.190 -18.137  1.00 76.07           O  
ATOM   4231  OD2 ASP   533       1.216 -21.610 -18.616  1.00 77.11           O  
ATOM   4232  N   VAL   534      -0.290 -17.286 -17.001  1.00 83.06           N  
ATOM   4233  CA  VAL   534      -0.580 -17.009 -15.598  1.00 83.97           C  
ATOM   4234  C   VAL   534      -1.497 -18.093 -15.036  1.00 85.06           C  
ATOM   4235  CB  VAL   534      -1.226 -15.617 -15.415  1.00 82.25           C  
ATOM   4236  O   VAL   534      -2.179 -17.878 -14.031  1.00 83.79           O  
ATOM   4237  CG1 VAL   534      -0.219 -14.510 -15.725  1.00 78.93           C  
ATOM   4238  CG2 VAL   534      -2.462 -15.483 -16.302  1.00 78.68           C  
ATOM   4239  N   ASP   535      -1.558 -19.187 -15.704  1.00 90.42           N  
ATOM   4240  CA  ASP   535      -2.379 -20.314 -15.272  1.00 91.85           C  
ATOM   4241  C   ASP   535      -1.729 -21.052 -14.104  1.00 92.78           C  
ATOM   4242  CB  ASP   535      -2.622 -21.278 -16.435  1.00 90.66           C  
ATOM   4243  O   ASP   535      -0.977 -22.008 -14.309  1.00 92.64           O  
ATOM   4244  CG  ASP   535      -3.651 -22.347 -16.114  1.00 88.49           C  
ATOM   4245  OD1 ASP   535      -3.830 -22.684 -14.923  1.00 87.75           O  
ATOM   4246  OD2 ASP   535      -4.287 -22.860 -17.060  1.00 88.44           O  
ATOM   4247  N   ILE   536      -2.102 -20.676 -12.867  1.00 93.96           N  
ATOM   4248  CA  ILE   536      -1.574 -21.140 -11.590  1.00 94.86           C  
ATOM   4249  C   ILE   536      -1.981 -22.594 -11.360  1.00 95.18           C  
ATOM   4250  CB  ILE   536      -2.062 -20.256 -10.421  1.00 93.73           C  
ATOM   4251  O   ILE   536      -1.196 -23.390 -10.840  1.00 95.00           O  
ATOM   4252  CG1 ILE   536      -1.499 -18.836 -10.554  1.00 86.61           C  
ATOM   4253  CG2 ILE   536      -1.673 -20.875  -9.075  1.00 85.95           C  
ATOM   4254  CD1 ILE   536      -2.381 -17.760  -9.937  1.00 81.11           C  
ATOM   4255  N   ILE   537      -3.229 -22.974 -11.779  1.00 95.95           N  
ATOM   4256  CA  ILE   537      -3.736 -24.336 -11.650  1.00 96.30           C  
ATOM   4257  C   ILE   537      -2.908 -25.279 -12.519  1.00 96.16           C  
ATOM   4258  CB  ILE   537      -5.229 -24.422 -12.037  1.00 95.75           C  
ATOM   4259  O   ILE   537      -2.382 -26.282 -12.031  1.00 95.76           O  
ATOM   4260  CG1 ILE   537      -6.084 -23.619 -11.049  1.00 93.66           C  
ATOM   4261  CG2 ILE   537      -5.688 -25.882 -12.097  1.00 93.42           C  
ATOM   4262  CD1 ILE   537      -7.554 -23.529 -11.434  1.00 90.66           C  
ATOM   4263  N   ARG   538      -2.704 -24.930 -13.790  1.00 95.33           N  
ATOM   4264  CA  ARG   538      -1.880 -25.706 -14.711  1.00 95.56           C  
ATOM   4265  C   ARG   538      -0.449 -25.827 -14.198  1.00 95.63           C  
ATOM   4266  CB  ARG   538      -1.886 -25.071 -16.103  1.00 94.71           C  
ATOM   4267  O   ARG   538       0.140 -26.909 -14.236  1.00 95.39           O  
ATOM   4268  CG  ARG   538      -1.119 -25.868 -17.147  1.00 90.63           C  
ATOM   4269  CD  ARG   538      -1.170 -25.201 -18.514  1.00 88.19           C  
ATOM   4270  NE  ARG   538      -0.558 -23.875 -18.491  1.00 86.97           N  
ATOM   4271  NH1 ARG   538      -1.219 -23.305 -20.629  1.00 80.49           N  
ATOM   4272  NH2 ARG   538      -0.005 -21.826 -19.368  1.00 77.94           N  
ATOM   4273  CZ  ARG   538      -0.595 -23.005 -19.496  1.00 81.86           C  
ATOM   4274  N   LEU   539       0.138 -24.739 -13.673  1.00 95.45           N  
ATOM   4275  CA  LEU   539       1.472 -24.777 -13.084  1.00 95.85           C  
ATOM   4276  C   LEU   539       1.522 -25.755 -11.915  1.00 96.12           C  
ATOM   4277  CB  LEU   539       1.892 -23.381 -12.616  1.00 95.36           C  
ATOM   4278  O   LEU   539       2.373 -26.647 -11.882  1.00 95.93           O  
ATOM   4279  CG  LEU   539       3.202 -23.295 -11.831  1.00 93.37           C  
ATOM   4280  CD1 LEU   539       4.387 -23.597 -12.741  1.00 90.27           C  
ATOM   4281  CD2 LEU   539       3.351 -21.920 -11.189  1.00 90.27           C  
ATOM   4282  N   LEU   540       0.678 -25.663 -10.935  1.00 96.69           N  
ATOM   4283  CA  LEU   540       0.717 -26.476  -9.724  1.00 97.04           C  
ATOM   4284  C   LEU   540       0.440 -27.941 -10.043  1.00 96.82           C  
ATOM   4285  CB  LEU   540      -0.301 -25.963  -8.701  1.00 96.99           C  
ATOM   4286  O   LEU   540       1.130 -28.831  -9.541  1.00 96.45           O  
ATOM   4287  CG  LEU   540       0.087 -24.698  -7.935  1.00 96.76           C  
ATOM   4288  CD1 LEU   540      -1.106 -24.171  -7.143  1.00 96.04           C  
ATOM   4289  CD2 LEU   540       1.269 -24.973  -7.011  1.00 95.90           C  
ATOM   4290  N   ASN   541      -0.436 -28.254 -11.038  1.00 97.11           N  
ATOM   4291  CA  ASN   541      -0.642 -29.603 -11.554  1.00 97.24           C  
ATOM   4292  C   ASN   541       0.624 -30.156 -12.201  1.00 96.80           C  
ATOM   4293  CB  ASN   541      -1.802 -29.625 -12.552  1.00 96.91           C  
ATOM   4294  O   ASN   541       0.954 -31.331 -12.026  1.00 96.17           O  
ATOM   4295  CG  ASN   541      -3.155 -29.714 -11.873  1.00 95.37           C  
ATOM   4296  ND2 ASN   541      -4.033 -28.765 -12.174  1.00 95.01           N  
ATOM   4297  OD1 ASN   541      -3.408 -30.629 -11.084  1.00 93.74           O  
ATOM   4298  N   SER   542       1.436 -29.372 -12.882  1.00 97.03           N  
ATOM   4299  CA  SER   542       2.658 -29.803 -13.554  1.00 97.08           C  
ATOM   4300  C   SER   542       3.787 -30.031 -12.555  1.00 96.67           C  
ATOM   4301  CB  SER   542       3.090 -28.770 -14.596  1.00 96.56           C  
ATOM   4302  O   SER   542       4.786 -30.678 -12.877  1.00 96.01           O  
ATOM   4303  OG  SER   542       3.694 -27.649 -13.973  1.00 90.15           O  
ATOM   4304  N   LEU   543       3.640 -29.465 -11.296  1.00 96.73           N  
ATOM   4305  CA  LEU   543       4.655 -29.519 -10.249  1.00 96.94           C  
ATOM   4306  C   LEU   543       4.350 -30.631  -9.252  1.00 95.49           C  
ATOM   4307  CB  LEU   543       4.745 -28.175  -9.521  1.00 96.59           C  
ATOM   4308  O   LEU   543       5.114 -30.854  -8.311  1.00 93.02           O  
ATOM   4309  CG  LEU   543       5.316 -27.005 -10.324  1.00 95.23           C  
ATOM   4310  CD1 LEU   543       5.244 -25.718  -9.510  1.00 91.82           C  
ATOM   4311  CD2 LEU   543       6.752 -27.297 -10.746  1.00 91.51           C  
ATOM   4312  N   ARG   544       3.290 -31.352  -9.430  1.00 95.23           N  
ATOM   4313  CA  ARG   544       2.950 -32.488  -8.580  1.00 95.29           C  
ATOM   4314  C   ARG   544       3.890 -33.662  -8.833  1.00 90.88           C  
ATOM   4315  CB  ARG   544       1.500 -32.918  -8.811  1.00 93.23           C  
ATOM   4316  O   ARG   544       4.356 -34.305  -7.890  1.00 86.44           O  
ATOM   4317  CG  ARG   544       0.472 -31.948  -8.250  1.00 86.91           C  
ATOM   4318  CD  ARG   544      -0.937 -32.288  -8.714  1.00 82.83           C  
ATOM   4319  NE  ARG   544      -1.404 -33.548  -8.140  1.00 84.62           N  
ATOM   4320  NH1 ARG   544      -3.301 -33.681  -9.452  1.00 77.87           N  
ATOM   4321  NH2 ARG   544      -2.846 -35.321  -7.916  1.00 73.96           N  
ATOM   4322  CZ  ARG   544      -2.516 -34.180  -8.504  1.00 79.12           C  
TER    4323      ARG   544
END
