# Supplementary material for: The transformative power of transformers in protein structure prediction
Source: Proc Natl Acad Sci U S A. 2023 Jul 31;120(32):e2303499120. doi: 10.1073/pnas.2303499120 (PMC10410766; doi:10.1073/pnas.2303499120)
Supplement: Supplementary file 2 — Dataset S01 (GZ) [file pnas.2303499120.sd01.gz › SI_Data/predicted_structures/ESMFold/T1155.pdb]

PARENT N/A
ATOM      1  N   MET     1      11.417  12.924 -11.650  1.00 47.13           N  
ATOM      2  CA  MET     1      11.134  11.664 -12.332  1.00 50.54           C  
ATOM      3  C   MET     1       9.671  11.269 -12.160  1.00 49.02           C  
ATOM      4  CB  MET     1      12.041  10.551 -11.805  1.00 41.59           C  
ATOM      5  O   MET     1       9.160  11.234 -11.039  1.00 46.48           O  
ATOM      6  CG  MET     1      13.350  10.416 -12.566  1.00 40.21           C  
ATOM      7  SD  MET     1      14.345   8.980 -12.005  1.00 38.45           S  
ATOM      8  CE  MET     1      16.017   9.592 -12.354  1.00 35.99           C  
ATOM      9  N   GLY     2       8.798  11.713 -13.077  1.00 60.52           N  
ATOM     10  CA  GLY     2       7.353  11.568 -12.990  1.00 60.52           C  
ATOM     11  C   GLY     2       6.895  10.123 -13.025  1.00 60.68           C  
ATOM     12  O   GLY     2       7.652   9.235 -13.423  1.00 56.05           O  
ATOM     13  N   TYR     3       6.203   9.664 -12.168  1.00 73.82           N  
ATOM     14  CA  TYR     3       5.427   8.430 -12.159  1.00 74.34           C  
ATOM     15  C   TYR     3       4.746   8.204 -13.503  1.00 74.39           C  
ATOM     16  CB  TYR     3       4.380   8.461 -11.042  1.00 70.47           C  
ATOM     17  O   TYR     3       3.726   8.829 -13.802  1.00 71.56           O  
ATOM     18  CG  TYR     3       3.848   7.098 -10.670  1.00 67.96           C  
ATOM     19  CD1 TYR     3       4.680   6.136 -10.102  1.00 65.93           C  
ATOM     20  CD2 TYR     3       2.514   6.770 -10.885  1.00 68.46           C  
ATOM     21  CE1 TYR     3       4.195   4.878  -9.759  1.00 69.12           C  
ATOM     22  CE2 TYR     3       2.018   5.515 -10.546  1.00 68.58           C  
ATOM     23  OH  TYR     3       2.380   3.334  -9.647  1.00 63.26           O  
ATOM     24  CZ  TYR     3       2.865   4.578  -9.984  1.00 66.04           C  
ATOM     25  N   SER     4       5.487   7.428 -14.453  1.00 77.18           N  
ATOM     26  CA  SER     4       5.004   7.204 -15.811  1.00 77.82           C  
ATOM     27  C   SER     4       3.835   6.225 -15.828  1.00 78.35           C  
ATOM     28  CB  SER     4       6.132   6.680 -16.702  1.00 74.89           C  
ATOM     29  O   SER     4       3.590   5.525 -14.843  1.00 76.77           O  
ATOM     30  OG  SER     4       6.478   5.353 -16.346  1.00 70.39           O  
ATOM     31  N   ASP     5       2.999   6.237 -16.877  1.00 76.12           N  
ATOM     32  CA  ASP     5       1.933   5.259 -17.069  1.00 76.42           C  
ATOM     33  C   ASP     5       2.474   3.834 -16.986  1.00 77.49           C  
ATOM     34  CB  ASP     5       1.238   5.480 -18.414  1.00 74.30           C  
ATOM     35  O   ASP     5       1.799   2.936 -16.478  1.00 76.93           O  
ATOM     36  CG  ASP     5       0.390   6.740 -18.444  1.00 70.21           C  
ATOM     37  OD1 ASP     5       0.060   7.278 -17.365  1.00 68.65           O  
ATOM     38  OD2 ASP     5       0.047   7.197 -19.556  1.00 70.12           O  
ATOM     39  N   GLU     6       3.707   3.731 -17.515  1.00 79.97           N  
ATOM     40  CA  GLU     6       4.346   2.420 -17.458  1.00 80.33           C  
ATOM     41  C   GLU     6       4.612   1.998 -16.016  1.00 80.77           C  
ATOM     42  CB  GLU     6       5.653   2.423 -18.255  1.00 77.81           C  
ATOM     43  O   GLU     6       4.408   0.837 -15.655  1.00 79.30           O  
ATOM     44  CG  GLU     6       5.454   2.417 -19.763  1.00 71.81           C  
ATOM     45  CD  GLU     6       6.728   2.713 -20.538  1.00 68.10           C  
ATOM     46  OE1 GLU     6       7.798   2.870 -19.909  1.00 65.33           O  
ATOM     47  OE2 GLU     6       6.654   2.790 -21.785  1.00 60.39           O  
ATOM     48  N   ASP     7       5.061   2.926 -15.232  1.00 80.00           N  
ATOM     49  CA  ASP     7       5.276   2.653 -13.814  1.00 79.90           C  
ATOM     50  C   ASP     7       3.965   2.289 -13.120  1.00 79.80           C  
ATOM     51  CB  ASP     7       5.917   3.860 -13.126  1.00 78.40           C  
ATOM     52  O   ASP     7       3.925   1.371 -12.299  1.00 78.31           O  
ATOM     53  CG  ASP     7       7.352   4.098 -13.564  1.00 75.80           C  
ATOM     54  OD1 ASP     7       8.055   3.123 -13.908  1.00 75.48           O  
ATOM     55  OD2 ASP     7       7.785   5.271 -13.561  1.00 75.13           O  
ATOM     56  N   ARG     8       2.995   2.979 -13.474  1.00 77.70           N  
ATOM     57  CA  ARG     8       1.678   2.732 -12.897  1.00 77.48           C  
ATOM     58  C   ARG     8       1.193   1.323 -13.220  1.00 78.04           C  
ATOM     59  CB  ARG     8       0.667   3.763 -13.405  1.00 75.60           C  
ATOM     60  O   ARG     8       0.704   0.612 -12.340  1.00 76.98           O  
ATOM     61  CG  ARG     8      -0.680   3.703 -12.703  1.00 70.70           C  
ATOM     62  CD  ARG     8      -1.612   4.810 -13.174  1.00 67.79           C  
ATOM     63  NE  ARG     8      -2.950   4.668 -12.605  1.00 61.28           N  
ATOM     64  NH1 ARG     8      -3.698   6.733 -13.321  1.00 53.38           N  
ATOM     65  NH2 ARG     8      -5.091   5.352 -12.133  1.00 48.73           N  
ATOM     66  CZ  ARG     8      -3.910   5.584 -12.688  1.00 61.60           C  
ATOM     67  N   GLU     9       1.287   0.950 -14.466  1.00 77.42           N  
ATOM     68  CA  GLU     9       0.866  -0.381 -14.889  1.00 77.40           C  
ATOM     69  C   GLU     9       1.678  -1.467 -14.189  1.00 78.21           C  
ATOM     70  CB  GLU     9       0.992  -0.528 -16.408  1.00 75.25           C  
ATOM     71  O   GLU     9       1.123  -2.471 -13.737  1.00 77.41           O  
ATOM     72  CG  GLU     9       0.404  -1.822 -16.952  1.00 69.95           C  
ATOM     73  CD  GLU     9       0.420  -1.896 -18.471  1.00 66.82           C  
ATOM     74  OE1 GLU     9       0.894  -0.937 -19.120  1.00 63.69           O  
ATOM     75  OE2 GLU     9      -0.046  -2.922 -19.015  1.00 60.70           O  
ATOM     76  N   ALA    10       2.987  -1.247 -14.155  1.00 80.74           N  
ATOM     77  CA  ALA    10       3.865  -2.201 -13.481  1.00 80.45           C  
ATOM     78  C   ALA    10       3.485  -2.352 -12.011  1.00 80.65           C  
ATOM     79  CB  ALA    10       5.322  -1.764 -13.609  1.00 79.01           C  
ATOM     80  O   ALA    10       3.418  -3.469 -11.493  1.00 79.50           O  
ATOM     81  N   ASP    11       3.188  -1.253 -11.354  1.00 80.75           N  
ATOM     82  CA  ASP    11       2.838  -1.295  -9.937  1.00 80.45           C  
ATOM     83  C   ASP    11       1.469  -1.939  -9.729  1.00 80.04           C  
ATOM     84  CB  ASP    11       2.853   0.113  -9.339  1.00 79.06           C  
ATOM     85  O   ASP    11       1.263  -2.672  -8.759  1.00 77.99           O  
ATOM     86  CG  ASP    11       4.255   0.622  -9.056  1.00 76.36           C  
ATOM     87  OD1 ASP    11       5.206  -0.190  -9.032  1.00 75.21           O  
ATOM     88  OD2 ASP    11       4.411   1.845  -8.852  1.00 75.05           O  
ATOM     89  N   ASN    12       0.586  -1.666 -10.596  1.00 78.18           N  
ATOM     90  CA  ASN    12      -0.733  -2.288 -10.532  1.00 78.00           C  
ATOM     91  C   ASN    12      -0.639  -3.810 -10.598  1.00 78.39           C  
ATOM     92  CB  ASN    12      -1.629  -1.762 -11.655  1.00 76.01           C  
ATOM     93  O   ASN    12      -1.285  -4.510  -9.817  1.00 77.04           O  
ATOM     94  CG  ASN    12      -3.099  -2.036 -11.406  1.00 70.01           C  
ATOM     95  ND2 ASN    12      -3.931  -1.761 -12.404  1.00 64.49           N  
ATOM     96  OD1 ASN    12      -3.484  -2.490 -10.325  1.00 65.67           O  
ATOM     97  N   LEU    13       0.145  -4.274 -11.516  1.00 80.03           N  
ATOM     98  CA  LEU    13       0.341  -5.714 -11.651  1.00 79.94           C  
ATOM     99  C   LEU    13       1.029  -6.287 -10.417  1.00 80.21           C  
ATOM    100  CB  LEU    13       1.165  -6.028 -12.902  1.00 78.03           C  
ATOM    101  O   LEU    13       0.676  -7.374  -9.953  1.00 79.24           O  
ATOM    102  CG  LEU    13       0.459  -5.837 -14.245  1.00 73.44           C  
ATOM    103  CD1 LEU    13       1.449  -6.004 -15.393  1.00 69.48           C  
ATOM    104  CD2 LEU    13      -0.699  -6.819 -14.385  1.00 69.90           C  
ATOM    105  N   ARG    14       1.947  -5.491  -9.903  1.00 80.73           N  
ATOM    106  CA  ARG    14       2.684  -5.952  -8.731  1.00 79.99           C  
ATOM    107  C   ARG    14       1.775  -6.032  -7.509  1.00 80.01           C  
ATOM    108  CB  ARG    14       3.869  -5.028  -8.442  1.00 78.54           C  
ATOM    109  O   ARG    14       1.849  -6.988  -6.735  1.00 78.02           O  
ATOM    110  CG  ARG    14       4.721  -5.468  -7.262  1.00 74.66           C  
ATOM    111  CD  ARG    14       5.273  -6.872  -7.458  1.00 72.17           C  
ATOM    112  NE  ARG    14       6.170  -7.255  -6.371  1.00 64.38           N  
ATOM    113  NH1 ARG    14       6.014  -9.526  -6.765  1.00 59.19           N  
ATOM    114  NH2 ARG    14       7.326  -8.742  -5.057  1.00 55.90           N  
ATOM    115  CZ  ARG    14       6.501  -8.507  -6.067  1.00 66.45           C  
ATOM    116  N   ILE    15       0.911  -5.124  -7.310  1.00 78.47           N  
ATOM    117  CA  ILE    15      -0.043  -5.113  -6.206  1.00 77.91           C  
ATOM    118  C   ILE    15      -0.943  -6.343  -6.290  1.00 77.88           C  
ATOM    119  CB  ILE    15      -0.894  -3.824  -6.207  1.00 76.63           C  
ATOM    120  O   ILE    15      -1.181  -7.016  -5.284  1.00 76.37           O  
ATOM    121  CG1 ILE    15      -0.040  -2.619  -5.796  1.00 72.79           C  
ATOM    122  CG2 ILE    15      -2.107  -3.976  -5.284  1.00 72.86           C  
ATOM    123  CD1 ILE    15      -0.683  -1.272  -6.100  1.00 70.34           C  
ATOM    124  N   ALA    16      -1.463  -6.600  -7.464  1.00 77.82           N  
ATOM    125  CA  ALA    16      -2.315  -7.768  -7.674  1.00 77.23           C  
ATOM    126  C   ALA    16      -1.584  -9.055  -7.302  1.00 77.60           C  
ATOM    127  CB  ALA    16      -2.787  -7.828  -9.125  1.00 76.03           C  
ATOM    128  O   ALA    16      -2.164  -9.947  -6.678  1.00 76.55           O  
ATOM    129  N   GLU    17      -0.312  -9.053  -7.721  1.00 79.09           N  
ATOM    130  CA  GLU    17       0.496 -10.228  -7.411  1.00 78.81           C  
ATOM    131  C   GLU    17       0.719 -10.363  -5.907  1.00 78.32           C  
ATOM    132  CB  GLU    17       1.842 -10.162  -8.138  1.00 76.33           C  
ATOM    133  O   GLU    17       0.617 -11.461  -5.355  1.00 76.38           O  
ATOM    134  CG  GLU    17       2.664 -11.438  -8.027  1.00 70.04           C  
ATOM    135  CD  GLU    17       4.022 -11.337  -8.703  1.00 67.23           C  
ATOM    136  OE1 GLU    17       4.376 -10.241  -9.193  1.00 65.15           O  
ATOM    137  OE2 GLU    17       4.738 -12.363  -8.744  1.00 62.19           O  
ATOM    138  N   ILE    18       1.033  -9.292  -5.276  1.00 78.88           N  
ATOM    139  CA  ILE    18       1.288  -9.286  -3.840  1.00 77.79           C  
ATOM    140  C   ILE    18       0.051  -9.782  -3.094  1.00 76.93           C  
ATOM    141  CB  ILE    18       1.686  -7.879  -3.342  1.00 76.37           C  
ATOM    142  O   ILE    18       0.151 -10.640  -2.214  1.00 74.27           O  
ATOM    143  CG1 ILE    18       3.101  -7.526  -3.813  1.00 71.85           C  
ATOM    144  CG2 ILE    18       1.580  -7.796  -1.816  1.00 71.93           C  
ATOM    145  CD1 ILE    18       3.442  -6.047  -3.694  1.00 69.62           C  
ATOM    146  N   ILE    19      -1.117  -9.303  -3.401  1.00 74.98           N  
ATOM    147  CA  ILE    19      -2.370  -9.643  -2.736  1.00 74.04           C  
ATOM    148  C   ILE    19      -2.688 -11.119  -2.959  1.00 73.84           C  
ATOM    149  CB  ILE    19      -3.535  -8.761  -3.240  1.00 72.51           C  
ATOM    150  O   ILE    19      -3.120 -11.814  -2.036  1.00 72.67           O  
ATOM    151  CG1 ILE    19      -3.350  -7.314  -2.771  1.00 67.86           C  
ATOM    152  CG2 ILE    19      -4.879  -9.323  -2.769  1.00 68.27           C  
ATOM    153  CD1 ILE    19      -4.329  -6.330  -3.398  1.00 65.73           C  
ATOM    154  N   LYS    20      -2.458 -11.545  -4.138  1.00 77.22           N  
ATOM    155  CA  LYS    20      -2.759 -12.930  -4.489  1.00 76.38           C  
ATOM    156  C   LYS    20      -1.844 -13.897  -3.743  1.00 75.56           C  
ATOM    157  CB  LYS    20      -2.628 -13.142  -5.998  1.00 74.37           C  
ATOM    158  O   LYS    20      -2.283 -14.960  -3.302  1.00 73.27           O  
ATOM    159  CG  LYS    20      -2.996 -14.544  -6.460  1.00 70.07           C  
ATOM    160  CD  LYS    20      -2.871 -14.685  -7.972  1.00 68.02           C  
ATOM    161  CE  LYS    20      -3.145 -16.113  -8.425  1.00 63.02           C  
ATOM    162  NZ  LYS    20      -3.003 -16.261  -9.905  1.00 59.36           N  
ATOM    163  N   ASN    21      -0.558 -13.492  -3.627  1.00 77.20           N  
ATOM    164  CA  ASN    21       0.441 -14.431  -3.129  1.00 76.75           C  
ATOM    165  C   ASN    21       0.546 -14.383  -1.607  1.00 74.87           C  
ATOM    166  CB  ASN    21       1.804 -14.153  -3.765  1.00 73.60           C  
ATOM    167  O   ASN    21       1.026 -15.331  -0.983  1.00 71.07           O  
ATOM    168  CG  ASN    21       1.849 -14.519  -5.235  1.00 68.46           C  
ATOM    169  ND2 ASN    21       2.752 -13.888  -5.976  1.00 64.64           N  
ATOM    170  OD1 ASN    21       1.077 -15.361  -5.701  1.00 66.62           O  
ATOM    171  N   ALA    22       0.131 -13.293  -1.080  1.00 72.75           N  
ATOM    172  CA  ALA    22       0.257 -13.157   0.369  1.00 71.84           C  
ATOM    173  C   ALA    22      -0.872 -13.889   1.089  1.00 71.32           C  
ATOM    174  CB  ALA    22       0.269 -11.683   0.766  1.00 68.17           C  
ATOM    175  O   ALA    22      -1.955 -13.332   1.286  1.00 67.27           O  
ATOM    176  N   GLN    23      -0.655 -15.178   1.273  1.00 71.58           N  
ATOM    177  CA  GLN    23      -1.693 -16.010   1.872  1.00 70.63           C  
ATOM    178  C   GLN    23      -1.466 -16.178   3.371  1.00 68.90           C  
ATOM    179  CB  GLN    23      -1.745 -17.378   1.191  1.00 65.89           C  
ATOM    180  O   GLN    23      -2.423 -16.284   4.141  1.00 64.30           O  
ATOM    181  CG  GLN    23      -2.116 -17.318  -0.284  1.00 60.64           C  
ATOM    182  CD  GLN    23      -3.554 -16.893  -0.511  1.00 59.62           C  
ATOM    183  NE2 GLN    23      -3.769 -16.028  -1.497  1.00 50.64           N  
ATOM    184  OE1 GLN    23      -4.466 -17.340   0.193  1.00 59.89           O  
ATOM    185  N   ASP    24      -0.336 -16.194   3.825  1.00 70.60           N  
ATOM    186  CA  ASP    24      -0.107 -16.383   5.254  1.00 70.03           C  
ATOM    187  C   ASP    24       0.334 -15.079   5.916  1.00 70.09           C  
ATOM    188  CB  ASP    24       0.940 -17.473   5.491  1.00 65.99           C  
ATOM    189  O   ASP    24       0.682 -14.116   5.231  1.00 66.73           O  
ATOM    190  CG  ASP    24       2.295 -17.133   4.896  1.00 61.53           C  
ATOM    191  OD1 ASP    24       2.843 -16.053   5.204  1.00 61.33           O  
ATOM    192  OD2 ASP    24       2.819 -17.952   4.109  1.00 64.03           O  
ATOM    193  N   ASP    25       0.253 -14.978   7.255  1.00 65.77           N  
ATOM    194  CA  ASP    25       0.479 -13.739   7.994  1.00 65.11           C  
ATOM    195  C   ASP    25       1.882 -13.194   7.737  1.00 65.67           C  
ATOM    196  CB  ASP    25       0.267 -13.962   9.493  1.00 62.40           C  
ATOM    197  O   ASP    25       2.062 -11.988   7.559  1.00 63.70           O  
ATOM    198  CG  ASP    25      -1.193 -14.153   9.864  1.00 58.74           C  
ATOM    199  OD1 ASP    25      -2.076 -13.885   9.022  1.00 58.10           O  
ATOM    200  OD2 ASP    25      -1.462 -14.574  11.010  1.00 59.53           O  
ATOM    201  N   ASP    26       2.893 -14.032   7.697  1.00 67.41           N  
ATOM    202  CA  ASP    26       4.259 -13.563   7.486  1.00 66.97           C  
ATOM    203  C   ASP    26       4.415 -12.932   6.104  1.00 67.92           C  
ATOM    204  CB  ASP    26       5.254 -14.713   7.654  1.00 64.61           C  
ATOM    205  O   ASP    26       5.051 -11.885   5.963  1.00 67.06           O  
ATOM    206  CG  ASP    26       5.430 -15.138   9.101  1.00 60.99           C  
ATOM    207  OD1 ASP    26       5.144 -14.332  10.012  1.00 60.63           O  
ATOM    208  OD2 ASP    26       5.863 -16.288   9.332  1.00 61.89           O  
ATOM    209  N   SER    27       3.818 -13.608   5.086  1.00 73.12           N  
ATOM    210  CA  SER    27       3.856 -13.069   3.730  1.00 72.67           C  
ATOM    211  C   SER    27       3.118 -11.738   3.644  1.00 73.26           C  
ATOM    212  CB  SER    27       3.247 -14.064   2.741  1.00 70.82           C  
ATOM    213  O   SER    27       3.542 -10.832   2.923  1.00 71.71           O  
ATOM    214  OG  SER    27       4.010 -15.257   2.694  1.00 67.09           O  
ATOM    215  N   LYS    28       2.041 -11.665   4.299  1.00 72.00           N  
ATOM    216  CA  LYS    28       1.274 -10.423   4.315  1.00 70.96           C  
ATOM    217  C   LYS    28       2.080  -9.288   4.942  1.00 71.29           C  
ATOM    218  CB  LYS    28      -0.041 -10.613   5.073  1.00 69.69           C  
ATOM    219  O   LYS    28       2.059  -8.159   4.449  1.00 69.17           O  
ATOM    220  CG  LYS    28      -1.083 -11.418   4.311  1.00 67.52           C  
ATOM    221  CD  LYS    28      -2.364 -11.580   5.118  1.00 66.51           C  
ATOM    222  CE  LYS    28      -3.397 -12.411   4.369  1.00 63.24           C  
ATOM    223  NZ  LYS    28      -4.625 -12.639   5.189  1.00 61.71           N  
ATOM    224  N   ILE    29       2.792  -9.619   5.865  1.00 66.11           N  
ATOM    225  CA  ILE    29       3.618  -8.634   6.554  1.00 65.43           C  
ATOM    226  C   ILE    29       4.710  -8.128   5.614  1.00 66.01           C  
ATOM    227  CB  ILE    29       4.246  -9.222   7.838  1.00 63.48           C  
ATOM    228  O   ILE    29       4.907  -6.919   5.476  1.00 64.50           O  
ATOM    229  CG1 ILE    29       3.168  -9.454   8.902  1.00 59.53           C  
ATOM    230  CG2 ILE    29       5.351  -8.303   8.368  1.00 60.09           C  
ATOM    231  CD1 ILE    29       3.631 -10.303  10.078  1.00 57.75           C  
ATOM    232  N   ASN    30       5.477  -9.026   5.056  1.00 69.52           N  
ATOM    233  CA  ASN    30       6.502  -8.640   4.092  1.00 69.02           C  
ATOM    234  C   ASN    30       5.906  -7.866   2.920  1.00 69.69           C  
ATOM    235  CB  ASN    30       7.255  -9.873   3.587  1.00 67.24           C  
ATOM    236  O   ASN    30       6.509  -6.909   2.432  1.00 68.39           O  
ATOM    237  CG  ASN    30       8.145 -10.489   4.648  1.00 63.77           C  
ATOM    238  ND2 ASN    30       8.461 -11.768   4.487  1.00 59.63           N  
ATOM    239  OD1 ASN    30       8.546  -9.820   5.604  1.00 60.92           O  
ATOM    240  N   SER    31       4.772  -8.234   2.588  1.00 74.80           N  
ATOM    241  CA  SER    31       4.087  -7.612   1.460  1.00 74.25           C  
ATOM    242  C   SER    31       3.602  -6.209   1.812  1.00 74.44           C  
ATOM    243  CB  SER    31       2.904  -8.471   1.011  1.00 72.53           C  
ATOM    244  O   SER    31       3.503  -5.344   0.940  1.00 71.85           O  
ATOM    245  OG  SER    31       3.354  -9.684   0.434  1.00 67.94           O  
ATOM    246  N   THR    32       3.320  -5.973   3.084  1.00 72.02           N  
ATOM    247  CA  THR    32       2.910  -4.641   3.516  1.00 71.17           C  
ATOM    248  C   THR    32       4.004  -3.617   3.224  1.00 71.84           C  
ATOM    249  CB  THR    32       2.573  -4.621   5.019  1.00 69.85           C  
ATOM    250  O   THR    32       3.718  -2.510   2.765  1.00 69.68           O  
ATOM    251  CG2 THR    32       2.155  -3.225   5.470  1.00 65.13           C  
ATOM    252  OG1 THR    32       1.499  -5.535   5.274  1.00 65.94           O  
ATOM    253  N   GLN    33       5.264  -4.048   3.424  1.00 69.37           N  
ATOM    254  CA  GLN    33       6.378  -3.155   3.126  1.00 69.24           C  
ATOM    255  C   GLN    33       6.425  -2.810   1.641  1.00 69.88           C  
ATOM    256  CB  GLN    33       7.703  -3.784   3.561  1.00 67.44           C  
ATOM    257  O   GLN    33       6.663  -1.658   1.272  1.00 68.72           O  
ATOM    258  CG  GLN    33       8.884  -2.824   3.517  1.00 63.81           C  
ATOM    259  CD  GLN    33       9.320  -2.367   4.897  1.00 61.08           C  
ATOM    260  NE2 GLN    33       9.944  -1.196   4.963  1.00 50.70           N  
ATOM    261  OE1 GLN    33       9.097  -3.060   5.894  1.00 57.35           O  
ATOM    262  N   GLU    34       6.248  -3.797   0.833  1.00 75.71           N  
ATOM    263  CA  GLU    34       6.279  -3.575  -0.610  1.00 75.48           C  
ATOM    264  C   GLU    34       5.160  -2.635  -1.048  1.00 76.14           C  
ATOM    265  CB  GLU    34       6.174  -4.905  -1.361  1.00 74.04           C  
ATOM    266  O   GLU    34       5.374  -1.751  -1.881  1.00 75.20           O  
ATOM    267  CG  GLU    34       7.434  -5.754  -1.287  1.00 70.47           C  
ATOM    268  CD  GLU    34       7.345  -7.033  -2.105  1.00 67.96           C  
ATOM    269  OE1 GLU    34       6.869  -6.982  -3.261  1.00 65.52           O  
ATOM    270  OE2 GLU    34       7.754  -8.095  -1.584  1.00 63.26           O  
ATOM    271  N   LEU    35       3.954  -2.824  -0.491  1.00 76.29           N  
ATOM    272  CA  LEU    35       2.817  -1.967  -0.813  1.00 75.82           C  
ATOM    273  C   LEU    35       3.088  -0.525  -0.399  1.00 76.18           C  
ATOM    274  CB  LEU    35       1.549  -2.479  -0.125  1.00 74.57           C  
ATOM    275  O   LEU    35       2.743   0.409  -1.125  1.00 74.67           O  
ATOM    276  CG  LEU    35       0.941  -3.762  -0.692  1.00 72.43           C  
ATOM    277  CD1 LEU    35      -0.285  -4.171   0.118  1.00 70.34           C  
ATOM    278  CD2 LEU    35       0.579  -3.579  -2.162  1.00 70.48           C  
ATOM    279  N   LEU    36       3.742  -0.345   0.759  1.00 72.21           N  
ATOM    280  CA  LEU    36       4.083   0.987   1.245  1.00 71.50           C  
ATOM    281  C   LEU    36       5.107   1.653   0.332  1.00 72.38           C  
ATOM    282  CB  LEU    36       4.626   0.914   2.674  1.00 70.22           C  
ATOM    283  O   LEU    36       5.052   2.865   0.111  1.00 71.20           O  
ATOM    284  CG  LEU    36       3.594   0.703   3.783  1.00 67.25           C  
ATOM    285  CD1 LEU    36       4.290   0.397   5.104  1.00 63.68           C  
ATOM    286  CD2 LEU    36       2.695   1.928   3.917  1.00 63.44           C  
ATOM    287  N   ASP    37       6.068   0.821  -0.191  1.00 74.74           N  
ATOM    288  CA  ASP    37       7.047   1.349  -1.135  1.00 74.37           C  
ATOM    289  C   ASP    37       6.370   1.837  -2.414  1.00 75.10           C  
ATOM    290  CB  ASP    37       8.098   0.288  -1.468  1.00 72.99           C  
ATOM    291  O   ASP    37       6.728   2.887  -2.951  1.00 74.18           O  
ATOM    292  CG  ASP    37       9.058   0.023  -0.322  1.00 69.56           C  
ATOM    293  OD1 ASP    37       9.096   0.822   0.639  1.00 67.35           O  
ATOM    294  OD2 ASP    37       9.784  -0.993  -0.380  1.00 66.76           O  
ATOM    295  N   ILE    38       5.397   1.092  -2.857  1.00 76.83           N  
ATOM    296  CA  ILE    38       4.653   1.474  -4.052  1.00 76.36           C  
ATOM    297  C   ILE    38       3.878   2.763  -3.787  1.00 76.44           C  
ATOM    298  CB  ILE    38       3.690   0.352  -4.501  1.00 75.14           C  
ATOM    299  O   ILE    38       3.861   3.667  -4.625  1.00 75.19           O  
ATOM    300  CG1 ILE    38       4.480  -0.843  -5.047  1.00 74.73           C  
ATOM    301  CG2 ILE    38       2.699   0.876  -5.544  1.00 74.80           C  
ATOM    302  CD1 ILE    38       3.637  -2.091  -5.272  1.00 72.49           C  
ATOM    303  N   TYR    39       3.261   2.815  -2.612  1.00 75.09           N  
ATOM    304  CA  TYR    39       2.533   4.010  -2.201  1.00 74.41           C  
ATOM    305  C   TYR    39       3.435   5.238  -2.239  1.00 74.91           C  
ATOM    306  CB  TYR    39       1.956   3.831  -0.793  1.00 72.97           C  
ATOM    307  O   TYR    39       3.040   6.291  -2.744  1.00 72.82           O  
ATOM    308  CG  TYR    39       1.379   5.097  -0.208  1.00 69.21           C  
ATOM    309  CD1 TYR    39       0.226   5.670  -0.739  1.00 65.53           C  
ATOM    310  CD2 TYR    39       1.985   5.722   0.876  1.00 65.66           C  
ATOM    311  CE1 TYR    39      -0.308   6.838  -0.204  1.00 63.16           C  
ATOM    312  CE2 TYR    39       1.460   6.889   1.420  1.00 62.75           C  
ATOM    313  OH  TYR    39      -0.210   8.595   1.408  1.00 55.24           O  
ATOM    314  CZ  TYR    39       0.314   7.439   0.874  1.00 62.43           C  
ATOM    315  N   ARG    40       4.614   5.168  -1.799  1.00 74.31           N  
ATOM    316  CA  ARG    40       5.550   6.287  -1.736  1.00 73.72           C  
ATOM    317  C   ARG    40       5.936   6.757  -3.134  1.00 74.28           C  
ATOM    318  CB  ARG    40       6.803   5.896  -0.949  1.00 72.14           C  
ATOM    319  O   ARG    40       6.086   7.957  -3.372  1.00 73.04           O  
ATOM    320  CG  ARG    40       6.597   5.856   0.557  1.00 67.73           C  
ATOM    321  CD  ARG    40       7.867   5.447   1.289  1.00 64.98           C  
ATOM    322  NE  ARG    40       7.659   5.376   2.732  1.00 58.50           N  
ATOM    323  NH1 ARG    40       9.356   3.855   3.112  1.00 50.82           N  
ATOM    324  NH2 ARG    40       8.095   4.634   4.861  1.00 45.87           N  
ATOM    325  CZ  ARG    40       8.370   4.622   3.565  1.00 59.76           C  
ATOM    326  N   ARG    41       6.044   5.813  -4.006  1.00 76.47           N  
ATOM    327  CA  ARG    41       6.390   6.164  -5.379  1.00 75.96           C  
ATOM    328  C   ARG    41       5.222   6.850  -6.079  1.00 76.08           C  
ATOM    329  CB  ARG    41       6.811   4.919  -6.163  1.00 74.49           C  
ATOM    330  O   ARG    41       5.424   7.734  -6.915  1.00 74.22           O  
ATOM    331  CG  ARG    41       8.168   4.365  -5.756  1.00 71.31           C  
ATOM    332  CD  ARG    41       8.703   3.374  -6.781  1.00 69.46           C  
ATOM    333  NE  ARG    41       7.815   2.225  -6.933  1.00 62.57           N  
ATOM    334  NH1 ARG    41       8.879   0.931  -5.343  1.00 60.75           N  
ATOM    335  NH2 ARG    41       7.057   0.108  -6.465  1.00 56.46           N  
ATOM    336  CZ  ARG    41       7.919   1.091  -6.247  1.00 64.10           C  
ATOM    337  N   LEU    42       4.039   6.416  -5.700  1.00 76.09           N  
ATOM    338  CA  LEU    42       2.816   6.925  -6.311  1.00 75.64           C  
ATOM    339  C   LEU    42       2.449   8.290  -5.739  1.00 75.78           C  
ATOM    340  CB  LEU    42       1.661   5.943  -6.099  1.00 73.68           C  
ATOM    341  O   LEU    42       1.819   9.104  -6.418  1.00 73.87           O  
ATOM    342  CG  LEU    42       0.320   6.327  -6.725  1.00 68.74           C  
ATOM    343  CD1 LEU    42       0.401   6.242  -8.245  1.00 64.31           C  
ATOM    344  CD2 LEU    42      -0.795   5.434  -6.193  1.00 64.62           C  
ATOM    345  N   TYR    43       2.862   8.486  -4.506  1.00 75.07           N  
ATOM    346  CA  TYR    43       2.345   9.574  -3.683  1.00 74.82           C  
ATOM    347  C   TYR    43       2.497  10.914  -4.393  1.00 75.38           C  
ATOM    348  CB  TYR    43       3.065   9.615  -2.332  1.00 72.99           C  
ATOM    349  O   TYR    43       1.556  11.710  -4.438  1.00 74.18           O  
ATOM    350  CG  TYR    43       2.457  10.586  -1.350  1.00 70.64           C  
ATOM    351  CD1 TYR    43       1.329  10.243  -0.608  1.00 68.55           C  
ATOM    352  CD2 TYR    43       3.008  11.849  -1.163  1.00 69.02           C  
ATOM    353  CE1 TYR    43       0.764  11.136   0.297  1.00 66.53           C  
ATOM    354  CE2 TYR    43       2.452  12.750  -0.260  1.00 65.90           C  
ATOM    355  OH  TYR    43       0.777  13.273   1.358  1.00 61.10           O  
ATOM    356  CZ  TYR    43       1.332  12.385   0.464  1.00 63.54           C  
ATOM    357  N   PRO    44       3.684  11.195  -5.055  1.00 75.31           N  
ATOM    358  CA  PRO    44       3.853  12.505  -5.689  1.00 74.62           C  
ATOM    359  C   PRO    44       2.908  12.715  -6.869  1.00 74.83           C  
ATOM    360  CB  PRO    44       5.311  12.485  -6.154  1.00 72.92           C  
ATOM    361  O   PRO    44       2.643  13.856  -7.257  1.00 72.99           O  
ATOM    362  CG  PRO    44       5.969  11.446  -5.305  1.00 71.28           C  
ATOM    363  CD  PRO    44       4.949  10.403  -4.951  1.00 70.78           C  
ATOM    364  N   SER    45       2.361  11.690  -7.410  1.00 75.50           N  
ATOM    365  CA  SER    45       1.501  11.789  -8.585  1.00 75.01           C  
ATOM    366  C   SER    45       0.031  11.872  -8.188  1.00 74.88           C  
ATOM    367  CB  SER    45       1.721  10.594  -9.513  1.00 73.02           C  
ATOM    368  O   SER    45      -0.839  12.057  -9.042  1.00 72.35           O  
ATOM    369  OG  SER    45       1.194   9.409  -8.941  1.00 69.06           O  
ATOM    370  N   LEU    46      -0.286  11.636  -6.931  1.00 74.20           N  
ATOM    371  CA  LEU    46      -1.667  11.615  -6.462  1.00 74.05           C  
ATOM    372  C   LEU    46      -2.223  13.031  -6.345  1.00 74.66           C  
ATOM    373  CB  LEU    46      -1.764  10.904  -5.109  1.00 72.18           C  
ATOM    374  O   LEU    46      -1.482  13.971  -6.049  1.00 73.20           O  
ATOM    375  CG  LEU    46      -1.361   9.428  -5.089  1.00 69.20           C  
ATOM    376  CD1 LEU    46      -1.458   8.872  -3.673  1.00 66.59           C  
ATOM    377  CD2 LEU    46      -2.233   8.623  -6.047  1.00 66.94           C  
ATOM    378  N   THR    47      -3.522  13.234  -6.664  1.00 75.66           N  
ATOM    379  CA  THR    47      -4.203  14.500  -6.415  1.00 75.45           C  
ATOM    380  C   THR    47      -4.293  14.779  -4.918  1.00 76.37           C  
ATOM    381  CB  THR    47      -5.615  14.505  -7.028  1.00 73.70           C  
ATOM    382  O   THR    47      -4.159  13.866  -4.101  1.00 75.37           O  
ATOM    383  CG2 THR    47      -5.582  14.072  -8.490  1.00 69.33           C  
ATOM    384  OG1 THR    47      -6.452  13.603  -6.293  1.00 71.35           O  
ATOM    385  N   PRO    48      -4.461  16.036  -4.498  1.00 76.22           N  
ATOM    386  CA  PRO    48      -4.604  16.341  -3.072  1.00 75.73           C  
ATOM    387  C   PRO    48      -5.699  15.515  -2.400  1.00 76.18           C  
ATOM    388  CB  PRO    48      -4.961  17.830  -3.064  1.00 73.96           C  
ATOM    389  O   PRO    48      -5.536  15.082  -1.256  1.00 74.73           O  
ATOM    390  CG  PRO    48      -4.334  18.380  -4.304  1.00 72.15           C  
ATOM    391  CD  PRO    48      -4.377  17.322  -5.370  1.00 71.13           C  
ATOM    392  N   GLU    49      -6.754  15.277  -3.121  1.00 76.61           N  
ATOM    393  CA  GLU    49      -7.862  14.498  -2.575  1.00 75.92           C  
ATOM    394  C   GLU    49      -7.452  13.048  -2.336  1.00 75.69           C  
ATOM    395  CB  GLU    49      -9.072  14.555  -3.511  1.00 73.37           C  
ATOM    396  O   GLU    49      -7.795  12.462  -1.306  1.00 73.02           O  
ATOM    397  CG  GLU    49      -9.709  15.934  -3.609  1.00 67.84           C  
ATOM    398  CD  GLU    49      -8.975  16.867  -4.560  1.00 65.20           C  
ATOM    399  OE1 GLU    49      -8.109  16.391  -5.329  1.00 62.24           O  
ATOM    400  OE2 GLU    49      -9.267  18.083  -4.534  1.00 59.21           O  
ATOM    401  N   GLU    50      -6.781  12.502  -3.328  1.00 74.03           N  
ATOM    402  CA  GLU    50      -6.270  11.142  -3.189  1.00 73.09           C  
ATOM    403  C   GLU    50      -5.279  11.040  -2.033  1.00 73.42           C  
ATOM    404  CB  GLU    50      -5.608  10.680  -4.490  1.00 71.95           C  
ATOM    405  O   GLU    50      -5.309  10.074  -1.267  1.00 71.27           O  
ATOM    406  CG  GLU    50      -6.591  10.423  -5.623  1.00 69.42           C  
ATOM    407  CD  GLU    50      -5.916  10.230  -6.972  1.00 68.16           C  
ATOM    408  OE1 GLU    50      -4.797  10.755  -7.171  1.00 66.94           O  
ATOM    409  OE2 GLU    50      -6.512   9.550  -7.836  1.00 65.15           O  
ATOM    410  N   ARG    51      -4.450  11.987  -1.870  1.00 74.61           N  
ATOM    411  CA  ARG    51      -3.460  12.032  -0.799  1.00 73.96           C  
ATOM    412  C   ARG    51      -4.133  12.085   0.568  1.00 74.05           C  
ATOM    413  CB  ARG    51      -2.534  13.238  -0.974  1.00 72.39           C  
ATOM    414  O   ARG    51      -3.728  11.378   1.493  1.00 72.32           O  
ATOM    415  CG  ARG    51      -1.531  13.085  -2.107  1.00 69.77           C  
ATOM    416  CD  ARG    51      -0.584  14.275  -2.185  1.00 68.20           C  
ATOM    417  NE  ARG    51       0.167  14.283  -3.437  1.00 61.10           N  
ATOM    418  NH1 ARG    51       1.070  16.386  -3.121  1.00 62.19           N  
ATOM    419  NH2 ARG    51       1.575  15.189  -5.010  1.00 58.01           N  
ATOM    420  CZ  ARG    51       0.936  15.286  -3.853  1.00 63.77           C  
ATOM    421  N   GLU    52      -5.097  12.934   0.642  1.00 74.57           N  
ATOM    422  CA  GLU    52      -5.823  13.048   1.903  1.00 73.33           C  
ATOM    423  C   GLU    52      -6.483  11.726   2.282  1.00 73.20           C  
ATOM    424  CB  GLU    52      -6.876  14.157   1.819  1.00 71.56           C  
ATOM    425  O   GLU    52      -6.422  11.304   3.438  1.00 70.94           O  
ATOM    426  CG  GLU    52      -7.570  14.448   3.141  1.00 67.53           C  
ATOM    427  CD  GLU    52      -8.570  15.589   3.056  1.00 65.63           C  
ATOM    428  OE1 GLU    52      -8.758  16.150   1.953  1.00 63.61           O  
ATOM    429  OE2 GLU    52      -9.171  15.925   4.101  1.00 61.54           O  
ATOM    430  N   SER    53      -7.103  11.077   1.335  1.00 71.25           N  
ATOM    431  CA  SER    53      -7.790   9.810   1.567  1.00 69.95           C  
ATOM    432  C   SER    53      -6.821   8.735   2.046  1.00 69.81           C  
ATOM    433  CB  SER    53      -8.495   9.341   0.294  1.00 68.27           C  
ATOM    434  O   SER    53      -7.098   8.030   3.019  1.00 67.36           O  
ATOM    435  OG  SER    53      -9.151   8.103   0.509  1.00 65.09           O  
ATOM    436  N   ILE    54      -5.686   8.621   1.319  1.00 69.74           N  
ATOM    437  CA  ILE    54      -4.746   7.557   1.655  1.00 68.97           C  
ATOM    438  C   ILE    54      -3.977   7.928   2.921  1.00 68.95           C  
ATOM    439  CB  ILE    54      -3.765   7.281   0.493  1.00 67.15           C  
ATOM    440  O   ILE    54      -3.653   7.061   3.736  1.00 66.75           O  
ATOM    441  CG1 ILE    54      -4.390   6.309  -0.514  1.00 62.41           C  
ATOM    442  CG2 ILE    54      -2.436   6.738   1.026  1.00 62.95           C  
ATOM    443  CD1 ILE    54      -3.696   6.290  -1.869  1.00 60.88           C  
ATOM    444  N   ASP    55      -3.647   9.231   3.116  1.00 69.25           N  
ATOM    445  CA  ASP    55      -2.989   9.670   4.343  1.00 68.17           C  
ATOM    446  C   ASP    55      -3.864   9.398   5.564  1.00 68.63           C  
ATOM    447  CB  ASP    55      -2.646  11.159   4.264  1.00 66.57           C  
ATOM    448  O   ASP    55      -3.367   8.968   6.607  1.00 66.61           O  
ATOM    449  CG  ASP    55      -1.457  11.447   3.363  1.00 63.48           C  
ATOM    450  OD1 ASP    55      -0.736  10.499   2.983  1.00 63.02           O  
ATOM    451  OD2 ASP    55      -1.237  12.632   3.033  1.00 62.46           O  
ATOM    452  N   LYS    56      -5.138   9.755   5.455  1.00 69.24           N  
ATOM    453  CA  LYS    56      -6.062   9.463   6.547  1.00 68.23           C  
ATOM    454  C   LYS    56      -6.067   7.974   6.879  1.00 68.11           C  
ATOM    455  CB  LYS    56      -7.477   9.925   6.192  1.00 66.26           C  
ATOM    456  O   LYS    56      -6.004   7.593   8.050  1.00 65.98           O  
ATOM    457  CG  LYS    56      -8.473   9.804   7.336  1.00 63.12           C  
ATOM    458  CD  LYS    56      -9.834  10.370   6.953  1.00 62.23           C  
ATOM    459  CE  LYS    56     -10.866  10.136   8.049  1.00 56.59           C  
ATOM    460  NZ  LYS    56     -12.219  10.625   7.649  1.00 53.36           N  
ATOM    461  N   PHE    57      -6.090   7.153   5.829  1.00 66.91           N  
ATOM    462  CA  PHE    57      -6.094   5.706   6.001  1.00 65.63           C  
ATOM    463  C   PHE    57      -4.814   5.239   6.686  1.00 65.83           C  
ATOM    464  CB  PHE    57      -6.252   5.002   4.650  1.00 63.73           C  
ATOM    465  O   PHE    57      -4.865   4.484   7.659  1.00 63.14           O  
ATOM    466  CG  PHE    57      -6.087   3.508   4.720  1.00 60.52           C  
ATOM    467  CD1 PHE    57      -7.128   2.700   5.163  1.00 58.77           C  
ATOM    468  CD2 PHE    57      -4.891   2.911   4.344  1.00 59.30           C  
ATOM    469  CE1 PHE    57      -6.978   1.317   5.229  1.00 56.93           C  
ATOM    470  CE2 PHE    57      -4.734   1.529   4.408  1.00 55.51           C  
ATOM    471  CZ  PHE    57      -5.778   0.734   4.851  1.00 57.77           C  
ATOM    472  N   VAL    58      -3.664   5.628   6.125  1.00 65.05           N  
ATOM    473  CA  VAL    58      -2.373   5.219   6.669  1.00 64.11           C  
ATOM    474  C   VAL    58      -2.240   5.712   8.108  1.00 64.60           C  
ATOM    475  CB  VAL    58      -1.202   5.751   5.813  1.00 62.72           C  
ATOM    476  O   VAL    58      -1.796   4.969   8.987  1.00 63.00           O  
ATOM    477  CG1 VAL    58       0.129   5.554   6.537  1.00 59.79           C  
ATOM    478  CG2 VAL    58      -1.181   5.060   4.451  1.00 60.50           C  
ATOM    479  N   ASN    59      -2.656   6.968   8.404  1.00 61.53           N  
ATOM    480  CA  ASN    59      -2.531   7.557   9.734  1.00 60.92           C  
ATOM    481  C   ASN    59      -3.435   6.856  10.744  1.00 61.09           C  
ATOM    482  CB  ASN    59      -2.846   9.054   9.689  1.00 59.10           C  
ATOM    483  O   ASN    59      -3.062   6.692  11.907  1.00 59.57           O  
ATOM    484  CG  ASN    59      -1.727   9.867   9.068  1.00 56.92           C  
ATOM    485  ND2 ASN    59      -2.074  11.016   8.499  1.00 52.15           N  
ATOM    486  OD1 ASN    59      -0.561   9.466   9.098  1.00 55.91           O  
ATOM    487  N   GLU    60      -4.627   6.531  10.355  1.00 61.02           N  
ATOM    488  CA  GLU    60      -5.554   5.852  11.257  1.00 59.96           C  
ATOM    489  C   GLU    60      -5.053   4.456  11.613  1.00 60.05           C  
ATOM    490  CB  GLU    60      -6.948   5.768  10.631  1.00 57.85           C  
ATOM    491  O   GLU    60      -5.301   3.964  12.716  1.00 57.88           O  
ATOM    492  CG  GLU    60      -7.704   7.088  10.633  1.00 55.32           C  
ATOM    493  CD  GLU    60      -9.032   7.021   9.895  1.00 55.36           C  
ATOM    494  OE1 GLU    60      -9.352   5.956   9.318  1.00 54.52           O  
ATOM    495  OE2 GLU    60      -9.757   8.040   9.892  1.00 51.75           O  
ATOM    496  N   HIS    61      -4.297   3.831  10.720  1.00 56.67           N  
ATOM    497  CA  HIS    61      -3.962   2.427  10.933  1.00 55.93           C  
ATOM    498  C   HIS    61      -2.504   2.265  11.351  1.00 55.90           C  
ATOM    499  CB  HIS    61      -4.239   1.612   9.669  1.00 54.10           C  
ATOM    500  O   HIS    61      -2.123   1.231  11.902  1.00 54.18           O  
ATOM    501  CG  HIS    61      -5.695   1.390   9.405  1.00 52.12           C  
ATOM    502  CD2 HIS    61      -6.479   0.304   9.603  1.00 50.60           C  
ATOM    503  ND1 HIS    61      -6.511   2.363   8.869  1.00 50.78           N  
ATOM    504  CE1 HIS    61      -7.737   1.883   8.748  1.00 48.15           C  
ATOM    505  NE2 HIS    61      -7.744   0.636   9.187  1.00 43.00           N  
ATOM    506  N   THR    62      -1.667   3.268  11.030  1.00 52.37           N  
ATOM    507  CA  THR    62      -0.266   3.174  11.427  1.00 51.53           C  
ATOM    508  C   THR    62      -0.096   3.535  12.900  1.00 52.21           C  
ATOM    509  CB  THR    62       0.621   4.090  10.565  1.00 49.46           C  
ATOM    510  O   THR    62       0.832   3.060  13.558  1.00 50.60           O  
ATOM    511  CG2 THR    62       0.981   3.422   9.243  1.00 46.23           C  
ATOM    512  OG1 THR    62      -0.081   5.310  10.296  1.00 44.34           O  
ATOM    513  N   ASP    63      -0.979   4.433  13.455  1.00 46.97           N  
ATOM    514  CA  ASP    63      -0.843   4.562  14.903  1.00 46.09           C  
ATOM    515  C   ASP    63      -0.903   3.196  15.583  1.00 46.83           C  
ATOM    516  CB  ASP    63      -1.932   5.478  15.465  1.00 43.55           C  
ATOM    517  O   ASP    63      -0.294   2.994  16.636  1.00 44.83           O  
ATOM    518  CG  ASP    63      -1.687   6.946  15.162  1.00 40.98           C  
ATOM    519  OD1 ASP    63      -0.537   7.319  14.847  1.00 42.45           O  
ATOM    520  OD2 ASP    63      -2.653   7.736  15.243  1.00 41.31           O  
ATOM    521  N   ALA    64      -1.457   2.279  14.892  1.00 42.48           N  
ATOM    522  CA  ALA    64      -1.659   0.963  15.493  1.00 41.41           C  
ATOM    523  C   ALA    64      -0.523   0.012  15.125  1.00 42.45           C  
ATOM    524  CB  ALA    64      -3.000   0.379  15.057  1.00 38.66           C  
ATOM    525  O   ALA    64      -0.313  -1.003  15.795  1.00 40.27           O  
ATOM    526  N   ILE    65       0.274   0.433  14.190  1.00 45.56           N  
ATOM    527  CA  ILE    65       1.361  -0.478  13.850  1.00 44.27           C  
ATOM    528  C   ILE    65       2.680   0.067  14.393  1.00 45.60           C  
ATOM    529  CB  ILE    65       1.459  -0.695  12.323  1.00 42.88           C  
ATOM    530  O   ILE    65       3.094   1.174  14.040  1.00 43.93           O  
ATOM    531  CG1 ILE    65       0.129  -1.223  11.772  1.00 38.31           C  
ATOM    532  CG2 ILE    65       2.609  -1.650  11.986  1.00 39.57           C  
ATOM    533  CD1 ILE    65       0.100  -1.365  10.257  1.00 37.22           C  
ATOM    534  N   ILE    66       2.791  -0.067  15.726  1.00 41.57           N  
ATOM    535  CA  ILE    66       4.075   0.043  16.408  1.00 40.84           C  
ATOM    536  C   ILE    66       5.036  -1.017  15.873  1.00 41.55           C  
ATOM    537  CB  ILE    66       3.916  -0.102  17.939  1.00 38.79           C  
ATOM    538  O   ILE    66       4.717  -2.208  15.870  1.00 39.93           O  
ATOM    539  CG1 ILE    66       2.910   0.926  18.470  1.00 34.09           C  
ATOM    540  CG2 ILE    66       5.270   0.045  18.639  1.00 35.39           C  
ATOM    541  CD1 ILE    66       2.620   0.795  19.959  1.00 32.62           C  
ATOM    542  N   ILE    67       5.887  -0.678  15.022  1.00 38.52           N  
ATOM    543  CA  ILE    67       6.953  -1.541  14.525  1.00 38.71           C  
ATOM    544  C   ILE    67       8.281  -1.143  15.165  1.00 38.84           C  
ATOM    545  CB  ILE    67       7.060  -1.477  12.985  1.00 36.81           C  
ATOM    546  O   ILE    67       8.646   0.035  15.172  1.00 37.83           O  
ATOM    547  CG1 ILE    67       5.715  -1.833  12.341  1.00 34.84           C  
ATOM    548  CG2 ILE    67       8.171  -2.403  12.482  1.00 34.43           C  
ATOM    549  CD1 ILE    67       5.692  -1.671  10.827  1.00 33.31           C  
ATOM    550  N   ASP    68       8.799  -2.073  16.114  1.00 35.12           N  
ATOM    551  CA  ASP    68       9.967  -2.000  16.987  1.00 36.70           C  
ATOM    552  C   ASP    68       9.866  -0.811  17.941  1.00 35.28           C  
ATOM    553  CB  ASP    68      11.250  -1.903  16.159  1.00 33.28           C  
ATOM    554  O   ASP    68      10.841  -0.084  18.139  1.00 33.35           O  
ATOM    555  CG  ASP    68      11.878  -3.256  15.877  1.00 32.30           C  
ATOM    556  OD1 ASP    68      11.483  -4.256  16.515  1.00 32.28           O  
ATOM    557  OD2 ASP    68      12.777  -3.323  15.012  1.00 30.31           O  
ATOM    558  N   GLY    69       8.728  -0.532  18.470  1.00 35.14           N  
ATOM    559  CA  GLY    69       8.637   0.552  19.434  1.00 34.06           C  
ATOM    560  C   GLY    69       8.466   1.913  18.787  1.00 35.25           C  
ATOM    561  O   GLY    69       8.415   2.933  19.478  1.00 33.04           O  
ATOM    562  N   VAL    70       8.557   2.025  17.335  1.00 37.65           N  
ATOM    563  CA  VAL    70       8.384   3.334  16.713  1.00 37.45           C  
ATOM    564  C   VAL    70       6.999   3.426  16.077  1.00 37.79           C  
ATOM    565  CB  VAL    70       9.476   3.607  15.654  1.00 35.05           C  
ATOM    566  O   VAL    70       6.616   2.565  15.282  1.00 36.24           O  
ATOM    567  CG1 VAL    70       9.419   5.059  15.183  1.00 31.40           C  
ATOM    568  CG2 VAL    70      10.858   3.278  16.216  1.00 32.08           C  
ATOM    569  N   PRO    71       6.047   4.159  16.648  1.00 35.97           N  
ATOM    570  CA  PRO    71       4.765   4.509  16.033  1.00 36.09           C  
ATOM    571  C   PRO    71       4.918   5.041  14.610  1.00 36.00           C  
ATOM    572  CB  PRO    71       4.211   5.590  16.965  1.00 33.54           C  
ATOM    573  O   PRO    71       5.882   5.752  14.314  1.00 34.80           O  
ATOM    574  CG  PRO    71       5.276   5.789  17.994  1.00 31.88           C  
ATOM    575  CD  PRO    71       6.429   4.884  17.669  1.00 35.47           C  
ATOM    576  N   ILE    72       4.321   4.306  13.475  1.00 39.02           N  
ATOM    577  CA  ILE    72       4.185   4.883  12.142  1.00 39.11           C  
ATOM    578  C   ILE    72       3.397   6.188  12.222  1.00 38.97           C  
ATOM    579  CB  ILE    72       3.496   3.900  11.169  1.00 37.89           C  
ATOM    580  O   ILE    72       2.244   6.199  12.659  1.00 37.89           O  
ATOM    581  CG1 ILE    72       4.231   2.555  11.160  1.00 35.37           C  
ATOM    582  CG2 ILE    72       3.426   4.496   9.760  1.00 35.47           C  
ATOM    583  CD1 ILE    72       3.562   1.490  10.300  1.00 34.67           C  
ATOM    584  N   GLN    73       3.909   7.180  12.730  1.00 38.42           N  
ATOM    585  CA  GLN    73       3.361   8.532  12.769  1.00 37.98           C  
ATOM    586  C   GLN    73       3.347   9.161  11.379  1.00 38.46           C  
ATOM    587  CB  GLN    73       4.163   9.409  13.733  1.00 35.82           C  
ATOM    588  O   GLN    73       4.360   9.148  10.676  1.00 36.87           O  
ATOM    589  CG  GLN    73       3.767   9.237  15.194  1.00 33.59           C  
ATOM    590  CD  GLN    73       4.460  10.228  16.110  1.00 36.58           C  
ATOM    591  NE2 GLN    73       4.081  10.224  17.383  1.00 32.04           N  
ATOM    592  OE1 GLN    73       5.329  10.991  15.677  1.00 39.14           O  
ATOM    593  N   GLY    74       2.213   9.033  10.623  1.00 39.22           N  
ATOM    594  CA  GLY    74       1.657   9.929   9.622  1.00 37.60           C  
ATOM    595  C   GLY    74       2.558  11.108   9.310  1.00 39.30           C  
ATOM    596  O   GLY    74       2.789  11.964  10.167  1.00 37.50           O  
ATOM    597  N   GLY    75       3.759  10.832   8.442  1.00 38.75           N  
ATOM    598  CA  GLY    75       4.591  11.700   7.625  1.00 37.77           C  
ATOM    599  C   GLY    75       6.066  11.349   7.691  1.00 38.84           C  
ATOM    600  O   GLY    75       6.854  11.797   6.855  1.00 36.61           O  
ATOM    601  N   ARG    76       6.486  10.389   8.528  1.00 34.47           N  
ATOM    602  CA  ARG    76       7.875   9.956   8.633  1.00 35.31           C  
ATOM    603  C   ARG    76       8.035   8.512   8.170  1.00 34.39           C  
ATOM    604  CB  ARG    76       8.378  10.103  10.071  1.00 31.83           C  
ATOM    605  O   ARG    76       7.094   7.719   8.254  1.00 33.01           O  
ATOM    606  CG  ARG    76       8.707  11.534  10.465  1.00 29.90           C  
ATOM    607  CD  ARG    76       9.307  11.610  11.862  1.00 33.80           C  
ATOM    608  NE  ARG    76       9.198  12.954  12.423  1.00 30.11           N  
ATOM    609  NH1 ARG    76      10.587  12.540  14.221  1.00 26.53           N  
ATOM    610  NH2 ARG    76       9.641  14.611  13.951  1.00 23.03           N  
ATOM    611  CZ  ARG    76       9.809  13.365  13.530  1.00 28.22           C  
ATOM    612  N   LYS    77       8.905   8.206   7.084  1.00 36.32           N  
ATOM    613  CA  LYS    77       9.495   6.955   6.614  1.00 36.21           C  
ATOM    614  C   LYS    77       9.195   5.810   7.578  1.00 36.44           C  
ATOM    615  CB  LYS    77      11.006   7.108   6.436  1.00 33.74           C  
ATOM    616  O   LYS    77       9.800   5.719   8.648  1.00 34.68           O  
ATOM    617  CG  LYS    77      11.405   7.931   5.220  1.00 31.29           C  
ATOM    618  CD  LYS    77      12.917   7.952   5.031  1.00 34.58           C  
ATOM    619  CE  LYS    77      13.323   8.836   3.860  1.00 27.66           C  
ATOM    620  NZ  LYS    77      14.806   8.884   3.690  1.00 29.23           N  
ATOM    621  N   ALA    78       7.927   5.601   7.991  1.00 38.72           N  
ATOM    622  CA  ALA    78       7.708   4.342   8.698  1.00 38.03           C  
ATOM    623  C   ALA    78       8.398   3.184   7.983  1.00 38.84           C  
ATOM    624  CB  ALA    78       6.213   4.063   8.837  1.00 36.70           C  
ATOM    625  O   ALA    78       8.250   3.020   6.770  1.00 37.38           O  
ATOM    626  N   ARG    79       9.683   3.065   8.168  1.00 38.47           N  
ATOM    627  CA  ARG    79      10.317   1.778   7.903  1.00 38.47           C  
ATOM    628  C   ARG    79       9.701   0.677   8.760  1.00 38.50           C  
ATOM    629  CB  ARG    79      11.824   1.857   8.156  1.00 36.74           C  
ATOM    630  O   ARG    79       9.583   0.825   9.978  1.00 37.01           O  
ATOM    631  CG  ARG    79      12.665   1.808   6.891  1.00 34.90           C  
ATOM    632  CD  ARG    79      14.153   1.892   7.199  1.00 37.65           C  
ATOM    633  NE  ARG    79      14.956   1.900   5.980  1.00 35.37           N  
ATOM    634  NH1 ARG    79      16.990   1.983   7.073  1.00 28.95           N  
ATOM    635  NH2 ARG    79      16.916   1.947   4.782  1.00 24.91           N  
ATOM    636  CZ  ARG    79      16.285   1.943   5.948  1.00 31.89           C  
ATOM    637  N   ILE    80       8.651  -0.049   8.298  1.00 41.78           N  
ATOM    638  CA  ILE    80       8.284  -1.340   8.870  1.00 41.64           C  
ATOM    639  C   ILE    80       9.538  -2.186   9.082  1.00 41.98           C  
ATOM    640  CB  ILE    80       7.277  -2.091   7.971  1.00 40.04           C  
ATOM    641  O   ILE    80      10.221  -2.546   8.120  1.00 40.75           O  
ATOM    642  CG1 ILE    80       6.004  -1.256   7.782  1.00 35.88           C  
ATOM    643  CG2 ILE    80       6.947  -3.465   8.560  1.00 36.96           C  
ATOM    644  CD1 ILE    80       5.000  -1.869   6.816  1.00 35.24           C  
ATOM    645  N   VAL    81      10.505  -1.772   9.901  1.00 36.52           N  
ATOM    646  CA  VAL    81      11.675  -2.533  10.327  1.00 37.47           C  
ATOM    647  C   VAL    81      11.360  -3.283  11.620  1.00 36.70           C  
ATOM    648  CB  VAL    81      12.904  -1.619  10.527  1.00 34.07           C  
ATOM    649  O   VAL    81      10.799  -2.711  12.556  1.00 35.59           O  
ATOM    650  CG1 VAL    81      14.185  -2.448  10.613  1.00 30.95           C  
ATOM    651  CG2 VAL    81      13.000  -0.598   9.395  1.00 31.71           C  
ATOM    652  N   GLY    82      11.034  -4.666  11.588  1.00 34.45           N  
ATOM    653  CA  GLY    82      11.331  -5.639  12.627  1.00 33.79           C  
ATOM    654  C   GLY    82      10.145  -6.517  12.979  1.00 34.44           C  
ATOM    655  O   GLY    82       8.996  -6.148  12.726  1.00 32.62           O  
ATOM    656  N   LYS    83      10.256  -7.895  12.799  1.00 35.34           N  
ATOM    657  CA  LYS    83       9.586  -9.049  13.391  1.00 35.94           C  
ATOM    658  C   LYS    83       8.504  -8.613  14.374  1.00 35.38           C  
ATOM    659  CB  LYS    83      10.598  -9.956  14.093  1.00 32.32           C  
ATOM    660  O   LYS    83       8.769  -7.831  15.290  1.00 33.66           O  
ATOM    661  CG  LYS    83      11.047 -11.146  13.258  1.00 30.14           C  
ATOM    662  CD  LYS    83      11.993 -12.050  14.038  1.00 33.74           C  
ATOM    663  CE  LYS    83      12.453 -13.235  13.199  1.00 26.87           C  
ATOM    664  NZ  LYS    83      13.366 -14.136  13.965  1.00 28.42           N  
ATOM    665  N   ILE    84       7.259  -8.217  13.905  1.00 39.25           N  
ATOM    666  CA  ILE    84       5.958  -8.001  14.528  1.00 40.95           C  
ATOM    667  C   ILE    84       5.708  -9.073  15.586  1.00 40.08           C  
ATOM    668  CB  ILE    84       4.822  -8.007  13.481  1.00 36.48           C  
ATOM    669  O   ILE    84       5.709 -10.268  15.281  1.00 39.18           O  
ATOM    670  CG1 ILE    84       5.047  -6.902  12.442  1.00 33.24           C  
ATOM    671  CG2 ILE    84       3.459  -7.849  14.161  1.00 33.23           C  
ATOM    672  CD1 ILE    84       4.018  -6.888  11.320  1.00 32.06           C  
ATOM    673  N   VAL    85       6.289  -8.859  16.872  1.00 39.45           N  
ATOM    674  CA  VAL    85       6.533  -9.712  18.031  1.00 40.81           C  
ATOM    675  C   VAL    85       5.209 -10.052  18.711  1.00 40.03           C  
ATOM    676  CB  VAL    85       7.493  -9.040  19.038  1.00 34.91           C  
ATOM    677  O   VAL    85       5.119 -11.034  19.451  1.00 37.32           O  
ATOM    678  CG1 VAL    85       8.590 -10.012  19.470  1.00 29.56           C  
ATOM    679  CG2 VAL    85       8.102  -7.776  18.433  1.00 30.44           C  
ATOM    680  N   SER    86       3.926  -9.387  18.235  1.00 39.35           N  
ATOM    681  CA  SER    86       2.801  -9.811  19.064  1.00 40.58           C  
ATOM    682  C   SER    86       1.594 -10.180  18.209  1.00 39.97           C  
ATOM    683  CB  SER    86       2.419  -8.709  20.053  1.00 35.23           C  
ATOM    684  O   SER    86       1.415  -9.645  17.113  1.00 37.83           O  
ATOM    685  OG  SER    86       1.865  -7.595  19.375  1.00 35.39           O  
ATOM    686  N   PRO    87       0.893 -11.431  18.341  1.00 43.96           N  
ATOM    687  CA  PRO    87      -0.339 -11.775  17.628  1.00 42.71           C  
ATOM    688  C   PRO    87      -1.240 -10.565  17.390  1.00 44.02           C  
ATOM    689  CB  PRO    87      -1.015 -12.785  18.559  1.00 38.60           C  
ATOM    690  O   PRO    87      -1.837 -10.437  16.318  1.00 41.75           O  
ATOM    691  CG  PRO    87       0.051 -13.187  19.525  1.00 35.42           C  
ATOM    692  CD  PRO    87       1.145 -12.158  19.485  1.00 39.22           C  
ATOM    693  N   GLY    88      -1.430  -9.710  18.324  1.00 44.70           N  
ATOM    694  CA  GLY    88      -2.263  -8.539  18.106  1.00 42.79           C  
ATOM    695  C   GLY    88      -1.743  -7.633  17.006  1.00 44.43           C  
ATOM    696  O   GLY    88      -2.520  -7.120  16.198  1.00 42.25           O  
ATOM    697  N   VAL    89      -0.446  -7.442  16.823  1.00 50.10           N  
ATOM    698  CA  VAL    89       0.132  -6.635  15.754  1.00 51.74           C  
ATOM    699  C   VAL    89       0.033  -7.386  14.428  1.00 50.29           C  
ATOM    700  CB  VAL    89       1.603  -6.268  16.050  1.00 47.67           C  
ATOM    701  O   VAL    89      -0.207  -6.781  13.381  1.00 49.13           O  
ATOM    702  CG1 VAL    89       2.199  -5.453  14.904  1.00 40.01           C  
ATOM    703  CG2 VAL    89       1.706  -5.500  17.367  1.00 41.44           C  
ATOM    704  N   LYS    90       0.240  -8.790  14.506  1.00 50.72           N  
ATOM    705  CA  LYS    90       0.053  -9.546  13.271  1.00 52.06           C  
ATOM    706  C   LYS    90      -1.332  -9.302  12.680  1.00 51.18           C  
ATOM    707  CB  LYS    90       0.261 -11.041  13.520  1.00 48.07           C  
ATOM    708  O   LYS    90      -1.471  -9.099  11.472  1.00 50.37           O  
ATOM    709  CG  LYS    90       1.721 -11.466  13.554  1.00 45.29           C  
ATOM    710  CD  LYS    90       1.861 -12.980  13.638  1.00 49.76           C  
ATOM    711  CE  LYS    90       3.317 -13.401  13.786  1.00 36.06           C  
ATOM    712  NZ  LYS    90       3.461 -14.887  13.838  1.00 34.92           N  
ATOM    713  N   GLY    91      -2.333  -9.480  13.560  1.00 53.02           N  
ATOM    714  CA  GLY    91      -3.684  -9.233  13.082  1.00 51.57           C  
ATOM    715  C   GLY    91      -3.862  -7.850  12.485  1.00 53.34           C  
ATOM    716  O   GLY    91      -4.482  -7.698  11.430  1.00 51.82           O  
ATOM    717  N   LEU    92      -3.321  -6.840  13.156  1.00 54.59           N  
ATOM    718  CA  LEU    92      -3.414  -5.476  12.647  1.00 54.94           C  
ATOM    719  C   LEU    92      -2.700  -5.348  11.305  1.00 54.77           C  
ATOM    720  CB  LEU    92      -2.818  -4.487  13.652  1.00 51.54           C  
ATOM    721  O   LEU    92      -3.217  -4.718  10.380  1.00 53.90           O  
ATOM    722  CG  LEU    92      -3.664  -4.187  14.891  1.00 48.84           C  
ATOM    723  CD1 LEU    92      -2.833  -3.448  15.934  1.00 42.45           C  
ATOM    724  CD2 LEU    92      -4.899  -3.377  14.512  1.00 43.83           C  
ATOM    725  N   ALA    93      -1.533  -6.002  11.260  1.00 60.08           N  
ATOM    726  CA  ALA    93      -0.763  -5.912  10.022  1.00 60.00           C  
ATOM    727  C   ALA    93      -1.511  -6.562   8.862  1.00 60.83           C  
ATOM    728  CB  ALA    93       0.607  -6.563  10.199  1.00 57.29           C  
ATOM    729  O   ALA    93      -1.549  -6.017   7.756  1.00 59.98           O  
ATOM    730  N   THR    94      -2.131  -7.738   9.151  1.00 60.22           N  
ATOM    731  CA  THR    94      -2.887  -8.403   8.095  1.00 60.31           C  
ATOM    732  C   THR    94      -4.051  -7.531   7.632  1.00 61.13           C  
ATOM    733  CB  THR    94      -3.421  -9.768   8.566  1.00 57.43           C  
ATOM    734  O   THR    94      -4.320  -7.432   6.433  1.00 61.04           O  
ATOM    735  CG2 THR    94      -4.092 -10.521   7.421  1.00 49.81           C  
ATOM    736  OG1 THR    94      -2.332 -10.554   9.066  1.00 55.33           O  
ATOM    737  N   GLY    95      -4.833  -7.055   8.618  1.00 63.84           N  
ATOM    738  CA  GLY    95      -5.927  -6.179   8.230  1.00 63.14           C  
ATOM    739  C   GLY    95      -5.471  -4.966   7.442  1.00 64.17           C  
ATOM    740  O   GLY    95      -6.111  -4.579   6.462  1.00 63.18           O  
ATOM    741  N   PHE    96      -4.356  -4.398   7.869  1.00 69.44           N  
ATOM    742  CA  PHE    96      -3.790  -3.236   7.195  1.00 69.21           C  
ATOM    743  C   PHE    96      -3.384  -3.583   5.767  1.00 69.92           C  
ATOM    744  CB  PHE    96      -2.582  -2.699   7.968  1.00 66.83           C  
ATOM    745  O   PHE    96      -3.667  -2.827   4.835  1.00 68.13           O  
ATOM    746  CG  PHE    96      -1.999  -1.440   7.386  1.00 62.44           C  
ATOM    747  CD1 PHE    96      -2.670  -0.228   7.503  1.00 57.86           C  
ATOM    748  CD2 PHE    96      -0.780  -1.467   6.721  1.00 58.72           C  
ATOM    749  CE1 PHE    96      -2.133   0.939   6.966  1.00 54.22           C  
ATOM    750  CE2 PHE    96      -0.237  -0.304   6.181  1.00 56.07           C  
ATOM    751  CZ  PHE    96      -0.916   0.897   6.304  1.00 53.66           C  
ATOM    752  N   PHE    97      -2.712  -4.730   5.631  1.00 72.43           N  
ATOM    753  CA  PHE    97      -2.298  -5.202   4.314  1.00 72.36           C  
ATOM    754  C   PHE    97      -3.487  -5.260   3.362  1.00 73.01           C  
ATOM    755  CB  PHE    97      -1.640  -6.581   4.418  1.00 70.02           C  
ATOM    756  O   PHE    97      -3.412  -4.764   2.236  1.00 71.46           O  
ATOM    757  CG  PHE    97      -1.350  -7.217   3.086  1.00 66.47           C  
ATOM    758  CD1 PHE    97      -0.208  -6.878   2.371  1.00 63.20           C  
ATOM    759  CD2 PHE    97      -2.221  -8.155   2.547  1.00 64.82           C  
ATOM    760  CE1 PHE    97       0.063  -7.465   1.138  1.00 62.51           C  
ATOM    761  CE2 PHE    97      -1.958  -8.747   1.315  1.00 64.24           C  
ATOM    762  CZ  PHE    97      -0.816  -8.399   0.611  1.00 57.07           C  
ATOM    763  N   GLU    98      -4.529  -5.901   3.808  1.00 69.87           N  
ATOM    764  CA  GLU    98      -5.683  -6.085   2.933  1.00 69.94           C  
ATOM    765  C   GLU    98      -6.309  -4.746   2.556  1.00 70.46           C  
ATOM    766  CB  GLU    98      -6.726  -6.984   3.601  1.00 67.62           C  
ATOM    767  O   GLU    98      -6.664  -4.525   1.397  1.00 69.94           O  
ATOM    768  CG  GLU    98      -6.320  -8.449   3.675  1.00 63.72           C  
ATOM    769  CD  GLU    98      -7.305  -9.307   4.453  1.00 62.70           C  
ATOM    770  OE1 GLU    98      -8.283  -8.756   5.008  1.00 62.81           O  
ATOM    771  OE2 GLU    98      -7.097 -10.539   4.508  1.00 58.26           O  
ATOM    772  N   GLU    99      -6.414  -3.895   3.542  1.00 72.61           N  
ATOM    773  CA  GLU    99      -7.081  -2.618   3.304  1.00 72.87           C  
ATOM    774  C   GLU    99      -6.221  -1.699   2.441  1.00 72.93           C  
ATOM    775  CB  GLU    99      -7.418  -1.931   4.629  1.00 70.16           C  
ATOM    776  O   GLU    99      -6.727  -1.040   1.531  1.00 71.06           O  
ATOM    777  CG  GLU    99      -8.642  -2.507   5.327  1.00 65.04           C  
ATOM    778  CD  GLU    99      -9.014  -1.761   6.598  1.00 62.87           C  
ATOM    779  OE1 GLU    99      -8.368  -0.736   6.912  1.00 60.13           O  
ATOM    780  OE2 GLU    99      -9.959  -2.207   7.287  1.00 56.83           O  
ATOM    781  N   LEU   100      -4.915  -1.625   2.719  1.00 73.89           N  
ATOM    782  CA  LEU   100      -4.002  -0.824   1.912  1.00 73.55           C  
ATOM    783  C   LEU   100      -3.960  -1.331   0.474  1.00 73.97           C  
ATOM    784  CB  LEU   100      -2.594  -0.846   2.515  1.00 71.83           C  
ATOM    785  O   LEU   100      -4.003  -0.538  -0.469  1.00 72.30           O  
ATOM    786  CG  LEU   100      -1.536  -0.007   1.796  1.00 68.19           C  
ATOM    787  CD1 LEU   100      -1.965   1.456   1.744  1.00 64.85           C  
ATOM    788  CD2 LEU   100      -0.183  -0.149   2.484  1.00 65.36           C  
ATOM    789  N   GLY   101      -3.775  -2.660   0.333  1.00 73.77           N  
ATOM    790  CA  GLY   101      -3.802  -3.234  -1.003  1.00 73.49           C  
ATOM    791  C   GLY   101      -5.036  -2.844  -1.795  1.00 74.17           C  
ATOM    792  O   GLY   101      -4.937  -2.481  -2.969  1.00 73.17           O  
ATOM    793  N   SER   102      -6.232  -2.983  -1.098  1.00 73.84           N  
ATOM    794  CA  SER   102      -7.497  -2.634  -1.735  1.00 73.80           C  
ATOM    795  C   SER   102      -7.530  -1.162  -2.130  1.00 73.73           C  
ATOM    796  CB  SER   102      -8.670  -2.947  -0.806  1.00 71.60           C  
ATOM    797  O   SER   102      -7.980  -0.817  -3.225  1.00 72.06           O  
ATOM    798  OG  SER   102      -9.903  -2.616  -1.422  1.00 65.78           O  
ATOM    799  N   LYS   103      -7.032  -0.323  -1.281  1.00 73.34           N  
ATOM    800  CA  LYS   103      -7.031   1.110  -1.563  1.00 73.17           C  
ATOM    801  C   LYS   103      -6.124   1.437  -2.746  1.00 73.11           C  
ATOM    802  CB  LYS   103      -6.590   1.900  -0.330  1.00 71.19           C  
ATOM    803  O   LYS   103      -6.484   2.242  -3.607  1.00 71.28           O  
ATOM    804  CG  LYS   103      -7.686   2.092   0.707  1.00 66.58           C  
ATOM    805  CD  LYS   103      -7.253   3.052   1.807  1.00 64.16           C  
ATOM    806  CE  LYS   103      -8.369   3.289   2.816  1.00 56.47           C  
ATOM    807  NZ  LYS   103      -9.084   4.575   2.559  1.00 50.65           N  
ATOM    808  N   LEU   104      -4.930   0.807  -2.718  1.00 74.04           N  
ATOM    809  CA  LEU   104      -3.989   1.045  -3.807  1.00 73.57           C  
ATOM    810  C   LEU   104      -4.539   0.515  -5.127  1.00 73.44           C  
ATOM    811  CB  LEU   104      -2.640   0.388  -3.503  1.00 71.77           C  
ATOM    812  O   LEU   104      -4.415   1.171  -6.164  1.00 71.33           O  
ATOM    813  CG  LEU   104      -1.775   1.074  -2.444  1.00 69.03           C  
ATOM    814  CD1 LEU   104      -0.533   0.239  -2.151  1.00 66.14           C  
ATOM    815  CD2 LEU   104      -1.387   2.478  -2.897  1.00 67.08           C  
ATOM    816  N   ALA   105      -5.143  -0.680  -5.071  1.00 71.49           N  
ATOM    817  CA  ALA   105      -5.754  -1.236  -6.275  1.00 70.83           C  
ATOM    818  C   ALA   105      -6.823  -0.299  -6.830  1.00 71.06           C  
ATOM    819  CB  ALA   105      -6.354  -2.609  -5.982  1.00 68.93           C  
ATOM    820  O   ALA   105      -6.920  -0.109  -8.045  1.00 69.32           O  
ATOM    821  N   GLN   106      -7.504   0.298  -5.897  1.00 69.60           N  
ATOM    822  CA  GLN   106      -8.571   1.216  -6.281  1.00 69.22           C  
ATOM    823  C   GLN   106      -8.005   2.476  -6.930  1.00 68.97           C  
ATOM    824  CB  GLN   106      -9.422   1.589  -5.066  1.00 66.99           C  
ATOM    825  O   GLN   106      -8.565   2.983  -7.904  1.00 66.90           O  
ATOM    826  CG  GLN   106     -10.309   0.457  -4.566  1.00 63.11           C  
ATOM    827  CD  GLN   106     -11.046   0.809  -3.287  1.00 62.11           C  
ATOM    828  NE2 GLN   106     -11.556  -0.205  -2.598  1.00 52.55           N  
ATOM    829  OE1 GLN   106     -11.155   1.984  -2.922  1.00 60.55           O  
ATOM    830  N   LEU   107      -6.941   3.012  -6.386  1.00 69.07           N  
ATOM    831  CA  LEU   107      -6.298   4.211  -6.913  1.00 68.52           C  
ATOM    832  C   LEU   107      -5.780   3.973  -8.327  1.00 68.27           C  
ATOM    833  CB  LEU   107      -5.148   4.646  -6.001  1.00 65.88           C  
ATOM    834  O   LEU   107      -5.846   4.866  -9.175  1.00 66.20           O  
ATOM    835  CG  LEU   107      -5.542   5.319  -4.685  1.00 61.68           C  
ATOM    836  CD1 LEU   107      -4.329   5.443  -3.770  1.00 57.92           C  
ATOM    837  CD2 LEU   107      -6.163   6.686  -4.949  1.00 59.05           C  
ATOM    838  N   PHE   108      -5.307   2.729  -8.548  1.00 68.13           N  
ATOM    839  CA  PHE   108      -4.714   2.420  -9.844  1.00 67.40           C  
ATOM    840  C   PHE   108      -5.794   2.113 -10.874  1.00 66.88           C  
ATOM    841  CB  PHE   108      -3.748   1.237  -9.727  1.00 63.70           C  
ATOM    842  O   PHE   108      -5.619   2.382 -12.064  1.00 63.71           O  
ATOM    843  CG  PHE   108      -2.393   1.611  -9.191  1.00 59.73           C  
ATOM    844  CD1 PHE   108      -1.488   2.314  -9.977  1.00 56.41           C  
ATOM    845  CD2 PHE   108      -2.023   1.259  -7.899  1.00 59.20           C  
ATOM    846  CE1 PHE   108      -0.233   2.661  -9.484  1.00 58.37           C  
ATOM    847  CE2 PHE   108      -0.770   1.603  -7.399  1.00 59.38           C  
ATOM    848  CZ  PHE   108       0.124   2.303  -8.193  1.00 54.04           C  
ATOM    849  N   ALA   109      -6.840   1.400 -10.468  1.00 60.82           N  
ATOM    850  CA  ALA   109      -7.909   1.074 -11.409  1.00 59.66           C  
ATOM    851  C   ALA   109      -8.566   2.339 -11.953  1.00 60.00           C  
ATOM    852  CB  ALA   109      -8.952   0.182 -10.739  1.00 55.57           C  
ATOM    853  O   ALA   109      -9.182   2.315 -13.021  1.00 57.49           O  
ATOM    854  N   GLY   110      -7.984   3.486 -11.741  1.00 53.60           N  
ATOM    855  CA  GLY   110      -8.479   4.718 -12.335  1.00 52.53           C  
ATOM    856  C   GLY   110      -9.992   4.829 -12.305  1.00 53.47           C  
ATOM    857  O   GLY   110     -10.557   5.817 -12.779  1.00 50.63           O  
ATOM    858  N   GLU   111     -10.888   3.929 -11.711  1.00 43.03           N  
ATOM    859  CA  GLU   111     -12.327   3.865 -11.948  1.00 43.64           C  
ATOM    860  C   GLU   111     -13.109   4.337 -10.725  1.00 43.06           C  
ATOM    861  CB  GLU   111     -12.747   2.442 -12.325  1.00 39.16           C  
ATOM    862  O   GLU   111     -12.777   3.979  -9.593  1.00 40.80           O  
ATOM    863  CG  GLU   111     -12.394   2.054 -13.753  1.00 37.27           C  
ATOM    864  CD  GLU   111     -13.154   0.835 -14.249  1.00 42.55           C  
ATOM    865  OE1 GLU   111     -13.862   0.191 -13.442  1.00 41.30           O  
ATOM    866  OE2 GLU   111     -13.041   0.521 -15.455  1.00 39.51           O  
ATOM    867  N   ASN   112     -13.275   5.740 -10.292  1.00 35.03           N  
ATOM    868  CA  ASN   112     -14.380   6.481  -9.692  1.00 38.17           C  
ATOM    869  C   ASN   112     -14.271   6.516  -8.170  1.00 35.31           C  
ATOM    870  CB  ASN   112     -15.722   5.879 -10.115  1.00 31.96           C  
ATOM    871  O   ASN   112     -14.606   5.540  -7.497  1.00 33.44           O  
ATOM    872  CG  ASN   112     -16.274   6.512 -11.377  1.00 30.79           C  
ATOM    873  ND2 ASN   112     -17.074   5.755 -12.118  1.00 25.76           N  
ATOM    874  OD1 ASN   112     -15.982   7.670 -11.684  1.00 33.33           O  
ATOM    875  N   LEU   113     -13.207   6.897  -7.554  1.00 37.70           N  
ATOM    876  CA  LEU   113     -13.161   7.275  -6.146  1.00 37.70           C  
ATOM    877  C   LEU   113     -13.823   8.631  -5.926  1.00 37.91           C  
ATOM    878  CB  LEU   113     -11.713   7.315  -5.649  1.00 34.61           C  
ATOM    879  O   LEU   113     -13.238   9.671  -6.238  1.00 36.49           O  
ATOM    880  CG  LEU   113     -11.062   5.963  -5.349  1.00 32.88           C  
ATOM    881  CD1 LEU   113      -9.543   6.083  -5.403  1.00 29.67           C  
ATOM    882  CD2 LEU   113     -11.515   5.442  -3.990  1.00 33.07           C  
ATOM    883  N   TYR   114     -15.129   8.788  -6.524  1.00 30.73           N  
ATOM    884  CA  TYR   114     -16.142   9.615  -5.880  1.00 33.16           C  
ATOM    885  C   TYR   114     -17.055   8.772  -4.998  1.00 30.56           C  
ATOM    886  CB  TYR   114     -16.973  10.361  -6.929  1.00 27.55           C  
ATOM    887  O   TYR   114     -17.791   7.916  -5.495  1.00 28.19           O  
ATOM    888  CG  TYR   114     -16.324  11.630  -7.427  1.00 27.37           C  
ATOM    889  CD1 TYR   114     -16.453  12.824  -6.721  1.00 24.66           C  
ATOM    890  CD2 TYR   114     -15.583  11.638  -8.603  1.00 26.71           C  
ATOM    891  CE1 TYR   114     -15.859  13.996  -7.177  1.00 26.05           C  
ATOM    892  CE2 TYR   114     -14.984  12.804  -9.069  1.00 29.60           C  
ATOM    893  OH  TYR   114     -14.537  15.134  -8.805  1.00 12.19           O  
ATOM    894  CZ  TYR   114     -15.127  13.976  -8.350  1.00 24.89           C  
ATOM    895  N   PHE   115     -16.762   8.129  -3.855  1.00 31.53           N  
ATOM    896  CA  PHE   115     -17.731   7.959  -2.779  1.00 34.15           C  
ATOM    897  C   PHE   115     -18.567   9.221  -2.599  1.00 31.64           C  
ATOM    898  CB  PHE   115     -17.022   7.608  -1.467  1.00 29.77           C  
ATOM    899  O   PHE   115     -18.026  10.301  -2.358  1.00 30.14           O  
ATOM    900  CG  PHE   115     -16.463   6.211  -1.434  1.00 29.49           C  
ATOM    901  CD1 PHE   115     -17.289   5.122  -1.185  1.00 27.47           C  
ATOM    902  CD2 PHE   115     -15.110   5.987  -1.653  1.00 30.80           C  
ATOM    903  CE1 PHE   115     -16.774   3.828  -1.154  1.00 29.67           C  
ATOM    904  CE2 PHE   115     -14.588   4.697  -1.623  1.00 32.23           C  
ATOM    905  CZ  PHE   115     -15.422   3.619  -1.373  1.00 28.15           C  
ATOM    906  N   GLN   116     -19.663   9.265  -3.483  1.00 25.23           N  
ATOM    907  CA  GLN   116     -20.940   9.840  -3.072  1.00 31.65           C  
ATOM    908  C   GLN   116     -21.478   9.149  -1.822  1.00 25.36           C  
ATOM    909  CB  GLN   116     -21.962   9.744  -4.206  1.00 24.78           C  
ATOM    910  O   GLN   116     -21.315   7.938  -1.657  1.00 23.03           O  
ATOM    911  CG  GLN   116     -21.729  10.743  -5.331  1.00 26.12           C  
ATOM    912  CD  GLN   116     -22.887  10.807  -6.309  1.00 34.72           C  
ATOM    913  NE2 GLN   116     -22.801  11.719  -7.271  1.00 30.63           N  
ATOM    914  OE1 GLN   116     -23.851  10.042  -6.202  1.00 44.24           O  
TER     915      GLN   116
END
