# Supplementary material for: The transformative power of transformers in protein structure prediction
Source: Proc Natl Acad Sci U S A. 2023 Jul 31;120(32):e2303499120. doi: 10.1073/pnas.2303499120 (PMC10410766; doi:10.1073/pnas.2303499120)
Supplement: Supplementary file 2 — Dataset S01 (GZ) [file pnas.2303499120.sd01.gz › SI_Data/predicted_structures/ESMFold/T1180.pdb]

PARENT N/A
ATOM      1  N   MET     1      -5.025  -3.895   5.007  1.00 78.98           N  
ATOM      2  CA  MET     1      -4.220  -2.887   4.322  1.00 81.44           C  
ATOM      3  C   MET     1      -4.976  -2.304   3.132  1.00 84.57           C  
ATOM      4  CB  MET     1      -2.892  -3.486   3.855  1.00 78.45           C  
ATOM      5  O   MET     1      -5.694  -3.022   2.434  1.00 85.28           O  
ATOM      6  CG  MET     1      -1.939  -2.467   3.251  1.00 72.87           C  
ATOM      7  SD  MET     1      -0.353  -3.218   2.717  1.00 72.31           S  
ATOM      8  CE  MET     1       0.401  -3.557   4.333  1.00 64.23           C  
ATOM      9  N   ARG     2      -4.970  -1.030   2.930  1.00 86.83           N  
ATOM     10  CA  ARG     2      -5.460  -0.444   1.687  1.00 88.37           C  
ATOM     11  C   ARG     2      -4.622  -0.902   0.497  1.00 89.61           C  
ATOM     12  CB  ARG     2      -5.454   1.084   1.774  1.00 86.97           C  
ATOM     13  O   ARG     2      -3.407  -0.699   0.473  1.00 89.80           O  
ATOM     14  CG  ARG     2      -6.014   1.773   0.539  1.00 84.77           C  
ATOM     15  CD  ARG     2      -5.884   3.288   0.632  1.00 83.90           C  
ATOM     16  NE  ARG     2      -6.323   3.942  -0.598  1.00 80.92           N  
ATOM     17  NH1 ARG     2      -4.303   3.696  -1.693  1.00 77.54           N  
ATOM     18  NH2 ARG     2      -6.062   4.729  -2.739  1.00 75.38           N  
ATOM     19  CZ  ARG     2      -5.562   4.121  -1.674  1.00 80.59           C  
ATOM     20  N   PRO     3      -5.185  -1.641  -0.504  1.00 94.41           N  
ATOM     21  CA  PRO     3      -4.410  -1.938  -1.711  1.00 94.89           C  
ATOM     22  C   PRO     3      -3.997  -0.680  -2.471  1.00 95.16           C  
ATOM     23  CB  PRO     3      -5.370  -2.790  -2.546  1.00 94.48           C  
ATOM     24  O   PRO     3      -4.700   0.333  -2.426  1.00 94.97           O  
ATOM     25  CG  PRO     3      -6.734  -2.302  -2.176  1.00 93.45           C  
ATOM     26  CD  PRO     3      -6.714  -1.878  -0.735  1.00 92.56           C  
ATOM     27  N   LYS     4      -2.835  -0.717  -3.157  1.00 95.57           N  
ATOM     28  CA  LYS     4      -2.446   0.312  -4.117  1.00 96.12           C  
ATOM     29  C   LYS     4      -3.405   0.350  -5.303  1.00 96.67           C  
ATOM     30  CB  LYS     4      -1.016   0.076  -4.607  1.00 95.68           C  
ATOM     31  O   LYS     4      -3.792  -0.696  -5.829  1.00 96.65           O  
ATOM     32  CG  LYS     4       0.031   0.117  -3.503  1.00 93.86           C  
ATOM     33  CD  LYS     4       1.435  -0.093  -4.057  1.00 92.24           C  
ATOM     34  CE  LYS     4       2.490   0.023  -2.965  1.00 90.89           C  
ATOM     35  NZ  LYS     4       3.874  -0.027  -3.525  1.00 89.29           N  
ATOM     36  N   ILE     5      -3.817   1.527  -5.728  1.00 97.01           N  
ATOM     37  CA  ILE     5      -4.512   1.684  -7.001  1.00 97.26           C  
ATOM     38  C   ILE     5      -3.497   1.719  -8.142  1.00 97.50           C  
ATOM     39  CB  ILE     5      -5.381   2.961  -7.017  1.00 96.95           C  
ATOM     40  O   ILE     5      -2.630   2.595  -8.183  1.00 97.37           O  
ATOM     41  CG1 ILE     5      -6.428   2.908  -5.898  1.00 95.92           C  
ATOM     42  CG2 ILE     5      -6.049   3.143  -8.384  1.00 96.01           C  
ATOM     43  CD1 ILE     5      -7.253   4.181  -5.762  1.00 93.85           C  
ATOM     44  N   CYS     6      -3.559   0.737  -9.042  1.00 98.18           N  
ATOM     45  CA  CYS     6      -2.790   0.627 -10.276  1.00 98.20           C  
ATOM     46  C   CYS     6      -3.654   0.953 -11.488  1.00 98.17           C  
ATOM     47  CB  CYS     6      -2.203  -0.777 -10.419  1.00 98.01           C  
ATOM     48  O   CYS     6      -4.765   0.437 -11.620  1.00 97.85           O  
ATOM     49  SG  CYS     6      -1.090  -0.960 -11.830  1.00 97.50           S  
ATOM     50  N   VAL     7      -3.195   1.786 -12.406  1.00 98.25           N  
ATOM     51  CA  VAL     7      -3.921   2.104 -13.631  1.00 98.15           C  
ATOM     52  C   VAL     7      -3.064   1.754 -14.845  1.00 98.16           C  
ATOM     53  CB  VAL     7      -4.329   3.594 -13.678  1.00 97.36           C  
ATOM     54  O   VAL     7      -1.877   2.086 -14.892  1.00 97.85           O  
ATOM     55  CG1 VAL     7      -5.309   3.922 -12.553  1.00 75.90           C  
ATOM     56  CG2 VAL     7      -3.093   4.488 -13.591  1.00 76.92           C  
ATOM     57  N   PRO     8      -3.609   1.062 -15.840  1.00 97.96           N  
ATOM     58  CA  PRO     8      -2.841   0.647 -17.016  1.00 97.92           C  
ATOM     59  C   PRO     8      -2.727   1.751 -18.065  1.00 97.85           C  
ATOM     60  CB  PRO     8      -3.639  -0.541 -17.558  1.00 97.61           C  
ATOM     61  O   PRO     8      -3.655   2.545 -18.235  1.00 97.55           O  
ATOM     62  CG  PRO     8      -5.061  -0.235 -17.213  1.00 96.59           C  
ATOM     63  CD  PRO     8      -5.087   0.494 -15.900  1.00 95.84           C  
ATOM     64  N   ILE     9      -1.622   1.736 -18.802  1.00 97.46           N  
ATOM     65  CA  ILE     9      -1.361   2.420 -20.064  1.00 97.37           C  
ATOM     66  C   ILE     9      -1.353   1.409 -21.207  1.00 97.13           C  
ATOM     67  CB  ILE     9      -0.023   3.192 -20.022  1.00 96.98           C  
ATOM     68  O   ILE     9      -0.572   0.454 -21.194  1.00 96.44           O  
ATOM     69  CG1 ILE     9      -0.058   4.262 -18.924  1.00 93.71           C  
ATOM     70  CG2 ILE     9       0.283   3.817 -21.386  1.00 93.45           C  
ATOM     71  CD1 ILE     9       1.306   4.848 -18.587  1.00 91.08           C  
ATOM     72  N   VAL    10      -2.257   1.750 -22.263  1.00 96.43           N  
ATOM     73  CA  VAL    10      -2.477   0.792 -23.342  1.00 96.16           C  
ATOM     74  C   VAL    10      -2.354   1.496 -24.691  1.00 95.37           C  
ATOM     75  CB  VAL    10      -3.858   0.109 -23.222  1.00 95.04           C  
ATOM     76  O   VAL    10      -2.739   0.944 -25.724  1.00 93.37           O  
ATOM     77  CG1 VAL    10      -3.907  -0.797 -21.993  1.00 88.73           C  
ATOM     78  CG2 VAL    10      -4.968   1.157 -23.161  1.00 88.72           C  
ATOM     79  N   ALA    11      -1.870   2.734 -24.723  1.00 95.92           N  
ATOM     80  CA  ALA    11      -1.641   3.462 -25.968  1.00 95.99           C  
ATOM     81  C   ALA    11      -0.608   2.750 -26.837  1.00 96.09           C  
ATOM     82  CB  ALA    11      -1.191   4.891 -25.675  1.00 95.59           C  
ATOM     83  O   ALA    11       0.468   2.383 -26.359  1.00 95.81           O  
ATOM     84  N   PRO    12      -0.836   2.609 -28.085  1.00 95.24           N  
ATOM     85  CA  PRO    12       0.029   1.815 -28.961  1.00 95.39           C  
ATOM     86  C   PRO    12       1.258   2.588 -29.433  1.00 95.19           C  
ATOM     87  CB  PRO    12      -0.885   1.471 -30.140  1.00 94.83           C  
ATOM     88  O   PRO    12       2.191   1.996 -29.983  1.00 94.57           O  
ATOM     89  CG  PRO    12      -1.857   2.604 -30.214  1.00 94.29           C  
ATOM     90  CD  PRO    12      -2.161   3.063 -28.817  1.00 93.67           C  
ATOM     91  N   LEU    13       1.290   3.859 -29.316  1.00 95.82           N  
ATOM     92  CA  LEU    13       2.372   4.708 -29.802  1.00 96.16           C  
ATOM     93  C   LEU    13       3.006   5.489 -28.656  1.00 96.62           C  
ATOM     94  CB  LEU    13       1.857   5.675 -30.871  1.00 95.78           C  
ATOM     95  O   LEU    13       2.305   5.961 -27.758  1.00 96.60           O  
ATOM     96  CG  LEU    13       1.260   5.041 -32.128  1.00 94.25           C  
ATOM     97  CD1 LEU    13       0.743   6.121 -33.073  1.00 92.62           C  
ATOM     98  CD2 LEU    13       2.293   4.162 -32.826  1.00 92.81           C  
ATOM     99  N   ARG    14       4.321   5.757 -28.751  1.00 96.56           N  
ATOM    100  CA  ARG    14       5.162   6.405 -27.749  1.00 96.89           C  
ATOM    101  C   ARG    14       4.545   7.720 -27.285  1.00 97.03           C  
ATOM    102  CB  ARG    14       6.567   6.652 -28.303  1.00 96.44           C  
ATOM    103  O   ARG    14       4.427   7.966 -26.082  1.00 96.93           O  
ATOM    104  CG  ARG    14       7.487   7.388 -27.344  1.00 94.79           C  
ATOM    105  CD  ARG    14       8.904   7.493 -27.889  1.00 93.22           C  
ATOM    106  NE  ARG    14       9.792   8.181 -26.957  1.00 92.44           N  
ATOM    107  NH1 ARG    14      11.741   7.566 -28.034  1.00 88.97           N  
ATOM    108  NH2 ARG    14      11.830   8.858 -26.143  1.00 88.06           N  
ATOM    109  CZ  ARG    14      11.119   8.200 -27.047  1.00 90.35           C  
ATOM    110  N   ASP    15       4.075   8.584 -28.148  1.00 97.21           N  
ATOM    111  CA  ASP    15       3.507   9.889 -27.825  1.00 97.46           C  
ATOM    112  C   ASP    15       2.202   9.743 -27.045  1.00 97.52           C  
ATOM    113  CB  ASP    15       3.269  10.702 -29.100  1.00 96.85           C  
ATOM    114  O   ASP    15       1.921  10.534 -26.142  1.00 97.44           O  
ATOM    115  CG  ASP    15       4.558  11.167 -29.755  1.00 93.33           C  
ATOM    116  OD1 ASP    15       5.636  11.047 -29.135  1.00 92.12           O  
ATOM    117  OD2 ASP    15       4.494  11.660 -30.902  1.00 93.66           O  
ATOM    118  N   GLY    16       1.360   8.753 -27.352  1.00 96.75           N  
ATOM    119  CA  GLY    16       0.176   8.386 -26.592  1.00 96.90           C  
ATOM    120  C   GLY    16       0.492   7.913 -25.186  1.00 97.28           C  
ATOM    121  O   GLY    16      -0.061   8.430 -24.213  1.00 97.22           O  
ATOM    122  N   ILE    17       1.443   7.028 -25.049  1.00 97.15           N  
ATOM    123  CA  ILE    17       1.916   6.473 -23.785  1.00 97.43           C  
ATOM    124  C   ILE    17       2.393   7.602 -22.873  1.00 97.68           C  
ATOM    125  CB  ILE    17       3.050   5.448 -24.007  1.00 97.28           C  
ATOM    126  O   ILE    17       1.954   7.708 -21.726  1.00 97.59           O  
ATOM    127  CG1 ILE    17       2.519   4.217 -24.751  1.00 96.04           C  
ATOM    128  CG2 ILE    17       3.686   5.049 -22.672  1.00 96.16           C  
ATOM    129  CD1 ILE    17       3.604   3.376 -25.410  1.00 95.21           C  
ATOM    130  N   ILE    18       3.207   8.502 -23.403  1.00 97.70           N  
ATOM    131  CA  ILE    18       3.768   9.601 -22.625  1.00 97.77           C  
ATOM    132  C   ILE    18       2.664  10.589 -22.257  1.00 97.78           C  
ATOM    133  CB  ILE    18       4.897  10.320 -23.397  1.00 97.31           C  
ATOM    134  O   ILE    18       2.664  11.148 -21.158  1.00 97.64           O  
ATOM    135  CG1 ILE    18       6.086   9.376 -23.608  1.00 95.10           C  
ATOM    136  CG2 ILE    18       5.330  11.591 -22.660  1.00 95.15           C  
ATOM    137  CD1 ILE    18       6.600   8.732 -22.327  1.00 92.57           C  
ATOM    138  N   ARG    19       1.724  10.870 -23.099  1.00 97.43           N  
ATOM    139  CA  ARG    19       0.585  11.739 -22.820  1.00 97.48           C  
ATOM    140  C   ARG    19      -0.292  11.157 -21.717  1.00 97.43           C  
ATOM    141  CB  ARG    19      -0.245  11.961 -24.087  1.00 97.14           C  
ATOM    142  O   ARG    19      -0.609  11.842 -20.743  1.00 97.29           O  
ATOM    143  CG  ARG    19      -1.445  12.872 -23.886  1.00 96.02           C  
ATOM    144  CD  ARG    19      -2.184  13.128 -25.192  1.00 95.44           C  
ATOM    145  NE  ARG    19      -2.706  11.892 -25.767  1.00 94.04           N  
ATOM    146  NH1 ARG    19      -1.654  12.154 -27.807  1.00 91.28           N  
ATOM    147  NH2 ARG    19      -2.970  10.318 -27.418  1.00 90.73           N  
ATOM    148  CZ  ARG    19      -2.442  11.457 -26.996  1.00 91.90           C  
ATOM    149  N   GLU    20      -0.718   9.848 -21.791  1.00 97.01           N  
ATOM    150  CA  GLU    20      -1.484   9.163 -20.754  1.00 97.15           C  
ATOM    151  C   GLU    20      -0.732   9.158 -19.426  1.00 97.44           C  
ATOM    152  CB  GLU    20      -1.807   7.729 -21.181  1.00 96.47           C  
ATOM    153  O   GLU    20      -1.278   9.557 -18.395  1.00 97.31           O  
ATOM    154  CG  GLU    20      -2.857   7.637 -22.278  1.00 92.23           C  
ATOM    155  CD  GLU    20      -3.168   6.207 -22.693  1.00 88.90           C  
ATOM    156  OE1 GLU    20      -2.890   5.273 -21.906  1.00 89.57           O  
ATOM    157  OE2 GLU    20      -3.692   6.019 -23.813  1.00 88.27           O  
ATOM    158  N   THR    21       0.554   8.901 -19.464  1.00 98.01           N  
ATOM    159  CA  THR    21       1.404   8.882 -18.279  1.00 98.06           C  
ATOM    160  C   THR    21       1.396  10.242 -17.586  1.00 97.99           C  
ATOM    161  CB  THR    21       2.850   8.493 -18.635  1.00 97.87           C  
ATOM    162  O   THR    21       1.228  10.323 -16.368  1.00 97.74           O  
ATOM    163  CG2 THR    21       3.711   8.368 -17.381  1.00 96.46           C  
ATOM    164  OG1 THR    21       2.845   7.236 -19.324  1.00 96.81           O  
ATOM    165  N   LYS    22       1.561  11.331 -18.323  1.00 97.80           N  
ATOM    166  CA  LYS    22       1.552  12.688 -17.786  1.00 97.85           C  
ATOM    167  C   LYS    22       0.201  13.024 -17.161  1.00 97.57           C  
ATOM    168  CB  LYS    22       1.889  13.701 -18.881  1.00 97.82           C  
ATOM    169  O   LYS    22       0.122  13.841 -16.242  1.00 97.27           O  
ATOM    170  CG  LYS    22       3.369  13.769 -19.227  1.00 97.60           C  
ATOM    171  CD  LYS    22       3.622  14.673 -20.428  1.00 97.17           C  
ATOM    172  CE  LYS    22       5.101  14.728 -20.786  1.00 96.70           C  
ATOM    173  NZ  LYS    22       5.336  15.485 -22.052  1.00 95.50           N  
ATOM    174  N   GLN    23      -0.896  12.481 -17.684  1.00 97.45           N  
ATOM    175  CA  GLN    23      -2.211  12.625 -17.069  1.00 97.44           C  
ATOM    176  C   GLN    23      -2.298  11.835 -15.766  1.00 97.56           C  
ATOM    177  CB  GLN    23      -3.308  12.170 -18.033  1.00 96.77           C  
ATOM    178  O   GLN    23      -2.615  12.395 -14.714  1.00 97.36           O  
ATOM    179  CG  GLN    23      -3.505  13.099 -19.223  1.00 91.25           C  
ATOM    180  CD  GLN    23      -4.497  12.555 -20.234  1.00 86.07           C  
ATOM    181  NE2 GLN    23      -4.933  13.408 -21.155  1.00 84.78           N  
ATOM    182  OE1 GLN    23      -4.869  11.378 -20.188  1.00 88.82           O  
ATOM    183  N   ILE    24      -1.851  10.564 -15.745  1.00 97.42           N  
ATOM    184  CA  ILE    24      -1.912   9.657 -14.604  1.00 97.52           C  
ATOM    185  C   ILE    24      -0.970  10.145 -13.506  1.00 97.34           C  
ATOM    186  CB  ILE    24      -1.556   8.210 -15.013  1.00 97.52           C  
ATOM    187  O   ILE    24      -1.311  10.100 -12.322  1.00 96.89           O  
ATOM    188  CG1 ILE    24      -2.606   7.656 -15.983  1.00 96.83           C  
ATOM    189  CG2 ILE    24      -1.428   7.316 -13.776  1.00 96.86           C  
ATOM    190  CD1 ILE    24      -2.157   6.409 -16.734  1.00 96.20           C  
ATOM    191  N   ALA    25       0.169  10.712 -13.803  1.00 97.87           N  
ATOM    192  CA  ALA    25       1.161  11.213 -12.856  1.00 97.65           C  
ATOM    193  C   ALA    25       0.549  12.251 -11.919  1.00 96.87           C  
ATOM    194  CB  ALA    25       2.354  11.810 -13.599  1.00 97.47           C  
ATOM    195  O   ALA    25       0.985  12.396 -10.774  1.00 95.73           O  
ATOM    196  N   LYS    26      -0.554  12.922 -12.302  1.00 96.07           N  
ATOM    197  CA  LYS    26      -1.219  13.969 -11.532  1.00 96.04           C  
ATOM    198  C   LYS    26      -2.315  13.387 -10.644  1.00 94.99           C  
ATOM    199  CB  LYS    26      -1.807  15.030 -12.464  1.00 95.74           C  
ATOM    200  O   LYS    26      -2.875  14.089  -9.799  1.00 93.84           O  
ATOM    201  CG  LYS    26      -0.771  15.751 -13.314  1.00 95.07           C  
ATOM    202  CD  LYS    26      -1.427  16.694 -14.314  1.00 93.31           C  
ATOM    203  CE  LYS    26      -0.398  17.341 -15.231  1.00 92.85           C  
ATOM    204  NZ  LYS    26      -1.042  18.208 -16.262  1.00 93.27           N  
ATOM    205  N   LEU    27      -2.688  12.161 -10.845  1.00 95.88           N  
ATOM    206  CA  LEU    27      -3.798  11.513 -10.156  1.00 95.79           C  
ATOM    207  C   LEU    27      -3.334  10.886  -8.846  1.00 94.45           C  
ATOM    208  CB  LEU    27      -4.433  10.444 -11.050  1.00 96.12           C  
ATOM    209  O   LEU    27      -2.166  10.513  -8.710  1.00 93.04           O  
ATOM    210  CG  LEU    27      -4.903  10.905 -12.430  1.00 96.31           C  
ATOM    211  CD1 LEU    27      -5.552   9.749 -13.183  1.00 95.35           C  
ATOM    212  CD2 LEU    27      -5.871  12.076 -12.301  1.00 95.26           C  
ATOM    213  N   PRO    28      -4.153  10.680  -7.784  1.00 91.96           N  
ATOM    214  CA  PRO    28      -3.810  10.021  -6.521  1.00 91.98           C  
ATOM    215  C   PRO    28      -3.829   8.498  -6.626  1.00 91.42           C  
ATOM    216  CB  PRO    28      -4.895  10.515  -5.561  1.00 89.99           C  
ATOM    217  O   PRO    28      -4.528   7.831  -5.859  1.00 88.78           O  
ATOM    218  CG  PRO    28      -6.119  10.658  -6.407  1.00 88.33           C  
ATOM    219  CD  PRO    28      -5.702  11.116  -7.775  1.00 86.21           C  
ATOM    220  N   VAL    29      -3.066   7.962  -7.622  1.00 95.68           N  
ATOM    221  CA  VAL    29      -2.794   6.536  -7.770  1.00 95.83           C  
ATOM    222  C   VAL    29      -1.347   6.243  -7.378  1.00 95.72           C  
ATOM    223  CB  VAL    29      -3.064   6.053  -9.212  1.00 95.29           C  
ATOM    224  O   VAL    29      -0.480   7.114  -7.482  1.00 95.15           O  
ATOM    225  CG1 VAL    29      -4.510   6.338  -9.615  1.00 91.55           C  
ATOM    226  CG2 VAL    29      -2.093   6.716 -10.187  1.00 91.46           C  
ATOM    227  N   GLU    30      -0.973   5.061  -6.929  1.00 95.49           N  
ATOM    228  CA  GLU    30       0.337   4.702  -6.393  1.00 95.81           C  
ATOM    229  C   GLU    30       1.177   3.967  -7.433  1.00 96.32           C  
ATOM    230  CB  GLU    30       0.186   3.842  -5.136  1.00 94.83           C  
ATOM    231  O   GLU    30       2.408   4.002  -7.382  1.00 95.94           O  
ATOM    232  CG  GLU    30      -0.475   4.565  -3.971  1.00 91.65           C  
ATOM    233  CD  GLU    30      -1.993   4.497  -4.007  1.00 89.15           C  
ATOM    234  OE1 GLU    30      -2.558   4.087  -5.046  1.00 88.68           O  
ATOM    235  OE2 GLU    30      -2.623   4.858  -2.988  1.00 88.63           O  
ATOM    236  N   MET    31       0.477   3.316  -8.342  1.00 97.67           N  
ATOM    237  CA  MET    31       1.134   2.453  -9.319  1.00 97.88           C  
ATOM    238  C   MET    31       0.547   2.662 -10.712  1.00 98.12           C  
ATOM    239  CB  MET    31       1.005   0.984  -8.913  1.00 97.58           C  
ATOM    240  O   MET    31      -0.654   2.896 -10.855  1.00 98.01           O  
ATOM    241  CG  MET    31       1.726   0.024  -9.845  1.00 95.67           C  
ATOM    242  SD  MET    31       1.599  -1.721  -9.292  1.00 94.68           S  
ATOM    243  CE  MET    31       2.813  -1.719  -7.944  1.00 90.97           C  
ATOM    244  N   VAL    32       1.381   2.589 -11.723  1.00 98.27           N  
ATOM    245  CA  VAL    32       1.034   2.609 -13.140  1.00 98.31           C  
ATOM    246  C   VAL    32       1.535   1.333 -13.813  1.00 98.34           C  
ATOM    247  CB  VAL    32       1.619   3.850 -13.850  1.00 98.09           C  
ATOM    248  O   VAL    32       2.707   0.971 -13.677  1.00 98.19           O  
ATOM    249  CG1 VAL    32       1.165   3.903 -15.308  1.00 95.86           C  
ATOM    250  CG2 VAL    32       1.212   5.126 -13.115  1.00 95.90           C  
ATOM    251  N   GLU    33       0.649   0.607 -14.531  1.00 98.33           N  
ATOM    252  CA  GLU    33       1.008  -0.533 -15.370  1.00 98.30           C  
ATOM    253  C   GLU    33       1.189  -0.111 -16.825  1.00 98.29           C  
ATOM    254  CB  GLU    33      -0.055  -1.630 -15.269  1.00 98.10           C  
ATOM    255  O   GLU    33       0.272   0.442 -17.436  1.00 98.01           O  
ATOM    256  CG  GLU    33       0.244  -2.855 -16.122  1.00 96.95           C  
ATOM    257  CD  GLU    33      -0.873  -3.887 -16.101  1.00 94.83           C  
ATOM    258  OE1 GLU    33      -2.061  -3.495 -16.067  1.00 93.68           O  
ATOM    259  OE2 GLU    33      -0.556  -5.097 -16.119  1.00 93.46           O  
ATOM    260  N   TRP    34       2.364  -0.316 -17.395  1.00 97.81           N  
ATOM    261  CA  TRP    34       2.500  -0.208 -18.844  1.00 97.84           C  
ATOM    262  C   TRP    34       2.410  -1.581 -19.503  1.00 97.72           C  
ATOM    263  CB  TRP    34       3.828   0.461 -19.211  1.00 97.66           C  
ATOM    264  O   TRP    34       3.233  -2.460 -19.237  1.00 97.08           O  
ATOM    265  CG  TRP    34       4.039   0.627 -20.686  1.00 95.96           C  
ATOM    266  CD1 TRP    34       3.103   0.981 -21.618  1.00 92.29           C  
ATOM    267  CD2 TRP    34       5.265   0.439 -21.399  1.00 92.50           C  
ATOM    268  CE2 TRP    34       4.999   0.697 -22.762  1.00 91.56           C  
ATOM    269  CE3 TRP    34       6.564   0.078 -21.018  1.00 92.82           C  
ATOM    270  NE1 TRP    34       3.675   1.025 -22.869  1.00 94.41           N  
ATOM    271  CH2 TRP    34       7.249   0.251 -23.346  1.00 93.12           C  
ATOM    272  CZ2 TRP    34       5.987   0.606 -23.746  1.00 93.35           C  
ATOM    273  CZ3 TRP    34       7.546  -0.013 -21.998  1.00 93.20           C  
ATOM    274  N   ARG    35       1.345  -1.750 -20.349  1.00 97.25           N  
ATOM    275  CA  ARG    35       1.086  -2.931 -21.166  1.00 97.12           C  
ATOM    276  C   ARG    35       1.852  -2.865 -22.483  1.00 96.81           C  
ATOM    277  CB  ARG    35      -0.413  -3.079 -21.438  1.00 96.73           C  
ATOM    278  O   ARG    35       1.318  -2.407 -23.495  1.00 95.98           O  
ATOM    279  CG  ARG    35      -1.229  -3.443 -20.208  1.00 95.98           C  
ATOM    280  CD  ARG    35      -0.917  -4.850 -19.719  1.00 95.40           C  
ATOM    281  NE  ARG    35      -1.163  -5.848 -20.757  1.00 92.42           N  
ATOM    282  NH1 ARG    35      -3.449  -5.921 -20.435  1.00 89.07           N  
ATOM    283  NH2 ARG    35      -2.470  -7.238 -22.035  1.00 88.97           N  
ATOM    284  CZ  ARG    35      -2.360  -6.333 -21.073  1.00 91.41           C  
ATOM    285  N   ILE    36       3.122  -3.494 -22.531  1.00 96.40           N  
ATOM    286  CA  ILE    36       4.036  -3.501 -23.668  1.00 96.07           C  
ATOM    287  C   ILE    36       3.400  -4.249 -24.837  1.00 95.60           C  
ATOM    288  CB  ILE    36       5.394  -4.140 -23.297  1.00 95.40           C  
ATOM    289  O   ILE    36       3.654  -3.926 -26.000  1.00 94.40           O  
ATOM    290  CG1 ILE    36       6.161  -3.237 -22.325  1.00 90.35           C  
ATOM    291  CG2 ILE    36       6.221  -4.417 -24.556  1.00 89.96           C  
ATOM    292  CD1 ILE    36       7.400  -3.886 -21.724  1.00 88.52           C  
ATOM    293  N   ASP    37       2.497  -5.174 -24.567  1.00 95.71           N  
ATOM    294  CA  ASP    37       1.876  -6.004 -25.594  1.00 95.56           C  
ATOM    295  C   ASP    37       0.975  -5.172 -26.503  1.00 94.82           C  
ATOM    296  CB  ASP    37       1.073  -7.139 -24.954  1.00 95.37           C  
ATOM    297  O   ASP    37       0.728  -5.546 -27.652  1.00 93.41           O  
ATOM    298  CG  ASP    37       0.042  -6.645 -23.954  1.00 95.28           C  
ATOM    299  OD1 ASP    37       0.425  -6.024 -22.939  1.00 94.05           O  
ATOM    300  OD2 ASP    37      -1.164  -6.881 -24.182  1.00 92.89           O  
ATOM    301  N   PHE    38       0.584  -3.929 -26.170  1.00 94.68           N  
ATOM    302  CA  PHE    38      -0.172  -2.997 -26.999  1.00 94.69           C  
ATOM    303  C   PHE    38       0.766  -2.089 -27.785  1.00 94.15           C  
ATOM    304  CB  PHE    38      -1.118  -2.155 -26.138  1.00 94.34           C  
ATOM    305  O   PHE    38       0.333  -1.378 -28.694  1.00 92.88           O  
ATOM    306  CG  PHE    38      -2.312  -2.915 -25.627  1.00 93.46           C  
ATOM    307  CD1 PHE    38      -3.481  -2.984 -26.375  1.00 91.13           C  
ATOM    308  CD2 PHE    38      -2.266  -3.560 -24.398  1.00 91.04           C  
ATOM    309  CE1 PHE    38      -4.588  -3.687 -25.905  1.00 90.56           C  
ATOM    310  CE2 PHE    38      -3.368  -4.265 -23.922  1.00 90.62           C  
ATOM    311  CZ  PHE    38      -4.528  -4.326 -24.676  1.00 90.29           C  
ATOM    312  N   PHE    39       2.044  -2.037 -27.431  1.00 94.74           N  
ATOM    313  CA  PHE    39       3.003  -1.094 -27.994  1.00 94.74           C  
ATOM    314  C   PHE    39       3.462  -1.548 -29.375  1.00 93.23           C  
ATOM    315  CB  PHE    39       4.211  -0.936 -27.066  1.00 94.56           C  
ATOM    316  O   PHE    39       3.880  -2.695 -29.550  1.00 91.35           O  
ATOM    317  CG  PHE    39       5.217   0.076 -27.545  1.00 94.15           C  
ATOM    318  CD1 PHE    39       4.815   1.351 -27.922  1.00 92.41           C  
ATOM    319  CD2 PHE    39       6.565  -0.250 -27.620  1.00 92.36           C  
ATOM    320  CE1 PHE    39       5.744   2.290 -28.367  1.00 91.80           C  
ATOM    321  CE2 PHE    39       7.499   0.683 -28.063  1.00 91.86           C  
ATOM    322  CZ  PHE    39       7.086   1.951 -28.437  1.00 91.72           C  
ATOM    323  N   ALA    40       3.470  -0.682 -30.376  1.00 93.85           N  
ATOM    324  CA  ALA    40       3.782  -0.995 -31.768  1.00 93.47           C  
ATOM    325  C   ALA    40       5.289  -1.094 -31.984  1.00 91.98           C  
ATOM    326  CB  ALA    40       3.182   0.057 -32.697  1.00 91.75           C  
ATOM    327  O   ALA    40       5.745  -1.701 -32.956  1.00 89.63           O  
ATOM    328  N   GLY    41       6.041  -0.503 -31.001  1.00 90.50           N  
ATOM    329  CA  GLY    41       7.493  -0.542 -31.072  1.00 89.93           C  
ATOM    330  C   GLY    41       8.081  -1.837 -30.544  1.00 89.16           C  
ATOM    331  O   GLY    41       7.364  -2.667 -29.980  1.00 87.39           O  
ATOM    332  N   TYR    42       9.431  -2.008 -30.679  1.00 84.71           N  
ATOM    333  CA  TYR    42      10.117  -3.226 -30.264  1.00 86.61           C  
ATOM    334  C   TYR    42      11.564  -2.935 -29.884  1.00 85.57           C  
ATOM    335  CB  TYR    42      10.071  -4.276 -31.378  1.00 78.38           C  
ATOM    336  O   TYR    42      12.061  -1.830 -30.112  1.00 81.69           O  
ATOM    337  CG  TYR    42      10.741  -3.835 -32.656  1.00 71.58           C  
ATOM    338  CD1 TYR    42      10.054  -3.075 -33.600  1.00 67.50           C  
ATOM    339  CD2 TYR    42      12.062  -4.177 -32.923  1.00 69.30           C  
ATOM    340  CE1 TYR    42      10.667  -2.668 -34.780  1.00 61.19           C  
ATOM    341  CE2 TYR    42      12.686  -3.775 -34.100  1.00 57.19           C  
ATOM    342  OH  TYR    42      12.593  -2.621 -36.187  1.00 43.87           O  
ATOM    343  CZ  TYR    42      11.981  -3.021 -35.020  1.00 64.23           C  
ATOM    344  N   GLY    43      12.304  -3.868 -29.284  1.00 89.32           N  
ATOM    345  CA  GLY    43      13.716  -3.848 -28.935  1.00 89.83           C  
ATOM    346  C   GLY    43      14.090  -2.689 -28.031  1.00 91.90           C  
ATOM    347  O   GLY    43      13.584  -2.578 -26.913  1.00 89.59           O  
ATOM    348  N   ARG    44      14.999  -1.847 -28.488  1.00 92.89           N  
ATOM    349  CA  ARG    44      15.563  -0.760 -27.694  1.00 93.94           C  
ATOM    350  C   ARG    44      14.510   0.301 -27.393  1.00 94.68           C  
ATOM    351  CB  ARG    44      16.753  -0.127 -28.419  1.00 91.54           C  
ATOM    352  O   ARG    44      14.567   0.962 -26.354  1.00 94.64           O  
ATOM    353  CG  ARG    44      17.443   0.971 -27.626  1.00 85.03           C  
ATOM    354  CD  ARG    44      18.741   1.414 -28.287  1.00 81.64           C  
ATOM    355  NE  ARG    44      19.398   2.474 -27.528  1.00 80.96           N  
ATOM    356  NH1 ARG    44      21.260   2.580 -28.892  1.00 76.76           N  
ATOM    357  NH2 ARG    44      21.086   3.964 -27.073  1.00 70.09           N  
ATOM    358  CZ  ARG    44      20.580   3.003 -27.833  1.00 74.75           C  
ATOM    359  N   GLU    45      13.573   0.498 -28.229  1.00 93.92           N  
ATOM    360  CA  GLU    45      12.523   1.496 -28.047  1.00 94.79           C  
ATOM    361  C   GLU    45      11.731   1.237 -26.768  1.00 95.69           C  
ATOM    362  CB  GLU    45      11.582   1.513 -29.254  1.00 92.00           C  
ATOM    363  O   GLU    45      11.408   2.171 -26.032  1.00 95.67           O  
ATOM    364  CG  GLU    45      12.221   2.057 -30.524  1.00 80.71           C  
ATOM    365  CD  GLU    45      11.242   2.184 -31.681  1.00 76.38           C  
ATOM    366  OE1 GLU    45      10.015   2.079 -31.452  1.00 77.05           O  
ATOM    367  OE2 GLU    45      11.706   2.390 -32.825  1.00 74.33           O  
ATOM    368  N   ILE    46      11.454  -0.065 -26.401  1.00 95.54           N  
ATOM    369  CA  ILE    46      10.767  -0.454 -25.174  1.00 96.24           C  
ATOM    370  C   ILE    46      11.526   0.087 -23.964  1.00 96.75           C  
ATOM    371  CB  ILE    46      10.619  -1.989 -25.071  1.00 95.64           C  
ATOM    372  O   ILE    46      10.936   0.724 -23.088  1.00 96.75           O  
ATOM    373  CG1 ILE    46       9.640  -2.503 -26.133  1.00 93.57           C  
ATOM    374  CG2 ILE    46      10.166  -2.395 -23.666  1.00 93.62           C  
ATOM    375  CD1 ILE    46       9.629  -4.018 -26.282  1.00 91.43           C  
ATOM    376  N   LEU    47      12.836  -0.066 -23.951  1.00 96.16           N  
ATOM    377  CA  LEU    47      13.682   0.343 -22.835  1.00 96.49           C  
ATOM    378  C   LEU    47      13.752   1.864 -22.735  1.00 96.59           C  
ATOM    379  CB  LEU    47      15.091  -0.235 -22.990  1.00 95.96           C  
ATOM    380  O   LEU    47      13.728   2.419 -21.635  1.00 96.43           O  
ATOM    381  CG  LEU    47      15.195  -1.760 -23.046  1.00 94.54           C  
ATOM    382  CD1 LEU    47      16.652  -2.186 -23.197  1.00 92.55           C  
ATOM    383  CD2 LEU    47      14.576  -2.385 -21.800  1.00 92.50           C  
ATOM    384  N   ASP    48      13.783   2.586 -23.832  1.00 96.47           N  
ATOM    385  CA  ASP    48      13.750   4.044 -23.886  1.00 96.74           C  
ATOM    386  C   ASP    48      12.424   4.584 -23.355  1.00 97.07           C  
ATOM    387  CB  ASP    48      13.982   4.533 -25.318  1.00 96.17           C  
ATOM    388  O   ASP    48      12.402   5.559 -22.601  1.00 97.03           O  
ATOM    389  CG  ASP    48      15.391   4.265 -25.815  1.00 93.46           C  
ATOM    390  OD1 ASP    48      16.302   4.058 -24.984  1.00 92.29           O  
ATOM    391  OD2 ASP    48      15.594   4.264 -27.049  1.00 92.56           O  
ATOM    392  N   VAL    49      11.272   3.958 -23.653  1.00 97.27           N  
ATOM    393  CA  VAL    49       9.949   4.328 -23.162  1.00 97.51           C  
ATOM    394  C   VAL    49       9.863   4.068 -21.660  1.00 97.73           C  
ATOM    395  CB  VAL    49       8.833   3.556 -23.901  1.00 97.26           C  
ATOM    396  O   VAL    49       9.433   4.936 -20.896  1.00 97.65           O  
ATOM    397  CG1 VAL    49       7.476   3.812 -23.248  1.00 96.01           C  
ATOM    398  CG2 VAL    49       8.801   3.948 -25.377  1.00 96.02           C  
ATOM    399  N   ILE    50      10.385   2.938 -21.097  1.00 97.58           N  
ATOM    400  CA  ILE    50      10.401   2.642 -19.669  1.00 97.73           C  
ATOM    401  C   ILE    50      11.171   3.731 -18.924  1.00 97.69           C  
ATOM    402  CB  ILE    50      11.023   1.256 -19.385  1.00 97.60           C  
ATOM    403  O   ILE    50      10.697   4.254 -17.913  1.00 97.49           O  
ATOM    404  CG1 ILE    50      10.109   0.143 -19.909  1.00 97.22           C  
ATOM    405  CG2 ILE    50      11.296   1.083 -17.888  1.00 97.28           C  
ATOM    406  CD1 ILE    50      10.748  -1.239 -19.899  1.00 96.25           C  
ATOM    407  N   THR    51      12.337   4.162 -19.419  1.00 97.45           N  
ATOM    408  CA  THR    51      13.158   5.210 -18.823  1.00 97.49           C  
ATOM    409  C   THR    51      12.400   6.535 -18.787  1.00 97.49           C  
ATOM    410  CB  THR    51      14.478   5.392 -19.594  1.00 97.22           C  
ATOM    411  O   THR    51      12.399   7.228 -17.768  1.00 97.28           O  
ATOM    412  CG2 THR    51      15.345   6.471 -18.953  1.00 95.32           C  
ATOM    413  OG1 THR    51      15.199   4.153 -19.594  1.00 95.93           O  
ATOM    414  N   GLU    52      11.693   6.831 -19.774  1.00 97.87           N  
ATOM    415  CA  GLU    52      10.923   8.067 -19.870  1.00 97.91           C  
ATOM    416  C   GLU    52       9.685   8.016 -18.980  1.00 98.05           C  
ATOM    417  CB  GLU    52      10.518   8.337 -21.321  1.00 97.20           C  
ATOM    418  O   GLU    52       9.375   8.985 -18.283  1.00 97.92           O  
ATOM    419  CG  GLU    52       9.799   9.663 -21.522  1.00 89.62           C  
ATOM    420  CD  GLU    52      10.447  10.544 -22.579  1.00 82.80           C  
ATOM    421  OE1 GLU    52      11.472  10.130 -23.167  1.00 84.65           O  
ATOM    422  OE2 GLU    52       9.927  11.656 -22.819  1.00 80.49           O  
ATOM    423  N   LEU    53       8.918   6.908 -18.917  1.00 98.23           N  
ATOM    424  CA  LEU    53       7.794   6.696 -18.011  1.00 98.31           C  
ATOM    425  C   LEU    53       8.218   6.905 -16.561  1.00 98.25           C  
ATOM    426  CB  LEU    53       7.220   5.288 -18.189  1.00 98.28           C  
ATOM    427  O   LEU    53       7.614   7.704 -15.842  1.00 98.07           O  
ATOM    428  CG  LEU    53       6.478   5.020 -19.499  1.00 97.81           C  
ATOM    429  CD1 LEU    53       5.931   3.596 -19.516  1.00 97.08           C  
ATOM    430  CD2 LEU    53       5.354   6.032 -19.695  1.00 97.08           C  
ATOM    431  N   LYS    54       9.380   6.286 -16.157  1.00 97.98           N  
ATOM    432  CA  LYS    54       9.868   6.387 -14.785  1.00 97.78           C  
ATOM    433  C   LYS    54      10.226   7.829 -14.434  1.00 97.61           C  
ATOM    434  CB  LYS    54      11.083   5.481 -14.580  1.00 97.05           C  
ATOM    435  O   LYS    54       9.904   8.306 -13.344  1.00 97.09           O  
ATOM    436  CG  LYS    54      11.571   5.418 -13.140  1.00 91.61           C  
ATOM    437  CD  LYS    54      10.468   4.958 -12.195  1.00 87.00           C  
ATOM    438  CE  LYS    54      10.918   5.008 -10.742  1.00 82.20           C  
ATOM    439  NZ  LYS    54       9.784   4.764  -9.802  1.00 82.78           N  
ATOM    440  N   ARG    55      10.788   8.602 -15.396  1.00 97.70           N  
ATOM    441  CA  ARG    55      11.105  10.016 -15.228  1.00 97.71           C  
ATOM    442  C   ARG    55       9.836  10.848 -15.079  1.00 97.64           C  
ATOM    443  CB  ARG    55      11.931  10.527 -16.410  1.00 97.31           C  
ATOM    444  O   ARG    55       9.801  11.802 -14.297  1.00 97.43           O  
ATOM    445  CG  ARG    55      12.450  11.945 -16.233  1.00 94.25           C  
ATOM    446  CD  ARG    55      13.099  12.472 -17.505  1.00 90.91           C  
ATOM    447  NE  ARG    55      12.118  12.668 -18.569  1.00 91.29           N  
ATOM    448  NH1 ARG    55      11.231  14.605 -17.677  1.00 87.18           N  
ATOM    449  NH2 ARG    55      10.404  13.758 -19.640  1.00 84.87           N  
ATOM    450  CZ  ARG    55      11.253  13.677 -18.626  1.00 87.04           C  
ATOM    451  N   VAL    56       8.707  10.541 -15.788  1.00 97.90           N  
ATOM    452  CA  VAL    56       7.446  11.276 -15.788  1.00 97.94           C  
ATOM    453  C   VAL    56       6.638  10.917 -14.542  1.00 97.71           C  
ATOM    454  CB  VAL    56       6.620  10.986 -17.061  1.00 97.79           C  
ATOM    455  O   VAL    56       6.000  11.783 -13.938  1.00 97.34           O  
ATOM    456  CG1 VAL    56       5.225  11.599 -16.950  1.00 96.52           C  
ATOM    457  CG2 VAL    56       7.343  11.515 -18.298  1.00 96.38           C  
ATOM    458  N   LEU    57       6.725   9.644 -14.057  1.00 97.81           N  
ATOM    459  CA  LEU    57       5.948   9.134 -12.932  1.00 97.71           C  
ATOM    460  C   LEU    57       6.569   9.561 -11.606  1.00 96.74           C  
ATOM    461  CB  LEU    57       5.851   7.608 -12.995  1.00 97.80           C  
ATOM    462  O   LEU    57       5.878   9.631 -10.587  1.00 95.35           O  
ATOM    463  CG  LEU    57       4.911   7.032 -14.056  1.00 97.86           C  
ATOM    464  CD1 LEU    57       5.025   5.512 -14.096  1.00 97.39           C  
ATOM    465  CD2 LEU    57       3.473   7.459 -13.785  1.00 97.31           C  
ATOM    466  N   ASN    58       7.903   9.879 -11.573  1.00 96.61           N  
ATOM    467  CA  ASN    58       8.641  10.310 -10.390  1.00 95.31           C  
ATOM    468  C   ASN    58       8.505   9.307  -9.248  1.00 94.25           C  
ATOM    469  CB  ASN    58       8.171  11.695  -9.939  1.00 93.55           C  
ATOM    470  O   ASN    58       9.142   8.253  -9.263  1.00 87.65           O  
ATOM    471  CG  ASN    58       9.020  12.265  -8.821  1.00 93.09           C  
ATOM    472  ND2 ASN    58       8.383  12.961  -7.887  1.00 88.57           N  
ATOM    473  OD1 ASN    58      10.240  12.081  -8.797  1.00 87.43           O  
ATOM    474  N   GLU    59       7.597   9.578  -8.346  1.00 92.02           N  
ATOM    475  CA  GLU    59       7.500   8.814  -7.106  1.00 91.95           C  
ATOM    476  C   GLU    59       6.569   7.616  -7.267  1.00 91.97           C  
ATOM    477  CB  GLU    59       7.014   9.707  -5.961  1.00 88.60           C  
ATOM    478  O   GLU    59       6.533   6.732  -6.409  1.00 90.67           O  
ATOM    479  CG  GLU    59       7.977  10.831  -5.606  1.00 81.76           C  
ATOM    480  CD  GLU    59       7.523  11.655  -4.412  1.00 79.08           C  
ATOM    481  OE1 GLU    59       6.332  11.571  -4.033  1.00 80.16           O  
ATOM    482  OE2 GLU    59       8.364  12.392  -3.850  1.00 78.90           O  
ATOM    483  N   LYS    60       5.780   7.506  -8.281  1.00 96.50           N  
ATOM    484  CA  LYS    60       4.848   6.403  -8.500  1.00 97.01           C  
ATOM    485  C   LYS    60       5.578   5.158  -8.994  1.00 97.28           C  
ATOM    486  CB  LYS    60       3.764   6.806  -9.500  1.00 96.45           C  
ATOM    487  O   LYS    60       6.548   5.258  -9.748  1.00 97.16           O  
ATOM    488  CG  LYS    60       2.941   8.011  -9.068  1.00 93.68           C  
ATOM    489  CD  LYS    60       1.782   8.269 -10.023  1.00 90.82           C  
ATOM    490  CE  LYS    60       1.057   9.564  -9.687  1.00 88.84           C  
ATOM    491  NZ  LYS    60       0.383   9.493  -8.356  1.00 88.14           N  
ATOM    492  N   GLU    61       5.107   4.008  -8.621  1.00 97.49           N  
ATOM    493  CA  GLU    61       5.668   2.720  -9.019  1.00 97.80           C  
ATOM    494  C   GLU    61       5.286   2.373 -10.455  1.00 98.09           C  
ATOM    495  CB  GLU    61       5.203   1.614  -8.069  1.00 97.39           C  
ATOM    496  O   GLU    61       4.152   2.612 -10.877  1.00 98.03           O  
ATOM    497  CG  GLU    61       5.683   1.792  -6.636  1.00 95.36           C  
ATOM    498  CD  GLU    61       5.198   0.697  -5.699  1.00 93.10           C  
ATOM    499  OE1 GLU    61       4.292  -0.075  -6.087  1.00 92.25           O  
ATOM    500  OE2 GLU    61       5.727   0.612  -4.569  1.00 92.03           O  
ATOM    501  N   LEU    62       6.191   1.829 -11.192  1.00 98.27           N  
ATOM    502  CA  LEU    62       5.981   1.375 -12.562  1.00 98.36           C  
ATOM    503  C   LEU    62       6.033  -0.147 -12.644  1.00 98.42           C  
ATOM    504  CB  LEU    62       7.030   1.984 -13.496  1.00 98.32           C  
ATOM    505  O   LEU    62       7.083  -0.750 -12.409  1.00 98.31           O  
ATOM    506  CG  LEU    62       6.968   1.548 -14.961  1.00 98.11           C  
ATOM    507  CD1 LEU    62       5.621   1.924 -15.569  1.00 97.65           C  
ATOM    508  CD2 LEU    62       8.111   2.173 -15.753  1.00 97.65           C  
ATOM    509  N   LEU    63       4.905  -0.760 -12.983  1.00 98.44           N  
ATOM    510  CA  LEU    63       4.764  -2.154 -13.390  1.00 98.45           C  
ATOM    511  C   LEU    63       4.823  -2.286 -14.908  1.00 98.49           C  
ATOM    512  CB  LEU    63       3.449  -2.736 -12.866  1.00 98.31           C  
ATOM    513  O   LEU    63       4.071  -1.620 -15.623  1.00 98.33           O  
ATOM    514  CG  LEU    63       3.090  -4.143 -13.348  1.00 97.26           C  
ATOM    515  CD1 LEU    63       4.165  -5.138 -12.923  1.00 94.58           C  
ATOM    516  CD2 LEU    63       1.726  -4.560 -12.810  1.00 94.48           C  
ATOM    517  N   VAL    64       5.668  -3.127 -15.417  1.00 98.12           N  
ATOM    518  CA  VAL    64       5.773  -3.424 -16.842  1.00 98.03           C  
ATOM    519  C   VAL    64       5.243  -4.829 -17.118  1.00 97.93           C  
ATOM    520  CB  VAL    64       7.229  -3.295 -17.342  1.00 97.51           C  
ATOM    521  O   VAL    64       5.683  -5.798 -16.495  1.00 97.51           O  
ATOM    522  CG1 VAL    64       7.322  -3.636 -18.828  1.00 89.07           C  
ATOM    523  CG2 VAL    64       7.761  -1.888 -17.079  1.00 89.68           C  
ATOM    524  N   THR    65       4.328  -4.990 -18.065  1.00 97.75           N  
ATOM    525  CA  THR    65       3.647  -6.244 -18.366  1.00 97.63           C  
ATOM    526  C   THR    65       3.763  -6.581 -19.850  1.00 97.45           C  
ATOM    527  CB  THR    65       2.161  -6.183 -17.965  1.00 97.22           C  
ATOM    528  O   THR    65       3.483  -5.739 -20.706  1.00 96.80           O  
ATOM    529  CG2 THR    65       1.454  -7.499 -18.273  1.00 93.43           C  
ATOM    530  OG1 THR    65       2.062  -5.918 -16.560  1.00 93.95           O  
ATOM    531  N   ILE    66       4.203  -7.778 -20.132  1.00 95.94           N  
ATOM    532  CA  ILE    66       4.050  -8.426 -21.430  1.00 95.39           C  
ATOM    533  C   ILE    66       3.066  -9.588 -21.314  1.00 94.36           C  
ATOM    534  CB  ILE    66       5.407  -8.925 -21.976  1.00 94.34           C  
ATOM    535  O   ILE    66       3.401 -10.642 -20.768  1.00 92.33           O  
ATOM    536  CG1 ILE    66       6.452  -7.806 -21.913  1.00 89.41           C  
ATOM    537  CG2 ILE    66       5.253  -9.451 -23.406  1.00 88.83           C  
ATOM    538  CD1 ILE    66       7.854  -8.245 -22.312  1.00 86.81           C  
ATOM    539  N   ARG    67       1.836  -9.379 -21.790  1.00 96.39           N  
ATOM    540  CA  ARG    67       0.809 -10.413 -21.726  1.00 96.18           C  
ATOM    541  C   ARG    67       0.595 -11.057 -23.092  1.00 95.90           C  
ATOM    542  CB  ARG    67      -0.508  -9.832 -21.209  1.00 95.31           C  
ATOM    543  O   ARG    67       0.335 -10.364 -24.077  1.00 94.98           O  
ATOM    544  CG  ARG    67      -1.577 -10.878 -20.932  1.00 92.45           C  
ATOM    545  CD  ARG    67      -2.812 -10.266 -20.287  1.00 90.38           C  
ATOM    546  NE  ARG    67      -2.502  -9.661 -18.995  1.00 87.60           N  
ATOM    547  NH1 ARG    67      -4.591  -8.718 -18.702  1.00 83.21           N  
ATOM    548  NH2 ARG    67      -2.967  -8.435 -17.109  1.00 82.19           N  
ATOM    549  CZ  ARG    67      -3.354  -8.939 -18.272  1.00 85.52           C  
ATOM    550  N   THR    68       0.643 -12.353 -23.188  1.00 95.08           N  
ATOM    551  CA  THR    68       0.496 -13.120 -24.420  1.00 94.98           C  
ATOM    552  C   THR    68      -0.978 -13.330 -24.754  1.00 94.94           C  
ATOM    553  CB  THR    68       1.200 -14.485 -24.316  1.00 94.12           C  
ATOM    554  O   THR    68      -1.839 -13.234 -23.876  1.00 94.36           O  
ATOM    555  CG2 THR    68       2.668 -14.320 -23.934  1.00 89.65           C  
ATOM    556  OG1 THR    68       0.546 -15.279 -23.318  1.00 90.59           O  
ATOM    557  N   VAL    69      -1.296 -13.718 -25.938  1.00 95.37           N  
ATOM    558  CA  VAL    69      -2.643 -14.016 -26.414  1.00 95.31           C  
ATOM    559  C   VAL    69      -3.237 -15.164 -25.600  1.00 94.96           C  
ATOM    560  CB  VAL    69      -2.649 -14.370 -27.918  1.00 94.52           C  
ATOM    561  O   VAL    69      -4.436 -15.176 -25.316  1.00 94.22           O  
ATOM    562  CG1 VAL    69      -4.039 -14.824 -28.361  1.00 90.05           C  
ATOM    563  CG2 VAL    69      -2.184 -13.175 -28.748  1.00 89.32           C  
ATOM    564  N   ALA    70      -2.438 -16.073 -25.128  1.00 94.30           N  
ATOM    565  CA  ALA    70      -2.857 -17.232 -24.343  1.00 94.29           C  
ATOM    566  C   ALA    70      -3.462 -16.801 -23.010  1.00 94.31           C  
ATOM    567  CB  ALA    70      -1.676 -18.171 -24.109  1.00 93.73           C  
ATOM    568  O   ALA    70      -4.391 -17.439 -22.508  1.00 93.74           O  
ATOM    569  N   GLU    71      -3.055 -15.705 -22.434  1.00 96.11           N  
ATOM    570  CA  GLU    71      -3.555 -15.178 -21.167  1.00 96.00           C  
ATOM    571  C   GLU    71      -4.369 -13.906 -21.381  1.00 95.77           C  
ATOM    572  CB  GLU    71      -2.397 -14.905 -20.204  1.00 95.33           C  
ATOM    573  O   GLU    71      -4.550 -13.114 -20.453  1.00 94.50           O  
ATOM    574  CG  GLU    71      -1.676 -16.162 -19.736  1.00 93.21           C  
ATOM    575  CD  GLU    71      -0.962 -15.984 -18.406  1.00 89.82           C  
ATOM    576  OE1 GLU    71      -1.068 -14.894 -17.801  1.00 88.79           O  
ATOM    577  OE2 GLU    71      -0.289 -16.943 -17.966  1.00 89.42           O  
ATOM    578  N   GLY    72      -4.894 -13.705 -22.658  1.00 95.25           N  
ATOM    579  CA  GLY    72      -5.834 -12.659 -23.029  1.00 95.14           C  
ATOM    580  C   GLY    72      -5.169 -11.316 -23.265  1.00 94.98           C  
ATOM    581  O   GLY    72      -5.793 -10.268 -23.083  1.00 93.71           O  
ATOM    582  N   GLY    73      -3.832 -11.298 -23.710  1.00 95.04           N  
ATOM    583  CA  GLY    73      -3.100 -10.129 -24.171  1.00 94.86           C  
ATOM    584  C   GLY    73      -3.034 -10.026 -25.683  1.00 93.91           C  
ATOM    585  O   GLY    73      -3.786 -10.699 -26.390  1.00 91.82           O  
ATOM    586  N   GLU    74      -2.124  -9.156 -26.165  1.00 93.16           N  
ATOM    587  CA  GLU    74      -2.027  -8.848 -27.589  1.00 92.88           C  
ATOM    588  C   GLU    74      -0.751  -9.427 -28.194  1.00 91.17           C  
ATOM    589  CB  GLU    74      -2.078  -7.335 -27.816  1.00 91.67           C  
ATOM    590  O   GLU    74      -0.582  -9.427 -29.415  1.00 88.21           O  
ATOM    591  CG  GLU    74      -3.393  -6.694 -27.396  1.00 89.69           C  
ATOM    592  CD  GLU    74      -4.580  -7.162 -28.223  1.00 87.04           C  
ATOM    593  OE1 GLU    74      -4.424  -7.363 -29.449  1.00 85.75           O  
ATOM    594  OE2 GLU    74      -5.675  -7.327 -27.640  1.00 87.23           O  
ATOM    595  N   GLU    75       0.177  -9.949 -27.331  1.00 91.37           N  
ATOM    596  CA  GLU    75       1.433 -10.516 -27.812  1.00 91.59           C  
ATOM    597  C   GLU    75       1.231 -11.932 -28.345  1.00 90.31           C  
ATOM    598  CB  GLU    75       2.484 -10.519 -26.699  1.00 88.90           C  
ATOM    599  O   GLU    75       0.888 -12.843 -27.588  1.00 87.34           O  
ATOM    600  CG  GLU    75       3.809 -11.148 -27.105  1.00 83.18           C  
ATOM    601  CD  GLU    75       4.354 -10.606 -28.416  1.00 76.97           C  
ATOM    602  OE1 GLU    75       4.316  -9.372 -28.626  1.00 79.16           O  
ATOM    603  OE2 GLU    75       4.822 -11.421 -29.242  1.00 79.78           O  
ATOM    604  N   ASN    76       1.627 -12.108 -29.636  1.00 89.04           N  
ATOM    605  CA  ASN    76       1.380 -13.367 -30.329  1.00 89.51           C  
ATOM    606  C   ASN    76       2.681 -14.100 -30.641  1.00 84.57           C  
ATOM    607  CB  ASN    76       0.585 -13.126 -31.615  1.00 83.21           C  
ATOM    608  O   ASN    76       2.695 -15.036 -31.443  1.00 79.62           O  
ATOM    609  CG  ASN    76       1.347 -12.290 -32.624  1.00 69.16           C  
ATOM    610  ND2 ASN    76       0.660 -11.858 -33.675  1.00 61.44           N  
ATOM    611  OD1 ASN    76       2.543 -12.035 -32.461  1.00 60.23           O  
ATOM    612  N   GLY    77       3.821 -13.722 -30.067  1.00 86.19           N  
ATOM    613  CA  GLY    77       5.119 -14.354 -30.239  1.00 86.36           C  
ATOM    614  C   GLY    77       5.866 -13.860 -31.463  1.00 84.73           C  
ATOM    615  O   GLY    77       6.960 -14.341 -31.766  1.00 80.31           O  
ATOM    616  N   SER    78       5.472 -12.964 -32.146  1.00 82.67           N  
ATOM    617  CA  SER    78       6.040 -12.603 -33.441  1.00 84.61           C  
ATOM    618  C   SER    78       6.893 -11.344 -33.339  1.00 80.77           C  
ATOM    619  CB  SER    78       4.931 -12.395 -34.473  1.00 79.00           C  
ATOM    620  O   SER    78       7.693 -11.055 -34.231  1.00 76.54           O  
ATOM    621  OG  SER    78       4.090 -11.317 -34.098  1.00 68.90           O  
ATOM    622  N   ARG    79       6.759 -10.620 -32.301  1.00 85.17           N  
ATOM    623  CA  ARG    79       7.355  -9.289 -32.270  1.00 86.83           C  
ATOM    624  C   ARG    79       8.674  -9.298 -31.504  1.00 84.57           C  
ATOM    625  CB  ARG    79       6.391  -8.282 -31.641  1.00 83.73           C  
ATOM    626  O   ARG    79       9.626  -8.615 -31.888  1.00 82.04           O  
ATOM    627  CG  ARG    79       5.201  -7.935 -32.522  1.00 79.74           C  
ATOM    628  CD  ARG    79       4.341  -6.841 -31.904  1.00 75.67           C  
ATOM    629  NE  ARG    79       3.654  -7.308 -30.704  1.00 74.92           N  
ATOM    630  NH1 ARG    79       2.939  -5.212 -30.047  1.00 66.85           N  
ATOM    631  NH2 ARG    79       2.413  -7.054 -28.788  1.00 60.29           N  
ATOM    632  CZ  ARG    79       3.004  -6.524 -29.849  1.00 75.63           C  
ATOM    633  N   PHE    80       8.804 -10.012 -30.433  1.00 82.10           N  
ATOM    634  CA  PHE    80      10.025 -10.093 -29.640  1.00 85.41           C  
ATOM    635  C   PHE    80      10.093 -11.416 -28.886  1.00 85.95           C  
ATOM    636  CB  PHE    80      10.106  -8.923 -28.655  1.00 79.48           C  
ATOM    637  O   PHE    80       9.066 -12.053 -28.645  1.00 83.10           O  
ATOM    638  CG  PHE    80       8.847  -8.711 -27.858  1.00 75.19           C  
ATOM    639  CD1 PHE    80       7.915  -7.756 -28.246  1.00 71.65           C  
ATOM    640  CD2 PHE    80       8.595  -9.468 -26.721  1.00 74.00           C  
ATOM    641  CE1 PHE    80       6.748  -7.558 -27.510  1.00 69.26           C  
ATOM    642  CE2 PHE    80       7.432  -9.276 -25.981  1.00 65.40           C  
ATOM    643  CZ  PHE    80       6.510  -8.320 -26.377  1.00 70.95           C  
ATOM    644  N   ASP    81      11.341 -11.854 -28.562  1.00 91.39           N  
ATOM    645  CA  ASP    81      11.537 -12.927 -27.591  1.00 92.21           C  
ATOM    646  C   ASP    81      11.112 -12.485 -26.192  1.00 93.89           C  
ATOM    647  CB  ASP    81      12.999 -13.378 -27.579  1.00 90.05           C  
ATOM    648  O   ASP    81      11.659 -11.525 -25.646  1.00 93.83           O  
ATOM    649  CG  ASP    81      13.244 -14.569 -26.668  1.00 83.47           C  
ATOM    650  OD1 ASP    81      12.850 -14.522 -25.483  1.00 80.35           O  
ATOM    651  OD2 ASP    81      13.839 -15.562 -27.139  1.00 81.07           O  
ATOM    652  N   TYR    82      10.113 -13.100 -25.636  1.00 93.49           N  
ATOM    653  CA  TYR    82       9.428 -12.781 -24.389  1.00 94.79           C  
ATOM    654  C   TYR    82      10.412 -12.723 -23.226  1.00 95.37           C  
ATOM    655  CB  TYR    82       8.335 -13.812 -24.096  1.00 94.73           C  
ATOM    656  O   TYR    82      10.555 -11.684 -22.577  1.00 95.43           O  
ATOM    657  CG  TYR    82       7.616 -13.581 -22.789  1.00 95.30           C  
ATOM    658  CD1 TYR    82       6.487 -12.767 -22.727  1.00 94.90           C  
ATOM    659  CD2 TYR    82       8.064 -14.174 -21.614  1.00 94.77           C  
ATOM    660  CE1 TYR    82       5.822 -12.549 -21.525  1.00 94.53           C  
ATOM    661  CE2 TYR    82       7.407 -13.963 -20.406  1.00 94.53           C  
ATOM    662  OH  TYR    82       5.635 -12.939 -19.179  1.00 92.63           O  
ATOM    663  CZ  TYR    82       6.289 -13.151 -20.372  1.00 94.37           C  
ATOM    664  N   PHE    83      11.177 -13.799 -22.957  1.00 95.27           N  
ATOM    665  CA  PHE    83      12.067 -13.866 -21.804  1.00 95.87           C  
ATOM    666  C   PHE    83      13.301 -12.999 -22.021  1.00 95.88           C  
ATOM    667  CB  PHE    83      12.485 -15.314 -21.530  1.00 95.60           C  
ATOM    668  O   PHE    83      13.803 -12.377 -21.083  1.00 95.63           O  
ATOM    669  CG  PHE    83      11.413 -16.142 -20.873  1.00 95.47           C  
ATOM    670  CD1 PHE    83      11.016 -15.880 -19.568  1.00 94.57           C  
ATOM    671  CD2 PHE    83      10.802 -17.181 -21.562  1.00 94.41           C  
ATOM    672  CE1 PHE    83      10.024 -16.644 -18.957  1.00 93.73           C  
ATOM    673  CE2 PHE    83       9.810 -17.949 -20.959  1.00 93.73           C  
ATOM    674  CZ  PHE    83       9.423 -17.679 -19.656  1.00 93.54           C  
ATOM    675  N   GLU    84      13.796 -12.841 -23.263  1.00 95.50           N  
ATOM    676  CA  GLU    84      14.907 -11.939 -23.551  1.00 95.59           C  
ATOM    677  C   GLU    84      14.523 -10.487 -23.285  1.00 95.85           C  
ATOM    678  CB  GLU    84      15.371 -12.103 -25.001  1.00 94.60           C  
ATOM    679  O   GLU    84      15.309  -9.725 -22.719  1.00 95.63           O  
ATOM    680  CG  GLU    84      16.587 -11.260 -25.357  1.00 89.54           C  
ATOM    681  CD  GLU    84      17.782 -11.519 -24.454  1.00 85.82           C  
ATOM    682  OE1 GLU    84      17.766 -12.516 -23.696  1.00 85.49           O  
ATOM    683  OE2 GLU    84      18.743 -10.719 -24.503  1.00 83.46           O  
ATOM    684  N   THR    85      13.316 -10.039 -23.638  1.00 95.09           N  
ATOM    685  CA  THR    85      12.811  -8.702 -23.346  1.00 95.56           C  
ATOM    686  C   THR    85      12.694  -8.486 -21.840  1.00 96.19           C  
ATOM    687  CB  THR    85      11.442  -8.465 -24.009  1.00 95.17           C  
ATOM    688  O   THR    85      13.185  -7.486 -21.311  1.00 96.24           O  
ATOM    689  CG2 THR    85      10.914  -7.069 -23.696  1.00 94.22           C  
ATOM    690  OG1 THR    85      11.575  -8.607 -25.429  1.00 94.22           O  
ATOM    691  N   ILE    86      12.159  -9.435 -21.054  1.00 96.71           N  
ATOM    692  CA  ILE    86      12.065  -9.379 -19.599  1.00 96.86           C  
ATOM    693  C   ILE    86      13.465  -9.290 -18.995  1.00 96.98           C  
ATOM    694  CB  ILE    86      11.316 -10.606 -19.033  1.00 96.45           C  
ATOM    695  O   ILE    86      13.722  -8.449 -18.130  1.00 96.71           O  
ATOM    696  CG1 ILE    86       9.829 -10.540 -19.401  1.00 93.63           C  
ATOM    697  CG2 ILE    86      11.501 -10.700 -17.516  1.00 93.67           C  
ATOM    698  CD1 ILE    86       9.055 -11.812 -19.083  1.00 91.45           C  
ATOM    699  N   ARG    87      14.459 -10.056 -19.455  1.00 96.83           N  
ATOM    700  CA  ARG    87      15.843 -10.001 -18.992  1.00 96.89           C  
ATOM    701  C   ARG    87      16.432  -8.609 -19.193  1.00 96.93           C  
ATOM    702  CB  ARG    87      16.695 -11.042 -19.722  1.00 96.06           C  
ATOM    703  O   ARG    87      17.012  -8.036 -18.269  1.00 96.66           O  
ATOM    704  CG  ARG    87      16.464 -12.468 -19.249  1.00 91.52           C  
ATOM    705  CD  ARG    87      17.368 -13.456 -19.974  1.00 88.36           C  
ATOM    706  NE  ARG    87      16.874 -14.825 -19.857  1.00 88.08           N  
ATOM    707  NH1 ARG    87      15.996 -14.910 -21.992  1.00 82.19           N  
ATOM    708  NH2 ARG    87      15.827 -16.727 -20.605  1.00 79.12           N  
ATOM    709  CZ  ARG    87      16.233 -15.484 -20.818  1.00 82.75           C  
ATOM    710  N   LYS    88      16.210  -8.007 -20.336  1.00 96.12           N  
ATOM    711  CA  LYS    88      16.711  -6.670 -20.641  1.00 96.29           C  
ATOM    712  C   LYS    88      16.073  -5.624 -19.732  1.00 96.42           C  
ATOM    713  CB  LYS    88      16.450  -6.321 -22.107  1.00 95.93           C  
ATOM    714  O   LYS    88      16.753  -4.717 -19.248  1.00 96.28           O  
ATOM    715  CG  LYS    88      17.358  -7.048 -23.088  1.00 94.70           C  
ATOM    716  CD  LYS    88      16.924  -6.816 -24.529  1.00 93.58           C  
ATOM    717  CE  LYS    88      17.821  -7.558 -25.511  1.00 92.13           C  
ATOM    718  NZ  LYS    88      17.221  -7.612 -26.877  1.00 90.82           N  
ATOM    719  N   ILE    89      14.768  -5.728 -19.401  1.00 96.63           N  
ATOM    720  CA  ILE    89      14.076  -4.841 -18.473  1.00 96.86           C  
ATOM    721  C   ILE    89      14.665  -4.998 -17.073  1.00 96.91           C  
ATOM    722  CB  ILE    89      12.557  -5.121 -18.449  1.00 96.81           C  
ATOM    723  O   ILE    89      14.981  -4.006 -16.411  1.00 96.67           O  
ATOM    724  CG1 ILE    89      11.928  -4.771 -19.802  1.00 96.01           C  
ATOM    725  CG2 ILE    89      11.882  -4.346 -17.314  1.00 96.08           C  
ATOM    726  CD1 ILE    89      10.528  -5.338 -20.000  1.00 95.21           C  
ATOM    727  N   LEU    90      14.934  -6.217 -16.601  1.00 97.77           N  
ATOM    728  CA  LEU    90      15.493  -6.532 -15.291  1.00 97.81           C  
ATOM    729  C   LEU    90      16.946  -6.078 -15.197  1.00 97.38           C  
ATOM    730  CB  LEU    90      15.397  -8.035 -15.014  1.00 97.87           C  
ATOM    731  O   LEU    90      17.381  -5.587 -14.152  1.00 96.79           O  
ATOM    732  CG  LEU    90      13.997  -8.584 -14.733  1.00 97.84           C  
ATOM    733  CD1 LEU    90      14.010 -10.109 -14.766  1.00 97.44           C  
ATOM    734  CD2 LEU    90      13.482  -8.077 -13.390  1.00 97.34           C  
ATOM    735  N   GLU    91      17.724  -6.131 -16.275  1.00 97.31           N  
ATOM    736  CA  GLU    91      19.109  -5.678 -16.360  1.00 97.21           C  
ATOM    737  C   GLU    91      19.199  -4.158 -16.269  1.00 96.72           C  
ATOM    738  CB  GLU    91      19.756  -6.168 -17.658  1.00 96.79           C  
ATOM    739  O   GLU    91      20.092  -3.621 -15.610  1.00 95.99           O  
ATOM    740  CG  GLU    91      20.170  -7.632 -17.625  1.00 94.47           C  
ATOM    741  CD  GLU    91      20.622  -8.158 -18.978  1.00 91.43           C  
ATOM    742  OE1 GLU    91      20.685  -7.368 -19.946  1.00 91.74           O  
ATOM    743  OE2 GLU    91      20.915  -9.371 -19.070  1.00 91.39           O  
ATOM    744  N   GLN    92      18.243  -3.423 -16.775  1.00 96.92           N  
ATOM    745  CA  GLN    92      18.231  -1.964 -16.757  1.00 96.48           C  
ATOM    746  C   GLN    92      17.782  -1.435 -15.398  1.00 96.35           C  
ATOM    747  CB  GLN    92      17.321  -1.420 -17.859  1.00 94.63           C  
ATOM    748  O   GLN    92      18.142  -0.321 -15.010  1.00 95.33           O  
ATOM    749  CG  GLN    92      17.422   0.087 -18.050  1.00 82.19           C  
ATOM    750  CD  GLN    92      16.632   0.581 -19.248  1.00 76.16           C  
ATOM    751  NE2 GLN    92      16.422   1.891 -19.321  1.00 69.60           N  
ATOM    752  OE1 GLN    92      16.214  -0.209 -20.101  1.00 75.32           O  
ATOM    753  N   GLN    93      16.919  -2.143 -14.653  1.00 96.42           N  
ATOM    754  CA  GLN    93      16.431  -1.887 -13.302  1.00 96.65           C  
ATOM    755  C   GLN    93      15.706  -0.547 -13.224  1.00 95.64           C  
ATOM    756  CB  GLN    93      17.585  -1.919 -12.298  1.00 94.91           C  
ATOM    757  O   GLN    93      15.751   0.130 -12.195  1.00 93.31           O  
ATOM    758  CG  GLN    93      18.330  -3.246 -12.260  1.00 92.04           C  
ATOM    759  CD  GLN    93      19.323  -3.330 -11.116  1.00 86.88           C  
ATOM    760  NE2 GLN    93      20.284  -4.240 -11.230  1.00 88.97           N  
ATOM    761  OE1 GLN    93      19.226  -2.582 -10.138  1.00 88.18           O  
ATOM    762  N   THR    94      15.091  -0.176 -14.324  1.00 95.78           N  
ATOM    763  CA  THR    94      14.411   1.112 -14.412  1.00 96.00           C  
ATOM    764  C   THR    94      12.967   0.995 -13.932  1.00 95.83           C  
ATOM    765  CB  THR    94      14.433   1.658 -15.852  1.00 94.51           C  
ATOM    766  O   THR    94      12.452   1.899 -13.271  1.00 94.95           O  
ATOM    767  CG2 THR    94      13.786   3.037 -15.927  1.00 84.99           C  
ATOM    768  OG1 THR    94      15.791   1.754 -16.299  1.00 85.33           O  
ATOM    769  N   ALA    95      12.255  -0.085 -14.138  1.00 97.54           N  
ATOM    770  CA  ALA    95      10.919  -0.359 -13.614  1.00 97.68           C  
ATOM    771  C   ALA    95      10.984  -0.814 -12.159  1.00 97.63           C  
ATOM    772  CB  ALA    95      10.219  -1.414 -14.468  1.00 97.38           C  
ATOM    773  O   ALA    95      12.012  -1.324 -11.706  1.00 97.29           O  
ATOM    774  N   ASP    96       9.882  -0.696 -11.409  1.00 98.15           N  
ATOM    775  CA  ASP    96       9.788  -1.206 -10.045  1.00 98.23           C  
ATOM    776  C   ASP    96       9.368  -2.674 -10.035  1.00 98.31           C  
ATOM    777  CB  ASP    96       8.801  -0.372  -9.226  1.00 98.05           C  
ATOM    778  O   ASP    96       9.879  -3.466  -9.240  1.00 98.16           O  
ATOM    779  CG  ASP    96       9.153   1.105  -9.199  1.00 97.09           C  
ATOM    780  OD1 ASP    96      10.109   1.492  -8.491  1.00 95.81           O  
ATOM    781  OD2 ASP    96       8.467   1.890  -9.888  1.00 95.41           O  
ATOM    782  N   TYR    97       8.550  -3.048 -10.988  1.00 98.13           N  
ATOM    783  CA  TYR    97       8.044  -4.408 -11.129  1.00 98.27           C  
ATOM    784  C   TYR    97       8.041  -4.840 -12.591  1.00 98.33           C  
ATOM    785  CB  TYR    97       6.630  -4.519 -10.550  1.00 98.22           C  
ATOM    786  O   TYR    97       7.851  -4.015 -13.488  1.00 98.19           O  
ATOM    787  CG  TYR    97       6.521  -4.048  -9.120  1.00 97.84           C  
ATOM    788  CD1 TYR    97       6.771  -4.917  -8.060  1.00 97.00           C  
ATOM    789  CD2 TYR    97       6.169  -2.736  -8.826  1.00 97.01           C  
ATOM    790  CE1 TYR    97       6.670  -4.489  -6.740  1.00 96.35           C  
ATOM    791  CE2 TYR    97       6.065  -2.297  -7.510  1.00 96.34           C  
ATOM    792  OH  TYR    97       6.217  -2.750  -5.171  1.00 94.40           O  
ATOM    793  CZ  TYR    97       6.318  -3.179  -6.476  1.00 96.16           C  
ATOM    794  N   VAL    98       8.189  -6.103 -12.856  1.00 98.38           N  
ATOM    795  CA  VAL    98       7.916  -6.760 -14.131  1.00 98.30           C  
ATOM    796  C   VAL    98       7.003  -7.963 -13.907  1.00 98.32           C  
ATOM    797  CB  VAL    98       9.220  -7.203 -14.832  1.00 97.70           C  
ATOM    798  O   VAL    98       7.243  -8.774 -13.009  1.00 98.06           O  
ATOM    799  CG1 VAL    98       9.951  -8.253 -13.998  1.00 76.57           C  
ATOM    800  CG2 VAL    98       8.917  -7.742 -16.229  1.00 77.32           C  
ATOM    801  N   ASP    99       5.929  -8.002 -14.619  1.00 97.78           N  
ATOM    802  CA  ASP    99       4.956  -9.089 -14.639  1.00 97.63           C  
ATOM    803  C   ASP    99       5.373 -10.181 -15.622  1.00 97.37           C  
ATOM    804  CB  ASP    99       3.566  -8.559 -15.000  1.00 96.57           C  
ATOM    805  O   ASP    99       5.620  -9.904 -16.797  1.00 96.46           O  
ATOM    806  CG  ASP    99       2.463  -9.574 -14.757  1.00 86.02           C  
ATOM    807  OD1 ASP    99       2.678 -10.780 -15.004  1.00 78.52           O  
ATOM    808  OD2 ASP    99       1.368  -9.163 -14.316  1.00 84.17           O  
ATOM    809  N   VAL   100       5.521 -11.416 -15.173  1.00 97.65           N  
ATOM    810  CA  VAL   100       5.919 -12.591 -15.941  1.00 97.55           C  
ATOM    811  C   VAL   100       4.835 -13.663 -15.845  1.00 97.55           C  
ATOM    812  CB  VAL   100       7.272 -13.156 -15.454  1.00 96.60           C  
ATOM    813  O   VAL   100       4.406 -14.023 -14.747  1.00 97.10           O  
ATOM    814  CG1 VAL   100       7.705 -14.341 -16.316  1.00 78.92           C  
ATOM    815  CG2 VAL   100       8.341 -12.065 -15.465  1.00 79.06           C  
ATOM    816  N   GLU   101       4.400 -14.197 -16.968  1.00 97.23           N  
ATOM    817  CA  GLU   101       3.471 -15.322 -17.012  1.00 97.26           C  
ATOM    818  C   GLU   101       4.107 -16.586 -16.438  1.00 97.14           C  
ATOM    819  CB  GLU   101       3.000 -15.575 -18.446  1.00 96.92           C  
ATOM    820  O   GLU   101       4.895 -17.251 -17.113  1.00 96.69           O  
ATOM    821  CG  GLU   101       2.120 -14.468 -19.008  1.00 95.79           C  
ATOM    822  CD  GLU   101       1.775 -14.662 -20.476  1.00 94.16           C  
ATOM    823  OE1 GLU   101       2.205 -15.677 -21.071  1.00 92.60           O  
ATOM    824  OE2 GLU   101       1.071 -13.793 -21.036  1.00 92.77           O  
ATOM    825  N   ALA   102       3.664 -16.891 -15.191  1.00 97.39           N  
ATOM    826  CA  ALA   102       4.276 -17.944 -14.385  1.00 97.20           C  
ATOM    827  C   ALA   102       3.945 -19.325 -14.943  1.00 96.49           C  
ATOM    828  CB  ALA   102       3.817 -17.837 -12.932  1.00 96.65           C  
ATOM    829  O   ALA   102       4.607 -20.311 -14.610  1.00 94.77           O  
ATOM    830  N   ALA   103       2.987 -19.492 -15.904  1.00 96.30           N  
ATOM    831  CA  ALA   103       2.557 -20.738 -16.532  1.00 95.76           C  
ATOM    832  C   ALA   103       3.342 -21.008 -17.812  1.00 95.14           C  
ATOM    833  CB  ALA   103       1.060 -20.695 -16.830  1.00 94.58           C  
ATOM    834  O   ALA   103       3.244 -22.092 -18.392  1.00 93.37           O  
ATOM    835  N   ARG   104       4.102 -20.062 -18.357  1.00 95.02           N  
ATOM    836  CA  ARG   104       4.695 -20.155 -19.687  1.00 94.18           C  
ATOM    837  C   ARG   104       5.862 -21.136 -19.698  1.00 93.21           C  
ATOM    838  CB  ARG   104       5.163 -18.778 -20.164  1.00 92.59           C  
ATOM    839  O   ARG   104       5.894 -22.062 -20.512  1.00 90.53           O  
ATOM    840  CG  ARG   104       5.643 -18.757 -21.607  1.00 86.85           C  
ATOM    841  CD  ARG   104       5.966 -17.344 -22.073  1.00 83.02           C  
ATOM    842  NE  ARG   104       6.363 -17.317 -23.477  1.00 79.60           N  
ATOM    843  NH1 ARG   104       4.217 -17.054 -24.293  1.00 75.09           N  
ATOM    844  NH2 ARG   104       5.992 -17.169 -25.739  1.00 70.72           N  
ATOM    845  CZ  ARG   104       5.523 -17.180 -24.500  1.00 76.79           C  
ATOM    846  N   ASP   105       6.931 -20.935 -18.819  1.00 94.81           N  
ATOM    847  CA  ASP   105       8.096 -21.785 -18.600  1.00 95.20           C  
ATOM    848  C   ASP   105       8.631 -21.628 -17.178  1.00 95.54           C  
ATOM    849  CB  ASP   105       9.196 -21.461 -19.614  1.00 94.34           C  
ATOM    850  O   ASP   105       9.296 -20.639 -16.865  1.00 95.09           O  
ATOM    851  CG  ASP   105      10.311 -22.492 -19.628  1.00 92.59           C  
ATOM    852  OD1 ASP   105      10.664 -23.024 -18.554  1.00 91.62           O  
ATOM    853  OD2 ASP   105      10.844 -22.772 -20.724  1.00 89.69           O  
ATOM    854  N   GLU   106       8.295 -22.607 -16.347  1.00 95.75           N  
ATOM    855  CA  GLU   106       8.579 -22.572 -14.915  1.00 96.28           C  
ATOM    856  C   GLU   106      10.080 -22.499 -14.651  1.00 96.68           C  
ATOM    857  CB  GLU   106       7.980 -23.796 -14.218  1.00 95.14           C  
ATOM    858  O   GLU   106      10.525 -21.771 -13.762  1.00 96.62           O  
ATOM    859  CG  GLU   106       8.168 -23.796 -12.708  1.00 90.62           C  
ATOM    860  CD  GLU   106       7.501 -24.978 -12.021  1.00 88.03           C  
ATOM    861  OE1 GLU   106       6.458 -25.459 -12.517  1.00 88.11           O  
ATOM    862  OE2 GLU   106       8.026 -25.425 -10.976  1.00 87.47           O  
ATOM    863  N   GLU   107      10.879 -23.241 -15.398  1.00 96.60           N  
ATOM    864  CA  GLU   107      12.330 -23.262 -15.232  1.00 96.88           C  
ATOM    865  C   GLU   107      12.951 -21.927 -15.631  1.00 97.11           C  
ATOM    866  CB  GLU   107      12.948 -24.396 -16.054  1.00 95.88           C  
ATOM    867  O   GLU   107      13.810 -21.399 -14.922  1.00 97.00           O  
ATOM    868  CG  GLU   107      12.581 -25.787 -15.557  1.00 89.93           C  
ATOM    869  CD  GLU   107      12.994 -26.038 -14.116  1.00 85.75           C  
ATOM    870  OE1 GLU   107      14.128 -25.668 -13.736  1.00 87.06           O  
ATOM    871  OE2 GLU   107      12.177 -26.609 -13.360  1.00 85.53           O  
ATOM    872  N   GLU   108      12.453 -21.277 -16.696  1.00 96.71           N  
ATOM    873  CA  GLU   108      12.906 -19.953 -17.113  1.00 96.85           C  
ATOM    874  C   GLU   108      12.483 -18.884 -16.109  1.00 97.21           C  
ATOM    875  CB  GLU   108      12.363 -19.613 -18.503  1.00 95.57           C  
ATOM    876  O   GLU   108      13.277 -18.009 -15.756  1.00 97.05           O  
ATOM    877  CG  GLU   108      13.124 -20.279 -19.640  1.00 86.57           C  
ATOM    878  CD  GLU   108      14.522 -19.714 -19.839  1.00 80.70           C  
ATOM    879  OE1 GLU   108      14.823 -18.631 -19.288  1.00 81.41           O  
ATOM    880  OE2 GLU   108      15.322 -20.360 -20.553  1.00 78.30           O  
ATOM    881  N   VAL   109      11.253 -18.944 -15.548  1.00 97.54           N  
ATOM    882  CA  VAL   109      10.788 -18.027 -14.513  1.00 97.75           C  
ATOM    883  C   VAL   109      11.638 -18.193 -13.255  1.00 97.87           C  
ATOM    884  CB  VAL   109       9.296 -18.253 -14.183  1.00 97.58           C  
ATOM    885  O   VAL   109      12.127 -17.210 -12.694  1.00 97.78           O  
ATOM    886  CG1 VAL   109       8.858 -17.362 -13.022  1.00 96.93           C  
ATOM    887  CG2 VAL   109       8.432 -17.994 -15.415  1.00 97.04           C  
ATOM    888  N   LYS   110      11.862 -19.390 -12.841  1.00 97.64           N  
ATOM    889  CA  LYS   110      12.719 -19.697 -11.700  1.00 97.72           C  
ATOM    890  C   LYS   110      14.147 -19.215 -11.939  1.00 97.71           C  
ATOM    891  CB  LYS   110      12.714 -21.199 -11.413  1.00 97.10           C  
ATOM    892  O   LYS   110      14.735 -18.550 -11.084  1.00 97.52           O  
ATOM    893  CG  LYS   110      13.479 -21.592 -10.157  1.00 92.45           C  
ATOM    894  CD  LYS   110      13.288 -23.066  -9.825  1.00 88.31           C  
ATOM    895  CE  LYS   110      13.980 -23.440  -8.522  1.00 85.94           C  
ATOM    896  NZ  LYS   110      13.697 -24.853  -8.130  1.00 85.51           N  
ATOM    897  N   ALA   111      14.756 -19.403 -13.116  1.00 97.49           N  
ATOM    898  CA  ALA   111      16.090 -18.945 -13.492  1.00 97.54           C  
ATOM    899  C   ALA   111      16.164 -17.420 -13.502  1.00 97.55           C  
ATOM    900  CB  ALA   111      16.479 -19.502 -14.859  1.00 97.07           C  
ATOM    901  O   ALA   111      17.134 -16.836 -13.012  1.00 97.36           O  
ATOM    902  N   LEU   112      15.111 -16.716 -13.984  1.00 97.39           N  
ATOM    903  CA  LEU   112      14.986 -15.263 -13.952  1.00 97.26           C  
ATOM    904  C   LEU   112      14.971 -14.750 -12.516  1.00 97.43           C  
ATOM    905  CB  LEU   112      13.713 -14.819 -14.678  1.00 95.80           C  
ATOM    906  O   LEU   112      15.778 -13.891 -12.152  1.00 97.08           O  
ATOM    907  CG  LEU   112      13.752 -14.869 -16.206  1.00 82.62           C  
ATOM    908  CD1 LEU   112      12.360 -14.620 -16.780  1.00 73.17           C  
ATOM    909  CD2 LEU   112      14.749 -13.851 -16.749  1.00 72.87           C  
ATOM    910  N   CYS   113      14.135 -15.310 -11.666  1.00 98.12           N  
ATOM    911  CA  CYS   113      13.995 -14.908 -10.271  1.00 98.12           C  
ATOM    912  C   CYS   113      15.295 -15.127  -9.506  1.00 97.90           C  
ATOM    913  CB  CYS   113      12.862 -15.683  -9.600  1.00 97.94           C  
ATOM    914  O   CYS   113      15.751 -14.240  -8.782  1.00 97.41           O  
ATOM    915  SG  CYS   113      11.220 -15.258 -10.224  1.00 97.83           S  
ATOM    916  N   GLN   114      16.008 -16.266  -9.714  1.00 98.04           N  
ATOM    917  CA  GLN   114      17.288 -16.568  -9.082  1.00 98.01           C  
ATOM    918  C   GLN   114      18.371 -15.597  -9.541  1.00 97.94           C  
ATOM    919  CB  GLN   114      17.710 -18.007  -9.383  1.00 97.50           C  
ATOM    920  O   GLN   114      19.076 -15.010  -8.717  1.00 97.71           O  
ATOM    921  CG  GLN   114      16.922 -19.054  -8.608  1.00 92.87           C  
ATOM    922  CD  GLN   114      17.281 -20.473  -9.006  1.00 87.38           C  
ATOM    923  NE2 GLN   114      16.681 -21.449  -8.333  1.00 86.97           N  
ATOM    924  OE1 GLN   114      18.091 -20.691  -9.913  1.00 90.47           O  
ATOM    925  N   LYS   115      18.451 -15.322 -10.833  1.00 97.59           N  
ATOM    926  CA  LYS   115      19.480 -14.456 -11.402  1.00 97.66           C  
ATOM    927  C   LYS   115      19.302 -13.013 -10.937  1.00 97.50           C  
ATOM    928  CB  LYS   115      19.453 -14.521 -12.930  1.00 97.53           C  
ATOM    929  O   LYS   115      20.284 -12.302 -10.712  1.00 97.23           O  
ATOM    930  CG  LYS   115      20.499 -13.648 -13.605  1.00 96.95           C  
ATOM    931  CD  LYS   115      20.509 -13.853 -15.115  1.00 96.27           C  
ATOM    932  CE  LYS   115      21.505 -12.927 -15.800  1.00 95.08           C  
ATOM    933  NZ  LYS   115      21.405 -13.009 -17.287  1.00 93.47           N  
ATOM    934  N   TYR   116      18.097 -12.587 -10.758  1.00 97.40           N  
ATOM    935  CA  TYR   116      17.798 -11.183 -10.498  1.00 97.60           C  
ATOM    936  C   TYR   116      17.187 -11.003  -9.113  1.00 97.25           C  
ATOM    937  CB  TYR   116      16.847 -10.630 -11.564  1.00 97.34           C  
ATOM    938  O   TYR   116      16.478 -10.025  -8.863  1.00 96.19           O  
ATOM    939  CG  TYR   116      17.431 -10.625 -12.955  1.00 97.34           C  
ATOM    940  CD1 TYR   116      18.401  -9.694 -13.322  1.00 96.54           C  
ATOM    941  CD2 TYR   116      17.014 -11.550 -13.906  1.00 96.48           C  
ATOM    942  CE1 TYR   116      18.941  -9.685 -14.604  1.00 95.41           C  
ATOM    943  CE2 TYR   116      17.547 -11.550 -15.191  1.00 94.89           C  
ATOM    944  OH  TYR   116      19.040 -10.611 -16.800  1.00 93.65           O  
ATOM    945  CZ  TYR   116      18.509 -10.616 -15.530  1.00 94.67           C  
ATOM    946  N   SER   117      17.527 -11.881  -8.184  1.00 97.89           N  
ATOM    947  CA  SER   117      17.036 -11.874  -6.810  1.00 97.83           C  
ATOM    948  C   SER   117      17.440 -10.594  -6.085  1.00 96.98           C  
ATOM    949  CB  SER   117      17.561 -13.090  -6.046  1.00 97.43           C  
ATOM    950  O   SER   117      16.705 -10.104  -5.224  1.00 95.86           O  
ATOM    951  OG  SER   117      18.974 -13.165  -6.130  1.00 94.96           O  
ATOM    952  N   ASN   118      18.559  -9.971  -6.465  1.00 96.96           N  
ATOM    953  CA  ASN   118      19.103  -8.751  -5.878  1.00 97.23           C  
ATOM    954  C   ASN   118      18.786  -7.527  -6.733  1.00 96.89           C  
ATOM    955  CB  ASN   118      20.615  -8.880  -5.677  1.00 96.57           C  
ATOM    956  O   ASN   118      19.337  -6.448  -6.508  1.00 96.35           O  
ATOM    957  CG  ASN   118      20.977  -9.904  -4.618  1.00 95.26           C  
ATOM    958  ND2 ASN   118      21.947 -10.757  -4.926  1.00 95.85           N  
ATOM    959  OD1 ASN   118      20.390  -9.928  -3.534  1.00 95.05           O  
ATOM    960  N   SER   119      17.923  -7.684  -7.808  1.00 96.94           N  
ATOM    961  CA  SER   119      17.491  -6.566  -8.639  1.00 97.14           C  
ATOM    962  C   SER   119      16.589  -5.614  -7.860  1.00 96.86           C  
ATOM    963  CB  SER   119      16.758  -7.073  -9.882  1.00 96.71           C  
ATOM    964  O   SER   119      15.805  -6.048  -7.013  1.00 96.44           O  
ATOM    965  OG  SER   119      16.389  -5.994 -10.724  1.00 92.71           O  
ATOM    966  N   LYS   120      16.681  -4.271  -8.210  1.00 97.32           N  
ATOM    967  CA  LYS   120      15.715  -3.296  -7.712  1.00 97.45           C  
ATOM    968  C   LYS   120      14.324  -3.560  -8.284  1.00 97.55           C  
ATOM    969  CB  LYS   120      16.161  -1.874  -8.056  1.00 95.89           C  
ATOM    970  O   LYS   120      13.319  -3.372  -7.595  1.00 97.22           O  
ATOM    971  CG  LYS   120      17.401  -1.415  -7.303  1.00 84.72           C  
ATOM    972  CD  LYS   120      17.760   0.026  -7.641  1.00 78.09           C  
ATOM    973  CE  LYS   120      19.004   0.484  -6.892  1.00 72.80           C  
ATOM    974  NZ  LYS   120      19.374   1.888  -7.240  1.00 74.61           N  
ATOM    975  N   THR   121      14.278  -4.023  -9.563  1.00 97.94           N  
ATOM    976  CA  THR   121      13.033  -4.429 -10.206  1.00 98.14           C  
ATOM    977  C   THR   121      12.576  -5.790  -9.688  1.00 98.21           C  
ATOM    978  CB  THR   121      13.186  -4.483 -11.737  1.00 98.02           C  
ATOM    979  O   THR   121      13.312  -6.774  -9.782  1.00 98.04           O  
ATOM    980  CG2 THR   121      11.847  -4.759 -12.414  1.00 97.17           C  
ATOM    981  OG1 THR   121      13.697  -3.229 -12.205  1.00 97.03           O  
ATOM    982  N   LYS   122      11.359  -5.865  -9.173  1.00 98.28           N  
ATOM    983  CA  LYS   122      10.778  -7.066  -8.580  1.00 98.33           C  
ATOM    984  C   LYS   122       9.968  -7.851  -9.608  1.00 98.48           C  
ATOM    985  CB  LYS   122       9.896  -6.703  -7.385  1.00 97.84           C  
ATOM    986  O   LYS   122       9.198  -7.268 -10.375  1.00 98.36           O  
ATOM    987  CG  LYS   122      10.627  -5.951  -6.282  1.00 92.79           C  
ATOM    988  CD  LYS   122      11.848  -6.721  -5.795  1.00 87.19           C  
ATOM    989  CE  LYS   122      12.529  -6.013  -4.632  1.00 82.36           C  
ATOM    990  NZ  LYS   122      13.790  -6.703  -4.226  1.00 81.96           N  
ATOM    991  N   VAL   123      10.115  -9.197  -9.624  1.00 98.23           N  
ATOM    992  CA  VAL   123       9.366 -10.066 -10.526  1.00 98.26           C  
ATOM    993  C   VAL   123       8.043 -10.466  -9.879  1.00 98.31           C  
ATOM    994  CB  VAL   123      10.177 -11.326 -10.904  1.00 98.12           C  
ATOM    995  O   VAL   123       8.023 -10.975  -8.755  1.00 98.15           O  
ATOM    996  CG1 VAL   123       9.393 -12.200 -11.881  1.00 97.31           C  
ATOM    997  CG2 VAL   123      11.528 -10.932 -11.499  1.00 97.36           C  
ATOM    998  N   ILE   124       6.950 -10.223 -10.544  1.00 98.38           N  
ATOM    999  CA  ILE   124       5.610 -10.706 -10.226  1.00 98.41           C  
ATOM   1000  C   ILE   124       5.268 -11.900 -11.113  1.00 98.43           C  
ATOM   1001  CB  ILE   124       4.553  -9.592 -10.395  1.00 98.30           C  
ATOM   1002  O   ILE   124       5.242 -11.783 -12.340  1.00 98.23           O  
ATOM   1003  CG1 ILE   124       4.891  -8.394  -9.500  1.00 97.36           C  
ATOM   1004  CG2 ILE   124       3.151 -10.127 -10.088  1.00 97.41           C  
ATOM   1005  CD1 ILE   124       3.954  -7.207  -9.674  1.00 96.41           C  
ATOM   1006  N   GLY   125       4.992 -13.068 -10.533  1.00 98.26           N  
ATOM   1007  CA  GLY   125       4.471 -14.219 -11.254  1.00 98.23           C  
ATOM   1008  C   GLY   125       2.965 -14.181 -11.431  1.00 98.25           C  
ATOM   1009  O   GLY   125       2.219 -14.205 -10.450  1.00 98.01           O  
ATOM   1010  N   SER   126       2.485 -14.189 -12.677  1.00 98.23           N  
ATOM   1011  CA  SER   126       1.080 -13.902 -12.945  1.00 98.17           C  
ATOM   1012  C   SER   126       0.401 -15.072 -13.650  1.00 98.11           C  
ATOM   1013  CB  SER   126       0.943 -12.637 -13.793  1.00 97.82           C  
ATOM   1014  O   SER   126       1.044 -15.809 -14.401  1.00 97.76           O  
ATOM   1015  OG  SER   126       1.552 -12.813 -15.061  1.00 90.48           O  
ATOM   1016  N   TYR   127      -0.903 -15.262 -13.418  1.00 97.97           N  
ATOM   1017  CA  TYR   127      -1.865 -16.160 -14.047  1.00 97.96           C  
ATOM   1018  C   TYR   127      -3.146 -15.419 -14.411  1.00 97.76           C  
ATOM   1019  CB  TYR   127      -2.187 -17.337 -13.121  1.00 97.76           C  
ATOM   1020  O   TYR   127      -3.744 -14.749 -13.566  1.00 97.26           O  
ATOM   1021  CG  TYR   127      -0.978 -18.152 -12.731  1.00 96.61           C  
ATOM   1022  CD1 TYR   127      -0.590 -19.261 -13.479  1.00 94.30           C  
ATOM   1023  CD2 TYR   127      -0.222 -17.815 -11.614  1.00 94.25           C  
ATOM   1024  CE1 TYR   127       0.522 -20.016 -13.122  1.00 92.96           C  
ATOM   1025  CE2 TYR   127       0.893 -18.563 -11.247  1.00 92.69           C  
ATOM   1026  OH  TYR   127       2.359 -20.403 -11.649  1.00 88.83           O  
ATOM   1027  CZ  TYR   127       1.256 -19.659 -12.007  1.00 92.75           C  
ATOM   1028  N   HIS   128      -3.618 -15.538 -15.689  1.00 97.67           N  
ATOM   1029  CA  HIS   128      -4.873 -14.960 -16.156  1.00 97.61           C  
ATOM   1030  C   HIS   128      -5.781 -16.027 -16.756  1.00 97.35           C  
ATOM   1031  CB  HIS   128      -4.606 -13.858 -17.183  1.00 97.21           C  
ATOM   1032  O   HIS   128      -5.392 -16.722 -17.698  1.00 96.61           O  
ATOM   1033  CG  HIS   128      -3.827 -12.705 -16.637  1.00 95.72           C  
ATOM   1034  CD2 HIS   128      -4.221 -11.468 -16.252  1.00 92.06           C  
ATOM   1035  ND1 HIS   128      -2.464 -12.755 -16.439  1.00 91.74           N  
ATOM   1036  CE1 HIS   128      -2.053 -11.596 -15.952  1.00 91.12           C  
ATOM   1037  NE2 HIS   128      -3.099 -10.798 -15.829  1.00 92.25           N  
ATOM   1038  N   ASP   129      -6.947 -16.200 -16.251  1.00 97.68           N  
ATOM   1039  CA  ASP   129      -7.973 -17.100 -16.770  1.00 97.66           C  
ATOM   1040  C   ASP   129      -9.244 -16.335 -17.130  1.00 97.62           C  
ATOM   1041  CB  ASP   129      -8.290 -18.197 -15.751  1.00 97.32           C  
ATOM   1042  O   ASP   129     -10.009 -15.941 -16.248  1.00 97.27           O  
ATOM   1043  CG  ASP   129      -9.134 -19.318 -16.330  1.00 95.91           C  
ATOM   1044  OD1 ASP   129      -9.937 -19.063 -17.253  1.00 94.68           O  
ATOM   1045  OD2 ASP   129      -8.997 -20.467 -15.857  1.00 93.34           O  
ATOM   1046  N   PHE   130      -9.454 -16.111 -18.401  1.00 97.23           N  
ATOM   1047  CA  PHE   130     -10.571 -15.350 -18.949  1.00 97.16           C  
ATOM   1048  C   PHE   130     -11.778 -16.251 -19.181  1.00 96.87           C  
ATOM   1049  CB  PHE   130     -10.166 -14.667 -20.259  1.00 96.67           C  
ATOM   1050  O   PHE   130     -12.839 -15.781 -19.597  1.00 95.97           O  
ATOM   1051  CG  PHE   130      -9.336 -13.427 -20.066  1.00 95.68           C  
ATOM   1052  CD1 PHE   130      -9.921 -12.167 -20.114  1.00 93.46           C  
ATOM   1053  CD2 PHE   130      -7.969 -13.520 -19.836  1.00 93.12           C  
ATOM   1054  CE1 PHE   130      -9.156 -11.017 -19.935  1.00 92.07           C  
ATOM   1055  CE2 PHE   130      -7.198 -12.375 -19.657  1.00 91.41           C  
ATOM   1056  CZ  PHE   130      -7.792 -11.125 -19.708  1.00 91.14           C  
ATOM   1057  N   SER   131     -11.676 -17.504 -18.855  1.00 97.51           N  
ATOM   1058  CA  SER   131     -12.741 -18.455 -19.158  1.00 97.40           C  
ATOM   1059  C   SER   131     -13.528 -18.821 -17.905  1.00 97.59           C  
ATOM   1060  CB  SER   131     -12.165 -19.720 -19.796  1.00 96.68           C  
ATOM   1061  O   SER   131     -14.754 -18.946 -17.950  1.00 97.32           O  
ATOM   1062  OG  SER   131     -11.538 -20.535 -18.821  1.00 86.44           O  
ATOM   1063  N   LYS   132     -12.831 -18.866 -16.735  1.00 98.01           N  
ATOM   1064  CA  LYS   132     -13.453 -19.304 -15.489  1.00 98.20           C  
ATOM   1065  C   LYS   132     -12.671 -18.801 -14.279  1.00 98.35           C  
ATOM   1066  CB  LYS   132     -13.557 -20.830 -15.447  1.00 98.01           C  
ATOM   1067  O   LYS   132     -11.552 -18.304 -14.419  1.00 98.31           O  
ATOM   1068  CG  LYS   132     -12.213 -21.543 -15.489  1.00 97.07           C  
ATOM   1069  CD  LYS   132     -12.377 -23.051 -15.345  1.00 95.29           C  
ATOM   1070  CE  LYS   132     -11.029 -23.759 -15.312  1.00 93.61           C  
ATOM   1071  NZ  LYS   132     -11.175 -25.212 -14.996  1.00 93.46           N  
ATOM   1072  N   THR   133     -13.244 -18.899 -13.085  1.00 98.48           N  
ATOM   1073  CA  THR   133     -12.540 -18.924 -11.808  1.00 98.52           C  
ATOM   1074  C   THR   133     -12.082 -20.340 -11.470  1.00 98.49           C  
ATOM   1075  CB  THR   133     -13.426 -18.384 -10.670  1.00 98.36           C  
ATOM   1076  O   THR   133     -12.894 -21.266 -11.424  1.00 98.32           O  
ATOM   1077  CG2 THR   133     -12.666 -18.350  -9.349  1.00 97.40           C  
ATOM   1078  OG1 THR   133     -13.855 -17.056 -10.996  1.00 97.49           O  
ATOM   1079  N   PRO   134     -10.725 -20.616 -11.311  1.00 98.40           N  
ATOM   1080  CA  PRO   134     -10.233 -21.899 -10.804  1.00 98.42           C  
ATOM   1081  C   PRO   134     -10.794 -22.242  -9.426  1.00 98.45           C  
ATOM   1082  CB  PRO   134      -8.717 -21.696 -10.742  1.00 98.22           C  
ATOM   1083  O   PRO   134     -11.319 -21.367  -8.733  1.00 98.33           O  
ATOM   1084  CG  PRO   134      -8.448 -20.544 -11.656  1.00 97.51           C  
ATOM   1085  CD  PRO   134      -9.620 -19.606 -11.598  1.00 97.07           C  
ATOM   1086  N   SER   135     -10.730 -23.524  -8.987  1.00 98.37           N  
ATOM   1087  CA  SER   135     -11.055 -23.926  -7.623  1.00 98.44           C  
ATOM   1088  C   SER   135     -10.117 -23.271  -6.615  1.00 98.51           C  
ATOM   1089  CB  SER   135     -10.987 -25.448  -7.481  1.00 98.31           C  
ATOM   1090  O   SER   135      -9.043 -22.789  -6.981  1.00 98.46           O  
ATOM   1091  OG  SER   135      -9.659 -25.910  -7.652  1.00 97.18           O  
ATOM   1092  N   ALA   136     -10.514 -23.241  -5.325  1.00 98.17           N  
ATOM   1093  CA  ALA   136      -9.703 -22.639  -4.270  1.00 98.27           C  
ATOM   1094  C   ALA   136      -8.325 -23.290  -4.198  1.00 98.27           C  
ATOM   1095  CB  ALA   136     -10.413 -22.753  -2.923  1.00 97.82           C  
ATOM   1096  O   ALA   136      -7.314 -22.601  -4.047  1.00 98.15           O  
ATOM   1097  N   ASP   137      -8.235 -24.619  -4.346  1.00 98.16           N  
ATOM   1098  CA  ASP   137      -6.983 -25.369  -4.318  1.00 98.29           C  
ATOM   1099  C   ASP   137      -6.127 -25.055  -5.543  1.00 98.35           C  
ATOM   1100  CB  ASP   137      -7.259 -26.872  -4.240  1.00 98.11           C  
ATOM   1101  O   ASP   137      -4.931 -24.784  -5.418  1.00 98.30           O  
ATOM   1102  CG  ASP   137      -7.908 -27.289  -2.932  1.00 97.23           C  
ATOM   1103  OD1 ASP   137      -7.734 -26.585  -1.914  1.00 96.47           O  
ATOM   1104  OD2 ASP   137      -8.597 -28.332  -2.919  1.00 96.72           O  
ATOM   1105  N   GLU   138      -6.692 -24.905  -6.766  1.00 98.23           N  
ATOM   1106  CA  GLU   138      -5.992 -24.511  -7.985  1.00 98.28           C  
ATOM   1107  C   GLU   138      -5.474 -23.079  -7.885  1.00 98.34           C  
ATOM   1108  CB  GLU   138      -6.908 -24.656  -9.203  1.00 97.82           C  
ATOM   1109  O   GLU   138      -4.367 -22.781  -8.337  1.00 98.22           O  
ATOM   1110  CG  GLU   138      -7.126 -26.097  -9.640  1.00 92.00           C  
ATOM   1111  CD  GLU   138      -8.186 -26.243 -10.720  1.00 84.18           C  
ATOM   1112  OE1 GLU   138      -9.146 -25.439 -10.740  1.00 87.48           O  
ATOM   1113  OE2 GLU   138      -8.057 -27.168 -11.552  1.00 83.28           O  
ATOM   1114  N   ILE   139      -6.206 -22.137  -7.257  1.00 98.55           N  
ATOM   1115  CA  ILE   139      -5.759 -20.771  -7.006  1.00 98.60           C  
ATOM   1116  C   ILE   139      -4.540 -20.788  -6.086  1.00 98.61           C  
ATOM   1117  CB  ILE   139      -6.885 -19.913  -6.387  1.00 98.57           C  
ATOM   1118  O   ILE   139      -3.516 -20.172  -6.391  1.00 98.53           O  
ATOM   1119  CG1 ILE   139      -7.967 -19.617  -7.433  1.00 98.40           C  
ATOM   1120  CG2 ILE   139      -6.317 -18.615  -5.806  1.00 98.45           C  
ATOM   1121  CD1 ILE   139      -9.261 -19.072  -6.846  1.00 98.06           C  
ATOM   1122  N   LYS   140      -4.596 -21.555  -5.020  1.00 98.47           N  
ATOM   1123  CA  LYS   140      -3.493 -21.683  -4.072  1.00 98.46           C  
ATOM   1124  C   LYS   140      -2.274 -22.322  -4.730  1.00 98.46           C  
ATOM   1125  CB  LYS   140      -3.924 -22.504  -2.856  1.00 97.98           C  
ATOM   1126  O   LYS   140      -1.163 -21.797  -4.634  1.00 98.32           O  
ATOM   1127  CG  LYS   140      -4.887 -21.779  -1.928  1.00 92.13           C  
ATOM   1128  CD  LYS   140      -5.326 -22.668  -0.772  1.00 86.04           C  
ATOM   1129  CE  LYS   140      -6.356 -21.973   0.109  1.00 80.56           C  
ATOM   1130  NZ  LYS   140      -6.792 -22.842   1.243  1.00 82.26           N  
ATOM   1131  N   GLU   141      -2.473 -23.398  -5.466  1.00 98.25           N  
ATOM   1132  CA  GLU   141      -1.403 -24.071  -6.196  1.00 98.26           C  
ATOM   1133  C   GLU   141      -0.673 -23.102  -7.122  1.00 98.33           C  
ATOM   1134  CB  GLU   141      -1.959 -25.249  -7.000  1.00 97.93           C  
ATOM   1135  O   GLU   141       0.553 -22.987  -7.066  1.00 98.22           O  
ATOM   1136  CG  GLU   141      -0.887 -26.105  -7.658  1.00 94.50           C  
ATOM   1137  CD  GLU   141      -1.449 -27.120  -8.641  1.00 89.49           C  
ATOM   1138  OE1 GLU   141      -2.611 -27.553  -8.469  1.00 91.43           O  
ATOM   1139  OE2 GLU   141      -0.721 -27.485  -9.591  1.00 89.00           O  
ATOM   1140  N   ARG   142      -1.373 -22.316  -7.926  1.00 98.34           N  
ATOM   1141  CA  ARG   142      -0.800 -21.359  -8.867  1.00 98.39           C  
ATOM   1142  C   ARG   142      -0.019 -20.272  -8.136  1.00 98.43           C  
ATOM   1143  CB  ARG   142      -1.897 -20.728  -9.728  1.00 98.26           C  
ATOM   1144  O   ARG   142       1.103 -19.939  -8.524  1.00 98.35           O  
ATOM   1145  CG  ARG   142      -2.446 -21.653 -10.802  1.00 97.70           C  
ATOM   1146  CD  ARG   142      -3.615 -21.022 -11.546  1.00 97.02           C  
ATOM   1147  NE  ARG   142      -4.242 -21.968 -12.465  1.00 95.39           N  
ATOM   1148  NH1 ARG   142      -5.535 -20.383 -13.539  1.00 91.71           N  
ATOM   1149  NH2 ARG   142      -5.646 -22.583 -14.175  1.00 91.50           N  
ATOM   1150  CZ  ARG   142      -5.140 -21.642 -13.391  1.00 94.72           C  
ATOM   1151  N   LEU   143      -0.552 -19.735  -7.043  1.00 98.51           N  
ATOM   1152  CA  LEU   143       0.102 -18.689  -6.264  1.00 98.51           C  
ATOM   1153  C   LEU   143       1.299 -19.248  -5.501  1.00 98.43           C  
ATOM   1154  CB  LEU   143      -0.888 -18.051  -5.287  1.00 98.46           C  
ATOM   1155  O   LEU   143       2.337 -18.590  -5.399  1.00 98.23           O  
ATOM   1156  CG  LEU   143      -2.005 -17.209  -5.907  1.00 98.21           C  
ATOM   1157  CD1 LEU   143      -3.029 -16.822  -4.844  1.00 97.66           C  
ATOM   1158  CD2 LEU   143      -1.430 -15.968  -6.579  1.00 97.58           C  
ATOM   1159  N   CYS   144       1.267 -20.485  -4.982  1.00 98.36           N  
ATOM   1160  CA  CYS   144       2.394 -21.194  -4.387  1.00 98.30           C  
ATOM   1161  C   CYS   144       3.502 -21.413  -5.411  1.00 98.29           C  
ATOM   1162  CB  CYS   144       1.942 -22.538  -3.817  1.00 97.59           C  
ATOM   1163  O   CYS   144       4.670 -21.128  -5.139  1.00 97.97           O  
ATOM   1164  SG  CYS   144       1.035 -22.401  -2.262  1.00 88.11           S  
ATOM   1165  N   LYS   145       3.157 -21.766  -6.606  1.00 98.01           N  
ATOM   1166  CA  LYS   145       4.118 -21.967  -7.687  1.00 97.94           C  
ATOM   1167  C   LYS   145       4.872 -20.677  -7.998  1.00 98.07           C  
ATOM   1168  CB  LYS   145       3.413 -22.477  -8.945  1.00 96.72           C  
ATOM   1169  O   LYS   145       6.100 -20.682  -8.111  1.00 97.88           O  
ATOM   1170  CG  LYS   145       4.360 -22.886 -10.063  1.00 80.17           C  
ATOM   1171  CD  LYS   145       3.617 -23.570 -11.203  1.00 73.32           C  
ATOM   1172  CE  LYS   145       4.569 -24.020 -12.303  1.00 65.25           C  
ATOM   1173  NZ  LYS   145       3.876 -24.852 -13.330  1.00 64.20           N  
ATOM   1174  N   ALA   146       4.223 -19.528  -8.099  1.00 98.18           N  
ATOM   1175  CA  ALA   146       4.891 -18.239  -8.265  1.00 98.18           C  
ATOM   1176  C   ALA   146       5.859 -17.971  -7.117  1.00 98.20           C  
ATOM   1177  CB  ALA   146       3.862 -17.115  -8.363  1.00 98.00           C  
ATOM   1178  O   ALA   146       6.978 -17.502  -7.338  1.00 98.02           O  
ATOM   1179  N   LYS   147       5.521 -18.286  -5.877  1.00 98.22           N  
ATOM   1180  CA  LYS   147       6.374 -18.153  -4.699  1.00 98.18           C  
ATOM   1181  C   LYS   147       7.571 -19.096  -4.777  1.00 97.97           C  
ATOM   1182  CB  LYS   147       5.574 -18.426  -3.424  1.00 98.03           C  
ATOM   1183  O   LYS   147       8.710 -18.682  -4.555  1.00 97.54           O  
ATOM   1184  CG  LYS   147       6.373 -18.246  -2.142  1.00 97.08           C  
ATOM   1185  CD  LYS   147       5.510 -18.477  -0.908  1.00 95.20           C  
ATOM   1186  CE  LYS   147       6.322 -18.357   0.374  1.00 94.59           C  
ATOM   1187  NZ  LYS   147       7.789 -18.302   0.097  1.00 93.20           N  
ATOM   1188  N   GLU   148       7.343 -20.385  -5.150  1.00 97.74           N  
ATOM   1189  CA  GLU   148       8.362 -21.425  -5.259  1.00 97.75           C  
ATOM   1190  C   GLU   148       9.356 -21.109  -6.372  1.00 97.55           C  
ATOM   1191  CB  GLU   148       7.713 -22.790  -5.503  1.00 97.66           C  
ATOM   1192  O   GLU   148      10.545 -21.413  -6.255  1.00 97.11           O  
ATOM   1193  CG  GLU   148       7.036 -23.378  -4.274  1.00 96.79           C  
ATOM   1194  CD  GLU   148       6.244 -24.641  -4.572  1.00 94.60           C  
ATOM   1195  OE1 GLU   148       6.194 -25.062  -5.750  1.00 94.80           O  
ATOM   1196  OE2 GLU   148       5.669 -25.214  -3.620  1.00 94.41           O  
ATOM   1197  N   CYS   149       8.954 -20.357  -7.429  1.00 97.91           N  
ATOM   1198  CA  CYS   149       9.821 -19.855  -8.489  1.00 97.86           C  
ATOM   1199  C   CYS   149      10.677 -18.696  -7.991  1.00 97.90           C  
ATOM   1200  CB  CYS   149       8.993 -19.408  -9.693  1.00 97.55           C  
ATOM   1201  O   CYS   149      11.619 -18.279  -8.666  1.00 97.50           O  
ATOM   1202  SG  CYS   149       8.316 -20.775 -10.659  1.00 96.56           S  
ATOM   1203  N   GLY   150      10.429 -18.155  -6.848  1.00 98.05           N  
ATOM   1204  CA  GLY   150      11.169 -17.043  -6.272  1.00 98.08           C  
ATOM   1205  C   GLY   150      10.625 -15.688  -6.682  1.00 98.11           C  
ATOM   1206  O   GLY   150      11.302 -14.669  -6.529  1.00 97.82           O  
ATOM   1207  N   CYS   151       9.385 -15.587  -7.240  1.00 98.21           N  
ATOM   1208  CA  CYS   151       8.748 -14.311  -7.545  1.00 98.25           C  
ATOM   1209  C   CYS   151       8.525 -13.495  -6.278  1.00 98.17           C  
ATOM   1210  CB  CYS   151       7.416 -14.535  -8.260  1.00 98.17           C  
ATOM   1211  O   CYS   151       8.230 -14.053  -5.219  1.00 97.90           O  
ATOM   1212  SG  CYS   151       7.572 -15.401  -9.837  1.00 97.85           S  
ATOM   1213  N   TYR   152       8.596 -12.154  -6.354  1.00 98.18           N  
ATOM   1214  CA  TYR   152       8.354 -11.217  -5.263  1.00 98.19           C  
ATOM   1215  C   TYR   152       6.884 -11.219  -4.858  1.00 98.06           C  
ATOM   1216  CB  TYR   152       8.783  -9.802  -5.665  1.00 98.08           C  
ATOM   1217  O   TYR   152       6.560 -11.096  -3.675  1.00 97.65           O  
ATOM   1218  CG  TYR   152       8.277  -8.727  -4.734  1.00 97.32           C  
ATOM   1219  CD1 TYR   152       8.897  -8.490  -3.509  1.00 95.90           C  
ATOM   1220  CD2 TYR   152       7.177  -7.947  -5.076  1.00 95.89           C  
ATOM   1221  CE1 TYR   152       8.433  -7.502  -2.647  1.00 95.01           C  
ATOM   1222  CE2 TYR   152       6.704  -6.956  -4.222  1.00 95.11           C  
ATOM   1223  OH  TYR   152       6.875  -5.761  -2.163  1.00 92.64           O  
ATOM   1224  CZ  TYR   152       7.338  -6.741  -3.012  1.00 94.69           C  
ATOM   1225  N   ALA   153       5.966 -11.353  -5.838  1.00 98.11           N  
ATOM   1226  CA  ALA   153       4.526 -11.424  -5.609  1.00 98.24           C  
ATOM   1227  C   ALA   153       3.870 -12.431  -6.549  1.00 98.37           C  
ATOM   1228  CB  ALA   153       3.891 -10.047  -5.783  1.00 98.04           C  
ATOM   1229  O   ALA   153       4.375 -12.687  -7.645  1.00 98.29           O  
ATOM   1230  N   GLY   154       2.746 -13.025  -6.130  1.00 98.48           N  
ATOM   1231  CA  GLY   154       1.843 -13.788  -6.977  1.00 98.48           C  
ATOM   1232  C   GLY   154       0.640 -12.987  -7.439  1.00 98.52           C  
ATOM   1233  O   GLY   154      -0.025 -12.334  -6.631  1.00 98.41           O  
ATOM   1234  N   LYS   155       0.360 -13.032  -8.763  1.00 98.54           N  
ATOM   1235  CA  LYS   155      -0.779 -12.343  -9.363  1.00 98.54           C  
ATOM   1236  C   LYS   155      -1.741 -13.333 -10.012  1.00 98.55           C  
ATOM   1237  CB  LYS   155      -0.304 -11.319 -10.396  1.00 98.36           C  
ATOM   1238  O   LYS   155      -1.334 -14.147 -10.844  1.00 98.40           O  
ATOM   1239  CG  LYS   155      -1.432 -10.640 -11.158  1.00 97.04           C  
ATOM   1240  CD  LYS   155      -0.905  -9.549 -12.082  1.00 94.47           C  
ATOM   1241  CE  LYS   155      -2.006  -8.989 -12.972  1.00 91.76           C  
ATOM   1242  NZ  LYS   155      -1.449  -8.255 -14.147  1.00 89.01           N  
ATOM   1243  N   LEU   156      -3.010 -13.326  -9.704  1.00 98.59           N  
ATOM   1244  CA  LEU   156      -4.031 -14.158 -10.332  1.00 98.58           C  
ATOM   1245  C   LEU   156      -5.278 -13.340 -10.652  1.00 98.56           C  
ATOM   1246  CB  LEU   156      -4.396 -15.335  -9.424  1.00 98.45           C  
ATOM   1247  O   LEU   156      -5.898 -12.768  -9.752  1.00 98.40           O  
ATOM   1248  CG  LEU   156      -5.325 -16.392 -10.025  1.00 97.31           C  
ATOM   1249  CD1 LEU   156      -4.967 -17.775  -9.492  1.00 94.31           C  
ATOM   1250  CD2 LEU   156      -6.782 -16.057  -9.724  1.00 94.21           C  
ATOM   1251  N   ALA   157      -5.634 -13.325 -11.915  1.00 98.52           N  
ATOM   1252  CA  ALA   157      -6.860 -12.719 -12.429  1.00 98.52           C  
ATOM   1253  C   ALA   157      -7.748 -13.763 -13.101  1.00 98.52           C  
ATOM   1254  CB  ALA   157      -6.528 -11.597 -13.409  1.00 98.27           C  
ATOM   1255  O   ALA   157      -7.305 -14.474 -14.006  1.00 98.33           O  
ATOM   1256  N   CYS   158      -9.019 -13.845 -12.748  1.00 98.40           N  
ATOM   1257  CA  CYS   158      -9.905 -14.880 -13.269  1.00 98.34           C  
ATOM   1258  C   CYS   158     -11.278 -14.308 -13.600  1.00 98.31           C  
ATOM   1259  CB  CYS   158     -10.047 -16.021 -12.262  1.00 98.11           C  
ATOM   1260  O   CYS   158     -11.639 -13.233 -13.118  1.00 98.05           O  
ATOM   1261  SG  CYS   158     -10.611 -15.486 -10.631  1.00 97.80           S  
ATOM   1262  N   MET   159     -12.064 -14.975 -14.426  1.00 98.16           N  
ATOM   1263  CA  MET   159     -13.392 -14.545 -14.857  1.00 98.14           C  
ATOM   1264  C   MET   159     -14.480 -15.296 -14.096  1.00 98.14           C  
ATOM   1265  CB  MET   159     -13.564 -14.757 -16.362  1.00 97.68           C  
ATOM   1266  O   MET   159     -14.707 -16.482 -14.339  1.00 97.87           O  
ATOM   1267  CG  MET   159     -14.845 -14.158 -16.922  1.00 95.04           C  
ATOM   1268  SD  MET   159     -14.945 -12.344 -16.662  1.00 93.57           S  
ATOM   1269  CE  MET   159     -13.693 -11.781 -17.848  1.00 86.46           C  
ATOM   1270  N   PRO   160     -15.101 -14.628 -13.085  1.00 98.39           N  
ATOM   1271  CA  PRO   160     -16.230 -15.257 -12.395  1.00 98.39           C  
ATOM   1272  C   PRO   160     -17.464 -15.391 -13.285  1.00 98.26           C  
ATOM   1273  CB  PRO   160     -16.500 -14.308 -11.225  1.00 98.29           C  
ATOM   1274  O   PRO   160     -17.810 -14.456 -14.012  1.00 98.03           O  
ATOM   1275  CG  PRO   160     -16.190 -12.947 -11.758  1.00 97.95           C  
ATOM   1276  CD  PRO   160     -15.055 -13.063 -12.734  1.00 97.61           C  
ATOM   1277  N   LYS   161     -18.149 -16.539 -13.195  1.00 98.32           N  
ATOM   1278  CA  LYS   161     -19.436 -16.799 -13.835  1.00 98.28           C  
ATOM   1279  C   LYS   161     -20.582 -16.677 -12.834  1.00 98.20           C  
ATOM   1280  CB  LYS   161     -19.446 -18.187 -14.476  1.00 97.90           C  
ATOM   1281  O   LYS   161     -21.717 -16.385 -13.215  1.00 97.90           O  
ATOM   1282  CG  LYS   161     -18.452 -18.350 -15.617  1.00 95.17           C  
ATOM   1283  CD  LYS   161     -18.534 -19.739 -16.236  1.00 92.11           C  
ATOM   1284  CE  LYS   161     -17.520 -19.912 -17.359  1.00 88.92           C  
ATOM   1285  NZ  LYS   161     -17.496 -21.314 -17.872  1.00 87.97           N  
ATOM   1286  N   THR   162     -20.301 -16.813 -11.580  1.00 98.19           N  
ATOM   1287  CA  THR   162     -21.260 -16.699 -10.488  1.00 98.25           C  
ATOM   1288  C   THR   162     -20.692 -15.850  -9.355  1.00 98.32           C  
ATOM   1289  CB  THR   162     -21.655 -18.085  -9.945  1.00 98.06           C  
ATOM   1290  O   THR   162     -19.529 -15.443  -9.400  1.00 98.25           O  
ATOM   1291  CG2 THR   162     -22.059 -19.024 -11.077  1.00 97.11           C  
ATOM   1292  OG1 THR   162     -20.542 -18.652  -9.243  1.00 97.30           O  
ATOM   1293  N   ARG   163     -21.464 -15.496  -8.248  1.00 98.12           N  
ATOM   1294  CA  ARG   163     -21.006 -14.808  -7.045  1.00 98.20           C  
ATOM   1295  C   ARG   163     -20.080 -15.699  -6.223  1.00 98.24           C  
ATOM   1296  CB  ARG   163     -22.197 -14.363  -6.193  1.00 97.58           C  
ATOM   1297  O   ARG   163     -19.083 -15.227  -5.673  1.00 98.11           O  
ATOM   1298  CG  ARG   163     -23.081 -13.324  -6.864  1.00 92.25           C  
ATOM   1299  CD  ARG   163     -24.288 -12.972  -6.006  1.00 87.37           C  
ATOM   1300  NE  ARG   163     -25.196 -12.064  -6.701  1.00 88.10           N  
ATOM   1301  NH1 ARG   163     -26.817 -12.095  -5.055  1.00 82.76           N  
ATOM   1302  NH2 ARG   163     -27.124 -10.840  -6.948  1.00 77.71           N  
ATOM   1303  CZ  ARG   163     -26.377 -11.668  -6.233  1.00 79.89           C  
ATOM   1304  N   GLU   164     -20.375 -17.040  -6.239  1.00 98.40           N  
ATOM   1305  CA  GLU   164     -19.578 -18.063  -5.568  1.00 98.49           C  
ATOM   1306  C   GLU   164     -18.155 -18.102  -6.117  1.00 98.57           C  
ATOM   1307  CB  GLU   164     -20.236 -19.437  -5.712  1.00 98.15           C  
ATOM   1308  O   GLU   164     -17.204 -18.351  -5.373  1.00 98.51           O  
ATOM   1309  CG  GLU   164     -21.599 -19.540  -5.043  1.00 94.81           C  
ATOM   1310  CD  GLU   164     -22.673 -18.720  -5.741  1.00 89.46           C  
ATOM   1311  OE1 GLU   164     -22.563 -18.494  -6.967  1.00 91.98           O  
ATOM   1312  OE2 GLU   164     -23.632 -18.300  -5.055  1.00 88.61           O  
ATOM   1313  N   ASP   165     -17.959 -17.782  -7.413  1.00 98.49           N  
ATOM   1314  CA  ASP   165     -16.637 -17.676  -8.022  1.00 98.57           C  
ATOM   1315  C   ASP   165     -15.835 -16.535  -7.400  1.00 98.57           C  
ATOM   1316  CB  ASP   165     -16.757 -17.471  -9.534  1.00 98.49           C  
ATOM   1317  O   ASP   165     -14.636 -16.675  -7.153  1.00 98.50           O  
ATOM   1318  CG  ASP   165     -17.307 -18.689 -10.255  1.00 98.15           C  
ATOM   1319  OD1 ASP   165     -17.094 -19.826  -9.782  1.00 97.54           O  
ATOM   1320  OD2 ASP   165     -17.957 -18.510 -11.308  1.00 97.15           O  
ATOM   1321  N   VAL   166     -16.492 -15.399  -7.127  1.00 98.59           N  
ATOM   1322  CA  VAL   166     -15.856 -14.245  -6.500  1.00 98.62           C  
ATOM   1323  C   VAL   166     -15.498 -14.575  -5.053  1.00 98.61           C  
ATOM   1324  CB  VAL   166     -16.766 -12.997  -6.552  1.00 98.51           C  
ATOM   1325  O   VAL   166     -14.383 -14.298  -4.604  1.00 98.52           O  
ATOM   1326  CG1 VAL   166     -16.081 -11.802  -5.892  1.00 97.93           C  
ATOM   1327  CG2 VAL   166     -17.141 -12.672  -7.997  1.00 97.97           C  
ATOM   1328  N   ASP   167     -16.381 -15.263  -4.327  1.00 98.35           N  
ATOM   1329  CA  ASP   167     -16.147 -15.721  -2.961  1.00 98.39           C  
ATOM   1330  C   ASP   167     -15.002 -16.730  -2.908  1.00 98.50           C  
ATOM   1331  CB  ASP   167     -17.420 -16.338  -2.377  1.00 97.86           C  
ATOM   1332  O   ASP   167     -14.121 -16.633  -2.052  1.00 98.42           O  
ATOM   1333  CG  ASP   167     -18.540 -15.328  -2.197  1.00 90.34           C  
ATOM   1334  OD1 ASP   167     -18.259 -14.112  -2.130  1.00 86.05           O  
ATOM   1335  OD2 ASP   167     -19.713 -15.753  -2.118  1.00 90.32           O  
ATOM   1336  N   THR   168     -14.936 -17.619  -3.836  1.00 98.44           N  
ATOM   1337  CA  THR   168     -13.862 -18.597  -3.960  1.00 98.50           C  
ATOM   1338  C   THR   168     -12.510 -17.902  -4.096  1.00 98.55           C  
ATOM   1339  CB  THR   168     -14.088 -19.525  -5.168  1.00 98.44           C  
ATOM   1340  O   THR   168     -11.565 -18.223  -3.372  1.00 98.49           O  
ATOM   1341  CG2 THR   168     -12.917 -20.485  -5.351  1.00 98.17           C  
ATOM   1342  OG1 THR   168     -15.286 -20.284  -4.963  1.00 98.08           O  
ATOM   1343  N   LEU   169     -12.365 -16.886  -4.962  1.00 98.62           N  
ATOM   1344  CA  LEU   169     -11.128 -16.133  -5.142  1.00 98.64           C  
ATOM   1345  C   LEU   169     -10.752 -15.391  -3.864  1.00 98.64           C  
ATOM   1346  CB  LEU   169     -11.269 -15.140  -6.299  1.00 98.56           C  
ATOM   1347  O   LEU   169      -9.599 -15.442  -3.428  1.00 98.54           O  
ATOM   1348  CG  LEU   169     -10.052 -14.260  -6.589  1.00 98.03           C  
ATOM   1349  CD1 LEU   169      -8.971 -15.069  -7.299  1.00 96.95           C  
ATOM   1350  CD2 LEU   169     -10.454 -13.049  -7.423  1.00 96.95           C  
ATOM   1351  N   LEU   170     -11.693 -14.699  -3.257  1.00 98.30           N  
ATOM   1352  CA  LEU   170     -11.437 -13.889  -2.070  1.00 98.30           C  
ATOM   1353  C   LEU   170     -11.027 -14.766  -0.892  1.00 98.22           C  
ATOM   1354  CB  LEU   170     -12.676 -13.068  -1.704  1.00 98.22           C  
ATOM   1355  O   LEU   170     -10.033 -14.483  -0.218  1.00 98.01           O  
ATOM   1356  CG  LEU   170     -13.012 -11.898  -2.630  1.00 97.86           C  
ATOM   1357  CD1 LEU   170     -14.346 -11.274  -2.234  1.00 97.15           C  
ATOM   1358  CD2 LEU   170     -11.899 -10.855  -2.600  1.00 97.00           C  
ATOM   1359  N   ASN   171     -11.701 -15.880  -0.674  1.00 97.88           N  
ATOM   1360  CA  ASN   171     -11.382 -16.824   0.392  1.00 97.97           C  
ATOM   1361  C   ASN   171     -10.039 -17.507   0.152  1.00 98.06           C  
ATOM   1362  CB  ASN   171     -12.491 -17.868   0.534  1.00 97.66           C  
ATOM   1363  O   ASN   171      -9.234 -17.646   1.074  1.00 97.92           O  
ATOM   1364  CG  ASN   171     -13.738 -17.309   1.191  1.00 95.70           C  
ATOM   1365  ND2 ASN   171     -14.901 -17.737   0.715  1.00 94.77           N  
ATOM   1366  OD1 ASN   171     -13.656 -16.500   2.119  1.00 93.85           O  
ATOM   1367  N   ALA   172      -9.692 -17.926  -1.080  1.00 98.20           N  
ATOM   1368  CA  ALA   172      -8.390 -18.491  -1.427  1.00 98.26           C  
ATOM   1369  C   ALA   172      -7.273 -17.479  -1.193  1.00 98.25           C  
ATOM   1370  CB  ALA   172      -8.384 -18.959  -2.881  1.00 98.15           C  
ATOM   1371  O   ALA   172      -6.207 -17.829  -0.680  1.00 98.12           O  
ATOM   1372  N   THR   173      -7.525 -16.173  -1.478  1.00 98.16           N  
ATOM   1373  CA  THR   173      -6.595 -15.081  -1.213  1.00 98.14           C  
ATOM   1374  C   THR   173      -6.339 -14.940   0.285  1.00 97.85           C  
ATOM   1375  CB  THR   173      -7.124 -13.748  -1.774  1.00 98.07           C  
ATOM   1376  O   THR   173      -5.187 -14.866   0.719  1.00 97.34           O  
ATOM   1377  CG2 THR   173      -6.109 -12.627  -1.574  1.00 97.72           C  
ATOM   1378  OG1 THR   173      -7.386 -13.896  -3.175  1.00 97.62           O  
ATOM   1379  N   ALA   174      -7.359 -14.977   1.111  1.00 96.89           N  
ATOM   1380  CA  ALA   174      -7.231 -14.887   2.564  1.00 96.80           C  
ATOM   1381  C   ALA   174      -6.430 -16.063   3.117  1.00 96.67           C  
ATOM   1382  CB  ALA   174      -8.609 -14.832   3.217  1.00 96.21           C  
ATOM   1383  O   ALA   174      -5.450 -15.869   3.840  1.00 96.17           O  
ATOM   1384  N   ALA   175      -6.738 -17.226   2.679  1.00 97.49           N  
ATOM   1385  CA  ALA   175      -6.061 -18.440   3.126  1.00 97.61           C  
ATOM   1386  C   ALA   175      -4.586 -18.421   2.734  1.00 97.61           C  
ATOM   1387  CB  ALA   175      -6.746 -19.676   2.548  1.00 97.27           C  
ATOM   1388  O   ALA   175      -3.720 -18.781   3.534  1.00 97.42           O  
ATOM   1389  N   MET   176      -4.234 -17.945   1.508  1.00 98.10           N  
ATOM   1390  CA  MET   176      -2.853 -17.776   1.063  1.00 97.97           C  
ATOM   1391  C   MET   176      -2.129 -16.741   1.918  1.00 97.71           C  
ATOM   1392  CB  MET   176      -2.809 -17.362  -0.409  1.00 97.60           C  
ATOM   1393  O   MET   176      -0.949 -16.905   2.233  1.00 97.12           O  
ATOM   1394  CG  MET   176      -2.972 -18.522  -1.377  1.00 93.97           C  
ATOM   1395  SD  MET   176      -1.601 -19.735  -1.259  1.00 92.35           S  
ATOM   1396  CE  MET   176      -0.195 -18.672  -1.687  1.00 84.54           C  
ATOM   1397  N   LYS   177      -2.821 -15.706   2.336  1.00 96.82           N  
ATOM   1398  CA  LYS   177      -2.222 -14.644   3.139  1.00 96.11           C  
ATOM   1399  C   LYS   177      -2.017 -15.095   4.582  1.00 95.19           C  
ATOM   1400  CB  LYS   177      -3.091 -13.386   3.101  1.00 94.70           C  
ATOM   1401  O   LYS   177      -1.060 -14.678   5.239  1.00 93.51           O  
ATOM   1402  CG  LYS   177      -2.420 -12.152   3.685  1.00 87.28           C  
ATOM   1403  CD  LYS   177      -1.102 -11.848   2.985  1.00 82.67           C  
ATOM   1404  CE  LYS   177      -0.374 -10.683   3.642  1.00 76.28           C  
ATOM   1405  NZ  LYS   177       0.983 -10.475   3.053  1.00 77.08           N  
ATOM   1406  N   GLU   178      -2.859 -15.958   5.127  1.00 94.48           N  
ATOM   1407  CA  GLU   178      -2.679 -16.598   6.427  1.00 94.41           C  
ATOM   1408  C   GLU   178      -1.498 -17.564   6.408  1.00 94.45           C  
ATOM   1409  CB  GLU   178      -3.954 -17.334   6.846  1.00 92.48           C  
ATOM   1410  O   GLU   178      -0.661 -17.548   7.313  1.00 93.93           O  
ATOM   1411  CG  GLU   178      -3.894 -17.919   8.250  1.00 81.62           C  
ATOM   1412  CD  GLU   178      -5.219 -18.500   8.715  1.00 76.08           C  
ATOM   1413  OE1 GLU   178      -6.195 -18.490   7.931  1.00 79.81           O  
ATOM   1414  OE2 GLU   178      -5.283 -18.968   9.874  1.00 75.12           O  
ATOM   1415  N   GLU   179      -1.301 -18.302   5.356  1.00 96.16           N  
ATOM   1416  CA  GLU   179      -0.238 -19.288   5.191  1.00 96.39           C  
ATOM   1417  C   GLU   179       1.101 -18.613   4.907  1.00 96.20           C  
ATOM   1418  CB  GLU   179      -0.583 -20.267   4.065  1.00 96.13           C  
ATOM   1419  O   GLU   179       2.134 -19.025   5.440  1.00 95.82           O  
ATOM   1420  CG  GLU   179       0.388 -21.433   3.946  1.00 94.36           C  
ATOM   1421  CD  GLU   179      -0.048 -22.474   2.927  1.00 91.95           C  
ATOM   1422  OE1 GLU   179      -1.184 -22.378   2.408  1.00 92.44           O  
ATOM   1423  OE2 GLU   179       0.752 -23.394   2.645  1.00 91.65           O  
ATOM   1424  N   PHE   180       1.136 -17.540   4.127  1.00 96.27           N  
ATOM   1425  CA  PHE   180       2.340 -16.837   3.701  1.00 96.62           C  
ATOM   1426  C   PHE   180       2.200 -15.336   3.930  1.00 96.16           C  
ATOM   1427  CB  PHE   180       2.634 -17.117   2.224  1.00 96.59           C  
ATOM   1428  O   PHE   180       2.084 -14.566   2.975  1.00 95.02           O  
ATOM   1429  CG  PHE   180       2.756 -18.581   1.897  1.00 96.66           C  
ATOM   1430  CD1 PHE   180       3.743 -19.360   2.490  1.00 95.81           C  
ATOM   1431  CD2 PHE   180       1.885 -19.179   0.996  1.00 95.75           C  
ATOM   1432  CE1 PHE   180       3.859 -20.715   2.190  1.00 94.99           C  
ATOM   1433  CE2 PHE   180       1.995 -20.532   0.691  1.00 94.94           C  
ATOM   1434  CZ  PHE   180       2.983 -21.298   1.288  1.00 94.79           C  
ATOM   1435  N   PRO   181       2.234 -14.809   5.220  1.00 92.78           N  
ATOM   1436  CA  PRO   181       1.931 -13.417   5.562  1.00 92.45           C  
ATOM   1437  C   PRO   181       2.841 -12.422   4.844  1.00 90.85           C  
ATOM   1438  CB  PRO   181       2.155 -13.369   7.075  1.00 90.10           C  
ATOM   1439  O   PRO   181       2.391 -11.344   4.447  1.00 88.82           O  
ATOM   1440  CG  PRO   181       1.886 -14.761   7.546  1.00 86.54           C  
ATOM   1441  CD  PRO   181       2.333 -15.720   6.481  1.00 86.29           C  
ATOM   1442  N   ASP   182       4.086 -12.859   4.454  1.00 91.27           N  
ATOM   1443  CA  ASP   182       5.119 -11.986   3.905  1.00 92.19           C  
ATOM   1444  C   ASP   182       5.137 -12.050   2.379  1.00 93.15           C  
ATOM   1445  CB  ASP   182       6.493 -12.363   4.464  1.00 89.67           C  
ATOM   1446  O   ASP   182       5.887 -11.317   1.731  1.00 92.61           O  
ATOM   1447  CG  ASP   182       6.586 -12.198   5.970  1.00 83.21           C  
ATOM   1448  OD1 ASP   182       6.140 -11.156   6.498  1.00 82.06           O  
ATOM   1449  OD2 ASP   182       7.113 -13.116   6.635  1.00 86.27           O  
ATOM   1450  N   PHE   183       4.361 -12.907   1.730  1.00 96.89           N  
ATOM   1451  CA  PHE   183       4.275 -13.004   0.277  1.00 97.38           C  
ATOM   1452  C   PHE   183       3.172 -12.102  -0.262  1.00 97.27           C  
ATOM   1453  CB  PHE   183       4.024 -14.454  -0.151  1.00 97.49           C  
ATOM   1454  O   PHE   183       1.989 -12.337  -0.006  1.00 96.87           O  
ATOM   1455  CG  PHE   183       4.073 -14.663  -1.641  1.00 97.73           C  
ATOM   1456  CD1 PHE   183       5.209 -14.326  -2.367  1.00 97.34           C  
ATOM   1457  CD2 PHE   183       2.983 -15.198  -2.315  1.00 97.27           C  
ATOM   1458  CE1 PHE   183       5.258 -14.519  -3.746  1.00 96.73           C  
ATOM   1459  CE2 PHE   183       3.024 -15.393  -3.693  1.00 96.72           C  
ATOM   1460  CZ  PHE   183       4.162 -15.053  -4.406  1.00 96.57           C  
ATOM   1461  N   PRO   184       3.499 -10.965  -0.998  1.00 97.25           N  
ATOM   1462  CA  PRO   184       2.476 -10.089  -1.574  1.00 97.59           C  
ATOM   1463  C   PRO   184       1.607 -10.798  -2.610  1.00 97.97           C  
ATOM   1464  CB  PRO   184       3.295  -8.970  -2.222  1.00 97.07           C  
ATOM   1465  O   PRO   184       2.125 -11.518  -3.467  1.00 97.91           O  
ATOM   1466  CG  PRO   184       4.610  -8.997  -1.511  1.00 95.38           C  
ATOM   1467  CD  PRO   184       4.946 -10.425  -1.186  1.00 94.51           C  
ATOM   1468  N   LEU   185       0.318 -10.579  -2.534  1.00 98.10           N  
ATOM   1469  CA  LEU   185      -0.659 -11.150  -3.454  1.00 98.23           C  
ATOM   1470  C   LEU   185      -1.387 -10.053  -4.224  1.00 98.20           C  
ATOM   1471  CB  LEU   185      -1.670 -12.014  -2.695  1.00 98.15           C  
ATOM   1472  O   LEU   185      -1.762  -9.029  -3.649  1.00 98.03           O  
ATOM   1473  CG  LEU   185      -1.104 -13.225  -1.953  1.00 97.69           C  
ATOM   1474  CD1 LEU   185      -2.215 -13.955  -1.204  1.00 96.85           C  
ATOM   1475  CD2 LEU   185      -0.399 -14.166  -2.924  1.00 96.81           C  
ATOM   1476  N   ILE   186      -1.600 -10.295  -5.515  1.00 98.45           N  
ATOM   1477  CA  ILE   186      -2.467  -9.494  -6.372  1.00 98.48           C  
ATOM   1478  C   ILE   186      -3.565 -10.375  -6.962  1.00 98.51           C  
ATOM   1479  CB  ILE   186      -1.666  -8.806  -7.500  1.00 98.35           C  
ATOM   1480  O   ILE   186      -3.346 -11.065  -7.961  1.00 98.32           O  
ATOM   1481  CG1 ILE   186      -0.497  -8.006  -6.914  1.00 97.28           C  
ATOM   1482  CG2 ILE   186      -2.580  -7.907  -8.339  1.00 97.36           C  
ATOM   1483  CD1 ILE   186       0.435  -7.415  -7.963  1.00 95.80           C  
ATOM   1484  N   THR   187      -4.727 -10.405  -6.415  1.00 98.53           N  
ATOM   1485  CA  THR   187      -5.802 -11.285  -6.859  1.00 98.54           C  
ATOM   1486  C   THR   187      -7.048 -10.480  -7.217  1.00 98.49           C  
ATOM   1487  CB  THR   187      -6.153 -12.327  -5.781  1.00 98.41           C  
ATOM   1488  O   THR   187      -7.421  -9.552  -6.497  1.00 98.30           O  
ATOM   1489  CG2 THR   187      -4.980 -13.266  -5.521  1.00 97.48           C  
ATOM   1490  OG1 THR   187      -6.488 -11.650  -4.563  1.00 97.21           O  
ATOM   1491  N   MET   188      -7.684 -10.831  -8.351  1.00 98.52           N  
ATOM   1492  CA  MET   188      -8.918 -10.144  -8.720  1.00 98.51           C  
ATOM   1493  C   MET   188      -9.794 -11.032  -9.597  1.00 98.54           C  
ATOM   1494  CB  MET   188      -8.609  -8.834  -9.446  1.00 98.16           C  
ATOM   1495  O   MET   188      -9.290 -11.739 -10.472  1.00 98.35           O  
ATOM   1496  CG  MET   188      -7.931  -9.025 -10.793  1.00 93.25           C  
ATOM   1497  SD  MET   188      -6.510  -7.890 -11.033  1.00 86.70           S  
ATOM   1498  CE  MET   188      -5.341  -8.582  -9.831  1.00 79.06           C  
ATOM   1499  N   SER   189     -11.086 -10.986  -9.352  1.00 98.50           N  
ATOM   1500  CA  SER   189     -12.091 -11.390 -10.330  1.00 98.45           C  
ATOM   1501  C   SER   189     -12.329 -10.294 -11.363  1.00 98.27           C  
ATOM   1502  CB  SER   189     -13.406 -11.740  -9.633  1.00 98.23           C  
ATOM   1503  O   SER   189     -12.395  -9.113 -11.018  1.00 97.90           O  
ATOM   1504  OG  SER   189     -13.247 -12.873  -8.796  1.00 94.81           O  
ATOM   1505  N   MET   190     -12.433 -10.731 -12.670  1.00 98.17           N  
ATOM   1506  CA  MET   190     -12.664  -9.821 -13.787  1.00 98.13           C  
ATOM   1507  C   MET   190     -14.155  -9.691 -14.084  1.00 97.96           C  
ATOM   1508  CB  MET   190     -11.923 -10.301 -15.036  1.00 97.71           C  
ATOM   1509  O   MET   190     -14.978 -10.350 -13.446  1.00 97.44           O  
ATOM   1510  CG  MET   190     -10.409 -10.229 -14.916  1.00 95.70           C  
ATOM   1511  SD  MET   190      -9.555 -10.809 -16.433  1.00 95.77           S  
ATOM   1512  CE  MET   190      -9.874 -12.592 -16.318  1.00 89.85           C  
ATOM   1513  N   GLY   191     -14.568  -8.764 -14.985  1.00 97.64           N  
ATOM   1514  CA  GLY   191     -15.952  -8.557 -15.382  1.00 97.62           C  
ATOM   1515  C   GLY   191     -16.769  -7.823 -14.336  1.00 97.75           C  
ATOM   1516  O   GLY   191     -16.234  -7.394 -13.311  1.00 97.50           O  
ATOM   1517  N   GLU   192     -18.098  -7.732 -14.604  1.00 97.53           N  
ATOM   1518  CA  GLU   192     -19.021  -6.956 -13.782  1.00 97.53           C  
ATOM   1519  C   GLU   192     -19.171  -7.570 -12.392  1.00 97.63           C  
ATOM   1520  CB  GLU   192     -20.389  -6.852 -14.461  1.00 96.69           C  
ATOM   1521  O   GLU   192     -19.117  -6.860 -11.386  1.00 97.40           O  
ATOM   1522  CG  GLU   192     -20.412  -5.910 -15.656  1.00 90.60           C  
ATOM   1523  CD  GLU   192     -19.905  -4.514 -15.330  1.00 86.06           C  
ATOM   1524  OE1 GLU   192     -20.392  -3.904 -14.352  1.00 87.02           O  
ATOM   1525  OE2 GLU   192     -19.013  -4.027 -16.060  1.00 85.82           O  
ATOM   1526  N   LEU   193     -19.174  -8.842 -12.263  1.00 97.71           N  
ATOM   1527  CA  LEU   193     -19.302  -9.574 -11.007  1.00 97.80           C  
ATOM   1528  C   LEU   193     -18.037  -9.436 -10.166  1.00 97.87           C  
ATOM   1529  CB  LEU   193     -19.592 -11.053 -11.275  1.00 97.23           C  
ATOM   1530  O   LEU   193     -18.097  -9.482  -8.936  1.00 97.64           O  
ATOM   1531  CG  LEU   193     -20.970 -11.379 -11.855  1.00 93.13           C  
ATOM   1532  CD1 LEU   193     -21.068 -12.865 -12.183  1.00 87.85           C  
ATOM   1533  CD2 LEU   193     -22.070 -10.966 -10.884  1.00 87.61           C  
ATOM   1534  N   GLY   194     -16.955  -9.207 -10.857  1.00 98.30           N  
ATOM   1535  CA  GLY   194     -15.636  -9.185 -10.244  1.00 98.34           C  
ATOM   1536  C   GLY   194     -15.273  -7.834  -9.657  1.00 98.36           C  
ATOM   1537  O   GLY   194     -14.292  -7.715  -8.921  1.00 98.17           O  
ATOM   1538  N   LYS   195     -16.031  -6.770  -9.919  1.00 98.19           N  
ATOM   1539  CA  LYS   195     -15.747  -5.428  -9.417  1.00 98.20           C  
ATOM   1540  C   LYS   195     -15.602  -5.429  -7.898  1.00 98.17           C  
ATOM   1541  CB  LYS   195     -16.847  -4.453  -9.839  1.00 97.99           C  
ATOM   1542  O   LYS   195     -14.738  -4.741  -7.351  1.00 97.96           O  
ATOM   1543  CG  LYS   195     -16.788  -4.049 -11.305  1.00 96.83           C  
ATOM   1544  CD  LYS   195     -17.872  -3.036 -11.650  1.00 95.30           C  
ATOM   1545  CE  LYS   195     -17.795  -2.609 -13.109  1.00 93.92           C  
ATOM   1546  NZ  LYS   195     -18.939  -1.726 -13.489  1.00 92.37           N  
ATOM   1547  N   VAL   196     -16.330  -6.250  -7.166  1.00 97.78           N  
ATOM   1548  CA  VAL   196     -16.316  -6.342  -5.710  1.00 97.73           C  
ATOM   1549  C   VAL   196     -14.947  -6.823  -5.235  1.00 98.01           C  
ATOM   1550  CB  VAL   196     -17.423  -7.287  -5.191  1.00 96.14           C  
ATOM   1551  O   VAL   196     -14.391  -6.282  -4.276  1.00 97.79           O  
ATOM   1552  CG1 VAL   196     -17.173  -8.720  -5.660  1.00 70.48           C  
ATOM   1553  CG2 VAL   196     -17.503  -7.227  -3.667  1.00 70.03           C  
ATOM   1554  N   SER   197     -14.265  -7.752  -5.947  1.00 98.19           N  
ATOM   1555  CA  SER   197     -12.945  -8.236  -5.557  1.00 98.24           C  
ATOM   1556  C   SER   197     -11.882  -7.159  -5.749  1.00 98.20           C  
ATOM   1557  CB  SER   197     -12.571  -9.482  -6.361  1.00 98.16           C  
ATOM   1558  O   SER   197     -10.890  -7.121  -5.019  1.00 97.99           O  
ATOM   1559  OG  SER   197     -12.313  -9.149  -7.714  1.00 97.08           O  
ATOM   1560  N   ARG   198     -12.100  -6.201  -6.660  1.00 98.24           N  
ATOM   1561  CA  ARG   198     -11.202  -5.068  -6.854  1.00 98.26           C  
ATOM   1562  C   ARG   198     -11.357  -4.047  -5.732  1.00 98.10           C  
ATOM   1563  CB  ARG   198     -11.461  -4.401  -8.207  1.00 98.11           C  
ATOM   1564  O   ARG   198     -10.372  -3.461  -5.278  1.00 97.79           O  
ATOM   1565  CG  ARG   198     -11.111  -5.275  -9.401  1.00 97.49           C  
ATOM   1566  CD  ARG   198     -11.374  -4.561 -10.720  1.00 96.39           C  
ATOM   1567  NE  ARG   198     -11.082  -5.418 -11.865  1.00 95.12           N  
ATOM   1568  NH1 ARG   198      -8.881  -4.746 -12.070  1.00 90.80           N  
ATOM   1569  NH2 ARG   198      -9.749  -6.301 -13.514  1.00 90.70           N  
ATOM   1570  CZ  ARG   198      -9.905  -5.486 -12.480  1.00 93.82           C  
ATOM   1571  N   LEU   199     -12.523  -3.844  -5.276  1.00 97.54           N  
ATOM   1572  CA  LEU   199     -12.838  -2.837  -4.268  1.00 97.49           C  
ATOM   1573  C   LEU   199     -12.553  -3.363  -2.866  1.00 97.08           C  
ATOM   1574  CB  LEU   199     -14.304  -2.409  -4.378  1.00 97.25           C  
ATOM   1575  O   LEU   199     -12.052  -2.628  -2.012  1.00 96.40           O  
ATOM   1576  CG  LEU   199     -14.715  -1.725  -5.683  1.00 96.42           C  
ATOM   1577  CD1 LEU   199     -16.211  -1.431  -5.679  1.00 94.76           C  
ATOM   1578  CD2 LEU   199     -13.914  -0.444  -5.890  1.00 94.41           C  
ATOM   1579  N   TYR   200     -12.700  -4.739  -2.567  1.00 95.70           N  
ATOM   1580  CA  TYR   200     -12.621  -5.318  -1.230  1.00 95.78           C  
ATOM   1581  C   TYR   200     -11.410  -6.235  -1.104  1.00 96.07           C  
ATOM   1582  CB  TYR   200     -13.900  -6.093  -0.904  1.00 94.52           C  
ATOM   1583  O   TYR   200     -11.075  -6.682  -0.004  1.00 95.54           O  
ATOM   1584  CG  TYR   200     -15.088  -5.209  -0.610  1.00 89.07           C  
ATOM   1585  CD1 TYR   200     -15.403  -4.843   0.696  1.00 82.43           C  
ATOM   1586  CD2 TYR   200     -15.898  -4.739  -1.639  1.00 82.78           C  
ATOM   1587  CE1 TYR   200     -16.498  -4.030   0.971  1.00 81.44           C  
ATOM   1588  CE2 TYR   200     -16.995  -3.925  -1.375  1.00 81.03           C  
ATOM   1589  OH  TYR   200     -18.371  -2.771   0.197  1.00 68.01           O  
ATOM   1590  CZ  TYR   200     -17.286  -3.576  -0.069  1.00 80.09           C  
ATOM   1591  N   GLY   201     -10.749  -6.524  -2.170  1.00 96.74           N  
ATOM   1592  CA  GLY   201      -9.650  -7.475  -2.190  1.00 96.75           C  
ATOM   1593  C   GLY   201      -8.585  -7.178  -1.151  1.00 96.75           C  
ATOM   1594  O   GLY   201      -8.014  -8.097  -0.560  1.00 96.24           O  
ATOM   1595  N   GLY   202      -8.321  -5.916  -0.756  1.00 95.28           N  
ATOM   1596  CA  GLY   202      -7.378  -5.524   0.279  1.00 94.80           C  
ATOM   1597  C   GLY   202      -7.728  -6.078   1.647  1.00 94.02           C  
ATOM   1598  O   GLY   202      -6.839  -6.402   2.437  1.00 92.44           O  
ATOM   1599  N   LEU   203      -8.977  -6.295   1.976  1.00 91.52           N  
ATOM   1600  CA  LEU   203      -9.433  -6.888   3.229  1.00 91.76           C  
ATOM   1601  C   LEU   203      -9.077  -8.369   3.290  1.00 91.86           C  
ATOM   1602  CB  LEU   203     -10.945  -6.707   3.388  1.00 91.23           C  
ATOM   1603  O   LEU   203      -8.961  -8.940   4.377  1.00 91.24           O  
ATOM   1604  CG  LEU   203     -11.446  -5.268   3.512  1.00 89.97           C  
ATOM   1605  CD1 LEU   203     -12.966  -5.244   3.632  1.00 87.87           C  
ATOM   1606  CD2 LEU   203     -10.800  -4.578   4.709  1.00 87.91           C  
ATOM   1607  N   TYR   204      -8.825  -8.980   2.143  1.00 95.14           N  
ATOM   1608  CA  TYR   204      -8.504 -10.397   2.008  1.00 95.53           C  
ATOM   1609  C   TYR   204      -7.021 -10.596   1.721  1.00 95.41           C  
ATOM   1610  CB  TYR   204      -9.341 -11.033   0.894  1.00 95.62           C  
ATOM   1611  O   TYR   204      -6.557 -11.729   1.573  1.00 94.72           O  
ATOM   1612  CG  TYR   204     -10.822 -11.056   1.185  1.00 95.76           C  
ATOM   1613  CD1 TYR   204     -11.430 -12.192   1.715  1.00 94.87           C  
ATOM   1614  CD2 TYR   204     -11.616  -9.943   0.930  1.00 94.68           C  
ATOM   1615  CE1 TYR   204     -12.795 -12.218   1.983  1.00 94.02           C  
ATOM   1616  CE2 TYR   204     -12.982  -9.958   1.194  1.00 94.18           C  
ATOM   1617  OH  TYR   204     -14.912 -11.119   1.984  1.00 92.37           O  
ATOM   1618  CZ  TYR   204     -13.561 -11.098   1.720  1.00 94.13           C  
ATOM   1619  N   GLY   205      -6.271  -9.499   1.633  1.00 93.99           N  
ATOM   1620  CA  GLY   205      -4.821  -9.583   1.569  1.00 94.42           C  
ATOM   1621  C   GLY   205      -4.262  -9.225   0.205  1.00 94.93           C  
ATOM   1622  O   GLY   205      -3.052  -9.307  -0.016  1.00 94.42           O  
ATOM   1623  N   SER   206      -5.071  -8.782  -0.754  1.00 97.49           N  
ATOM   1624  CA  SER   206      -4.574  -8.271  -2.027  1.00 97.45           C  
ATOM   1625  C   SER   206      -3.912  -6.908  -1.855  1.00 96.97           C  
ATOM   1626  CB  SER   206      -5.710  -8.170  -3.045  1.00 97.22           C  
ATOM   1627  O   SER   206      -4.505  -5.992  -1.283  1.00 96.01           O  
ATOM   1628  OG  SER   206      -5.201  -7.930  -4.346  1.00 93.87           O  
ATOM   1629  N   PHE   207      -2.614  -6.716  -2.394  1.00 95.45           N  
ATOM   1630  CA  PHE   207      -1.831  -5.532  -2.061  1.00 95.06           C  
ATOM   1631  C   PHE   207      -1.897  -4.505  -3.185  1.00 95.29           C  
ATOM   1632  CB  PHE   207      -0.373  -5.911  -1.782  1.00 93.05           C  
ATOM   1633  O   PHE   207      -1.567  -3.334  -2.984  1.00 93.70           O  
ATOM   1634  CG  PHE   207       0.473  -6.024  -3.021  1.00 85.19           C  
ATOM   1635  CD1 PHE   207       0.582  -7.232  -3.698  1.00 78.15           C  
ATOM   1636  CD2 PHE   207       1.160  -4.920  -3.510  1.00 78.40           C  
ATOM   1637  CE1 PHE   207       1.365  -7.340  -4.845  1.00 74.67           C  
ATOM   1638  CE2 PHE   207       1.943  -5.019  -4.656  1.00 74.49           C  
ATOM   1639  CZ  PHE   207       2.045  -6.230  -5.322  1.00 74.68           C  
ATOM   1640  N   VAL   208      -2.475  -4.879  -4.488  1.00 97.85           N  
ATOM   1641  CA  VAL   208      -2.760  -4.007  -5.623  1.00 97.98           C  
ATOM   1642  C   VAL   208      -4.169  -4.281  -6.144  1.00 98.10           C  
ATOM   1643  CB  VAL   208      -1.727  -4.196  -6.757  1.00 97.73           C  
ATOM   1644  O   VAL   208      -4.592  -5.436  -6.232  1.00 97.96           O  
ATOM   1645  CG1 VAL   208      -2.005  -3.229  -7.907  1.00 96.25           C  
ATOM   1646  CG2 VAL   208      -0.309  -4.003  -6.224  1.00 96.37           C  
ATOM   1647  N   SER   209      -4.942  -3.215  -6.481  1.00 98.36           N  
ATOM   1648  CA  SER   209      -6.194  -3.284  -7.227  1.00 98.33           C  
ATOM   1649  C   SER   209      -6.121  -2.459  -8.507  1.00 98.32           C  
ATOM   1650  CB  SER   209      -7.360  -2.799  -6.364  1.00 98.04           C  
ATOM   1651  O   SER   209      -5.607  -1.339  -8.501  1.00 98.12           O  
ATOM   1652  OG  SER   209      -8.601  -3.097  -6.982  1.00 87.57           O  
ATOM   1653  N   PHE   210      -6.587  -2.989  -9.591  1.00 98.17           N  
ATOM   1654  CA  PHE   210      -6.490  -2.388 -10.916  1.00 98.18           C  
ATOM   1655  C   PHE   210      -7.750  -1.596 -11.244  1.00 97.97           C  
ATOM   1656  CB  PHE   210      -6.255  -3.465 -11.980  1.00 98.02           C  
ATOM   1657  O   PHE   210      -8.847  -2.156 -11.295  1.00 97.48           O  
ATOM   1658  CG  PHE   210      -4.884  -4.082 -11.926  1.00 97.53           C  
ATOM   1659  CD1 PHE   210      -3.865  -3.618 -12.749  1.00 96.56           C  
ATOM   1660  CD2 PHE   210      -4.613  -5.127 -11.052  1.00 96.47           C  
ATOM   1661  CE1 PHE   210      -2.594  -4.188 -12.702  1.00 95.41           C  
ATOM   1662  CE2 PHE   210      -3.346  -5.701 -10.999  1.00 95.05           C  
ATOM   1663  CZ  PHE   210      -2.339  -5.231 -11.825  1.00 94.73           C  
ATOM   1664  N   GLY   211      -7.596  -0.296 -11.500  1.00 98.02           N  
ATOM   1665  CA  GLY   211      -8.615   0.621 -11.985  1.00 97.91           C  
ATOM   1666  C   GLY   211      -8.420   1.018 -13.436  1.00 97.78           C  
ATOM   1667  O   GLY   211      -7.643   0.388 -14.158  1.00 97.22           O  
ATOM   1668  N   CYS   212      -9.105   2.094 -13.813  1.00 97.93           N  
ATOM   1669  CA  CYS   212      -8.891   2.741 -15.102  1.00 97.86           C  
ATOM   1670  C   CYS   212      -9.102   4.247 -14.998  1.00 97.62           C  
ATOM   1671  CB  CYS   212      -9.830   2.157 -16.158  1.00 97.32           C  
ATOM   1672  O   CYS   212      -9.804   4.719 -14.102  1.00 96.96           O  
ATOM   1673  SG  CYS   212     -11.581   2.376 -15.775  1.00 96.98           S  
ATOM   1674  N   VAL   213      -8.435   5.026 -15.919  1.00 96.55           N  
ATOM   1675  CA  VAL   213      -8.575   6.476 -15.999  1.00 95.74           C  
ATOM   1676  C   VAL   213      -9.476   6.844 -17.176  1.00 93.39           C  
ATOM   1677  CB  VAL   213      -7.202   7.171 -16.141  1.00 94.43           C  
ATOM   1678  O   VAL   213     -10.166   7.866 -17.141  1.00 89.23           O  
ATOM   1679  CG1 VAL   213      -7.376   8.679 -16.312  1.00 83.73           C  
ATOM   1680  CG2 VAL   213      -6.322   6.865 -14.930  1.00 82.95           C  
ATOM   1681  N   SER   214      -9.436   6.142 -18.199  1.00 93.26           N  
ATOM   1682  CA  SER   214     -10.249   6.251 -19.405  1.00 91.06           C  
ATOM   1683  C   SER   214     -10.899   4.917 -19.756  1.00 90.42           C  
ATOM   1684  CB  SER   214      -9.402   6.739 -20.581  1.00 88.80           C  
ATOM   1685  O   SER   214     -11.501   4.268 -18.897  1.00 84.94           O  
ATOM   1686  OG  SER   214      -8.265   5.912 -20.760  1.00 82.15           O  
ATOM   1687  N   GLU   215     -10.712   4.418 -20.806  1.00 89.22           N  
ATOM   1688  CA  GLU   215     -11.238   3.121 -21.222  1.00 89.02           C  
ATOM   1689  C   GLU   215     -10.591   1.985 -20.435  1.00 89.93           C  
ATOM   1690  CB  GLU   215     -11.024   2.911 -22.723  1.00 84.88           C  
ATOM   1691  O   GLU   215      -9.388   2.014 -20.168  1.00 88.95           O  
ATOM   1692  CG  GLU   215     -11.818   3.869 -23.598  1.00 75.44           C  
ATOM   1693  CD  GLU   215     -11.674   3.584 -25.085  1.00 72.81           C  
ATOM   1694  OE1 GLU   215     -10.858   2.711 -25.459  1.00 72.31           O  
ATOM   1695  OE2 GLU   215     -12.381   4.240 -25.881  1.00 70.40           O  
ATOM   1696  N   ALA   216     -11.392   1.080 -19.983  1.00 91.84           N  
ATOM   1697  CA  ALA   216     -10.950  -0.106 -19.254  1.00 93.15           C  
ATOM   1698  C   ALA   216     -10.152  -1.040 -20.159  1.00 91.66           C  
ATOM   1699  CB  ALA   216     -12.147  -0.842 -18.658  1.00 91.14           C  
ATOM   1700  O   ALA   216     -10.666  -1.522 -21.171  1.00 90.16           O  
ATOM   1701  N   SER   217      -8.877  -1.436 -19.693  1.00 92.12           N  
ATOM   1702  CA  SER   217      -7.996  -2.341 -20.423  1.00 92.09           C  
ATOM   1703  C   SER   217      -8.405  -3.796 -20.218  1.00 90.21           C  
ATOM   1704  CB  SER   217      -6.544  -2.145 -19.985  1.00 91.23           C  
ATOM   1705  O   SER   217      -7.921  -4.687 -20.920  1.00 87.10           O  
ATOM   1706  OG  SER   217      -6.394  -2.420 -18.602  1.00 89.86           O  
ATOM   1707  N   ALA   218      -9.254  -4.102 -19.263  1.00 93.20           N  
ATOM   1708  CA  ALA   218      -9.831  -5.413 -18.976  1.00 93.84           C  
ATOM   1709  C   ALA   218     -11.254  -5.280 -18.441  1.00 94.11           C  
ATOM   1710  CB  ALA   218      -8.959  -6.171 -17.978  1.00 92.49           C  
ATOM   1711  O   ALA   218     -11.597  -4.275 -17.814  1.00 93.65           O  
ATOM   1712  N   PRO   219     -12.074  -6.300 -18.630  1.00 93.53           N  
ATOM   1713  CA  PRO   219     -13.462  -6.249 -18.165  1.00 94.61           C  
ATOM   1714  C   PRO   219     -13.572  -6.031 -16.658  1.00 95.05           C  
ATOM   1715  CB  PRO   219     -14.017  -7.621 -18.560  1.00 93.02           C  
ATOM   1716  O   PRO   219     -12.835  -6.649 -15.885  1.00 94.96           O  
ATOM   1717  CG  PRO   219     -13.191  -8.044 -19.732  1.00 88.93           C  
ATOM   1718  CD  PRO   219     -11.783  -7.566 -19.520  1.00 88.10           C  
ATOM   1719  N   GLY   220     -14.444  -5.136 -16.244  1.00 95.41           N  
ATOM   1720  CA  GLY   220     -14.828  -4.898 -14.862  1.00 95.65           C  
ATOM   1721  C   GLY   220     -13.844  -4.019 -14.113  1.00 95.58           C  
ATOM   1722  O   GLY   220     -13.883  -3.943 -12.883  1.00 94.48           O  
ATOM   1723  N   GLN   221     -12.926  -3.321 -14.739  1.00 96.84           N  
ATOM   1724  CA  GLN   221     -12.143  -2.282 -14.079  1.00 97.03           C  
ATOM   1725  C   GLN   221     -13.032  -1.127 -13.627  1.00 96.80           C  
ATOM   1726  CB  GLN   221     -11.043  -1.766 -15.008  1.00 96.38           C  
ATOM   1727  O   GLN   221     -13.922  -0.697 -14.364  1.00 96.35           O  
ATOM   1728  CG  GLN   221      -9.868  -2.723 -15.160  1.00 94.20           C  
ATOM   1729  CD  GLN   221      -8.792  -2.188 -16.086  1.00 92.24           C  
ATOM   1730  NE2 GLN   221      -7.544  -2.564 -15.825  1.00 91.54           N  
ATOM   1731  OE1 GLN   221      -9.079  -1.444 -17.029  1.00 90.55           O  
ATOM   1732  N   VAL   222     -12.825  -0.644 -12.475  1.00 97.44           N  
ATOM   1733  CA  VAL   222     -13.507   0.489 -11.859  1.00 97.56           C  
ATOM   1734  C   VAL   222     -12.711   1.769 -12.108  1.00 97.53           C  
ATOM   1735  CB  VAL   222     -13.710   0.275 -10.343  1.00 97.16           C  
ATOM   1736  O   VAL   222     -11.479   1.758 -12.069  1.00 97.23           O  
ATOM   1737  CG1 VAL   222     -14.534   1.412  -9.742  1.00 94.63           C  
ATOM   1738  CG2 VAL   222     -14.381  -1.072 -10.080  1.00 94.66           C  
ATOM   1739  N   TYR   223     -13.388   2.873 -12.379  1.00 97.62           N  
ATOM   1740  CA  TYR   223     -12.717   4.161 -12.519  1.00 97.69           C  
ATOM   1741  C   TYR   223     -11.967   4.526 -11.243  1.00 97.86           C  
ATOM   1742  CB  TYR   223     -13.727   5.260 -12.863  1.00 96.82           C  
ATOM   1743  O   TYR   223     -12.468   4.307 -10.137  1.00 97.65           O  
ATOM   1744  CG  TYR   223     -14.127   5.281 -14.319  1.00 89.10           C  
ATOM   1745  CD1 TYR   223     -13.394   6.011 -15.252  1.00 80.27           C  
ATOM   1746  CD2 TYR   223     -15.239   4.574 -14.763  1.00 80.30           C  
ATOM   1747  CE1 TYR   223     -13.760   6.035 -16.594  1.00 78.07           C  
ATOM   1748  CE2 TYR   223     -15.614   4.591 -16.102  1.00 74.89           C  
ATOM   1749  OH  TYR   223     -15.236   5.344 -18.336  1.00 64.28           O  
ATOM   1750  CZ  TYR   223     -14.869   5.323 -17.009  1.00 77.28           C  
ATOM   1751  N   TYR   224     -10.788   5.069 -11.339  1.00 97.14           N  
ATOM   1752  CA  TYR   224      -9.897   5.275 -10.203  1.00 97.27           C  
ATOM   1753  C   TYR   224     -10.520   6.225  -9.186  1.00 96.89           C  
ATOM   1754  CB  TYR   224      -8.546   5.825 -10.671  1.00 96.90           C  
ATOM   1755  O   TYR   224     -10.338   6.058  -7.978  1.00 96.18           O  
ATOM   1756  CG  TYR   224      -8.524   7.326 -10.828  1.00 96.10           C  
ATOM   1757  CD1 TYR   224      -8.938   7.928 -12.015  1.00 94.35           C  
ATOM   1758  CD2 TYR   224      -8.088   8.145  -9.793  1.00 94.18           C  
ATOM   1759  CE1 TYR   224      -8.917   9.311 -12.165  1.00 92.65           C  
ATOM   1760  CE2 TYR   224      -8.063   9.529  -9.932  1.00 91.74           C  
ATOM   1761  OH  TYR   224      -8.456  11.471 -11.263  1.00 91.10           O  
ATOM   1762  CZ  TYR   224      -8.479  10.102 -11.120  1.00 91.62           C  
ATOM   1763  N   GLU   225     -11.370   7.258  -9.657  1.00 95.22           N  
ATOM   1764  CA  GLU   225     -12.071   8.165  -8.753  1.00 95.66           C  
ATOM   1765  C   GLU   225     -13.016   7.401  -7.829  1.00 95.22           C  
ATOM   1766  CB  GLU   225     -12.848   9.220  -9.544  1.00 94.23           C  
ATOM   1767  O   GLU   225     -12.963   7.562  -6.608  1.00 94.61           O  
ATOM   1768  CG  GLU   225     -11.964  10.149 -10.363  1.00 88.34           C  
ATOM   1769  CD  GLU   225     -11.704   9.642 -11.773  1.00 84.27           C  
ATOM   1770  OE1 GLU   225     -11.876   8.427 -12.022  1.00 87.12           O  
ATOM   1771  OE2 GLU   225     -11.325  10.465 -12.635  1.00 86.90           O  
ATOM   1772  N   THR   226     -13.795   6.492  -8.417  1.00 95.73           N  
ATOM   1773  CA  THR   226     -14.696   5.618  -7.674  1.00 96.09           C  
ATOM   1774  C   THR   226     -13.911   4.706  -6.735  1.00 96.15           C  
ATOM   1775  CB  THR   226     -15.556   4.764  -8.624  1.00 95.59           C  
ATOM   1776  O   THR   226     -14.315   4.489  -5.591  1.00 95.88           O  
ATOM   1777  CG2 THR   226     -16.600   3.964  -7.851  1.00 93.75           C  
ATOM   1778  OG1 THR   226     -16.222   5.623  -9.557  1.00 94.28           O  
ATOM   1779  N   MET   227     -12.743   4.187  -7.168  1.00 97.06           N  
ATOM   1780  CA  MET   227     -11.893   3.368  -6.308  1.00 97.00           C  
ATOM   1781  C   MET   227     -11.365   4.181  -5.131  1.00 96.36           C  
ATOM   1782  CB  MET   227     -10.725   2.783  -7.105  1.00 96.79           C  
ATOM   1783  O   MET   227     -11.425   3.733  -3.985  1.00 95.44           O  
ATOM   1784  CG  MET   227     -11.142   1.727  -8.116  1.00 95.48           C  
ATOM   1785  SD  MET   227      -9.705   0.942  -8.945  1.00 95.71           S  
ATOM   1786  CE  MET   227      -9.137  -0.163  -7.623  1.00 91.93           C  
ATOM   1787  N   CYS   228     -10.912   5.418  -5.316  1.00 94.19           N  
ATOM   1788  CA  CYS   228     -10.454   6.303  -4.251  1.00 93.86           C  
ATOM   1789  C   CYS   228     -11.562   6.554  -3.235  1.00 92.36           C  
ATOM   1790  CB  CYS   228      -9.969   7.632  -4.829  1.00 92.10           C  
ATOM   1791  O   CYS   228     -11.370   6.343  -2.036  1.00 89.94           O  
ATOM   1792  SG  CYS   228      -8.395   7.513  -5.707  1.00 91.53           S  
ATOM   1793  N   GLU   229     -12.781   6.833  -3.673  1.00 91.27           N  
ATOM   1794  CA  GLU   229     -13.930   7.090  -2.811  1.00 91.32           C  
ATOM   1795  C   GLU   229     -14.294   5.854  -1.992  1.00 90.86           C  
ATOM   1796  CB  GLU   229     -15.134   7.543  -3.641  1.00 89.74           C  
ATOM   1797  O   GLU   229     -14.519   5.948  -0.784  1.00 89.95           O  
ATOM   1798  CG  GLU   229     -14.997   8.949  -4.206  1.00 82.91           C  
ATOM   1799  CD  GLU   229     -16.179   9.369  -5.064  1.00 79.14           C  
ATOM   1800  OE1 GLU   229     -17.199   8.644  -5.090  1.00 80.97           O  
ATOM   1801  OE2 GLU   229     -16.085  10.433  -5.717  1.00 78.42           O  
ATOM   1802  N   VAL   230     -14.349   4.706  -2.635  1.00 93.86           N  
ATOM   1803  CA  VAL   230     -14.717   3.452  -1.985  1.00 93.78           C  
ATOM   1804  C   VAL   230     -13.604   3.018  -1.033  1.00 93.29           C  
ATOM   1805  CB  VAL   230     -14.999   2.339  -3.018  1.00 93.31           C  
ATOM   1806  O   VAL   230     -13.869   2.639   0.110  1.00 92.31           O  
ATOM   1807  CG1 VAL   230     -15.201   0.994  -2.322  1.00 91.92           C  
ATOM   1808  CG2 VAL   230     -16.220   2.694  -3.864  1.00 91.63           C  
ATOM   1809  N   PHE   231     -12.336   3.146  -1.434  1.00 93.30           N  
ATOM   1810  CA  PHE   231     -11.188   2.794  -0.606  1.00 93.15           C  
ATOM   1811  C   PHE   231     -11.121   3.681   0.631  1.00 90.67           C  
ATOM   1812  CB  PHE   231      -9.889   2.912  -1.408  1.00 93.42           C  
ATOM   1813  O   PHE   231     -10.869   3.196   1.736  1.00 88.26           O  
ATOM   1814  CG  PHE   231      -9.579   1.699  -2.244  1.00 94.26           C  
ATOM   1815  CD1 PHE   231     -10.571   0.775  -2.548  1.00 93.23           C  
ATOM   1816  CD2 PHE   231      -8.294   1.483  -2.725  1.00 92.82           C  
ATOM   1817  CE1 PHE   231     -10.287  -0.348  -3.321  1.00 92.81           C  
ATOM   1818  CE2 PHE   231      -8.003   0.362  -3.498  1.00 92.60           C  
ATOM   1819  CZ  PHE   231      -9.001  -0.553  -3.794  1.00 93.01           C  
ATOM   1820  N   ASP   232     -11.441   4.949   0.431  1.00 86.83           N  
ATOM   1821  CA  ASP   232     -11.487   5.860   1.571  1.00 86.03           C  
ATOM   1822  C   ASP   232     -12.568   5.442   2.565  1.00 85.47           C  
ATOM   1823  CB  ASP   232     -11.731   7.295   1.101  1.00 84.20           C  
ATOM   1824  O   ASP   232     -12.336   5.435   3.776  1.00 83.69           O  
ATOM   1825  CG  ASP   232     -10.468   7.982   0.611  1.00 78.36           C  
ATOM   1826  OD1 ASP   232      -9.369   7.402   0.743  1.00 75.35           O  
ATOM   1827  OD2 ASP   232     -10.573   9.114   0.091  1.00 76.29           O  
ATOM   1828  N   LYS   233     -13.663   4.968   2.181  1.00 86.00           N  
ATOM   1829  CA  LYS   233     -14.776   4.532   3.020  1.00 85.50           C  
ATOM   1830  C   LYS   233     -14.492   3.170   3.645  1.00 85.11           C  
ATOM   1831  CB  LYS   233     -16.071   4.477   2.208  1.00 84.19           C  
ATOM   1832  O   LYS   233     -14.775   2.951   4.825  1.00 83.82           O  
ATOM   1833  CG  LYS   233     -16.610   5.843   1.808  1.00 80.01           C  
ATOM   1834  CD  LYS   233     -17.803   5.720   0.869  1.00 78.00           C  
ATOM   1835  CE  LYS   233     -18.299   7.085   0.412  1.00 74.00           C  
ATOM   1836  NZ  LYS   233     -19.372   6.967  -0.620  1.00 72.65           N  
ATOM   1837  N   ILE   234     -13.899   2.273   2.871  1.00 89.91           N  
ATOM   1838  CA  ILE   234     -13.669   0.903   3.318  1.00 89.31           C  
ATOM   1839  C   ILE   234     -12.406   0.844   4.173  1.00 88.16           C  
ATOM   1840  CB  ILE   234     -13.554  -0.069   2.123  1.00 88.84           C  
ATOM   1841  O   ILE   234     -12.405   0.242   5.249  1.00 86.31           O  
ATOM   1842  CG1 ILE   234     -14.908  -0.215   1.419  1.00 87.89           C  
ATOM   1843  CG2 ILE   234     -13.027  -1.431   2.584  1.00 87.71           C  
ATOM   1844  CD1 ILE   234     -14.838  -0.945   0.085  1.00 85.70           C  
ATOM   1845  N   TYR   235     -11.398   1.571   3.765  1.00 87.97           N  
ATOM   1846  CA  TYR   235     -10.089   1.311   4.355  1.00 87.49           C  
ATOM   1847  C   TYR   235      -9.686   2.433   5.304  1.00 84.73           C  
ATOM   1848  CB  TYR   235      -9.029   1.147   3.261  1.00 87.62           C  
ATOM   1849  O   TYR   235      -8.901   2.219   6.231  1.00 81.12           O  
ATOM   1850  CG  TYR   235      -9.248  -0.060   2.381  1.00 90.57           C  
ATOM   1851  CD1 TYR   235      -8.983  -1.345   2.849  1.00 89.54           C  
ATOM   1852  CD2 TYR   235      -9.717   0.083   1.080  1.00 89.34           C  
ATOM   1853  CE1 TYR   235      -9.181  -2.460   2.041  1.00 89.38           C  
ATOM   1854  CE2 TYR   235      -9.919  -1.025   0.263  1.00 88.96           C  
ATOM   1855  OH  TYR   235      -9.846  -3.390  -0.053  1.00 86.23           O  
ATOM   1856  CZ  TYR   235      -9.649  -2.290   0.752  1.00 89.21           C  
ATOM   1857  N   LYS   236     -10.140   3.655   5.080  1.00 81.76           N  
ATOM   1858  CA  LYS   236      -9.876   4.716   6.048  1.00 80.68           C  
ATOM   1859  C   LYS   236     -10.710   4.528   7.312  1.00 80.10           C  
ATOM   1860  CB  LYS   236     -10.158   6.087   5.433  1.00 77.93           C  
ATOM   1861  O   LYS   236     -10.198   4.657   8.426  1.00 76.89           O  
ATOM   1862  CG  LYS   236      -9.084   6.566   4.467  1.00 74.31           C  
ATOM   1863  CD  LYS   236      -9.377   7.971   3.957  1.00 73.01           C  
ATOM   1864  CE  LYS   236      -8.339   8.425   2.940  1.00 69.53           C  
ATOM   1865  NZ  LYS   236      -8.757   9.679   2.244  1.00 67.62           N  
ATOM   1866  N   GLY   237     -11.978   4.334   7.201  1.00 78.09           N  
ATOM   1867  CA  GLY   237     -12.851   4.095   8.339  1.00 77.83           C  
ATOM   1868  C   GLY   237     -12.373   2.966   9.232  1.00 77.50           C  
ATOM   1869  O   GLY   237     -12.744   2.895  10.405  1.00 73.89           O  
ATOM   1870  N   ASN   238     -11.464   2.204   8.728  1.00 81.52           N  
ATOM   1871  CA  ASN   238     -10.925   1.050   9.440  1.00 81.76           C  
ATOM   1872  C   ASN   238      -9.505   1.311   9.934  1.00 82.45           C  
ATOM   1873  CB  ASN   238     -10.957  -0.194   8.549  1.00 76.50           C  
ATOM   1874  O   ASN   238      -8.776   0.374  10.264  1.00 78.40           O  
ATOM   1875  CG  ASN   238     -12.327  -0.839   8.497  1.00 69.33           C  
ATOM   1876  ND2 ASN   238     -12.557  -1.661   7.480  1.00 60.52           N  
ATOM   1877  OD1 ASN   238     -13.173  -0.600   9.363  1.00 62.90           O  
ATOM   1878  N   ARG   239      -9.082   2.548  10.015  1.00 88.91           N  
ATOM   1879  CA  ARG   239      -7.766   2.909  10.532  1.00 90.32           C  
ATOM   1880  C   ARG   239      -7.864   3.435  11.961  1.00 92.31           C  
ATOM   1881  CB  ARG   239      -7.104   3.956   9.634  1.00 88.43           C  
ATOM   1882  O   ARG   239      -8.847   4.085  12.322  1.00 92.75           O  
ATOM   1883  CG  ARG   239      -6.776   3.450   8.238  1.00 85.10           C  
ATOM   1884  CD  ARG   239      -6.055   4.506   7.411  1.00 85.06           C  
ATOM   1885  NE  ARG   239      -4.672   4.679   7.846  1.00 80.71           N  
ATOM   1886  NH1 ARG   239      -3.858   5.193   5.746  1.00 78.07           N  
ATOM   1887  NH2 ARG   239      -2.441   5.133   7.547  1.00 75.60           N  
ATOM   1888  CZ  ARG   239      -3.660   5.001   7.045  1.00 79.38           C  
ATOM   1889  N   HIS   240      -6.854   3.194  12.728  1.00 94.85           N  
ATOM   1890  CA  HIS   240      -6.721   3.822  14.038  1.00 95.69           C  
ATOM   1891  C   HIS   240      -6.630   5.339  13.915  1.00 96.03           C  
ATOM   1892  CB  HIS   240      -5.491   3.280  14.769  1.00 95.58           C  
ATOM   1893  O   HIS   240      -6.105   5.856  12.925  1.00 95.92           O  
ATOM   1894  CG  HIS   240      -5.507   1.795  14.951  1.00 95.43           C  
ATOM   1895  CD2 HIS   240      -4.757   0.822  14.383  1.00 94.32           C  
ATOM   1896  ND1 HIS   240      -6.381   1.160  15.807  1.00 93.47           N  
ATOM   1897  CE1 HIS   240      -6.166  -0.144  15.758  1.00 94.04           C  
ATOM   1898  NE2 HIS   240      -5.186  -0.376  14.902  1.00 94.04           N  
ATOM   1899  N   ILE   241      -7.158   6.036  14.884  1.00 97.24           N  
ATOM   1900  CA  ILE   241      -6.796   7.429  15.125  1.00 97.53           C  
ATOM   1901  C   ILE   241      -5.718   7.503  16.204  1.00 97.92           C  
ATOM   1902  CB  ILE   241      -8.026   8.268  15.538  1.00 97.18           C  
ATOM   1903  O   ILE   241      -5.967   7.166  17.363  1.00 97.85           O  
ATOM   1904  CG1 ILE   241      -9.118   8.178  14.466  1.00 96.01           C  
ATOM   1905  CG2 ILE   241      -7.626   9.725  15.790  1.00 96.15           C  
ATOM   1906  CD1 ILE   241     -10.409   8.897  14.834  1.00 93.99           C  
ATOM   1907  N   ILE   242      -4.550   7.846  15.735  1.00 98.37           N  
ATOM   1908  CA  ILE   242      -3.368   7.801  16.588  1.00 98.44           C  
ATOM   1909  C   ILE   242      -2.979   9.217  17.007  1.00 98.55           C  
ATOM   1910  CB  ILE   242      -2.184   7.108  15.878  1.00 98.29           C  
ATOM   1911  O   ILE   242      -2.556  10.023  16.175  1.00 98.44           O  
ATOM   1912  CG1 ILE   242      -2.589   5.705  15.411  1.00 97.11           C  
ATOM   1913  CG2 ILE   242      -0.962   7.048  16.799  1.00 97.24           C  
ATOM   1914  CD1 ILE   242      -1.555   5.026  14.522  1.00 95.77           C  
ATOM   1915  N   LEU   243      -3.121   9.505  18.280  1.00 98.77           N  
ATOM   1916  CA  LEU   243      -2.817  10.820  18.832  1.00 98.80           C  
ATOM   1917  C   LEU   243      -1.368  10.891  19.301  1.00 98.78           C  
ATOM   1918  CB  LEU   243      -3.758  11.144  19.995  1.00 98.76           C  
ATOM   1919  O   LEU   243      -0.973  10.172  20.221  1.00 98.71           O  
ATOM   1920  CG  LEU   243      -5.256  11.014  19.712  1.00 98.62           C  
ATOM   1921  CD1 LEU   243      -6.065  11.452  20.928  1.00 98.37           C  
ATOM   1922  CD2 LEU   243      -5.641  11.832  18.484  1.00 98.40           C  
ATOM   1923  N   ILE   244      -0.571  11.853  18.734  1.00 98.76           N  
ATOM   1924  CA  ILE   244       0.783  12.167  19.175  1.00 98.76           C  
ATOM   1925  C   ILE   244       0.872  13.642  19.558  1.00 98.73           C  
ATOM   1926  CB  ILE   244       1.825  11.832  18.084  1.00 98.70           C  
ATOM   1927  O   ILE   244      -0.057  14.413  19.305  1.00 98.60           O  
ATOM   1928  CG1 ILE   244       1.635  12.744  16.867  1.00 98.43           C  
ATOM   1929  CG2 ILE   244       1.732  10.356  17.683  1.00 98.46           C  
ATOM   1930  CD1 ILE   244       2.755  12.646  15.840  1.00 97.85           C  
ATOM   1931  N   GLY   245       1.868  14.013  20.234  1.00 98.37           N  
ATOM   1932  CA  GLY   245       2.121  15.378  20.668  1.00 98.31           C  
ATOM   1933  C   GLY   245       2.823  15.457  22.010  1.00 98.23           C  
ATOM   1934  O   GLY   245       2.957  14.449  22.707  1.00 97.87           O  
ATOM   1935  N   PHE   246       3.252  16.657  22.281  1.00 96.72           N  
ATOM   1936  CA  PHE   246       4.001  16.927  23.502  1.00 96.60           C  
ATOM   1937  C   PHE   246       3.168  16.594  24.733  1.00 96.41           C  
ATOM   1938  CB  PHE   246       4.444  18.393  23.549  1.00 96.37           C  
ATOM   1939  O   PHE   246       1.938  16.544  24.663  1.00 95.83           O  
ATOM   1940  CG  PHE   246       5.491  18.677  24.592  1.00 95.19           C  
ATOM   1941  CD1 PHE   246       6.818  18.322  24.380  1.00 92.99           C  
ATOM   1942  CD2 PHE   246       5.148  19.300  25.785  1.00 92.52           C  
ATOM   1943  CE1 PHE   246       7.789  18.584  25.344  1.00 92.03           C  
ATOM   1944  CE2 PHE   246       6.113  19.565  26.753  1.00 91.67           C  
ATOM   1945  CZ  PHE   246       7.433  19.205  26.531  1.00 91.48           C  
ATOM   1946  N   MET   247       3.760  16.238  25.856  1.00 95.16           N  
ATOM   1947  CA  MET   247       3.065  15.994  27.117  1.00 95.13           C  
ATOM   1948  C   MET   247       2.264  17.220  27.543  1.00 95.35           C  
ATOM   1949  CB  MET   247       4.059  15.612  28.215  1.00 93.22           C  
ATOM   1950  O   MET   247       2.730  18.352  27.400  1.00 94.74           O  
ATOM   1951  CG  MET   247       5.059  16.709  28.545  1.00 84.00           C  
ATOM   1952  SD  MET   247       6.193  16.238  29.909  1.00 79.92           S  
ATOM   1953  CE  MET   247       7.298  15.100  29.029  1.00 73.18           C  
ATOM   1954  N   GLY   248       1.063  17.072  27.957  1.00 95.38           N  
ATOM   1955  CA  GLY   248       0.227  18.169  28.417  1.00 95.60           C  
ATOM   1956  C   GLY   248      -0.607  18.789  27.312  1.00 96.08           C  
ATOM   1957  O   GLY   248      -1.473  19.626  27.575  1.00 95.80           O  
ATOM   1958  N   VAL   249      -0.622  18.328  26.060  1.00 97.75           N  
ATOM   1959  CA  VAL   249      -1.389  18.883  24.950  1.00 97.73           C  
ATOM   1960  C   VAL   249      -2.843  18.427  25.048  1.00 97.89           C  
ATOM   1961  CB  VAL   249      -0.792  18.470  23.585  1.00 97.28           C  
ATOM   1962  O   VAL   249      -3.724  18.998  24.399  1.00 97.58           O  
ATOM   1963  CG1 VAL   249      -1.059  16.992  23.304  1.00 89.92           C  
ATOM   1964  CG2 VAL   249      -1.363  19.341  22.468  1.00 90.11           C  
ATOM   1965  N   GLY   250      -3.125  17.360  25.841  1.00 97.33           N  
ATOM   1966  CA  GLY   250      -4.491  16.929  26.097  1.00 97.45           C  
ATOM   1967  C   GLY   250      -4.838  15.615  25.422  1.00 97.83           C  
ATOM   1968  O   GLY   250      -6.015  15.304  25.226  1.00 97.58           O  
ATOM   1969  N   LYS   251      -3.848  14.686  25.087  1.00 98.37           N  
ATOM   1970  CA  LYS   251      -4.022  13.454  24.322  1.00 98.40           C  
ATOM   1971  C   LYS   251      -5.049  12.538  24.982  1.00 98.46           C  
ATOM   1972  CB  LYS   251      -2.687  12.723  24.172  1.00 98.27           C  
ATOM   1973  O   LYS   251      -6.088  12.235  24.392  1.00 98.34           O  
ATOM   1974  CG  LYS   251      -1.696  13.425  23.255  1.00 97.65           C  
ATOM   1975  CD  LYS   251      -0.501  12.535  22.937  1.00 96.68           C  
ATOM   1976  CE  LYS   251       0.277  12.172  24.195  1.00 95.40           C  
ATOM   1977  NZ  LYS   251       1.112  13.313  24.678  1.00 93.40           N  
ATOM   1978  N   SER   252      -4.887  12.205  26.234  1.00 97.39           N  
ATOM   1979  CA  SER   252      -5.766  11.287  26.950  1.00 97.42           C  
ATOM   1980  C   SER   252      -7.178  11.851  27.067  1.00 97.61           C  
ATOM   1981  CB  SER   252      -5.211  10.989  28.344  1.00 96.87           C  
ATOM   1982  O   SER   252      -8.157  11.150  26.801  1.00 97.43           O  
ATOM   1983  OG  SER   252      -3.828  10.687  28.279  1.00 91.49           O  
ATOM   1984  N   THR   253      -7.350  13.123  27.324  1.00 97.80           N  
ATOM   1985  CA  THR   253      -8.647  13.779  27.437  1.00 97.88           C  
ATOM   1986  C   THR   253      -9.358  13.809  26.087  1.00 98.13           C  
ATOM   1987  CB  THR   253      -8.502  15.215  27.975  1.00 97.44           C  
ATOM   1988  O   THR   253     -10.572  13.609  26.014  1.00 98.06           O  
ATOM   1989  CG2 THR   253      -9.857  15.797  28.363  1.00 93.72           C  
ATOM   1990  OG1 THR   253      -7.652  15.202  29.129  1.00 94.24           O  
ATOM   1991  N   ILE   254      -8.633  14.063  25.068  1.00 98.72           N  
ATOM   1992  CA  ILE   254      -9.169  14.116  23.712  1.00 98.77           C  
ATOM   1993  C   ILE   254      -9.429  12.700  23.205  1.00 98.80           C  
ATOM   1994  CB  ILE   254      -8.213  14.862  22.755  1.00 98.68           C  
ATOM   1995  O   ILE   254     -10.424  12.452  22.519  1.00 98.75           O  
ATOM   1996  CG1 ILE   254      -8.179  16.357  23.091  1.00 97.64           C  
ATOM   1997  CG2 ILE   254      -8.624  14.638  21.297  1.00 97.60           C  
ATOM   1998  CD1 ILE   254      -6.967  17.090  22.535  1.00 96.39           C  
ATOM   1999  N   SER   255      -8.591  11.691  23.558  1.00 98.66           N  
ATOM   2000  CA  SER   255      -8.788  10.283  23.229  1.00 98.63           C  
ATOM   2001  C   SER   255     -10.098   9.758  23.805  1.00 98.56           C  
ATOM   2002  CB  SER   255      -7.620   9.443  23.749  1.00 98.27           C  
ATOM   2003  O   SER   255     -10.899   9.152  23.089  1.00 98.33           O  
ATOM   2004  OG  SER   255      -7.722   8.105  23.293  1.00 79.99           O  
ATOM   2005  N   HIS   256     -10.385  10.124  25.052  1.00 98.51           N  
ATOM   2006  CA  HIS   256     -11.625   9.745  25.719  1.00 98.49           C  
ATOM   2007  C   HIS   256     -12.838  10.318  24.993  1.00 98.52           C  
ATOM   2008  CB  HIS   256     -11.615  10.214  27.175  1.00 97.98           C  
ATOM   2009  O   HIS   256     -13.786   9.590  24.690  1.00 98.36           O  
ATOM   2010  CG  HIS   256     -12.796   9.744  27.965  1.00 89.10           C  
ATOM   2011  CD2 HIS   256     -13.859  10.420  28.461  1.00 77.79           C  
ATOM   2012  ND1 HIS   256     -12.970   8.427  28.329  1.00 77.23           N  
ATOM   2013  CE1 HIS   256     -14.094   8.312  29.017  1.00 73.76           C  
ATOM   2014  NE2 HIS   256     -14.652   9.507  29.112  1.00 77.77           N  
ATOM   2015  N   GLU   257     -12.794  11.572  24.542  1.00 98.45           N  
ATOM   2016  CA  GLU   257     -13.888  12.223  23.828  1.00 98.53           C  
ATOM   2017  C   GLU   257     -14.032  11.669  22.414  1.00 98.47           C  
ATOM   2018  CB  GLU   257     -13.673  13.738  23.780  1.00 98.43           C  
ATOM   2019  O   GLU   257     -15.147  11.429  21.946  1.00 98.35           O  
ATOM   2020  CG  GLU   257     -14.783  14.494  23.064  1.00 97.99           C  
ATOM   2021  CD  GLU   257     -16.130  14.383  23.759  1.00 97.29           C  
ATOM   2022  OE1 GLU   257     -16.222  13.689  24.797  1.00 96.56           O  
ATOM   2023  OE2 GLU   257     -17.102  14.993  23.261  1.00 96.35           O  
ATOM   2024  N   LEU   258     -12.951  11.353  21.722  1.00 98.41           N  
ATOM   2025  CA  LEU   258     -12.942  10.701  20.417  1.00 98.44           C  
ATOM   2026  C   LEU   258     -13.537   9.300  20.505  1.00 98.27           C  
ATOM   2027  CB  LEU   258     -11.516  10.629  19.864  1.00 98.42           C  
ATOM   2028  O   LEU   258     -14.359   8.916  19.670  1.00 97.97           O  
ATOM   2029  CG  LEU   258     -10.956  11.919  19.262  1.00 97.96           C  
ATOM   2030  CD1 LEU   258      -9.452  11.794  19.047  1.00 97.22           C  
ATOM   2031  CD2 LEU   258     -11.664  12.249  17.952  1.00 97.22           C  
ATOM   2032  N   SER   259     -13.165   8.544  21.543  1.00 97.77           N  
ATOM   2033  CA  SER   259     -13.692   7.206  21.794  1.00 97.65           C  
ATOM   2034  C   SER   259     -15.210   7.230  21.942  1.00 97.37           C  
ATOM   2035  CB  SER   259     -13.058   6.606  23.050  1.00 97.14           C  
ATOM   2036  O   SER   259     -15.919   6.514  21.232  1.00 96.76           O  
ATOM   2037  OG  SER   259     -13.673   5.373  23.383  1.00 87.94           O  
ATOM   2038  N   ARG   260     -15.691   8.194  22.706  1.00 95.94           N  
ATOM   2039  CA  ARG   260     -17.118   8.384  22.945  1.00 96.12           C  
ATOM   2040  C   ARG   260     -17.841   8.778  21.661  1.00 95.06           C  
ATOM   2041  CB  ARG   260     -17.346   9.447  24.022  1.00 96.46           C  
ATOM   2042  O   ARG   260     -18.901   8.232  21.347  1.00 94.43           O  
ATOM   2043  CG  ARG   260     -18.786   9.540  24.501  1.00 96.72           C  
ATOM   2044  CD  ARG   260     -19.025  10.793  25.332  1.00 95.97           C  
ATOM   2045  NE  ARG   260     -18.935  12.003  24.520  1.00 95.83           N  
ATOM   2046  NH1 ARG   260     -20.952  11.677  23.442  1.00 93.45           N  
ATOM   2047  NH2 ARG   260     -19.670  13.515  22.955  1.00 93.28           N  
ATOM   2048  CZ  ARG   260     -19.852  12.396  23.641  1.00 95.54           C  
ATOM   2049  N   LEU   261     -17.311   9.716  20.852  1.00 97.10           N  
ATOM   2050  CA  LEU   261     -17.952  10.253  19.656  1.00 97.03           C  
ATOM   2051  C   LEU   261     -17.870   9.259  18.502  1.00 95.47           C  
ATOM   2052  CB  LEU   261     -17.304  11.579  19.250  1.00 97.32           C  
ATOM   2053  O   LEU   261     -18.804   9.148  17.705  1.00 93.78           O  
ATOM   2054  CG  LEU   261     -17.610  12.784  20.141  1.00 97.34           C  
ATOM   2055  CD1 LEU   261     -16.888  14.023  19.624  1.00 96.99           C  
ATOM   2056  CD2 LEU   261     -19.114  13.027  20.214  1.00 96.87           C  
ATOM   2057  N   ALA   262     -16.759   8.469  18.402  1.00 95.32           N  
ATOM   2058  CA  ALA   262     -16.498   7.573  17.278  1.00 94.85           C  
ATOM   2059  C   ALA   262     -16.959   6.153  17.591  1.00 93.98           C  
ATOM   2060  CB  ALA   262     -15.012   7.582  16.925  1.00 94.38           C  
ATOM   2061  O   ALA   262     -16.870   5.263  16.741  1.00 91.91           O  
ATOM   2062  N   SER   263     -17.383   5.815  18.775  1.00 95.07           N  
ATOM   2063  CA  SER   263     -17.749   4.504  19.301  1.00 94.76           C  
ATOM   2064  C   SER   263     -16.631   3.490  19.083  1.00 93.90           C  
ATOM   2065  CB  SER   263     -19.037   4.003  18.646  1.00 92.68           C  
ATOM   2066  O   SER   263     -16.879   2.373  18.623  1.00 91.51           O  
ATOM   2067  OG  SER   263     -20.109   4.893  18.900  1.00 85.85           O  
ATOM   2068  N   ARG   264     -15.392   3.904  19.401  1.00 95.86           N  
ATOM   2069  CA  ARG   264     -14.182   3.096  19.284  1.00 96.26           C  
ATOM   2070  C   ARG   264     -13.541   2.869  20.649  1.00 96.53           C  
ATOM   2071  CB  ARG   264     -13.180   3.762  18.338  1.00 95.94           C  
ATOM   2072  O   ARG   264     -13.723   3.671  21.567  1.00 96.19           O  
ATOM   2073  CG  ARG   264     -13.610   3.753  16.880  1.00 94.36           C  
ATOM   2074  CD  ARG   264     -12.552   4.371  15.976  1.00 92.11           C  
ATOM   2075  NE  ARG   264     -13.017   4.478  14.596  1.00 91.37           N  
ATOM   2076  NH1 ARG   264     -10.916   4.815  13.696  1.00 87.16           N  
ATOM   2077  NH2 ARG   264     -12.758   4.766  12.333  1.00 85.99           N  
ATOM   2078  CZ  ARG   264     -12.229   4.686  13.545  1.00 90.49           C  
ATOM   2079  N   ILE   265     -12.790   1.730  20.751  1.00 96.78           N  
ATOM   2080  CA  ILE   265     -11.993   1.490  21.949  1.00 97.03           C  
ATOM   2081  C   ILE   265     -10.867   2.517  22.034  1.00 97.66           C  
ATOM   2082  CB  ILE   265     -11.415   0.057  21.965  1.00 95.34           C  
ATOM   2083  O   ILE   265     -10.275   2.885  21.016  1.00 97.54           O  
ATOM   2084  CG1 ILE   265     -10.482  -0.155  20.767  1.00 77.86           C  
ATOM   2085  CG2 ILE   265     -12.541  -0.980  21.973  1.00 77.68           C  
ATOM   2086  CD1 ILE   265      -9.709  -1.466  20.810  1.00 73.40           C  
ATOM   2087  N   GLU   266     -10.617   2.976  23.247  1.00 98.04           N  
ATOM   2088  CA  GLU   266      -9.458   3.791  23.596  1.00 98.07           C  
ATOM   2089  C   GLU   266      -8.309   2.926  24.107  1.00 97.96           C  
ATOM   2090  CB  GLU   266      -9.834   4.840  24.646  1.00 97.47           C  
ATOM   2091  O   GLU   266      -8.523   2.005  24.899  1.00 97.65           O  
ATOM   2092  CG  GLU   266      -8.671   5.721  25.079  1.00 92.61           C  
ATOM   2093  CD  GLU   266      -9.060   6.760  26.118  1.00 88.27           C  
ATOM   2094  OE1 GLU   266     -10.163   6.652  26.701  1.00 89.04           O  
ATOM   2095  OE2 GLU   266      -8.256   7.690  26.351  1.00 87.81           O  
ATOM   2096  N   ILE   267      -7.148   3.238  23.621  1.00 98.30           N  
ATOM   2097  CA  ILE   267      -5.912   2.622  24.091  1.00 98.34           C  
ATOM   2098  C   ILE   267      -4.893   3.707  24.433  1.00 98.41           C  
ATOM   2099  CB  ILE   267      -5.329   1.651  23.040  1.00 98.13           C  
ATOM   2100  O   ILE   267      -4.496   4.489  23.567  1.00 98.26           O  
ATOM   2101  CG1 ILE   267      -6.332   0.534  22.731  1.00 97.07           C  
ATOM   2102  CG2 ILE   267      -3.995   1.073  23.520  1.00 97.13           C  
ATOM   2103  CD1 ILE   267      -5.884  -0.412  21.625  1.00 95.04           C  
ATOM   2104  N   ASP   268      -4.477   3.776  25.682  1.00 97.82           N  
ATOM   2105  CA  ASP   268      -3.294   4.516  26.110  1.00 97.88           C  
ATOM   2106  C   ASP   268      -2.053   3.627  26.089  1.00 97.95           C  
ATOM   2107  CB  ASP   268      -3.502   5.096  27.511  1.00 97.54           C  
ATOM   2108  O   ASP   268      -2.015   2.589  26.753  1.00 97.74           O  
ATOM   2109  CG  ASP   268      -2.412   6.074  27.916  1.00 96.27           C  
ATOM   2110  OD1 ASP   268      -1.248   5.653  28.085  1.00 95.14           O  
ATOM   2111  OD2 ASP   268      -2.722   7.275  28.069  1.00 94.18           O  
ATOM   2112  N   THR   269      -1.036   4.008  25.333  1.00 98.20           N  
ATOM   2113  CA  THR   269       0.120   3.163  25.054  1.00 98.17           C  
ATOM   2114  C   THR   269       1.012   3.043  26.287  1.00 98.01           C  
ATOM   2115  CB  THR   269       0.943   3.712  23.874  1.00 98.03           C  
ATOM   2116  O   THR   269       1.641   2.005  26.506  1.00 97.53           O  
ATOM   2117  CG2 THR   269       0.134   3.689  22.582  1.00 97.37           C  
ATOM   2118  OG1 THR   269       1.332   5.062  24.157  1.00 97.23           O  
ATOM   2119  N   ASP   270       1.083   4.068  27.085  1.00 96.44           N  
ATOM   2120  CA  ASP   270       1.845   4.038  28.329  1.00 96.41           C  
ATOM   2121  C   ASP   270       1.219   3.073  29.333  1.00 96.43           C  
ATOM   2122  CB  ASP   270       1.940   5.440  28.935  1.00 95.99           C  
ATOM   2123  O   ASP   270       1.890   2.170  29.837  1.00 96.01           O  
ATOM   2124  CG  ASP   270       2.794   6.386  28.109  1.00 94.81           C  
ATOM   2125  OD1 ASP   270       3.471   5.929  27.163  1.00 93.30           O  
ATOM   2126  OD2 ASP   270       2.792   7.599  28.409  1.00 93.00           O  
ATOM   2127  N   GLN   271      -0.093   3.140  29.526  1.00 96.97           N  
ATOM   2128  CA  GLN   271      -0.838   2.226  30.385  1.00 96.86           C  
ATOM   2129  C   GLN   271      -0.747   0.792  29.872  1.00 97.03           C  
ATOM   2130  CB  GLN   271      -2.303   2.656  30.483  1.00 95.91           C  
ATOM   2131  O   GLN   271      -0.503  -0.136  30.647  1.00 96.68           O  
ATOM   2132  CG  GLN   271      -3.135   1.793  31.422  1.00 87.85           C  
ATOM   2133  CD  GLN   271      -4.584   2.237  31.497  1.00 81.88           C  
ATOM   2134  NE2 GLN   271      -5.427   1.408  32.105  1.00 78.56           N  
ATOM   2135  OE1 GLN   271      -4.943   3.315  31.014  1.00 83.01           O  
ATOM   2136  N   TRP   272      -0.864   0.590  28.603  1.00 97.73           N  
ATOM   2137  CA  TRP   272      -0.783  -0.736  28.000  1.00 97.82           C  
ATOM   2138  C   TRP   272       0.573  -1.378  28.277  1.00 97.68           C  
ATOM   2139  CB  TRP   272      -1.026  -0.657  26.490  1.00 97.38           C  
ATOM   2140  O   TRP   272       0.647  -2.552  28.645  1.00 96.94           O  
ATOM   2141  CG  TRP   272      -1.012  -1.988  25.801  1.00 92.12           C  
ATOM   2142  CD1 TRP   272      -0.000  -2.908  25.804  1.00 83.84           C  
ATOM   2143  CD2 TRP   272      -2.060  -2.547  25.002  1.00 84.17           C  
ATOM   2144  CE2 TRP   272      -1.614  -3.810  24.553  1.00 83.60           C  
ATOM   2145  CE3 TRP   272      -3.334  -2.103  24.624  1.00 77.15           C  
ATOM   2146  NE1 TRP   272      -0.356  -4.005  25.055  1.00 82.42           N  
ATOM   2147  CH2 TRP   272      -3.641  -4.175  23.386  1.00 83.95           C  
ATOM   2148  CZ2 TRP   272      -2.399  -4.634  23.742  1.00 83.22           C  
ATOM   2149  CZ3 TRP   272      -4.113  -2.924  23.817  1.00 82.61           C  
ATOM   2150  N   ILE   273       1.704  -0.640  28.203  1.00 97.76           N  
ATOM   2151  CA  ILE   273       3.048  -1.132  28.485  1.00 97.82           C  
ATOM   2152  C   ILE   273       3.191  -1.418  29.978  1.00 97.77           C  
ATOM   2153  CB  ILE   273       4.127  -0.126  28.026  1.00 97.68           C  
ATOM   2154  O   ILE   273       3.717  -2.463  30.369  1.00 97.49           O  
ATOM   2155  CG1 ILE   273       4.209  -0.091  26.496  1.00 97.30           C  
ATOM   2156  CG2 ILE   273       5.486  -0.473  28.640  1.00 97.36           C  
ATOM   2157  CD1 ILE   273       5.039   1.060  25.946  1.00 96.39           C  
ATOM   2158  N   GLU   274       2.652  -0.579  30.862  1.00 96.94           N  
ATOM   2159  CA  GLU   274       2.704  -0.799  32.304  1.00 97.00           C  
ATOM   2160  C   GLU   274       1.937  -2.058  32.698  1.00 96.95           C  
ATOM   2161  CB  GLU   274       2.147   0.413  33.054  1.00 96.75           C  
ATOM   2162  O   GLU   274       2.439  -2.882  33.466  1.00 96.65           O  
ATOM   2163  CG  GLU   274       3.006   1.663  32.928  1.00 95.85           C  
ATOM   2164  CD  GLU   274       2.573   2.785  33.857  1.00 94.96           C  
ATOM   2165  OE1 GLU   274       1.351   2.970  34.058  1.00 93.83           O  
ATOM   2166  OE2 GLU   274       3.463   3.486  34.389  1.00 93.91           O  
ATOM   2167  N   GLU   275       0.760  -2.302  32.126  1.00 97.70           N  
ATOM   2168  CA  GLU   275      -0.065  -3.482  32.366  1.00 97.69           C  
ATOM   2169  C   GLU   275       0.622  -4.748  31.862  1.00 97.54           C  
ATOM   2170  CB  GLU   275      -1.435  -3.326  31.700  1.00 97.52           C  
ATOM   2171  O   GLU   275       0.674  -5.756  32.570  1.00 97.19           O  
ATOM   2172  CG  GLU   275      -2.366  -2.366  32.425  1.00 96.17           C  
ATOM   2173  CD  GLU   275      -3.684  -2.145  31.700  1.00 94.03           C  
ATOM   2174  OE1 GLU   275      -3.916  -2.790  30.652  1.00 94.56           O  
ATOM   2175  OE2 GLU   275      -4.492  -1.321  32.184  1.00 94.11           O  
ATOM   2176  N   LYS   276       1.279  -4.681  30.770  1.00 97.53           N  
ATOM   2177  CA  LYS   276       1.929  -5.825  30.138  1.00 97.34           C  
ATOM   2178  C   LYS   276       3.222  -6.191  30.861  1.00 97.00           C  
ATOM   2179  CB  LYS   276       2.218  -5.533  28.665  1.00 96.80           C  
ATOM   2180  O   LYS   276       3.517  -7.372  31.055  1.00 96.19           O  
ATOM   2181  CG  LYS   276       2.752  -6.728  27.890  1.00 91.67           C  
ATOM   2182  CD  LYS   276       2.784  -6.454  26.392  1.00 85.03           C  
ATOM   2183  CE  LYS   276       3.295  -7.658  25.613  1.00 82.46           C  
ATOM   2184  NZ  LYS   276       3.249  -7.424  24.138  1.00 82.53           N  
ATOM   2185  N   GLU   277       3.986  -5.243  31.260  1.00 97.46           N  
ATOM   2186  CA  GLU   277       5.268  -5.442  31.929  1.00 97.45           C  
ATOM   2187  C   GLU   277       5.082  -5.645  33.430  1.00 96.97           C  
ATOM   2188  CB  GLU   277       6.200  -4.255  31.671  1.00 97.40           C  
ATOM   2189  O   GLU   277       6.011  -6.063  34.125  1.00 96.14           O  
ATOM   2190  CG  GLU   277       6.737  -4.193  30.248  1.00 97.11           C  
ATOM   2191  CD  GLU   277       7.664  -5.349  29.906  1.00 96.06           C  
ATOM   2192  OE1 GLU   277       8.703  -5.514  30.585  1.00 95.07           O  
ATOM   2193  OE2 GLU   277       7.350  -6.094  28.951  1.00 94.65           O  
ATOM   2194  N   GLY   278       3.881  -5.286  33.959  1.00 97.63           N  
ATOM   2195  CA  GLY   278       3.567  -5.424  35.373  1.00 97.69           C  
ATOM   2196  C   GLY   278       4.321  -4.443  36.250  1.00 97.39           C  
ATOM   2197  O   GLY   278       4.542  -4.704  37.435  1.00 96.81           O  
ATOM   2198  N   ARG   279       4.713  -3.281  35.766  1.00 97.47           N  
ATOM   2199  CA  ARG   279       5.475  -2.280  36.505  1.00 97.44           C  
ATOM   2200  C   ARG   279       5.385  -0.915  35.830  1.00 97.39           C  
ATOM   2201  CB  ARG   279       6.940  -2.705  36.633  1.00 97.01           C  
ATOM   2202  O   ARG   279       5.159  -0.828  34.622  1.00 97.00           O  
ATOM   2203  CG  ARG   279       7.630  -2.947  35.300  1.00 95.82           C  
ATOM   2204  CD  ARG   279       9.024  -3.530  35.484  1.00 94.80           C  
ATOM   2205  NE  ARG   279       9.664  -3.812  34.202  1.00 92.73           N  
ATOM   2206  NH1 ARG   279      11.719  -4.348  35.111  1.00 89.57           N  
ATOM   2207  NH2 ARG   279      11.409  -4.425  32.841  1.00 88.43           N  
ATOM   2208  CZ  ARG   279      10.929  -4.194  34.054  1.00 89.88           C  
ATOM   2209  N   ALA   280       5.660   0.153  36.563  1.00 95.03           N  
ATOM   2210  CA  ALA   280       5.597   1.534  36.092  1.00 95.39           C  
ATOM   2211  C   ALA   280       6.707   1.821  35.085  1.00 95.79           C  
ATOM   2212  CB  ALA   280       5.687   2.503  37.269  1.00 94.72           C  
ATOM   2213  O   ALA   280       7.818   1.300  35.211  1.00 95.62           O  
ATOM   2214  N   ILE   281       6.490   2.722  34.131  1.00 94.25           N  
ATOM   2215  CA  ILE   281       7.414   3.156  33.089  1.00 94.62           C  
ATOM   2216  C   ILE   281       8.693   3.697  33.724  1.00 94.35           C  
ATOM   2217  CB  ILE   281       6.775   4.226  32.176  1.00 94.16           C  
ATOM   2218  O   ILE   281       9.791   3.478  33.208  1.00 93.67           O  
ATOM   2219  CG1 ILE   281       5.738   3.585  31.247  1.00 92.67           C  
ATOM   2220  CG2 ILE   281       7.851   4.961  31.371  1.00 92.49           C  
ATOM   2221  CD1 ILE   281       4.922   4.589  30.443  1.00 91.38           C  
ATOM   2222  N   SER   282       8.632   4.313  34.926  1.00 92.78           N  
ATOM   2223  CA  SER   282       9.780   4.819  35.672  1.00 92.87           C  
ATOM   2224  C   SER   282      10.700   3.684  36.107  1.00 93.12           C  
ATOM   2225  CB  SER   282       9.318   5.610  36.896  1.00 92.01           C  
ATOM   2226  O   SER   282      11.925   3.811  36.042  1.00 92.75           O  
ATOM   2227  OG  SER   282       8.351   4.879  37.631  1.00 90.35           O  
ATOM   2228  N   ASP   283      10.100   2.579  36.533  1.00 94.95           N  
ATOM   2229  CA  ASP   283      10.845   1.398  36.955  1.00 95.51           C  
ATOM   2230  C   ASP   283      11.487   0.697  35.760  1.00 95.98           C  
ATOM   2231  CB  ASP   283       9.931   0.426  37.706  1.00 94.95           C  
ATOM   2232  O   ASP   283      12.609   0.195  35.857  1.00 95.98           O  
ATOM   2233  CG  ASP   283       9.458   0.970  39.042  1.00 92.31           C  
ATOM   2234  OD1 ASP   283      10.121   1.867  39.605  1.00 91.42           O  
ATOM   2235  OD2 ASP   283       8.413   0.495  39.538  1.00 92.54           O  
ATOM   2236  N   ILE   284      10.781   0.666  34.529  1.00 96.52           N  
ATOM   2237  CA  ILE   284      11.328   0.153  33.278  1.00 96.76           C  
ATOM   2238  C   ILE   284      12.546   0.978  32.870  1.00 96.72           C  
ATOM   2239  CB  ILE   284      10.271   0.165  32.151  1.00 96.63           C  
ATOM   2240  O   ILE   284      13.628   0.430  32.642  1.00 96.33           O  
ATOM   2241  CG1 ILE   284       9.093  -0.746  32.514  1.00 96.08           C  
ATOM   2242  CG2 ILE   284      10.897  -0.255  30.818  1.00 96.13           C  
ATOM   2243  CD1 ILE   284       7.912  -0.642  31.559  1.00 95.46           C  
ATOM   2244  N   PHE   285      12.505   2.283  32.949  1.00 94.63           N  
ATOM   2245  CA  PHE   285      13.607   3.176  32.611  1.00 94.82           C  
ATOM   2246  C   PHE   285      14.765   3.002  33.587  1.00 94.65           C  
ATOM   2247  CB  PHE   285      13.138   4.634  32.609  1.00 93.72           C  
ATOM   2248  O   PHE   285      15.923   2.914  33.174  1.00 93.91           O  
ATOM   2249  CG  PHE   285      12.605   5.099  31.281  1.00 90.43           C  
ATOM   2250  CD1 PHE   285      13.470   5.407  30.238  1.00 86.20           C  
ATOM   2251  CD2 PHE   285      11.237   5.228  31.074  1.00 86.20           C  
ATOM   2252  CE1 PHE   285      12.980   5.837  29.007  1.00 86.24           C  
ATOM   2253  CE2 PHE   285      10.740   5.657  29.847  1.00 85.66           C  
ATOM   2254  CZ  PHE   285      11.613   5.962  28.815  1.00 84.86           C  
ATOM   2255  N   ALA   286      14.479   2.891  34.875  1.00 94.72           N  
ATOM   2256  CA  ALA   286      15.504   2.811  35.912  1.00 94.86           C  
ATOM   2257  C   ALA   286      16.260   1.488  35.835  1.00 95.09           C  
ATOM   2258  CB  ALA   286      14.877   2.982  37.294  1.00 94.18           C  
ATOM   2259  O   ALA   286      17.457   1.432  36.129  1.00 94.91           O  
ATOM   2260  N   LYS   287      15.682   0.361  35.421  1.00 97.64           N  
ATOM   2261  CA  LYS   287      16.264  -0.978  35.458  1.00 97.62           C  
ATOM   2262  C   LYS   287      16.863  -1.355  34.106  1.00 97.63           C  
ATOM   2263  CB  LYS   287      15.212  -2.009  35.871  1.00 96.90           C  
ATOM   2264  O   LYS   287      17.955  -1.922  34.042  1.00 97.40           O  
ATOM   2265  CG  LYS   287      14.805  -1.926  37.335  1.00 91.14           C  
ATOM   2266  CD  LYS   287      13.783  -2.997  37.692  1.00 86.00           C  
ATOM   2267  CE  LYS   287      13.391  -2.929  39.162  1.00 81.22           C  
ATOM   2268  NZ  LYS   287      12.351  -3.944  39.506  1.00 82.22           N  
ATOM   2269  N   GLU   288      16.152  -1.006  32.952  1.00 97.75           N  
ATOM   2270  CA  GLU   288      16.471  -1.542  31.632  1.00 97.71           C  
ATOM   2271  C   GLU   288      16.899  -0.434  30.674  1.00 97.52           C  
ATOM   2272  CB  GLU   288      15.274  -2.302  31.056  1.00 97.20           C  
ATOM   2273  O   GLU   288      17.456  -0.708  29.609  1.00 96.90           O  
ATOM   2274  CG  GLU   288      14.766  -3.422  31.954  1.00 94.58           C  
ATOM   2275  CD  GLU   288      15.783  -4.533  32.160  1.00 90.48           C  
ATOM   2276  OE1 GLU   288      16.856  -4.502  31.515  1.00 90.67           O  
ATOM   2277  OE2 GLU   288      15.505  -5.442  32.974  1.00 89.46           O  
ATOM   2278  N   GLY   289      16.600   0.860  31.017  1.00 96.56           N  
ATOM   2279  CA  GLY   289      17.005   2.012  30.227  1.00 96.63           C  
ATOM   2280  C   GLY   289      15.987   2.399  29.171  1.00 96.55           C  
ATOM   2281  O   GLY   289      15.025   1.666  28.930  1.00 96.11           O  
ATOM   2282  N   GLU   290      16.128   3.541  28.519  1.00 95.28           N  
ATOM   2283  CA  GLU   290      15.231   4.119  27.523  1.00 95.74           C  
ATOM   2284  C   GLU   290      15.169   3.255  26.267  1.00 95.98           C  
ATOM   2285  CB  GLU   290      15.672   5.540  27.163  1.00 95.08           C  
ATOM   2286  O   GLU   290      14.099   3.077  25.681  1.00 95.81           O  
ATOM   2287  CG  GLU   290      14.770   6.226  26.147  1.00 93.77           C  
ATOM   2288  CD  GLU   290      15.088   7.700  25.960  1.00 92.91           C  
ATOM   2289  OE1 GLU   290      16.072   8.190  26.561  1.00 91.39           O  
ATOM   2290  OE2 GLU   290      14.348   8.372  25.208  1.00 91.97           O  
ATOM   2291  N   THR   291      16.253   2.613  25.803  1.00 96.80           N  
ATOM   2292  CA  THR   291      16.294   1.810  24.586  1.00 97.16           C  
ATOM   2293  C   THR   291      15.328   0.633  24.682  1.00 97.43           C  
ATOM   2294  CB  THR   291      17.716   1.290  24.308  1.00 96.78           C  
ATOM   2295  O   THR   291      14.490   0.437  23.800  1.00 97.43           O  
ATOM   2296  CG2 THR   291      17.764   0.484  23.014  1.00 95.75           C  
ATOM   2297  OG1 THR   291      18.613   2.402  24.199  1.00 96.35           O  
ATOM   2298  N   TYR   292      15.369  -0.086  25.794  1.00 97.23           N  
ATOM   2299  CA  TYR   292      14.467  -1.206  26.034  1.00 97.50           C  
ATOM   2300  C   TYR   292      13.012  -0.753  25.994  1.00 97.46           C  
ATOM   2301  CB  TYR   292      14.772  -1.864  27.383  1.00 97.54           C  
ATOM   2302  O   TYR   292      12.184  -1.362  25.313  1.00 97.28           O  
ATOM   2303  CG  TYR   292      13.826  -2.984  27.740  1.00 97.72           C  
ATOM   2304  CD1 TYR   292      13.964  -4.247  27.169  1.00 97.59           C  
ATOM   2305  CD2 TYR   292      12.791  -2.782  28.648  1.00 97.56           C  
ATOM   2306  CE1 TYR   292      13.093  -5.282  27.494  1.00 97.06           C  
ATOM   2307  CE2 TYR   292      11.915  -3.809  28.980  1.00 97.08           C  
ATOM   2308  OH  TYR   292      11.208  -6.075  28.724  1.00 96.09           O  
ATOM   2309  CZ  TYR   292      12.073  -5.054  28.399  1.00 96.77           C  
ATOM   2310  N   PHE   293      12.637   0.356  26.647  1.00 97.03           N  
ATOM   2311  CA  PHE   293      11.292   0.919  26.624  1.00 97.34           C  
ATOM   2312  C   PHE   293      10.880   1.280  25.202  1.00 97.30           C  
ATOM   2313  CB  PHE   293      11.210   2.156  27.524  1.00 97.32           C  
ATOM   2314  O   PHE   293       9.739   1.040  24.801  1.00 97.04           O  
ATOM   2315  CG  PHE   293       9.886   2.868  27.458  1.00 97.15           C  
ATOM   2316  CD1 PHE   293       8.758   2.325  28.061  1.00 96.48           C  
ATOM   2317  CD2 PHE   293       9.770   4.082  26.793  1.00 96.34           C  
ATOM   2318  CE1 PHE   293       7.531   2.982  28.002  1.00 95.85           C  
ATOM   2319  CE2 PHE   293       8.547   4.744  26.729  1.00 95.85           C  
ATOM   2320  CZ  PHE   293       7.429   4.192  27.334  1.00 95.60           C  
ATOM   2321  N   ARG   294      11.858   1.803  24.363  1.00 97.64           N  
ATOM   2322  CA  ARG   294      11.583   2.137  22.969  1.00 97.65           C  
ATOM   2323  C   ARG   294      11.383   0.878  22.133  1.00 97.73           C  
ATOM   2324  CB  ARG   294      12.718   2.980  22.384  1.00 97.02           C  
ATOM   2325  O   ARG   294      10.642   0.891  21.148  1.00 97.43           O  
ATOM   2326  CG  ARG   294      12.872   4.345  23.037  1.00 94.31           C  
ATOM   2327  CD  ARG   294      11.567   5.129  23.019  1.00 91.39           C  
ATOM   2328  NE  ARG   294      11.647   6.329  23.847  1.00 89.51           N  
ATOM   2329  NH1 ARG   294       9.389   6.400  24.327  1.00 86.06           N  
ATOM   2330  NH2 ARG   294      10.797   7.994  25.180  1.00 84.83           N  
ATOM   2331  CZ  ARG   294      10.611   6.905  24.449  1.00 86.28           C  
ATOM   2332  N   ASP   295      11.981  -0.217  22.492  1.00 97.60           N  
ATOM   2333  CA  ASP   295      11.782  -1.503  21.830  1.00 97.74           C  
ATOM   2334  C   ASP   295      10.428  -2.104  22.196  1.00 97.67           C  
ATOM   2335  CB  ASP   295      12.906  -2.474  22.197  1.00 97.60           C  
ATOM   2336  O   ASP   295       9.717  -2.619  21.330  1.00 97.50           O  
ATOM   2337  CG  ASP   295      14.245  -2.086  21.596  1.00 97.24           C  
ATOM   2338  OD1 ASP   295      14.269  -1.400  20.551  1.00 96.87           O  
ATOM   2339  OD2 ASP   295      15.286  -2.473  22.170  1.00 96.41           O  
ATOM   2340  N   LEU   296       9.950  -1.901  23.415  1.00 97.50           N  
ATOM   2341  CA  LEU   296       8.600  -2.259  23.837  1.00 97.75           C  
ATOM   2342  C   LEU   296       7.559  -1.452  23.069  1.00 97.68           C  
ATOM   2343  CB  LEU   296       8.431  -2.031  25.342  1.00 97.69           C  
ATOM   2344  O   LEU   296       6.610  -2.018  22.521  1.00 97.50           O  
ATOM   2345  CG  LEU   296       9.247  -2.942  26.261  1.00 97.32           C  
ATOM   2346  CD1 LEU   296       9.031  -2.553  27.720  1.00 96.67           C  
ATOM   2347  CD2 LEU   296       8.877  -4.403  26.031  1.00 96.64           C  
ATOM   2348  N   GLU   297       7.728  -0.120  22.887  1.00 98.18           N  
ATOM   2349  CA  GLU   297       6.862   0.727  22.073  1.00 98.25           C  
ATOM   2350  C   GLU   297       6.773   0.210  20.640  1.00 98.19           C  
ATOM   2351  CB  GLU   297       7.362   2.174  22.081  1.00 98.11           C  
ATOM   2352  O   GLU   297       5.681   0.107  20.078  1.00 97.99           O  
ATOM   2353  CG  GLU   297       7.134   2.896  23.400  1.00 97.38           C  
ATOM   2354  CD  GLU   297       7.564   4.354  23.368  1.00 96.20           C  
ATOM   2355  OE1 GLU   297       8.590   4.671  22.724  1.00 95.33           O  
ATOM   2356  OE2 GLU   297       6.869   5.187  23.992  1.00 95.30           O  
ATOM   2357  N   THR   298       7.856  -0.165  20.054  1.00 97.52           N  
ATOM   2358  CA  THR   298       7.929  -0.638  18.677  1.00 97.55           C  
ATOM   2359  C   THR   298       7.195  -1.967  18.521  1.00 96.98           C  
ATOM   2360  CB  THR   298       9.391  -0.800  18.219  1.00 97.31           C  
ATOM   2361  O   THR   298       6.460  -2.166  17.551  1.00 96.38           O  
ATOM   2362  CG2 THR   298       9.465  -1.226  16.756  1.00 96.66           C  
ATOM   2363  OG1 THR   298      10.076   0.448  18.377  1.00 96.93           O  
ATOM   2364  N   SER   299       7.393  -2.900  19.409  1.00 95.92           N  
ATOM   2365  CA  SER   299       6.703  -4.185  19.432  1.00 95.95           C  
ATOM   2366  C   SER   299       5.203  -4.005  19.640  1.00 95.84           C  
ATOM   2367  CB  SER   299       7.275  -5.081  20.532  1.00 94.43           C  
ATOM   2368  O   SER   299       4.396  -4.651  18.969  1.00 95.30           O  
ATOM   2369  OG  SER   299       6.774  -6.402  20.415  1.00 80.75           O  
ATOM   2370  N   MET   300       4.786  -3.091  20.488  1.00 97.45           N  
ATOM   2371  CA  MET   300       3.392  -2.754  20.762  1.00 97.49           C  
ATOM   2372  C   MET   300       2.707  -2.216  19.511  1.00 97.21           C  
ATOM   2373  CB  MET   300       3.298  -1.727  21.892  1.00 96.99           C  
ATOM   2374  O   MET   300       1.557  -2.560  19.231  1.00 96.61           O  
ATOM   2375  CG  MET   300       1.875  -1.306  22.221  1.00 93.10           C  
ATOM   2376  SD  MET   300       1.813   0.108  23.389  1.00 92.43           S  
ATOM   2377  CE  MET   300       2.415   1.439  22.312  1.00 84.36           C  
ATOM   2378  N   ILE   301       3.314  -1.392  18.714  1.00 96.87           N  
ATOM   2379  CA  ILE   301       2.722  -0.867  17.488  1.00 96.78           C  
ATOM   2380  C   ILE   301       2.392  -2.019  16.540  1.00 95.35           C  
ATOM   2381  CB  ILE   301       3.662   0.144  16.795  1.00 96.96           C  
ATOM   2382  O   ILE   301       1.363  -1.997  15.862  1.00 93.91           O  
ATOM   2383  CG1 ILE   301       3.842   1.391  17.668  1.00 97.27           C  
ATOM   2384  CG2 ILE   301       3.126   0.518  15.409  1.00 97.27           C  
ATOM   2385  CD1 ILE   301       5.025   2.262  17.268  1.00 96.69           C  
ATOM   2386  N   ASP   302       3.190  -3.117  16.475  1.00 91.39           N  
ATOM   2387  CA  ASP   302       2.901  -4.293  15.661  1.00 91.15           C  
ATOM   2388  C   ASP   302       1.661  -5.024  16.172  1.00 89.68           C  
ATOM   2389  CB  ASP   302       4.101  -5.242  15.644  1.00 90.56           C  
ATOM   2390  O   ASP   302       0.782  -5.389  15.388  1.00 88.51           O  
ATOM   2391  CG  ASP   302       5.296  -4.675  14.897  1.00 90.03           C  
ATOM   2392  OD1 ASP   302       5.102  -3.973  13.881  1.00 90.81           O  
ATOM   2393  OD2 ASP   302       6.440  -4.935  15.327  1.00 89.66           O  
ATOM   2394  N   GLU   303       1.462  -5.056  17.453  1.00 92.64           N  
ATOM   2395  CA  GLU   303       0.283  -5.647  18.078  1.00 93.22           C  
ATOM   2396  C   GLU   303      -0.958  -4.793  17.835  1.00 93.14           C  
ATOM   2397  CB  GLU   303       0.507  -5.835  19.581  1.00 93.16           C  
ATOM   2398  O   GLU   303      -2.015  -5.312  17.471  1.00 92.89           O  
ATOM   2399  CG  GLU   303       1.574  -6.866  19.920  1.00 91.98           C  
ATOM   2400  CD  GLU   303       1.845  -6.980  21.411  1.00 90.08           C  
ATOM   2401  OE1 GLU   303       0.887  -6.890  22.211  1.00 91.71           O  
ATOM   2402  OE2 GLU   303       3.027  -7.159  21.783  1.00 91.97           O  
ATOM   2403  N   LEU   304      -0.858  -3.477  17.934  1.00 94.77           N  
ATOM   2404  CA  LEU   304      -1.932  -2.526  17.668  1.00 94.58           C  
ATOM   2405  C   LEU   304      -2.410  -2.637  16.224  1.00 92.26           C  
ATOM   2406  CB  LEU   304      -1.465  -1.097  17.955  1.00 95.30           C  
ATOM   2407  O   LEU   304      -3.599  -2.470  15.945  1.00 90.12           O  
ATOM   2408  CG  LEU   304      -1.285  -0.726  19.428  1.00 96.23           C  
ATOM   2409  CD1 LEU   304      -0.648   0.654  19.553  1.00 95.78           C  
ATOM   2410  CD2 LEU   304      -2.623  -0.771  20.158  1.00 95.46           C  
ATOM   2411  N   GLY   305      -1.554  -3.010  15.292  1.00 90.51           N  
ATOM   2412  CA  GLY   305      -1.898  -3.231  13.896  1.00 89.24           C  
ATOM   2413  C   GLY   305      -2.809  -4.426  13.688  1.00 86.71           C  
ATOM   2414  O   GLY   305      -3.462  -4.542  12.648  1.00 83.06           O  
ATOM   2415  N   MET   306      -2.944  -5.292  14.683  1.00 81.73           N  
ATOM   2416  CA  MET   306      -3.683  -6.547  14.571  1.00 82.26           C  
ATOM   2417  C   MET   306      -5.062  -6.425  15.211  1.00 81.51           C  
ATOM   2418  CB  MET   306      -2.903  -7.690  15.222  1.00 79.18           C  
ATOM   2419  O   MET   306      -5.905  -7.309  15.051  1.00 79.66           O  
ATOM   2420  CG  MET   306      -1.568  -7.979  14.556  1.00 73.61           C  
ATOM   2421  SD  MET   306      -1.746  -8.410  12.781  1.00 76.26           S  
ATOM   2422  CE  MET   306      -2.471 -10.067  12.926  1.00 64.59           C  
ATOM   2423  N   ILE   307      -5.313  -5.307  15.963  1.00 89.24           N  
ATOM   2424  CA  ILE   307      -6.592  -5.179  16.653  1.00 89.25           C  
ATOM   2425  C   ILE   307      -7.544  -4.324  15.820  1.00 88.34           C  
ATOM   2426  CB  ILE   307      -6.416  -4.568  18.061  1.00 89.06           C  
ATOM   2427  O   ILE   307      -7.131  -3.699  14.840  1.00 85.47           O  
ATOM   2428  CG1 ILE   307      -5.943  -3.114  17.957  1.00 90.26           C  
ATOM   2429  CG2 ILE   307      -5.439  -5.403  18.894  1.00 89.67           C  
ATOM   2430  CD1 ILE   307      -5.889  -2.383  19.292  1.00 89.02           C  
ATOM   2431  N   LYS   308      -8.883  -4.271  16.224  1.00 84.10           N  
ATOM   2432  CA  LYS   308      -9.909  -3.445  15.594  1.00 86.29           C  
ATOM   2433  C   LYS   308      -9.560  -1.963  15.693  1.00 88.55           C  
ATOM   2434  CB  LYS   308     -11.274  -3.706  16.232  1.00 83.63           C  
ATOM   2435  O   LYS   308      -8.922  -1.534  16.657  1.00 88.93           O  
ATOM   2436  CG  LYS   308     -11.837  -5.090  15.947  1.00 78.94           C  
ATOM   2437  CD  LYS   308     -13.210  -5.277  16.581  1.00 76.54           C  
ATOM   2438  CE  LYS   308     -13.762  -6.672  16.318  1.00 73.73           C  
ATOM   2439  NZ  LYS   308     -15.077  -6.883  16.995  1.00 74.29           N  
ATOM   2440  N   PRO   309     -10.005  -1.118  14.737  1.00 91.34           N  
ATOM   2441  CA  PRO   309      -9.720   0.318  14.730  1.00 92.44           C  
ATOM   2442  C   PRO   309     -10.074   0.996  16.052  1.00 94.17           C  
ATOM   2443  CB  PRO   309     -10.597   0.847  13.593  1.00 90.04           C  
ATOM   2444  O   PRO   309     -11.240   0.999  16.455  1.00 94.13           O  
ATOM   2445  CG  PRO   309     -10.674  -0.280  12.614  1.00 84.62           C  
ATOM   2446  CD  PRO   309     -10.771  -1.569  13.378  1.00 83.45           C  
ATOM   2447  N   ALA   310      -9.106   1.595  16.666  1.00 95.27           N  
ATOM   2448  CA  ALA   310      -9.138   2.182  18.003  1.00 96.24           C  
ATOM   2449  C   ALA   310      -8.685   3.639  17.973  1.00 97.11           C  
ATOM   2450  CB  ALA   310      -8.263   1.375  18.959  1.00 95.44           C  
ATOM   2451  O   ALA   310      -8.137   4.105  16.972  1.00 97.21           O  
ATOM   2452  N   ILE   311      -8.997   4.364  19.069  1.00 98.03           N  
ATOM   2453  CA  ILE   311      -8.348   5.630  19.390  1.00 98.17           C  
ATOM   2454  C   ILE   311      -7.095   5.370  20.224  1.00 98.30           C  
ATOM   2455  CB  ILE   311      -9.305   6.581  20.143  1.00 97.95           C  
ATOM   2456  O   ILE   311      -7.184   4.885  21.354  1.00 98.15           O  
ATOM   2457  CG1 ILE   311     -10.661   6.648  19.431  1.00 96.89           C  
ATOM   2458  CG2 ILE   311      -8.686   7.976  20.276  1.00 96.97           C  
ATOM   2459  CD1 ILE   311     -10.571   7.052  17.966  1.00 95.33           C  
ATOM   2460  N   ILE   312      -5.938   5.640  19.659  1.00 98.49           N  
ATOM   2461  CA  ILE   312      -4.672   5.338  20.318  1.00 98.55           C  
ATOM   2462  C   ILE   312      -4.017   6.632  20.796  1.00 98.63           C  
ATOM   2463  CB  ILE   312      -3.716   4.569  19.380  1.00 98.39           C  
ATOM   2464  O   ILE   312      -3.622   7.472  19.984  1.00 98.53           O  
ATOM   2465  CG1 ILE   312      -4.365   3.262  18.911  1.00 97.26           C  
ATOM   2466  CG2 ILE   312      -2.379   4.297  20.076  1.00 97.29           C  
ATOM   2467  CD1 ILE   312      -3.619   2.572  17.777  1.00 95.54           C  
ATOM   2468  N   SER   313      -3.865   6.817  22.101  1.00 98.56           N  
ATOM   2469  CA  SER   313      -3.081   7.876  22.729  1.00 98.53           C  
ATOM   2470  C   SER   313      -1.633   7.444  22.935  1.00 98.50           C  
ATOM   2471  CB  SER   313      -3.698   8.278  24.069  1.00 98.21           C  
ATOM   2472  O   SER   313      -1.348   6.599  23.786  1.00 98.28           O  
ATOM   2473  OG  SER   313      -3.024   9.398  24.617  1.00 86.85           O  
ATOM   2474  N   CYS   314      -0.708   8.020  22.236  1.00 98.35           N  
ATOM   2475  CA  CYS   314       0.690   7.604  22.259  1.00 98.27           C  
ATOM   2476  C   CYS   314       1.469   8.370  23.321  1.00 98.07           C  
ATOM   2477  CB  CYS   314       1.334   7.815  20.890  1.00 97.92           C  
ATOM   2478  O   CYS   314       1.312   9.585  23.458  1.00 97.46           O  
ATOM   2479  SG  CYS   314       0.642   6.768  19.591  1.00 97.29           S  
ATOM   2480  N   GLY   315       2.400   7.687  24.015  1.00 96.83           N  
ATOM   2481  CA  GLY   315       3.415   8.338  24.828  1.00 96.65           C  
ATOM   2482  C   GLY   315       4.186   9.407  24.077  1.00 96.65           C  
ATOM   2483  O   GLY   315       4.409   9.286  22.871  1.00 96.16           O  
ATOM   2484  N   GLY   316       4.607  10.467  24.737  1.00 94.93           N  
ATOM   2485  CA  GLY   316       5.190  11.656  24.135  1.00 95.04           C  
ATOM   2486  C   GLY   316       6.504  11.384  23.429  1.00 94.91           C  
ATOM   2487  O   GLY   316       7.035  12.254  22.735  1.00 93.79           O  
ATOM   2488  N   GLY   317       7.135  10.245  23.567  1.00 95.85           N  
ATOM   2489  CA  GLY   317       8.399   9.855  22.964  1.00 95.92           C  
ATOM   2490  C   GLY   317       8.235   8.889  21.805  1.00 96.31           C  
ATOM   2491  O   GLY   317       9.180   8.651  21.051  1.00 95.87           O  
ATOM   2492  N   MET   318       7.072   8.263  21.575  1.00 97.71           N  
ATOM   2493  CA  MET   318       6.873   7.170  20.627  1.00 97.80           C  
ATOM   2494  C   MET   318       7.243   7.603  19.212  1.00 97.82           C  
ATOM   2495  CB  MET   318       5.424   6.684  20.663  1.00 97.44           C  
ATOM   2496  O   MET   318       7.958   6.890  18.507  1.00 97.51           O  
ATOM   2497  CG  MET   318       5.178   5.428  19.842  1.00 95.44           C  
ATOM   2498  SD  MET   318       3.480   4.766  20.061  1.00 95.00           S  
ATOM   2499  CE  MET   318       3.635   4.030  21.712  1.00 90.03           C  
ATOM   2500  N   ALA   319       6.867   8.858  18.861  1.00 97.96           N  
ATOM   2501  CA  ALA   319       7.080   9.400  17.522  1.00 97.86           C  
ATOM   2502  C   ALA   319       8.506   9.918  17.359  1.00 97.49           C  
ATOM   2503  CB  ALA   319       6.076  10.515  17.234  1.00 97.35           C  
ATOM   2504  O   ALA   319       8.832  10.552  16.353  1.00 96.35           O  
ATOM   2505  N   LEU   320       9.471   9.738  18.333  1.00 97.09           N  
ATOM   2506  CA  LEU   320      10.843  10.224  18.220  1.00 96.79           C  
ATOM   2507  C   LEU   320      11.731   9.188  17.539  1.00 96.01           C  
ATOM   2508  CB  LEU   320      11.405  10.567  19.602  1.00 96.12           C  
ATOM   2509  O   LEU   320      12.899   9.460  17.249  1.00 94.40           O  
ATOM   2510  CG  LEU   320      10.632  11.611  20.408  1.00 94.34           C  
ATOM   2511  CD1 LEU   320      11.382  11.953  21.691  1.00 91.09           C  
ATOM   2512  CD2 LEU   320      10.394  12.864  19.572  1.00 90.67           C  
ATOM   2513  N   ARG   321      11.270   8.035  17.266  1.00 97.05           N  
ATOM   2514  CA  ARG   321      11.949   6.957  16.553  1.00 97.03           C  
ATOM   2515  C   ARG   321      11.363   6.769  15.158  1.00 97.06           C  
ATOM   2516  CB  ARG   321      11.856   5.649  17.341  1.00 96.26           C  
ATOM   2517  O   ARG   321      10.181   6.448  15.013  1.00 96.69           O  
ATOM   2518  CG  ARG   321      12.787   4.558  16.836  1.00 92.03           C  
ATOM   2519  CD  ARG   321      12.769   3.336  17.744  1.00 89.22           C  
ATOM   2520  NE  ARG   321      13.722   2.322  17.302  1.00 86.50           N  
ATOM   2521  NH1 ARG   321      13.196   0.807  18.965  1.00 83.18           N  
ATOM   2522  NH2 ARG   321      14.798   0.296  17.407  1.00 81.35           N  
ATOM   2523  CZ  ARG   321      13.903   1.144  17.892  1.00 83.28           C  
ATOM   2524  N   GLU   322      12.168   6.793  14.080  1.00 96.07           N  
ATOM   2525  CA  GLU   322      11.778   6.729  12.675  1.00 96.33           C  
ATOM   2526  C   GLU   322      11.053   5.424  12.362  1.00 96.05           C  
ATOM   2527  CB  GLU   322      13.003   6.881  11.769  1.00 94.91           C  
ATOM   2528  O   GLU   322      10.058   5.419  11.634  1.00 95.48           O  
ATOM   2529  CG  GLU   322      12.687   6.777  10.284  1.00 90.52           C  
ATOM   2530  CD  GLU   322      11.652   7.789   9.820  1.00 87.26           C  
ATOM   2531  OE1 GLU   322      11.484   8.836  10.486  1.00 88.64           O  
ATOM   2532  OE2 GLU   322      11.003   7.533   8.781  1.00 88.69           O  
ATOM   2533  N   LEU   323      11.469   4.390  12.886  1.00 94.15           N  
ATOM   2534  CA  LEU   323      10.817   3.096  12.716  1.00 95.45           C  
ATOM   2535  C   LEU   323       9.389   3.133  13.248  1.00 96.01           C  
ATOM   2536  CB  LEU   323      11.611   1.998  13.429  1.00 95.18           C  
ATOM   2537  O   LEU   323       8.460   2.678  12.577  1.00 96.20           O  
ATOM   2538  CG  LEU   323      11.014   0.591  13.382  1.00 94.74           C  
ATOM   2539  CD1 LEU   323      10.861   0.127  11.938  1.00 93.69           C  
ATOM   2540  CD2 LEU   323      11.880  -0.384  14.173  1.00 93.95           C  
ATOM   2541  N   ASN   324       9.161   3.706  14.480  1.00 96.76           N  
ATOM   2542  CA  ASN   324       7.831   3.846  15.064  1.00 97.32           C  
ATOM   2543  C   ASN   324       6.948   4.772  14.232  1.00 97.12           C  
ATOM   2544  CB  ASN   324       7.927   4.355  16.504  1.00 97.41           C  
ATOM   2545  O   ASN   324       5.773   4.479  14.007  1.00 96.88           O  
ATOM   2546  CG  ASN   324       8.488   3.316  17.455  1.00 97.21           C  
ATOM   2547  ND2 ASN   324       8.591   3.673  18.729  1.00 96.55           N  
ATOM   2548  OD1 ASN   324       8.825   2.202  17.047  1.00 96.43           O  
ATOM   2549  N   VAL   325       7.478   5.808  13.623  1.00 96.86           N  
ATOM   2550  CA  VAL   325       6.754   6.722  12.745  1.00 96.79           C  
ATOM   2551  C   VAL   325       6.191   5.954  11.551  1.00 95.91           C  
ATOM   2552  CB  VAL   325       7.658   7.876  12.258  1.00 96.69           C  
ATOM   2553  O   VAL   325       4.985   5.986  11.298  1.00 95.08           O  
ATOM   2554  CG1 VAL   325       6.950   8.700  11.184  1.00 96.40           C  
ATOM   2555  CG2 VAL   325       8.069   8.763  13.432  1.00 96.35           C  
ATOM   2556  N   ARG   326       6.972   5.146  10.827  1.00 91.14           N  
ATOM   2557  CA  ARG   326       6.550   4.360   9.672  1.00 91.01           C  
ATOM   2558  C   ARG   326       5.473   3.353  10.058  1.00 90.24           C  
ATOM   2559  CB  ARG   326       7.746   3.635   9.050  1.00 88.81           C  
ATOM   2560  O   ARG   326       4.469   3.210   9.357  1.00 89.25           O  
ATOM   2561  CG  ARG   326       8.751   4.563   8.386  1.00 83.01           C  
ATOM   2562  CD  ARG   326       9.889   3.789   7.735  1.00 80.67           C  
ATOM   2563  NE  ARG   326      11.006   4.663   7.387  1.00 79.69           N  
ATOM   2564  NH1 ARG   326      12.369   2.961   6.624  1.00 77.60           N  
ATOM   2565  NH2 ARG   326      13.108   5.131   6.589  1.00 73.06           N  
ATOM   2566  CZ  ARG   326      12.158   4.249   6.868  1.00 74.93           C  
ATOM   2567  N   LYS   327       5.612   2.715  11.180  1.00 90.03           N  
ATOM   2568  CA  LYS   327       4.650   1.727  11.661  1.00 91.51           C  
ATOM   2569  C   LYS   327       3.332   2.389  12.053  1.00 92.15           C  
ATOM   2570  CB  LYS   327       5.223   0.955  12.850  1.00 91.83           C  
ATOM   2571  O   LYS   327       2.259   1.934  11.650  1.00 92.60           O  
ATOM   2572  CG  LYS   327       6.289  -0.063  12.471  1.00 92.37           C  
ATOM   2573  CD  LYS   327       6.822  -0.796  13.696  1.00 91.56           C  
ATOM   2574  CE  LYS   327       7.678  -1.992  13.304  1.00 92.23           C  
ATOM   2575  NZ  LYS   327       7.461  -3.152  14.219  1.00 91.41           N  
ATOM   2576  N   LEU   328       3.369   3.512  12.784  1.00 95.32           N  
ATOM   2577  CA  LEU   328       2.178   4.269  13.152  1.00 95.72           C  
ATOM   2578  C   LEU   328       1.423   4.733  11.910  1.00 94.71           C  
ATOM   2579  CB  LEU   328       2.554   5.476  14.015  1.00 96.47           C  
ATOM   2580  O   LEU   328       0.211   4.537  11.806  1.00 93.89           O  
ATOM   2581  CG  LEU   328       3.033   5.171  15.435  1.00 97.35           C  
ATOM   2582  CD1 LEU   328       3.575   6.435  16.095  1.00 97.18           C  
ATOM   2583  CD2 LEU   328       1.903   4.572  16.265  1.00 96.99           C  
ATOM   2584  N   GLN   329       2.124   5.242  10.931  1.00 93.01           N  
ATOM   2585  CA  GLN   329       1.542   5.697   9.673  1.00 92.48           C  
ATOM   2586  C   GLN   329       0.967   4.528   8.878  1.00 89.38           C  
ATOM   2587  CB  GLN   329       2.584   6.440   8.836  1.00 92.74           C  
ATOM   2588  O   GLN   329      -0.016   4.688   8.152  1.00 86.46           O  
ATOM   2589  CG  GLN   329       2.915   7.831   9.359  1.00 94.01           C  
ATOM   2590  CD  GLN   329       4.061   8.483   8.608  1.00 93.05           C  
ATOM   2591  NE2 GLN   329       4.092   9.811   8.610  1.00 93.64           N  
ATOM   2592  OE1 GLN   329       4.912   7.798   8.032  1.00 92.55           O  
ATOM   2593  N   ALA   330       1.454   3.365   9.048  1.00 85.58           N  
ATOM   2594  CA  ALA   330       0.973   2.163   8.371  1.00 84.90           C  
ATOM   2595  C   ALA   330      -0.350   1.691   8.966  1.00 84.77           C  
ATOM   2596  CB  ALA   330       2.017   1.052   8.455  1.00 83.23           C  
ATOM   2597  O   ALA   330      -1.269   1.317   8.234  1.00 83.33           O  
ATOM   2598  N   ILE   331      -0.576   1.852  10.323  1.00 89.12           N  
ATOM   2599  CA  ILE   331      -1.718   1.229  10.984  1.00 90.12           C  
ATOM   2600  C   ILE   331      -2.815   2.268  11.205  1.00 90.83           C  
ATOM   2601  CB  ILE   331      -1.311   0.585  12.328  1.00 90.08           C  
ATOM   2602  O   ILE   331      -3.982   1.917  11.395  1.00 90.53           O  
ATOM   2603  CG1 ILE   331      -0.865   1.663  13.323  1.00 90.54           C  
ATOM   2604  CG2 ILE   331      -0.206  -0.455  12.116  1.00 90.28           C  
ATOM   2605  CD1 ILE   331      -0.648   1.146  14.739  1.00 89.71           C  
ATOM   2606  N   GLY   332      -2.533   3.619  11.210  1.00 92.78           N  
ATOM   2607  CA  GLY   332      -3.553   4.584  11.588  1.00 93.04           C  
ATOM   2608  C   GLY   332      -3.383   5.929  10.907  1.00 93.13           C  
ATOM   2609  O   GLY   332      -2.417   6.139  10.170  1.00 92.02           O  
ATOM   2610  N   THR   333      -4.268   6.852  11.009  1.00 93.59           N  
ATOM   2611  CA  THR   333      -4.088   8.286  10.816  1.00 94.44           C  
ATOM   2612  C   THR   333      -3.441   8.920  12.045  1.00 95.88           C  
ATOM   2613  CB  THR   333      -5.429   8.983  10.523  1.00 93.58           C  
ATOM   2614  O   THR   333      -4.037   8.945  13.124  1.00 96.08           O  
ATOM   2615  CG2 THR   333      -5.227  10.469  10.243  1.00 91.59           C  
ATOM   2616  OG1 THR   333      -6.038   8.372   9.379  1.00 91.75           O  
ATOM   2617  N   VAL   334      -2.246   9.414  11.858  1.00 97.47           N  
ATOM   2618  CA  VAL   334      -1.482  10.018  12.945  1.00 97.81           C  
ATOM   2619  C   VAL   334      -1.861  11.491  13.086  1.00 98.11           C  
ATOM   2620  CB  VAL   334       0.039   9.879  12.715  1.00 97.62           C  
ATOM   2621  O   VAL   334      -1.561  12.303  12.207  1.00 98.04           O  
ATOM   2622  CG1 VAL   334       0.819  10.448  13.899  1.00 97.08           C  
ATOM   2623  CG2 VAL   334       0.411   8.416  12.481  1.00 97.20           C  
ATOM   2624  N   VAL   335      -2.492  11.841  14.164  1.00 98.63           N  
ATOM   2625  CA  VAL   335      -2.961  13.179  14.511  1.00 98.68           C  
ATOM   2626  C   VAL   335      -1.991  13.827  15.496  1.00 98.72           C  
ATOM   2627  CB  VAL   335      -4.385  13.144  15.110  1.00 98.60           C  
ATOM   2628  O   VAL   335      -1.911  13.420  16.657  1.00 98.65           O  
ATOM   2629  CG1 VAL   335      -4.902  14.560  15.355  1.00 98.15           C  
ATOM   2630  CG2 VAL   335      -5.332  12.377  14.189  1.00 98.16           C  
ATOM   2631  N   LEU   336      -1.296  14.842  15.039  1.00 98.83           N  
ATOM   2632  CA  LEU   336      -0.500  15.697  15.913  1.00 98.86           C  
ATOM   2633  C   LEU   336      -1.380  16.730  16.610  1.00 98.86           C  
ATOM   2634  CB  LEU   336       0.601  16.401  15.117  1.00 98.81           C  
ATOM   2635  O   LEU   336      -1.866  17.668  15.974  1.00 98.81           O  
ATOM   2636  CG  LEU   336       1.414  17.456  15.870  1.00 98.63           C  
ATOM   2637  CD1 LEU   336       2.011  16.858  17.139  1.00 98.32           C  
ATOM   2638  CD2 LEU   336       2.509  18.026  14.975  1.00 98.35           C  
ATOM   2639  N   LEU   337      -1.466  16.591  17.929  1.00 98.84           N  
ATOM   2640  CA  LEU   337      -2.041  17.636  18.768  1.00 98.85           C  
ATOM   2641  C   LEU   337      -0.986  18.669  19.150  1.00 98.78           C  
ATOM   2642  CB  LEU   337      -2.660  17.031  20.031  1.00 98.79           C  
ATOM   2643  O   LEU   337       0.073  18.316  19.675  1.00 98.66           O  
ATOM   2644  CG  LEU   337      -3.780  16.012  19.816  1.00 98.51           C  
ATOM   2645  CD1 LEU   337      -4.317  15.523  21.157  1.00 98.01           C  
ATOM   2646  CD2 LEU   337      -4.900  16.618  18.975  1.00 98.03           C  
ATOM   2647  N   THR   338      -1.298  19.936  18.936  1.00 98.79           N  
ATOM   2648  CA  THR   338      -0.401  21.038  19.263  1.00 98.78           C  
ATOM   2649  C   THR   338      -1.055  21.991  20.259  1.00 98.74           C  
ATOM   2650  CB  THR   338       0.012  21.816  18.000  1.00 98.67           C  
ATOM   2651  O   THR   338      -2.281  22.115  20.295  1.00 98.62           O  
ATOM   2652  CG2 THR   338       0.695  20.900  16.989  1.00 97.73           C  
ATOM   2653  OG1 THR   338      -1.154  22.390  17.396  1.00 97.84           O  
ATOM   2654  N   ALA   339      -0.249  22.625  21.093  1.00 98.38           N  
ATOM   2655  CA  ALA   339      -0.629  23.710  21.994  1.00 98.32           C  
ATOM   2656  C   ALA   339       0.525  24.688  22.192  1.00 98.21           C  
ATOM   2657  CB  ALA   339      -1.083  23.149  23.340  1.00 98.04           C  
ATOM   2658  O   ALA   339       1.692  24.321  22.038  1.00 97.84           O  
ATOM   2659  N   LYS   340       0.218  25.907  22.579  1.00 98.02           N  
ATOM   2660  CA  LYS   340       1.234  26.880  22.968  1.00 98.03           C  
ATOM   2661  C   LYS   340       1.926  26.465  24.263  1.00 98.11           C  
ATOM   2662  CB  LYS   340       0.615  28.269  23.126  1.00 97.80           C  
ATOM   2663  O   LYS   340       1.301  25.869  25.143  1.00 97.94           O  
ATOM   2664  CG  LYS   340       0.037  28.840  21.839  1.00 96.64           C  
ATOM   2665  CD  LYS   340      -0.628  30.190  22.074  1.00 95.31           C  
ATOM   2666  CE  LYS   340      -1.267  30.729  20.802  1.00 93.16           C  
ATOM   2667  NZ  LYS   340      -1.987  32.014  21.045  1.00 91.84           N  
ATOM   2668  N   PRO   341       3.208  26.805  24.441  1.00 96.56           N  
ATOM   2669  CA  PRO   341       3.938  26.478  25.668  1.00 96.75           C  
ATOM   2670  C   PRO   341       3.224  26.965  26.927  1.00 96.80           C  
ATOM   2671  CB  PRO   341       5.276  27.199  25.485  1.00 96.30           C  
ATOM   2672  O   PRO   341       3.200  26.260  27.939  1.00 96.61           O  
ATOM   2673  CG  PRO   341       5.485  27.248  24.006  1.00 95.22           C  
ATOM   2674  CD  PRO   341       4.155  27.469  23.344  1.00 94.41           C  
ATOM   2675  N   GLU   342       2.599  28.144  26.859  1.00 96.72           N  
ATOM   2676  CA  GLU   342       1.827  28.749  27.940  1.00 96.96           C  
ATOM   2677  C   GLU   342       0.620  27.890  28.305  1.00 97.01           C  
ATOM   2678  CB  GLU   342       1.372  30.158  27.551  1.00 96.91           C  
ATOM   2679  O   GLU   342       0.392  27.598  29.480  1.00 96.88           O  
ATOM   2680  CG  GLU   342       2.518  31.128  27.302  1.00 96.90           C  
ATOM   2681  CD  GLU   342       3.258  30.861  26.001  1.00 96.51           C  
ATOM   2682  OE1 GLU   342       2.674  30.234  25.088  1.00 95.43           O  
ATOM   2683  OE2 GLU   342       4.431  31.282  25.894  1.00 95.46           O  
ATOM   2684  N   THR   343      -0.121  27.377  27.331  1.00 97.04           N  
ATOM   2685  CA  THR   343      -1.265  26.490  27.506  1.00 97.17           C  
ATOM   2686  C   THR   343      -0.834  25.170  28.138  1.00 97.20           C  
ATOM   2687  CB  THR   343      -1.969  26.214  26.164  1.00 97.05           C  
ATOM   2688  O   THR   343      -1.503  24.659  29.039  1.00 96.98           O  
ATOM   2689  CG2 THR   343      -3.196  25.329  26.357  1.00 96.31           C  
ATOM   2690  OG1 THR   343      -2.377  27.457  25.581  1.00 96.43           O  
ATOM   2691  N   ILE   344       0.255  24.551  27.738  1.00 96.08           N  
ATOM   2692  CA  ILE   344       0.810  23.325  28.302  1.00 95.96           C  
ATOM   2693  C   ILE   344       1.241  23.571  29.747  1.00 95.61           C  
ATOM   2694  CB  ILE   344       2.003  22.809  27.468  1.00 95.65           C  
ATOM   2695  O   ILE   344       0.898  22.797  30.644  1.00 94.87           O  
ATOM   2696  CG1 ILE   344       1.524  22.323  26.095  1.00 93.72           C  
ATOM   2697  CG2 ILE   344       2.743  21.695  28.215  1.00 93.80           C  
ATOM   2698  CD1 ILE   344       2.652  21.948  25.143  1.00 92.29           C  
ATOM   2699  N   PHE   345       1.964  24.670  29.974  1.00 95.46           N  
ATOM   2700  CA  PHE   345       2.398  25.038  31.317  1.00 95.54           C  
ATOM   2701  C   PHE   345       1.206  25.145  32.261  1.00 95.14           C  
ATOM   2702  CB  PHE   345       3.167  26.363  31.289  1.00 95.29           C  
ATOM   2703  O   PHE   345       1.179  24.499  33.310  1.00 94.49           O  
ATOM   2704  CG  PHE   345       3.559  26.865  32.653  1.00 94.65           C  
ATOM   2705  CD1 PHE   345       4.660  26.335  33.314  1.00 93.43           C  
ATOM   2706  CD2 PHE   345       2.826  27.868  33.274  1.00 93.02           C  
ATOM   2707  CE1 PHE   345       5.026  26.798  34.576  1.00 92.72           C  
ATOM   2708  CE2 PHE   345       3.185  28.336  34.535  1.00 92.69           C  
ATOM   2709  CZ  PHE   345       4.284  27.799  35.184  1.00 92.50           C  
ATOM   2710  N   GLU   346       0.108  25.865  31.859  1.00 96.06           N  
ATOM   2711  CA  GLU   346      -1.097  26.035  32.666  1.00 95.84           C  
ATOM   2712  C   GLU   346      -1.767  24.693  32.946  1.00 95.63           C  
ATOM   2713  CB  GLU   346      -2.081  26.979  31.971  1.00 94.70           C  
ATOM   2714  O   GLU   346      -2.243  24.451  34.057  1.00 94.88           O  
ATOM   2715  CG  GLU   346      -1.695  28.448  32.066  1.00 87.61           C  
ATOM   2716  CD  GLU   346      -1.475  28.920  33.495  1.00 82.97           C  
ATOM   2717  OE1 GLU   346      -2.333  28.643  34.364  1.00 83.23           O  
ATOM   2718  OE2 GLU   346      -0.437  29.571  33.747  1.00 81.26           O  
ATOM   2719  N   ARG   347      -1.752  23.684  32.051  1.00 95.78           N  
ATOM   2720  CA  ARG   347      -2.380  22.371  32.157  1.00 95.82           C  
ATOM   2721  C   ARG   347      -1.577  21.451  33.071  1.00 94.86           C  
ATOM   2722  CB  ARG   347      -2.532  21.733  30.775  1.00 96.21           C  
ATOM   2723  O   ARG   347      -2.139  20.569  33.722  1.00 93.83           O  
ATOM   2724  CG  ARG   347      -3.627  22.359  29.925  1.00 96.74           C  
ATOM   2725  CD  ARG   347      -3.597  21.839  28.494  1.00 96.49           C  
ATOM   2726  NE  ARG   347      -4.651  22.439  27.681  1.00 95.42           N  
ATOM   2727  NH1 ARG   347      -3.904  21.544  25.686  1.00 92.58           N  
ATOM   2728  NH2 ARG   347      -5.769  22.877  25.723  1.00 92.55           N  
ATOM   2729  CZ  ARG   347      -4.772  22.285  26.365  1.00 95.79           C  
ATOM   2730  N   VAL   348      -0.287  21.586  33.177  1.00 94.69           N  
ATOM   2731  CA  VAL   348       0.541  20.575  33.827  1.00 94.04           C  
ATOM   2732  C   VAL   348       1.021  21.093  35.181  1.00 93.07           C  
ATOM   2733  CB  VAL   348       1.749  20.180  32.949  1.00 92.55           C  
ATOM   2734  O   VAL   348       1.446  20.312  36.036  1.00 90.77           O  
ATOM   2735  CG1 VAL   348       1.280  19.576  31.626  1.00 83.82           C  
ATOM   2736  CG2 VAL   348       2.645  21.391  32.698  1.00 83.59           C  
ATOM   2737  N   ARG   349       0.929  22.402  35.481  1.00 92.57           N  
ATOM   2738  CA  ARG   349       1.555  23.060  36.624  1.00 91.91           C  
ATOM   2739  C   ARG   349       0.988  22.532  37.938  1.00 90.02           C  
ATOM   2740  CB  ARG   349       1.365  24.576  36.543  1.00 90.50           C  
ATOM   2741  O   ARG   349       1.657  22.580  38.972  1.00 87.20           O  
ATOM   2742  CG  ARG   349      -0.078  25.026  36.713  1.00 88.63           C  
ATOM   2743  CD  ARG   349      -0.218  26.536  36.578  1.00 88.20           C  
ATOM   2744  NE  ARG   349      -1.585  26.976  36.842  1.00 85.68           N  
ATOM   2745  NH1 ARG   349      -1.076  29.229  36.855  1.00 82.78           N  
ATOM   2746  NH2 ARG   349      -3.232  28.534  37.208  1.00 81.27           N  
ATOM   2747  CZ  ARG   349      -1.961  28.245  36.968  1.00 82.14           C  
ATOM   2748  N   TYR   350      -0.171  21.900  37.903  1.00 90.10           N  
ATOM   2749  CA  TYR   350      -0.788  21.362  39.110  1.00 90.05           C  
ATOM   2750  C   TYR   350      -0.675  19.843  39.149  1.00 88.19           C  
ATOM   2751  CB  TYR   350      -2.260  21.778  39.193  1.00 88.74           C  
ATOM   2752  O   TYR   350      -1.134  19.204  40.099  1.00 85.13           O  
ATOM   2753  CG  TYR   350      -2.466  23.273  39.247  1.00 88.98           C  
ATOM   2754  CD1 TYR   350      -2.035  24.016  40.344  1.00 87.87           C  
ATOM   2755  CD2 TYR   350      -3.092  23.945  38.202  1.00 88.23           C  
ATOM   2756  CE1 TYR   350      -2.224  25.393  40.399  1.00 87.71           C  
ATOM   2757  CE2 TYR   350      -3.286  25.321  38.246  1.00 88.06           C  
ATOM   2758  OH  TYR   350      -3.039  27.398  39.396  1.00 83.85           O  
ATOM   2759  CZ  TYR   350      -2.849  26.036  39.347  1.00 86.17           C  
ATOM   2760  N   ASN   351      -0.146  19.223  38.114  1.00 89.05           N  
ATOM   2761  CA  ASN   351       0.018  17.775  38.039  1.00 88.30           C  
ATOM   2762  C   ASN   351       1.412  17.345  38.487  1.00 86.78           C  
ATOM   2763  CB  ASN   351      -0.260  17.276  36.619  1.00 86.25           C  
ATOM   2764  O   ASN   351       2.360  17.378  37.701  1.00 82.43           O  
ATOM   2765  CG  ASN   351      -0.394  15.768  36.546  1.00 82.07           C  
ATOM   2766  ND2 ASN   351      -1.047  15.281  35.497  1.00 78.52           N  
ATOM   2767  OD1 ASN   351       0.084  15.047  37.425  1.00 78.02           O  
ATOM   2768  N   THR   352       1.515  16.805  39.749  1.00 84.50           N  
ATOM   2769  CA  THR   352       2.759  16.456  40.426  1.00 84.62           C  
ATOM   2770  C   THR   352       3.319  15.143  39.886  1.00 82.58           C  
ATOM   2771  CB  THR   352       2.554  16.342  41.948  1.00 81.40           C  
ATOM   2772  O   THR   352       4.493  14.831  40.093  1.00 78.31           O  
ATOM   2773  CG2 THR   352       2.282  17.708  42.570  1.00 79.78           C  
ATOM   2774  OG1 THR   352       1.440  15.480  42.211  1.00 85.76           O  
ATOM   2775  N   ASN   353       2.675  14.342  39.059  1.00 82.66           N  
ATOM   2776  CA  ASN   353       3.014  12.990  38.630  1.00 82.00           C  
ATOM   2777  C   ASN   353       3.779  12.996  37.310  1.00 81.53           C  
ATOM   2778  CB  ASN   353       1.752  12.133  38.509  1.00 78.72           C  
ATOM   2779  O   ASN   353       3.705  12.036  36.540  1.00 77.36           O  
ATOM   2780  CG  ASN   353       1.072  11.902  39.844  1.00 75.69           C  
ATOM   2781  ND2 ASN   353      -0.174  11.445  39.804  1.00 73.28           N  
ATOM   2782  OD1 ASN   353       1.661  12.133  40.903  1.00 72.76           O  
ATOM   2783  N   ARG   354       4.435  13.984  36.893  1.00 83.74           N  
ATOM   2784  CA  ARG   354       5.189  14.101  35.649  1.00 84.36           C  
ATOM   2785  C   ARG   354       6.669  14.342  35.927  1.00 83.63           C  
ATOM   2786  CB  ARG   354       4.628  15.231  34.783  1.00 81.52           C  
ATOM   2787  O   ARG   354       7.102  15.488  36.062  1.00 80.75           O  
ATOM   2788  CG  ARG   354       3.234  14.958  34.242  1.00 79.08           C  
ATOM   2789  CD  ARG   354       2.822  15.988  33.199  1.00 77.24           C  
ATOM   2790  NE  ARG   354       1.502  15.698  32.647  1.00 73.60           N  
ATOM   2791  NH1 ARG   354       2.230  15.501  30.464  1.00 69.98           N  
ATOM   2792  NH2 ARG   354       0.012  15.218  30.966  1.00 66.40           N  
ATOM   2793  CZ  ARG   354       1.251  15.473  31.360  1.00 75.71           C  
ATOM   2794  N   PRO   355       7.552  13.343  35.887  1.00 78.17           N  
ATOM   2795  CA  PRO   355       8.954  13.422  36.303  1.00 79.24           C  
ATOM   2796  C   PRO   355       9.769  14.392  35.451  1.00 79.16           C  
ATOM   2797  CB  PRO   355       9.455  11.987  36.127  1.00 75.63           C  
ATOM   2798  O   PRO   355      10.635  15.100  35.971  1.00 76.51           O  
ATOM   2799  CG  PRO   355       8.233  11.137  36.257  1.00 73.91           C  
ATOM   2800  CD  PRO   355       7.047  11.933  35.793  1.00 74.31           C  
ATOM   2801  N   LEU   356       9.521  14.564  34.186  1.00 79.05           N  
ATOM   2802  CA  LEU   356      10.294  15.358  33.236  1.00 79.24           C  
ATOM   2803  C   LEU   356      10.115  16.849  33.502  1.00 79.88           C  
ATOM   2804  CB  LEU   356       9.878  15.030  31.800  1.00 76.75           C  
ATOM   2805  O   LEU   356      10.821  17.676  32.920  1.00 77.69           O  
ATOM   2806  CG  LEU   356      10.281  13.651  31.275  1.00 74.53           C  
ATOM   2807  CD1 LEU   356       9.701  13.423  29.883  1.00 71.72           C  
ATOM   2808  CD2 LEU   356      11.800  13.509  31.257  1.00 72.20           C  
ATOM   2809  N   LEU   357       9.158  17.259  34.324  1.00 82.00           N  
ATOM   2810  CA  LEU   357       8.850  18.670  34.526  1.00 82.84           C  
ATOM   2811  C   LEU   357       9.076  19.074  35.979  1.00 81.76           C  
ATOM   2812  CB  LEU   357       7.404  18.967  34.120  1.00 79.46           C  
ATOM   2813  O   LEU   357       9.013  20.259  36.315  1.00 78.81           O  
ATOM   2814  CG  LEU   357       7.068  18.805  32.637  1.00 78.51           C  
ATOM   2815  CD1 LEU   357       5.591  19.098  32.393  1.00 75.30           C  
ATOM   2816  CD2 LEU   357       7.947  19.716  31.787  1.00 76.01           C  
ATOM   2817  N   LYS   358       9.360  18.153  36.823  1.00 78.94           N  
ATOM   2818  CA  LYS   358       9.377  18.350  38.270  1.00 78.40           C  
ATOM   2819  C   LYS   358      10.331  19.477  38.660  1.00 78.31           C  
ATOM   2820  CB  LYS   358       9.774  17.057  38.983  1.00 74.63           C  
ATOM   2821  O   LYS   358       9.974  20.354  39.448  1.00 75.00           O  
ATOM   2822  CG  LYS   358       9.501  17.068  40.480  1.00 71.73           C  
ATOM   2823  CD  LYS   358       9.901  15.749  41.131  1.00 71.04           C  
ATOM   2824  CE  LYS   358       9.762  15.808  42.646  1.00 67.68           C  
ATOM   2825  NZ  LYS   358      10.279  14.567  43.298  1.00 65.24           N  
ATOM   2826  N   ASP   359      11.495  19.655  38.102  1.00 83.88           N  
ATOM   2827  CA  ASP   359      12.541  20.557  38.575  1.00 84.34           C  
ATOM   2828  C   ASP   359      12.676  21.769  37.656  1.00 84.90           C  
ATOM   2829  CB  ASP   359      13.879  19.821  38.675  1.00 81.56           C  
ATOM   2830  O   ASP   359      13.374  22.730  37.987  1.00 83.25           O  
ATOM   2831  CG  ASP   359      13.827  18.620  39.603  1.00 79.60           C  
ATOM   2832  OD1 ASP   359      13.198  18.707  40.679  1.00 79.93           O  
ATOM   2833  OD2 ASP   359      14.423  17.578  39.255  1.00 77.48           O  
ATOM   2834  N   ASN   360      12.054  21.759  36.502  1.00 85.45           N  
ATOM   2835  CA  ASN   360      12.291  22.750  35.458  1.00 85.58           C  
ATOM   2836  C   ASN   360      10.988  23.191  34.797  1.00 85.23           C  
ATOM   2837  CB  ASN   360      13.260  22.203  34.408  1.00 81.04           C  
ATOM   2838  O   ASN   360      10.960  23.478  33.599  1.00 80.00           O  
ATOM   2839  CG  ASN   360      14.670  22.045  34.941  1.00 76.08           C  
ATOM   2840  ND2 ASN   360      15.227  20.848  34.800  1.00 69.69           N  
ATOM   2841  OD1 ASN   360      15.254  22.991  35.475  1.00 70.74           O  
ATOM   2842  N   MET   361       9.861  23.170  35.620  1.00 88.82           N  
ATOM   2843  CA  MET   361       8.540  23.531  35.112  1.00 87.52           C  
ATOM   2844  C   MET   361       8.433  25.036  34.894  1.00 88.01           C  
ATOM   2845  CB  MET   361       7.447  23.064  36.076  1.00 81.85           C  
ATOM   2846  O   MET   361       7.994  25.768  35.783  1.00 83.42           O  
ATOM   2847  CG  MET   361       6.052  23.076  35.472  1.00 72.02           C  
ATOM   2848  SD  MET   361       5.759  21.653  34.350  1.00 64.65           S  
ATOM   2849  CE  MET   361       5.869  20.283  35.535  1.00 61.60           C  
ATOM   2850  N   ASN   362       9.001  25.536  33.764  1.00 92.52           N  
ATOM   2851  CA  ASN   362       8.744  26.879  33.257  1.00 93.12           C  
ATOM   2852  C   ASN   362       8.444  26.866  31.761  1.00 94.67           C  
ATOM   2853  CB  ASN   362       9.929  27.801  33.553  1.00 92.10           C  
ATOM   2854  O   ASN   362       8.720  25.878  31.077  1.00 94.76           O  
ATOM   2855  CG  ASN   362      11.182  27.402  32.798  1.00 89.77           C  
ATOM   2856  ND2 ASN   362      12.185  26.923  33.524  1.00 89.86           N  
ATOM   2857  OD1 ASN   362      11.248  27.524  31.572  1.00 89.39           O  
ATOM   2858  N   VAL   363       7.884  27.935  31.189  1.00 94.86           N  
ATOM   2859  CA  VAL   363       7.402  28.092  29.821  1.00 95.43           C  
ATOM   2860  C   VAL   363       8.570  27.972  28.845  1.00 95.69           C  
ATOM   2861  CB  VAL   363       6.679  29.443  29.625  1.00 94.96           C  
ATOM   2862  O   VAL   363       8.438  27.362  27.781  1.00 95.61           O  
ATOM   2863  CG1 VAL   363       6.274  29.632  28.164  1.00 93.10           C  
ATOM   2864  CG2 VAL   363       5.457  29.531  30.537  1.00 92.84           C  
ATOM   2865  N   ASP   364       9.787  28.438  29.232  1.00 94.82           N  
ATOM   2866  CA  ASP   364      10.948  28.439  28.348  1.00 95.21           C  
ATOM   2867  C   ASP   364      11.504  27.027  28.171  1.00 95.29           C  
ATOM   2868  CB  ASP   364      12.036  29.368  28.891  1.00 94.70           C  
ATOM   2869  O   ASP   364      11.826  26.617  27.054  1.00 95.10           O  
ATOM   2870  CG  ASP   364      11.655  30.836  28.813  1.00 92.93           C  
ATOM   2871  OD1 ASP   364      10.887  31.219  27.904  1.00 92.06           O  
ATOM   2872  OD2 ASP   364      12.129  31.617  29.666  1.00 92.99           O  
ATOM   2873  N   TYR   365      11.541  26.281  29.202  1.00 93.48           N  
ATOM   2874  CA  TYR   365      11.944  24.881  29.134  1.00 93.60           C  
ATOM   2875  C   TYR   365      10.968  24.073  28.287  1.00 93.73           C  
ATOM   2876  CB  TYR   365      12.038  24.279  30.539  1.00 93.02           C  
ATOM   2877  O   TYR   365      11.381  23.319  27.401  1.00 93.27           O  
ATOM   2878  CG  TYR   365      12.470  22.833  30.552  1.00 91.46           C  
ATOM   2879  CD1 TYR   365      13.813  22.486  30.424  1.00 89.70           C  
ATOM   2880  CD2 TYR   365      11.537  21.811  30.692  1.00 89.69           C  
ATOM   2881  CE1 TYR   365      14.216  21.155  30.434  1.00 88.09           C  
ATOM   2882  CE2 TYR   365      11.929  20.476  30.704  1.00 88.49           C  
ATOM   2883  OH  TYR   365      13.662  18.839  30.585  1.00 84.81           O  
ATOM   2884  CZ  TYR   365      13.269  20.158  30.575  1.00 86.92           C  
ATOM   2885  N   ILE   366       9.620  24.188  28.458  1.00 93.99           N  
ATOM   2886  CA  ILE   366       8.598  23.548  27.636  1.00 94.49           C  
ATOM   2887  C   ILE   366       8.791  23.942  26.173  1.00 94.98           C  
ATOM   2888  CB  ILE   366       7.176  23.924  28.109  1.00 94.20           C  
ATOM   2889  O   ILE   366       8.819  23.081  25.291  1.00 94.92           O  
ATOM   2890  CG1 ILE   366       6.869  23.262  29.457  1.00 93.19           C  
ATOM   2891  CG2 ILE   366       6.135  23.529  27.056  1.00 93.14           C  
ATOM   2892  CD1 ILE   366       5.598  23.773  30.123  1.00 91.88           C  
ATOM   2893  N   ARG   367       9.021  25.263  25.861  1.00 95.80           N  
ATOM   2894  CA  ARG   367       9.276  25.773  24.518  1.00 95.94           C  
ATOM   2895  C   ARG   367      10.492  25.093  23.896  1.00 95.88           C  
ATOM   2896  CB  ARG   367       9.482  27.289  24.548  1.00 95.85           C  
ATOM   2897  O   ARG   367      10.410  24.553  22.791  1.00 95.65           O  
ATOM   2898  CG  ARG   367       9.606  27.921  23.171  1.00 95.52           C  
ATOM   2899  CD  ARG   367       9.842  29.422  23.258  1.00 94.84           C  
ATOM   2900  NE  ARG   367       8.759  30.098  23.968  1.00 94.49           N  
ATOM   2901  NH1 ARG   367      10.021  30.606  25.834  1.00 91.93           N  
ATOM   2902  NH2 ARG   367       7.820  31.235  25.728  1.00 91.63           N  
ATOM   2903  CZ  ARG   367       8.869  30.645  25.175  1.00 93.87           C  
ATOM   2904  N   GLN   368      11.601  24.989  24.583  1.00 95.13           N  
ATOM   2905  CA  GLN   368      12.828  24.354  24.115  1.00 95.18           C  
ATOM   2906  C   GLN   368      12.607  22.870  23.836  1.00 95.18           C  
ATOM   2907  CB  GLN   368      13.951  24.535  25.137  1.00 94.48           C  
ATOM   2908  O   GLN   368      13.043  22.355  22.804  1.00 94.77           O  
ATOM   2909  CG  GLN   368      14.484  25.959  25.220  1.00 91.16           C  
ATOM   2910  CD  GLN   368      15.497  26.142  26.335  1.00 88.13           C  
ATOM   2911  NE2 GLN   368      15.853  27.392  26.612  1.00 87.73           N  
ATOM   2912  OE1 GLN   368      15.955  25.169  26.942  1.00 88.77           O  
ATOM   2913  N   MET   369      11.886  22.193  24.730  1.00 94.55           N  
ATOM   2914  CA  MET   369      11.616  20.767  24.566  1.00 94.59           C  
ATOM   2915  C   MET   369      10.651  20.525  23.410  1.00 94.99           C  
ATOM   2916  CB  MET   369      11.044  20.176  25.856  1.00 93.38           C  
ATOM   2917  O   MET   369      10.809  19.564  22.655  1.00 94.65           O  
ATOM   2918  CG  MET   369      12.084  19.954  26.942  1.00 86.75           C  
ATOM   2919  SD  MET   369      13.332  18.693  26.472  1.00 85.06           S  
ATOM   2920  CE  MET   369      12.328  17.187  26.596  1.00 76.82           C  
ATOM   2921  N   MET   370       9.647  21.374  23.208  1.00 96.62           N  
ATOM   2922  CA  MET   370       8.728  21.308  22.075  1.00 96.80           C  
ATOM   2923  C   MET   370       9.471  21.513  20.759  1.00 96.80           C  
ATOM   2924  CB  MET   370       7.621  22.354  22.219  1.00 96.76           C  
ATOM   2925  O   MET   370       9.314  20.727  19.824  1.00 96.60           O  
ATOM   2926  CG  MET   370       6.581  22.005  23.271  1.00 96.39           C  
ATOM   2927  SD  MET   370       5.310  23.314  23.464  1.00 96.30           S  
ATOM   2928  CE  MET   370       4.423  23.133  21.891  1.00 94.69           C  
ATOM   2929  N   GLU   371      10.388  22.484  20.683  1.00 97.68           N  
ATOM   2930  CA  GLU   371      11.160  22.789  19.482  1.00 97.59           C  
ATOM   2931  C   GLU   371      12.067  21.623  19.098  1.00 97.59           C  
ATOM   2932  CB  GLU   371      11.992  24.057  19.686  1.00 96.71           C  
ATOM   2933  O   GLU   371      12.071  21.187  17.945  1.00 97.30           O  
ATOM   2934  CG  GLU   371      12.688  24.545  18.424  1.00 88.97           C  
ATOM   2935  CD  GLU   371      11.731  24.798  17.270  1.00 82.86           C  
ATOM   2936  OE1 GLU   371      10.531  25.053  17.522  1.00 85.41           O  
ATOM   2937  OE2 GLU   371      12.184  24.739  16.105  1.00 82.49           O  
ATOM   2938  N   LYS   372      12.717  20.948  20.021  1.00 96.24           N  
ATOM   2939  CA  LYS   372      13.571  19.783  19.803  1.00 96.12           C  
ATOM   2940  C   LYS   372      12.773  18.617  19.227  1.00 96.28           C  
ATOM   2941  CB  LYS   372      14.247  19.362  21.108  1.00 94.94           C  
ATOM   2942  O   LYS   372      13.301  17.821  18.449  1.00 95.85           O  
ATOM   2943  CG  LYS   372      15.399  20.263  21.528  1.00 87.36           C  
ATOM   2944  CD  LYS   372      16.017  19.804  22.843  1.00 83.01           C  
ATOM   2945  CE  LYS   372      17.180  20.697  23.256  1.00 77.73           C  
ATOM   2946  NZ  LYS   372      17.838  20.206  24.503  1.00 76.68           N  
ATOM   2947  N   ARG   373      11.439  18.482  19.642  1.00 97.02           N  
ATOM   2948  CA  ARG   373      10.632  17.327  19.262  1.00 97.19           C  
ATOM   2949  C   ARG   373       9.767  17.639  18.045  1.00 97.39           C  
ATOM   2950  CB  ARG   373       9.751  16.879  20.430  1.00 96.82           C  
ATOM   2951  O   ARG   373       9.221  16.731  17.416  1.00 97.15           O  
ATOM   2952  CG  ARG   373      10.517  16.202  21.556  1.00 95.86           C  
ATOM   2953  CD  ARG   373       9.582  15.648  22.621  1.00 94.72           C  
ATOM   2954  NE  ARG   373      10.317  14.956  23.676  1.00 92.97           N  
ATOM   2955  NH1 ARG   373       8.461  13.907  24.566  1.00 89.42           N  
ATOM   2956  NH2 ARG   373      10.529  13.567  25.493  1.00 88.97           N  
ATOM   2957  CZ  ARG   373       9.767  14.145  24.576  1.00 91.87           C  
ATOM   2958  N   ARG   374       9.585  18.845  17.626  1.00 97.78           N  
ATOM   2959  CA  ARG   374       8.686  19.343  16.590  1.00 97.90           C  
ATOM   2960  C   ARG   374       8.935  18.635  15.263  1.00 97.87           C  
ATOM   2961  CB  ARG   374       8.848  20.854  16.417  1.00 97.59           C  
ATOM   2962  O   ARG   374       8.009  18.085  14.663  1.00 97.79           O  
ATOM   2963  CG  ARG   374       7.896  21.464  15.401  1.00 96.46           C  
ATOM   2964  CD  ARG   374       8.056  22.975  15.314  1.00 95.56           C  
ATOM   2965  NE  ARG   374       9.323  23.348  14.690  1.00 94.22           N  
ATOM   2966  NH1 ARG   374       8.695  25.523  14.232  1.00 91.43           N  
ATOM   2967  NH2 ARG   374      10.782  24.781  13.645  1.00 90.81           N  
ATOM   2968  CZ  ARG   374       9.597  24.550  14.191  1.00 91.94           C  
ATOM   2969  N   VAL   375      10.207  18.488  14.815  1.00 97.55           N  
ATOM   2970  CA  VAL   375      10.583  17.905  13.531  1.00 97.46           C  
ATOM   2971  C   VAL   375      10.110  16.455  13.464  1.00 97.65           C  
ATOM   2972  CB  VAL   375      12.109  17.979  13.299  1.00 95.95           C  
ATOM   2973  O   VAL   375       9.546  16.026  12.454  1.00 97.39           O  
ATOM   2974  CG1 VAL   375      12.492  17.273  12.000  1.00 80.67           C  
ATOM   2975  CG2 VAL   375      12.575  19.434  13.278  1.00 80.09           C  
ATOM   2976  N   TYR   376      10.196  15.708  14.537  1.00 97.28           N  
ATOM   2977  CA  TYR   376       9.758  14.318  14.588  1.00 97.58           C  
ATOM   2978  C   TYR   376       8.238  14.223  14.553  1.00 97.76           C  
ATOM   2979  CB  TYR   376      10.295  13.631  15.847  1.00 97.39           C  
ATOM   2980  O   TYR   376       7.678  13.377  13.851  1.00 97.63           O  
ATOM   2981  CG  TYR   376      11.802  13.585  15.918  1.00 96.52           C  
ATOM   2982  CD1 TYR   376      12.523  12.621  15.216  1.00 95.12           C  
ATOM   2983  CD2 TYR   376      12.508  14.504  16.687  1.00 95.15           C  
ATOM   2984  CE1 TYR   376      13.912  12.574  15.280  1.00 94.21           C  
ATOM   2985  CE2 TYR   376      13.897  14.466  16.758  1.00 94.18           C  
ATOM   2986  OH  TYR   376      15.963  13.457  16.119  1.00 91.83           O  
ATOM   2987  CZ  TYR   376      14.589  13.499  16.052  1.00 93.76           C  
ATOM   2988  N   TYR   377       7.528  15.061  15.256  1.00 98.41           N  
ATOM   2989  CA  TYR   377       6.070  15.065  15.302  1.00 98.48           C  
ATOM   2990  C   TYR   377       5.483  15.480  13.959  1.00 98.41           C  
ATOM   2991  CB  TYR   377       5.569  16.004  16.404  1.00 98.48           C  
ATOM   2992  O   TYR   377       4.544  14.852  13.463  1.00 98.22           O  
ATOM   2993  CG  TYR   377       5.872  15.517  17.800  1.00 98.29           C  
ATOM   2994  CD1 TYR   377       5.867  14.157  18.101  1.00 97.84           C  
ATOM   2995  CD2 TYR   377       6.162  16.416  18.821  1.00 97.79           C  
ATOM   2996  CE1 TYR   377       6.143  13.704  19.387  1.00 97.30           C  
ATOM   2997  CE2 TYR   377       6.439  15.974  20.110  1.00 97.26           C  
ATOM   2998  OH  TYR   377       6.702  14.175  21.658  1.00 95.98           O  
ATOM   2999  CZ  TYR   377       6.428  14.618  20.383  1.00 97.06           C  
ATOM   3000  N   GLU   378       6.031  16.519  13.351  1.00 98.47           N  
ATOM   3001  CA  GLU   378       5.576  16.993  12.048  1.00 98.45           C  
ATOM   3002  C   GLU   378       5.859  15.964  10.956  1.00 98.16           C  
ATOM   3003  CB  GLU   378       6.240  18.327  11.698  1.00 98.37           C  
ATOM   3004  O   GLU   378       5.030  15.747  10.071  1.00 97.89           O  
ATOM   3005  CG  GLU   378       5.681  19.513  12.471  1.00 97.93           C  
ATOM   3006  CD  GLU   378       6.427  20.810  12.201  1.00 97.09           C  
ATOM   3007  OE1 GLU   378       7.471  20.778  11.511  1.00 96.91           O  
ATOM   3008  OE2 GLU   378       5.964  21.867  12.685  1.00 96.94           O  
ATOM   3009  N   HIS   379       6.956  15.253  11.046  1.00 97.36           N  
ATOM   3010  CA  HIS   379       7.295  14.169  10.130  1.00 97.46           C  
ATOM   3011  C   HIS   379       6.343  12.990  10.296  1.00 96.92           C  
ATOM   3012  CB  HIS   379       8.739  13.713  10.351  1.00 97.53           C  
ATOM   3013  O   HIS   379       5.938  12.370   9.309  1.00 96.39           O  
ATOM   3014  CG  HIS   379       9.169  12.616   9.430  1.00 97.43           C  
ATOM   3015  CD2 HIS   379       9.654  11.379   9.688  1.00 96.92           C  
ATOM   3016  ND1 HIS   379       9.124  12.735   8.058  1.00 95.95           N  
ATOM   3017  CE1 HIS   379       9.564  11.615   7.510  1.00 96.36           C  
ATOM   3018  NE2 HIS   379       9.893  10.776   8.477  1.00 96.46           N  
ATOM   3019  N   ALA   380       5.866  12.699  11.514  1.00 97.58           N  
ATOM   3020  CA  ALA   380       4.984  11.580  11.834  1.00 97.77           C  
ATOM   3021  C   ALA   380       3.535  11.906  11.487  1.00 97.58           C  
ATOM   3022  CB  ALA   380       5.105  11.214  13.312  1.00 97.52           C  
ATOM   3023  O   ALA   380       2.752  11.011  11.158  1.00 97.19           O  
ATOM   3024  N   ALA   381       3.146  13.075  11.484  1.00 98.17           N  
ATOM   3025  CA  ALA   381       1.762  13.537  11.428  1.00 98.06           C  
ATOM   3026  C   ALA   381       1.193  13.395  10.019  1.00 97.33           C  
ATOM   3027  CB  ALA   381       1.665  14.988  11.894  1.00 97.84           C  
ATOM   3028  O   ALA   381       1.797  13.861   9.049  1.00 96.21           O  
ATOM   3029  N   THR   382      -0.078  12.896   9.936  1.00 94.53           N  
ATOM   3030  CA  THR   382      -0.947  12.950   8.765  1.00 93.89           C  
ATOM   3031  C   THR   382      -1.902  14.137   8.855  1.00 93.67           C  
ATOM   3032  CB  THR   382      -1.755  11.648   8.608  1.00 92.11           C  
ATOM   3033  O   THR   382      -2.232  14.752   7.839  1.00 92.26           O  
ATOM   3034  CG2 THR   382      -2.362  11.542   7.213  1.00 80.55           C  
ATOM   3035  OG1 THR   382      -0.890  10.527   8.827  1.00 84.08           O  
ATOM   3036  N   VAL   383      -2.247  14.425  10.087  1.00 96.31           N  
ATOM   3037  CA  VAL   383      -3.155  15.514  10.431  1.00 96.86           C  
ATOM   3038  C   VAL   383      -2.594  16.300  11.614  1.00 97.55           C  
ATOM   3039  CB  VAL   383      -4.570  14.990  10.763  1.00 96.01           C  
ATOM   3040  O   VAL   383      -2.096  15.714  12.578  1.00 97.62           O  
ATOM   3041  CG1 VAL   383      -5.470  16.129  11.239  1.00 89.78           C  
ATOM   3042  CG2 VAL   383      -5.180  14.295   9.547  1.00 89.76           C  
ATOM   3043  N   THR   384      -2.745  17.587  11.626  1.00 98.54           N  
ATOM   3044  CA  THR   384      -2.408  18.429  12.769  1.00 98.63           C  
ATOM   3045  C   THR   384      -3.631  19.204  13.249  1.00 98.59           C  
ATOM   3046  CB  THR   384      -1.276  19.414  12.423  1.00 98.40           C  
ATOM   3047  O   THR   384      -4.349  19.803  12.445  1.00 98.49           O  
ATOM   3048  CG2 THR   384      -0.944  20.310  13.611  1.00 97.23           C  
ATOM   3049  OG1 THR   384      -0.105  18.676  12.053  1.00 97.55           O  
ATOM   3050  N   VAL   385      -3.849  19.235  14.578  1.00 98.73           N  
ATOM   3051  CA  VAL   385      -4.958  19.928  15.225  1.00 98.78           C  
ATOM   3052  C   VAL   385      -4.447  20.706  16.435  1.00 98.77           C  
ATOM   3053  CB  VAL   385      -6.069  18.943  15.655  1.00 98.70           C  
ATOM   3054  O   VAL   385      -3.831  20.132  17.335  1.00 98.70           O  
ATOM   3055  CG1 VAL   385      -7.206  19.684  16.355  1.00 98.14           C  
ATOM   3056  CG2 VAL   385      -6.594  18.171  14.445  1.00 98.10           C  
ATOM   3057  N   SER   386      -4.651  21.986  16.487  1.00 98.76           N  
ATOM   3058  CA  SER   386      -4.363  22.826  17.645  1.00 98.77           C  
ATOM   3059  C   SER   386      -5.426  22.660  18.726  1.00 98.76           C  
ATOM   3060  CB  SER   386      -4.269  24.295  17.232  1.00 98.60           C  
ATOM   3061  O   SER   386      -6.623  22.663  18.433  1.00 98.68           O  
ATOM   3062  OG  SER   386      -3.967  25.113  18.350  1.00 96.85           O  
ATOM   3063  N   THR   387      -4.971  22.624  19.983  1.00 98.68           N  
ATOM   3064  CA  THR   387      -5.867  22.469  21.124  1.00 98.67           C  
ATOM   3065  C   THR   387      -6.071  23.803  21.836  1.00 98.45           C  
ATOM   3066  CB  THR   387      -5.324  21.429  22.122  1.00 98.50           C  
ATOM   3067  O   THR   387      -6.857  23.893  22.781  1.00 97.90           O  
ATOM   3068  CG2 THR   387      -5.087  20.085  21.441  1.00 97.26           C  
ATOM   3069  OG1 THR   387      -4.086  21.900  22.668  1.00 97.44           O  
ATOM   3070  N   ASP   388      -5.395  24.874  21.401  1.00 98.50           N  
ATOM   3071  CA  ASP   388      -5.475  26.197  22.011  1.00 98.47           C  
ATOM   3072  C   ASP   388      -6.811  26.866  21.700  1.00 98.30           C  
ATOM   3073  CB  ASP   388      -4.320  27.080  21.532  1.00 98.17           C  
ATOM   3074  O   ASP   388      -7.195  26.986  20.534  1.00 97.93           O  
ATOM   3075  CG  ASP   388      -2.984  26.690  22.138  1.00 96.80           C  
ATOM   3076  OD1 ASP   388      -2.849  26.710  23.381  1.00 96.34           O  
ATOM   3077  OD2 ASP   388      -2.057  26.362  21.367  1.00 94.82           O  
ATOM   3078  N   GLY   389      -7.523  27.356  22.739  1.00 97.94           N  
ATOM   3079  CA  GLY   389      -8.737  28.149  22.643  1.00 97.90           C  
ATOM   3080  C   GLY   389      -9.948  27.339  22.219  1.00 97.82           C  
ATOM   3081  O   GLY   389     -11.005  27.901  21.924  1.00 97.27           O  
ATOM   3082  N   LYS   390      -9.836  25.960  22.239  1.00 98.52           N  
ATOM   3083  CA  LYS   390     -10.935  25.082  21.849  1.00 98.57           C  
ATOM   3084  C   LYS   390     -11.372  24.198  23.014  1.00 98.50           C  
ATOM   3085  CB  LYS   390     -10.533  24.214  20.656  1.00 98.47           C  
ATOM   3086  O   LYS   390     -10.543  23.768  23.819  1.00 98.34           O  
ATOM   3087  CG  LYS   390     -10.202  25.006  19.399  1.00 97.96           C  
ATOM   3088  CD  LYS   390      -9.834  24.087  18.241  1.00 97.11           C  
ATOM   3089  CE  LYS   390      -9.411  24.879  17.011  1.00 95.87           C  
ATOM   3090  NZ  LYS   390      -8.966  23.983  15.901  1.00 94.61           N  
ATOM   3091  N   ILE   391     -12.660  23.900  22.980  1.00 98.37           N  
ATOM   3092  CA  ILE   391     -13.166  22.909  23.924  1.00 98.40           C  
ATOM   3093  C   ILE   391     -12.932  21.504  23.373  1.00 98.55           C  
ATOM   3094  CB  ILE   391     -14.668  23.125  24.218  1.00 98.09           C  
ATOM   3095  O   ILE   391     -12.778  21.323  22.162  1.00 98.49           O  
ATOM   3096  CG1 ILE   391     -15.490  22.982  22.933  1.00 96.32           C  
ATOM   3097  CG2 ILE   391     -14.899  24.493  24.867  1.00 96.27           C  
ATOM   3098  CD1 ILE   391     -16.996  22.998  23.157  1.00 94.28           C  
ATOM   3099  N   ILE   392     -12.920  20.549  24.205  1.00 98.39           N  
ATOM   3100  CA  ILE   392     -12.529  19.168  23.948  1.00 98.54           C  
ATOM   3101  C   ILE   392     -13.375  18.595  22.813  1.00 98.65           C  
ATOM   3102  CB  ILE   392     -12.669  18.295  25.215  1.00 98.20           C  
ATOM   3103  O   ILE   392     -12.844  17.991  21.878  1.00 98.63           O  
ATOM   3104  CG1 ILE   392     -11.632  18.707  26.265  1.00 94.75           C  
ATOM   3105  CG2 ILE   392     -12.535  16.810  24.866  1.00 94.93           C  
ATOM   3106  CD1 ILE   392     -11.912  18.164  27.660  1.00 92.06           C  
ATOM   3107  N   THR   393     -14.671  18.845  22.832  1.00 98.13           N  
ATOM   3108  CA  THR   393     -15.625  18.321  21.861  1.00 98.31           C  
ATOM   3109  C   THR   393     -15.387  18.933  20.483  1.00 98.33           C  
ATOM   3110  CB  THR   393     -17.076  18.591  22.301  1.00 97.64           C  
ATOM   3111  O   THR   393     -15.567  18.266  19.462  1.00 98.25           O  
ATOM   3112  CG2 THR   393     -18.070  17.891  21.380  1.00 89.61           C  
ATOM   3113  OG1 THR   393     -17.261  18.110  23.638  1.00 92.46           O  
ATOM   3114  N   GLU   394     -14.966  20.194  20.343  1.00 98.32           N  
ATOM   3115  CA  GLU   394     -14.598  20.836  19.084  1.00 98.47           C  
ATOM   3116  C   GLU   394     -13.342  20.204  18.489  1.00 98.54           C  
ATOM   3117  CB  GLU   394     -14.384  22.338  19.289  1.00 98.00           C  
ATOM   3118  O   GLU   394     -13.305  19.887  17.299  1.00 98.53           O  
ATOM   3119  CG  GLU   394     -15.672  23.116  19.520  1.00 92.82           C  
ATOM   3120  CD  GLU   394     -15.435  24.545  19.981  1.00 86.98           C  
ATOM   3121  OE1 GLU   394     -14.291  24.875  20.371  1.00 91.51           O  
ATOM   3122  OE2 GLU   394     -16.400  25.341  19.954  1.00 87.49           O  
ATOM   3123  N   ILE   395     -12.361  19.956  19.318  1.00 98.68           N  
ATOM   3124  CA  ILE   395     -11.119  19.307  18.911  1.00 98.76           C  
ATOM   3125  C   ILE   395     -11.416  17.902  18.393  1.00 98.78           C  
ATOM   3126  CB  ILE   395     -10.106  19.246  20.077  1.00 98.68           C  
ATOM   3127  O   ILE   395     -10.949  17.518  17.318  1.00 98.75           O  
ATOM   3128  CG1 ILE   395      -9.725  20.660  20.528  1.00 98.26           C  
ATOM   3129  CG2 ILE   395      -8.863  18.447  19.671  1.00 98.23           C  
ATOM   3130  CD1 ILE   395      -9.106  20.721  21.918  1.00 97.56           C  
ATOM   3131  N   ALA   396     -12.242  17.130  19.121  1.00 98.63           N  
ATOM   3132  CA  ALA   396     -12.570  15.752  18.767  1.00 98.67           C  
ATOM   3133  C   ALA   396     -13.361  15.693  17.463  1.00 98.59           C  
ATOM   3134  CB  ALA   396     -13.358  15.086  19.893  1.00 98.57           C  
ATOM   3135  O   ALA   396     -13.054  14.889  16.580  1.00 98.45           O  
ATOM   3136  N   LYS   397     -14.289  16.623  17.232  1.00 98.12           N  
ATOM   3137  CA  LYS   397     -15.042  16.717  15.985  1.00 98.16           C  
ATOM   3138  C   LYS   397     -14.131  17.092  14.819  1.00 97.99           C  
ATOM   3139  CB  LYS   397     -16.173  17.738  16.116  1.00 98.07           C  
ATOM   3140  O   LYS   397     -14.170  16.456  13.764  1.00 97.79           O  
ATOM   3141  CG  LYS   397     -17.367  17.240  16.917  1.00 97.64           C  
ATOM   3142  CD  LYS   397     -18.434  18.317  17.058  1.00 96.91           C  
ATOM   3143  CE  LYS   397     -19.637  17.815  17.844  1.00 96.48           C  
ATOM   3144  NZ  LYS   397     -20.713  18.847  17.932  1.00 95.79           N  
ATOM   3145  N   GLU   398     -13.266  18.028  14.972  1.00 98.21           N  
ATOM   3146  CA  GLU   398     -12.306  18.427  13.948  1.00 98.31           C  
ATOM   3147  C   GLU   398     -11.379  17.273  13.579  1.00 98.18           C  
ATOM   3148  CB  GLU   398     -11.485  19.630  14.420  1.00 98.33           C  
ATOM   3149  O   GLU   398     -11.078  17.062  12.403  1.00 98.06           O  
ATOM   3150  CG  GLU   398     -10.539  20.183  13.363  1.00 98.24           C  
ATOM   3151  CD  GLU   398      -9.689  21.339  13.865  1.00 98.00           C  
ATOM   3152  OE1 GLU   398     -10.039  21.944  14.903  1.00 97.45           O  
ATOM   3153  OE2 GLU   398      -8.664  21.642  13.214  1.00 97.25           O  
ATOM   3154  N   ILE   399     -10.940  16.474  14.533  1.00 98.03           N  
ATOM   3155  CA  ILE   399     -10.129  15.288  14.282  1.00 98.03           C  
ATOM   3156  C   ILE   399     -10.932  14.277  13.467  1.00 97.59           C  
ATOM   3157  CB  ILE   399      -9.642  14.647  15.601  1.00 98.18           C  
ATOM   3158  O   ILE   399     -10.452  13.768  12.451  1.00 96.94           O  
ATOM   3159  CG1 ILE   399      -8.578  15.530  16.263  1.00 98.19           C  
ATOM   3160  CG2 ILE   399      -9.104  13.235  15.349  1.00 98.21           C  
ATOM   3161  CD1 ILE   399      -8.266  15.149  17.704  1.00 97.99           C  
ATOM   3162  N   LEU   400     -12.181  14.016  13.837  1.00 96.34           N  
ATOM   3163  CA  LEU   400     -13.022  13.070  13.111  1.00 96.07           C  
ATOM   3164  C   LEU   400     -13.266  13.546  11.683  1.00 94.75           C  
ATOM   3165  CB  LEU   400     -14.358  12.876  13.832  1.00 96.31           C  
ATOM   3166  O   LEU   400     -13.059  12.793  10.729  1.00 93.09           O  
ATOM   3167  CG  LEU   400     -14.310  12.105  15.152  1.00 96.59           C  
ATOM   3168  CD1 LEU   400     -15.682  12.108  15.818  1.00 96.22           C  
ATOM   3169  CD2 LEU   400     -13.825  10.677  14.921  1.00 95.85           C  
ATOM   3170  N   GLU   401     -13.507  14.804  11.421  1.00 94.73           N  
ATOM   3171  CA  GLU   401     -13.719  15.405  10.108  1.00 94.23           C  
ATOM   3172  C   GLU   401     -12.471  15.285   9.238  1.00 93.48           C  
ATOM   3173  CB  GLU   401     -14.122  16.875  10.249  1.00 93.64           C  
ATOM   3174  O   GLU   401     -12.570  15.074   8.028  1.00 92.35           O  
ATOM   3175  CG  GLU   401     -15.558  17.078  10.712  1.00 87.94           C  
ATOM   3176  CD  GLU   401     -15.878  18.522  11.060  1.00 81.85           C  
ATOM   3177  OE1 GLU   401     -15.003  19.399  10.877  1.00 86.17           O  
ATOM   3178  OE2 GLU   401     -17.013  18.780  11.520  1.00 82.52           O  
ATOM   3179  N   LYS   402     -11.288  15.339   9.843  1.00 93.94           N  
ATOM   3180  CA  LYS   402     -10.026  15.300   9.109  1.00 93.70           C  
ATOM   3181  C   LYS   402      -9.562  13.864   8.887  1.00 92.10           C  
ATOM   3182  CB  LYS   402      -8.948  16.090   9.854  1.00 94.34           C  
ATOM   3183  O   LYS   402      -8.767  13.595   7.985  1.00 90.68           O  
ATOM   3184  CG  LYS   402      -9.104  17.600   9.750  1.00 95.19           C  
ATOM   3185  CD  LYS   402      -7.999  18.329  10.505  1.00 94.80           C  
ATOM   3186  CE  LYS   402      -8.104  19.838  10.332  1.00 94.86           C  
ATOM   3187  NZ  LYS   402      -6.913  20.544  10.891  1.00 93.21           N  
ATOM   3188  N   CYS   403      -9.988  12.919   9.741  1.00 93.56           N  
ATOM   3189  CA  CYS   403      -9.571  11.522   9.682  1.00 92.78           C  
ATOM   3190  C   CYS   403     -10.498  10.714   8.781  1.00 88.98           C  
ATOM   3191  CB  CYS   403      -9.546  10.911  11.082  1.00 92.78           C  
ATOM   3192  O   CYS   403     -10.102   9.675   8.249  1.00 84.22           O  
ATOM   3193  SG  CYS   403      -8.211  11.537  12.126  1.00 94.89           S  
ATOM   3194  N   PHE   404     -11.788  11.294   8.697  1.00 87.47           N  
ATOM   3195  CA  PHE   404     -12.819  10.611   7.925  1.00 86.05           C  
ATOM   3196  C   PHE   404     -13.332  11.501   6.799  1.00 81.67           C  
ATOM   3197  CB  PHE   404     -13.981  10.190   8.831  1.00 85.20           C  
ATOM   3198  O   PHE   404     -13.673  11.011   5.720  1.00 75.19           O  
ATOM   3199  CG  PHE   404     -13.597   9.184   9.882  1.00 87.80           C  
ATOM   3200  CD1 PHE   404     -13.232   7.891   9.527  1.00 85.90           C  
ATOM   3201  CD2 PHE   404     -13.601   9.532  11.227  1.00 85.82           C  
ATOM   3202  CE1 PHE   404     -12.876   6.958  10.498  1.00 84.81           C  
ATOM   3203  CE2 PHE   404     -13.246   8.605  12.203  1.00 84.88           C  
ATOM   3204  CZ  PHE   404     -12.885   7.319  11.837  1.00 83.84           C  
TER    3205      PHE   404
END
