# Supplementary material for: The transformative power of transformers in protein structure prediction
Source: Proc Natl Acad Sci U S A. 2023 Jul 31;120(32):e2303499120. doi: 10.1073/pnas.2303499120 (PMC10410766; doi:10.1073/pnas.2303499120)
Supplement: Supplementary file 2 — Dataset S01 (GZ) [file pnas.2303499120.sd01.gz › SI_Data/predicted_structures/ESMFold/T1194.pdb]

PARENT N/A
ATOM      1  N   ALA     1       8.056  -5.939  24.802  1.00 35.50           N  
ATOM      2  CA  ALA     1       7.873  -6.212  23.379  1.00 37.35           C  
ATOM      3  C   ALA     1       6.414  -6.031  22.969  1.00 36.41           C  
ATOM      4  CB  ALA     1       8.345  -7.625  23.044  1.00 33.58           C  
ATOM      5  O   ALA     1       5.521  -6.671  23.529  1.00 35.91           O  
ATOM      6  N   SER     2       5.797  -4.997  22.813  1.00 43.52           N  
ATOM      7  CA  SER     2       4.669  -4.787  23.716  1.00 42.19           C  
ATOM      8  C   SER     2       3.433  -4.319  22.956  1.00 43.46           C  
ATOM      9  CB  SER     2       5.029  -3.768  24.797  1.00 37.57           C  
ATOM     10  O   SER     2       3.546  -3.642  21.932  1.00 40.77           O  
ATOM     11  OG  SER     2       4.893  -2.445  24.307  1.00 35.40           O  
ATOM     12  N   ALA     3       2.489  -5.208  22.383  1.00 42.53           N  
ATOM     13  CA  ALA     3       1.065  -5.502  22.250  1.00 41.78           C  
ATOM     14  C   ALA     3       0.321  -4.336  21.606  1.00 42.33           C  
ATOM     15  CB  ALA     3       0.459  -5.827  23.613  1.00 37.42           C  
ATOM     16  O   ALA     3      -0.618  -4.541  20.833  1.00 38.66           O  
ATOM     17  N   ALA     4       0.793  -3.348  20.714  1.00 46.36           N  
ATOM     18  CA  ALA     4      -0.217  -2.487  20.105  1.00 46.64           C  
ATOM     19  C   ALA     4       0.311  -1.066  19.925  1.00 46.36           C  
ATOM     20  CB  ALA     4      -1.487  -2.475  20.952  1.00 41.10           C  
ATOM     21  O   ALA     4       0.485  -0.333  20.901  1.00 43.41           O  
ATOM     22  N   ALA     5       1.563  -0.748  19.372  1.00 56.75           N  
ATOM     23  CA  ALA     5       1.206   0.457  18.628  1.00 55.38           C  
ATOM     24  C   ALA     5      -0.298   0.521  18.375  1.00 57.08           C  
ATOM     25  CB  ALA     5       1.968   0.512  17.306  1.00 51.39           C  
ATOM     26  O   ALA     5      -0.872  -0.394  17.781  1.00 54.47           O  
ATOM     27  N   ALA     6      -1.086   0.302  19.606  1.00 59.71           N  
ATOM     28  CA  ALA     6      -2.515   0.565  19.462  1.00 58.43           C  
ATOM     29  C   ALA     6      -2.786   1.499  18.286  1.00 59.58           C  
ATOM     30  CB  ALA     6      -3.079   1.158  20.750  1.00 50.92           C  
ATOM     31  O   ALA     6      -2.178   2.567  18.181  1.00 54.79           O  
ATOM     32  N   GLY     7      -2.740   0.819  17.145  1.00 76.01           N  
ATOM     33  CA  GLY     7      -3.229   1.610  16.028  1.00 75.85           C  
ATOM     34  C   GLY     7      -4.241   0.873  15.172  1.00 76.65           C  
ATOM     35  O   GLY     7      -4.698  -0.212  15.538  1.00 73.14           O  
ATOM     36  N   PHE     8      -4.923   1.558  14.500  1.00 83.12           N  
ATOM     37  CA  PHE     8      -5.871   1.069  13.506  1.00 84.00           C  
ATOM     38  C   PHE     8      -5.459   1.503  12.104  1.00 84.31           C  
ATOM     39  CB  PHE     8      -7.285   1.571  13.816  1.00 82.00           C  
ATOM     40  O   PHE     8      -4.660   2.428  11.945  1.00 83.19           O  
ATOM     41  CG  PHE     8      -7.408   3.071  13.823  1.00 77.92           C  
ATOM     42  CD1 PHE     8      -7.187   3.795  14.988  1.00 73.09           C  
ATOM     43  CD2 PHE     8      -7.745   3.757  12.663  1.00 74.65           C  
ATOM     44  CE1 PHE     8      -7.301   5.183  14.997  1.00 71.09           C  
ATOM     45  CE2 PHE     8      -7.860   5.144  12.664  1.00 74.77           C  
ATOM     46  CZ  PHE     8      -7.639   5.855  13.833  1.00 64.34           C  
ATOM     47  N   VAL     9      -5.932   0.724  11.315  1.00 86.14           N  
ATOM     48  CA  VAL     9      -5.752   1.072   9.909  1.00 86.57           C  
ATOM     49  C   VAL     9      -7.104   1.402   9.281  1.00 86.77           C  
ATOM     50  CB  VAL     9      -5.064  -0.069   9.125  1.00 84.66           C  
ATOM     51  O   VAL     9      -8.098   0.719   9.538  1.00 85.48           O  
ATOM     52  CG1 VAL     9      -5.945  -1.317   9.105  1.00 74.12           C  
ATOM     53  CG2 VAL     9      -4.739   0.383   7.703  1.00 73.15           C  
ATOM     54  N   GLU    10      -7.100   2.457   8.628  1.00 88.98           N  
ATOM     55  CA  GLU    10      -8.249   2.840   7.813  1.00 89.30           C  
ATOM     56  C   GLU    10      -7.934   2.719   6.325  1.00 89.43           C  
ATOM     57  CB  GLU    10      -8.691   4.268   8.143  1.00 87.81           C  
ATOM     58  O   GLU    10      -6.906   3.217   5.860  1.00 88.55           O  
ATOM     59  CG  GLU    10      -9.202   4.440   9.566  1.00 81.92           C  
ATOM     60  CD  GLU    10      -9.494   5.887   9.928  1.00 77.76           C  
ATOM     61  OE1 GLU    10      -8.577   6.734   9.829  1.00 75.24           O  
ATOM     62  OE2 GLU    10     -10.648   6.176  10.316  1.00 71.26           O  
ATOM     63  N   THR    11      -8.801   2.066   5.660  1.00 88.59           N  
ATOM     64  CA  THR    11      -8.629   1.943   4.217  1.00 88.83           C  
ATOM     65  C   THR    11      -9.749   2.669   3.476  1.00 88.79           C  
ATOM     66  CB  THR    11      -8.595   0.466   3.782  1.00 87.48           C  
ATOM     67  O   THR    11     -10.834   2.871   4.024  1.00 87.52           O  
ATOM     68  CG2 THR    11      -7.506  -0.301   4.525  1.00 81.18           C  
ATOM     69  OG1 THR    11      -9.864  -0.137   4.060  1.00 83.30           O  
ATOM     70  N   ALA    12      -9.426   3.149   2.295  1.00 88.99           N  
ATOM     71  CA  ALA    12     -10.375   3.840   1.426  1.00 89.51           C  
ATOM     72  C   ALA    12     -10.011   3.652  -0.044  1.00 89.54           C  
ATOM     73  CB  ALA    12     -10.429   5.326   1.772  1.00 88.19           C  
ATOM     74  O   ALA    12      -8.854   3.383  -0.373  1.00 88.66           O  
ATOM     75  N   GLY    13     -11.033   3.695  -0.854  1.00 89.60           N  
ATOM     76  CA  GLY    13     -10.813   3.553  -2.284  1.00 89.76           C  
ATOM     77  C   GLY    13     -11.818   2.635  -2.954  1.00 89.71           C  
ATOM     78  O   GLY    13     -12.572   1.932  -2.277  1.00 88.58           O  
ATOM     79  N   ASN    14     -11.816   2.630  -4.241  1.00 90.13           N  
ATOM     80  CA  ASN    14     -12.812   1.870  -4.989  1.00 90.15           C  
ATOM     81  C   ASN    14     -12.250   0.538  -5.477  1.00 89.48           C  
ATOM     82  CB  ASN    14     -13.338   2.689  -6.169  1.00 89.10           C  
ATOM     83  O   ASN    14     -12.940  -0.217  -6.166  1.00 87.56           O  
ATOM     84  CG  ASN    14     -12.259   3.008  -7.186  1.00 87.13           C  
ATOM     85  ND2 ASN    14     -12.668   3.273  -8.421  1.00 85.49           N  
ATOM     86  OD1 ASN    14     -11.068   3.015  -6.864  1.00 84.43           O  
ATOM     87  N   ALA    15     -11.020   0.259  -5.162  1.00 89.57           N  
ATOM     88  CA  ALA    15     -10.390  -0.948  -5.690  1.00 89.46           C  
ATOM     89  C   ALA    15      -9.612  -1.682  -4.601  1.00 88.86           C  
ATOM     90  CB  ALA    15      -9.467  -0.600  -6.856  1.00 88.64           C  
ATOM     91  O   ALA    15      -8.600  -2.329  -4.881  1.00 86.97           O  
ATOM     92  N   CYS    16     -10.093  -1.418  -3.332  1.00 87.71           N  
ATOM     93  CA  CYS    16      -9.505  -2.170  -2.229  1.00 87.71           C  
ATOM     94  C   CYS    16      -9.988  -3.615  -2.235  1.00 86.54           C  
ATOM     95  CB  CYS    16      -9.848  -1.514  -0.891  1.00 86.26           C  
ATOM     96  O   CYS    16     -11.156  -3.883  -2.520  1.00 84.24           O  
ATOM     97  SG  CYS    16      -9.221   0.171  -0.725  1.00 84.49           S  
ATOM     98  N   GLU    17      -9.118  -4.539  -2.022  1.00 83.77           N  
ATOM     99  CA  GLU    17      -9.500  -5.944  -1.927  1.00 83.12           C  
ATOM    100  C   GLU    17     -10.473  -6.176  -0.775  1.00 82.51           C  
ATOM    101  CB  GLU    17      -8.261  -6.828  -1.755  1.00 81.05           C  
ATOM    102  O   GLU    17     -11.386  -6.997  -0.882  1.00 79.63           O  
ATOM    103  CG  GLU    17      -8.549  -8.318  -1.867  1.00 74.24           C  
ATOM    104  CD  GLU    17      -7.312  -9.183  -1.679  1.00 71.02           C  
ATOM    105  OE1 GLU    17      -6.203  -8.628  -1.513  1.00 67.55           O  
ATOM    106  OE2 GLU    17      -7.455 -10.426  -1.698  1.00 65.32           O  
ATOM    107  N   TRP    18     -10.332  -5.421   0.195  1.00 80.86           N  
ATOM    108  CA  TRP    18     -11.217  -5.486   1.353  1.00 82.64           C  
ATOM    109  C   TRP    18     -12.152  -4.281   1.392  1.00 82.16           C  
ATOM    110  CB  TRP    18     -10.404  -5.559   2.649  1.00 78.51           C  
ATOM    111  O   TRP    18     -11.845  -3.231   0.823  1.00 79.40           O  
ATOM    112  CG  TRP    18      -9.429  -6.697   2.693  1.00 68.46           C  
ATOM    113  CD1 TRP    18      -8.324  -6.867   1.906  1.00 59.79           C  
ATOM    114  CD2 TRP    18      -9.476  -7.828   3.568  1.00 61.86           C  
ATOM    115  CE2 TRP    18      -8.366  -8.644   3.256  1.00 57.27           C  
ATOM    116  CE3 TRP    18     -10.349  -8.231   4.588  1.00 64.75           C  
ATOM    117  NE1 TRP    18      -7.680  -8.036   2.240  1.00 66.08           N  
ATOM    118  CH2 TRP    18      -8.976 -10.211   4.922  1.00 61.06           C  
ATOM    119  CZ2 TRP    18      -8.107  -9.841   3.929  1.00 67.87           C  
ATOM    120  CZ3 TRP    18     -10.089  -9.422   5.256  1.00 56.05           C  
ATOM    121  N   THR    19     -13.253  -4.480   1.970  1.00 84.08           N  
ATOM    122  CA  THR    19     -14.191  -3.373   2.121  1.00 85.06           C  
ATOM    123  C   THR    19     -13.556  -2.230   2.907  1.00 85.10           C  
ATOM    124  CB  THR    19     -15.483  -3.828   2.824  1.00 82.48           C  
ATOM    125  O   THR    19     -13.023  -2.441   3.998  1.00 83.73           O  
ATOM    126  CG2 THR    19     -16.474  -2.675   2.953  1.00 73.39           C  
ATOM    127  OG1 THR    19     -16.089  -4.881   2.064  1.00 80.16           O  
ATOM    128  N   PRO    20     -13.471  -1.129   2.333  1.00 84.99           N  
ATOM    129  CA  PRO    20     -12.926   0.010   3.075  1.00 86.12           C  
ATOM    130  C   PRO    20     -13.513   0.134   4.479  1.00 85.85           C  
ATOM    131  CB  PRO    20     -13.316   1.212   2.212  1.00 83.90           C  
ATOM    132  O   PRO    20     -14.683  -0.190   4.694  1.00 84.17           O  
ATOM    133  CG  PRO    20     -13.382   0.677   0.818  1.00 81.12           C  
ATOM    134  CD  PRO    20     -13.877  -0.740   0.875  1.00 79.74           C  
ATOM    135  N   GLY    21     -12.697   0.462   5.388  1.00 86.19           N  
ATOM    136  CA  GLY    21     -13.103   0.589   6.778  1.00 86.48           C  
ATOM    137  C   GLY    21     -11.931   0.652   7.739  1.00 86.19           C  
ATOM    138  O   GLY    21     -10.792   0.875   7.323  1.00 84.46           O  
ATOM    139  N   ARG    22     -12.287   0.553   8.920  1.00 85.99           N  
ATOM    140  CA  ARG    22     -11.315   0.619  10.006  1.00 85.91           C  
ATOM    141  C   ARG    22     -11.048  -0.765  10.588  1.00 85.05           C  
ATOM    142  CB  ARG    22     -11.801   1.565  11.107  1.00 83.65           C  
ATOM    143  O   ARG    22     -11.985  -1.503  10.902  1.00 82.22           O  
ATOM    144  CG  ARG    22     -10.809   1.748  12.244  1.00 77.96           C  
ATOM    145  CD  ARG    22     -11.310   2.753  13.272  1.00 74.84           C  
ATOM    146  NE  ARG    22     -10.362   2.918  14.370  1.00 64.68           N  
ATOM    147  NH1 ARG    22     -11.262   4.909  15.122  1.00 46.20           N  
ATOM    148  NH2 ARG    22      -9.452   3.990  16.187  1.00 41.77           N  
ATOM    149  CZ  ARG    22     -10.361   3.939  15.224  1.00 66.87           C  
ATOM    150  N   TYR    23      -9.813  -1.102  10.664  1.00 83.04           N  
ATOM    151  CA  TYR    23      -9.403  -2.411  11.160  1.00 83.08           C  
ATOM    152  C   TYR    23      -8.391  -2.273  12.291  1.00 82.28           C  
ATOM    153  CB  TYR    23      -8.810  -3.254  10.028  1.00 81.99           C  
ATOM    154  O   TYR    23      -7.596  -1.330  12.309  1.00 79.76           O  
ATOM    155  CG  TYR    23      -9.728  -3.406   8.839  1.00 81.74           C  
ATOM    156  CD1 TYR    23     -10.667  -4.434   8.787  1.00 79.44           C  
ATOM    157  CD2 TYR    23      -9.658  -2.524   7.766  1.00 80.42           C  
ATOM    158  CE1 TYR    23     -11.514  -4.579   7.693  1.00 80.48           C  
ATOM    159  CE2 TYR    23     -10.500  -2.660   6.667  1.00 81.61           C  
ATOM    160  OH  TYR    23     -12.259  -3.828   5.555  1.00 75.75           O  
ATOM    161  CZ  TYR    23     -11.423  -3.689   6.640  1.00 75.95           C  
ATOM    162  N   GLU    24      -8.441  -3.198  13.148  1.00 80.23           N  
ATOM    163  CA  GLU    24      -7.413  -3.276  14.182  1.00 79.97           C  
ATOM    164  C   GLU    24      -6.112  -3.846  13.625  1.00 79.84           C  
ATOM    165  CB  GLU    24      -7.898  -4.125  15.359  1.00 77.51           C  
ATOM    166  O   GLU    24      -6.132  -4.721  12.757  1.00 77.31           O  
ATOM    167  CG  GLU    24      -8.995  -3.466  16.183  1.00 71.25           C  
ATOM    168  CD  GLU    24      -9.382  -4.266  17.416  1.00 67.84           C  
ATOM    169  OE1 GLU    24      -8.890  -5.406  17.580  1.00 63.56           O  
ATOM    170  OE2 GLU    24     -10.185  -3.750  18.225  1.00 60.12           O  
ATOM    171  N   LEU    25      -5.080  -3.373  14.014  1.00 77.93           N  
ATOM    172  CA  LEU    25      -3.774  -3.864  13.586  1.00 77.42           C  
ATOM    173  C   LEU    25      -3.527  -5.276  14.107  1.00 77.13           C  
ATOM    174  CB  LEU    25      -2.664  -2.927  14.070  1.00 75.43           C  
ATOM    175  O   LEU    25      -3.881  -5.593  15.244  1.00 73.95           O  
ATOM    176  CG  LEU    25      -2.608  -1.547  13.413  1.00 70.68           C  
ATOM    177  CD1 LEU    25      -1.550  -0.681  14.089  1.00 65.65           C  
ATOM    178  CD2 LEU    25      -2.327  -1.675  11.920  1.00 66.12           C  
ATOM    179  N   SER    26      -3.133  -6.168  13.268  1.00 73.16           N  
ATOM    180  CA  SER    26      -2.733  -7.499  13.714  1.00 72.70           C  
ATOM    181  C   SER    26      -1.251  -7.747  13.453  1.00 72.84           C  
ATOM    182  CB  SER    26      -3.569  -8.572  13.015  1.00 70.02           C  
ATOM    183  O   SER    26      -0.736  -7.398  12.389  1.00 70.24           O  
ATOM    184  OG  SER    26      -3.061  -8.840  11.719  1.00 64.71           O  
ATOM    185  N   GLU    27      -0.574  -8.189  14.410  1.00 72.37           N  
ATOM    186  CA  GLU    27       0.839  -8.534  14.284  1.00 71.77           C  
ATOM    187  C   GLU    27       1.030 -10.044  14.170  1.00 72.70           C  
ATOM    188  CB  GLU    27       1.634  -7.991  15.474  1.00 69.37           C  
ATOM    189  O   GLU    27       0.443 -10.809  14.938  1.00 70.14           O  
ATOM    190  CG  GLU    27       3.143  -8.082  15.299  1.00 64.82           C  
ATOM    191  CD  GLU    27       3.918  -7.551  16.493  1.00 63.15           C  
ATOM    192  OE1 GLU    27       3.295  -6.983  17.419  1.00 61.38           O  
ATOM    193  OE2 GLU    27       5.160  -7.703  16.504  1.00 56.21           O  
ATOM    194  N   THR    28       1.777 -10.443  13.212  1.00 68.70           N  
ATOM    195  CA  THR    28       2.207 -11.829  13.066  1.00 68.71           C  
ATOM    196  C   THR    28       3.709 -11.905  12.806  1.00 69.33           C  
ATOM    197  CB  THR    28       1.450 -12.532  11.924  1.00 65.51           C  
ATOM    198  O   THR    28       4.209 -11.316  11.845  1.00 66.86           O  
ATOM    199  CG2 THR    28       1.712 -14.035  11.934  1.00 57.78           C  
ATOM    200  OG1 THR    28       0.044 -12.302  12.078  1.00 64.58           O  
ATOM    201  N   GLU    29       4.494 -12.523  13.717  1.00 67.76           N  
ATOM    202  CA  GLU    29       5.926 -12.753  13.552  1.00 66.87           C  
ATOM    203  C   GLU    29       6.689 -11.435  13.450  1.00 66.88           C  
ATOM    204  CB  GLU    29       6.194 -13.612  12.313  1.00 62.58           C  
ATOM    205  O   GLU    29       7.557 -11.279  12.590  1.00 63.50           O  
ATOM    206  CG  GLU    29       5.653 -15.030  12.419  1.00 57.25           C  
ATOM    207  CD  GLU    29       6.015 -15.901  11.227  1.00 57.88           C  
ATOM    208  OE1 GLU    29       6.543 -15.369  10.224  1.00 58.17           O  
ATOM    209  OE2 GLU    29       5.767 -17.126  11.296  1.00 52.64           O  
ATOM    210  N   GLY    30       6.332 -10.449  14.279  1.00 69.28           N  
ATOM    211  CA  GLY    30       7.043  -9.183  14.360  1.00 68.83           C  
ATOM    212  C   GLY    30       6.678  -8.222  13.245  1.00 69.31           C  
ATOM    213  O   GLY    30       7.281  -7.154  13.117  1.00 66.71           O  
ATOM    214  N   ARG    31       5.796  -8.598  12.367  1.00 76.20           N  
ATOM    215  CA  ARG    31       5.385  -7.767  11.240  1.00 76.08           C  
ATOM    216  C   ARG    31       3.890  -7.472  11.294  1.00 76.52           C  
ATOM    217  CB  ARG    31       5.738  -8.445   9.914  1.00 74.20           C  
ATOM    218  O   ARG    31       3.114  -8.265  11.832  1.00 74.68           O  
ATOM    219  CG  ARG    31       7.232  -8.591   9.676  1.00 70.53           C  
ATOM    220  CD  ARG    31       7.530  -9.164   8.297  1.00 68.17           C  
ATOM    221  NE  ARG    31       8.966  -9.282   8.061  1.00 56.31           N  
ATOM    222  NH1 ARG    31       8.753 -10.182   5.944  1.00 48.15           N  
ATOM    223  NH2 ARG    31      10.833  -9.826   6.840  1.00 44.41           N  
ATOM    224  CZ  ARG    31       9.514  -9.763   6.949  1.00 58.98           C  
ATOM    225  N   VAL    32       3.562  -6.295  10.788  1.00 80.63           N  
ATOM    226  CA  VAL    32       2.164  -5.883  10.726  1.00 80.77           C  
ATOM    227  C   VAL    32       1.662  -5.974   9.287  1.00 80.93           C  
ATOM    228  CB  VAL    32       1.970  -4.449  11.269  1.00 79.39           C  
ATOM    229  O   VAL    32       2.312  -5.477   8.364  1.00 79.41           O  
ATOM    230  CG1 VAL    32       0.538  -3.972  11.034  1.00 76.91           C  
ATOM    231  CG2 VAL    32       2.319  -4.390  12.755  1.00 75.65           C  
ATOM    232  N   ARG    33       0.558  -6.653   9.147  1.00 80.17           N  
ATOM    233  CA  ARG    33      -0.075  -6.781   7.838  1.00 80.22           C  
ATOM    234  C   ARG    33      -1.294  -5.871   7.727  1.00 80.67           C  
ATOM    235  CB  ARG    33      -0.479  -8.233   7.576  1.00 78.33           C  
ATOM    236  O   ARG    33      -2.196  -5.929   8.565  1.00 79.19           O  
ATOM    237  CG  ARG    33       0.698  -9.174   7.378  1.00 73.01           C  
ATOM    238  CD  ARG    33       0.241 -10.590   7.056  1.00 69.46           C  
ATOM    239  NE  ARG    33       1.370 -11.509   6.941  1.00 60.21           N  
ATOM    240  NH1 ARG    33       0.073 -13.386   6.579  1.00 46.14           N  
ATOM    241  NH2 ARG    33       2.358 -13.558   6.630  1.00 41.52           N  
ATOM    242  CZ  ARG    33       1.265 -12.815   6.717  1.00 60.66           C  
ATOM    243  N   ILE    34      -1.249  -5.112   6.740  1.00 81.90           N  
ATOM    244  CA  ILE    34      -2.347  -4.191   6.467  1.00 81.97           C  
ATOM    245  C   ILE    34      -3.221  -4.748   5.345  1.00 81.93           C  
ATOM    246  CB  ILE    34      -1.824  -2.786   6.091  1.00 80.50           C  
ATOM    247  O   ILE    34      -2.726  -5.056   4.259  1.00 80.15           O  
ATOM    248  CG1 ILE    34      -0.938  -2.229   7.211  1.00 75.80           C  
ATOM    249  CG2 ILE    34      -2.990  -1.838   5.793  1.00 74.75           C  
ATOM    250  CD1 ILE    34      -0.320  -0.874   6.895  1.00 73.02           C  
ATOM    251  N   PRO    35      -4.578  -4.828   5.694  1.00 79.50           N  
ATOM    252  CA  PRO    35      -5.482  -5.264   4.628  1.00 79.04           C  
ATOM    253  C   PRO    35      -5.709  -4.188   3.569  1.00 79.10           C  
ATOM    254  CB  PRO    35      -6.781  -5.579   5.374  1.00 76.75           C  
ATOM    255  O   PRO    35      -6.811  -3.642   3.465  1.00 75.62           O  
ATOM    256  CG  PRO    35      -6.771  -4.668   6.559  1.00 74.32           C  
ATOM    257  CD  PRO    35      -5.345  -4.412   6.952  1.00 71.89           C  
ATOM    258  N   ASN    36      -4.777  -3.797   2.843  1.00 79.24           N  
ATOM    259  CA  ASN    36      -4.802  -2.716   1.863  1.00 78.56           C  
ATOM    260  C   ASN    36      -4.471  -3.221   0.462  1.00 77.98           C  
ATOM    261  CB  ASN    36      -3.834  -1.602   2.268  1.00 74.92           C  
ATOM    262  O   ASN    36      -3.476  -2.805  -0.134  1.00 71.03           O  
ATOM    263  CG  ASN    36      -3.962  -0.370   1.395  1.00 69.31           C  
ATOM    264  ND2 ASN    36      -3.645   0.791   1.956  1.00 65.33           N  
ATOM    265  OD1 ASN    36      -4.345  -0.460   0.225  1.00 65.61           O  
ATOM    266  N   GLY    37      -5.129  -4.268  -0.054  1.00 80.98           N  
ATOM    267  CA  GLY    37      -4.935  -4.833  -1.380  1.00 80.88           C  
ATOM    268  C   GLY    37      -5.605  -4.025  -2.476  1.00 81.35           C  
ATOM    269  O   GLY    37      -6.553  -3.281  -2.215  1.00 78.86           O  
ATOM    270  N   LEU    38      -4.999  -3.891  -3.560  1.00 85.75           N  
ATOM    271  CA  LEU    38      -5.520  -3.294  -4.785  1.00 86.35           C  
ATOM    272  C   LEU    38      -5.984  -4.370  -5.760  1.00 85.80           C  
ATOM    273  CB  LEU    38      -4.457  -2.413  -5.446  1.00 84.65           C  
ATOM    274  O   LEU    38      -5.293  -5.372  -5.961  1.00 84.29           O  
ATOM    275  CG  LEU    38      -4.873  -1.696  -6.731  1.00 81.46           C  
ATOM    276  CD1 LEU    38      -5.739  -0.484  -6.405  1.00 77.03           C  
ATOM    277  CD2 LEU    38      -3.646  -1.282  -7.535  1.00 78.70           C  
ATOM    278  N   TYR    39      -7.148  -4.211  -6.268  1.00 88.24           N  
ATOM    279  CA  TYR    39      -7.615  -5.085  -7.338  1.00 88.41           C  
ATOM    280  C   TYR    39      -8.320  -4.285  -8.427  1.00 88.52           C  
ATOM    281  CB  TYR    39      -8.558  -6.157  -6.784  1.00 87.03           C  
ATOM    282  O   TYR    39      -9.415  -3.761  -8.211  1.00 87.48           O  
ATOM    283  CG  TYR    39      -9.020  -7.153  -7.820  1.00 82.98           C  
ATOM    284  CD1 TYR    39     -10.317  -7.109  -8.327  1.00 77.93           C  
ATOM    285  CD2 TYR    39      -8.162  -8.140  -8.293  1.00 78.32           C  
ATOM    286  CE1 TYR    39     -10.748  -8.026  -9.280  1.00 77.48           C  
ATOM    287  CE2 TYR    39      -8.583  -9.062  -9.246  1.00 79.69           C  
ATOM    288  OH  TYR    39     -10.296  -9.907 -10.677  1.00 61.43           O  
ATOM    289  CZ  TYR    39      -9.875  -8.997  -9.733  1.00 73.13           C  
ATOM    290  N   VAL    40      -7.670  -4.230  -9.566  1.00 89.79           N  
ATOM    291  CA  VAL    40      -8.228  -3.565 -10.739  1.00 89.92           C  
ATOM    292  C   VAL    40      -8.296  -4.547 -11.907  1.00 89.69           C  
ATOM    293  CB  VAL    40      -7.400  -2.322 -11.135  1.00 89.24           C  
ATOM    294  O   VAL    40      -7.304  -5.204 -12.232  1.00 88.70           O  
ATOM    295  CG1 VAL    40      -8.016  -1.627 -12.348  1.00 87.20           C  
ATOM    296  CG2 VAL    40      -7.292  -1.356  -9.958  1.00 86.53           C  
ATOM    297  N   LYS    41      -9.440  -4.607 -12.415  1.00 89.13           N  
ATOM    298  CA  LYS    41      -9.676  -5.468 -13.570  1.00 89.06           C  
ATOM    299  C   LYS    41     -10.304  -4.687 -14.720  1.00 89.21           C  
ATOM    300  CB  LYS    41     -10.572  -6.647 -13.186  1.00 87.53           C  
ATOM    301  O   LYS    41     -11.247  -3.920 -14.515  1.00 88.13           O  
ATOM    302  CG  LYS    41     -10.842  -7.617 -14.327  1.00 81.78           C  
ATOM    303  CD  LYS    41     -11.794  -8.728 -13.903  1.00 78.50           C  
ATOM    304  CE  LYS    41     -12.147  -9.639 -15.071  1.00 70.50           C  
ATOM    305  NZ  LYS    41     -13.188 -10.642 -14.696  1.00 60.64           N  
ATOM    306  N   LYS    42      -9.729  -4.883 -15.785  1.00 88.02           N  
ATOM    307  CA  LYS    42     -10.302  -4.345 -17.016  1.00 88.09           C  
ATOM    308  C   LYS    42     -10.794  -5.465 -17.928  1.00 87.32           C  
ATOM    309  CB  LYS    42      -9.278  -3.481 -17.752  1.00 86.71           C  
ATOM    310  O   LYS    42     -10.053  -6.406 -18.219  1.00 85.51           O  
ATOM    311  CG  LYS    42      -9.820  -2.814 -19.008  1.00 83.42           C  
ATOM    312  CD  LYS    42      -8.723  -2.080 -19.769  1.00 80.93           C  
ATOM    313  CE  LYS    42      -9.037  -1.991 -21.256  1.00 76.16           C  
ATOM    314  NZ  LYS    42      -9.539  -3.291 -21.795  1.00 67.37           N  
ATOM    315  N   GLU    43     -12.039  -5.219 -18.438  1.00 84.66           N  
ATOM    316  CA  GLU    43     -12.603  -6.118 -19.441  1.00 84.02           C  
ATOM    317  C   GLU    43     -12.441  -5.546 -20.847  1.00 83.76           C  
ATOM    318  CB  GLU    43     -14.081  -6.390 -19.150  1.00 82.23           C  
ATOM    319  O   GLU    43     -12.101  -4.373 -21.011  1.00 81.20           O  
ATOM    320  CG  GLU    43     -14.329  -7.071 -17.813  1.00 77.15           C  
ATOM    321  CD  GLU    43     -13.699  -8.452 -17.716  1.00 74.09           C  
ATOM    322  OE1 GLU    43     -13.472  -9.090 -18.769  1.00 69.63           O  
ATOM    323  OE2 GLU    43     -13.433  -8.900 -16.579  1.00 67.32           O  
ATOM    324  N   GLU    44     -12.726  -6.378 -21.842  1.00 79.22           N  
ATOM    325  CA  GLU    44     -12.526  -5.999 -23.237  1.00 78.60           C  
ATOM    326  C   GLU    44     -13.418  -4.822 -23.623  1.00 78.91           C  
ATOM    327  CB  GLU    44     -12.797  -7.189 -24.162  1.00 75.43           C  
ATOM    328  O   GLU    44     -13.053  -4.014 -24.479  1.00 75.24           O  
ATOM    329  CG  GLU    44     -11.713  -8.256 -24.124  1.00 69.12           C  
ATOM    330  CD  GLU    44     -12.012  -9.447 -25.020  1.00 65.96           C  
ATOM    331  OE1 GLU    44     -13.155  -9.558 -25.521  1.00 63.93           O  
ATOM    332  OE2 GLU    44     -11.098 -10.277 -25.223  1.00 59.21           O  
ATOM    333  N   THR    45     -14.582  -4.696 -23.036  1.00 77.84           N  
ATOM    334  CA  THR    45     -15.580  -3.717 -23.451  1.00 78.06           C  
ATOM    335  C   THR    45     -15.233  -2.330 -22.916  1.00 78.56           C  
ATOM    336  CB  THR    45     -16.988  -4.116 -22.973  1.00 74.52           C  
ATOM    337  O   THR    45     -15.766  -1.325 -23.390  1.00 76.50           O  
ATOM    338  CG2 THR    45     -17.457  -5.398 -23.654  1.00 66.41           C  
ATOM    339  OG1 THR    45     -16.964  -4.323 -21.555  1.00 70.83           O  
ATOM    340  N   SER    46     -14.396  -2.250 -22.039  1.00 82.56           N  
ATOM    341  CA  SER    46     -14.024  -0.969 -21.446  1.00 82.63           C  
ATOM    342  C   SER    46     -12.695  -0.467 -22.002  1.00 82.85           C  
ATOM    343  CB  SER    46     -13.938  -1.087 -19.924  1.00 80.21           C  
ATOM    344  O   SER    46     -11.828  -1.264 -22.365  1.00 80.47           O  
ATOM    345  OG  SER    46     -12.930  -2.010 -19.548  1.00 71.47           O  
ATOM    346  N   LYS    47     -12.548   0.864 -22.227  1.00 83.85           N  
ATOM    347  CA  LYS    47     -11.316   1.443 -22.753  1.00 84.08           C  
ATOM    348  C   LYS    47     -10.295   1.667 -21.641  1.00 85.16           C  
ATOM    349  CB  LYS    47     -11.606   2.762 -23.472  1.00 81.49           C  
ATOM    350  O   LYS    47      -9.088   1.550 -21.866  1.00 83.94           O  
ATOM    351  CG  LYS    47     -12.298   2.595 -24.817  1.00 74.36           C  
ATOM    352  CD  LYS    47     -12.416   3.923 -25.553  1.00 70.98           C  
ATOM    353  CE  LYS    47     -13.110   3.758 -26.898  1.00 63.33           C  
ATOM    354  NZ  LYS    47     -13.255   5.062 -27.611  1.00 56.25           N  
ATOM    355  N   ILE    48     -10.898   1.877 -20.472  1.00 88.07           N  
ATOM    356  CA  ILE    48     -10.004   2.215 -19.370  1.00 88.60           C  
ATOM    357  C   ILE    48     -10.589   1.704 -18.056  1.00 88.79           C  
ATOM    358  CB  ILE    48      -9.757   3.738 -19.290  1.00 86.72           C  
ATOM    359  O   ILE    48     -11.810   1.681 -17.879  1.00 87.73           O  
ATOM    360  CG1 ILE    48      -8.712   4.054 -18.213  1.00 78.03           C  
ATOM    361  CG2 ILE    48     -11.066   4.484 -19.018  1.00 77.22           C  
ATOM    362  CD1 ILE    48      -8.158   5.470 -18.285  1.00 75.00           C  
ATOM    363  N   ALA    49      -9.718   1.153 -17.218  1.00 90.70           N  
ATOM    364  CA  ALA    49     -10.074   0.836 -15.837  1.00 90.91           C  
ATOM    365  C   ALA    49      -9.110   1.498 -14.857  1.00 91.06           C  
ATOM    366  CB  ALA    49     -10.090  -0.675 -15.625  1.00 89.85           C  
ATOM    367  O   ALA    49      -7.893   1.462 -15.053  1.00 90.32           O  
ATOM    368  N   ARG    50      -9.690   2.122 -13.836  1.00 91.54           N  
ATOM    369  CA  ARG    50      -8.894   2.783 -12.806  1.00 91.61           C  
ATOM    370  C   ARG    50      -9.405   2.434 -11.412  1.00 91.62           C  
ATOM    371  CB  ARG    50      -8.910   4.300 -13.006  1.00 89.28           C  
ATOM    372  O   ARG    50     -10.609   2.263 -11.211  1.00 90.57           O  
ATOM    373  CG  ARG    50      -8.260   4.758 -14.302  1.00 78.57           C  
ATOM    374  CD  ARG    50      -8.332   6.270 -14.466  1.00 74.93           C  
ATOM    375  NE  ARG    50      -7.809   6.697 -15.761  1.00 69.09           N  
ATOM    376  NH1 ARG    50      -8.793   8.786 -15.701  1.00 51.87           N  
ATOM    377  NH2 ARG    50      -7.515   8.167 -17.500  1.00 47.77           N  
ATOM    378  CZ  ARG    50      -8.041   7.883 -16.317  1.00 66.38           C  
ATOM    379  N   GLY    51      -8.414   2.299 -10.577  1.00 91.83           N  
ATOM    380  CA  GLY    51      -8.774   2.055  -9.189  1.00 91.81           C  
ATOM    381  C   GLY    51      -7.680   2.443  -8.212  1.00 91.90           C  
ATOM    382  O   GLY    51      -6.513   2.561  -8.592  1.00 91.16           O  
ATOM    383  N   SER    52      -8.051   2.664  -7.029  1.00 91.03           N  
ATOM    384  CA  SER    52      -7.091   2.982  -5.976  1.00 91.01           C  
ATOM    385  C   SER    52      -7.498   2.352  -4.648  1.00 90.98           C  
ATOM    386  CB  SER    52      -6.957   4.496  -5.812  1.00 89.67           C  
ATOM    387  O   SER    52      -8.662   1.994  -4.457  1.00 90.05           O  
ATOM    388  OG  SER    52      -8.148   5.052  -5.281  1.00 78.63           O  
ATOM    389  N   CYS    53      -6.509   2.111  -3.912  1.00 89.86           N  
ATOM    390  CA  CYS    53      -6.682   1.684  -2.528  1.00 89.82           C  
ATOM    391  C   CYS    53      -5.650   2.344  -1.620  1.00 89.35           C  
ATOM    392  CB  CYS    53      -6.573   0.164  -2.418  1.00 88.42           C  
ATOM    393  O   CYS    53      -4.447   2.140  -1.791  1.00 88.08           O  
ATOM    394  SG  CYS    53      -7.045  -0.485  -0.800  1.00 83.33           S  
ATOM    395  N   THR    54      -6.169   3.110  -0.644  1.00 89.36           N  
ATOM    396  CA  THR    54      -5.274   3.832   0.253  1.00 89.27           C  
ATOM    397  C   THR    54      -5.446   3.351   1.691  1.00 89.29           C  
ATOM    398  CB  THR    54      -5.519   5.351   0.184  1.00 87.90           C  
ATOM    399  O   THR    54      -6.487   2.794   2.045  1.00 88.39           O  
ATOM    400  CG2 THR    54      -5.426   5.858  -1.251  1.00 79.75           C  
ATOM    401  OG1 THR    54      -6.824   5.642   0.699  1.00 81.32           O  
ATOM    402  N   PHE    55      -4.459   3.578   2.446  1.00 87.91           N  
ATOM    403  CA  PHE    55      -4.609   3.307   3.870  1.00 88.07           C  
ATOM    404  C   PHE    55      -3.960   4.406   4.702  1.00 88.18           C  
ATOM    405  CB  PHE    55      -3.999   1.948   4.228  1.00 87.23           C  
ATOM    406  O   PHE    55      -3.059   5.101   4.228  1.00 87.39           O  
ATOM    407  CG  PHE    55      -2.499   1.908   4.117  1.00 85.96           C  
ATOM    408  CD1 PHE    55      -1.885   1.392   2.982  1.00 83.84           C  
ATOM    409  CD2 PHE    55      -1.702   2.388   5.148  1.00 84.10           C  
ATOM    410  CE1 PHE    55      -0.497   1.354   2.877  1.00 82.92           C  
ATOM    411  CE2 PHE    55      -0.313   2.353   5.050  1.00 83.39           C  
ATOM    412  CZ  PHE    55       0.287   1.835   3.914  1.00 80.40           C  
ATOM    413  N   ALA    56      -4.451   4.546   5.893  1.00 88.72           N  
ATOM    414  CA  ALA    56      -3.880   5.348   6.971  1.00 88.78           C  
ATOM    415  C   ALA    56      -3.683   4.511   8.232  1.00 88.61           C  
ATOM    416  CB  ALA    56      -4.770   6.552   7.269  1.00 87.51           C  
ATOM    417  O   ALA    56      -4.647   3.981   8.790  1.00 87.58           O  
ATOM    418  N   LEU    57      -2.462   4.431   8.531  1.00 87.58           N  
ATOM    419  CA  LEU    57      -2.088   3.685   9.727  1.00 87.46           C  
ATOM    420  C   LEU    57      -1.714   4.633  10.863  1.00 87.37           C  
ATOM    421  CB  LEU    57      -0.919   2.743   9.428  1.00 86.31           C  
ATOM    422  O   LEU    57      -0.691   5.319  10.793  1.00 86.24           O  
ATOM    423  CG  LEU    57      -0.347   1.973  10.619  1.00 83.22           C  
ATOM    424  CD1 LEU    57      -1.393   1.019  11.186  1.00 79.00           C  
ATOM    425  CD2 LEU    57       0.911   1.213  10.211  1.00 79.21           C  
ATOM    426  N   THR    58      -2.512   4.610  11.859  1.00 87.65           N  
ATOM    427  CA  THR    58      -2.228   5.411  13.044  1.00 87.48           C  
ATOM    428  C   THR    58      -1.417   4.609  14.058  1.00 87.11           C  
ATOM    429  CB  THR    58      -3.525   5.915  13.703  1.00 86.23           C  
ATOM    430  O   THR    58      -1.815   3.510  14.449  1.00 85.78           O  
ATOM    431  CG2 THR    58      -3.223   6.784  14.919  1.00 80.60           C  
ATOM    432  OG1 THR    58      -4.270   6.686  12.752  1.00 82.73           O  
ATOM    433  N   LEU    59      -0.284   5.232  14.430  1.00 86.34           N  
ATOM    434  CA  LEU    59       0.609   4.607  15.401  1.00 86.21           C  
ATOM    435  C   LEU    59       0.759   5.480  16.642  1.00 85.91           C  
ATOM    436  CB  LEU    59       1.982   4.347  14.776  1.00 85.10           C  
ATOM    437  O   LEU    59       0.975   6.689  16.534  1.00 84.68           O  
ATOM    438  CG  LEU    59       2.014   3.392  13.582  1.00 82.78           C  
ATOM    439  CD1 LEU    59       3.338   3.519  12.837  1.00 79.48           C  
ATOM    440  CD2 LEU    59       1.788   1.955  14.040  1.00 79.81           C  
ATOM    441  N   LYS    60       0.616   4.926  17.760  1.00 85.81           N  
ATOM    442  CA  LYS    60       0.779   5.611  19.039  1.00 85.54           C  
ATOM    443  C   LYS    60       1.811   4.904  19.913  1.00 85.59           C  
ATOM    444  CB  LYS    60      -0.558   5.701  19.776  1.00 83.87           C  
ATOM    445  O   LYS    60       1.639   3.734  20.262  1.00 84.34           O  
ATOM    446  CG  LYS    60      -0.517   6.558  21.032  1.00 79.02           C  
ATOM    447  CD  LYS    60      -1.898   6.699  21.658  1.00 75.93           C  
ATOM    448  CE  LYS    60      -1.859   7.562  22.912  1.00 67.14           C  
ATOM    449  NZ  LYS    60      -3.217   7.730  23.511  1.00 60.45           N  
ATOM    450  N   ALA    61       2.883   5.602  20.217  1.00 85.51           N  
ATOM    451  CA  ALA    61       3.968   5.070  21.038  1.00 85.57           C  
ATOM    452  C   ALA    61       3.625   5.156  22.523  1.00 85.63           C  
ATOM    453  CB  ALA    61       5.268   5.818  20.751  1.00 84.54           C  
ATOM    454  O   ALA    61       3.065   6.155  22.980  1.00 84.62           O  
ATOM    455  N   PRO    62       3.860   4.085  23.299  1.00 84.51           N  
ATOM    456  CA  PRO    62       3.715   4.195  24.753  1.00 84.53           C  
ATOM    457  C   PRO    62       4.691   5.194  25.370  1.00 85.09           C  
ATOM    458  CB  PRO    62       4.005   2.774  25.244  1.00 83.19           C  
ATOM    459  O   PRO    62       5.661   5.595  24.722  1.00 84.41           O  
ATOM    460  CG  PRO    62       4.831   2.157  24.162  1.00 80.31           C  
ATOM    461  CD  PRO    62       4.520   2.853  22.868  1.00 79.32           C  
ATOM    462  N   ALA    63       4.395   5.558  26.635  1.00 85.19           N  
ATOM    463  CA  ALA    63       5.281   6.467  27.358  1.00 85.28           C  
ATOM    464  C   ALA    63       6.701   5.912  27.422  1.00 85.40           C  
ATOM    465  CB  ALA    63       4.748   6.721  28.766  1.00 83.92           C  
ATOM    466  O   ALA    63       6.899   4.726  27.696  1.00 84.17           O  
ATOM    467  N   GLY    64       7.666   6.706  27.106  1.00 86.34           N  
ATOM    468  CA  GLY    64       9.064   6.319  27.216  1.00 86.40           C  
ATOM    469  C   GLY    64       9.580   5.592  25.989  1.00 86.13           C  
ATOM    470  O   GLY    64      10.762   5.251  25.915  1.00 84.61           O  
ATOM    471  N   LYS    65       8.690   5.337  25.006  1.00 87.98           N  
ATOM    472  CA  LYS    65       9.071   4.615  23.795  1.00 87.89           C  
ATOM    473  C   LYS    65       8.741   5.426  22.545  1.00 88.15           C  
ATOM    474  CB  LYS    65       8.374   3.256  23.738  1.00 86.59           C  
ATOM    475  O   LYS    65       7.911   6.337  22.591  1.00 87.34           O  
ATOM    476  CG  LYS    65       8.663   2.360  24.933  1.00 82.43           C  
ATOM    477  CD  LYS    65      10.067   1.774  24.866  1.00 80.40           C  
ATOM    478  CE  LYS    65      10.286   0.719  25.942  1.00 73.48           C  
ATOM    479  NZ  LYS    65      11.640   0.096  25.840  1.00 66.98           N  
ATOM    480  N   LYS    66       9.341   5.170  21.483  1.00 87.97           N  
ATOM    481  CA  LYS    66       8.920   5.604  20.154  1.00 87.69           C  
ATOM    482  C   LYS    66       8.733   4.413  19.219  1.00 87.79           C  
ATOM    483  CB  LYS    66       9.938   6.580  19.561  1.00 86.32           C  
ATOM    484  O   LYS    66       9.274   3.332  19.466  1.00 86.72           O  
ATOM    485  CG  LYS    66      11.325   5.986  19.367  1.00 81.97           C  
ATOM    486  CD  LYS    66      12.309   7.022  18.838  1.00 79.37           C  
ATOM    487  CE  LYS    66      13.694   6.425  18.629  1.00 71.16           C  
ATOM    488  NZ  LYS    66      14.652   7.427  18.075  1.00 64.17           N  
ATOM    489  N   ILE    67       8.002   4.593  18.232  1.00 86.46           N  
ATOM    490  CA  ILE    67       7.735   3.594  17.202  1.00 86.46           C  
ATOM    491  C   ILE    67       8.470   3.969  15.917  1.00 86.69           C  
ATOM    492  CB  ILE    67       6.221   3.452  16.932  1.00 85.24           C  
ATOM    493  O   ILE    67       8.441   5.127  15.493  1.00 85.83           O  
ATOM    494  CG1 ILE    67       5.500   2.941  18.185  1.00 80.28           C  
ATOM    495  CG2 ILE    67       5.970   2.524  15.739  1.00 79.83           C  
ATOM    496  CD1 ILE    67       3.984   2.898  18.053  1.00 78.10           C  
ATOM    497  N   VAL    68       9.127   2.971  15.393  1.00 85.48           N  
ATOM    498  CA  VAL    68       9.834   3.141  14.128  1.00 85.37           C  
ATOM    499  C   VAL    68       9.304   2.144  13.101  1.00 85.54           C  
ATOM    500  CB  VAL    68      11.360   2.966  14.303  1.00 84.37           C  
ATOM    501  O   VAL    68       9.244   0.941  13.368  1.00 84.67           O  
ATOM    502  CG1 VAL    68      12.087   3.217  12.984  1.00 81.73           C  
ATOM    503  CG2 VAL    68      11.882   3.903  15.391  1.00 81.63           C  
ATOM    504  N   VAL    69       8.908   2.689  11.931  1.00 84.34           N  
ATOM    505  CA  VAL    69       8.566   1.856  10.782  1.00 84.35           C  
ATOM    506  C   VAL    69       9.745   1.803   9.813  1.00 84.03           C  
ATOM    507  CB  VAL    69       7.304   2.378  10.058  1.00 83.33           C  
ATOM    508  O   VAL    69      10.102   2.813   9.204  1.00 82.63           O  
ATOM    509  CG1 VAL    69       6.923   1.454   8.904  1.00 81.70           C  
ATOM    510  CG2 VAL    69       6.144   2.517  11.042  1.00 81.05           C  
ATOM    511  N   ARG    70      10.485   0.647   9.610  1.00 80.48           N  
ATOM    512  CA  ARG    70      11.774   0.579   8.929  1.00 79.40           C  
ATOM    513  C   ARG    70      11.612   0.074   7.499  1.00 79.10           C  
ATOM    514  CB  ARG    70      12.742  -0.323   9.697  1.00 77.86           C  
ATOM    515  O   ARG    70      12.393   0.435   6.616  1.00 75.19           O  
ATOM    516  CG  ARG    70      13.194   0.253  11.030  1.00 73.07           C  
ATOM    517  CD  ARG    70      14.288  -0.592  11.668  1.00 69.68           C  
ATOM    518  NE  ARG    70      14.819   0.035  12.875  1.00 59.63           N  
ATOM    519  NH1 ARG    70      17.000  -0.634  12.511  1.00 50.68           N  
ATOM    520  NH2 ARG    70      16.470   0.605  14.365  1.00 47.08           N  
ATOM    521  CZ  ARG    70      16.095   0.000  13.248  1.00 63.48           C  
ATOM    522  N   ASP    71      10.557  -0.817   7.342  1.00 76.36           N  
ATOM    523  CA  ASP    71      10.456  -1.495   6.054  1.00 76.35           C  
ATOM    524  C   ASP    71       9.000  -1.796   5.705  1.00 76.78           C  
ATOM    525  CB  ASP    71      11.273  -2.789   6.062  1.00 74.30           C  
ATOM    526  O   ASP    71       8.158  -1.935   6.595  1.00 74.53           O  
ATOM    527  CG  ASP    71      11.629  -3.273   4.668  1.00 68.66           C  
ATOM    528  OD1 ASP    71      11.088  -2.736   3.678  1.00 65.81           O  
ATOM    529  OD2 ASP    71      12.458  -4.203   4.558  1.00 68.06           O  
ATOM    530  N   SER    72       8.752  -1.743   4.402  1.00 78.34           N  
ATOM    531  CA  SER    72       7.457  -2.196   3.904  1.00 78.21           C  
ATOM    532  C   SER    72       7.622  -3.173   2.745  1.00 78.35           C  
ATOM    533  CB  SER    72       6.606  -1.005   3.462  1.00 76.83           C  
ATOM    534  O   SER    72       8.572  -3.067   1.967  1.00 76.13           O  
ATOM    535  OG  SER    72       7.094  -0.461   2.247  1.00 72.80           O  
ATOM    536  N   GLN    73       6.652  -4.221   2.771  1.00 78.03           N  
ATOM    537  CA  GLN    73       6.662  -5.183   1.675  1.00 78.13           C  
ATOM    538  C   GLN    73       5.267  -5.354   1.080  1.00 78.55           C  
ATOM    539  CB  GLN    73       7.198  -6.534   2.151  1.00 76.25           C  
ATOM    540  O   GLN    73       4.276  -5.401   1.812  1.00 76.84           O  
ATOM    541  CG  GLN    73       8.661  -6.501   2.574  1.00 70.53           C  
ATOM    542  CD  GLN    73       9.170  -7.854   3.032  1.00 66.84           C  
ATOM    543  NE2 GLN    73      10.439  -7.909   3.422  1.00 56.29           N  
ATOM    544  OE1 GLN    73       8.429  -8.842   3.037  1.00 62.75           O  
ATOM    545  N   GLN    74       5.375  -5.362  -0.242  1.00 78.68           N  
ATOM    546  CA  GLN    74       4.113  -5.623  -0.927  1.00 78.78           C  
ATOM    547  C   GLN    74       4.343  -6.371  -2.237  1.00 78.67           C  
ATOM    548  CB  GLN    74       3.366  -4.315  -1.193  1.00 76.74           C  
ATOM    549  O   GLN    74       5.303  -6.091  -2.958  1.00 76.16           O  
ATOM    550  CG  GLN    74       1.936  -4.512  -1.679  1.00 72.01           C  
ATOM    551  CD  GLN    74       1.153  -3.214  -1.740  1.00 68.65           C  
ATOM    552  NE2 GLN    74      -0.171  -3.317  -1.684  1.00 58.57           N  
ATOM    553  OE1 GLN    74       1.733  -2.128  -1.835  1.00 65.09           O  
ATOM    554  N   LEU    75       3.453  -7.315  -2.472  1.00 78.50           N  
ATOM    555  CA  LEU    75       3.468  -8.022  -3.749  1.00 78.67           C  
ATOM    556  C   LEU    75       2.477  -7.400  -4.727  1.00 79.02           C  
ATOM    557  CB  LEU    75       3.141  -9.503  -3.545  1.00 76.57           C  
ATOM    558  O   LEU    75       1.307  -7.205  -4.391  1.00 77.41           O  
ATOM    559  CG  LEU    75       4.181 -10.330  -2.787  1.00 70.64           C  
ATOM    560  CD1 LEU    75       3.609 -11.695  -2.421  1.00 64.93           C  
ATOM    561  CD2 LEU    75       5.452 -10.481  -3.616  1.00 65.53           C  
ATOM    562  N   ILE    76       3.040  -6.991  -5.846  1.00 81.35           N  
ATOM    563  CA  ILE    76       2.182  -6.436  -6.888  1.00 81.46           C  
ATOM    564  C   ILE    76       2.285  -7.291  -8.149  1.00 81.38           C  
ATOM    565  CB  ILE    76       2.552  -4.970  -7.203  1.00 80.07           C  
ATOM    566  O   ILE    76       3.386  -7.618  -8.597  1.00 79.59           O  
ATOM    567  CG1 ILE    76       2.496  -4.119  -5.928  1.00 77.45           C  
ATOM    568  CG2 ILE    76       1.628  -4.400  -8.283  1.00 76.65           C  
ATOM    569  CD1 ILE    76       2.966  -2.684  -6.121  1.00 75.06           C  
ATOM    570  N   SER    77       1.215  -7.649  -8.639  1.00 82.22           N  
ATOM    571  CA  SER    77       1.125  -8.434  -9.865  1.00 82.47           C  
ATOM    572  C   SER    77       0.358  -7.682 -10.948  1.00 82.89           C  
ATOM    573  CB  SER    77       0.451  -9.780  -9.593  1.00 80.88           C  
ATOM    574  O   SER    77      -0.748  -7.194 -10.707  1.00 81.83           O  
ATOM    575  OG  SER    77       1.236 -10.566  -8.713  1.00 72.81           O  
ATOM    576  N   LEU    78       0.991  -7.538 -12.076  1.00 83.72           N  
ATOM    577  CA  LEU    78       0.349  -6.903 -13.222  1.00 83.88           C  
ATOM    578  C   LEU    78       0.176  -7.896 -14.367  1.00 83.48           C  
ATOM    579  CB  LEU    78       1.167  -5.698 -13.695  1.00 82.68           C  
ATOM    580  O   LEU    78       1.072  -8.697 -14.640  1.00 81.61           O  
ATOM    581  CG  LEU    78       1.544  -4.672 -12.626  1.00 81.69           C  
ATOM    582  CD1 LEU    78       2.310  -3.511 -13.251  1.00 78.66           C  
ATOM    583  CD2 LEU    78       0.298  -4.171 -11.903  1.00 79.58           C  
ATOM    584  N   ARG    79      -1.046  -7.859 -14.946  1.00 83.25           N  
ATOM    585  CA  ARG    79      -1.356  -8.692 -16.103  1.00 83.17           C  
ATOM    586  C   ARG    79      -1.884  -7.848 -17.259  1.00 83.44           C  
ATOM    587  CB  ARG    79      -2.377  -9.769 -15.733  1.00 81.10           C  
ATOM    588  O   ARG    79      -2.804  -7.048 -17.081  1.00 82.00           O  
ATOM    589  CG  ARG    79      -2.545 -10.849 -16.790  1.00 74.24           C  
ATOM    590  CD  ARG    79      -3.401 -12.003 -16.287  1.00 70.23           C  
ATOM    591  NE  ARG    79      -3.404 -13.121 -17.225  1.00 61.96           N  
ATOM    592  NH1 ARG    79      -4.895 -14.404 -16.013  1.00 45.41           N  
ATOM    593  NH2 ARG    79      -4.042 -15.191 -17.990  1.00 40.39           N  
ATOM    594  CZ  ARG    79      -4.114 -14.236 -17.074  1.00 62.16           C  
ATOM    595  N   ALA    80      -1.173  -8.040 -18.356  1.00 82.02           N  
ATOM    596  CA  ALA    80      -1.656  -7.392 -19.572  1.00 82.04           C  
ATOM    597  C   ALA    80      -1.894  -8.413 -20.681  1.00 81.48           C  
ATOM    598  CB  ALA    80      -0.664  -6.328 -20.038  1.00 80.31           C  
ATOM    599  O   ALA    80      -1.054  -9.283 -20.922  1.00 78.78           O  
ATOM    600  N   TYR    81      -3.023  -8.418 -21.267  1.00 78.57           N  
ATOM    601  CA  TYR    81      -3.329  -9.289 -22.397  1.00 77.89           C  
ATOM    602  C   TYR    81      -3.165  -8.547 -23.718  1.00 78.05           C  
ATOM    603  CB  TYR    81      -4.753  -9.841 -22.281  1.00 76.32           C  
ATOM    604  O   TYR    81      -3.308  -7.324 -23.771  1.00 74.69           O  
ATOM    605  CG  TYR    81      -4.976 -10.695 -21.056  1.00 72.35           C  
ATOM    606  CD1 TYR    81      -4.813 -12.077 -21.108  1.00 68.39           C  
ATOM    607  CD2 TYR    81      -5.350 -10.122 -19.845  1.00 68.65           C  
ATOM    608  CE1 TYR    81      -5.019 -12.869 -19.983  1.00 65.66           C  
ATOM    609  CE2 TYR    81      -5.558 -10.903 -18.714  1.00 66.25           C  
ATOM    610  OH  TYR    81      -5.595 -13.052 -17.675  1.00 53.38           O  
ATOM    611  CZ  TYR    81      -5.390 -12.274 -18.792  1.00 63.24           C  
ATOM    612  N   PRO    82      -2.852  -9.415 -24.681  1.00 73.41           N  
ATOM    613  CA  PRO    82      -2.582  -8.810 -25.987  1.00 71.72           C  
ATOM    614  C   PRO    82      -3.746  -7.964 -26.498  1.00 73.69           C  
ATOM    615  CB  PRO    82      -2.346 -10.020 -26.895  1.00 69.52           C  
ATOM    616  O   PRO    82      -4.886  -8.153 -26.067  1.00 69.72           O  
ATOM    617  CG  PRO    82      -2.186 -11.174 -25.958  1.00 67.18           C  
ATOM    618  CD  PRO    82      -2.769 -10.793 -24.628  1.00 66.48           C  
ATOM    619  N   GLN    83      -3.505  -6.835 -27.085  1.00 72.62           N  
ATOM    620  CA  GLN    83      -4.253  -5.827 -27.829  1.00 71.71           C  
ATOM    621  C   GLN    83      -3.863  -4.418 -27.392  1.00 73.13           C  
ATOM    622  CB  GLN    83      -5.758  -6.034 -27.651  1.00 67.88           C  
ATOM    623  O   GLN    83      -4.729  -3.591 -27.097  1.00 69.11           O  
ATOM    624  CG  GLN    83      -6.293  -7.283 -28.338  1.00 64.11           C  
ATOM    625  CD  GLN    83      -7.798  -7.423 -28.214  1.00 61.96           C  
ATOM    626  NE2 GLN    83      -8.385  -8.276 -29.046  1.00 56.38           N  
ATOM    627  OE1 GLN    83      -8.429  -6.769 -27.376  1.00 62.35           O  
ATOM    628  N   GLN    84      -2.471  -4.199 -27.171  1.00 74.46           N  
ATOM    629  CA  GLN    84      -1.981  -2.881 -26.781  1.00 74.65           C  
ATOM    630  C   GLN    84      -2.482  -2.497 -25.392  1.00 75.55           C  
ATOM    631  CB  GLN    84      -2.407  -1.825 -27.803  1.00 70.35           C  
ATOM    632  O   GLN    84      -2.866  -1.349 -25.160  1.00 72.63           O  
ATOM    633  CG  GLN    84      -1.783  -2.015 -29.179  1.00 64.09           C  
ATOM    634  CD  GLN    84      -2.122  -0.888 -30.137  1.00 62.23           C  
ATOM    635  NE2 GLN    84      -1.622  -0.983 -31.365  1.00 49.21           N  
ATOM    636  OE1 GLN    84      -2.827   0.060 -29.777  1.00 60.10           O  
ATOM    637  N   THR    85      -2.556  -3.432 -24.468  1.00 82.49           N  
ATOM    638  CA  THR    85      -2.989  -3.137 -23.107  1.00 82.82           C  
ATOM    639  C   THR    85      -1.806  -2.708 -22.243  1.00 83.30           C  
ATOM    640  CB  THR    85      -3.681  -4.354 -22.465  1.00 81.35           C  
ATOM    641  O   THR    85      -0.763  -3.364 -22.239  1.00 81.74           O  
ATOM    642  CG2 THR    85      -4.203  -4.018 -21.072  1.00 77.69           C  
ATOM    643  OG1 THR    85      -4.779  -4.762 -23.289  1.00 79.96           O  
ATOM    644  N   ARG    86      -1.901  -1.634 -21.706  1.00 86.36           N  
ATOM    645  CA  ARG    86      -0.932  -1.082 -20.765  1.00 86.64           C  
ATOM    646  C   ARG    86      -1.480  -1.098 -19.342  1.00 87.42           C  
ATOM    647  CB  ARG    86      -0.550   0.346 -21.163  1.00 85.06           C  
ATOM    648  O   ARG    86      -2.595  -0.635 -19.095  1.00 86.91           O  
ATOM    649  CG  ARG    86       0.505   0.973 -20.267  1.00 79.45           C  
ATOM    650  CD  ARG    86       0.784   2.420 -20.652  1.00 76.43           C  
ATOM    651  NE  ARG    86       1.459   2.514 -21.943  1.00 69.28           N  
ATOM    652  NH1 ARG    86       2.113   4.713 -21.674  1.00 52.50           N  
ATOM    653  NH2 ARG    86       2.657   3.576 -23.589  1.00 49.76           N  
ATOM    654  CZ  ARG    86       2.075   3.601 -22.399  1.00 66.93           C  
ATOM    655  N   VAL    87      -0.725  -1.678 -18.439  1.00 86.66           N  
ATOM    656  CA  VAL    87      -1.069  -1.728 -17.022  1.00 86.89           C  
ATOM    657  C   VAL    87      -0.030  -0.957 -16.210  1.00 87.06           C  
ATOM    658  CB  VAL    87      -1.169  -3.184 -16.514  1.00 85.93           C  
ATOM    659  O   VAL    87       1.163  -1.265 -16.266  1.00 86.21           O  
ATOM    660  CG1 VAL    87      -1.646  -3.218 -15.063  1.00 83.66           C  
ATOM    661  CG2 VAL    87      -2.104  -3.997 -17.407  1.00 83.29           C  
ATOM    662  N   LYS    88      -0.479   0.005 -15.518  1.00 87.83           N  
ATOM    663  CA  LYS    88       0.383   0.843 -14.688  1.00 87.84           C  
ATOM    664  C   LYS    88      -0.086   0.845 -13.236  1.00 88.13           C  
ATOM    665  CB  LYS    88       0.421   2.273 -15.229  1.00 86.80           C  
ATOM    666  O   LYS    88      -1.271   1.044 -12.961  1.00 87.39           O  
ATOM    667  CG  LYS    88       1.408   3.181 -14.509  1.00 83.69           C  
ATOM    668  CD  LYS    88       1.379   4.596 -15.072  1.00 81.76           C  
ATOM    669  CE  LYS    88       2.201   5.554 -14.220  1.00 75.18           C  
ATOM    670  NZ  LYS    88       2.163   6.946 -14.759  1.00 68.50           N  
ATOM    671  N   ALA    89       0.805   0.571 -12.367  1.00 86.66           N  
ATOM    672  CA  ALA    89       0.560   0.664 -10.930  1.00 86.62           C  
ATOM    673  C   ALA    89       1.485   1.690 -10.282  1.00 86.79           C  
ATOM    674  CB  ALA    89       0.738  -0.701 -10.270  1.00 85.57           C  
ATOM    675  O   ALA    89       2.655   1.803 -10.654  1.00 85.86           O  
ATOM    676  N   GLU    90       0.951   2.419  -9.372  1.00 86.83           N  
ATOM    677  CA  GLU    90       1.698   3.402  -8.594  1.00 86.76           C  
ATOM    678  C   GLU    90       1.537   3.159  -7.096  1.00 86.78           C  
ATOM    679  CB  GLU    90       1.248   4.822  -8.948  1.00 85.66           C  
ATOM    680  O   GLU    90       0.428   2.911  -6.618  1.00 85.85           O  
ATOM    681  CG  GLU    90       1.469   5.192 -10.407  1.00 83.26           C  
ATOM    682  CD  GLU    90       0.986   6.592 -10.751  1.00 81.34           C  
ATOM    683  OE1 GLU    90      -0.188   6.918 -10.461  1.00 77.65           O  
ATOM    684  OE2 GLU    90       1.787   7.369 -11.317  1.00 74.83           O  
ATOM    685  N   VAL    91       2.631   3.303  -6.494  1.00 85.03           N  
ATOM    686  CA  VAL    91       2.643   3.070  -5.054  1.00 84.80           C  
ATOM    687  C   VAL    91       3.421   4.184  -4.357  1.00 84.88           C  
ATOM    688  CB  VAL    91       3.256   1.695  -4.706  1.00 83.25           C  
ATOM    689  O   VAL    91       4.489   4.589  -4.822  1.00 83.66           O  
ATOM    690  CG1 VAL    91       3.152   1.421  -3.207  1.00 74.89           C  
ATOM    691  CG2 VAL    91       2.568   0.589  -5.504  1.00 74.94           C  
ATOM    692  N   GLU    92       2.857   4.556  -3.294  1.00 84.55           N  
ATOM    693  CA  GLU    92       3.492   5.552  -2.436  1.00 84.41           C  
ATOM    694  C   GLU    92       3.197   5.280  -0.963  1.00 84.46           C  
ATOM    695  CB  GLU    92       3.028   6.961  -2.813  1.00 82.93           C  
ATOM    696  O   GLU    92       2.037   5.132  -0.574  1.00 83.32           O  
ATOM    697  CG  GLU    92       3.802   8.071  -2.118  1.00 78.77           C  
ATOM    698  CD  GLU    92       3.298   9.463  -2.464  1.00 75.48           C  
ATOM    699  OE1 GLU    92       2.209   9.580  -3.070  1.00 71.27           O  
ATOM    700  OE2 GLU    92       3.998  10.444  -2.127  1.00 67.53           O  
ATOM    701  N   ILE    93       4.249   5.191  -0.184  1.00 83.54           N  
ATOM    702  CA  ILE    93       4.107   5.058   1.262  1.00 83.59           C  
ATOM    703  C   ILE    93       4.911   6.152   1.962  1.00 83.55           C  
ATOM    704  CB  ILE    93       4.562   3.664   1.748  1.00 82.32           C  
ATOM    705  O   ILE    93       6.106   6.314   1.704  1.00 82.36           O  
ATOM    706  CG1 ILE    93       3.761   2.564   1.041  1.00 79.82           C  
ATOM    707  CG2 ILE    93       4.422   3.551   3.269  1.00 79.47           C  
ATOM    708  CD1 ILE    93       4.194   1.151   1.407  1.00 78.10           C  
ATOM    709  N   PHE    94       4.272   6.866   2.889  1.00 84.83           N  
ATOM    710  CA  PHE    94       4.929   8.044   3.444  1.00 85.17           C  
ATOM    711  C   PHE    94       4.276   8.460   4.756  1.00 85.53           C  
ATOM    712  CB  PHE    94       4.888   9.204   2.445  1.00 84.18           C  
ATOM    713  O   PHE    94       3.140   8.076   5.040  1.00 84.65           O  
ATOM    714  CG  PHE    94       3.497   9.586   2.015  1.00 83.24           C  
ATOM    715  CD1 PHE    94       2.829   8.853   1.042  1.00 81.24           C  
ATOM    716  CD2 PHE    94       2.857  10.679   2.585  1.00 81.85           C  
ATOM    717  CE1 PHE    94       1.541   9.204   0.643  1.00 79.52           C  
ATOM    718  CE2 PHE    94       1.571  11.036   2.191  1.00 81.30           C  
ATOM    719  CZ  PHE    94       0.915  10.298   1.219  1.00 73.30           C  
ATOM    720  N   LYS    95       5.049   9.213   5.523  1.00 86.04           N  
ATOM    721  CA  LYS    95       4.510   9.836   6.728  1.00 86.35           C  
ATOM    722  C   LYS    95       3.561  10.980   6.378  1.00 86.55           C  
ATOM    723  CB  LYS    95       5.642  10.348   7.620  1.00 84.72           C  
ATOM    724  O   LYS    95       3.876  11.816   5.528  1.00 85.33           O  
ATOM    725  CG  LYS    95       5.165  11.043   8.887  1.00 79.80           C  
ATOM    726  CD  LYS    95       6.336  11.523   9.736  1.00 77.18           C  
ATOM    727  CE  LYS    95       5.862  12.309  10.950  1.00 71.09           C  
ATOM    728  NZ  LYS    95       6.988  12.625  11.879  1.00 61.26           N  
ATOM    729  N   ALA    96       2.394  10.951   7.046  1.00 85.62           N  
ATOM    730  CA  ALA    96       1.442  12.030   6.796  1.00 86.33           C  
ATOM    731  C   ALA    96       2.092  13.394   7.005  1.00 85.58           C  
ATOM    732  CB  ALA    96       0.221  11.881   7.700  1.00 83.90           C  
ATOM    733  O   ALA    96       2.787  13.612   8.000  1.00 83.26           O  
ATOM    734  N   GLY    97       1.945  14.298   6.024  1.00 82.63           N  
ATOM    735  CA  GLY    97       2.550  15.618   6.106  1.00 82.68           C  
ATOM    736  C   GLY    97       3.880  15.710   5.382  1.00 81.86           C  
ATOM    737  O   GLY    97       4.503  16.773   5.350  1.00 79.43           O  
ATOM    738  N   SER    98       4.340  14.609   4.979  1.00 81.68           N  
ATOM    739  CA  SER    98       5.567  14.592   4.189  1.00 80.96           C  
ATOM    740  C   SER    98       5.294  14.152   2.755  1.00 79.13           C  
ATOM    741  CB  SER    98       6.602  13.665   4.827  1.00 78.19           C  
ATOM    742  O   SER    98       4.139  14.079   2.331  1.00 74.22           O  
ATOM    743  OG  SER    98       6.228  12.308   4.669  1.00 68.56           O  
ATOM    744  N   GLN    99       6.242  14.141   1.928  1.00 75.41           N  
ATOM    745  CA  GLN    99       6.154  13.641   0.559  1.00 74.86           C  
ATOM    746  C   GLN    99       6.846  12.288   0.422  1.00 74.11           C  
ATOM    747  CB  GLN    99       6.766  14.645  -0.419  1.00 70.97           C  
ATOM    748  O   GLN    99       7.930  12.080   0.971  1.00 70.03           O  
ATOM    749  CG  GLN    99       5.904  15.878  -0.655  1.00 65.17           C  
ATOM    750  CD  GLN    99       6.446  16.772  -1.754  1.00 63.16           C  
ATOM    751  NE2 GLN    99       5.711  17.832  -2.073  1.00 53.17           N  
ATOM    752  OE1 GLN    99       7.518  16.513  -2.311  1.00 60.55           O  
ATOM    753  N   GLY   100       6.178  11.374  -0.075  1.00 74.54           N  
ATOM    754  CA  GLY   100       6.779  10.073  -0.321  1.00 73.41           C  
ATOM    755  C   GLY   100       7.201   9.874  -1.764  1.00 74.30           C  
ATOM    756  O   GLY   100       6.756  10.603  -2.653  1.00 70.58           O  
ATOM    757  N   ALA   101       8.162   9.092  -1.904  1.00 75.67           N  
ATOM    758  CA  ALA   101       8.591   8.780  -3.265  1.00 75.59           C  
ATOM    759  C   ALA   101       7.603   7.841  -3.950  1.00 76.19           C  
ATOM    760  CB  ALA   101       9.987   8.162  -3.255  1.00 73.08           C  
ATOM    761  O   ALA   101       7.299   6.763  -3.432  1.00 73.91           O  
ATOM    762  N   LYS   102       7.011   8.381  -4.954  1.00 80.76           N  
ATOM    763  CA  LYS   102       6.109   7.580  -5.777  1.00 80.73           C  
ATOM    764  C   LYS   102       6.885   6.584  -6.634  1.00 80.73           C  
ATOM    765  CB  LYS   102       5.251   8.481  -6.666  1.00 78.96           C  
ATOM    766  O   LYS   102       7.865   6.951  -7.287  1.00 78.98           O  
ATOM    767  CG  LYS   102       4.190   7.735  -7.462  1.00 75.51           C  
ATOM    768  CD  LYS   102       3.358   8.686  -8.313  1.00 73.40           C  
ATOM    769  CE  LYS   102       2.408   9.515  -7.460  1.00 65.50           C  
ATOM    770  NZ  LYS   102       1.527  10.384  -8.296  1.00 59.73           N  
ATOM    771  N   GLN   103       6.454   5.447  -6.641  1.00 81.26           N  
ATOM    772  CA  GLN   103       7.015   4.417  -7.509  1.00 81.11           C  
ATOM    773  C   GLN   103       5.994   3.954  -8.544  1.00 81.73           C  
ATOM    774  CB  GLN   103       7.503   3.226  -6.682  1.00 79.30           C  
ATOM    775  O   GLN   103       4.820   3.760  -8.222  1.00 80.42           O  
ATOM    776  CG  GLN   103       8.627   3.569  -5.714  1.00 72.71           C  
ATOM    777  CD  GLN   103       9.136   2.359  -4.954  1.00 68.31           C  
ATOM    778  NE2 GLN   103      10.063   2.586  -4.029  1.00 58.55           N  
ATOM    779  OE1 GLN   103       8.700   1.229  -5.195  1.00 63.13           O  
ATOM    780  N   THR   104       6.545   3.612  -9.631  1.00 84.35           N  
ATOM    781  CA  THR   104       5.672   3.245 -10.742  1.00 84.42           C  
ATOM    782  C   THR   104       6.128   1.935 -11.378  1.00 84.35           C  
ATOM    783  CB  THR   104       5.634   4.352 -11.811  1.00 82.96           C  
ATOM    784  O   THR   104       7.316   1.751 -11.650  1.00 82.97           O  
ATOM    785  CG2 THR   104       4.702   3.976 -12.959  1.00 78.02           C  
ATOM    786  OG1 THR   104       5.172   5.570 -11.214  1.00 80.41           O  
ATOM    787  N   LEU   105       5.235   1.006 -11.502  1.00 83.31           N  
ATOM    788  CA  LEU   105       5.417  -0.232 -12.253  1.00 83.35           C  
ATOM    789  C   LEU   105       4.504  -0.267 -13.473  1.00 83.72           C  
ATOM    790  CB  LEU   105       5.143  -1.446 -11.361  1.00 81.75           C  
ATOM    791  O   LEU   105       3.311   0.028 -13.370  1.00 82.66           O  
ATOM    792  CG  LEU   105       5.986  -1.557 -10.089  1.00 76.36           C  
ATOM    793  CD1 LEU   105       5.281  -2.435  -9.061  1.00 71.07           C  
ATOM    794  CD2 LEU   105       7.371  -2.109 -10.412  1.00 71.44           C  
ATOM    795  N   GLU   106       5.117  -0.659 -14.524  1.00 84.26           N  
ATOM    796  CA  GLU   106       4.329  -0.648 -15.753  1.00 84.31           C  
ATOM    797  C   GLU   106       4.703  -1.818 -16.658  1.00 84.18           C  
ATOM    798  CB  GLU   106       4.517   0.675 -16.500  1.00 82.78           C  
ATOM    799  O   GLU   106       5.877  -2.179 -16.763  1.00 82.70           O  
ATOM    800  CG  GLU   106       3.671   0.795 -17.759  1.00 80.01           C  
ATOM    801  CD  GLU   106       3.768   2.162 -18.418  1.00 77.51           C  
ATOM    802  OE1 GLU   106       4.321   3.098 -17.798  1.00 73.84           O  
ATOM    803  OE2 GLU   106       3.285   2.298 -19.565  1.00 69.73           O  
ATOM    804  N   ILE   107       3.749  -2.368 -17.251  1.00 83.30           N  
ATOM    805  CA  ILE   107       3.964  -3.374 -18.286  1.00 83.20           C  
ATOM    806  C   ILE   107       3.063  -3.083 -19.483  1.00 83.38           C  
ATOM    807  CB  ILE   107       3.702  -4.800 -17.751  1.00 81.80           C  
ATOM    808  O   ILE   107       1.981  -2.512 -19.329  1.00 82.03           O  
ATOM    809  CG1 ILE   107       2.258  -4.926 -17.252  1.00 76.90           C  
ATOM    810  CG2 ILE   107       4.698  -5.152 -16.642  1.00 75.85           C  
ATOM    811  CD1 ILE   107       1.833  -6.354 -16.942  1.00 74.13           C  
ATOM    812  N   VAL   108       3.447  -3.346 -20.515  1.00 81.70           N  
ATOM    813  CA  VAL   108       2.712  -3.212 -21.769  1.00 81.32           C  
ATOM    814  C   VAL   108       2.683  -4.553 -22.497  1.00 80.49           C  
ATOM    815  CB  VAL   108       3.332  -2.126 -22.677  1.00 79.34           C  
ATOM    816  O   VAL   108       3.684  -5.273 -22.526  1.00 77.39           O  
ATOM    817  CG1 VAL   108       2.496  -1.937 -23.941  1.00 73.49           C  
ATOM    818  CG2 VAL   108       3.462  -0.807 -21.917  1.00 72.72           C  
ATOM    819  N   ALA   109       1.496  -4.968 -22.671  1.00 74.24           N  
ATOM    820  CA  ALA   109       1.243  -6.275 -23.271  1.00 71.53           C  
ATOM    821  C   ALA   109       2.253  -6.576 -24.374  1.00 73.13           C  
ATOM    822  CB  ALA   109      -0.179  -6.342 -23.822  1.00 66.45           C  
ATOM    823  O   ALA   109       2.414  -5.789 -25.309  1.00 66.95           O  
ATOM    824  N   ALA   110       3.019  -7.655 -24.268  1.00 61.54           N  
ATOM    825  CA  ALA   110       3.446  -8.827 -25.028  1.00 60.25           C  
ATOM    826  C   ALA   110       2.473  -9.987 -24.840  1.00 60.95           C  
ATOM    827  CB  ALA   110       4.855  -9.246 -24.614  1.00 56.36           C  
ATOM    828  O   ALA   110       1.534  -9.895 -24.046  1.00 57.44           O  
ATOM    829  N   GLU   111       2.293 -10.888 -25.745  1.00 56.88           N  
ATOM    830  CA  GLU   111       1.399 -12.037 -25.860  1.00 56.54           C  
ATOM    831  C   GLU   111       1.058 -12.611 -24.488  1.00 56.47           C  
ATOM    832  CB  GLU   111       2.026 -13.119 -26.743  1.00 51.62           C  
ATOM    833  O   GLU   111      -0.113 -12.841 -24.180  1.00 53.56           O  
ATOM    834  CG  GLU   111       2.084 -12.753 -28.218  1.00 48.41           C  
ATOM    835  CD  GLU   111       2.523 -13.906 -29.106  1.00 49.43           C  
ATOM    836  OE1 GLU   111       2.880 -14.981 -28.573  1.00 48.41           O  
ATOM    837  OE2 GLU   111       2.510 -13.734 -30.346  1.00 45.55           O  
ATOM    838  N   LYS   112       1.885 -12.656 -23.568  1.00 58.54           N  
ATOM    839  CA  LYS   112       1.881 -13.195 -22.211  1.00 56.97           C  
ATOM    840  C   LYS   112       2.879 -12.457 -21.324  1.00 57.97           C  
ATOM    841  CB  LYS   112       2.200 -14.691 -22.227  1.00 53.82           C  
ATOM    842  O   LYS   112       4.045 -12.299 -21.690  1.00 55.09           O  
ATOM    843  CG  LYS   112       1.094 -15.553 -22.817  1.00 51.50           C  
ATOM    844  CD  LYS   112       1.412 -17.037 -22.686  1.00 51.87           C  
ATOM    845  CE  LYS   112       0.346 -17.900 -23.347  1.00 45.18           C  
ATOM    846  NZ  LYS   112       0.655 -19.355 -23.224  1.00 40.24           N  
ATOM    847  N   ALA   113       2.584 -11.527 -20.541  1.00 57.66           N  
ATOM    848  CA  ALA   113       3.637 -11.115 -19.617  1.00 55.01           C  
ATOM    849  C   ALA   113       3.085 -10.918 -18.209  1.00 57.72           C  
ATOM    850  CB  ALA   113       4.305  -9.833 -20.108  1.00 50.63           C  
ATOM    851  O   ALA   113       2.120 -10.174 -18.012  1.00 53.86           O  
ATOM    852  N   GLU   114       3.195 -11.965 -17.262  1.00 62.52           N  
ATOM    853  CA  GLU   114       3.184 -12.030 -15.803  1.00 61.63           C  
ATOM    854  C   GLU   114       4.491 -11.505 -15.218  1.00 62.20           C  
ATOM    855  CB  GLU   114       2.934 -13.464 -15.331  1.00 57.16           C  
ATOM    856  O   GLU   114       5.575 -11.929 -15.624  1.00 58.98           O  
ATOM    857  CG  GLU   114       2.554 -13.570 -13.861  1.00 53.72           C  
ATOM    858  CD  GLU   114       2.292 -14.998 -13.410  1.00 54.28           C  
ATOM    859  OE1 GLU   114       2.247 -15.907 -14.269  1.00 55.21           O  
ATOM    860  OE2 GLU   114       2.130 -15.209 -12.187  1.00 49.68           O  
ATOM    861  N   LYS   115       4.454 -10.511 -14.675  1.00 63.04           N  
ATOM    862  CA  LYS   115       5.550 -10.079 -13.813  1.00 62.47           C  
ATOM    863  C   LYS   115       5.064  -9.827 -12.389  1.00 63.06           C  
ATOM    864  CB  LYS   115       6.208  -8.816 -14.373  1.00 58.22           C  
ATOM    865  O   LYS   115       4.037  -9.178 -12.183  1.00 59.95           O  
ATOM    866  CG  LYS   115       7.602  -8.550 -13.827  1.00 55.17           C  
ATOM    867  CD  LYS   115       8.254  -7.357 -14.515  1.00 55.79           C  
ATOM    868  CE  LYS   115       9.616  -7.039 -13.912  1.00 47.48           C  
ATOM    869  NZ  LYS   115      10.302  -5.934 -14.647  1.00 42.41           N  
ATOM    870  N   THR   116       5.442 -10.616 -11.519  1.00 63.55           N  
ATOM    871  CA  THR   116       5.360 -10.346 -10.088  1.00 62.02           C  
ATOM    872  C   THR   116       6.646  -9.695  -9.586  1.00 63.71           C  
ATOM    873  CB  THR   116       5.089 -11.635  -9.291  1.00 57.75           C  
ATOM    874  O   THR   116       7.745 -10.162  -9.891  1.00 60.32           O  
ATOM    875  CG2 THR   116       4.850 -11.330  -7.816  1.00 49.90           C  
ATOM    876  OG1 THR   116       3.931 -12.287  -9.826  1.00 54.60           O  
ATOM    877  N   THR   117       6.562  -8.483  -9.301  1.00 60.84           N  
ATOM    878  CA  THR   117       7.665  -7.868  -8.571  1.00 59.43           C  
ATOM    879  C   THR   117       7.271  -7.599  -7.121  1.00 60.80           C  
ATOM    880  CB  THR   117       8.110  -6.552  -9.237  1.00 54.73           C  
ATOM    881  O   THR   117       6.105  -7.324  -6.830  1.00 57.08           O  
ATOM    882  CG2 THR   117       9.401  -6.031  -8.615  1.00 47.63           C  
ATOM    883  OG1 THR   117       8.324  -6.780 -10.635  1.00 50.91           O  
ATOM    884  N   GLN   118       8.027  -8.145  -6.284  1.00 59.46           N  
ATOM    885  CA  GLN   118       8.010  -7.606  -4.929  1.00 58.30           C  
ATOM    886  C   GLN   118       8.674  -6.233  -4.875  1.00 59.19           C  
ATOM    887  CB  GLN   118       8.706  -8.564  -3.960  1.00 54.53           C  
ATOM    888  O   GLN   118       9.767  -6.044  -5.413  1.00 56.57           O  
ATOM    889  CG  GLN   118       8.039  -8.651  -2.595  1.00 51.39           C  
ATOM    890  CD  GLN   118       8.750  -9.605  -1.653  1.00 51.82           C  
ATOM    891  NE2 GLN   118       8.282  -9.671  -0.412  1.00 40.94           N  
ATOM    892  OE1 GLN   118       9.711 -10.277  -2.039  1.00 52.21           O  
ATOM    893  N   TYR   119       7.919  -5.387  -4.751  1.00 56.36           N  
ATOM    894  CA  TYR   119       8.437  -4.073  -4.383  1.00 54.63           C  
ATOM    895  C   TYR   119       8.789  -4.021  -2.901  1.00 56.39           C  
ATOM    896  CB  TYR   119       7.416  -2.981  -4.716  1.00 49.54           C  
ATOM    897  O   TYR   119       7.978  -4.394  -2.051  1.00 53.05           O  
ATOM    898  CG  TYR   119       7.872  -1.591  -4.344  1.00 45.47           C  
ATOM    899  CD1 TYR   119       7.409  -0.972  -3.185  1.00 40.46           C  
ATOM    900  CD2 TYR   119       8.765  -0.893  -5.150  1.00 42.46           C  
ATOM    901  CE1 TYR   119       7.825   0.309  -2.838  1.00 41.14           C  
ATOM    902  CE2 TYR   119       9.187   0.389  -4.814  1.00 44.67           C  
ATOM    903  OH  TYR   119       9.127   2.250  -3.320  1.00 39.26           O  
ATOM    904  CZ  TYR   119       8.713   0.981  -3.658  1.00 37.90           C  
ATOM    905  N   VAL   120      10.149  -4.122  -2.688  1.00 53.08           N  
ATOM    906  CA  VAL   120      10.805  -3.888  -1.406  1.00 51.27           C  
ATOM    907  C   VAL   120      11.148  -2.407  -1.263  1.00 52.84           C  
ATOM    908  CB  VAL   120      12.081  -4.747  -1.255  1.00 47.26           C  
ATOM    909  O   VAL   120      11.808  -1.830  -2.131  1.00 49.80           O  
ATOM    910  CG1 VAL   120      12.671  -4.598   0.146  1.00 41.80           C  
ATOM    911  CG2 VAL   120      11.775  -6.213  -1.556  1.00 42.36           C  
ATOM    912  N   GLY   121       9.953  -1.542  -1.066  1.00 55.17           N  
ATOM    913  CA  GLY   121       9.797  -0.381  -0.204  1.00 53.28           C  
ATOM    914  C   GLY   121      11.104   0.094   0.400  1.00 54.69           C  
ATOM    915  O   GLY   121      12.136  -0.567   0.259  1.00 51.37           O  
ATOM    916  N   GLN   122      11.339   1.416   0.371  1.00 54.32           N  
ATOM    917  CA  GLN   122      12.360   2.271   0.967  1.00 53.93           C  
ATOM    918  C   GLN   122      12.959   1.626   2.214  1.00 55.20           C  
ATOM    919  CB  GLN   122      11.778   3.642   1.313  1.00 50.81           C  
ATOM    920  O   GLN   122      12.227   1.162   3.092  1.00 54.14           O  
ATOM    921  CG  GLN   122      11.552   4.537   0.103  1.00 49.58           C  
ATOM    922  CD  GLN   122      11.037   5.914   0.479  1.00 52.53           C  
ATOM    923  NE2 GLN   122      11.036   6.830  -0.484  1.00 41.49           N  
ATOM    924  OE1 GLN   122      10.644   6.152   1.625  1.00 52.46           O  
ATOM    925  N   LYS   123      14.153   0.992   2.079  1.00 55.06           N  
ATOM    926  CA  LYS   123      14.978   0.527   3.190  1.00 54.53           C  
ATOM    927  C   LYS   123      15.293   1.666   4.155  1.00 55.58           C  
ATOM    928  CB  LYS   123      16.276  -0.095   2.672  1.00 48.27           C  
ATOM    929  O   LYS   123      16.255   1.589   4.922  1.00 52.80           O  
ATOM    930  CG  LYS   123      16.109  -1.501   2.116  1.00 44.40           C  
ATOM    931  CD  LYS   123      17.456  -2.161   1.852  1.00 47.93           C  
ATOM    932  CE  LYS   123      17.291  -3.569   1.295  1.00 33.62           C  
ATOM    933  NZ  LYS   123      18.610  -4.221   1.037  1.00 31.58           N  
ATOM    934  N   ASP   124      14.375   2.597   4.186  1.00 65.99           N  
ATOM    935  CA  ASP   124      14.630   3.720   5.083  1.00 65.96           C  
ATOM    936  C   ASP   124      13.500   3.881   6.097  1.00 66.50           C  
ATOM    937  CB  ASP   124      14.808   5.014   4.285  1.00 61.04           C  
ATOM    938  O   ASP   124      12.452   3.243   5.974  1.00 62.89           O  
ATOM    939  CG  ASP   124      16.099   5.044   3.485  1.00 56.63           C  
ATOM    940  OD1 ASP   124      17.078   4.374   3.881  1.00 55.16           O  
ATOM    941  OD2 ASP   124      16.139   5.746   2.452  1.00 56.19           O  
ATOM    942  N   VAL   125      13.776   4.377   7.199  1.00 72.25           N  
ATOM    943  CA  VAL   125      12.750   4.737   8.172  1.00 72.26           C  
ATOM    944  C   VAL   125      11.617   5.487   7.474  1.00 74.55           C  
ATOM    945  CB  VAL   125      13.330   5.595   9.318  1.00 65.81           C  
ATOM    946  O   VAL   125      11.832   6.559   6.905  1.00 71.29           O  
ATOM    947  CG1 VAL   125      12.231   6.001  10.299  1.00 52.00           C  
ATOM    948  CG2 VAL   125      14.442   4.836  10.041  1.00 49.45           C  
ATOM    949  N   LEU   126      10.502   4.795   7.383  1.00 80.00           N  
ATOM    950  CA  LEU   126       9.339   5.435   6.777  1.00 80.43           C  
ATOM    951  C   LEU   126       8.695   6.421   7.747  1.00 81.41           C  
ATOM    952  CB  LEU   126       8.314   4.384   6.343  1.00 78.48           C  
ATOM    953  O   LEU   126       8.158   7.449   7.328  1.00 79.59           O  
ATOM    954  CG  LEU   126       8.765   3.405   5.258  1.00 73.85           C  
ATOM    955  CD1 LEU   126       7.732   2.298   5.081  1.00 67.91           C  
ATOM    956  CD2 LEU   126       9.003   4.138   3.942  1.00 70.47           C  
ATOM    957  N   LEU   127       8.812   6.045   8.989  1.00 84.68           N  
ATOM    958  CA  LEU   127       8.176   6.859  10.019  1.00 85.13           C  
ATOM    959  C   LEU   127       8.806   6.599  11.383  1.00 85.31           C  
ATOM    960  CB  LEU   127       6.673   6.575  10.075  1.00 83.84           C  
ATOM    961  O   LEU   127       9.166   5.462  11.699  1.00 84.17           O  
ATOM    962  CG  LEU   127       5.881   7.326  11.147  1.00 81.30           C  
ATOM    963  CD1 LEU   127       4.537   7.782  10.590  1.00 77.27           C  
ATOM    964  CD2 LEU   127       5.685   6.449  12.380  1.00 78.45           C  
ATOM    965  N   GLU   128       8.984   7.631  12.081  1.00 86.71           N  
ATOM    966  CA  GLU   128       9.370   7.572  13.487  1.00 86.84           C  
ATOM    967  C   GLU   128       8.516   8.511  14.334  1.00 87.18           C  
ATOM    968  CB  GLU   128      10.853   7.916  13.653  1.00 85.12           C  
ATOM    969  O   GLU   128       8.416   9.704  14.039  1.00 86.08           O  
ATOM    970  CG  GLU   128      11.349   7.823  15.089  1.00 79.97           C  
ATOM    971  CD  GLU   128      12.850   8.027  15.219  1.00 76.48           C  
ATOM    972  OE1 GLU   128      13.589   7.728  14.254  1.00 72.81           O  
ATOM    973  OE2 GLU   128      13.290   8.487  16.296  1.00 69.28           O  
ATOM    974  N   THR   129       7.899   8.030  15.388  1.00 88.10           N  
ATOM    975  CA  THR   129       7.089   8.868  16.266  1.00 88.36           C  
ATOM    976  C   THR   129       7.965   9.577  17.295  1.00 88.21           C  
ATOM    977  CB  THR   129       6.010   8.041  16.988  1.00 87.55           C  
ATOM    978  O   THR   129       9.109   9.179  17.524  1.00 87.11           O  
ATOM    979  CG2 THR   129       5.175   7.239  15.995  1.00 85.75           C  
ATOM    980  OG1 THR   129       6.642   7.137  17.903  1.00 87.52           O  
ATOM    981  N   ALA   130       7.460  10.580  17.838  1.00 89.03           N  
ATOM    982  CA  ALA   130       8.054  11.142  19.049  1.00 88.93           C  
ATOM    983  C   ALA   130       7.920  10.178  20.224  1.00 89.06           C  
ATOM    984  CB  ALA   130       7.405  12.482  19.387  1.00 87.93           C  
ATOM    985  O   ALA   130       7.120   9.241  20.178  1.00 88.05           O  
ATOM    986  N   CYS   131       8.671  10.347  21.230  1.00 87.58           N  
ATOM    987  CA  CYS   131       8.522   9.566  22.453  1.00 88.26           C  
ATOM    988  C   CYS   131       7.128   9.738  23.043  1.00 87.50           C  
ATOM    989  CB  CYS   131       9.576   9.974  23.481  1.00 85.35           C  
ATOM    990  O   CYS   131       6.736  10.849  23.406  1.00 85.45           O  
ATOM    991  SG  CYS   131      11.258   9.494  23.030  1.00 75.89           S  
ATOM    992  N   GLY   132       6.436   8.644  23.139  1.00 86.34           N  
ATOM    993  CA  GLY   132       5.088   8.727  23.679  1.00 86.62           C  
ATOM    994  C   GLY   132       4.113   9.416  22.744  1.00 86.23           C  
ATOM    995  O   GLY   132       3.003   9.771  23.147  1.00 84.64           O  
ATOM    996  N   GLY   133       4.569   9.731  21.468  1.00 87.51           N  
ATOM    997  CA  GLY   133       3.757  10.478  20.521  1.00 87.46           C  
ATOM    998  C   GLY   133       3.042   9.592  19.519  1.00 87.57           C  
ATOM    999  O   GLY   133       3.095   8.364  19.619  1.00 86.53           O  
ATOM   1000  N   SER   134       2.354  10.218  18.614  1.00 87.99           N  
ATOM   1001  CA  SER   134       1.613   9.525  17.565  1.00 87.99           C  
ATOM   1002  C   SER   134       1.979  10.059  16.184  1.00 88.17           C  
ATOM   1003  CB  SER   134       0.107   9.664  17.791  1.00 86.16           C  
ATOM   1004  O   SER   134       2.444  11.194  16.055  1.00 86.97           O  
ATOM   1005  OG  SER   134      -0.312  11.002  17.580  1.00 75.25           O  
ATOM   1006  N   ASP   135       1.853   9.181  15.305  1.00 88.32           N  
ATOM   1007  CA  ASP   135       2.033   9.557  13.906  1.00 88.33           C  
ATOM   1008  C   ASP   135       1.192   8.674  12.987  1.00 88.45           C  
ATOM   1009  CB  ASP   135       3.509   9.470  13.513  1.00 87.09           C  
ATOM   1010  O   ASP   135       0.645   7.659  13.423  1.00 87.50           O  
ATOM   1011  CG  ASP   135       3.928  10.555  12.537  1.00 82.39           C  
ATOM   1012  OD1 ASP   135       3.063  11.084  11.805  1.00 79.29           O  
ATOM   1013  OD2 ASP   135       5.134  10.883  12.497  1.00 81.13           O  
ATOM   1014  N   ILE   136       1.081   9.116  11.725  1.00 89.35           N  
ATOM   1015  CA  ILE   136       0.276   8.401  10.741  1.00 89.45           C  
ATOM   1016  C   ILE   136       1.133   8.058   9.524  1.00 89.43           C  
ATOM   1017  CB  ILE   136      -0.958   9.227  10.312  1.00 88.44           C  
ATOM   1018  O   ILE   136       1.827   8.922   8.983  1.00 88.57           O  
ATOM   1019  CG1 ILE   136      -1.857   9.510  11.521  1.00 84.92           C  
ATOM   1020  CG2 ILE   136      -1.736   8.503   9.209  1.00 84.51           C  
ATOM   1021  CD1 ILE   136      -2.977  10.503  11.240  1.00 82.60           C  
ATOM   1022  N   LEU   137       1.145   6.794   9.224  1.00 87.56           N  
ATOM   1023  CA  LEU   137       1.725   6.337   7.966  1.00 87.59           C  
ATOM   1024  C   LEU   137       0.648   6.173   6.899  1.00 87.77           C  
ATOM   1025  CB  LEU   137       2.467   5.014   8.167  1.00 86.70           C  
ATOM   1026  O   LEU   137      -0.371   5.521   7.135  1.00 87.03           O  
ATOM   1027  CG  LEU   137       3.319   4.529   6.993  1.00 84.57           C  
ATOM   1028  CD1 LEU   137       4.531   5.436   6.808  1.00 81.70           C  
ATOM   1029  CD2 LEU   137       3.755   3.083   7.208  1.00 81.86           C  
ATOM   1030  N   ARG   138       0.919   6.696   5.707  1.00 88.30           N  
ATOM   1031  CA  ARG   138      -0.042   6.621   4.611  1.00 88.11           C  
ATOM   1032  C   ARG   138       0.503   5.779   3.462  1.00 87.96           C  
ATOM   1033  CB  ARG   138      -0.398   8.023   4.110  1.00 86.63           C  
ATOM   1034  O   ARG   138       1.712   5.751   3.226  1.00 86.95           O  
ATOM   1035  CG  ARG   138      -1.208   8.844   5.101  1.00 81.63           C  
ATOM   1036  CD  ARG   138      -1.706  10.142   4.484  1.00 78.84           C  
ATOM   1037  NE  ARG   138      -2.582  10.872   5.396  1.00 72.06           N  
ATOM   1038  NH1 ARG   138      -3.400  12.314   3.787  1.00 55.16           N  
ATOM   1039  NH2 ARG   138      -4.124  12.479   5.956  1.00 53.77           N  
ATOM   1040  CZ  ARG   138      -3.367  11.887   5.044  1.00 70.22           C  
ATOM   1041  N   GLY   139      -0.357   5.082   2.932  1.00 86.75           N  
ATOM   1042  CA  GLY   139      -0.057   4.362   1.705  1.00 86.57           C  
ATOM   1043  C   GLY   139      -1.067   4.615   0.602  1.00 86.79           C  
ATOM   1044  O   GLY   139      -2.275   4.609   0.846  1.00 85.76           O  
ATOM   1045  N   ASN   140      -0.606   4.928  -0.574  1.00 87.02           N  
ATOM   1046  CA  ASN   140      -1.423   5.103  -1.770  1.00 87.10           C  
ATOM   1047  C   ASN   140      -1.068   4.081  -2.846  1.00 86.88           C  
ATOM   1048  CB  ASN   140      -1.276   6.524  -2.318  1.00 85.67           C  
ATOM   1049  O   ASN   140       0.087   3.993  -3.268  1.00 85.74           O  
ATOM   1050  CG  ASN   140      -1.768   7.579  -1.347  1.00 81.97           C  
ATOM   1051  ND2 ASN   140      -1.213   8.781  -1.445  1.00 78.41           N  
ATOM   1052  OD1 ASN   140      -2.640   7.315  -0.514  1.00 79.14           O  
ATOM   1053  N   LEU   141      -2.089   3.368  -3.193  1.00 86.98           N  
ATOM   1054  CA  LEU   141      -1.980   2.443  -4.315  1.00 86.92           C  
ATOM   1055  C   LEU   141      -3.005   2.773  -5.394  1.00 87.37           C  
ATOM   1056  CB  LEU   141      -2.168   1.000  -3.840  1.00 85.02           C  
ATOM   1057  O   LEU   141      -4.178   3.007  -5.091  1.00 86.41           O  
ATOM   1058  CG  LEU   141      -1.098   0.451  -2.896  1.00 77.40           C  
ATOM   1059  CD1 LEU   141      -1.513   0.661  -1.444  1.00 69.42           C  
ATOM   1060  CD2 LEU   141      -0.843  -1.026  -3.176  1.00 69.78           C  
ATOM   1061  N   SER   142      -2.542   2.789  -6.599  1.00 89.45           N  
ATOM   1062  CA  SER   142      -3.462   2.990  -7.714  1.00 89.60           C  
ATOM   1063  C   SER   142      -3.006   2.226  -8.952  1.00 89.81           C  
ATOM   1064  CB  SER   142      -3.591   4.478  -8.041  1.00 88.62           C  
ATOM   1065  O   SER   142      -1.825   1.903  -9.088  1.00 89.15           O  
ATOM   1066  OG  SER   142      -2.373   4.987  -8.557  1.00 85.67           O  
ATOM   1067  N   ALA   143      -3.956   1.899  -9.752  1.00 90.16           N  
ATOM   1068  CA  ALA   143      -3.650   1.246 -11.022  1.00 90.19           C  
ATOM   1069  C   ALA   143      -4.535   1.784 -12.142  1.00 90.44           C  
ATOM   1070  CB  ALA   143      -3.817  -0.267 -10.895  1.00 89.25           C  
ATOM   1071  O   ALA   143      -5.669   2.202 -11.900  1.00 89.71           O  
ATOM   1072  N   THR   144      -3.928   1.872 -13.275  1.00 90.92           N  
ATOM   1073  CA  THR   144      -4.602   2.243 -14.514  1.00 90.87           C  
ATOM   1074  C   THR   144      -4.311   1.225 -15.614  1.00 90.89           C  
ATOM   1075  CB  THR   144      -4.177   3.646 -14.984  1.00 89.79           C  
ATOM   1076  O   THR   144      -3.157   0.847 -15.827  1.00 90.07           O  
ATOM   1077  CG2 THR   144      -4.931   4.056 -16.244  1.00 83.79           C  
ATOM   1078  OG1 THR   144      -4.452   4.595 -13.946  1.00 85.13           O  
ATOM   1079  N   ILE   145      -5.367   0.767 -16.196  1.00 89.78           N  
ATOM   1080  CA  ILE   145      -5.272  -0.148 -17.328  1.00 89.77           C  
ATOM   1081  C   ILE   145      -5.908   0.489 -18.561  1.00 89.46           C  
ATOM   1082  CB  ILE   145      -5.945  -1.504 -17.018  1.00 89.10           C  
ATOM   1083  O   ILE   145      -7.078   0.877 -18.533  1.00 88.37           O  
ATOM   1084  CG1 ILE   145      -5.485  -2.028 -15.652  1.00 87.28           C  
ATOM   1085  CG2 ILE   145      -5.646  -2.521 -18.123  1.00 86.76           C  
ATOM   1086  CD1 ILE   145      -6.234  -3.267 -15.180  1.00 85.31           C  
ATOM   1087  N   ILE   146      -5.078   0.633 -19.611  1.00 88.69           N  
ATOM   1088  CA  ILE   146      -5.531   1.261 -20.848  1.00 88.25           C  
ATOM   1089  C   ILE   146      -5.250   0.336 -22.029  1.00 87.76           C  
ATOM   1090  CB  ILE   146      -4.851   2.631 -21.067  1.00 86.85           C  
ATOM   1091  O   ILE   146      -4.207  -0.320 -22.079  1.00 86.19           O  
ATOM   1092  CG1 ILE   146      -5.128   3.561 -19.880  1.00 79.04           C  
ATOM   1093  CG2 ILE   146      -5.323   3.264 -22.379  1.00 78.27           C  
ATOM   1094  CD1 ILE   146      -4.276   4.823 -19.870  1.00 76.74           C  
ATOM   1095  N   GLY   147      -6.267   0.386 -22.913  1.00 84.13           N  
ATOM   1096  CA  GLY   147      -6.106  -0.360 -24.150  1.00 83.72           C  
ATOM   1097  C   GLY   147      -7.351  -1.131 -24.548  1.00 83.30           C  
ATOM   1098  O   GLY   147      -8.432  -0.899 -24.003  1.00 81.06           O  
ATOM   1099  N   GLU   148      -7.150  -2.029 -25.620  1.00 81.71           N  
ATOM   1100  CA  GLU   148      -8.294  -2.755 -26.163  1.00 81.21           C  
ATOM   1101  C   GLU   148      -8.445  -4.123 -25.502  1.00 80.98           C  
ATOM   1102  CB  GLU   148      -8.159  -2.916 -27.679  1.00 79.47           C  
ATOM   1103  O   GLU   148      -9.519  -4.726 -25.550  1.00 78.41           O  
ATOM   1104  CG  GLU   148      -8.211  -1.601 -28.444  1.00 74.98           C  
ATOM   1105  CD  GLU   148      -8.334  -1.786 -29.948  1.00 71.78           C  
ATOM   1106  OE1 GLU   148      -8.164  -2.927 -30.435  1.00 68.83           O  
ATOM   1107  OE2 GLU   148      -8.601  -0.782 -30.645  1.00 66.14           O  
ATOM   1108  N   GLY   149      -7.440  -4.542 -24.875  1.00 80.49           N  
ATOM   1109  CA  GLY   149      -7.449  -5.873 -24.288  1.00 80.63           C  
ATOM   1110  C   GLY   149      -7.821  -5.874 -22.818  1.00 81.29           C  
ATOM   1111  O   GLY   149      -8.289  -4.863 -22.289  1.00 79.88           O  
ATOM   1112  N   LYS   150      -7.678  -7.138 -22.158  1.00 83.06           N  
ATOM   1113  CA  LYS   150      -7.927  -7.334 -20.733  1.00 83.24           C  
ATOM   1114  C   LYS   150      -6.666  -7.074 -19.913  1.00 83.62           C  
ATOM   1115  CB  LYS   150      -8.442  -8.750 -20.468  1.00 81.87           C  
ATOM   1116  O   LYS   150      -5.552  -7.188 -20.427  1.00 82.61           O  
ATOM   1117  CG  LYS   150      -9.745  -9.079 -21.181  1.00 78.42           C  
ATOM   1118  CD  LYS   150     -10.169 -10.521 -20.935  1.00 76.62           C  
ATOM   1119  CE  LYS   150     -11.393 -10.894 -21.760  1.00 69.46           C  
ATOM   1120  NZ  LYS   150     -11.787 -12.319 -21.554  1.00 63.74           N  
ATOM   1121  N   GLY   151      -6.920  -6.606 -18.777  1.00 85.20           N  
ATOM   1122  CA  GLY   151      -5.800  -6.406 -17.871  1.00 85.49           C  
ATOM   1123  C   GLY   151      -6.192  -6.504 -16.409  1.00 85.79           C  
ATOM   1124  O   GLY   151      -7.376  -6.443 -16.072  1.00 84.86           O  
ATOM   1125  N   ARG   152      -5.147  -6.704 -15.577  1.00 85.65           N  
ATOM   1126  CA  ARG   152      -5.361  -6.813 -14.138  1.00 85.62           C  
ATOM   1127  C   ARG   152      -4.169  -6.261 -13.363  1.00 86.16           C  
ATOM   1128  CB  ARG   152      -5.616  -8.268 -13.740  1.00 83.79           C  
ATOM   1129  O   ARG   152      -3.022  -6.408 -13.791  1.00 85.34           O  
ATOM   1130  CG  ARG   152      -6.905  -8.844 -14.304  1.00 77.23           C  
ATOM   1131  CD  ARG   152      -7.109 -10.292 -13.880  1.00 73.94           C  
ATOM   1132  NE  ARG   152      -8.277 -10.884 -14.528  1.00 66.68           N  
ATOM   1133  NH1 ARG   152      -7.942 -12.999 -13.662  1.00 49.49           N  
ATOM   1134  NH2 ARG   152      -9.725 -12.590 -15.042  1.00 45.68           N  
ATOM   1135  CZ  ARG   152      -8.645 -12.156 -14.409  1.00 65.07           C  
ATOM   1136  N   ALA   153      -4.478  -5.614 -12.379  1.00 86.49           N  
ATOM   1137  CA  ALA   153      -3.507  -5.210 -11.366  1.00 86.53           C  
ATOM   1138  C   ALA   153      -3.943  -5.664  -9.976  1.00 86.53           C  
ATOM   1139  CB  ALA   153      -3.311  -3.696 -11.390  1.00 85.63           C  
ATOM   1140  O   ALA   153      -5.065  -5.382  -9.547  1.00 85.53           O  
ATOM   1141  N   PHE   154      -3.023  -6.376  -9.446  1.00 85.02           N  
ATOM   1142  CA  PHE   154      -3.330  -6.967  -8.148  1.00 84.83           C  
ATOM   1143  C   PHE   154      -2.190  -6.736  -7.164  1.00 84.75           C  
ATOM   1144  CB  PHE   154      -3.606  -8.467  -8.291  1.00 83.30           C  
ATOM   1145  O   PHE   154      -1.023  -6.960  -7.494  1.00 83.29           O  
ATOM   1146  CG  PHE   154      -3.902  -9.156  -6.986  1.00 78.31           C  
ATOM   1147  CD1 PHE   154      -5.133  -8.995  -6.363  1.00 73.00           C  
ATOM   1148  CD2 PHE   154      -2.949  -9.966  -6.384  1.00 73.46           C  
ATOM   1149  CE1 PHE   154      -5.410  -9.632  -5.155  1.00 72.23           C  
ATOM   1150  CE2 PHE   154      -3.218 -10.606  -5.177  1.00 74.88           C  
ATOM   1151  CZ  PHE   154      -4.449 -10.437  -4.564  1.00 66.75           C  
ATOM   1152  N   ALA   155      -2.552  -6.234  -6.032  1.00 82.84           N  
ATOM   1153  CA  ALA   155      -1.636  -6.135  -4.899  1.00 82.65           C  
ATOM   1154  C   ALA   155      -2.277  -6.682  -3.626  1.00 82.32           C  
ATOM   1155  CB  ALA   155      -1.200  -4.687  -4.692  1.00 81.28           C  
ATOM   1156  O   ALA   155      -3.462  -6.453  -3.373  1.00 80.40           O  
ATOM   1157  N   LYS   156      -1.454  -7.504  -2.981  1.00 78.26           N  
ATOM   1158  CA  LYS   156      -1.970  -8.095  -1.749  1.00 77.60           C  
ATOM   1159  C   LYS   156      -1.209  -7.579  -0.531  1.00 77.71           C  
ATOM   1160  CB  LYS   156      -1.889  -9.621  -1.811  1.00 75.60           C  
ATOM   1161  O   LYS   156       0.005  -7.373  -0.593  1.00 74.22           O  
ATOM   1162  CG  LYS   156      -2.794 -10.329  -0.813  1.00 70.36           C  
ATOM   1163  CD  LYS   156      -2.795 -11.836  -1.032  1.00 67.13           C  
ATOM   1164  CE  LYS   156      -3.693 -12.547  -0.027  1.00 59.35           C  
ATOM   1165  NZ  LYS   156      -3.798 -14.009  -0.316  1.00 53.60           N  
ATOM   1166  N   ASN   157      -1.841  -7.274   0.444  1.00 78.80           N  
ATOM   1167  CA  ASN   157      -1.395  -6.899   1.782  1.00 78.37           C  
ATOM   1168  C   ASN   157      -0.137  -6.038   1.733  1.00 78.59           C  
ATOM   1169  CB  ASN   157      -1.153  -8.145   2.636  1.00 76.80           C  
ATOM   1170  O   ASN   157       0.635  -6.112   0.774  1.00 76.01           O  
ATOM   1171  CG  ASN   157      -2.368  -9.050   2.706  1.00 72.69           C  
ATOM   1172  ND2 ASN   157      -2.150 -10.349   2.537  1.00 68.78           N  
ATOM   1173  OD1 ASN   157      -3.493  -8.586   2.909  1.00 70.75           O  
ATOM   1174  N   VAL   158      -0.018  -5.170   2.606  1.00 81.57           N  
ATOM   1175  CA  VAL   158       1.224  -4.471   2.916  1.00 81.62           C  
ATOM   1176  C   VAL   158       1.778  -4.969   4.249  1.00 81.62           C  
ATOM   1177  CB  VAL   158       1.017  -2.940   2.963  1.00 80.38           C  
ATOM   1178  O   VAL   158       1.053  -5.031   5.245  1.00 80.34           O  
ATOM   1179  CG1 VAL   158       2.318  -2.230   3.332  1.00 77.52           C  
ATOM   1180  CG2 VAL   158       0.489  -2.432   1.623  1.00 77.16           C  
ATOM   1181  N   THR   159       2.993  -5.419   4.176  1.00 81.42           N  
ATOM   1182  CA  THR   159       3.659  -5.851   5.400  1.00 81.43           C  
ATOM   1183  C   THR   159       4.640  -4.788   5.886  1.00 81.85           C  
ATOM   1184  CB  THR   159       4.403  -7.183   5.192  1.00 80.06           C  
ATOM   1185  O   THR   159       5.474  -4.307   5.117  1.00 80.94           O  
ATOM   1186  CG2 THR   159       5.017  -7.680   6.496  1.00 75.00           C  
ATOM   1187  OG1 THR   159       3.483  -8.167   4.705  1.00 76.70           O  
ATOM   1188  N   LEU   160       4.553  -4.468   7.145  1.00 82.28           N  
ATOM   1189  CA  LEU   160       5.407  -3.449   7.745  1.00 82.28           C  
ATOM   1190  C   LEU   160       6.248  -4.039   8.872  1.00 82.13           C  
ATOM   1191  CB  LEU   160       4.564  -2.287   8.276  1.00 81.35           C  
ATOM   1192  O   LEU   160       5.762  -4.865   9.648  1.00 80.91           O  
ATOM   1193  CG  LEU   160       3.648  -1.597   7.264  1.00 81.25           C  
ATOM   1194  CD1 LEU   160       2.762  -0.571   7.964  1.00 79.61           C  
ATOM   1195  CD2 LEU   160       4.469  -0.937   6.161  1.00 80.01           C  
ATOM   1196  N   ASP   161       7.497  -3.595   8.869  1.00 81.26           N  
ATOM   1197  CA  ASP   161       8.354  -3.857  10.021  1.00 81.22           C  
ATOM   1198  C   ASP   161       8.284  -2.712  11.029  1.00 81.49           C  
ATOM   1199  CB  ASP   161       9.801  -4.077   9.575  1.00 79.73           C  
ATOM   1200  O   ASP   161       8.848  -1.640  10.799  1.00 80.35           O  
ATOM   1201  CG  ASP   161      10.712  -4.510  10.710  1.00 76.08           C  
ATOM   1202  OD1 ASP   161      10.223  -4.709  11.843  1.00 72.82           O  
ATOM   1203  OD2 ASP   161      11.931  -4.649  10.471  1.00 73.59           O  
ATOM   1204  N   ILE   162       7.615  -2.966  12.078  1.00 82.71           N  
ATOM   1205  CA  ILE   162       7.382  -1.952  13.101  1.00 82.67           C  
ATOM   1206  C   ILE   162       8.146  -2.316  14.372  1.00 82.45           C  
ATOM   1207  CB  ILE   162       5.876  -1.795  13.407  1.00 81.47           C  
ATOM   1208  O   ILE   162       8.042  -3.441  14.866  1.00 81.06           O  
ATOM   1209  CG1 ILE   162       5.112  -1.391  12.141  1.00 79.50           C  
ATOM   1210  CG2 ILE   162       5.656  -0.774  14.528  1.00 79.02           C  
ATOM   1211  CD1 ILE   162       3.621  -1.174  12.359  1.00 77.86           C  
ATOM   1212  N   GLN   163       8.861  -1.373  14.894  1.00 82.97           N  
ATOM   1213  CA  GLN   163       9.667  -1.608  16.088  1.00 82.78           C  
ATOM   1214  C   GLN   163       9.391  -0.553  17.154  1.00 83.15           C  
ATOM   1215  CB  GLN   163      11.155  -1.624  15.737  1.00 81.34           C  
ATOM   1216  O   GLN   163       9.215   0.626  16.838  1.00 82.24           O  
ATOM   1217  CG  GLN   163      11.539  -2.703  14.734  1.00 76.75           C  
ATOM   1218  CD  GLN   163      13.012  -2.670  14.371  1.00 73.68           C  
ATOM   1219  NE2 GLN   163      13.435  -3.601  13.522  1.00 67.19           N  
ATOM   1220  OE1 GLN   163      13.764  -1.814  14.848  1.00 69.04           O  
ATOM   1221  N   GLU   164       9.431  -1.011  18.364  1.00 83.84           N  
ATOM   1222  CA  GLU   164       9.440  -0.111  19.513  1.00 83.80           C  
ATOM   1223  C   GLU   164      10.857   0.103  20.036  1.00 83.96           C  
ATOM   1224  CB  GLU   164       8.544  -0.655  20.629  1.00 82.00           C  
ATOM   1225  O   GLU   164      11.602  -0.859  20.236  1.00 82.76           O  
ATOM   1226  CG  GLU   164       7.062  -0.650  20.285  1.00 77.43           C  
ATOM   1227  CD  GLU   164       6.187  -1.221  21.390  1.00 74.74           C  
ATOM   1228  OE1 GLU   164       6.698  -1.452  22.510  1.00 69.77           O  
ATOM   1229  OE2 GLU   164       4.982  -1.440  21.134  1.00 66.72           O  
ATOM   1230  N   VAL   165      11.192   1.269  20.267  1.00 85.31           N  
ATOM   1231  CA  VAL   165      12.540   1.599  20.716  1.00 85.29           C  
ATOM   1232  C   VAL   165      12.469   2.488  21.956  1.00 85.58           C  
ATOM   1233  CB  VAL   165      13.354   2.298  19.604  1.00 83.81           C  
ATOM   1234  O   VAL   165      11.597   3.354  22.057  1.00 84.64           O  
ATOM   1235  CG1 VAL   165      14.771   2.608  20.085  1.00 77.28           C  
ATOM   1236  CG2 VAL   165      13.390   1.433  18.346  1.00 76.41           C  
ATOM   1237  N   ASP   166      13.243   2.291  22.928  1.00 86.84           N  
ATOM   1238  CA  ASP   166      13.281   3.112  24.134  1.00 86.90           C  
ATOM   1239  C   ASP   166      13.733   4.536  23.816  1.00 87.14           C  
ATOM   1240  CB  ASP   166      14.207   2.488  25.179  1.00 85.61           C  
ATOM   1241  O   ASP   166      14.618   4.740  22.982  1.00 86.12           O  
ATOM   1242  CG  ASP   166      13.659   1.197  25.762  1.00 82.52           C  
ATOM   1243  OD1 ASP   166      12.423   1.064  25.893  1.00 80.91           O  
ATOM   1244  OD2 ASP   166      14.470   0.307  26.096  1.00 81.63           O  
ATOM   1245  N   CYS   167      13.128   5.418  24.477  1.00 87.28           N  
ATOM   1246  CA  CYS   167      13.578   6.803  24.389  1.00 87.29           C  
ATOM   1247  C   CYS   167      14.788   7.041  25.285  1.00 85.07           C  
ATOM   1248  CB  CYS   167      12.450   7.759  24.776  1.00 84.51           C  
ATOM   1249  O   CYS   167      14.907   6.431  26.349  1.00 81.59           O  
ATOM   1250  SG  CYS   167      11.043   7.720  23.643  1.00 77.40           S  
ATOM   1251  N   ASN   168      16.013   7.501  24.802  1.00 78.21           N  
ATOM   1252  CA  ASN   168      17.187   7.842  25.598  1.00 77.80           C  
ATOM   1253  C   ASN   168      16.884   8.960  26.592  1.00 76.98           C  
ATOM   1254  CB  ASN   168      18.354   8.240  24.692  1.00 72.93           C  
ATOM   1255  O   ASN   168      16.122   9.879  26.286  1.00 72.61           O  
ATOM   1256  CG  ASN   168      18.930   7.062  23.931  1.00 67.24           C  
ATOM   1257  ND2 ASN   168      19.581   7.342  22.809  1.00 58.25           N  
ATOM   1258  OD1 ASN   168      18.789   5.909  24.348  1.00 62.83           O  
TER    1259      ASN   168
END
