# Supplementary material for: The transformative power of transformers in protein structure prediction
Source: Proc Natl Acad Sci U S A. 2023 Jul 31;120(32):e2303499120. doi: 10.1073/pnas.2303499120 (PMC10410766; doi:10.1073/pnas.2303499120)
Supplement: Supplementary file 2 — Dataset S01 (GZ) [file pnas.2303499120.sd01.gz › SI_Data/predicted_structures/ESMFold/T1137s3.pdb]

PARENT N/A
ATOM      1  N   MET     1      43.381  41.409  79.019  1.00 74.57           N  
ATOM      2  CA  MET     1      42.138  41.381  78.252  1.00 75.30           C  
ATOM      3  C   MET     1      42.202  40.328  77.151  1.00 74.00           C  
ATOM      4  CB  MET     1      41.849  42.755  77.646  1.00 68.99           C  
ATOM      5  O   MET     1      42.907  40.507  76.155  1.00 65.87           O  
ATOM      6  CG  MET     1      41.224  43.737  78.624  1.00 65.05           C  
ATOM      7  SD  MET     1      41.043  45.419  77.913  1.00 62.77           S  
ATOM      8  CE  MET     1      39.959  46.177  79.155  1.00 65.72           C  
ATOM      9  N   ARG     2      42.173  39.021  77.505  1.00 75.07           N  
ATOM     10  CA  ARG     2      41.988  37.898  76.591  1.00 74.23           C  
ATOM     11  C   ARG     2      40.666  38.015  75.840  1.00 73.93           C  
ATOM     12  CB  ARG     2      42.042  36.571  77.352  1.00 71.04           C  
ATOM     13  O   ARG     2      39.602  37.738  76.398  1.00 69.14           O  
ATOM     14  CG  ARG     2      43.431  35.958  77.423  1.00 69.58           C  
ATOM     15  CD  ARG     2      43.426  34.634  78.175  1.00 68.36           C  
ATOM     16  NE  ARG     2      44.740  33.998  78.155  1.00 52.98           N  
ATOM     17  NH1 ARG     2      44.145  32.253  79.548  1.00 40.20           N  
ATOM     18  NH2 ARG     2      46.278  32.389  78.720  1.00 33.86           N  
ATOM     19  CZ  ARG     2      45.051  32.881  78.808  1.00 65.74           C  
ATOM     20  N   THR     3      40.497  38.974  74.851  1.00 74.73           N  
ATOM     21  CA  THR     3      39.535  39.015  73.755  1.00 74.25           C  
ATOM     22  C   THR     3      39.206  37.606  73.270  1.00 73.54           C  
ATOM     23  CB  THR     3      40.064  39.856  72.579  1.00 70.56           C  
ATOM     24  O   THR     3      40.089  36.883  72.804  1.00 68.93           O  
ATOM     25  CG2 THR     3      39.816  41.343  72.810  1.00 62.72           C  
ATOM     26  OG1 THR     3      41.472  39.634  72.436  1.00 67.29           O  
ATOM     27  N   LEU     4      38.106  36.988  73.847  1.00 71.56           N  
ATOM     28  CA  LEU     4      37.408  35.791  73.392  1.00 71.24           C  
ATOM     29  C   LEU     4      37.472  35.668  71.873  1.00 71.63           C  
ATOM     30  CB  LEU     4      35.948  35.813  73.852  1.00 67.40           C  
ATOM     31  O   LEU     4      36.570  36.128  71.170  1.00 67.27           O  
ATOM     32  CG  LEU     4      35.692  35.444  75.315  1.00 65.35           C  
ATOM     33  CD1 LEU     4      34.367  36.034  75.786  1.00 61.44           C  
ATOM     34  CD2 LEU     4      35.704  33.930  75.494  1.00 63.02           C  
ATOM     35  N   GLN     5      38.613  35.612  71.286  1.00 69.04           N  
ATOM     36  CA  GLN     5      38.864  35.175  69.917  1.00 68.34           C  
ATOM     37  C   GLN     5      38.359  33.753  69.691  1.00 68.57           C  
ATOM     38  CB  GLN     5      40.356  35.260  69.591  1.00 64.51           C  
ATOM     39  O   GLN     5      38.685  33.125  68.682  1.00 65.52           O  
ATOM     40  CG  GLN     5      40.704  36.350  68.585  1.00 61.82           C  
ATOM     41  CD  GLN     5      42.197  36.468  68.341  1.00 61.23           C  
ATOM     42  NE2 GLN     5      42.569  37.097  67.232  1.00 54.83           N  
ATOM     43  OE1 GLN     5      43.010  35.998  69.144  1.00 64.22           O  
ATOM     44  N   GLY     6      37.397  33.221  70.618  1.00 66.98           N  
ATOM     45  CA  GLY     6      36.897  31.858  70.524  1.00 67.72           C  
ATOM     46  C   GLY     6      35.548  31.763  69.836  1.00 68.18           C  
ATOM     47  O   GLY     6      35.113  30.673  69.459  1.00 65.68           O  
ATOM     48  N   SER     7      34.846  32.971  69.540  1.00 73.18           N  
ATOM     49  CA  SER     7      33.452  32.884  69.117  1.00 73.48           C  
ATOM     50  C   SER     7      33.345  32.571  67.628  1.00 74.57           C  
ATOM     51  CB  SER     7      32.715  34.188  69.426  1.00 69.01           C  
ATOM     52  O   SER     7      32.359  31.981  67.182  1.00 71.12           O  
ATOM     53  OG  SER     7      32.849  35.107  68.357  1.00 64.69           O  
ATOM     54  N   ASP     8      34.460  32.750  66.869  1.00 79.45           N  
ATOM     55  CA  ASP     8      34.306  32.572  65.429  1.00 80.55           C  
ATOM     56  C   ASP     8      34.329  31.092  65.053  1.00 80.89           C  
ATOM     57  CB  ASP     8      35.404  33.324  64.674  1.00 77.22           C  
ATOM     58  O   ASP     8      33.713  30.687  64.065  1.00 79.28           O  
ATOM     59  CG  ASP     8      35.175  34.825  64.634  1.00 72.37           C  
ATOM     60  OD1 ASP     8      34.024  35.272  64.829  1.00 71.45           O  
ATOM     61  OD2 ASP     8      36.153  35.567  64.402  1.00 74.57           O  
ATOM     62  N   ARG     9      35.069  30.300  65.982  1.00 83.13           N  
ATOM     63  CA  ARG     9      35.116  28.869  65.701  1.00 83.75           C  
ATOM     64  C   ARG     9      33.770  28.210  65.982  1.00 84.17           C  
ATOM     65  CB  ARG     9      36.213  28.194  66.528  1.00 82.40           C  
ATOM     66  O   ARG     9      33.310  27.370  65.206  1.00 83.25           O  
ATOM     67  CG  ARG     9      37.624  28.557  66.094  1.00 80.94           C  
ATOM     68  CD  ARG     9      38.671  27.752  66.850  1.00 80.78           C  
ATOM     69  NE  ARG     9      40.026  28.101  66.431  1.00 77.22           N  
ATOM     70  NH1 ARG     9      41.069  26.558  67.797  1.00 75.05           N  
ATOM     71  NH2 ARG     9      42.315  27.921  66.440  1.00 73.11           N  
ATOM     72  CZ  ARG     9      41.133  27.526  66.890  1.00 77.45           C  
ATOM     73  N   PHE    10      33.186  28.597  67.034  1.00 84.75           N  
ATOM     74  CA  PHE    10      31.886  28.046  67.398  1.00 85.68           C  
ATOM     75  C   PHE    10      30.836  28.400  66.352  1.00 85.49           C  
ATOM     76  CB  PHE    10      31.450  28.558  68.774  1.00 83.84           C  
ATOM     77  O   PHE    10      30.065  27.539  65.922  1.00 83.94           O  
ATOM     78  CG  PHE    10      30.162  27.955  69.266  1.00 80.54           C  
ATOM     79  CD1 PHE    10      30.149  26.702  69.866  1.00 77.87           C  
ATOM     80  CD2 PHE    10      28.963  28.642  69.128  1.00 78.66           C  
ATOM     81  CE1 PHE    10      28.958  26.141  70.322  1.00 78.39           C  
ATOM     82  CE2 PHE    10      27.769  28.089  69.581  1.00 78.28           C  
ATOM     83  CZ  PHE    10      27.769  26.838  70.177  1.00 76.31           C  
ATOM     84  N   ARG    11      30.837  29.701  65.838  1.00 85.91           N  
ATOM     85  CA  ARG    11      29.891  30.154  64.824  1.00 86.70           C  
ATOM     86  C   ARG    11      30.085  29.394  63.516  1.00 87.30           C  
ATOM     87  CB  ARG    11      30.039  31.657  64.583  1.00 84.61           C  
ATOM     88  O   ARG    11      29.111  28.977  62.884  1.00 86.70           O  
ATOM     89  CG  ARG    11      29.126  32.513  65.447  1.00 80.55           C  
ATOM     90  CD  ARG    11      29.301  33.996  65.155  1.00 80.03           C  
ATOM     91  NE  ARG    11      28.301  34.803  65.849  1.00 77.75           N  
ATOM     92  NH1 ARG    11      28.915  36.795  64.852  1.00 73.79           N  
ATOM     93  NH2 ARG    11      27.199  36.750  66.370  1.00 71.13           N  
ATOM     94  CZ  ARG    11      28.141  36.114  65.689  1.00 76.63           C  
ATOM     95  N   LYS    12      31.387  29.076  63.189  1.00 88.22           N  
ATOM     96  CA  LYS    12      31.689  28.283  62.001  1.00 89.65           C  
ATOM     97  C   LYS    12      31.243  26.834  62.178  1.00 89.84           C  
ATOM     98  CB  LYS    12      33.185  28.336  61.685  1.00 88.80           C  
ATOM     99  O   LYS    12      30.662  26.242  61.267  1.00 89.45           O  
ATOM    100  CG  LYS    12      33.647  29.662  61.098  1.00 87.63           C  
ATOM    101  CD  LYS    12      35.148  29.665  60.839  1.00 86.47           C  
ATOM    102  CE  LYS    12      35.617  31.002  60.281  1.00 89.15           C  
ATOM    103  NZ  LYS    12      37.081  30.997  59.986  1.00 88.60           N  
ATOM    104  N   GLY    13      31.415  26.229  63.340  1.00 90.16           N  
ATOM    105  CA  GLY    13      30.934  24.892  63.647  1.00 90.83           C  
ATOM    106  C   GLY    13      29.425  24.767  63.560  1.00 91.39           C  
ATOM    107  O   GLY    13      28.909  23.851  62.915  1.00 90.68           O  
ATOM    108  N   LEU    14      28.722  25.747  64.155  1.00 91.82           N  
ATOM    109  CA  LEU    14      27.264  25.756  64.190  1.00 92.44           C  
ATOM    110  C   LEU    14      26.687  25.880  62.784  1.00 91.85           C  
ATOM    111  CB  LEU    14      26.755  26.904  65.066  1.00 90.94           C  
ATOM    112  O   LEU    14      25.762  25.149  62.421  1.00 90.37           O  
ATOM    113  CG  LEU    14      25.243  26.974  65.282  1.00 86.23           C  
ATOM    114  CD1 LEU    14      24.770  25.784  66.111  1.00 81.59           C  
ATOM    115  CD2 LEU    14      24.858  28.287  65.954  1.00 81.76           C  
ATOM    116  N   MET    15      27.330  26.714  61.878  1.00 92.13           N  
ATOM    117  CA  MET    15      26.929  26.835  60.479  1.00 93.10           C  
ATOM    118  C   MET    15      27.115  25.512  59.743  1.00 93.22           C  
ATOM    119  CB  MET    15      27.730  27.937  59.783  1.00 90.36           C  
ATOM    120  O   MET    15      26.237  25.085  58.992  1.00 92.26           O  
ATOM    121  CG  MET    15      27.012  29.276  59.730  1.00 80.34           C  
ATOM    122  SD  MET    15      27.990  30.564  58.864  1.00 83.24           S  
ATOM    123  CE  MET    15      26.654  31.492  58.059  1.00 75.51           C  
ATOM    124  N   GLY    16      28.151  24.701  60.021  1.00 94.70           N  
ATOM    125  CA  GLY    16      28.355  23.379  59.451  1.00 95.08           C  
ATOM    126  C   GLY    16      27.267  22.391  59.829  1.00 95.27           C  
ATOM    127  O   GLY    16      26.736  21.685  58.970  1.00 94.76           O  
ATOM    128  N   VAL    17      26.813  22.348  61.044  1.00 95.99           N  
ATOM    129  CA  VAL    17      25.793  21.438  61.554  1.00 96.10           C  
ATOM    130  C   VAL    17      24.441  21.776  60.931  1.00 95.66           C  
ATOM    131  CB  VAL    17      25.699  21.497  63.095  1.00 95.52           C  
ATOM    132  O   VAL    17      23.712  20.883  60.492  1.00 94.45           O  
ATOM    133  CG1 VAL    17      24.526  20.657  63.597  1.00 92.56           C  
ATOM    134  CG2 VAL    17      27.007  21.025  63.727  1.00 91.86           C  
ATOM    135  N   ILE    18      24.192  23.097  60.769  1.00 95.78           N  
ATOM    136  CA  ILE    18      22.928  23.533  60.186  1.00 96.05           C  
ATOM    137  C   ILE    18      22.876  23.137  58.713  1.00 95.34           C  
ATOM    138  CB  ILE    18      22.732  25.058  60.338  1.00 95.16           C  
ATOM    139  O   ILE    18      21.863  22.615  58.239  1.00 93.85           O  
ATOM    140  CG1 ILE    18      22.470  25.420  61.805  1.00 92.67           C  
ATOM    141  CG2 ILE    18      21.592  25.548  59.441  1.00 92.03           C  
ATOM    142  CD1 ILE    18      22.557  26.911  62.100  1.00 88.26           C  
ATOM    143  N   VAL    19      24.016  23.189  57.927  1.00 96.50           N  
ATOM    144  CA  VAL    19      24.079  22.787  56.526  1.00 96.71           C  
ATOM    145  C   VAL    19      23.899  21.274  56.414  1.00 96.29           C  
ATOM    146  CB  VAL    19      25.412  23.215  55.872  1.00 96.30           C  
ATOM    147  O   VAL    19      23.120  20.795  55.587  1.00 95.42           O  
ATOM    148  CG1 VAL    19      25.565  22.578  54.492  1.00 94.18           C  
ATOM    149  CG2 VAL    19      25.492  24.737  55.773  1.00 93.52           C  
ATOM    150  N   VAL    20      24.528  20.425  57.269  1.00 97.32           N  
ATOM    151  CA  VAL    20      24.401  18.971  57.232  1.00 97.31           C  
ATOM    152  C   VAL    20      22.971  18.568  57.585  1.00 96.80           C  
ATOM    153  CB  VAL    20      25.399  18.290  58.195  1.00 97.18           C  
ATOM    154  O   VAL    20      22.368  17.736  56.903  1.00 95.76           O  
ATOM    155  CG1 VAL    20      25.120  16.792  58.292  1.00 95.66           C  
ATOM    156  CG2 VAL    20      26.836  18.541  57.739  1.00 95.18           C  
ATOM    157  N   ALA    21      22.347  19.247  58.621  1.00 96.81           N  
ATOM    158  CA  ALA    21      20.971  18.979  59.030  1.00 96.65           C  
ATOM    159  C   ALA    21      19.987  19.359  57.927  1.00 95.29           C  
ATOM    160  CB  ALA    21      20.641  19.734  60.316  1.00 96.25           C  
ATOM    161  O   ALA    21      19.030  18.628  57.661  1.00 92.94           O  
ATOM    162  N   LEU    22      20.330  20.495  57.207  1.00 95.88           N  
ATOM    163  CA  LEU    22      19.530  20.904  56.058  1.00 95.59           C  
ATOM    164  C   LEU    22      19.682  19.912  54.910  1.00 94.16           C  
ATOM    165  CB  LEU    22      19.934  22.306  55.595  1.00 94.25           C  
ATOM    166  O   LEU    22      18.692  19.516  54.291  1.00 91.73           O  
ATOM    167  CG  LEU    22      18.834  23.368  55.608  1.00 86.62           C  
ATOM    168  CD1 LEU    22      19.434  24.750  55.845  1.00 79.13           C  
ATOM    169  CD2 LEU    22      18.045  23.338  54.303  1.00 78.91           C  
ATOM    170  N   ILE    23      20.895  19.382  54.644  1.00 94.81           N  
ATOM    171  CA  ILE    23      21.115  18.369  53.617  1.00 94.61           C  
ATOM    172  C   ILE    23      20.369  17.089  53.987  1.00 92.83           C  
ATOM    173  CB  ILE    23      22.620  18.075  53.426  1.00 94.36           C  
ATOM    174  O   ILE    23      19.685  16.498  53.148  1.00 90.63           O  
ATOM    175  CG1 ILE    23      23.316  19.267  52.757  1.00 92.61           C  
ATOM    176  CG2 ILE    23      22.821  16.796  52.609  1.00 91.63           C  
ATOM    177  CD1 ILE    23      24.836  19.189  52.780  1.00 89.92           C  
ATOM    178  N   ILE    24      20.458  16.594  55.203  1.00 95.38           N  
ATOM    179  CA  ILE    24      19.762  15.393  55.652  1.00 94.82           C  
ATOM    180  C   ILE    24      18.253  15.620  55.598  1.00 92.31           C  
ATOM    181  CB  ILE    24      20.192  14.991  57.081  1.00 94.61           C  
ATOM    182  O   ILE    24      17.503  14.750  55.150  1.00 88.80           O  
ATOM    183  CG1 ILE    24      21.649  14.512  57.085  1.00 93.19           C  
ATOM    184  CG2 ILE    24      19.260  13.913  57.643  1.00 92.33           C  
ATOM    185  CD1 ILE    24      22.233  14.319  58.478  1.00 90.30           C  
ATOM    186  N   GLY    25      17.757  16.845  56.086  1.00 93.37           N  
ATOM    187  CA  GLY    25      16.351  17.211  56.018  1.00 92.58           C  
ATOM    188  C   GLY    25      15.810  17.237  54.601  1.00 90.34           C  
ATOM    189  O   GLY    25      14.769  16.641  54.317  1.00 86.81           O  
ATOM    190  N   VAL    26      16.540  17.877  53.715  1.00 89.94           N  
ATOM    191  CA  VAL    26      16.188  17.894  52.299  1.00 89.60           C  
ATOM    192  C   VAL    26      16.274  16.481  51.728  1.00 87.76           C  
ATOM    193  CB  VAL    26      17.103  18.849  51.499  1.00 88.76           C  
ATOM    194  O   VAL    26      15.372  16.037  51.013  1.00 85.32           O  
ATOM    195  CG1 VAL    26      16.859  18.698  49.998  1.00 87.05           C  
ATOM    196  CG2 VAL    26      16.877  20.295  51.937  1.00 86.04           C  
ATOM    197  N   GLY    27      17.396  15.686  52.078  1.00 88.33           N  
ATOM    198  CA  GLY    27      17.518  14.300  51.656  1.00 87.87           C  
ATOM    199  C   GLY    27      16.343  13.440  52.081  1.00 86.23           C  
ATOM    200  O   GLY    27      15.816  12.661  51.284  1.00 83.54           O  
ATOM    201  N   SER    28      15.839  13.542  53.362  1.00 88.66           N  
ATOM    202  CA  SER    28      14.715  12.783  53.898  1.00 87.20           C  
ATOM    203  C   SER    28      13.400  13.215  53.257  1.00 84.88           C  
ATOM    204  CB  SER    28      14.630  12.949  55.416  1.00 85.73           C  
ATOM    205  O   SER    28      12.532  12.383  52.987  1.00 80.73           O  
ATOM    206  OG  SER    28      13.304  13.248  55.816  1.00 78.55           O  
ATOM    207  N   THR    29      13.296  14.536  52.974  1.00 85.87           N  
ATOM    208  CA  THR    29      12.078  15.029  52.339  1.00 84.53           C  
ATOM    209  C   THR    29      12.057  14.668  50.857  1.00 83.01           C  
ATOM    210  CB  THR    29      11.942  16.554  52.500  1.00 82.41           C  
ATOM    211  O   THR    29      10.989  14.458  50.279  1.00 79.61           O  
ATOM    212  CG2 THR    29      11.428  16.917  53.889  1.00 73.50           C  
ATOM    213  OG1 THR    29      13.223  17.166  52.303  1.00 76.33           O  
ATOM    214  N   LEU    30      13.247  14.520  50.237  1.00 83.60           N  
ATOM    215  CA  LEU    30      13.337  14.133  48.833  1.00 82.61           C  
ATOM    216  C   LEU    30      12.840  12.706  48.630  1.00 81.68           C  
ATOM    217  CB  LEU    30      14.779  14.260  48.334  1.00 80.77           C  
ATOM    218  O   LEU    30      12.294  12.379  47.573  1.00 78.85           O  
ATOM    219  CG  LEU    30      15.140  15.568  47.628  1.00 76.45           C  
ATOM    220  CD1 LEU    30      16.515  16.050  48.077  1.00 72.88           C  
ATOM    221  CD2 LEU    30      15.098  15.389  46.115  1.00 73.71           C  
ATOM    222  N   THR    31      12.990  11.803  49.618  1.00 81.34           N  
ATOM    223  CA  THR    31      12.487  10.438  49.517  1.00 79.99           C  
ATOM    224  C   THR    31      10.965  10.413  49.622  1.00 78.98           C  
ATOM    225  CB  THR    31      13.095   9.537  50.608  1.00 78.01           C  
ATOM    226  O   THR    31      10.321   9.471  49.156  1.00 75.67           O  
ATOM    227  CG2 THR    31      14.557   9.222  50.310  1.00 72.39           C  
ATOM    228  OG1 THR    31      13.009  10.205  51.873  1.00 75.98           O  
ATOM    229  N   SER    32      10.337  11.428  50.164  1.00 75.75           N  
ATOM    230  CA  SER    32       8.887  11.513  50.308  1.00 74.61           C  
ATOM    231  C   SER    32       8.266  12.321  49.174  1.00 73.66           C  
ATOM    232  CB  SER    32       8.517  12.138  51.654  1.00 71.40           C  
ATOM    233  O   SER    32       7.041  12.370  49.038  1.00 69.98           O  
ATOM    234  OG  SER    32       9.135  11.438  52.720  1.00 70.23           O  
ATOM    235  N   VAL    33       9.130  12.848  48.336  1.00 71.63           N  
ATOM    236  CA  VAL    33       8.653  13.775  47.315  1.00 70.93           C  
ATOM    237  C   VAL    33       8.343  13.013  46.029  1.00 70.11           C  
ATOM    238  CB  VAL    33       9.684  14.892  47.038  1.00 66.37           C  
ATOM    239  O   VAL    33       7.853  13.595  45.058  1.00 66.14           O  
ATOM    240  CG1 VAL    33       9.156  15.865  45.985  1.00 62.93           C  
ATOM    241  CG2 VAL    33      10.028  15.633  48.329  1.00 62.69           C  
ATOM    242  N   PRO    34       8.445  11.492  46.031  1.00 65.01           N  
ATOM    243  CA  PRO    34       8.051  10.820  44.791  1.00 64.10           C  
ATOM    244  C   PRO    34       6.609  11.120  44.389  1.00 64.98           C  
ATOM    245  CB  PRO    34       8.228   9.336  45.122  1.00 59.76           C  
ATOM    246  O   PRO    34       6.214  10.859  43.250  1.00 61.63           O  
ATOM    247  CG  PRO    34       8.117   9.261  46.610  1.00 57.96           C  
ATOM    248  CD  PRO    34       8.592  10.562  47.190  1.00 57.68           C  
ATOM    249  N   MET    35       5.971  11.746  45.232  1.00 69.96           N  
ATOM    250  CA  MET    35       4.548  11.965  44.987  1.00 70.04           C  
ATOM    251  C   MET    35       4.329  13.207  44.129  1.00 69.36           C  
ATOM    252  CB  MET    35       3.788  12.100  46.307  1.00 63.61           C  
ATOM    253  O   MET    35       3.354  13.284  43.379  1.00 64.58           O  
ATOM    254  CG  MET    35       3.256  10.783  46.846  1.00 58.63           C  
ATOM    255  SD  MET    35       2.297  10.993  48.396  1.00 58.44           S  
ATOM    256  CE  MET    35       2.273   9.280  48.993  1.00 49.34           C  
ATOM    257  N   LEU    36       5.285  14.107  44.333  1.00 75.86           N  
ATOM    258  CA  LEU    36       5.089  15.313  43.535  1.00 75.29           C  
ATOM    259  C   LEU    36       5.417  15.053  42.068  1.00 75.44           C  
ATOM    260  CB  LEU    36       5.956  16.456  44.069  1.00 72.66           C  
ATOM    261  O   LEU    36       4.970  15.792  41.188  1.00 73.39           O  
ATOM    262  CG  LEU    36       5.397  17.229  45.265  1.00 69.84           C  
ATOM    263  CD1 LEU    36       6.526  17.910  46.030  1.00 68.06           C  
ATOM    264  CD2 LEU    36       4.363  18.252  44.805  1.00 69.30           C  
ATOM    265  N   PHE    37       6.113  13.860  41.864  1.00 79.37           N  
ATOM    266  CA  PHE    37       6.517  13.558  40.496  1.00 80.20           C  
ATOM    267  C   PHE    37       5.934  12.227  40.040  1.00 80.60           C  
ATOM    268  CB  PHE    37       8.045  13.530  40.379  1.00 76.69           C  
ATOM    269  O   PHE    37       6.439  11.611  39.098  1.00 77.75           O  
ATOM    270  CG  PHE    37       8.699  14.859  40.647  1.00 73.87           C  
ATOM    271  CD1 PHE    37       8.671  15.868  39.692  1.00 71.74           C  
ATOM    272  CD2 PHE    37       9.342  15.098  41.854  1.00 73.43           C  
ATOM    273  CE1 PHE    37       9.275  17.099  39.937  1.00 72.66           C  
ATOM    274  CE2 PHE    37       9.949  16.326  42.106  1.00 70.88           C  
ATOM    275  CZ  PHE    37       9.915  17.324  41.146  1.00 70.85           C  
ATOM    276  N   ALA    38       4.937  11.714  40.819  1.00 86.12           N  
ATOM    277  CA  ALA    38       4.279  10.506  40.328  1.00 86.94           C  
ATOM    278  C   ALA    38       3.535  10.778  39.024  1.00 87.94           C  
ATOM    279  CB  ALA    38       3.319   9.958  41.380  1.00 84.76           C  
ATOM    280  O   ALA    38       2.524  11.485  39.015  1.00 86.79           O  
ATOM    281  N   VAL    39       4.057  10.216  37.978  1.00 90.34           N  
ATOM    282  CA  VAL    39       3.387  10.306  36.685  1.00 91.96           C  
ATOM    283  C   VAL    39       1.991   9.693  36.782  1.00 93.18           C  
ATOM    284  CB  VAL    39       4.200   9.606  35.574  1.00 90.76           C  
ATOM    285  O   VAL    39       1.837   8.553  37.226  1.00 93.25           O  
ATOM    286  CG1 VAL    39       3.548   9.822  34.210  1.00 88.64           C  
ATOM    287  CG2 VAL    39       5.641  10.115  35.567  1.00 88.17           C  
ATOM    288  N   PRO    40       0.946  10.518  36.565  1.00 93.03           N  
ATOM    289  CA  PRO    40      -0.416   9.987  36.653  1.00 94.06           C  
ATOM    290  C   PRO    40      -0.588   8.677  35.888  1.00 95.23           C  
ATOM    291  CB  PRO    40      -1.268  11.097  36.033  1.00 92.60           C  
ATOM    292  O   PRO    40      -0.212   8.587  34.716  1.00 95.35           O  
ATOM    293  CG  PRO    40      -0.329  11.851  35.148  1.00 89.04           C  
ATOM    294  CD  PRO    40       1.061  11.713  35.700  1.00 88.82           C  
ATOM    295  N   THR    41      -1.114   7.593  36.587  1.00 96.13           N  
ATOM    296  CA  THR    41      -1.438   6.302  35.990  1.00 96.59           C  
ATOM    297  C   THR    41      -2.929   6.208  35.682  1.00 97.03           C  
ATOM    298  CB  THR    41      -1.027   5.141  36.915  1.00 95.71           C  
ATOM    299  O   THR    41      -3.765   6.563  36.516  1.00 96.90           O  
ATOM    300  CG2 THR    41      -1.229   3.794  36.228  1.00 91.26           C  
ATOM    301  OG1 THR    41       0.355   5.283  37.266  1.00 92.07           O  
ATOM    302  N   TYR    42      -3.258   5.687  34.504  1.00 98.19           N  
ATOM    303  CA  TYR    42      -4.598   5.367  34.025  1.00 98.34           C  
ATOM    304  C   TYR    42      -4.771   3.862  33.854  1.00 98.39           C  
ATOM    305  CB  TYR    42      -4.879   6.079  32.698  1.00 98.20           C  
ATOM    306  O   TYR    42      -3.788   3.128  33.727  1.00 98.28           O  
ATOM    307  CG  TYR    42      -4.762   7.582  32.779  1.00 97.71           C  
ATOM    308  CD1 TYR    42      -5.874   8.372  33.062  1.00 96.87           C  
ATOM    309  CD2 TYR    42      -3.541   8.214  32.572  1.00 96.92           C  
ATOM    310  CE1 TYR    42      -5.772   9.757  33.136  1.00 96.25           C  
ATOM    311  CE2 TYR    42      -3.427   9.599  32.644  1.00 95.95           C  
ATOM    312  OH  TYR    42      -4.439  11.731  32.998  1.00 94.01           O  
ATOM    313  CZ  TYR    42      -4.546  10.360  32.926  1.00 95.53           C  
ATOM    314  N   TYR    43      -5.935   3.405  33.790  1.00 98.42           N  
ATOM    315  CA  TYR    43      -6.211   1.977  33.675  1.00 98.51           C  
ATOM    316  C   TYR    43      -7.176   1.699  32.528  1.00 98.46           C  
ATOM    317  CB  TYR    43      -6.788   1.434  34.985  1.00 98.37           C  
ATOM    318  O   TYR    43      -8.113   2.466  32.297  1.00 98.27           O  
ATOM    319  CG  TYR    43      -5.853   1.568  36.162  1.00 97.85           C  
ATOM    320  CD1 TYR    43      -5.007   0.523  36.527  1.00 96.87           C  
ATOM    321  CD2 TYR    43      -5.813   2.738  36.912  1.00 96.87           C  
ATOM    322  CE1 TYR    43      -4.144   0.641  37.612  1.00 96.74           C  
ATOM    323  CE2 TYR    43      -4.954   2.868  37.999  1.00 96.25           C  
ATOM    324  OH  TYR    43      -3.273   1.938  39.415  1.00 93.47           O  
ATOM    325  CZ  TYR    43      -4.125   1.815  38.340  1.00 95.92           C  
ATOM    326  N   GLY    44      -6.980   0.686  31.777  1.00 98.26           N  
ATOM    327  CA  GLY    44      -7.909   0.119  30.812  1.00 98.28           C  
ATOM    328  C   GLY    44      -8.241  -1.335  31.087  1.00 98.22           C  
ATOM    329  O   GLY    44      -7.355  -2.130  31.408  1.00 97.92           O  
ATOM    330  N   GLN    45      -9.454  -1.758  30.905  1.00 98.01           N  
ATOM    331  CA  GLN    45      -9.893  -3.145  31.009  1.00 97.98           C  
ATOM    332  C   GLN    45      -9.993  -3.795  29.632  1.00 97.64           C  
ATOM    333  CB  GLN    45     -11.240  -3.230  31.729  1.00 97.62           C  
ATOM    334  O   GLN    45     -10.802  -3.378  28.800  1.00 96.83           O  
ATOM    335  CG  GLN    45     -11.184  -2.807  33.190  1.00 96.42           C  
ATOM    336  CD  GLN    45     -12.524  -2.933  33.890  1.00 95.13           C  
ATOM    337  NE2 GLN    45     -12.516  -2.814  35.213  1.00 95.04           N  
ATOM    338  OE1 GLN    45     -13.559  -3.135  33.246  1.00 94.33           O  
ATOM    339  N   PHE    46      -9.227  -4.790  29.407  1.00 97.29           N  
ATOM    340  CA  PHE    46      -9.194  -5.511  28.140  1.00 97.34           C  
ATOM    341  C   PHE    46      -9.684  -6.943  28.319  1.00 96.71           C  
ATOM    342  CB  PHE    46      -7.778  -5.509  27.555  1.00 97.45           C  
ATOM    343  O   PHE    46      -9.449  -7.559  29.361  1.00 95.64           O  
ATOM    344  CG  PHE    46      -7.295  -4.146  27.139  1.00 97.51           C  
ATOM    345  CD1 PHE    46      -7.410  -3.726  25.819  1.00 97.07           C  
ATOM    346  CD2 PHE    46      -6.727  -3.284  28.067  1.00 96.87           C  
ATOM    347  CE1 PHE    46      -6.963  -2.465  25.430  1.00 96.48           C  
ATOM    348  CE2 PHE    46      -6.279  -2.022  27.687  1.00 96.34           C  
ATOM    349  CZ  PHE    46      -6.397  -1.615  26.368  1.00 96.17           C  
ATOM    350  N   ALA    47     -10.348  -7.509  27.236  1.00 94.26           N  
ATOM    351  CA  ALA    47     -10.786  -8.903  27.258  1.00 93.83           C  
ATOM    352  C   ALA    47      -9.598  -9.853  27.146  1.00 92.55           C  
ATOM    353  CB  ALA    47     -11.782  -9.165  26.132  1.00 91.96           C  
ATOM    354  O   ALA    47      -9.612 -10.946  27.718  1.00 90.16           O  
ATOM    355  N   ASP    48      -8.576  -9.385  26.553  1.00 93.21           N  
ATOM    356  CA  ASP    48      -7.333 -10.122  26.351  1.00 93.40           C  
ATOM    357  C   ASP    48      -6.150  -9.170  26.189  1.00 93.86           C  
ATOM    358  CB  ASP    48      -7.443 -11.036  25.128  1.00 90.46           C  
ATOM    359  O   ASP    48      -6.312  -8.046  25.710  1.00 92.96           O  
ATOM    360  CG  ASP    48      -6.205 -11.887  24.910  1.00 79.26           C  
ATOM    361  OD1 ASP    48      -5.823 -12.654  25.820  1.00 74.59           O  
ATOM    362  OD2 ASP    48      -5.603 -11.787  23.819  1.00 81.06           O  
ATOM    363  N   THR    49      -4.919  -9.539  26.563  1.00 92.58           N  
ATOM    364  CA  THR    49      -3.732  -8.694  26.477  1.00 92.49           C  
ATOM    365  C   THR    49      -3.134  -8.743  25.074  1.00 90.76           C  
ATOM    366  CB  THR    49      -2.669  -9.119  27.506  1.00 91.37           C  
ATOM    367  O   THR    49      -2.314  -7.896  24.713  1.00 87.79           O  
ATOM    368  CG2 THR    49      -3.177  -8.933  28.932  1.00 89.43           C  
ATOM    369  OG1 THR    49      -2.341 -10.500  27.304  1.00 90.64           O  
ATOM    370  N   GLY    50      -3.435  -9.996  24.332  1.00 87.85           N  
ATOM    371  CA  GLY    50      -2.889 -10.294  23.018  1.00 87.03           C  
ATOM    372  C   GLY    50      -1.373 -10.352  23.000  1.00 86.09           C  
ATOM    373  O   GLY    50      -0.746 -10.033  21.988  1.00 81.73           O  
ATOM    374  N   GLY    51      -0.632 -10.519  24.096  1.00 87.35           N  
ATOM    375  CA  GLY    51       0.818 -10.532  24.201  1.00 87.84           C  
ATOM    376  C   GLY    51       1.413  -9.153  24.416  1.00 88.73           C  
ATOM    377  O   GLY    51       2.581  -8.919  24.098  1.00 87.61           O  
ATOM    378  N   LEU    52       0.756  -8.203  24.889  1.00 93.22           N  
ATOM    379  CA  LEU    52       1.256  -6.947  25.438  1.00 93.81           C  
ATOM    380  C   LEU    52       2.083  -7.195  26.695  1.00 93.96           C  
ATOM    381  CB  LEU    52       0.095  -6.001  25.755  1.00 93.18           C  
ATOM    382  O   LEU    52       1.714  -8.021  27.533  1.00 93.42           O  
ATOM    383  CG  LEU    52       0.454  -4.525  25.934  1.00 90.58           C  
ATOM    384  CD1 LEU    52       0.700  -3.870  24.579  1.00 87.45           C  
ATOM    385  CD2 LEU    52      -0.649  -3.795  26.694  1.00 87.26           C  
ATOM    386  N   ASN    53       3.271  -6.507  26.872  1.00 94.25           N  
ATOM    387  CA  ASN    53       4.177  -6.642  28.008  1.00 95.06           C  
ATOM    388  C   ASN    53       4.276  -5.343  28.803  1.00 95.71           C  
ATOM    389  CB  ASN    53       5.564  -7.086  27.540  1.00 93.78           C  
ATOM    390  O   ASN    53       4.013  -4.263  28.271  1.00 95.68           O  
ATOM    391  CG  ASN    53       5.547  -8.445  26.870  1.00 89.18           C  
ATOM    392  ND2 ASN    53       5.732  -8.461  25.555  1.00 90.27           N  
ATOM    393  OD1 ASN    53       5.369  -9.473  27.528  1.00 88.55           O  
ATOM    394  N   ILE    54       4.686  -5.377  30.046  1.00 96.25           N  
ATOM    395  CA  ILE    54       5.068  -4.204  30.826  1.00 96.29           C  
ATOM    396  C   ILE    54       6.273  -3.525  30.180  1.00 95.53           C  
ATOM    397  CB  ILE    54       5.384  -4.578  32.291  1.00 95.78           C  
ATOM    398  O   ILE    54       7.269  -4.181  29.866  1.00 94.08           O  
ATOM    399  CG1 ILE    54       4.145  -5.174  32.970  1.00 95.10           C  
ATOM    400  CG2 ILE    54       5.896  -3.357  33.061  1.00 94.81           C  
ATOM    401  CD1 ILE    54       4.409  -5.729  34.363  1.00 93.30           C  
ATOM    402  N   GLY    55       6.166  -2.236  29.996  1.00 96.14           N  
ATOM    403  CA  GLY    55       7.161  -1.434  29.302  1.00 95.98           C  
ATOM    404  C   GLY    55       6.809  -1.171  27.850  1.00 95.50           C  
ATOM    405  O   GLY    55       7.390  -0.289  27.215  1.00 94.27           O  
ATOM    406  N   ASP    56       5.781  -1.878  27.285  1.00 95.74           N  
ATOM    407  CA  ASP    56       5.307  -1.591  25.935  1.00 95.94           C  
ATOM    408  C   ASP    56       4.727  -0.182  25.844  1.00 96.01           C  
ATOM    409  CB  ASP    56       4.259  -2.620  25.505  1.00 95.57           C  
ATOM    410  O   ASP    56       4.304   0.387  26.853  1.00 95.36           O  
ATOM    411  CG  ASP    56       4.868  -3.946  25.085  1.00 93.68           C  
ATOM    412  OD1 ASP    56       6.079  -3.992  24.778  1.00 91.60           O  
ATOM    413  OD2 ASP    56       4.130  -4.955  25.058  1.00 92.47           O  
ATOM    414  N   LYS    57       4.767   0.393  24.711  1.00 95.99           N  
ATOM    415  CA  LYS    57       4.479   1.807  24.491  1.00 96.28           C  
ATOM    416  C   LYS    57       2.978   2.076  24.538  1.00 96.78           C  
ATOM    417  CB  LYS    57       5.053   2.271  23.152  1.00 95.09           C  
ATOM    418  O   LYS    57       2.178   1.232  24.129  1.00 96.58           O  
ATOM    419  CG  LYS    57       6.572   2.215  23.077  1.00 88.32           C  
ATOM    420  CD  LYS    57       7.216   3.135  24.107  1.00 84.26           C  
ATOM    421  CE  LYS    57       8.730   3.184  23.944  1.00 83.33           C  
ATOM    422  NZ  LYS    57       9.354   4.178  24.868  1.00 80.84           N  
ATOM    423  N   VAL    58       2.601   3.212  24.994  1.00 97.44           N  
ATOM    424  CA  VAL    58       1.272   3.794  24.839  1.00 97.53           C  
ATOM    425  C   VAL    58       1.332   4.970  23.867  1.00 97.51           C  
ATOM    426  CB  VAL    58       0.692   4.254  26.196  1.00 97.34           C  
ATOM    427  O   VAL    58       2.172   5.862  24.013  1.00 96.98           O  
ATOM    428  CG1 VAL    58      -0.732   4.778  26.025  1.00 96.28           C  
ATOM    429  CG2 VAL    58       0.726   3.107  27.205  1.00 96.25           C  
ATOM    430  N   ARG    59       0.467   5.032  22.930  1.00 96.32           N  
ATOM    431  CA  ARG    59       0.447   6.038  21.872  1.00 96.52           C  
ATOM    432  C   ARG    59      -0.868   6.809  21.874  1.00 96.50           C  
ATOM    433  CB  ARG    59       0.670   5.385  20.506  1.00 95.48           C  
ATOM    434  O   ARG    59      -1.922   6.249  22.184  1.00 95.94           O  
ATOM    435  CG  ARG    59       2.050   4.770  20.335  1.00 90.67           C  
ATOM    436  CD  ARG    59       2.235   4.178  18.945  1.00 88.57           C  
ATOM    437  NE  ARG    59       3.632   3.846  18.681  1.00 88.75           N  
ATOM    438  NH1 ARG    59       3.213   2.755  16.689  1.00 82.44           N  
ATOM    439  NH2 ARG    59       5.359   2.930  17.476  1.00 80.20           N  
ATOM    440  CZ  ARG    59       4.065   3.178  17.616  1.00 85.05           C  
ATOM    441  N   ILE    60      -0.734   8.010  21.500  1.00 96.47           N  
ATOM    442  CA  ILE    60      -1.835   8.874  21.089  1.00 96.45           C  
ATOM    443  C   ILE    60      -1.533   9.481  19.721  1.00 95.39           C  
ATOM    444  CB  ILE    60      -2.093   9.992  22.125  1.00 96.11           C  
ATOM    445  O   ILE    60      -0.480  10.094  19.525  1.00 93.39           O  
ATOM    446  CG1 ILE    60      -2.504   9.386  23.472  1.00 95.48           C  
ATOM    447  CG2 ILE    60      -3.158  10.966  21.615  1.00 95.36           C  
ATOM    448  CD1 ILE    60      -2.712  10.414  24.575  1.00 93.74           C  
ATOM    449  N   ALA    61      -2.408   9.222  18.704  1.00 92.50           N  
ATOM    450  CA  ALA    61      -2.235   9.661  17.321  1.00 91.86           C  
ATOM    451  C   ALA    61      -0.897   9.188  16.759  1.00 90.48           C  
ATOM    452  CB  ALA    61      -2.340  11.181  17.228  1.00 89.83           C  
ATOM    453  O   ALA    61      -0.197   9.947  16.084  1.00 87.72           O  
ATOM    454  N   GLY    62      -0.498   8.073  17.101  1.00 89.06           N  
ATOM    455  CA  GLY    62       0.717   7.444  16.609  1.00 90.30           C  
ATOM    456  C   GLY    62       1.961   7.875  17.363  1.00 90.39           C  
ATOM    457  O   GLY    62       3.041   7.318  17.160  1.00 89.56           O  
ATOM    458  N   MET    63       1.873   8.788  18.258  1.00 94.23           N  
ATOM    459  CA  MET    63       3.035   9.262  19.005  1.00 94.78           C  
ATOM    460  C   MET    63       3.154   8.539  20.342  1.00 95.04           C  
ATOM    461  CB  MET    63       2.948  10.772  19.233  1.00 92.87           C  
ATOM    462  O   MET    63       2.165   8.389  21.062  1.00 94.53           O  
ATOM    463  CG  MET    63       3.003  11.589  17.952  1.00 83.09           C  
ATOM    464  SD  MET    63       3.136  13.391  18.273  1.00 84.85           S  
ATOM    465  CE  MET    63       1.520  13.700  19.038  1.00 77.26           C  
ATOM    466  N   ASP    64       4.301   8.146  20.744  1.00 94.87           N  
ATOM    467  CA  ASP    64       4.575   7.550  22.048  1.00 95.77           C  
ATOM    468  C   ASP    64       4.404   8.574  23.168  1.00 95.42           C  
ATOM    469  CB  ASP    64       5.988   6.962  22.084  1.00 94.49           C  
ATOM    470  O   ASP    64       5.103   9.590  23.199  1.00 94.27           O  
ATOM    471  CG  ASP    64       6.151   5.755  21.177  1.00 91.52           C  
ATOM    472  OD1 ASP    64       5.132   5.164  20.759  1.00 89.12           O  
ATOM    473  OD2 ASP    64       7.309   5.391  20.880  1.00 91.80           O  
ATOM    474  N   VAL    65       3.519   8.327  24.161  1.00 97.02           N  
ATOM    475  CA  VAL    65       3.185   9.309  25.187  1.00 96.87           C  
ATOM    476  C   VAL    65       3.385   8.698  26.572  1.00 96.58           C  
ATOM    477  CB  VAL    65       1.734   9.819  25.035  1.00 96.48           C  
ATOM    478  O   VAL    65       3.328   9.402  27.583  1.00 95.48           O  
ATOM    479  CG1 VAL    65       1.567  10.588  23.725  1.00 92.71           C  
ATOM    480  CG2 VAL    65       0.750   8.653  25.102  1.00 92.15           C  
ATOM    481  N   GLY    66       3.637   7.400  26.631  1.00 96.82           N  
ATOM    482  CA  GLY    66       3.797   6.708  27.900  1.00 96.80           C  
ATOM    483  C   GLY    66       4.141   5.239  27.738  1.00 96.89           C  
ATOM    484  O   GLY    66       4.546   4.806  26.657  1.00 96.32           O  
ATOM    485  N   ASN    67       4.026   4.487  28.748  1.00 97.24           N  
ATOM    486  CA  ASN    67       4.320   3.059  28.784  1.00 97.39           C  
ATOM    487  C   ASN    67       3.335   2.305  29.673  1.00 97.71           C  
ATOM    488  CB  ASN    67       5.755   2.818  29.259  1.00 96.01           C  
ATOM    489  O   ASN    67       2.795   2.869  30.626  1.00 97.55           O  
ATOM    490  CG  ASN    67       6.782   3.523  28.396  1.00 84.51           C  
ATOM    491  ND2 ASN    67       7.434   4.535  28.956  1.00 81.74           N  
ATOM    492  OD1 ASN    67       6.987   3.162  27.234  1.00 79.43           O  
ATOM    493  N   VAL    68       3.159   1.102  29.365  1.00 97.69           N  
ATOM    494  CA  VAL    68       2.443   0.168  30.228  1.00 97.78           C  
ATOM    495  C   VAL    68       3.220  -0.035  31.527  1.00 97.78           C  
ATOM    496  CB  VAL    68       2.212  -1.189  29.527  1.00 97.68           C  
ATOM    497  O   VAL    68       4.407  -0.370  31.501  1.00 97.43           O  
ATOM    498  CG1 VAL    68       1.478  -2.157  30.453  1.00 96.79           C  
ATOM    499  CG2 VAL    68       1.433  -0.992  28.228  1.00 96.69           C  
ATOM    500  N   LYS    69       2.574   0.051  32.717  1.00 97.24           N  
ATOM    501  CA  LYS    69       3.218   0.024  34.027  1.00 96.96           C  
ATOM    502  C   LYS    69       2.839  -1.236  34.800  1.00 96.96           C  
ATOM    503  CB  LYS    69       2.843   1.267  34.836  1.00 95.35           C  
ATOM    504  O   LYS    69       3.647  -1.769  35.564  1.00 96.17           O  
ATOM    505  CG  LYS    69       3.588   2.526  34.417  1.00 81.28           C  
ATOM    506  CD  LYS    69       5.079   2.417  34.709  1.00 75.51           C  
ATOM    507  CE  LYS    69       5.790   3.746  34.496  1.00 69.25           C  
ATOM    508  NZ  LYS    69       7.244   3.655  34.821  1.00 65.77           N  
ATOM    509  N   SER    70       1.679  -1.686  34.642  1.00 97.72           N  
ATOM    510  CA  SER    70       1.183  -2.849  35.370  1.00 97.81           C  
ATOM    511  C   SER    70       0.149  -3.615  34.552  1.00 97.95           C  
ATOM    512  CB  SER    70       0.575  -2.426  36.708  1.00 97.50           C  
ATOM    513  O   SER    70      -0.517  -3.039  33.689  1.00 97.84           O  
ATOM    514  OG  SER    70      -0.515  -1.542  36.508  1.00 96.27           O  
ATOM    515  N   MET    71       0.018  -4.825  34.834  1.00 97.69           N  
ATOM    516  CA  MET    71      -1.011  -5.740  34.347  1.00 97.74           C  
ATOM    517  C   MET    71      -1.480  -6.673  35.458  1.00 97.28           C  
ATOM    518  CB  MET    71      -0.490  -6.556  33.163  1.00 97.04           C  
ATOM    519  O   MET    71      -0.666  -7.336  36.102  1.00 96.28           O  
ATOM    520  CG  MET    71      -0.141  -5.716  31.945  1.00 92.42           C  
ATOM    521  SD  MET    71       0.351  -6.739  30.503  1.00 92.66           S  
ATOM    522  CE  MET    71       1.938  -7.388  31.098  1.00 87.42           C  
ATOM    523  N   GLU    72      -2.747  -6.740  35.578  1.00 97.76           N  
ATOM    524  CA  GLU    72      -3.383  -7.569  36.597  1.00 97.69           C  
ATOM    525  C   GLU    72      -4.625  -8.265  36.047  1.00 97.71           C  
ATOM    526  CB  GLU    72      -3.750  -6.729  37.823  1.00 96.63           C  
ATOM    527  O   GLU    72      -5.379  -7.676  35.270  1.00 97.37           O  
ATOM    528  CG  GLU    72      -2.547  -6.222  38.604  1.00 87.93           C  
ATOM    529  CD  GLU    72      -2.923  -5.315  39.765  1.00 83.08           C  
ATOM    530  OE1 GLU    72      -4.127  -5.225  40.098  1.00 84.77           O  
ATOM    531  OE2 GLU    72      -2.008  -4.690  40.345  1.00 83.16           O  
ATOM    532  N   ILE    73      -4.889  -9.498  36.435  1.00 96.05           N  
ATOM    533  CA  ILE    73      -6.113 -10.216  36.098  1.00 96.47           C  
ATOM    534  C   ILE    73      -7.207  -9.874  37.108  1.00 96.16           C  
ATOM    535  CB  ILE    73      -5.880 -11.743  36.057  1.00 95.09           C  
ATOM    536  O   ILE    73      -7.015 -10.030  38.316  1.00 95.65           O  
ATOM    537  CG1 ILE    73      -4.777 -12.088  35.050  1.00 92.72           C  
ATOM    538  CG2 ILE    73      -7.180 -12.479  35.719  1.00 92.30           C  
ATOM    539  CD1 ILE    73      -4.349 -13.549  35.076  1.00 89.30           C  
ATOM    540  N   ASP    74      -8.293  -9.460  36.557  1.00 96.30           N  
ATOM    541  CA  ASP    74      -9.493  -9.147  37.327  1.00 96.46           C  
ATOM    542  C   ASP    74     -10.715  -9.859  36.753  1.00 95.45           C  
ATOM    543  CB  ASP    74      -9.731  -7.636  37.360  1.00 96.11           C  
ATOM    544  O   ASP    74     -11.319  -9.386  35.787  1.00 94.11           O  
ATOM    545  CG  ASP    74     -10.959  -7.247  38.163  1.00 95.36           C  
ATOM    546  OD1 ASP    74     -11.425  -8.055  38.995  1.00 94.84           O  
ATOM    547  OD2 ASP    74     -11.467  -6.123  37.960  1.00 94.14           O  
ATOM    548  N   GLY    75     -10.972 -11.076  37.298  1.00 95.74           N  
ATOM    549  CA  GLY    75     -11.984 -11.982  36.778  1.00 95.14           C  
ATOM    550  C   GLY    75     -11.682 -12.471  35.374  1.00 94.64           C  
ATOM    551  O   GLY    75     -10.652 -13.105  35.140  1.00 90.83           O  
ATOM    552  N   ASP    76     -12.556 -12.216  34.367  1.00 95.05           N  
ATOM    553  CA  ASP    76     -12.497 -12.604  32.961  1.00 95.26           C  
ATOM    554  C   ASP    76     -11.818 -11.524  32.121  1.00 94.66           C  
ATOM    555  CB  ASP    76     -13.901 -12.884  32.422  1.00 93.42           C  
ATOM    556  O   ASP    76     -11.841 -11.582  30.890  1.00 93.06           O  
ATOM    557  CG  ASP    76     -14.780 -11.646  32.386  1.00 86.63           C  
ATOM    558  OD1 ASP    76     -14.584 -10.734  33.219  1.00 84.67           O  
ATOM    559  OD2 ASP    76     -15.679 -11.583  31.520  1.00 87.87           O  
ATOM    560  N   LYS    77     -11.185 -10.508  32.669  1.00 96.73           N  
ATOM    561  CA  LYS    77     -10.559  -9.368  32.005  1.00 97.02           C  
ATOM    562  C   LYS    77      -9.155  -9.120  32.548  1.00 97.26           C  
ATOM    563  CB  LYS    77     -11.416  -8.112  32.174  1.00 95.64           C  
ATOM    564  O   LYS    77      -8.816  -9.578  33.640  1.00 96.83           O  
ATOM    565  CG  LYS    77     -11.669  -7.725  33.624  1.00 88.43           C  
ATOM    566  CD  LYS    77     -12.648  -6.563  33.729  1.00 83.44           C  
ATOM    567  CE  LYS    77     -12.896  -6.171  35.180  1.00 81.76           C  
ATOM    568  NZ  LYS    77     -13.967  -5.136  35.298  1.00 82.05           N  
ATOM    569  N   VAL    78      -8.359  -8.391  31.862  1.00 97.02           N  
ATOM    570  CA  VAL    78      -7.036  -7.931  32.274  1.00 97.45           C  
ATOM    571  C   VAL    78      -7.050  -6.416  32.460  1.00 97.71           C  
ATOM    572  CB  VAL    78      -5.951  -8.333  31.249  1.00 96.55           C  
ATOM    573  O   VAL    78      -7.413  -5.675  31.543  1.00 97.52           O  
ATOM    574  CG1 VAL    78      -4.560  -7.975  31.768  1.00 91.72           C  
ATOM    575  CG2 VAL    78      -6.041  -9.825  30.935  1.00 91.49           C  
ATOM    576  N   VAL    79      -6.685  -5.949  33.608  1.00 98.10           N  
ATOM    577  CA  VAL    79      -6.538  -4.528  33.906  1.00 98.20           C  
ATOM    578  C   VAL    79      -5.102  -4.088  33.632  1.00 98.22           C  
ATOM    579  CB  VAL    79      -6.922  -4.213  35.369  1.00 97.94           C  
ATOM    580  O   VAL    79      -4.173  -4.515  34.322  1.00 97.98           O  
ATOM    581  CG1 VAL    79      -6.822  -2.713  35.643  1.00 97.34           C  
ATOM    582  CG2 VAL    79      -8.331  -4.722  35.672  1.00 97.31           C  
ATOM    583  N   ILE    80      -4.962  -3.250  32.677  1.00 98.00           N  
ATOM    584  CA  ILE    80      -3.660  -2.741  32.261  1.00 98.17           C  
ATOM    585  C   ILE    80      -3.492  -1.301  32.739  1.00 98.20           C  
ATOM    586  CB  ILE    80      -3.486  -2.820  30.727  1.00 98.02           C  
ATOM    587  O   ILE    80      -4.238  -0.411  32.324  1.00 97.98           O  
ATOM    588  CG1 ILE    80      -3.726  -4.252  30.236  1.00 97.63           C  
ATOM    589  CG2 ILE    80      -2.097  -2.324  30.315  1.00 97.58           C  
ATOM    590  CD1 ILE    80      -3.598  -4.418  28.728  1.00 96.45           C  
ATOM    591  N   GLY    81      -2.550  -1.106  33.583  1.00 98.30           N  
ATOM    592  CA  GLY    81      -2.122   0.214  34.017  1.00 98.32           C  
ATOM    593  C   GLY    81      -1.076   0.832  33.108  1.00 98.40           C  
ATOM    594  O   GLY    81      -0.049   0.212  32.825  1.00 98.23           O  
ATOM    595  N   TYR    82      -1.318   2.155  32.708  1.00 98.21           N  
ATOM    596  CA  TYR    82      -0.410   2.798  31.765  1.00 98.26           C  
ATOM    597  C   TYR    82      -0.259   4.282  32.078  1.00 98.08           C  
ATOM    598  CB  TYR    82      -0.908   2.616  30.328  1.00 98.19           C  
ATOM    599  O   TYR    82      -1.114   4.872  32.742  1.00 97.54           O  
ATOM    600  CG  TYR    82      -2.334   3.065  30.119  1.00 97.77           C  
ATOM    601  CD1 TYR    82      -3.391   2.163  30.223  1.00 96.88           C  
ATOM    602  CD2 TYR    82      -2.628   4.390  29.816  1.00 96.79           C  
ATOM    603  CE1 TYR    82      -4.707   2.572  30.029  1.00 96.09           C  
ATOM    604  CE2 TYR    82      -3.939   4.810  29.621  1.00 95.95           C  
ATOM    605  OH  TYR    82      -6.271   4.305  29.536  1.00 94.26           O  
ATOM    606  CZ  TYR    82      -4.970   3.895  29.729  1.00 95.79           C  
ATOM    607  N   THR    83       0.813   4.933  31.586  1.00 97.86           N  
ATOM    608  CA  THR    83       1.099   6.352  31.768  1.00 97.73           C  
ATOM    609  C   THR    83       0.906   7.114  30.460  1.00 97.70           C  
ATOM    610  CB  THR    83       2.532   6.570  32.286  1.00 97.06           C  
ATOM    611  O   THR    83       1.031   6.540  29.376  1.00 97.18           O  
ATOM    612  CG2 THR    83       2.721   5.941  33.663  1.00 93.18           C  
ATOM    613  OG1 THR    83       3.461   5.977  31.371  1.00 93.27           O  
ATOM    614  N   LEU    84       0.684   8.453  30.492  1.00 97.75           N  
ATOM    615  CA  LEU    84       0.407   9.254  29.304  1.00 97.58           C  
ATOM    616  C   LEU    84       1.364  10.437  29.211  1.00 96.29           C  
ATOM    617  CB  LEU    84      -1.040   9.753  29.321  1.00 97.40           C  
ATOM    618  O   LEU    84       1.026  11.470  28.628  1.00 92.44           O  
ATOM    619  CG  LEU    84      -2.128   8.682  29.218  1.00 96.85           C  
ATOM    620  CD1 LEU    84      -3.510   9.326  29.253  1.00 94.93           C  
ATOM    621  CD2 LEU    84      -1.949   7.857  27.949  1.00 94.26           C  
ATOM    622  N   GLY    85       2.585  10.474  30.012  1.00 93.81           N  
ATOM    623  CA  GLY    85       3.630  11.483  29.956  1.00 92.46           C  
ATOM    624  C   GLY    85       3.117  12.889  30.203  1.00 89.63           C  
ATOM    625  O   GLY    85       3.501  13.827  29.502  1.00 82.76           O  
ATOM    626  N   GLY    86       2.055  13.143  30.936  1.00 91.76           N  
ATOM    627  CA  GLY    86       1.485  14.445  31.245  1.00 91.95           C  
ATOM    628  C   GLY    86       0.325  14.819  30.342  1.00 91.71           C  
ATOM    629  O   GLY    86      -0.264  15.891  30.491  1.00 90.02           O  
ATOM    630  N   ARG    87      -0.021  14.036  29.452  1.00 97.04           N  
ATOM    631  CA  ARG    87      -1.201  14.235  28.616  1.00 97.14           C  
ATOM    632  C   ARG    87      -2.465  13.777  29.336  1.00 97.27           C  
ATOM    633  CB  ARG    87      -1.053  13.486  27.290  1.00 96.30           C  
ATOM    634  O   ARG    87      -2.421  12.857  30.154  1.00 96.92           O  
ATOM    635  CG  ARG    87       0.184  13.876  26.497  1.00 90.87           C  
ATOM    636  CD  ARG    87       0.146  15.339  26.076  1.00 86.64           C  
ATOM    637  NE  ARG    87       1.303  15.695  25.259  1.00 87.17           N  
ATOM    638  NH1 ARG    87       0.468  17.747  24.605  1.00 81.52           N  
ATOM    639  NH2 ARG    87       2.525  17.053  23.867  1.00 78.43           N  
ATOM    640  CZ  ARG    87       1.429  16.831  24.579  1.00 81.97           C  
ATOM    641  N   THR    88      -3.607  14.401  29.019  1.00 97.10           N  
ATOM    642  CA  THR    88      -4.925  14.029  29.522  1.00 97.35           C  
ATOM    643  C   THR    88      -5.775  13.417  28.413  1.00 97.64           C  
ATOM    644  CB  THR    88      -5.657  15.245  30.122  1.00 96.33           C  
ATOM    645  O   THR    88      -5.625  13.771  27.241  1.00 97.44           O  
ATOM    646  CG2 THR    88      -4.910  15.794  31.333  1.00 92.26           C  
ATOM    647  OG1 THR    88      -5.756  16.273  29.129  1.00 93.60           O  
ATOM    648  N   ILE    89      -6.738  12.532  28.788  1.00 97.58           N  
ATOM    649  CA  ILE    89      -7.717  11.949  27.878  1.00 97.82           C  
ATOM    650  C   ILE    89      -9.119  12.098  28.464  1.00 97.66           C  
ATOM    651  CB  ILE    89      -7.410  10.461  27.595  1.00 97.66           C  
ATOM    652  O   ILE    89      -9.279  12.242  29.679  1.00 97.25           O  
ATOM    653  CG1 ILE    89      -7.382   9.663  28.903  1.00 97.10           C  
ATOM    654  CG2 ILE    89      -6.086  10.318  26.838  1.00 97.05           C  
ATOM    655  CD1 ILE    89      -7.305   8.155  28.707  1.00 95.81           C  
ATOM    656  N   GLY    90     -10.023  12.092  27.668  1.00 97.38           N  
ATOM    657  CA  GLY    90     -11.405  12.210  28.107  1.00 97.65           C  
ATOM    658  C   GLY    90     -11.993  10.896  28.584  1.00 98.00           C  
ATOM    659  O   GLY    90     -11.457   9.826  28.289  1.00 97.92           O  
ATOM    660  N   THR    91     -13.154  10.903  29.228  1.00 97.71           N  
ATOM    661  CA  THR    91     -13.844   9.755  29.805  1.00 97.65           C  
ATOM    662  C   THR    91     -14.384   8.841  28.707  1.00 97.36           C  
ATOM    663  CB  THR    91     -15.000  10.200  30.720  1.00 97.07           C  
ATOM    664  O   THR    91     -14.576   7.644  28.928  1.00 96.67           O  
ATOM    665  CG2 THR    91     -14.473  10.833  32.003  1.00 94.77           C  
ATOM    666  OG1 THR    91     -15.811  11.156  30.026  1.00 96.18           O  
ATOM    667  N   GLU    92     -14.496   9.388  27.492  1.00 96.94           N  
ATOM    668  CA  GLU    92     -15.020   8.646  26.349  1.00 97.00           C  
ATOM    669  C   GLU    92     -13.890   8.095  25.483  1.00 96.79           C  
ATOM    670  CB  GLU    92     -15.942   9.533  25.508  1.00 95.67           C  
ATOM    671  O   GLU    92     -14.134   7.576  24.392  1.00 95.85           O  
ATOM    672  CG  GLU    92     -17.141  10.074  26.274  1.00 91.53           C  
ATOM    673  CD  GLU    92     -18.085  10.894  25.409  1.00 88.46           C  
ATOM    674  OE1 GLU    92     -17.650  11.404  24.351  1.00 89.21           O  
ATOM    675  OE2 GLU    92     -19.268  11.030  25.793  1.00 90.09           O  
ATOM    676  N   SER    93     -12.676   8.210  25.879  1.00 97.82           N  
ATOM    677  CA  SER    93     -11.535   7.726  25.109  1.00 97.94           C  
ATOM    678  C   SER    93     -11.614   6.219  24.890  1.00 97.85           C  
ATOM    679  CB  SER    93     -10.224   8.079  25.814  1.00 97.72           C  
ATOM    680  O   SER    93     -12.136   5.490  25.736  1.00 97.50           O  
ATOM    681  OG  SER    93     -10.078   9.483  25.931  1.00 95.22           O  
ATOM    682  N   ARG    94     -11.087   5.826  23.796  1.00 96.58           N  
ATOM    683  CA  ARG    94     -10.990   4.406  23.474  1.00 96.81           C  
ATOM    684  C   ARG    94      -9.537   3.944  23.467  1.00 96.80           C  
ATOM    685  CB  ARG    94     -11.639   4.116  22.119  1.00 95.69           C  
ATOM    686  O   ARG    94      -8.653   4.666  23.003  1.00 96.39           O  
ATOM    687  CG  ARG    94     -13.140   4.357  22.091  1.00 92.15           C  
ATOM    688  CD  ARG    94     -13.745   3.990  20.743  1.00 91.31           C  
ATOM    689  NE  ARG    94     -15.197   4.145  20.743  1.00 89.85           N  
ATOM    690  NH1 ARG    94     -15.494   3.308  18.610  1.00 85.66           N  
ATOM    691  NH2 ARG    94     -17.302   4.001  19.837  1.00 84.29           N  
ATOM    692  CZ  ARG    94     -15.994   3.818  19.730  1.00 86.43           C  
ATOM    693  N   ALA    95      -9.314   2.782  23.937  1.00 97.46           N  
ATOM    694  CA  ALA    95      -7.991   2.161  23.923  1.00 97.45           C  
ATOM    695  C   ALA    95      -8.005   0.858  23.130  1.00 97.13           C  
ATOM    696  CB  ALA    95      -7.508   1.908  25.349  1.00 97.12           C  
ATOM    697  O   ALA    95      -8.824  -0.026  23.391  1.00 96.15           O  
ATOM    698  N   ALA    96      -7.058   0.777  22.194  1.00 95.88           N  
ATOM    699  CA  ALA    96      -6.890  -0.437  21.399  1.00 95.87           C  
ATOM    700  C   ALA    96      -5.469  -0.981  21.523  1.00 95.79           C  
ATOM    701  CB  ALA    96      -7.227  -0.166  19.935  1.00 94.43           C  
ATOM    702  O   ALA    96      -4.498  -0.229  21.412  1.00 95.00           O  
ATOM    703  N   ILE    97      -5.287  -2.216  21.788  1.00 94.87           N  
ATOM    704  CA  ILE    97      -3.982  -2.849  21.629  1.00 94.54           C  
ATOM    705  C   ILE    97      -3.713  -3.112  20.149  1.00 92.83           C  
ATOM    706  CB  ILE    97      -3.892  -4.166  22.432  1.00 94.16           C  
ATOM    707  O   ILE    97      -4.506  -3.774  19.475  1.00 89.87           O  
ATOM    708  CG1 ILE    97      -4.151  -3.903  23.920  1.00 93.77           C  
ATOM    709  CG2 ILE    97      -2.529  -4.834  22.223  1.00 93.53           C  
ATOM    710  CD1 ILE    97      -4.248  -5.167  24.764  1.00 92.25           C  
ATOM    711  N   ARG    98      -2.602  -2.510  19.582  1.00 92.53           N  
ATOM    712  CA  ARG    98      -2.210  -2.619  18.180  1.00 91.72           C  
ATOM    713  C   ARG    98      -0.847  -3.289  18.043  1.00 90.70           C  
ATOM    714  CB  ARG    98      -2.184  -1.238  17.521  1.00 90.03           C  
ATOM    715  O   ARG    98      -0.009  -3.192  18.942  1.00 88.69           O  
ATOM    716  CG  ARG    98      -3.545  -0.564  17.449  1.00 84.51           C  
ATOM    717  CD  ARG    98      -3.593   0.496  16.357  1.00 82.63           C  
ATOM    718  NE  ARG    98      -4.931   1.062  16.214  1.00 79.54           N  
ATOM    719  NH1 ARG    98      -4.537   1.997  14.138  1.00 72.83           N  
ATOM    720  NH2 ARG    98      -6.588   2.231  15.135  1.00 70.63           N  
ATOM    721  CZ  ARG    98      -5.349   1.762  15.163  1.00 77.11           C  
ATOM    722  N   THR    99      -0.596  -4.007  16.981  1.00 87.72           N  
ATOM    723  CA  THR    99       0.727  -4.473  16.577  1.00 87.90           C  
ATOM    724  C   THR    99       1.511  -3.353  15.899  1.00 86.97           C  
ATOM    725  CB  THR    99       0.628  -5.682  15.628  1.00 85.16           C  
ATOM    726  O   THR    99       1.073  -2.809  14.883  1.00 84.26           O  
ATOM    727  CG2 THR    99       1.996  -6.314  15.399  1.00 74.66           C  
ATOM    728  OG1 THR    99      -0.249  -6.660  16.201  1.00 78.15           O  
ATOM    729  N   ASP   100       2.579  -3.011  16.464  1.00 86.73           N  
ATOM    730  CA  ASP   100       3.453  -1.946  15.981  1.00 86.16           C  
ATOM    731  C   ASP   100       4.314  -2.428  14.817  1.00 83.92           C  
ATOM    732  CB  ASP   100       4.341  -1.427  17.114  1.00 84.00           C  
ATOM    733  O   ASP   100       4.631  -1.655  13.910  1.00 79.87           O  
ATOM    734  CG  ASP   100       4.994  -0.094  16.791  1.00 77.51           C  
ATOM    735  OD1 ASP   100       4.612   0.546  15.788  1.00 74.72           O  
ATOM    736  OD2 ASP   100       5.901   0.319  17.546  1.00 78.25           O  
ATOM    737  N   THR   101       4.776  -3.595  14.834  1.00 82.14           N  
ATOM    738  CA  THR   101       5.672  -4.190  13.848  1.00 81.06           C  
ATOM    739  C   THR   101       5.119  -5.521  13.348  1.00 79.88           C  
ATOM    740  CB  THR   101       7.082  -4.402  14.430  1.00 79.30           C  
ATOM    741  O   THR   101       4.315  -6.160  14.030  1.00 77.23           O  
ATOM    742  CG2 THR   101       7.646  -3.103  14.995  1.00 74.62           C  
ATOM    743  OG1 THR   101       7.017  -5.377  15.479  1.00 75.02           O  
ATOM    744  N   ILE   102       5.603  -5.993  12.234  1.00 66.93           N  
ATOM    745  CA  ILE   102       5.320  -7.309  11.672  1.00 66.46           C  
ATOM    746  C   ILE   102       5.777  -8.395  12.644  1.00 66.42           C  
ATOM    747  CB  ILE   102       6.004  -7.497  10.299  1.00 63.19           C  
ATOM    748  O   ILE   102       5.209  -9.488  12.675  1.00 65.69           O  
ATOM    749  CG1 ILE   102       5.428  -6.511   9.276  1.00 57.66           C  
ATOM    750  CG2 ILE   102       5.853  -8.941   9.813  1.00 58.44           C  
ATOM    751  CD1 ILE   102       6.220  -6.431   7.979  1.00 56.84           C  
ATOM    752  N   LEU   103       6.759  -8.046  13.493  1.00 66.77           N  
ATOM    753  CA  LEU   103       7.320  -8.996  14.447  1.00 65.49           C  
ATOM    754  C   LEU   103       6.444  -9.098  15.692  1.00 66.11           C  
ATOM    755  CB  LEU   103       8.741  -8.585  14.841  1.00 62.42           C  
ATOM    756  O   LEU   103       6.841  -9.709  16.687  1.00 65.23           O  
ATOM    757  CG  LEU   103       9.783  -8.590  13.722  1.00 60.47           C  
ATOM    758  CD1 LEU   103      11.120  -8.072  14.240  1.00 59.39           C  
ATOM    759  CD2 LEU   103       9.936  -9.991  13.140  1.00 61.12           C  
ATOM    760  N   GLY   104       5.236  -8.449  15.692  1.00 73.18           N  
ATOM    761  CA  GLY   104       4.268  -8.662  16.756  1.00 73.64           C  
ATOM    762  C   GLY   104       4.496  -7.766  17.959  1.00 75.34           C  
ATOM    763  O   GLY   104       3.888  -7.965  19.012  1.00 73.68           O  
ATOM    764  N   ARG   105       5.420  -6.840  17.837  1.00 85.64           N  
ATOM    765  CA  ARG   105       5.451  -5.894  18.948  1.00 86.74           C  
ATOM    766  C   ARG   105       4.121  -5.159  19.078  1.00 87.64           C  
ATOM    767  CB  ARG   105       6.590  -4.888  18.767  1.00 84.41           C  
ATOM    768  O   ARG   105       3.571  -4.678  18.085  1.00 86.96           O  
ATOM    769  CG  ARG   105       7.975  -5.485  18.958  1.00 79.91           C  
ATOM    770  CD  ARG   105       9.056  -4.414  18.955  1.00 79.41           C  
ATOM    771  NE  ARG   105      10.119  -4.717  19.909  1.00 74.30           N  
ATOM    772  NH1 ARG   105      11.251  -2.728  19.595  1.00 68.31           N  
ATOM    773  NH2 ARG   105      12.049  -4.286  21.076  1.00 64.98           N  
ATOM    774  CZ  ARG   105      11.137  -3.910  20.191  1.00 74.43           C  
ATOM    775  N   LYS   106       3.644  -5.029  20.311  1.00 91.53           N  
ATOM    776  CA  LYS   106       2.339  -4.441  20.596  1.00 92.40           C  
ATOM    777  C   LYS   106       2.481  -3.131  21.365  1.00 93.17           C  
ATOM    778  CB  LYS   106       1.470  -5.420  21.387  1.00 90.80           C  
ATOM    779  O   LYS   106       3.475  -2.920  22.064  1.00 92.83           O  
ATOM    780  CG  LYS   106       1.172  -6.718  20.649  1.00 85.54           C  
ATOM    781  CD  LYS   106       0.302  -7.648  21.485  1.00 83.78           C  
ATOM    782  CE  LYS   106       0.008  -8.949  20.750  1.00 81.86           C  
ATOM    783  NZ  LYS   106      -0.754  -9.908  21.605  1.00 77.61           N  
ATOM    784  N   ASN   107       1.570  -2.292  21.190  1.00 94.61           N  
ATOM    785  CA  ASN   107       1.375  -1.053  21.935  1.00 95.21           C  
ATOM    786  C   ASN   107      -0.097  -0.824  22.267  1.00 95.92           C  
ATOM    787  CB  ASN   107       1.934   0.138  21.153  1.00 93.76           C  
ATOM    788  O   ASN   107      -0.977  -1.445  21.668  1.00 95.77           O  
ATOM    789  CG  ASN   107       1.238   0.340  19.821  1.00 87.36           C  
ATOM    790  ND2 ASN   107       1.962   0.107  18.733  1.00 86.03           N  
ATOM    791  OD1 ASN   107       0.061   0.704  19.771  1.00 84.70           O  
ATOM    792  N   ILE   108      -0.387  -0.009  23.182  1.00 96.42           N  
ATOM    793  CA  ILE   108      -1.736   0.509  23.384  1.00 96.69           C  
ATOM    794  C   ILE   108      -1.912   1.808  22.601  1.00 96.53           C  
ATOM    795  CB  ILE   108      -2.033   0.742  24.882  1.00 96.40           C  
ATOM    796  O   ILE   108      -1.224   2.797  22.863  1.00 95.68           O  
ATOM    797  CG1 ILE   108      -1.888  -0.568  25.665  1.00 95.78           C  
ATOM    798  CG2 ILE   108      -3.430   1.340  25.069  1.00 95.69           C  
ATOM    799  CD1 ILE   108      -2.118  -0.422  27.163  1.00 93.75           C  
ATOM    800  N   GLU   109      -2.734   1.863  21.634  1.00 95.40           N  
ATOM    801  CA  GLU   109      -3.174   3.091  20.979  1.00 95.82           C  
ATOM    802  C   GLU   109      -4.440   3.641  21.630  1.00 96.35           C  
ATOM    803  CB  GLU   109      -3.412   2.850  19.486  1.00 94.56           C  
ATOM    804  O   GLU   109      -5.446   2.937  21.735  1.00 96.07           O  
ATOM    805  CG  GLU   109      -3.697   4.118  18.696  1.00 89.38           C  
ATOM    806  CD  GLU   109      -3.452   3.963  17.203  1.00 86.23           C  
ATOM    807  OE1 GLU   109      -3.454   2.815  16.704  1.00 87.64           O  
ATOM    808  OE2 GLU   109      -3.255   4.998  16.528  1.00 87.53           O  
ATOM    809  N   ILE   110      -4.364   4.868  22.054  1.00 97.25           N  
ATOM    810  CA  ILE   110      -5.487   5.561  22.675  1.00 97.22           C  
ATOM    811  C   ILE   110      -6.052   6.599  21.707  1.00 96.68           C  
ATOM    812  CB  ILE   110      -5.072   6.235  24.002  1.00 96.92           C  
ATOM    813  O   ILE   110      -5.322   7.469  21.226  1.00 95.35           O  
ATOM    814  CG1 ILE   110      -4.521   5.192  24.981  1.00 95.84           C  
ATOM    815  CG2 ILE   110      -6.252   6.993  24.615  1.00 95.76           C  
ATOM    816  CD1 ILE   110      -4.042   5.776  26.303  1.00 93.72           C  
ATOM    817  N   GLU   111      -7.252   6.543  21.375  1.00 95.78           N  
ATOM    818  CA  GLU   111      -8.042   7.560  20.688  1.00 95.95           C  
ATOM    819  C   GLU   111      -8.747   8.477  21.683  1.00 96.47           C  
ATOM    820  CB  GLU   111      -9.066   6.907  19.756  1.00 93.89           C  
ATOM    821  O   GLU   111      -9.726   8.078  22.316  1.00 96.00           O  
ATOM    822  CG  GLU   111      -9.716   7.876  18.780  1.00 84.33           C  
ATOM    823  CD  GLU   111     -10.787   7.230  17.915  1.00 79.92           C  
ATOM    824  OE1 GLU   111     -10.967   5.994  17.996  1.00 83.02           O  
ATOM    825  OE2 GLU   111     -11.449   7.966  17.150  1.00 81.31           O  
ATOM    826  N   PRO   112      -8.256   9.653  21.854  1.00 95.98           N  
ATOM    827  CA  PRO   112      -8.926  10.568  22.781  1.00 96.24           C  
ATOM    828  C   PRO   112     -10.323  10.967  22.310  1.00 95.58           C  
ATOM    829  CB  PRO   112      -7.994  11.782  22.814  1.00 94.49           C  
ATOM    830  O   PRO   112     -10.498  11.370  21.157  1.00 94.17           O  
ATOM    831  CG  PRO   112      -6.895  11.446  21.858  1.00 91.18           C  
ATOM    832  CD  PRO   112      -7.231  10.147  21.183  1.00 90.45           C  
ATOM    833  N   ARG   113     -11.228  10.875  23.186  1.00 95.16           N  
ATOM    834  CA  ARG   113     -12.622  11.267  23.002  1.00 95.30           C  
ATOM    835  C   ARG   113     -13.212  11.814  24.297  1.00 94.41           C  
ATOM    836  CB  ARG   113     -13.453  10.082  22.506  1.00 94.11           C  
ATOM    837  O   ARG   113     -12.695  11.545  25.384  1.00 93.60           O  
ATOM    838  CG  ARG   113     -13.051   9.582  21.128  1.00 90.13           C  
ATOM    839  CD  ARG   113     -14.032   8.547  20.595  1.00 88.43           C  
ATOM    840  NE  ARG   113     -13.661   8.089  19.259  1.00 88.66           N  
ATOM    841  NH1 ARG   113     -15.542   6.782  18.959  1.00 85.33           N  
ATOM    842  NH2 ARG   113     -13.955   6.910  17.310  1.00 83.55           N  
ATOM    843  CZ  ARG   113     -14.387   7.262  18.513  1.00 83.60           C  
ATOM    844  N   GLY   114     -14.316  12.677  24.170  1.00 95.24           N  
ATOM    845  CA  GLY   114     -15.064  13.227  25.290  1.00 94.73           C  
ATOM    846  C   GLY   114     -14.485  14.527  25.814  1.00 94.14           C  
ATOM    847  O   GLY   114     -13.295  14.798  25.639  1.00 90.88           O  
ATOM    848  N   SER   115     -15.405  15.274  26.472  1.00 94.36           N  
ATOM    849  CA  SER   115     -15.072  16.602  26.976  1.00 94.58           C  
ATOM    850  C   SER   115     -14.606  16.543  28.427  1.00 94.57           C  
ATOM    851  CB  SER   115     -16.276  17.538  26.857  1.00 92.62           C  
ATOM    852  O   SER   115     -13.815  17.381  28.865  1.00 94.09           O  
ATOM    853  OG  SER   115     -17.426  16.955  27.445  1.00 88.75           O  
ATOM    854  N   GLU   116     -15.057  15.624  29.122  1.00 97.41           N  
ATOM    855  CA  GLU   116     -14.677  15.472  30.523  1.00 97.71           C  
ATOM    856  C   GLU   116     -13.363  14.709  30.658  1.00 97.93           C  
ATOM    857  CB  GLU   116     -15.783  14.758  31.305  1.00 96.65           C  
ATOM    858  O   GLU   116     -13.224  13.602  30.133  1.00 97.70           O  
ATOM    859  CG  GLU   116     -17.085  15.540  31.382  1.00 87.78           C  
ATOM    860  CD  GLU   116     -18.094  14.934  32.345  1.00 78.52           C  
ATOM    861  OE1 GLU   116     -17.832  13.835  32.886  1.00 85.98           O  
ATOM    862  OE2 GLU   116     -19.154  15.561  32.560  1.00 83.57           O  
ATOM    863  N   THR   117     -12.400  15.266  31.284  1.00 97.93           N  
ATOM    864  CA  THR   117     -11.078  14.684  31.484  1.00 98.14           C  
ATOM    865  C   THR   117     -11.151  13.486  32.427  1.00 98.19           C  
ATOM    866  CB  THR   117     -10.089  15.722  32.045  1.00 97.54           C  
ATOM    867  O   THR   117     -11.608  13.612  33.565  1.00 98.07           O  
ATOM    868  CG2 THR   117      -8.692  15.129  32.191  1.00 93.62           C  
ATOM    869  OG1 THR   117     -10.030  16.845  31.157  1.00 94.70           O  
ATOM    870  N   LEU   118     -10.677  12.373  32.005  1.00 97.92           N  
ATOM    871  CA  LEU   118     -10.504  11.204  32.860  1.00 98.11           C  
ATOM    872  C   LEU   118      -9.513  11.493  33.983  1.00 97.89           C  
ATOM    873  CB  LEU   118     -10.026  10.005  32.038  1.00 98.04           C  
ATOM    874  O   LEU   118      -8.368  11.872  33.723  1.00 97.56           O  
ATOM    875  CG  LEU   118     -10.007   8.654  32.756  1.00 97.58           C  
ATOM    876  CD1 LEU   118     -11.428   8.203  33.075  1.00 96.61           C  
ATOM    877  CD2 LEU   118      -9.286   7.609  31.911  1.00 96.59           C  
ATOM    878  N   LYS   119      -9.932  11.400  35.224  1.00 97.16           N  
ATOM    879  CA  LYS   119      -9.105  11.695  36.390  1.00 97.34           C  
ATOM    880  C   LYS   119      -7.976  10.678  36.536  1.00 97.46           C  
ATOM    881  CB  LYS   119      -9.956  11.718  37.661  1.00 96.73           C  
ATOM    882  O   LYS   119      -8.110   9.530  36.106  1.00 97.29           O  
ATOM    883  CG  LYS   119     -10.947  12.872  37.721  1.00 94.64           C  
ATOM    884  CD  LYS   119     -11.749  12.853  39.016  1.00 93.58           C  
ATOM    885  CE  LYS   119     -12.772  13.980  39.057  1.00 92.58           C  
ATOM    886  NZ  LYS   119     -13.652  13.885  40.260  1.00 91.96           N  
ATOM    887  N   PRO   120      -6.755  11.014  37.121  1.00 94.59           N  
ATOM    888  CA  PRO   120      -5.759  10.005  37.490  1.00 94.96           C  
ATOM    889  C   PRO   120      -6.367   8.821  38.238  1.00 95.10           C  
ATOM    890  CB  PRO   120      -4.790  10.779  38.387  1.00 93.72           C  
ATOM    891  O   PRO   120      -7.205   9.011  39.124  1.00 94.56           O  
ATOM    892  CG  PRO   120      -4.893  12.197  37.928  1.00 91.07           C  
ATOM    893  CD  PRO   120      -6.323  12.478  37.564  1.00 89.98           C  
ATOM    894  N   ARG   121      -6.015   7.728  37.833  1.00 95.84           N  
ATOM    895  CA  ARG   121      -6.501   6.428  38.283  1.00 96.32           C  
ATOM    896  C   ARG   121      -7.872   6.120  37.690  1.00 96.56           C  
ATOM    897  CB  ARG   121      -6.568   6.378  39.811  1.00 95.22           C  
ATOM    898  O   ARG   121      -8.522   5.150  38.085  1.00 96.31           O  
ATOM    899  CG  ARG   121      -5.228   6.597  40.494  1.00 93.09           C  
ATOM    900  CD  ARG   121      -5.339   6.472  42.007  1.00 92.18           C  
ATOM    901  NE  ARG   121      -4.028   6.519  42.649  1.00 91.55           N  
ATOM    902  NH1 ARG   121      -4.855   6.491  44.806  1.00 88.07           N  
ATOM    903  NH2 ARG   121      -2.593   6.571  44.441  1.00 86.79           N  
ATOM    904  CZ  ARG   121      -3.828   6.527  43.964  1.00 87.60           C  
ATOM    905  N   GLY   122      -8.326   6.928  36.764  1.00 97.85           N  
ATOM    906  CA  GLY   122      -9.525   6.606  36.006  1.00 97.98           C  
ATOM    907  C   GLY   122      -9.382   5.348  35.170  1.00 98.29           C  
ATOM    908  O   GLY   122      -8.287   5.028  34.702  1.00 98.27           O  
ATOM    909  N   VAL   123     -10.446   4.601  34.964  1.00 97.97           N  
ATOM    910  CA  VAL   123     -10.489   3.306  34.293  1.00 98.12           C  
ATOM    911  C   VAL   123     -11.305   3.417  33.007  1.00 98.01           C  
ATOM    912  CB  VAL   123     -11.082   2.211  35.208  1.00 97.67           C  
ATOM    913  O   VAL   123     -12.454   3.865  33.031  1.00 97.66           O  
ATOM    914  CG1 VAL   123     -10.985   0.840  34.542  1.00 96.54           C  
ATOM    915  CG2 VAL   123     -10.370   2.204  36.560  1.00 96.46           C  
ATOM    916  N   LEU   124     -10.751   3.064  31.864  1.00 98.21           N  
ATOM    917  CA  LEU   124     -11.519   2.804  30.651  1.00 98.28           C  
ATOM    918  C   LEU   124     -12.157   1.419  30.698  1.00 98.22           C  
ATOM    919  CB  LEU   124     -10.625   2.925  29.414  1.00 98.11           C  
ATOM    920  O   LEU   124     -11.454   0.410  30.785  1.00 97.98           O  
ATOM    921  CG  LEU   124     -10.026   4.306  29.143  1.00 97.36           C  
ATOM    922  CD1 LEU   124      -9.138   4.264  27.903  1.00 96.25           C  
ATOM    923  CD2 LEU   124     -11.130   5.345  28.981  1.00 96.29           C  
ATOM    924  N   PRO   125     -13.524   1.256  30.737  1.00 97.80           N  
ATOM    925  CA  PRO   125     -14.179  -0.052  30.813  1.00 97.87           C  
ATOM    926  C   PRO   125     -14.001  -0.876  29.540  1.00 97.88           C  
ATOM    927  CB  PRO   125     -15.652   0.303  31.032  1.00 97.34           C  
ATOM    928  O   PRO   125     -13.700  -0.323  28.479  1.00 97.67           O  
ATOM    929  CG  PRO   125     -15.842   1.603  30.319  1.00 96.48           C  
ATOM    930  CD  PRO   125     -14.581   2.408  30.450  1.00 96.56           C  
ATOM    931  N   VAL   126     -14.272  -2.165  29.496  1.00 96.96           N  
ATOM    932  CA  VAL   126     -14.035  -3.146  28.443  1.00 96.84           C  
ATOM    933  C   VAL   126     -14.714  -2.693  27.152  1.00 95.78           C  
ATOM    934  CB  VAL   126     -14.542  -4.548  28.848  1.00 95.72           C  
ATOM    935  O   VAL   126     -14.150  -2.836  26.064  1.00 93.85           O  
ATOM    936  CG1 VAL   126     -14.385  -5.534  27.692  1.00 87.69           C  
ATOM    937  CG2 VAL   126     -13.798  -5.047  30.086  1.00 86.56           C  
ATOM    938  N   GLY   127     -15.883  -1.952  27.278  1.00 96.01           N  
ATOM    939  CA  GLY   127     -16.626  -1.448  26.134  1.00 95.71           C  
ATOM    940  C   GLY   127     -15.919  -0.313  25.416  1.00 95.05           C  
ATOM    941  O   GLY   127     -16.283   0.040  24.292  1.00 93.71           O  
ATOM    942  N   GLN   128     -14.836   0.197  26.006  1.00 96.33           N  
ATOM    943  CA  GLN   128     -14.014   1.262  25.440  1.00 96.70           C  
ATOM    944  C   GLN   128     -12.611   0.758  25.112  1.00 96.13           C  
ATOM    945  CB  GLN   128     -13.934   2.448  26.403  1.00 96.33           C  
ATOM    946  O   GLN   128     -11.754   1.531  24.678  1.00 94.72           O  
ATOM    947  CG  GLN   128     -15.247   3.202  26.559  1.00 95.48           C  
ATOM    948  CD  GLN   128     -15.148   4.358  27.536  1.00 92.68           C  
ATOM    949  NE2 GLN   128     -15.665   5.516  27.140  1.00 94.04           N  
ATOM    950  OE1 GLN   128     -14.611   4.211  28.639  1.00 92.77           O  
ATOM    951  N   THR   129     -12.433  -0.491  25.271  1.00 96.57           N  
ATOM    952  CA  THR   129     -11.160  -1.131  24.956  1.00 96.39           C  
ATOM    953  C   THR   129     -11.344  -2.204  23.887  1.00 94.06           C  
ATOM    954  CB  THR   129     -10.523  -1.756  26.211  1.00 96.02           C  
ATOM    955  O   THR   129     -12.402  -2.831  23.805  1.00 89.12           O  
ATOM    956  CG2 THR   129     -10.331  -0.713  27.308  1.00 92.86           C  
ATOM    957  OG1 THR   129     -11.375  -2.798  26.703  1.00 94.53           O  
ATOM    958  N   SER   130     -10.408  -2.305  22.931  1.00 94.58           N  
ATOM    959  CA  SER   130     -10.406  -3.360  21.922  1.00 94.26           C  
ATOM    960  C   SER   130      -9.156  -4.227  22.031  1.00 93.61           C  
ATOM    961  CB  SER   130     -10.501  -2.760  20.519  1.00 91.75           C  
ATOM    962  O   SER   130      -8.038  -3.710  22.068  1.00 91.60           O  
ATOM    963  OG  SER   130      -9.391  -1.918  20.256  1.00 76.82           O  
ATOM    964  N   ALA   131      -9.273  -5.534  22.194  1.00 90.90           N  
ATOM    965  CA  ALA   131      -8.201  -6.524  22.142  1.00 90.35           C  
ATOM    966  C   ALA   131      -7.494  -6.498  20.790  1.00 88.96           C  
ATOM    967  CB  ALA   131      -8.753  -7.920  22.423  1.00 87.66           C  
ATOM    968  O   ALA   131      -8.066  -6.052  19.792  1.00 85.10           O  
ATOM    969  N   PRO   132      -6.244  -6.791  20.723  1.00 85.36           N  
ATOM    970  CA  PRO   132      -5.584  -6.892  19.419  1.00 84.42           C  
ATOM    971  C   PRO   132      -6.232  -7.934  18.510  1.00 83.00           C  
ATOM    972  CB  PRO   132      -4.152  -7.297  19.779  1.00 81.78           C  
ATOM    973  O   PRO   132      -6.580  -9.026  18.966  1.00 78.50           O  
ATOM    974  CG  PRO   132      -4.284  -8.081  21.045  1.00 78.52           C  
ATOM    975  CD  PRO   132      -5.462  -7.554  21.813  1.00 78.14           C  
ATOM    976  N   TYR   133      -6.394  -7.631  17.189  1.00 72.77           N  
ATOM    977  CA  TYR   133      -6.634  -8.673  16.197  1.00 73.81           C  
ATOM    978  C   TYR   133      -5.539  -9.732  16.243  1.00 72.68           C  
ATOM    979  CB  TYR   133      -6.718  -8.069  14.792  1.00 68.77           C  
ATOM    980  O   TYR   133      -4.356  -9.418  16.089  1.00 69.48           O  
ATOM    981  CG  TYR   133      -7.264  -9.020  13.755  1.00 65.05           C  
ATOM    982  CD1 TYR   133      -8.628  -9.296  13.683  1.00 62.63           C  
ATOM    983  CD2 TYR   133      -6.418  -9.645  12.845  1.00 64.19           C  
ATOM    984  CE1 TYR   133      -9.135 -10.173  12.730  1.00 63.66           C  
ATOM    985  CE2 TYR   133      -6.914 -10.524  11.888  1.00 59.30           C  
ATOM    986  OH  TYR   133      -8.769 -11.649  10.892  1.00 59.39           O  
ATOM    987  CZ  TYR   133      -8.272 -10.780  11.838  1.00 65.07           C  
ATOM    988  N   GLN   134      -5.711 -11.015  16.714  1.00 74.05           N  
ATOM    989  CA  GLN   134      -4.742 -12.105  16.735  1.00 73.50           C  
ATOM    990  C   GLN   134      -4.272 -12.451  15.325  1.00 73.58           C  
ATOM    991  CB  GLN   134      -5.339 -13.342  17.407  1.00 69.96           C  
ATOM    992  O   GLN   134      -5.086 -12.748  14.449  1.00 69.43           O  
ATOM    993  CG  GLN   134      -5.738 -13.121  18.860  1.00 67.65           C  
ATOM    994  CD  GLN   134      -5.980 -14.419  19.607  1.00 66.54           C  
ATOM    995  NE2 GLN   134      -6.387 -14.311  20.867  1.00 62.38           N  
ATOM    996  OE1 GLN   134      -5.803 -15.510  19.056  1.00 69.67           O  
ATOM    997  N   ILE   135      -3.065 -12.294  14.988  1.00 70.06           N  
ATOM    998  CA  ILE   135      -2.440 -12.660  13.721  1.00 70.34           C  
ATOM    999  C   ILE   135      -2.861 -14.075  13.329  1.00 71.33           C  
ATOM   1000  CB  ILE   135      -0.901 -12.561  13.801  1.00 68.03           C  
ATOM   1001  O   ILE   135      -3.018 -14.376  12.143  1.00 71.15           O  
ATOM   1002  CG1 ILE   135      -0.468 -11.103  13.991  1.00 63.12           C  
ATOM   1003  CG2 ILE   135      -0.255 -13.165  12.550  1.00 64.27           C  
ATOM   1004  CD1 ILE   135       1.021 -10.928  14.253  1.00 62.55           C  
ATOM   1005  N   TYR   136      -3.035 -14.887  14.262  1.00 69.25           N  
ATOM   1006  CA  TYR   136      -3.472 -16.258  14.026  1.00 71.14           C  
ATOM   1007  C   TYR   136      -4.860 -16.287  13.396  1.00 70.29           C  
ATOM   1008  CB  TYR   136      -3.475 -17.055  15.334  1.00 66.89           C  
ATOM   1009  O   TYR   136      -5.086 -16.992  12.410  1.00 68.56           O  
ATOM   1010  CG  TYR   136      -3.845 -18.508  15.158  1.00 62.40           C  
ATOM   1011  CD1 TYR   136      -2.918 -19.429  14.675  1.00 58.28           C  
ATOM   1012  CD2 TYR   136      -5.121 -18.962  15.474  1.00 59.99           C  
ATOM   1013  CE1 TYR   136      -3.254 -20.769  14.510  1.00 57.74           C  
ATOM   1014  CE2 TYR   136      -5.468 -20.299  15.313  1.00 56.28           C  
ATOM   1015  OH  TYR   136      -4.868 -22.519  14.670  1.00 49.83           O  
ATOM   1016  CZ  TYR   136      -4.530 -21.194  14.831  1.00 57.64           C  
ATOM   1017  N   ASP   137      -5.861 -15.544  13.946  1.00 73.22           N  
ATOM   1018  CA  ASP   137      -7.176 -15.434  13.322  1.00 73.38           C  
ATOM   1019  C   ASP   137      -7.070 -14.853  11.914  1.00 73.13           C  
ATOM   1020  CB  ASP   137      -8.106 -14.572  14.178  1.00 70.95           C  
ATOM   1021  O   ASP   137      -7.704 -15.351  10.982  1.00 71.14           O  
ATOM   1022  CG  ASP   137      -8.391 -15.179  15.541  1.00 69.26           C  
ATOM   1023  OD1 ASP   137      -8.439 -16.422  15.656  1.00 71.72           O  
ATOM   1024  OD2 ASP   137      -8.572 -14.406  16.507  1.00 73.86           O  
ATOM   1025  N   ALA   138      -6.182 -13.862  11.688  1.00 73.34           N  
ATOM   1026  CA  ALA   138      -5.902 -13.380  10.338  1.00 73.60           C  
ATOM   1027  C   ALA   138      -5.391 -14.508   9.447  1.00 73.40           C  
ATOM   1028  CB  ALA   138      -4.887 -12.240  10.381  1.00 71.14           C  
ATOM   1029  O   ALA   138      -5.818 -14.641   8.298  1.00 72.21           O  
ATOM   1030  N   PHE   139      -4.527 -15.346   9.995  1.00 69.16           N  
ATOM   1031  CA  PHE   139      -4.012 -16.471   9.225  1.00 71.43           C  
ATOM   1032  C   PHE   139      -5.110 -17.496   8.963  1.00 70.60           C  
ATOM   1033  CB  PHE   139      -2.840 -17.133   9.956  1.00 67.57           C  
ATOM   1034  O   PHE   139      -5.202 -18.048   7.864  1.00 70.67           O  
ATOM   1035  CG  PHE   139      -1.494 -16.587   9.564  1.00 62.82           C  
ATOM   1036  CD1 PHE   139      -0.962 -16.848   8.307  1.00 58.50           C  
ATOM   1037  CD2 PHE   139      -0.760 -15.813  10.453  1.00 59.46           C  
ATOM   1038  CE1 PHE   139       0.285 -16.344   7.942  1.00 56.44           C  
ATOM   1039  CE2 PHE   139       0.486 -15.306  10.095  1.00 53.65           C  
ATOM   1040  CZ  PHE   139       1.007 -15.573   8.839  1.00 58.75           C  
ATOM   1041  N   LEU   140      -5.954 -17.776   9.892  1.00 70.95           N  
ATOM   1042  CA  LEU   140      -7.071 -18.695   9.703  1.00 72.62           C  
ATOM   1043  C   LEU   140      -8.053 -18.150   8.672  1.00 70.40           C  
ATOM   1044  CB  LEU   140      -7.792 -18.944  11.030  1.00 68.49           C  
ATOM   1045  O   LEU   140      -8.511 -18.887   7.795  1.00 68.87           O  
ATOM   1046  CG  LEU   140      -7.233 -20.067  11.905  1.00 63.19           C  
ATOM   1047  CD1 LEU   140      -7.771 -19.949  13.327  1.00 58.83           C  
ATOM   1048  CD2 LEU   140      -7.575 -21.429  11.310  1.00 60.58           C  
ATOM   1049  N   ASP   141      -8.376 -16.781   8.765  1.00 74.16           N  
ATOM   1050  CA  ASP   141      -9.255 -16.152   7.784  1.00 74.75           C  
ATOM   1051  C   ASP   141      -8.624 -16.163   6.394  1.00 72.90           C  
ATOM   1052  CB  ASP   141      -9.583 -14.717   8.201  1.00 71.66           C  
ATOM   1053  O   ASP   141      -9.283 -16.507   5.410  1.00 70.73           O  
ATOM   1054  CG  ASP   141     -10.622 -14.643   9.307  1.00 68.41           C  
ATOM   1055  OD1 ASP   141     -11.353 -15.634   9.524  1.00 70.27           O  
ATOM   1056  OD2 ASP   141     -10.712 -13.585   9.966  1.00 74.77           O  
ATOM   1057  N   VAL   142      -7.353 -15.863   6.333  1.00 69.87           N  
ATOM   1058  CA  VAL   142      -6.641 -15.995   5.067  1.00 70.47           C  
ATOM   1059  C   VAL   142      -6.690 -17.447   4.595  1.00 69.63           C  
ATOM   1060  CB  VAL   142      -5.174 -15.523   5.187  1.00 68.27           C  
ATOM   1061  O   VAL   142      -6.974 -17.717   3.426  1.00 69.31           O  
ATOM   1062  CG1 VAL   142      -4.380 -15.905   3.940  1.00 63.60           C  
ATOM   1063  CG2 VAL   142      -5.118 -14.015   5.421  1.00 63.96           C  
ATOM   1064  N   THR   143      -6.431 -18.447   5.450  1.00 70.39           N  
ATOM   1065  CA  THR   143      -6.440 -19.863   5.101  1.00 73.04           C  
ATOM   1066  C   THR   143      -7.839 -20.307   4.682  1.00 71.27           C  
ATOM   1067  CB  THR   143      -5.952 -20.731   6.275  1.00 68.71           C  
ATOM   1068  O   THR   143      -7.998 -21.024   3.692  1.00 70.68           O  
ATOM   1069  CG2 THR   143      -5.869 -22.201   5.874  1.00 57.45           C  
ATOM   1070  OG1 THR   143      -4.653 -20.285   6.684  1.00 59.36           O  
ATOM   1071  N   ARG   144      -8.827 -19.919   5.399  1.00 77.08           N  
ATOM   1072  CA  ARG   144     -10.212 -20.220   5.052  1.00 77.10           C  
ATOM   1073  C   ARG   144     -10.583 -19.613   3.703  1.00 74.07           C  
ATOM   1074  CB  ARG   144     -11.162 -19.709   6.136  1.00 74.08           C  
ATOM   1075  O   ARG   144     -11.177 -20.284   2.856  1.00 71.52           O  
ATOM   1076  CG  ARG   144     -12.335 -20.635   6.415  1.00 69.54           C  
ATOM   1077  CD  ARG   144     -13.205 -20.118   7.552  1.00 67.65           C  
ATOM   1078  NE  ARG   144     -12.923 -20.814   8.805  1.00 63.14           N  
ATOM   1079  NH1 ARG   144     -13.884 -19.204  10.155  1.00 52.86           N  
ATOM   1080  NH2 ARG   144     -12.948 -21.078  11.086  1.00 49.15           N  
ATOM   1081  CZ  ARG   144     -13.253 -20.364  10.012  1.00 68.57           C  
ATOM   1082  N   ASN   145     -10.260 -18.308   3.489  1.00 75.53           N  
ATOM   1083  CA  ASN   145     -10.466 -17.665   2.195  1.00 75.91           C  
ATOM   1084  C   ASN   145      -9.669 -18.356   1.093  1.00 72.20           C  
ATOM   1085  CB  ASN   145     -10.095 -16.182   2.268  1.00 71.95           C  
ATOM   1086  O   ASN   145     -10.193 -18.605   0.006  1.00 68.93           O  
ATOM   1087  CG  ASN   145     -11.086 -15.371   3.080  1.00 67.36           C  
ATOM   1088  ND2 ASN   145     -10.614 -14.285   3.680  1.00 66.99           N  
ATOM   1089  OD1 ASN   145     -12.267 -15.718   3.167  1.00 66.79           O  
ATOM   1090  N   ALA   146      -8.445 -18.754   1.389  1.00 67.58           N  
ATOM   1091  CA  ALA   146      -7.603 -19.508   0.463  1.00 69.31           C  
ATOM   1092  C   ALA   146      -8.225 -20.862   0.135  1.00 67.20           C  
ATOM   1093  CB  ALA   146      -6.205 -19.695   1.048  1.00 65.67           C  
ATOM   1094  O   ALA   146      -8.149 -21.327  -1.005  1.00 67.17           O  
ATOM   1095  N   ALA   147      -8.850 -21.479   1.040  1.00 67.77           N  
ATOM   1096  CA  ALA   147      -9.513 -22.764   0.829  1.00 70.25           C  
ATOM   1097  C   ALA   147     -10.698 -22.619  -0.122  1.00 66.73           C  
ATOM   1098  CB  ALA   147      -9.972 -23.351   2.161  1.00 64.12           C  
ATOM   1099  O   ALA   147     -11.065 -23.571  -0.814  1.00 64.59           O  
ATOM   1100  N   GLY   148     -11.358 -21.417  -0.152  1.00 73.14           N  
ATOM   1101  CA  GLY   148     -12.414 -21.097  -1.099  1.00 74.07           C  
ATOM   1102  C   GLY   148     -11.891 -20.720  -2.472  1.00 71.11           C  
ATOM   1103  O   GLY   148     -12.671 -20.486  -3.397  1.00 66.87           O  
ATOM   1104  N   TRP   149     -10.680 -20.569  -2.644  1.00 55.33           N  
ATOM   1105  CA  TRP   149     -10.102 -20.225  -3.939  1.00 68.12           C  
ATOM   1106  C   TRP   149     -10.191 -21.402  -4.904  1.00 55.74           C  
ATOM   1107  CB  TRP   149      -8.643 -19.789  -3.778  1.00 52.54           C  
ATOM   1108  O   TRP   149      -9.871 -22.537  -4.541  1.00 52.89           O  
ATOM   1109  CG  TRP   149      -8.476 -18.446  -3.133  1.00 48.08           C  
ATOM   1110  CD1 TRP   149      -9.469 -17.600  -2.723  1.00 46.17           C  
ATOM   1111  CD2 TRP   149      -7.241 -17.792  -2.828  1.00 50.46           C  
ATOM   1112  CE2 TRP   149      -7.560 -16.552  -2.232  1.00 46.12           C  
ATOM   1113  CE3 TRP   149      -5.893 -18.136  -2.999  1.00 56.78           C  
ATOM   1114  NE1 TRP   149      -8.924 -16.459  -2.180  1.00 63.06           N  
ATOM   1115  CH2 TRP   149      -5.268 -16.014  -1.987  1.00 57.43           C  
ATOM   1116  CZ2 TRP   149      -6.578 -15.653  -1.808  1.00 65.12           C  
ATOM   1117  CZ3 TRP   149      -4.918 -17.240  -2.576  1.00 54.26           C  
ATOM   1118  N   ASP   150     -10.803 -21.252  -6.113  1.00 72.82           N  
ATOM   1119  CA  ASP   150     -10.737 -22.219  -7.205  1.00 74.55           C  
ATOM   1120  C   ASP   150      -9.290 -22.587  -7.525  1.00 72.57           C  
ATOM   1121  CB  ASP   150     -11.428 -21.667  -8.453  1.00 68.08           C  
ATOM   1122  O   ASP   150      -8.567 -21.803  -8.143  1.00 68.68           O  
ATOM   1123  CG  ASP   150     -11.479 -22.668  -9.594  1.00 64.90           C  
ATOM   1124  OD1 ASP   150     -10.761 -23.689  -9.542  1.00 67.75           O  
ATOM   1125  OD2 ASP   150     -12.242 -22.431 -10.555  1.00 75.39           O  
ATOM   1126  N   THR   151      -8.839 -23.699  -6.838  1.00 66.04           N  
ATOM   1127  CA  THR   151      -7.496 -24.247  -7.002  1.00 69.65           C  
ATOM   1128  C   THR   151      -7.142 -24.374  -8.481  1.00 66.53           C  
ATOM   1129  CB  THR   151      -7.366 -25.621  -6.320  1.00 63.51           C  
ATOM   1130  O   THR   151      -5.972 -24.270  -8.855  1.00 66.26           O  
ATOM   1131  CG2 THR   151      -7.475 -25.495  -4.803  1.00 54.90           C  
ATOM   1132  OG1 THR   151      -8.409 -26.483  -6.792  1.00 53.65           O  
ATOM   1133  N   GLN   152      -8.271 -24.604  -9.311  1.00 74.87           N  
ATOM   1134  CA  GLN   152      -8.011 -24.710 -10.743  1.00 76.84           C  
ATOM   1135  C   GLN   152      -7.647 -23.353 -11.338  1.00 73.30           C  
ATOM   1136  CB  GLN   152      -9.225 -25.292 -11.468  1.00 70.67           C  
ATOM   1137  O   GLN   152      -6.661 -23.234 -12.069  1.00 70.94           O  
ATOM   1138  CG  GLN   152      -8.974 -25.601 -12.938  1.00 62.92           C  
ATOM   1139  CD  GLN   152     -10.157 -26.278 -13.606  1.00 62.06           C  
ATOM   1140  NE2 GLN   152     -10.104 -26.394 -14.928  1.00 59.18           N  
ATOM   1141  OE1 GLN   152     -11.109 -26.693 -12.938  1.00 67.70           O  
ATOM   1142  N   ALA   153      -8.420 -22.238 -10.995  1.00 77.51           N  
ATOM   1143  CA  ALA   153      -8.090 -20.869 -11.385  1.00 78.43           C  
ATOM   1144  C   ALA   153      -6.723 -20.459 -10.844  1.00 74.39           C  
ATOM   1145  CB  ALA   153      -9.165 -19.902 -10.894  1.00 72.80           C  
ATOM   1146  O   ALA   153      -5.923 -19.850 -11.559  1.00 71.40           O  
ATOM   1147  N   VAL   154      -6.416 -20.866  -9.606  1.00 67.62           N  
ATOM   1148  CA  VAL   154      -5.095 -20.600  -9.046  1.00 69.38           C  
ATOM   1149  C   VAL   154      -4.032 -21.346  -9.850  1.00 67.33           C  
ATOM   1150  CB  VAL   154      -5.018 -21.005  -7.557  1.00 66.19           C  
ATOM   1151  O   VAL   154      -3.037 -20.754 -10.275  1.00 67.00           O  
ATOM   1152  CG1 VAL   154      -3.590 -20.865  -7.033  1.00 60.88           C  
ATOM   1153  CG2 VAL   154      -5.981 -20.160  -6.724  1.00 61.23           C  
ATOM   1154  N   ARG   155      -4.286 -22.610 -10.087  1.00 74.49           N  
ATOM   1155  CA  ARG   155      -3.335 -23.405 -10.857  1.00 76.80           C  
ATOM   1156  C   ARG   155      -3.142 -22.825 -12.254  1.00 72.54           C  
ATOM   1157  CB  ARG   155      -3.803 -24.859 -10.953  1.00 71.41           C  
ATOM   1158  O   ARG   155      -2.010 -22.681 -12.720  1.00 70.58           O  
ATOM   1159  CG  ARG   155      -2.817 -25.778 -11.655  1.00 64.48           C  
ATOM   1160  CD  ARG   155      -3.309 -27.218 -11.683  1.00 63.54           C  
ATOM   1161  NE  ARG   155      -2.400 -28.085 -12.427  1.00 60.77           N  
ATOM   1162  NH1 ARG   155      -3.591 -30.024 -12.029  1.00 51.23           N  
ATOM   1163  NH2 ARG   155      -1.666 -30.090 -13.272  1.00 46.67           N  
ATOM   1164  CZ  ARG   155      -2.554 -29.398 -12.574  1.00 63.86           C  
ATOM   1165  N   GLN   156      -4.246 -22.485 -12.901  1.00 78.08           N  
ATOM   1166  CA  GLN   156      -4.159 -21.862 -14.218  1.00 78.03           C  
ATOM   1167  C   GLN   156      -3.388 -20.546 -14.153  1.00 73.50           C  
ATOM   1168  CB  GLN   156      -5.555 -21.625 -14.794  1.00 72.58           C  
ATOM   1169  O   GLN   156      -2.487 -20.308 -14.960  1.00 69.68           O  
ATOM   1170  CG  GLN   156      -5.554 -21.202 -16.257  1.00 65.36           C  
ATOM   1171  CD  GLN   156      -6.951 -21.101 -16.840  1.00 63.25           C  
ATOM   1172  NE2 GLN   156      -7.043 -20.631 -18.080  1.00 62.25           N  
ATOM   1173  OE1 GLN   156      -7.939 -21.442 -16.183  1.00 68.75           O  
ATOM   1174  N   SER   157      -3.724 -19.683 -13.128  1.00 71.99           N  
ATOM   1175  CA  SER   157      -2.999 -18.433 -12.926  1.00 72.44           C  
ATOM   1176  C   SER   157      -1.517 -18.688 -12.669  1.00 67.68           C  
ATOM   1177  CB  SER   157      -3.599 -17.647 -11.760  1.00 68.50           C  
ATOM   1178  O   SER   157      -0.659 -17.985 -13.206  1.00 65.41           O  
ATOM   1179  OG  SER   157      -4.961 -17.343 -12.007  1.00 61.24           O  
ATOM   1180  N   LEU   158      -1.189 -19.785 -11.875  1.00 66.29           N  
ATOM   1181  CA  LEU   158       0.200 -20.137 -11.598  1.00 68.25           C  
ATOM   1182  C   LEU   158       0.889 -20.658 -12.855  1.00 65.51           C  
ATOM   1183  CB  LEU   158       0.275 -21.189 -10.488  1.00 65.32           C  
ATOM   1184  O   LEU   158       2.046 -20.323 -13.117  1.00 65.77           O  
ATOM   1185  CG  LEU   158      -0.026 -20.700  -9.070  1.00 62.69           C  
ATOM   1186  CD1 LEU   158      -0.096 -21.880  -8.106  1.00 61.72           C  
ATOM   1187  CD2 LEU   158       1.026 -19.694  -8.616  1.00 63.99           C  
ATOM   1188  N   ASN   159       0.189 -21.326 -13.705  1.00 73.41           N  
ATOM   1189  CA  ASN   159       0.763 -21.816 -14.954  1.00 75.20           C  
ATOM   1190  C   ASN   159       1.085 -20.671 -15.910  1.00 68.82           C  
ATOM   1191  CB  ASN   159      -0.181 -22.817 -15.623  1.00 70.04           C  
ATOM   1192  O   ASN   159       2.209 -20.565 -16.403  1.00 65.75           O  
ATOM   1193  CG  ASN   159      -0.236 -24.145 -14.893  1.00 63.04           C  
ATOM   1194  ND2 ASN   159      -1.203 -24.980 -15.255  1.00 61.57           N  
ATOM   1195  OD1 ASN   159       0.583 -24.417 -14.012  1.00 61.83           O  
ATOM   1196  N   VAL   160       0.107 -19.742 -16.100  1.00 76.81           N  
ATOM   1197  CA  VAL   160       0.323 -18.557 -16.922  1.00 75.96           C  
ATOM   1198  C   VAL   160       1.490 -17.746 -16.363  1.00 71.94           C  
ATOM   1199  CB  VAL   160      -0.946 -17.680 -17.000  1.00 72.49           C  
ATOM   1200  O   VAL   160       2.328 -17.249 -17.120  1.00 68.90           O  
ATOM   1201  CG1 VAL   160      -0.646 -16.355 -17.699  1.00 67.50           C  
ATOM   1202  CG2 VAL   160      -2.067 -18.426 -17.721  1.00 67.27           C  
ATOM   1203  N   LEU   161       1.540 -17.693 -15.039  1.00 66.47           N  
ATOM   1204  CA  LEU   161       2.655 -16.987 -14.415  1.00 67.89           C  
ATOM   1205  C   LEU   161       3.970 -17.715 -14.671  1.00 63.33           C  
ATOM   1206  CB  LEU   161       2.422 -16.843 -12.909  1.00 63.00           C  
ATOM   1207  O   LEU   161       4.977 -17.087 -15.005  1.00 61.81           O  
ATOM   1208  CG  LEU   161       3.085 -15.642 -12.232  1.00 58.78           C  
ATOM   1209  CD1 LEU   161       2.061 -14.538 -11.990  1.00 54.96           C  
ATOM   1210  CD2 LEU   161       3.745 -16.063 -10.924  1.00 56.09           C  
ATOM   1211  N   SER   162       3.927 -19.013 -14.471  1.00 67.05           N  
ATOM   1212  CA  SER   162       5.123 -19.816 -14.704  1.00 68.99           C  
ATOM   1213  C   SER   162       5.610 -19.678 -16.142  1.00 64.69           C  
ATOM   1214  CB  SER   162       4.852 -21.287 -14.387  1.00 64.45           C  
ATOM   1215  O   SER   162       6.783 -19.381 -16.381  1.00 63.07           O  
ATOM   1216  OG  SER   162       6.056 -22.035 -14.398  1.00 56.68           O  
ATOM   1217  N   GLU   163       4.673 -19.822 -17.102  1.00 76.07           N  
ATOM   1218  CA  GLU   163       4.976 -19.658 -18.520  1.00 76.00           C  
ATOM   1219  C   GLU   163       5.518 -18.261 -18.811  1.00 71.33           C  
ATOM   1220  CB  GLU   163       3.732 -19.927 -19.371  1.00 71.73           C  
ATOM   1221  O   GLU   163       6.505 -18.111 -19.534  1.00 67.89           O  
ATOM   1222  CG  GLU   163       3.554 -21.389 -19.754  1.00 65.82           C  
ATOM   1223  CD  GLU   163       2.232 -21.670 -20.452  1.00 64.00           C  
ATOM   1224  OE1 GLU   163       1.520 -20.705 -20.813  1.00 70.10           O  
ATOM   1225  OE2 GLU   163       1.906 -22.863 -20.639  1.00 69.73           O  
ATOM   1226  N   THR   164       4.915 -17.244 -18.183  1.00 71.19           N  
ATOM   1227  CA  THR   164       5.385 -15.868 -18.305  1.00 70.02           C  
ATOM   1228  C   THR   164       6.771 -15.714 -17.686  1.00 65.81           C  
ATOM   1229  CB  THR   164       4.408 -14.884 -17.636  1.00 66.40           C  
ATOM   1230  O   THR   164       7.636 -15.039 -18.249  1.00 63.30           O  
ATOM   1231  CG2 THR   164       4.866 -13.441 -17.825  1.00 60.22           C  
ATOM   1232  OG1 THR   164       3.107 -15.040 -18.216  1.00 60.45           O  
ATOM   1233  N   VAL   165       6.978 -16.341 -16.503  1.00 62.62           N  
ATOM   1234  CA  VAL   165       8.268 -16.291 -15.823  1.00 64.00           C  
ATOM   1235  C   VAL   165       9.321 -17.015 -16.658  1.00 59.98           C  
ATOM   1236  CB  VAL   165       8.189 -16.911 -14.410  1.00 59.01           C  
ATOM   1237  O   VAL   165      10.420 -16.496 -16.869  1.00 58.35           O  
ATOM   1238  CG1 VAL   165       9.588 -17.134 -13.839  1.00 50.46           C  
ATOM   1239  CG2 VAL   165       7.366 -16.020 -13.482  1.00 51.01           C  
ATOM   1240  N   ASP   166       8.948 -18.203 -17.182  1.00 64.73           N  
ATOM   1241  CA  ASP   166       9.860 -18.996 -18.000  1.00 67.00           C  
ATOM   1242  C   ASP   166      10.238 -18.253 -19.279  1.00 61.41           C  
ATOM   1243  CB  ASP   166       9.234 -20.350 -18.343  1.00 61.05           C  
ATOM   1244  O   ASP   166      11.416 -18.178 -19.635  1.00 59.93           O  
ATOM   1245  CG  ASP   166       9.309 -21.345 -17.199  1.00 56.68           C  
ATOM   1246  OD1 ASP   166      10.089 -21.124 -16.248  1.00 56.26           O  
ATOM   1247  OD2 ASP   166       8.582 -22.361 -17.250  1.00 64.85           O  
ATOM   1248  N   GLN   167       9.169 -17.575 -19.861  1.00 69.93           N  
ATOM   1249  CA  GLN   167       9.407 -16.742 -21.035  1.00 69.29           C  
ATOM   1250  C   GLN   167      10.235 -15.511 -20.677  1.00 65.90           C  
ATOM   1251  CB  GLN   167       8.082 -16.317 -21.670  1.00 65.84           C  
ATOM   1252  O   GLN   167      11.006 -15.015 -21.501  1.00 63.68           O  
ATOM   1253  CG  GLN   167       7.354 -17.446 -22.388  1.00 63.64           C  
ATOM   1254  CD  GLN   167       5.995 -17.026 -22.914  1.00 62.76           C  
ATOM   1255  NE2 GLN   167       5.177 -18.004 -23.291  1.00 68.54           N  
ATOM   1256  OE1 GLN   167       5.681 -15.833 -22.981  1.00 71.38           O  
ATOM   1257  N   THR   168      10.047 -15.051 -19.377  1.00 61.81           N  
ATOM   1258  CA  THR   168      10.663 -13.815 -18.907  1.00 63.03           C  
ATOM   1259  C   THR   168      11.910 -14.113 -18.078  1.00 59.02           C  
ATOM   1260  CB  THR   168       9.674 -12.982 -18.069  1.00 56.89           C  
ATOM   1261  O   THR   168      12.666 -13.203 -17.736  1.00 56.85           O  
ATOM   1262  CG2 THR   168       9.355 -11.657 -18.753  1.00 51.02           C  
ATOM   1263  OG1 THR   168       8.460 -13.723 -17.898  1.00 47.52           O  
ATOM   1264  N   SER   169      12.071 -15.425 -17.797  1.00 53.72           N  
ATOM   1265  CA  SER   169      13.107 -15.864 -16.867  1.00 56.44           C  
ATOM   1266  C   SER   169      14.415 -15.118 -17.105  1.00 51.97           C  
ATOM   1267  CB  SER   169      13.339 -17.370 -16.995  1.00 48.55           C  
ATOM   1268  O   SER   169      15.034 -14.622 -16.161  1.00 50.26           O  
ATOM   1269  OG  SER   169      14.364 -17.797 -16.114  1.00 43.17           O  
ATOM   1270  N   PRO   170      14.909 -14.921 -18.367  1.00 62.53           N  
ATOM   1271  CA  PRO   170      16.138 -14.135 -18.497  1.00 61.99           C  
ATOM   1272  C   PRO   170      15.980 -12.704 -17.990  1.00 60.86           C  
ATOM   1273  CB  PRO   170      16.411 -14.154 -20.004  1.00 57.20           C  
ATOM   1274  O   PRO   170      16.920 -12.136 -17.429  1.00 59.34           O  
ATOM   1275  CG  PRO   170      15.467 -15.176 -20.550  1.00 55.02           C  
ATOM   1276  CD  PRO   170      14.386 -15.418 -19.536  1.00 54.70           C  
ATOM   1277  N   HIS   171      14.711 -12.131 -17.976  1.00 65.66           N  
ATOM   1278  CA  HIS   171      14.415 -10.776 -17.524  1.00 67.66           C  
ATOM   1279  C   HIS   171      14.027 -10.760 -16.049  1.00 64.54           C  
ATOM   1280  CB  HIS   171      13.297 -10.162 -18.368  1.00 60.85           C  
ATOM   1281  O   HIS   171      14.257  -9.768 -15.354  1.00 63.13           O  
ATOM   1282  CG  HIS   171      13.629 -10.063 -19.823  1.00 57.90           C  
ATOM   1283  CD2 HIS   171      13.035 -10.610 -20.909  1.00 55.96           C  
ATOM   1284  ND1 HIS   171      14.694  -9.326 -20.294  1.00 62.40           N  
ATOM   1285  CE1 HIS   171      14.740  -9.425 -21.612  1.00 53.81           C  
ATOM   1286  NE2 HIS   171      13.745 -10.199 -22.011  1.00 52.96           N  
ATOM   1287  N   LEU   172      13.607 -11.748 -15.485  1.00 58.04           N  
ATOM   1288  CA  LEU   172      13.138 -11.806 -14.105  1.00 60.79           C  
ATOM   1289  C   LEU   172      14.303 -11.683 -13.129  1.00 57.83           C  
ATOM   1290  CB  LEU   172      12.380 -13.111 -13.851  1.00 54.88           C  
ATOM   1291  O   LEU   172      14.224 -10.932 -12.154  1.00 57.43           O  
ATOM   1292  CG  LEU   172      11.679 -13.236 -12.498  1.00 53.27           C  
ATOM   1293  CD1 LEU   172      10.513 -12.257 -12.413  1.00 49.92           C  
ATOM   1294  CD2 LEU   172      11.200 -14.667 -12.274  1.00 51.62           C  
ATOM   1295  N   SER   173      15.370 -12.459 -13.387  1.00 61.33           N  
ATOM   1296  CA  SER   173      16.512 -12.307 -12.491  1.00 63.22           C  
ATOM   1297  C   SER   173      16.940 -10.847 -12.385  1.00 60.65           C  
ATOM   1298  CB  SER   173      17.688 -13.158 -12.971  1.00 58.21           C  
ATOM   1299  O   SER   173      17.077 -10.313 -11.282  1.00 60.90           O  
ATOM   1300  OG  SER   173      18.921 -12.548 -12.633  1.00 54.06           O  
ATOM   1301  N   ALA   174      17.035 -10.255 -13.595  1.00 66.13           N  
ATOM   1302  CA  ALA   174      17.365  -8.832 -13.604  1.00 67.46           C  
ATOM   1303  C   ALA   174      16.309  -8.019 -12.860  1.00 65.18           C  
ATOM   1304  CB  ALA   174      17.507  -8.329 -15.038  1.00 61.84           C  
ATOM   1305  O   ALA   174      16.635  -7.054 -12.166  1.00 64.91           O  
ATOM   1306  N   ALA   175      15.091  -8.386 -13.069  1.00 61.26           N  
ATOM   1307  CA  ALA   175      14.031  -7.693 -12.341  1.00 64.59           C  
ATOM   1308  C   ALA   175      14.172  -7.903 -10.836  1.00 60.96           C  
ATOM   1309  CB  ALA   175      12.660  -8.168 -12.815  1.00 58.87           C  
ATOM   1310  O   ALA   175      14.057  -6.953 -10.057  1.00 61.35           O  
ATOM   1311  N   LEU   176      14.409  -9.116 -10.361  1.00 58.63           N  
ATOM   1312  CA  LEU   176      14.518  -9.439  -8.943  1.00 60.61           C  
ATOM   1313  C   LEU   176      15.729  -8.752  -8.320  1.00 58.62           C  
ATOM   1314  CB  LEU   176      14.618 -10.954  -8.743  1.00 56.88           C  
ATOM   1315  O   LEU   176      15.624  -8.153  -7.247  1.00 59.88           O  
ATOM   1316  CG  LEU   176      13.341 -11.757  -8.998  1.00 54.79           C  
ATOM   1317  CD1 LEU   176      13.633 -13.252  -8.931  1.00 52.62           C  
ATOM   1318  CD2 LEU   176      12.259 -11.373  -7.994  1.00 55.67           C  
ATOM   1319  N   ASP   177      16.808  -8.745  -8.966  1.00 65.33           N  
ATOM   1320  CA  ASP   177      17.963  -7.983  -8.502  1.00 68.60           C  
ATOM   1321  C   ASP   177      17.628  -6.498  -8.379  1.00 64.28           C  
ATOM   1322  CB  ASP   177      19.149  -8.177  -9.448  1.00 61.61           C  
ATOM   1323  O   ASP   177      18.054  -5.837  -7.430  1.00 64.47           O  
ATOM   1324  CG  ASP   177      19.829  -9.525  -9.279  1.00 56.29           C  
ATOM   1325  OD1 ASP   177      19.618 -10.188  -8.240  1.00 57.35           O  
ATOM   1326  OD2 ASP   177      20.583  -9.927 -10.191  1.00 64.03           O  
ATOM   1327  N   GLY   178      16.804  -6.115  -9.378  1.00 65.84           N  
ATOM   1328  CA  GLY   178      16.309  -4.750  -9.298  1.00 68.60           C  
ATOM   1329  C   GLY   178      15.509  -4.478  -8.038  1.00 63.87           C  
ATOM   1330  O   GLY   178      15.740  -3.480  -7.352  1.00 63.68           O  
ATOM   1331  N   VAL   179      14.703  -5.300  -7.787  1.00 57.91           N  
ATOM   1332  CA  VAL   179      13.836  -5.168  -6.620  1.00 62.15           C  
ATOM   1333  C   VAL   179      14.674  -5.221  -5.345  1.00 58.96           C  
ATOM   1334  CB  VAL   179      12.751  -6.268  -6.592  1.00 56.38           C  
ATOM   1335  O   VAL   179      14.478  -4.415  -4.432  1.00 59.87           O  
ATOM   1336  CG1 VAL   179      11.981  -6.233  -5.273  1.00 48.22           C  
ATOM   1337  CG2 VAL   179      11.798  -6.107  -7.775  1.00 47.78           C  
ATOM   1338  N   ALA   180      15.602  -6.141  -5.221  1.00 62.11           N  
ATOM   1339  CA  ALA   180      16.450  -6.258  -4.038  1.00 66.50           C  
ATOM   1340  C   ALA   180      17.234  -4.971  -3.797  1.00 61.48           C  
ATOM   1341  CB  ALA   180      17.406  -7.440  -4.183  1.00 60.75           C  
ATOM   1342  O   ALA   180      17.187  -4.404  -2.702  1.00 63.19           O  
ATOM   1343  N   ARG   181      17.829  -4.469  -4.788  1.00 70.61           N  
ATOM   1344  CA  ARG   181      18.554  -3.208  -4.681  1.00 70.36           C  
ATOM   1345  C   ARG   181      17.621  -2.073  -4.274  1.00 65.60           C  
ATOM   1346  CB  ARG   181      19.243  -2.869  -6.005  1.00 65.89           C  
ATOM   1347  O   ARG   181      17.985  -1.226  -3.455  1.00 64.62           O  
ATOM   1348  CG  ARG   181      20.459  -3.732  -6.305  1.00 62.51           C  
ATOM   1349  CD  ARG   181      21.070  -3.395  -7.657  1.00 60.84           C  
ATOM   1350  NE  ARG   181      21.734  -4.551  -8.252  1.00 63.19           N  
ATOM   1351  NH1 ARG   181      23.140  -3.310  -9.601  1.00 52.21           N  
ATOM   1352  NH2 ARG   181      23.236  -5.600  -9.637  1.00 48.71           N  
ATOM   1353  CZ  ARG   181      22.702  -4.484  -9.162  1.00 67.31           C  
ATOM   1354  N   PHE   182      16.516  -2.163  -4.935  1.00 68.44           N  
ATOM   1355  CA  PHE   182      15.531  -1.143  -4.594  1.00 70.79           C  
ATOM   1356  C   PHE   182      15.171  -1.211  -3.114  1.00 65.66           C  
ATOM   1357  CB  PHE   182      14.271  -1.303  -5.449  1.00 64.43           C  
ATOM   1358  O   PHE   182      15.179  -0.193  -2.420  1.00 63.88           O  
ATOM   1359  CG  PHE   182      13.255  -0.212  -5.244  1.00 59.65           C  
ATOM   1360  CD1 PHE   182      13.444   1.047  -5.803  1.00 56.20           C  
ATOM   1361  CD2 PHE   182      12.111  -0.444  -4.491  1.00 58.93           C  
ATOM   1362  CE1 PHE   182      12.506   2.059  -5.615  1.00 61.75           C  
ATOM   1363  CE2 PHE   182      11.169   0.563  -4.299  1.00 55.47           C  
ATOM   1364  CZ  PHE   182      11.369   1.813  -4.861  1.00 65.72           C  
ATOM   1365  N   SER   183      14.969  -2.411  -2.531  1.00 59.61           N  
ATOM   1366  CA  SER   183      14.637  -2.624  -1.126  1.00 64.26           C  
ATOM   1367  C   SER   183      15.768  -2.162  -0.214  1.00 57.92           C  
ATOM   1368  CB  SER   183      14.331  -4.100  -0.866  1.00 56.09           C  
ATOM   1369  O   SER   183      15.526  -1.492   0.792  1.00 57.29           O  
ATOM   1370  OG  SER   183      12.933  -4.324  -0.820  1.00 47.81           O  
ATOM   1371  N   GLU   184      16.988  -2.512  -0.516  1.00 66.25           N  
ATOM   1372  CA  GLU   184      18.137  -2.044   0.254  1.00 68.60           C  
ATOM   1373  C   GLU   184      18.216  -0.520   0.253  1.00 63.66           C  
ATOM   1374  CB  GLU   184      19.434  -2.638  -0.300  1.00 62.18           C  
ATOM   1375  O   GLU   184      18.486   0.093   1.288  1.00 63.48           O  
ATOM   1376  CG  GLU   184      20.630  -2.476   0.628  1.00 57.45           C  
ATOM   1377  CD  GLU   184      21.947  -2.880  -0.015  1.00 57.94           C  
ATOM   1378  OE1 GLU   184      21.929  -3.448  -1.131  1.00 69.00           O  
ATOM   1379  OE2 GLU   184      23.006  -2.627   0.602  1.00 66.74           O  
ATOM   1380  N   THR   185      17.940   0.085  -0.905  1.00 67.31           N  
ATOM   1381  CA  THR   185      17.979   1.539  -1.021  1.00 66.78           C  
ATOM   1382  C   THR   185      16.907   2.180  -0.144  1.00 63.29           C  
ATOM   1383  CB  THR   185      17.789   1.988  -2.481  1.00 62.24           C  
ATOM   1384  O   THR   185      17.169   3.171   0.541  1.00 61.80           O  
ATOM   1385  CG2 THR   185      17.852   3.507  -2.602  1.00 56.58           C  
ATOM   1386  OG1 THR   185      18.821   1.412  -3.291  1.00 57.98           O  
ATOM   1387  N   ILE   186      15.834   1.583  -0.149  1.00 64.88           N  
ATOM   1388  CA  ILE   186      14.734   2.067   0.678  1.00 66.14           C  
ATOM   1389  C   ILE   186      15.094   1.918   2.154  1.00 62.96           C  
ATOM   1390  CB  ILE   186      13.420   1.316   0.367  1.00 60.09           C  
ATOM   1391  O   ILE   186      14.927   2.855   2.938  1.00 61.38           O  
ATOM   1392  CG1 ILE   186      12.899   1.703  -1.021  1.00 53.09           C  
ATOM   1393  CG2 ILE   186      12.370   1.597   1.445  1.00 53.75           C  
ATOM   1394  CD1 ILE   186      11.674   0.914  -1.465  1.00 54.96           C  
ATOM   1395  N   GLY   187      15.670   0.726   2.556  1.00 59.49           N  
ATOM   1396  CA  GLY   187      16.021   0.455   3.941  1.00 62.11           C  
ATOM   1397  C   GLY   187      17.037   1.432   4.501  1.00 58.79           C  
ATOM   1398  O   GLY   187      16.923   1.863   5.651  1.00 58.49           O  
ATOM   1399  N   LYS   188      17.906   1.998   3.671  1.00 66.21           N  
ATOM   1400  CA  LYS   188      18.892   2.999   4.069  1.00 65.87           C  
ATOM   1401  C   LYS   188      18.251   4.377   4.208  1.00 63.27           C  
ATOM   1402  CB  LYS   188      20.040   3.054   3.060  1.00 60.64           C  
ATOM   1403  O   LYS   188      18.826   5.276   4.824  1.00 61.33           O  
ATOM   1404  CG  LYS   188      21.011   1.887   3.163  1.00 58.18           C  
ATOM   1405  CD  LYS   188      22.020   1.897   2.022  1.00 58.42           C  
ATOM   1406  CE  LYS   188      22.948   0.691   2.084  1.00 67.00           C  
ATOM   1407  NZ  LYS   188      23.800   0.585   0.862  1.00 57.25           N  
ATOM   1408  N   ARG   189      17.177   4.553   3.756  1.00 60.99           N  
ATOM   1409  CA  ARG   189      16.509   5.850   3.769  1.00 61.86           C  
ATOM   1410  C   ARG   189      15.237   5.802   4.609  1.00 59.10           C  
ATOM   1411  CB  ARG   189      16.179   6.300   2.344  1.00 54.74           C  
ATOM   1412  O   ARG   189      14.249   6.466   4.288  1.00 56.06           O  
ATOM   1413  CG  ARG   189      17.402   6.635   1.506  1.00 52.38           C  
ATOM   1414  CD  ARG   189      17.029   7.400   0.243  1.00 53.57           C  
ATOM   1415  NE  ARG   189      18.212   7.816  -0.504  1.00 49.83           N  
ATOM   1416  NH1 ARG   189      17.138   9.500  -1.666  1.00 38.86           N  
ATOM   1417  NH2 ARG   189      19.368   9.100  -2.018  1.00 36.05           N  
ATOM   1418  CZ  ARG   189      18.236   8.804  -1.394  1.00 57.60           C  
ATOM   1419  N   ASP   190      15.263   5.114   5.775  1.00 61.82           N  
ATOM   1420  CA  ASP   190      14.151   4.854   6.685  1.00 63.78           C  
ATOM   1421  C   ASP   190      13.385   6.138   6.997  1.00 61.80           C  
ATOM   1422  CB  ASP   190      14.655   4.214   7.980  1.00 57.00           C  
ATOM   1423  O   ASP   190      12.155   6.166   6.922  1.00 60.12           O  
ATOM   1424  CG  ASP   190      13.534   3.675   8.850  1.00 54.39           C  
ATOM   1425  OD1 ASP   190      12.708   2.877   8.356  1.00 52.47           O  
ATOM   1426  OD2 ASP   190      13.473   4.053  10.040  1.00 55.75           O  
ATOM   1427  N   GLU   191      14.111   7.258   7.236  1.00 66.95           N  
ATOM   1428  CA  GLU   191      13.451   8.492   7.651  1.00 69.54           C  
ATOM   1429  C   GLU   191      12.597   9.067   6.525  1.00 65.50           C  
ATOM   1430  CB  GLU   191      14.484   9.526   8.109  1.00 61.04           C  
ATOM   1431  O   GLU   191      11.476   9.523   6.760  1.00 63.36           O  
ATOM   1432  CG  GLU   191      14.907   9.371   9.563  1.00 57.27           C  
ATOM   1433  CD  GLU   191      14.983  10.692  10.310  1.00 57.39           C  
ATOM   1434  OE1 GLU   191      15.051  11.757   9.654  1.00 61.92           O  
ATOM   1435  OE2 GLU   191      14.976  10.663  11.561  1.00 58.40           O  
ATOM   1436  N   ASP   192      13.151   9.062   5.318  1.00 66.87           N  
ATOM   1437  CA  ASP   192      12.387   9.566   4.181  1.00 67.52           C  
ATOM   1438  C   ASP   192      11.198   8.658   3.874  1.00 64.98           C  
ATOM   1439  CB  ASP   192      13.282   9.695   2.947  1.00 62.44           C  
ATOM   1440  O   ASP   192      10.107   9.140   3.559  1.00 63.88           O  
ATOM   1441  CG  ASP   192      14.347  10.768   3.097  1.00 59.59           C  
ATOM   1442  OD1 ASP   192      14.087  11.798   3.754  1.00 61.55           O  
ATOM   1443  OD2 ASP   192      15.456  10.581   2.550  1.00 66.48           O  
ATOM   1444  N   VAL   193      11.429   7.396   4.161  1.00 62.44           N  
ATOM   1445  CA  VAL   193      10.316   6.462   4.022  1.00 64.13           C  
ATOM   1446  C   VAL   193       9.250   6.768   5.072  1.00 63.13           C  
ATOM   1447  CB  VAL   193      10.787   4.996   4.152  1.00 59.24           C  
ATOM   1448  O   VAL   193       8.061   6.842   4.754  1.00 63.03           O  
ATOM   1449  CG1 VAL   193       9.592   4.043   4.151  1.00 52.51           C  
ATOM   1450  CG2 VAL   193      11.756   4.645   3.025  1.00 53.72           C  
ATOM   1451  N   LYS   194       9.601   6.960   6.324  1.00 70.02           N  
ATOM   1452  CA  LYS   194       8.645   7.313   7.369  1.00 71.89           C  
ATOM   1453  C   LYS   194       7.866   8.572   7.000  1.00 69.70           C  
ATOM   1454  CB  LYS   194       9.360   7.512   8.706  1.00 66.98           C  
ATOM   1455  O   LYS   194       6.640   8.609   7.126  1.00 68.72           O  
ATOM   1456  CG  LYS   194       9.679   6.216   9.437  1.00 63.50           C  
ATOM   1457  CD  LYS   194      10.588   6.459  10.635  1.00 63.01           C  
ATOM   1458  CE  LYS   194      10.957   5.156  11.331  1.00 66.38           C  
ATOM   1459  NZ  LYS   194      12.107   5.335  12.267  1.00 58.08           N  
ATOM   1460  N   LYS   195       8.647   9.646   6.474  1.00 72.69           N  
ATOM   1461  CA  LYS   195       7.970  10.855   6.014  1.00 73.93           C  
ATOM   1462  C   LYS   195       6.981  10.540   4.895  1.00 70.01           C  
ATOM   1463  CB  LYS   195       8.988  11.892   5.537  1.00 68.34           C  
ATOM   1464  O   LYS   195       5.856  11.045   4.893  1.00 68.73           O  
ATOM   1465  CG  LYS   195       9.711  12.613   6.665  1.00 63.96           C  
ATOM   1466  CD  LYS   195      10.855  13.470   6.138  1.00 63.22           C  
ATOM   1467  CE  LYS   195      11.725  14.001   7.269  1.00 71.63           C  
ATOM   1468  NZ  LYS   195      13.062  14.449   6.776  1.00 62.25           N  
ATOM   1469  N   LEU   196       7.495   9.714   4.086  1.00 67.70           N  
ATOM   1470  CA  LEU   196       6.632   9.307   2.983  1.00 68.36           C  
ATOM   1471  C   LEU   196       5.385   8.599   3.501  1.00 66.30           C  
ATOM   1472  CB  LEU   196       7.390   8.391   2.019  1.00 63.80           C  
ATOM   1473  O   LEU   196       4.265   8.942   3.114  1.00 65.83           O  
ATOM   1474  CG  LEU   196       6.630   7.945   0.769  1.00 60.49           C  
ATOM   1475  CD1 LEU   196       6.544   9.089  -0.236  1.00 56.96           C  
ATOM   1476  CD2 LEU   196       7.299   6.726   0.142  1.00 57.98           C  
ATOM   1477  N   LEU   197       5.565   7.602   4.422  1.00 67.16           N  
ATOM   1478  CA  LEU   197       4.443   6.861   4.987  1.00 69.42           C  
ATOM   1479  C   LEU   197       3.495   7.795   5.732  1.00 67.99           C  
ATOM   1480  CB  LEU   197       4.945   5.765   5.930  1.00 64.49           C  
ATOM   1481  O   LEU   197       2.275   7.692   5.587  1.00 68.04           O  
ATOM   1482  CG  LEU   197       5.574   4.537   5.270  1.00 61.24           C  
ATOM   1483  CD1 LEU   197       6.217   3.640   6.322  1.00 58.04           C  
ATOM   1484  CD2 LEU   197       4.530   3.767   4.468  1.00 59.46           C  
ATOM   1485  N   ALA   198       3.995   8.737   6.549  1.00 69.73           N  
ATOM   1486  CA  ALA   198       3.149   9.690   7.263  1.00 73.12           C  
ATOM   1487  C   ALA   198       2.317  10.521   6.290  1.00 68.78           C  
ATOM   1488  CB  ALA   198       4.001  10.602   8.143  1.00 65.91           C  
ATOM   1489  O   ALA   198       1.131  10.761   6.525  1.00 67.61           O  
ATOM   1490  N   SER   199       2.953  10.947   5.168  1.00 70.62           N  
ATOM   1491  CA  SER   199       2.233  11.651   4.112  1.00 72.30           C  
ATOM   1492  C   SER   199       1.160  10.764   3.489  1.00 66.61           C  
ATOM   1493  CB  SER   199       3.201  12.131   3.030  1.00 65.77           C  
ATOM   1494  O   SER   199       0.025  11.201   3.288  1.00 65.39           O  
ATOM   1495  OG  SER   199       4.172  13.006   3.577  1.00 59.99           O  
ATOM   1496  N   ALA   200       1.563   9.575   3.339  1.00 65.63           N  
ATOM   1497  CA  ALA   200       0.627   8.607   2.773  1.00 67.61           C  
ATOM   1498  C   ALA   200      -0.590   8.427   3.677  1.00 65.33           C  
ATOM   1499  CB  ALA   200       1.321   7.265   2.547  1.00 62.72           C  
ATOM   1500  O   ALA   200      -1.730   8.461   3.207  1.00 64.89           O  
ATOM   1501  N   ASN   201      -0.428   8.245   5.001  1.00 69.18           N  
ATOM   1502  CA  ASN   201      -1.510   8.099   5.970  1.00 72.67           C  
ATOM   1503  C   ASN   201      -2.451   9.301   5.943  1.00 69.42           C  
ATOM   1504  CB  ASN   201      -0.947   7.896   7.378  1.00 64.96           C  
ATOM   1505  O   ASN   201      -3.671   9.141   6.002  1.00 67.28           O  
ATOM   1506  CG  ASN   201      -1.832   7.019   8.240  1.00 59.88           C  
ATOM   1507  ND2 ASN   201      -1.792   7.239   9.549  1.00 56.00           N  
ATOM   1508  OD1 ASN   201      -2.546   6.149   7.734  1.00 56.50           O  
ATOM   1509  N   LYS   202      -1.890  10.594   5.899  1.00 71.65           N  
ATOM   1510  CA  LYS   202      -2.742  11.773   5.771  1.00 73.41           C  
ATOM   1511  C   LYS   202      -3.619  11.685   4.525  1.00 68.57           C  
ATOM   1512  CB  LYS   202      -1.895  13.046   5.726  1.00 66.52           C  
ATOM   1513  O   LYS   202      -4.816  11.973   4.581  1.00 67.24           O  
ATOM   1514  CG  LYS   202      -2.061  13.943   6.944  1.00 61.72           C  
ATOM   1515  CD  LYS   202      -1.099  15.123   6.905  1.00 60.74           C  
ATOM   1516  CE  LYS   202      -1.214  15.982   8.156  1.00 65.00           C  
ATOM   1517  NZ  LYS   202      -0.286  17.151   8.114  1.00 57.12           N  
ATOM   1518  N   VAL   203      -3.035  11.312   3.387  1.00 70.63           N  
ATOM   1519  CA  VAL   203      -3.804  11.145   2.159  1.00 71.45           C  
ATOM   1520  C   VAL   203      -4.869  10.070   2.358  1.00 68.35           C  
ATOM   1521  CB  VAL   203      -2.894  10.780   0.965  1.00 66.19           C  
ATOM   1522  O   VAL   203      -6.036  10.271   2.012  1.00 66.81           O  
ATOM   1523  CG1 VAL   203      -3.729  10.467  -0.275  1.00 58.53           C  
ATOM   1524  CG2 VAL   203      -1.910  11.913   0.678  1.00 59.37           C  
ATOM   1525  N   ALA   204      -4.454   8.917   2.985  1.00 68.30           N  
ATOM   1526  CA  ALA   204      -5.386   7.815   3.213  1.00 71.47           C  
ATOM   1527  C   ALA   204      -6.576   8.269   4.054  1.00 68.43           C  
ATOM   1528  CB  ALA   204      -4.673   6.648   3.890  1.00 64.92           C  
ATOM   1529  O   ALA   204      -7.725   7.955   3.735  1.00 67.07           O  
ATOM   1530  N   THR   205      -6.337   8.953   5.194  1.00 69.54           N  
ATOM   1531  CA  THR   205      -7.408   9.477   6.034  1.00 71.60           C  
ATOM   1532  C   THR   205      -8.358  10.349   5.218  1.00 68.01           C  
ATOM   1533  CB  THR   205      -6.845  10.291   7.213  1.00 65.40           C  
ATOM   1534  O   THR   205      -9.571  10.128   5.224  1.00 65.59           O  
ATOM   1535  CG2 THR   205      -7.948  10.672   8.195  1.00 58.15           C  
ATOM   1536  OG1 THR   205      -5.859   9.509   7.899  1.00 60.04           O  
ATOM   1537  N   VAL   206      -7.806  11.311   4.403  1.00 68.60           N  
ATOM   1538  CA  VAL   206      -8.619  12.207   3.586  1.00 69.32           C  
ATOM   1539  C   VAL   206      -9.417  11.396   2.567  1.00 66.15           C  
ATOM   1540  CB  VAL   206      -7.751  13.262   2.866  1.00 63.61           C  
ATOM   1541  O   VAL   206     -10.578  11.705   2.291  1.00 64.26           O  
ATOM   1542  CG1 VAL   206      -8.584  14.046   1.853  1.00 57.07           C  
ATOM   1543  CG2 VAL   206      -7.109  14.207   3.880  1.00 57.73           C  
ATOM   1544  N   LEU   207      -8.702  10.297   2.059  1.00 66.13           N  
ATOM   1545  CA  LEU   207      -9.395   9.419   1.122  1.00 68.10           C  
ATOM   1546  C   LEU   207     -10.450   8.583   1.838  1.00 65.03           C  
ATOM   1547  CB  LEU   207      -8.398   8.502   0.408  1.00 62.35           C  
ATOM   1548  O   LEU   207     -11.553   8.391   1.321  1.00 64.00           O  
ATOM   1549  CG  LEU   207      -7.530   9.153  -0.670  1.00 59.52           C  
ATOM   1550  CD1 LEU   207      -6.441   8.188  -1.127  1.00 56.63           C  
ATOM   1551  CD2 LEU   207      -8.387   9.598  -1.850  1.00 57.65           C  
ATOM   1552  N   GLY   208     -10.093   8.009   3.078  1.00 64.17           N  
ATOM   1553  CA  GLY   208     -11.064   7.288   3.886  1.00 66.15           C  
ATOM   1554  C   GLY   208     -12.305   8.103   4.196  1.00 64.60           C  
ATOM   1555  O   GLY   208     -13.427   7.644   3.970  1.00 63.75           O  
ATOM   1556  N   ASP   209     -12.081   9.300   4.770  1.00 67.08           N  
ATOM   1557  CA  ASP   209     -13.193  10.186   5.098  1.00 69.26           C  
ATOM   1558  C   ASP   209     -14.078  10.432   3.879  1.00 65.83           C  
ATOM   1559  CB  ASP   209     -12.675  11.517   5.649  1.00 62.12           C  
ATOM   1560  O   ASP   209     -15.267  10.727   4.018  1.00 63.09           O  
ATOM   1561  CG  ASP   209     -12.051  11.386   7.027  1.00 58.01           C  
ATOM   1562  OD1 ASP   209     -12.288  10.365   7.709  1.00 61.00           O  
ATOM   1563  OD2 ASP   209     -11.320  12.313   7.437  1.00 69.69           O  
ATOM   1564  N   ARG   210     -13.438  10.291   2.795  1.00 62.21           N  
ATOM   1565  CA  ARG   210     -14.127  10.608   1.548  1.00 64.26           C  
ATOM   1566  C   ARG   210     -14.372   9.349   0.723  1.00 62.07           C  
ATOM   1567  CB  ARG   210     -13.321  11.620   0.731  1.00 57.21           C  
ATOM   1568  O   ARG   210     -14.412   9.404  -0.508  1.00 59.92           O  
ATOM   1569  CG  ARG   210     -13.223  12.993   1.376  1.00 55.13           C  
ATOM   1570  CD  ARG   210     -12.910  14.076   0.353  1.00 56.11           C  
ATOM   1571  NE  ARG   210     -12.905  15.405   0.958  1.00 51.02           N  
ATOM   1572  NH1 ARG   210     -13.025  16.545  -1.047  1.00 41.45           N  
ATOM   1573  NH2 ARG   210     -12.950  17.701   0.931  1.00 38.18           N  
ATOM   1574  CZ  ARG   210     -12.960  16.547   0.279  1.00 56.03           C  
ATOM   1575  N   SER   211     -14.426   8.129   1.361  1.00 65.09           N  
ATOM   1576  CA  SER   211     -14.582   6.847   0.681  1.00 69.21           C  
ATOM   1577  C   SER   211     -15.713   6.897  -0.340  1.00 65.74           C  
ATOM   1578  CB  SER   211     -14.847   5.732   1.694  1.00 60.85           C  
ATOM   1579  O   SER   211     -15.564   6.412  -1.464  1.00 63.82           O  
ATOM   1580  OG  SER   211     -16.027   5.994   2.434  1.00 53.65           O  
ATOM   1581  N   THR   212     -16.862   7.551   0.093  1.00 66.28           N  
ATOM   1582  CA  THR   212     -18.001   7.670  -0.811  1.00 68.57           C  
ATOM   1583  C   THR   212     -17.608   8.422  -2.079  1.00 65.35           C  
ATOM   1584  CB  THR   212     -19.181   8.388  -0.131  1.00 62.48           C  
ATOM   1585  O   THR   212     -17.959   8.009  -3.186  1.00 63.70           O  
ATOM   1586  CG2 THR   212     -20.516   7.850  -0.635  1.00 55.26           C  
ATOM   1587  OG1 THR   212     -19.103   8.187   1.286  1.00 54.56           O  
ATOM   1588  N   GLN   213     -16.856   9.575  -1.914  1.00 65.40           N  
ATOM   1589  CA  GLN   213     -16.388  10.348  -3.059  1.00 66.75           C  
ATOM   1590  C   GLN   213     -15.329   9.581  -3.845  1.00 64.12           C  
ATOM   1591  CB  GLN   213     -15.829  11.697  -2.604  1.00 60.81           C  
ATOM   1592  O   GLN   213     -15.330   9.597  -5.078  1.00 62.48           O  
ATOM   1593  CG  GLN   213     -16.857  12.591  -1.923  1.00 57.61           C  
ATOM   1594  CD  GLN   213     -16.236  13.821  -1.288  1.00 57.23           C  
ATOM   1595  NE2 GLN   213     -17.073  14.677  -0.712  1.00 56.08           N  
ATOM   1596  OE1 GLN   213     -15.015  14.001  -1.315  1.00 65.65           O  
ATOM   1597  N   VAL   214     -14.468   8.797  -3.165  1.00 64.38           N  
ATOM   1598  CA  VAL   214     -13.474   7.981  -3.855  1.00 65.59           C  
ATOM   1599  C   VAL   214     -14.171   6.877  -4.647  1.00 64.22           C  
ATOM   1600  CB  VAL   214     -12.458   7.367  -2.866  1.00 61.24           C  
ATOM   1601  O   VAL   214     -13.867   6.661  -5.823  1.00 63.61           O  
ATOM   1602  CG1 VAL   214     -11.528   6.390  -3.584  1.00 55.07           C  
ATOM   1603  CG2 VAL   214     -11.654   8.467  -2.177  1.00 56.42           C  
ATOM   1604  N   ASN   215     -15.119   6.166  -4.001  1.00 68.97           N  
ATOM   1605  CA  ASN   215     -15.880   5.162  -4.738  1.00 72.99           C  
ATOM   1606  C   ASN   215     -16.557   5.762  -5.967  1.00 70.29           C  
ATOM   1607  CB  ASN   215     -16.919   4.502  -3.829  1.00 65.79           C  
ATOM   1608  O   ASN   215     -16.491   5.192  -7.057  1.00 69.76           O  
ATOM   1609  CG  ASN   215     -16.822   2.989  -3.832  1.00 60.69           C  
ATOM   1610  ND2 ASN   215     -17.845   2.328  -3.303  1.00 56.29           N  
ATOM   1611  OD1 ASN   215     -15.836   2.420  -4.306  1.00 56.83           O  
ATOM   1612  N   GLN   216     -17.161   6.958  -5.697  1.00 68.39           N  
ATOM   1613  CA  GLN   216     -17.782   7.633  -6.832  1.00 70.54           C  
ATOM   1614  C   GLN   216     -16.750   7.973  -7.903  1.00 66.57           C  
ATOM   1615  CB  GLN   216     -18.501   8.903  -6.374  1.00 64.01           C  
ATOM   1616  O   GLN   216     -17.010   7.811  -9.097  1.00 65.26           O  
ATOM   1617  CG  GLN   216     -19.536   9.416  -7.366  1.00 59.36           C  
ATOM   1618  CD  GLN   216     -20.947   8.973  -7.024  1.00 59.03           C  
ATOM   1619  NE2 GLN   216     -21.752   8.715  -8.049  1.00 55.69           N  
ATOM   1620  OE1 GLN   216     -21.309   8.862  -5.849  1.00 64.69           O  
ATOM   1621  N   LEU   217     -15.618   8.383  -7.496  1.00 68.08           N  
ATOM   1622  CA  LEU   217     -14.531   8.663  -8.428  1.00 69.08           C  
ATOM   1623  C   LEU   217     -14.118   7.401  -9.178  1.00 66.16           C  
ATOM   1624  CB  LEU   217     -13.325   9.246  -7.686  1.00 63.96           C  
ATOM   1625  O   LEU   217     -13.906   7.436 -10.392  1.00 64.88           O  
ATOM   1626  CG  LEU   217     -12.167   9.738  -8.555  1.00 60.34           C  
ATOM   1627  CD1 LEU   217     -12.225  11.254  -8.708  1.00 56.91           C  
ATOM   1628  CD2 LEU   217     -10.831   9.307  -7.960  1.00 57.47           C  
ATOM   1629  N   LEU   218     -13.956   6.220  -8.444  1.00 69.46           N  
ATOM   1630  CA  LEU   218     -13.555   4.970  -9.081  1.00 71.00           C  
ATOM   1631  C   LEU   218     -14.610   4.508 -10.081  1.00 69.62           C  
ATOM   1632  CB  LEU   218     -13.321   3.883  -8.029  1.00 67.01           C  
ATOM   1633  O   LEU   218     -14.277   4.103 -11.198  1.00 69.99           O  
ATOM   1634  CG  LEU   218     -12.056   4.022  -7.180  1.00 64.10           C  
ATOM   1635  CD1 LEU   218     -12.054   2.987  -6.060  1.00 61.93           C  
ATOM   1636  CD2 LEU   218     -10.811   3.881  -8.049  1.00 62.86           C  
ATOM   1637  N   VAL   219     -15.856   4.581  -9.722  1.00 69.78           N  
ATOM   1638  CA  VAL   219     -16.933   4.279 -10.660  1.00 70.72           C  
ATOM   1639  C   VAL   219     -16.847   5.213 -11.865  1.00 68.62           C  
ATOM   1640  CB  VAL   219     -18.320   4.400  -9.990  1.00 67.46           C  
ATOM   1641  O   VAL   219     -16.915   4.765 -13.012  1.00 68.38           O  
ATOM   1642  CG1 VAL   219     -19.434   4.283 -11.028  1.00 65.60           C  
ATOM   1643  CG2 VAL   219     -18.482   3.336  -8.905  1.00 65.33           C  
ATOM   1644  N   ASN   220     -16.604   6.550 -11.530  1.00 67.07           N  
ATOM   1645  CA  ASN   220     -16.431   7.501 -12.623  1.00 68.97           C  
ATOM   1646  C   ASN   220     -15.206   7.164 -13.469  1.00 64.93           C  
ATOM   1647  CB  ASN   220     -16.326   8.928 -12.081  1.00 62.60           C  
ATOM   1648  O   ASN   220     -15.257   7.238 -14.698  1.00 63.39           O  
ATOM   1649  CG  ASN   220     -17.636   9.434 -11.510  1.00 58.24           C  
ATOM   1650  ND2 ASN   220     -17.575  10.534 -10.770  1.00 60.68           N  
ATOM   1651  OD1 ASN   220     -18.694   8.839 -11.732  1.00 60.91           O  
ATOM   1652  N   ALA   221     -14.127   6.782 -12.860  1.00 65.54           N  
ATOM   1653  CA  ALA   221     -12.913   6.410 -13.583  1.00 66.79           C  
ATOM   1654  C   ALA   221     -13.151   5.183 -14.459  1.00 63.74           C  
ATOM   1655  CB  ALA   221     -11.771   6.147 -12.604  1.00 62.19           C  
ATOM   1656  O   ALA   221     -12.750   5.159 -15.625  1.00 62.81           O  
ATOM   1657  N   GLN   222     -13.721   4.161 -13.907  1.00 69.71           N  
ATOM   1658  CA  GLN   222     -14.057   2.981 -14.697  1.00 71.30           C  
ATOM   1659  C   GLN   222     -14.901   3.354 -15.912  1.00 69.04           C  
ATOM   1660  CB  GLN   222     -14.798   1.953 -13.839  1.00 66.41           C  
ATOM   1661  O   GLN   222     -14.624   2.909 -17.028  1.00 68.71           O  
ATOM   1662  CG  GLN   222     -14.975   0.601 -14.516  1.00 62.26           C  
ATOM   1663  CD  GLN   222     -15.676  -0.412 -13.630  1.00 61.61           C  
ATOM   1664  NE2 GLN   222     -15.840  -1.629 -14.136  1.00 58.93           N  
ATOM   1665  OE1 GLN   222     -16.067  -0.102 -12.500  1.00 67.02           O  
ATOM   1666  N   THR   223     -15.994   4.145 -15.633  1.00 68.89           N  
ATOM   1667  CA  THR   223     -16.814   4.642 -16.732  1.00 69.20           C  
ATOM   1668  C   THR   223     -15.957   5.388 -17.752  1.00 66.06           C  
ATOM   1669  CB  THR   223     -17.931   5.570 -16.220  1.00 65.03           C  
ATOM   1670  O   THR   223     -16.106   5.188 -18.959  1.00 65.31           O  
ATOM   1671  CG2 THR   223     -18.889   5.950 -17.344  1.00 59.79           C  
ATOM   1672  OG1 THR   223     -18.665   4.900 -15.187  1.00 61.57           O  
ATOM   1673  N   LEU   224     -15.048   6.214 -17.241  1.00 67.09           N  
ATOM   1674  CA  LEU   224     -14.154   6.939 -18.137  1.00 68.46           C  
ATOM   1675  C   LEU   224     -13.256   5.975 -18.906  1.00 64.50           C  
ATOM   1676  CB  LEU   224     -13.297   7.934 -17.350  1.00 62.59           C  
ATOM   1677  O   LEU   224     -13.082   6.116 -20.119  1.00 63.44           O  
ATOM   1678  CG  LEU   224     -12.843   9.184 -18.105  1.00 58.34           C  
ATOM   1679  CD1 LEU   224     -13.694  10.384 -17.705  1.00 54.47           C  
ATOM   1680  CD2 LEU   224     -11.366   9.459 -17.845  1.00 55.31           C  
ATOM   1681  N   LEU   225     -12.643   4.989 -18.227  1.00 71.11           N  
ATOM   1682  CA  LEU   225     -11.740   4.050 -18.885  1.00 72.17           C  
ATOM   1683  C   LEU   225     -12.486   3.216 -19.922  1.00 69.01           C  
ATOM   1684  CB  LEU   225     -11.077   3.133 -17.855  1.00 67.07           C  
ATOM   1685  O   LEU   225     -11.969   2.968 -21.014  1.00 67.99           O  
ATOM   1686  CG  LEU   225      -9.961   3.754 -17.013  1.00 62.94           C  
ATOM   1687  CD1 LEU   225      -9.577   2.819 -15.870  1.00 59.93           C  
ATOM   1688  CD2 LEU   225      -8.749   4.071 -17.882  1.00 61.12           C  
ATOM   1689  N   ALA   226     -13.662   2.790 -19.571  1.00 67.50           N  
ATOM   1690  CA  ALA   226     -14.492   2.123 -20.572  1.00 68.63           C  
ATOM   1691  C   ALA   226     -14.717   3.022 -21.784  1.00 65.63           C  
ATOM   1692  CB  ALA   226     -15.830   1.711 -19.964  1.00 64.14           C  
ATOM   1693  O   ALA   226     -14.507   2.601 -22.924  1.00 65.18           O  
ATOM   1694  N   ALA   227     -15.109   4.305 -21.462  1.00 64.51           N  
ATOM   1695  CA  ALA   227     -15.289   5.277 -22.537  1.00 65.54           C  
ATOM   1696  C   ALA   227     -13.996   5.470 -23.324  1.00 62.64           C  
ATOM   1697  CB  ALA   227     -15.770   6.612 -21.973  1.00 60.71           C  
ATOM   1698  O   ALA   227     -14.016   5.544 -24.555  1.00 62.02           O  
ATOM   1699  N   VAL   228     -12.826   5.547 -22.632  1.00 63.69           N  
ATOM   1700  CA  VAL   228     -11.540   5.720 -23.300  1.00 64.39           C  
ATOM   1701  C   VAL   228     -11.241   4.500 -24.169  1.00 60.81           C  
ATOM   1702  CB  VAL   228     -10.398   5.943 -22.283  1.00 59.69           C  
ATOM   1703  O   VAL   228     -10.829   4.639 -25.323  1.00 59.69           O  
ATOM   1704  CG1 VAL   228      -9.037   5.863 -22.974  1.00 53.60           C  
ATOM   1705  CG2 VAL   228     -10.565   7.290 -21.581  1.00 54.03           C  
ATOM   1706  N   ASN   229     -11.433   3.277 -23.602  1.00 70.16           N  
ATOM   1707  CA  ASN   229     -11.201   2.054 -24.362  1.00 71.65           C  
ATOM   1708  C   ASN   229     -12.104   1.975 -25.589  1.00 68.73           C  
ATOM   1709  CB  ASN   229     -11.403   0.824 -23.474  1.00 65.75           C  
ATOM   1710  O   ASN   229     -11.646   1.636 -26.682  1.00 67.28           O  
ATOM   1711  CG  ASN   229     -10.394  -0.272 -23.755  1.00 61.29           C  
ATOM   1712  ND2 ASN   229     -10.688  -1.482 -23.295  1.00 56.01           N  
ATOM   1713  OD1 ASN   229      -9.357  -0.032 -24.380  1.00 57.19           O  
ATOM   1714  N   GLU   230     -13.459   2.249 -25.315  1.00 65.53           N  
ATOM   1715  CA  GLU   230     -14.369   2.351 -26.453  1.00 66.35           C  
ATOM   1716  C   GLU   230     -13.873   3.379 -27.466  1.00 62.84           C  
ATOM   1717  CB  GLU   230     -15.780   2.714 -25.982  1.00 61.40           C  
ATOM   1718  O   GLU   230     -13.825   3.102 -28.666  1.00 62.19           O  
ATOM   1719  CG  GLU   230     -16.836   2.618 -27.074  1.00 58.21           C  
ATOM   1720  CD  GLU   230     -18.243   2.902 -26.574  1.00 57.85           C  
ATOM   1721  OE1 GLU   230     -18.418   3.148 -25.359  1.00 61.80           O  
ATOM   1722  OE2 GLU   230     -19.179   2.879 -27.405  1.00 59.85           O  
ATOM   1723  N   ARG   231     -13.437   4.520 -26.921  1.00 59.90           N  
ATOM   1724  CA  ARG   231     -12.945   5.597 -27.773  1.00 62.11           C  
ATOM   1725  C   ARG   231     -11.602   5.232 -28.397  1.00 58.53           C  
ATOM   1726  CB  ARG   231     -12.817   6.898 -26.977  1.00 55.90           C  
ATOM   1727  O   ARG   231     -11.310   5.625 -29.528  1.00 57.68           O  
ATOM   1728  CG  ARG   231     -14.148   7.561 -26.661  1.00 54.32           C  
ATOM   1729  CD  ARG   231     -14.043   9.079 -26.691  1.00 55.79           C  
ATOM   1730  NE  ARG   231     -15.322   9.714 -26.387  1.00 50.46           N  
ATOM   1731  NH1 ARG   231     -14.656  11.834 -27.019  1.00 39.97           N  
ATOM   1732  NH2 ARG   231     -16.783  11.480 -26.242  1.00 36.11           N  
ATOM   1733  CZ  ARG   231     -15.584  11.008 -26.550  1.00 49.85           C  
ATOM   1734  N   GLY   232     -10.765   4.414 -27.698  1.00 63.15           N  
ATOM   1735  CA  GLY   232      -9.538   3.923 -28.305  1.00 64.76           C  
ATOM   1736  C   GLY   232      -9.765   3.237 -29.638  1.00 62.57           C  
ATOM   1737  O   GLY   232      -9.051   3.500 -30.608  1.00 62.18           O  
ATOM   1738  N   ARG   233     -10.775   2.347 -29.653  1.00 68.33           N  
ATOM   1739  CA  ARG   233     -11.178   1.750 -30.923  1.00 69.19           C  
ATOM   1740  C   ARG   233     -11.552   2.824 -31.939  1.00 67.97           C  
ATOM   1741  CB  ARG   233     -12.352   0.791 -30.718  1.00 64.70           C  
ATOM   1742  O   ARG   233     -11.141   2.758 -33.099  1.00 68.33           O  
ATOM   1743  CG  ARG   233     -11.967  -0.521 -30.052  1.00 62.16           C  
ATOM   1744  CD  ARG   233     -13.165  -1.448 -29.899  1.00 61.35           C  
ATOM   1745  NE  ARG   233     -12.810  -2.674 -29.190  1.00 56.54           N  
ATOM   1746  NH1 ARG   233     -14.992  -3.348 -28.840  1.00 50.32           N  
ATOM   1747  NH2 ARG   233     -13.254  -4.631 -28.073  1.00 46.41           N  
ATOM   1748  CZ  ARG   233     -13.686  -3.548 -28.703  1.00 58.93           C  
ATOM   1749  N   SER   234     -12.457   3.858 -31.426  1.00 65.78           N  
ATOM   1750  CA  SER   234     -12.814   4.970 -32.301  1.00 66.82           C  
ATOM   1751  C   SER   234     -11.575   5.724 -32.771  1.00 65.30           C  
ATOM   1752  CB  SER   234     -13.764   5.931 -31.585  1.00 61.73           C  
ATOM   1753  O   SER   234     -11.483   6.110 -33.939  1.00 64.80           O  
ATOM   1754  OG  SER   234     -14.949   5.264 -31.185  1.00 61.25           O  
ATOM   1755  N   VAL   235     -10.561   5.887 -31.865  1.00 64.45           N  
ATOM   1756  CA  VAL   235      -9.326   6.574 -32.228  1.00 65.26           C  
ATOM   1757  C   VAL   235      -8.563   5.751 -33.265  1.00 64.15           C  
ATOM   1758  CB  VAL   235      -8.435   6.831 -30.992  1.00 61.16           C  
ATOM   1759  O   VAL   235      -8.086   6.291 -34.265  1.00 64.29           O  
ATOM   1760  CG1 VAL   235      -7.075   7.386 -31.412  1.00 56.68           C  
ATOM   1761  CG2 VAL   235      -9.129   7.788 -30.025  1.00 57.19           C  
ATOM   1762  N   SER   236      -8.434   4.473 -33.054  1.00 69.82           N  
ATOM   1763  CA  SER   236      -7.773   3.642 -34.055  1.00 71.82           C  
ATOM   1764  C   SER   236      -8.445   3.778 -35.417  1.00 70.17           C  
ATOM   1765  CB  SER   236      -7.774   2.176 -33.621  1.00 66.76           C  
ATOM   1766  O   SER   236      -7.775   4.017 -36.424  1.00 70.16           O  
ATOM   1767  OG  SER   236      -6.860   1.965 -32.559  1.00 61.10           O  
ATOM   1768  N   LEU   237      -9.815   3.634 -35.390  1.00 71.68           N  
ATOM   1769  CA  LEU   237     -10.567   3.782 -36.631  1.00 72.50           C  
ATOM   1770  C   LEU   237     -10.359   5.169 -37.230  1.00 70.84           C  
ATOM   1771  CB  LEU   237     -12.058   3.537 -36.386  1.00 67.87           C  
ATOM   1772  O   LEU   237     -10.238   5.312 -38.449  1.00 70.61           O  
ATOM   1773  CG  LEU   237     -12.622   2.215 -36.909  1.00 64.14           C  
ATOM   1774  CD1 LEU   237     -13.583   1.610 -35.891  1.00 60.06           C  
ATOM   1775  CD2 LEU   237     -13.317   2.422 -38.250  1.00 60.81           C  
ATOM   1776  N   LEU   238     -10.352   6.141 -36.343  1.00 65.70           N  
ATOM   1777  CA  LEU   238     -10.077   7.491 -36.822  1.00 66.36           C  
ATOM   1778  C   LEU   238      -8.698   7.567 -37.470  1.00 64.52           C  
ATOM   1779  CB  LEU   238     -10.169   8.497 -35.672  1.00 61.99           C  
ATOM   1780  O   LEU   238      -8.554   8.104 -38.571  1.00 64.39           O  
ATOM   1781  CG  LEU   238      -9.961   9.968 -36.040  1.00 59.34           C  
ATOM   1782  CD1 LEU   238     -11.229  10.542 -36.664  1.00 56.45           C  
ATOM   1783  CD2 LEU   238      -9.551  10.773 -34.811  1.00 57.65           C  
ATOM   1784  N   LEU   239      -7.689   7.024 -36.805  1.00 65.23           N  
ATOM   1785  CA  LEU   239      -6.335   7.086 -37.344  1.00 66.40           C  
ATOM   1786  C   LEU   239      -6.244   6.342 -38.672  1.00 65.31           C  
ATOM   1787  CB  LEU   239      -5.333   6.498 -36.346  1.00 62.44           C  
ATOM   1788  O   LEU   239      -5.622   6.828 -39.619  1.00 66.48           O  
ATOM   1789  CG  LEU   239      -5.047   7.336 -35.099  1.00 60.27           C  
ATOM   1790  CD1 LEU   239      -4.208   6.539 -34.106  1.00 57.98           C  
ATOM   1791  CD2 LEU   239      -4.345   8.636 -35.478  1.00 59.42           C  
ATOM   1792  N   GLU   240      -6.852   5.223 -38.746  1.00 71.15           N  
ATOM   1793  CA  GLU   240      -6.946   4.505 -40.013  1.00 72.90           C  
ATOM   1794  C   GLU   240      -7.593   5.370 -41.091  1.00 71.34           C  
ATOM   1795  CB  GLU   240      -7.737   3.205 -39.837  1.00 68.36           C  
ATOM   1796  O   GLU   240      -7.087   5.454 -42.212  1.00 71.89           O  
ATOM   1797  CG  GLU   240      -7.169   2.030 -40.619  1.00 63.91           C  
ATOM   1798  CD  GLU   240      -7.949   0.741 -40.415  1.00 62.81           C  
ATOM   1799  OE1 GLU   240      -8.894   0.727 -39.594  1.00 66.33           O  
ATOM   1800  OE2 GLU   240      -7.611  -0.264 -41.080  1.00 62.69           O  
ATOM   1801  N   ARG   241      -8.764   6.061 -40.693  1.00 69.55           N  
ATOM   1802  CA  ARG   241      -9.466   6.926 -41.635  1.00 69.32           C  
ATOM   1803  C   ARG   241      -8.620   8.142 -41.998  1.00 67.37           C  
ATOM   1804  CB  ARG   241     -10.809   7.376 -41.055  1.00 65.67           C  
ATOM   1805  O   ARG   241      -8.544   8.525 -43.167  1.00 67.30           O  
ATOM   1806  CG  ARG   241     -11.846   6.268 -40.970  1.00 63.70           C  
ATOM   1807  CD  ARG   241     -13.264   6.816 -41.039  1.00 63.18           C  
ATOM   1808  NE  ARG   241     -14.258   5.748 -40.981  1.00 58.35           N  
ATOM   1809  NH1 ARG   241     -16.020   7.068 -41.683  1.00 52.83           N  
ATOM   1810  NH2 ARG   241     -16.362   4.853 -41.201  1.00 48.94           N  
ATOM   1811  CZ  ARG   241     -15.544   5.892 -41.288  1.00 63.48           C  
ATOM   1812  N   VAL   242      -7.923   8.731 -40.997  1.00 60.54           N  
ATOM   1813  CA  VAL   242      -7.021   9.847 -41.261  1.00 60.86           C  
ATOM   1814  C   VAL   242      -5.938   9.415 -42.247  1.00 59.12           C  
ATOM   1815  CB  VAL   242      -6.377  10.376 -39.960  1.00 56.87           C  
ATOM   1816  O   VAL   242      -5.662  10.117 -43.223  1.00 58.70           O  
ATOM   1817  CG1 VAL   242      -5.240  11.347 -40.276  1.00 52.13           C  
ATOM   1818  CG2 VAL   242      -7.428  11.049 -39.080  1.00 52.39           C  
ATOM   1819  N   SER   243      -5.333   8.259 -42.071  1.00 67.28           N  
ATOM   1820  CA  SER   243      -4.346   7.731 -43.008  1.00 69.45           C  
ATOM   1821  C   SER   243      -4.941   7.562 -44.401  1.00 67.61           C  
ATOM   1822  CB  SER   243      -3.798   6.392 -42.512  1.00 64.31           C  
ATOM   1823  O   SER   243      -4.283   7.853 -45.403  1.00 68.21           O  
ATOM   1824  OG  SER   243      -3.199   5.670 -43.574  1.00 59.17           O  
ATOM   1825  N   SER   244      -6.180   7.024 -44.395  1.00 68.83           N  
ATOM   1826  CA  SER   244      -6.853   6.880 -45.682  1.00 69.51           C  
ATOM   1827  C   SER   244      -7.072   8.236 -46.346  1.00 67.17           C  
ATOM   1828  CB  SER   244      -8.193   6.165 -45.510  1.00 65.37           C  
ATOM   1829  O   SER   244      -6.771   8.410 -47.529  1.00 66.99           O  
ATOM   1830  OG  SER   244      -8.789   5.903 -46.769  1.00 62.47           O  
ATOM   1831  N   VAL   245      -7.635   9.195 -45.620  1.00 64.64           N  
ATOM   1832  CA  VAL   245      -7.867  10.540 -46.138  1.00 64.15           C  
ATOM   1833  C   VAL   245      -6.539  11.175 -46.542  1.00 62.85           C  
ATOM   1834  CB  VAL   245      -8.589  11.429 -45.101  1.00 60.10           C  
ATOM   1835  O   VAL   245      -6.430  11.771 -47.616  1.00 61.35           O  
ATOM   1836  CG1 VAL   245      -8.630  12.882 -45.572  1.00 55.81           C  
ATOM   1837  CG2 VAL   245     -10.002  10.908 -44.844  1.00 56.26           C  
ATOM   1838  N   SER   246      -5.482  11.007 -45.667  1.00 62.74           N  
ATOM   1839  CA  SER   246      -4.176  11.544 -46.034  1.00 63.73           C  
ATOM   1840  C   SER   246      -3.748  11.062 -47.416  1.00 62.00           C  
ATOM   1841  CB  SER   246      -3.123  11.148 -44.998  1.00 59.89           C  
ATOM   1842  O   SER   246      -3.331  11.862 -48.257  1.00 62.00           O  
ATOM   1843  OG  SER   246      -2.891  12.208 -44.087  1.00 57.37           O  
ATOM   1844  N   ARG   247      -3.881   9.775 -47.687  1.00 67.03           N  
ATOM   1845  CA  ARG   247      -3.520   9.230 -48.992  1.00 66.55           C  
ATOM   1846  C   ARG   247      -4.385   9.832 -50.094  1.00 66.52           C  
ATOM   1847  CB  ARG   247      -3.653   7.706 -48.994  1.00 64.39           C  
ATOM   1848  O   ARG   247      -3.903  10.088 -51.199  1.00 67.28           O  
ATOM   1849  CG  ARG   247      -2.512   6.987 -48.293  1.00 63.93           C  
ATOM   1850  CD  ARG   247      -2.672   5.475 -48.360  1.00 63.88           C  
ATOM   1851  NE  ARG   247      -3.680   4.997 -47.418  1.00 59.50           N  
ATOM   1852  NH1 ARG   247      -3.560   2.790 -48.088  1.00 59.24           N  
ATOM   1853  NH2 ARG   247      -5.003   3.408 -46.418  1.00 55.27           N  
ATOM   1854  CZ  ARG   247      -4.079   3.733 -47.310  1.00 64.52           C  
ATOM   1855  N   GLN   248      -5.799   9.950 -49.759  1.00 66.58           N  
ATOM   1856  CA  GLN   248      -6.679  10.565 -50.747  1.00 66.45           C  
ATOM   1857  C   GLN   248      -6.282  12.016 -51.009  1.00 65.06           C  
ATOM   1858  CB  GLN   248      -8.136  10.494 -50.288  1.00 62.34           C  
ATOM   1859  O   GLN   248      -6.306  12.474 -52.153  1.00 63.61           O  
ATOM   1860  CG  GLN   248      -8.730   9.093 -50.343  1.00 59.58           C  
ATOM   1861  CD  GLN   248     -10.150   9.036 -49.811  1.00 59.61           C  
ATOM   1862  NE2 GLN   248     -10.648   7.827 -49.579  1.00 56.15           N  
ATOM   1863  OE1 GLN   248     -10.793  10.071 -49.608  1.00 65.78           O  
ATOM   1864  N   VAL   249      -5.948  12.731 -49.889  1.00 58.28           N  
ATOM   1865  CA  VAL   249      -5.497  14.114 -50.004  1.00 57.90           C  
ATOM   1866  C   VAL   249      -4.178  14.166 -50.771  1.00 57.45           C  
ATOM   1867  CB  VAL   249      -5.333  14.775 -48.617  1.00 54.43           C  
ATOM   1868  O   VAL   249      -3.990  15.024 -51.637  1.00 56.18           O  
ATOM   1869  CG1 VAL   249      -4.675  16.147 -48.747  1.00 49.57           C  
ATOM   1870  CG2 VAL   249      -6.687  14.892 -47.918  1.00 50.77           C  
ATOM   1871  N   GLU   250      -3.153  13.290 -50.496  1.00 65.94           N  
ATOM   1872  CA  GLU   250      -1.955  13.139 -51.316  1.00 66.45           C  
ATOM   1873  C   GLU   250      -2.302  13.124 -52.802  1.00 65.72           C  
ATOM   1874  CB  GLU   250      -1.204  11.859 -50.939  1.00 63.12           C  
ATOM   1875  O   GLU   250      -1.811  13.956 -53.568  1.00 65.79           O  
ATOM   1876  CG  GLU   250       0.268  11.873 -51.328  1.00 60.35           C  
ATOM   1877  CD  GLU   250       1.054  10.712 -50.741  1.00 60.23           C  
ATOM   1878  OE1 GLU   250       0.432   9.766 -50.207  1.00 60.75           O  
ATOM   1879  OE2 GLU   250       2.303  10.749 -50.815  1.00 56.41           O  
ATOM   1880  N   GLY   251      -3.230  12.171 -53.168  1.00 65.10           N  
ATOM   1881  CA  GLY   251      -3.636  12.089 -54.562  1.00 65.01           C  
ATOM   1882  C   GLY   251      -4.259  13.372 -55.079  1.00 64.55           C  
ATOM   1883  O   GLY   251      -4.016  13.770 -56.220  1.00 64.25           O  
ATOM   1884  N   PHE   252      -5.003  14.059 -54.188  1.00 61.65           N  
ATOM   1885  CA  PHE   252      -5.656  15.317 -54.530  1.00 62.22           C  
ATOM   1886  C   PHE   252      -4.641  16.452 -54.599  1.00 60.90           C  
ATOM   1887  CB  PHE   252      -6.749  15.652 -53.510  1.00 56.47           C  
ATOM   1888  O   PHE   252      -4.784  17.372 -55.408  1.00 58.28           O  
ATOM   1889  CG  PHE   252      -7.706  16.716 -53.974  1.00 53.74           C  
ATOM   1890  CD1 PHE   252      -8.801  16.389 -54.765  1.00 50.24           C  
ATOM   1891  CD2 PHE   252      -7.511  18.045 -53.620  1.00 51.79           C  
ATOM   1892  CE1 PHE   252      -9.689  17.373 -55.196  1.00 48.73           C  
ATOM   1893  CE2 PHE   252      -8.394  19.033 -54.047  1.00 49.78           C  
ATOM   1894  CZ  PHE   252      -9.481  18.695 -54.835  1.00 48.00           C  
ATOM   1895  N   VAL   253      -3.618  16.425 -53.728  1.00 57.85           N  
ATOM   1896  CA  VAL   253      -2.543  17.411 -53.675  1.00 58.30           C  
ATOM   1897  C   VAL   253      -1.643  17.260 -54.900  1.00 57.43           C  
ATOM   1898  CB  VAL   253      -1.710  17.274 -52.381  1.00 54.12           C  
ATOM   1899  O   VAL   253      -1.239  18.255 -55.507  1.00 56.37           O  
ATOM   1900  CG1 VAL   253      -0.474  18.170 -52.438  1.00 49.25           C  
ATOM   1901  CG2 VAL   253      -2.563  17.612 -51.160  1.00 50.41           C  
ATOM   1902  N   ASP   254      -1.201  16.101 -55.229  1.00 63.76           N  
ATOM   1903  CA  ASP   254      -0.485  15.868 -56.480  1.00 64.23           C  
ATOM   1904  C   ASP   254      -1.138  16.622 -57.636  1.00 63.88           C  
ATOM   1905  CB  ASP   254      -0.428  14.371 -56.794  1.00 60.68           C  
ATOM   1906  O   ASP   254      -0.449  17.118 -58.529  1.00 64.12           O  
ATOM   1907  CG  ASP   254       0.604  13.630 -55.963  1.00 58.16           C  
ATOM   1908  OD1 ASP   254       1.489  14.281 -55.366  1.00 59.09           O  
ATOM   1909  OD2 ASP   254       0.535  12.383 -55.907  1.00 62.27           O  
ATOM   1910  N   GLU   255      -2.500  16.907 -57.356  1.00 66.27           N  
ATOM   1911  CA  GLU   255      -3.272  17.611 -58.375  1.00 66.61           C  
ATOM   1912  C   GLU   255      -3.299  19.113 -58.109  1.00 65.11           C  
ATOM   1913  CB  GLU   255      -4.700  17.063 -58.442  1.00 61.36           C  
ATOM   1914  O   GLU   255      -3.555  19.905 -59.017  1.00 62.93           O  
ATOM   1915  CG  GLU   255      -4.807  15.703 -59.117  1.00 58.43           C  
ATOM   1916  CD  GLU   255      -6.231  15.175 -59.181  1.00 59.17           C  
ATOM   1917  OE1 GLU   255      -7.166  15.900 -58.772  1.00 63.37           O  
ATOM   1918  OE2 GLU   255      -6.413  14.027 -59.644  1.00 56.91           O  
ATOM   1919  N   ASN   256      -2.922  19.684 -56.854  1.00 61.73           N  
ATOM   1920  CA  ASN   256      -3.090  21.078 -56.459  1.00 62.80           C  
ATOM   1921  C   ASN   256      -1.860  21.604 -55.724  1.00 61.17           C  
ATOM   1922  CB  ASN   256      -4.338  21.244 -55.589  1.00 54.88           C  
ATOM   1923  O   ASN   256      -1.779  21.516 -54.498  1.00 56.49           O  
ATOM   1924  CG  ASN   256      -5.580  21.550 -56.403  1.00 52.38           C  
ATOM   1925  ND2 ASN   256      -6.540  20.632 -56.388  1.00 51.82           N  
ATOM   1926  OD1 ASN   256      -5.676  22.601 -57.041  1.00 51.98           O  
ATOM   1927  N   PRO   257      -0.764  22.177 -56.283  1.00 62.28           N  
ATOM   1928  CA  PRO   257       0.584  22.460 -55.783  1.00 61.59           C  
ATOM   1929  C   PRO   257       0.590  23.490 -54.655  1.00 61.30           C  
ATOM   1930  CB  PRO   257       1.312  22.999 -57.017  1.00 58.29           C  
ATOM   1931  O   PRO   257       1.533  23.534 -53.860  1.00 59.29           O  
ATOM   1932  CG  PRO   257       0.238  23.196 -58.038  1.00 56.72           C  
ATOM   1933  CD  PRO   257      -1.013  22.522 -57.551  1.00 56.18           C  
ATOM   1934  N   ASN   258      -0.456  24.323 -54.395  1.00 63.48           N  
ATOM   1935  CA  ASN   258      -0.511  25.335 -53.345  1.00 63.82           C  
ATOM   1936  C   ASN   258      -0.912  24.728 -52.003  1.00 62.57           C  
ATOM   1937  CB  ASN   258      -1.477  26.457 -53.731  1.00 58.14           C  
ATOM   1938  O   ASN   258      -0.630  25.301 -50.950  1.00 58.99           O  
ATOM   1939  CG  ASN   258      -0.879  27.424 -54.733  1.00 55.60           C  
ATOM   1940  ND2 ASN   258      -1.737  28.147 -55.444  1.00 53.28           N  
ATOM   1941  OD1 ASN   258       0.343  27.520 -54.868  1.00 53.99           O  
ATOM   1942  N   LEU   259      -1.439  23.536 -51.840  1.00 60.41           N  
ATOM   1943  CA  LEU   259      -1.806  22.729 -50.681  1.00 61.71           C  
ATOM   1944  C   LEU   259      -0.627  21.884 -50.212  1.00 60.11           C  
ATOM   1945  CB  LEU   259      -2.997  21.826 -51.012  1.00 56.73           C  
ATOM   1946  O   LEU   259      -0.579  21.466 -49.052  1.00 57.98           O  
ATOM   1947  CG  LEU   259      -4.363  22.294 -50.507  1.00 55.81           C  
ATOM   1948  CD1 LEU   259      -5.452  21.930 -51.511  1.00 51.00           C  
ATOM   1949  CD2 LEU   259      -4.665  21.687 -49.141  1.00 51.78           C  
ATOM   1950  N   ASN   260       0.429  21.937 -51.097  1.00 58.57           N  
ATOM   1951  CA  ASN   260       1.612  21.117 -50.856  1.00 59.49           C  
ATOM   1952  C   ASN   260       2.176  21.345 -49.457  1.00 58.60           C  
ATOM   1953  CB  ASN   260       2.683  21.396 -51.913  1.00 55.70           C  
ATOM   1954  O   ASN   260       2.444  20.389 -48.727  1.00 57.80           O  
ATOM   1955  CG  ASN   260       2.520  20.536 -53.151  1.00 54.17           C  
ATOM   1956  ND2 ASN   260       3.327  20.805 -54.170  1.00 51.29           N  
ATOM   1957  OD1 ASN   260       1.675  19.638 -53.191  1.00 52.97           O  
ATOM   1958  N   HIS   261       2.133  22.728 -49.061  1.00 65.57           N  
ATOM   1959  CA  HIS   261       2.818  23.010 -47.804  1.00 65.74           C  
ATOM   1960  C   HIS   261       2.046  22.444 -46.617  1.00 65.45           C  
ATOM   1961  CB  HIS   261       3.019  24.516 -47.629  1.00 62.18           C  
ATOM   1962  O   HIS   261       2.640  21.878 -45.697  1.00 64.28           O  
ATOM   1963  CG  HIS   261       4.031  24.869 -46.587  1.00 59.34           C  
ATOM   1964  CD2 HIS   261       4.990  25.825 -46.566  1.00 57.01           C  
ATOM   1965  ND1 HIS   261       4.131  24.196 -45.388  1.00 62.24           N  
ATOM   1966  CE1 HIS   261       5.110  24.725 -44.673  1.00 55.71           C  
ATOM   1967  NE2 HIS   261       5.647  25.715 -45.365  1.00 52.95           N  
ATOM   1968  N   VAL   262       0.766  22.623 -46.482  1.00 62.78           N  
ATOM   1969  CA  VAL   262      -0.067  22.123 -45.394  1.00 62.16           C  
ATOM   1970  C   VAL   262      -0.079  20.596 -45.410  1.00 62.12           C  
ATOM   1971  CB  VAL   262      -1.510  22.668 -45.488  1.00 59.31           C  
ATOM   1972  O   VAL   262       0.023  19.957 -44.361  1.00 60.77           O  
ATOM   1973  CG1 VAL   262      -2.391  22.055 -44.401  1.00 51.31           C  
ATOM   1974  CG2 VAL   262      -1.512  24.192 -45.385  1.00 53.43           C  
ATOM   1975  N   LEU   263      -0.082  20.004 -46.594  1.00 57.90           N  
ATOM   1976  CA  LEU   263      -0.118  18.550 -46.713  1.00 57.69           C  
ATOM   1977  C   LEU   263       1.248  17.945 -46.408  1.00 57.63           C  
ATOM   1978  CB  LEU   263      -0.569  18.138 -48.117  1.00 55.52           C  
ATOM   1979  O   LEU   263       1.338  16.891 -45.774  1.00 57.26           O  
ATOM   1980  CG  LEU   263      -2.045  18.363 -48.449  1.00 54.58           C  
ATOM   1981  CD1 LEU   263      -2.305  18.083 -49.925  1.00 50.57           C  
ATOM   1982  CD2 LEU   263      -2.930  17.488 -47.568  1.00 51.62           C  
ATOM   1983  N   GLU   264       2.353  18.768 -46.908  1.00 65.27           N  
ATOM   1984  CA  GLU   264       3.694  18.376 -46.485  1.00 65.33           C  
ATOM   1985  C   GLU   264       3.795  18.311 -44.964  1.00 65.42           C  
ATOM   1986  CB  GLU   264       4.738  19.347 -47.041  1.00 62.83           C  
ATOM   1987  O   GLU   264       4.311  17.337 -44.411  1.00 64.99           O  
ATOM   1988  CG  GLU   264       6.141  18.762 -47.119  1.00 60.40           C  
ATOM   1989  CD  GLU   264       7.125  19.659 -47.854  1.00 59.64           C  
ATOM   1990  OE1 GLU   264       6.770  20.817 -48.172  1.00 62.64           O  
ATOM   1991  OE2 GLU   264       8.260  19.200 -48.114  1.00 58.66           O  
ATOM   1992  N   GLN   265       3.182  19.393 -44.306  1.00 68.93           N  
ATOM   1993  CA  GLN   265       3.172  19.396 -42.847  1.00 68.84           C  
ATOM   1994  C   GLN   265       2.314  18.259 -42.300  1.00 68.19           C  
ATOM   1995  CB  GLN   265       2.665  20.738 -42.316  1.00 66.34           C  
ATOM   1996  O   GLN   265       2.715  17.568 -41.361  1.00 67.74           O  
ATOM   1997  CG  GLN   265       3.654  21.882 -42.494  1.00 63.16           C  
ATOM   1998  CD  GLN   265       3.146  23.191 -41.919  1.00 62.65           C  
ATOM   1999  NE2 GLN   265       4.055  24.137 -41.704  1.00 60.54           N  
ATOM   2000  OE1 GLN   265       1.947  23.352 -41.670  1.00 66.78           O  
ATOM   2001  N   LEU   266       1.162  18.039 -42.956  1.00 61.04           N  
ATOM   2002  CA  LEU   266       0.243  16.997 -42.511  1.00 61.65           C  
ATOM   2003  C   LEU   266       0.808  15.612 -42.805  1.00 59.84           C  
ATOM   2004  CB  LEU   266      -1.121  17.160 -43.188  1.00 59.06           C  
ATOM   2005  O   LEU   266       0.663  14.693 -41.995  1.00 59.38           O  
ATOM   2006  CG  LEU   266      -2.345  17.087 -42.274  1.00 56.72           C  
ATOM   2007  CD1 LEU   266      -3.192  18.346 -42.421  1.00 51.79           C  
ATOM   2008  CD2 LEU   266      -3.170  15.842 -42.582  1.00 53.11           C  
ATOM   2009  N   ARG   267       1.432  15.362 -43.956  1.00 62.29           N  
ATOM   2010  CA  ARG   267       2.190  14.155 -44.270  1.00 62.18           C  
ATOM   2011  C   ARG   267       3.263  13.893 -43.218  1.00 62.55           C  
ATOM   2012  CB  ARG   267       2.831  14.268 -45.655  1.00 60.36           C  
ATOM   2013  O   ARG   267       3.325  12.803 -42.646  1.00 63.13           O  
ATOM   2014  CG  ARG   267       3.542  13.003 -46.109  1.00 59.09           C  
ATOM   2015  CD  ARG   267       4.112  13.150 -47.514  1.00 58.70           C  
ATOM   2016  NE  ARG   267       5.037  12.067 -47.836  1.00 53.70           N  
ATOM   2017  NH1 ARG   267       5.209  12.604 -50.076  1.00 48.07           N  
ATOM   2018  NH2 ARG   267       6.371  10.819 -49.228  1.00 44.16           N  
ATOM   2019  CZ  ARG   267       5.537  11.833 -49.046  1.00 58.02           C  
ATOM   2020  N   THR   268       4.130  15.007 -42.955  1.00 70.49           N  
ATOM   2021  CA  THR   268       5.172  14.889 -41.941  1.00 70.38           C  
ATOM   2022  C   THR   268       4.587  14.396 -40.620  1.00 69.89           C  
ATOM   2023  CB  THR   268       5.889  16.233 -41.718  1.00 68.21           C  
ATOM   2024  O   THR   268       5.129  13.479 -40.000  1.00 69.17           O  
ATOM   2025  CG2 THR   268       7.033  16.087 -40.719  1.00 65.97           C  
ATOM   2026  OG1 THR   268       6.417  16.699 -42.966  1.00 66.51           O  
ATOM   2027  N   VAL   269       3.427  14.966 -40.346  1.00 67.69           N  
ATOM   2028  CA  VAL   269       2.799  14.570 -39.090  1.00 67.40           C  
ATOM   2029  C   VAL   269       2.249  13.151 -39.211  1.00 65.55           C  
ATOM   2030  CB  VAL   269       1.670  15.546 -38.687  1.00 65.31           C  
ATOM   2031  O   VAL   269       2.426  12.330 -38.307  1.00 64.84           O  
ATOM   2032  CG1 VAL   269       0.901  15.013 -37.480  1.00 59.15           C  
ATOM   2033  CG2 VAL   269       2.243  16.931 -38.392  1.00 60.18           C  
ATOM   2034  N   SER   270       1.650  12.774 -40.345  1.00 61.15           N  
ATOM   2035  CA  SER   270       1.090  11.448 -40.582  1.00 62.33           C  
ATOM   2036  C   SER   270       2.185  10.387 -40.632  1.00 60.80           C  
ATOM   2037  CB  SER   270       0.290  11.428 -41.884  1.00 58.88           C  
ATOM   2038  O   SER   270       2.024   9.295 -40.081  1.00 60.94           O  
ATOM   2039  OG  SER   270      -0.840  10.580 -41.768  1.00 55.54           O  
ATOM   2040  N   ASP   271       3.297  10.656 -41.365  1.00 65.42           N  
ATOM   2041  CA  ASP   271       4.449   9.763 -41.449  1.00 66.03           C  
ATOM   2042  C   ASP   271       5.041   9.498 -40.067  1.00 65.68           C  
ATOM   2043  CB  ASP   271       5.516  10.350 -42.375  1.00 63.92           C  
ATOM   2044  O   ASP   271       5.192   8.344 -39.661  1.00 65.80           O  
ATOM   2045  CG  ASP   271       5.102  10.344 -43.836  1.00 62.68           C  
ATOM   2046  OD1 ASP   271       4.219   9.545 -44.217  1.00 67.39           O  
ATOM   2047  OD2 ASP   271       5.666  11.143 -44.615  1.00 68.40           O  
ATOM   2048  N   VAL   272       5.154  10.607 -39.251  1.00 71.27           N  
ATOM   2049  CA  VAL   272       5.669  10.478 -37.892  1.00 71.15           C  
ATOM   2050  C   VAL   272       4.715   9.629 -37.056  1.00 69.12           C  
ATOM   2051  CB  VAL   272       5.874  11.859 -37.230  1.00 68.38           C  
ATOM   2052  O   VAL   272       5.149   8.748 -36.311  1.00 67.60           O  
ATOM   2053  CG1 VAL   272       6.192  11.703 -35.744  1.00 64.19           C  
ATOM   2054  CG2 VAL   272       6.985  12.631 -37.940  1.00 64.80           C  
ATOM   2055  N   LEU   273       3.438   9.822 -37.305  1.00 63.41           N  
ATOM   2056  CA  LEU   273       2.453   9.059 -36.545  1.00 64.34           C  
ATOM   2057  C   LEU   273       2.411   7.608 -37.013  1.00 61.78           C  
ATOM   2058  CB  LEU   273       1.065   9.691 -36.680  1.00 60.85           C  
ATOM   2059  O   LEU   273       2.298   6.691 -36.197  1.00 61.45           O  
ATOM   2060  CG  LEU   273       0.834  10.990 -35.906  1.00 57.15           C  
ATOM   2061  CD1 LEU   273      -0.522  11.588 -36.266  1.00 54.02           C  
ATOM   2062  CD2 LEU   273       0.932  10.742 -34.404  1.00 55.76           C  
ATOM   2063  N   ASN   274       2.464   7.393 -38.327  1.00 61.37           N  
ATOM   2064  CA  ASN   274       2.486   6.058 -38.915  1.00 63.17           C  
ATOM   2065  C   ASN   274       3.774   5.314 -38.570  1.00 61.51           C  
ATOM   2066  CB  ASN   274       2.309   6.136 -40.433  1.00 59.21           C  
ATOM   2067  O   ASN   274       3.742   4.125 -38.250  1.00 62.38           O  
ATOM   2068  CG  ASN   274       1.982   4.792 -41.053  1.00 56.48           C  
ATOM   2069  ND2 ASN   274       2.725   4.420 -42.089  1.00 54.71           N  
ATOM   2070  OD1 ASN   274       1.068   4.094 -40.605  1.00 56.30           O  
ATOM   2071  N   GLU   275       5.065   6.044 -38.749  1.00 68.18           N  
ATOM   2072  CA  GLU   275       6.343   5.479 -38.327  1.00 69.31           C  
ATOM   2073  C   GLU   275       6.306   5.064 -36.859  1.00 66.15           C  
ATOM   2074  CB  GLU   275       7.477   6.480 -38.563  1.00 65.42           C  
ATOM   2075  O   GLU   275       6.834   4.013 -36.492  1.00 64.74           O  
ATOM   2076  CG  GLU   275       8.056   6.435 -39.970  1.00 61.72           C  
ATOM   2077  CD  GLU   275       9.150   7.464 -40.202  1.00 61.22           C  
ATOM   2078  OE1 GLU   275       9.538   8.165 -39.240  1.00 66.10           O  
ATOM   2079  OE2 GLU   275       9.623   7.571 -41.356  1.00 62.55           O  
ATOM   2080  N   ARG   276       5.533   5.844 -36.096  1.00 64.87           N  
ATOM   2081  CA  ARG   276       5.560   5.686 -34.646  1.00 66.68           C  
ATOM   2082  C   ARG   276       4.308   4.969 -34.151  1.00 63.26           C  
ATOM   2083  CB  ARG   276       5.692   7.046 -33.958  1.00 61.36           C  
ATOM   2084  O   ARG   276       4.013   4.979 -32.954  1.00 61.76           O  
ATOM   2085  CG  ARG   276       6.994   7.768 -34.266  1.00 58.94           C  
ATOM   2086  CD  ARG   276       8.189   7.073 -33.629  1.00 59.43           C  
ATOM   2087  NE  ARG   276       9.424   7.823 -33.839  1.00 54.63           N  
ATOM   2088  NH1 ARG   276      10.770   6.324 -32.707  1.00 47.22           N  
ATOM   2089  NH2 ARG   276      11.680   8.208 -33.646  1.00 43.20           N  
ATOM   2090  CZ  ARG   276      10.622   7.450 -33.397  1.00 58.38           C  
ATOM   2091  N   LYS   277       3.512   4.427 -35.140  1.00 60.18           N  
ATOM   2092  CA  LYS   277       2.256   3.777 -34.778  1.00 62.69           C  
ATOM   2093  C   LYS   277       2.482   2.683 -33.739  1.00 59.17           C  
ATOM   2094  CB  LYS   277       1.578   3.191 -36.017  1.00 57.50           C  
ATOM   2095  O   LYS   277       1.672   2.510 -32.826  1.00 58.35           O  
ATOM   2096  CG  LYS   277       2.339   2.034 -36.649  1.00 55.36           C  
ATOM   2097  CD  LYS   277       1.650   1.536 -37.913  1.00 55.23           C  
ATOM   2098  CE  LYS   277       2.444   0.423 -38.583  1.00 55.25           C  
ATOM   2099  NZ  LYS   277       1.798  -0.035 -39.849  1.00 51.81           N  
ATOM   2100  N   GLN   278       3.682   1.842 -34.061  1.00 63.95           N  
ATOM   2101  CA  GLN   278       4.032   0.809 -33.092  1.00 66.22           C  
ATOM   2102  C   GLN   278       4.406   1.421 -31.745  1.00 62.49           C  
ATOM   2103  CB  GLN   278       5.184  -0.050 -33.616  1.00 60.64           C  
ATOM   2104  O   GLN   278       3.882   1.014 -30.706  1.00 61.33           O  
ATOM   2105  CG  GLN   278       5.486  -1.268 -32.752  1.00 57.54           C  
ATOM   2106  CD  GLN   278       4.300  -2.206 -32.626  1.00 57.65           C  
ATOM   2107  NE2 GLN   278       4.089  -2.737 -31.426  1.00 52.49           N  
ATOM   2108  OE1 GLN   278       3.579  -2.451 -33.598  1.00 62.25           O  
ATOM   2109  N   ASP   279       5.179   2.603 -31.783  1.00 64.20           N  
ATOM   2110  CA  ASP   279       5.495   3.340 -30.564  1.00 65.73           C  
ATOM   2111  C   ASP   279       4.223   3.791 -29.849  1.00 62.53           C  
ATOM   2112  CB  ASP   279       6.376   4.550 -30.882  1.00 60.60           C  
ATOM   2113  O   ASP   279       4.119   3.680 -28.626  1.00 61.02           O  
ATOM   2114  CG  ASP   279       7.686   4.171 -31.548  1.00 57.24           C  
ATOM   2115  OD1 ASP   279       8.135   3.014 -31.397  1.00 57.46           O  
ATOM   2116  OD2 ASP   279       8.277   5.037 -32.229  1.00 64.12           O  
ATOM   2117  N   LEU   280       3.248   4.240 -30.652  1.00 58.17           N  
ATOM   2118  CA  LEU   280       1.974   4.667 -30.085  1.00 60.27           C  
ATOM   2119  C   LEU   280       1.214   3.481 -29.501  1.00 57.67           C  
ATOM   2120  CB  LEU   280       1.120   5.362 -31.149  1.00 56.42           C  
ATOM   2121  O   LEU   280       0.644   3.578 -28.412  1.00 57.91           O  
ATOM   2122  CG  LEU   280       1.354   6.862 -31.332  1.00 54.32           C  
ATOM   2123  CD1 LEU   280       0.874   7.309 -32.709  1.00 50.92           C  
ATOM   2124  CD2 LEU   280       0.650   7.651 -30.233  1.00 51.99           C  
ATOM   2125  N   ALA   281       1.220   2.303 -30.272  1.00 63.79           N  
ATOM   2126  CA  ALA   281       0.587   1.085 -29.773  1.00 65.14           C  
ATOM   2127  C   ALA   281       1.273   0.593 -28.501  1.00 62.54           C  
ATOM   2128  CB  ALA   281       0.611  -0.004 -30.842  1.00 61.74           C  
ATOM   2129  O   ALA   281       0.605   0.243 -27.525  1.00 62.31           O  
ATOM   2130  N   ASP   282       2.611   0.708 -28.553  1.00 67.57           N  
ATOM   2131  CA  ASP   282       3.416   0.299 -27.406  1.00 68.02           C  
ATOM   2132  C   ASP   282       3.181   1.222 -26.213  1.00 64.73           C  
ATOM   2133  CB  ASP   282       4.901   0.279 -27.772  1.00 64.60           C  
ATOM   2134  O   ASP   282       2.955   0.755 -25.095  1.00 62.80           O  
ATOM   2135  CG  ASP   282       5.255  -0.822 -28.756  1.00 61.70           C  
ATOM   2136  OD1 ASP   282       4.468  -1.781 -28.907  1.00 63.43           O  
ATOM   2137  OD2 ASP   282       6.333  -0.732 -29.383  1.00 68.46           O  
ATOM   2138  N   ILE   283       3.067   2.530 -26.491  1.00 63.58           N  
ATOM   2139  CA  ILE   283       2.750   3.514 -25.462  1.00 63.65           C  
ATOM   2140  C   ILE   283       1.376   3.215 -24.868  1.00 61.67           C  
ATOM   2141  CB  ILE   283       2.789   4.952 -26.025  1.00 60.36           C  
ATOM   2142  O   ILE   283       1.211   3.200 -23.646  1.00 60.30           O  
ATOM   2143  CG1 ILE   283       4.238   5.395 -26.260  1.00 53.14           C  
ATOM   2144  CG2 ILE   283       2.067   5.921 -25.084  1.00 54.78           C  
ATOM   2145  CD1 ILE   283       4.374   6.623 -27.149  1.00 55.28           C  
ATOM   2146  N   LEU   284       0.388   2.922 -25.734  1.00 59.21           N  
ATOM   2147  CA  LEU   284      -0.965   2.672 -25.250  1.00 59.67           C  
ATOM   2148  C   LEU   284      -1.033   1.354 -24.485  1.00 58.23           C  
ATOM   2149  CB  LEU   284      -1.956   2.651 -26.416  1.00 57.01           C  
ATOM   2150  O   LEU   284      -1.705   1.264 -23.455  1.00 58.06           O  
ATOM   2151  CG  LEU   284      -2.278   4.002 -27.056  1.00 55.03           C  
ATOM   2152  CD1 LEU   284      -3.115   3.805 -28.316  1.00 52.99           C  
ATOM   2153  CD2 LEU   284      -3.002   4.906 -26.064  1.00 55.13           C  
ATOM   2154  N   THR   285      -0.298   0.381 -25.013  1.00 65.40           N  
ATOM   2155  CA  THR   285      -0.226  -0.911 -24.341  1.00 66.15           C  
ATOM   2156  C   THR   285       0.444  -0.775 -22.977  1.00 62.95           C  
ATOM   2157  CB  THR   285       0.541  -1.941 -25.191  1.00 63.45           C  
ATOM   2158  O   THR   285      -0.055  -1.298 -21.979  1.00 61.96           O  
ATOM   2159  CG2 THR   285       0.640  -3.283 -24.474  1.00 58.96           C  
ATOM   2160  OG1 THR   285      -0.142  -2.127 -26.437  1.00 58.12           O  
ATOM   2161  N   VAL   286       1.586   0.010 -22.953  1.00 63.47           N  
ATOM   2162  CA  VAL   286       2.321   0.257 -21.717  1.00 63.89           C  
ATOM   2163  C   VAL   286       1.478   1.115 -20.776  1.00 61.31           C  
ATOM   2164  CB  VAL   286       3.678   0.944 -21.992  1.00 60.44           C  
ATOM   2165  O   VAL   286       1.368   0.815 -19.585  1.00 60.01           O  
ATOM   2166  CG1 VAL   286       4.347   1.360 -20.684  1.00 53.14           C  
ATOM   2167  CG2 VAL   286       4.592   0.017 -22.792  1.00 55.27           C  
ATOM   2168  N   ALA   287       0.789   2.081 -21.383  1.00 60.38           N  
ATOM   2169  CA  ALA   287      -0.119   2.907 -20.590  1.00 61.14           C  
ATOM   2170  C   ALA   287      -1.241   2.065 -19.989  1.00 59.61           C  
ATOM   2171  CB  ALA   287      -0.699   4.031 -21.445  1.00 58.09           C  
ATOM   2172  O   ALA   287      -1.561   2.201 -18.806  1.00 59.29           O  
ATOM   2173  N   GLY   288      -1.796   1.110 -20.813  1.00 61.57           N  
ATOM   2174  CA  GLY   288      -2.849   0.227 -20.334  1.00 62.23           C  
ATOM   2175  C   GLY   288      -2.411  -0.651 -19.177  1.00 60.37           C  
ATOM   2176  O   GLY   288      -3.094  -0.724 -18.154  1.00 60.03           O  
ATOM   2177  N   LYS   289      -1.212  -1.209 -19.383  1.00 64.42           N  
ATOM   2178  CA  LYS   289      -0.621  -2.019 -18.322  1.00 64.32           C  
ATOM   2179  C   LYS   289      -0.316  -1.173 -17.089  1.00 61.22           C  
ATOM   2180  CB  LYS   289       0.654  -2.704 -18.816  1.00 61.53           C  
ATOM   2181  O   LYS   289      -0.584  -1.592 -15.961  1.00 59.85           O  
ATOM   2182  CG  LYS   289       0.408  -3.822 -19.819  1.00 59.40           C  
ATOM   2183  CD  LYS   289       1.716  -4.405 -20.338  1.00 58.47           C  
ATOM   2184  CE  LYS   289       1.471  -5.495 -21.373  1.00 63.17           C  
ATOM   2185  NZ  LYS   289       2.750  -6.026 -21.932  1.00 58.97           N  
ATOM   2186  N   PHE   290       0.156  -0.024 -17.407  1.00 60.43           N  
ATOM   2187  CA  PHE   290       0.454   0.919 -16.336  1.00 61.03           C  
ATOM   2188  C   PHE   290      -0.808   1.268 -15.556  1.00 59.08           C  
ATOM   2189  CB  PHE   290       1.091   2.193 -16.901  1.00 56.98           C  
ATOM   2190  O   PHE   290      -0.816   1.220 -14.324  1.00 57.61           O  
ATOM   2191  CG  PHE   290       1.357   3.250 -15.863  1.00 54.51           C  
ATOM   2192  CD1 PHE   290       2.450   3.150 -15.012  1.00 51.42           C  
ATOM   2193  CD2 PHE   290       0.511   4.345 -15.739  1.00 52.58           C  
ATOM   2194  CE1 PHE   290       2.698   4.127 -14.051  1.00 51.79           C  
ATOM   2195  CE2 PHE   290       0.753   5.326 -14.781  1.00 47.24           C  
ATOM   2196  CZ  PHE   290       1.846   5.215 -13.938  1.00 54.36           C  
ATOM   2197  N   ILE   291      -1.922   1.673 -16.221  1.00 57.56           N  
ATOM   2198  CA  ILE   291      -3.175   2.065 -15.584  1.00 57.42           C  
ATOM   2199  C   ILE   291      -3.757   0.881 -14.817  1.00 56.40           C  
ATOM   2200  CB  ILE   291      -4.196   2.587 -16.620  1.00 54.62           C  
ATOM   2201  O   ILE   291      -4.212   1.032 -13.681  1.00 55.54           O  
ATOM   2202  CG1 ILE   291      -3.777   3.970 -17.134  1.00 48.23           C  
ATOM   2203  CG2 ILE   291      -5.603   2.631 -16.016  1.00 49.34           C  
ATOM   2204  CD1 ILE   291      -4.508   4.409 -18.395  1.00 50.07           C  
ATOM   2205  N   THR   292      -3.690  -0.354 -15.446  1.00 62.17           N  
ATOM   2206  CA  THR   292      -4.157  -1.553 -14.759  1.00 62.45           C  
ATOM   2207  C   THR   292      -3.325  -1.818 -13.507  1.00 59.54           C  
ATOM   2208  CB  THR   292      -4.103  -2.783 -15.684  1.00 59.23           C  
ATOM   2209  O   THR   292      -3.874  -1.996 -12.418  1.00 58.19           O  
ATOM   2210  CG2 THR   292      -4.715  -4.006 -15.009  1.00 53.48           C  
ATOM   2211  OG1 THR   292      -4.828  -2.502 -16.887  1.00 52.77           O  
ATOM   2212  N   SER   293      -1.993  -1.754 -13.649  1.00 57.18           N  
ATOM   2213  CA  SER   293      -1.092  -1.925 -12.513  1.00 57.92           C  
ATOM   2214  C   SER   293      -1.311  -0.838 -11.466  1.00 55.61           C  
ATOM   2215  CB  SER   293       0.365  -1.910 -12.978  1.00 54.97           C  
ATOM   2216  O   SER   293      -1.266  -1.109 -10.264  1.00 54.42           O  
ATOM   2217  OG  SER   293       0.635  -3.018 -13.819  1.00 53.84           O  
ATOM   2218  N   LEU   294      -1.576   0.320 -12.000  1.00 56.90           N  
ATOM   2219  CA  LEU   294      -1.940   1.406 -11.097  1.00 57.64           C  
ATOM   2220  C   LEU   294      -3.254   1.103 -10.385  1.00 56.07           C  
ATOM   2221  CB  LEU   294      -2.055   2.726 -11.865  1.00 54.59           C  
ATOM   2222  O   LEU   294      -3.368   1.300  -9.173  1.00 55.37           O  
ATOM   2223  CG  LEU   294      -2.123   3.998 -11.019  1.00 53.06           C  
ATOM   2224  CD1 LEU   294      -0.728   4.400 -10.552  1.00 48.87           C  
ATOM   2225  CD2 LEU   294      -2.776   5.129 -11.805  1.00 50.05           C  
ATOM   2226  N   ALA   295      -4.218   0.654 -11.144  1.00 58.06           N  
ATOM   2227  CA  ALA   295      -5.532   0.360 -10.577  1.00 57.65           C  
ATOM   2228  C   ALA   295      -5.452  -0.788  -9.575  1.00 56.60           C  
ATOM   2229  CB  ALA   295      -6.528   0.028 -11.685  1.00 54.81           C  
ATOM   2230  O   ALA   295      -5.993  -0.695  -8.471  1.00 55.33           O  
ATOM   2231  N   GLU   296      -4.697  -1.811  -9.992  1.00 56.91           N  
ATOM   2232  CA  GLU   296      -4.441  -2.939  -9.102  1.00 57.54           C  
ATOM   2233  C   GLU   296      -3.659  -2.501  -7.867  1.00 55.06           C  
ATOM   2234  CB  GLU   296      -3.682  -4.045  -9.839  1.00 54.07           C  
ATOM   2235  O   GLU   296      -4.020  -2.849  -6.741  1.00 53.76           O  
ATOM   2236  CG  GLU   296      -4.567  -4.916 -10.720  1.00 52.43           C  
ATOM   2237  CD  GLU   296      -3.788  -5.951 -11.516  1.00 53.31           C  
ATOM   2238  OE1 GLU   296      -2.540  -5.981 -11.416  1.00 56.15           O  
ATOM   2239  OE2 GLU   296      -4.430  -6.737 -12.247  1.00 53.59           O  
ATOM   2240  N   ALA   297      -2.624  -1.756  -8.145  1.00 53.49           N  
ATOM   2241  CA  ALA   297      -1.875  -1.110  -7.069  1.00 54.02           C  
ATOM   2242  C   ALA   297      -2.795  -0.267  -6.191  1.00 52.68           C  
ATOM   2243  CB  ALA   297      -0.756  -0.246  -7.645  1.00 50.99           C  
ATOM   2244  O   ALA   297      -2.705  -0.314  -4.962  1.00 51.30           O  
ATOM   2245  N   LEU   298      -3.628   0.574  -6.852  1.00 51.53           N  
ATOM   2246  CA  LEU   298      -4.540   1.470  -6.149  1.00 51.07           C  
ATOM   2247  C   LEU   298      -5.672   0.688  -5.492  1.00 50.62           C  
ATOM   2248  CB  LEU   298      -5.115   2.512  -7.112  1.00 48.51           C  
ATOM   2249  O   LEU   298      -6.165   1.076  -4.430  1.00 49.35           O  
ATOM   2250  CG  LEU   298      -4.148   3.592  -7.599  1.00 46.39           C  
ATOM   2251  CD1 LEU   298      -4.804   4.442  -8.683  1.00 43.12           C  
ATOM   2252  CD2 LEU   298      -3.688   4.463  -6.435  1.00 45.19           C  
ATOM   2253  N   ALA   299      -6.073  -0.393  -6.254  1.00 49.93           N  
ATOM   2254  CA  ALA   299      -7.166  -1.212  -5.737  1.00 49.82           C  
ATOM   2255  C   ALA   299      -6.706  -2.058  -4.553  1.00 48.91           C  
ATOM   2256  CB  ALA   299      -7.728  -2.107  -6.839  1.00 46.14           C  
ATOM   2257  O   ALA   299      -7.508  -2.411  -3.685  1.00 47.46           O  
ATOM   2258  N   SER   300      -5.392  -2.464  -4.545  1.00 44.91           N  
ATOM   2259  CA  SER   300      -4.770  -3.283  -3.510  1.00 44.88           C  
ATOM   2260  C   SER   300      -4.486  -2.466  -2.254  1.00 44.36           C  
ATOM   2261  CB  SER   300      -3.473  -3.907  -4.027  1.00 41.50           C  
ATOM   2262  O   SER   300      -4.000  -3.001  -1.256  1.00 42.81           O  
ATOM   2263  OG  SER   300      -2.705  -2.953  -4.739  1.00 39.13           O  
ATOM   2264  N   GLY   301      -5.162  -1.195  -2.291  1.00 42.27           N  
ATOM   2265  CA  GLY   301      -5.259  -0.420  -1.064  1.00 42.71           C  
ATOM   2266  C   GLY   301      -4.405   0.834  -1.081  1.00 42.10           C  
ATOM   2267  O   GLY   301      -3.581   1.018  -1.980  1.00 40.02           O  
ATOM   2268  N   PRO   302      -4.690   2.068  -0.441  1.00 44.35           N  
ATOM   2269  CA  PRO   302      -4.031   3.372  -0.542  1.00 43.02           C  
ATOM   2270  C   PRO   302      -2.511   3.276  -0.422  1.00 44.22           C  
ATOM   2271  CB  PRO   302      -4.622   4.158   0.631  1.00 40.62           C  
ATOM   2272  O   PRO   302      -1.822   4.300  -0.428  1.00 42.31           O  
ATOM   2273  CG  PRO   302      -4.915   3.127   1.673  1.00 38.26           C  
ATOM   2274  CD  PRO   302      -5.291   1.847   0.984  1.00 42.10           C  
ATOM   2275  N   TYR   303      -1.939   2.035  -0.273  1.00 39.89           N  
ATOM   2276  CA  TYR   303      -0.501   2.004  -0.035  1.00 40.70           C  
ATOM   2277  C   TYR   303       0.238   1.423  -1.235  1.00 39.87           C  
ATOM   2278  CB  TYR   303      -0.180   1.188   1.220  1.00 36.02           C  
ATOM   2279  O   TYR   303       0.412   0.206  -1.335  1.00 37.64           O  
ATOM   2280  CG  TYR   303      -0.807   1.738   2.478  1.00 33.75           C  
ATOM   2281  CD1 TYR   303      -0.306   2.888   3.084  1.00 30.98           C  
ATOM   2282  CD2 TYR   303      -1.901   1.109   3.064  1.00 33.41           C  
ATOM   2283  CE1 TYR   303      -0.880   3.397   4.245  1.00 34.25           C  
ATOM   2284  CE2 TYR   303      -2.482   1.610   4.224  1.00 36.21           C  
ATOM   2285  OH  TYR   303      -2.537   3.253   5.955  1.00 28.01           O  
ATOM   2286  CZ  TYR   303      -1.966   2.753   4.806  1.00 30.89           C  
ATOM   2287  N   PHE   304       0.115   1.892  -2.465  1.00 38.73           N  
ATOM   2288  CA  PHE   304       1.059   1.613  -3.541  1.00 41.36           C  
ATOM   2289  C   PHE   304       2.132   2.693  -3.612  1.00 39.12           C  
ATOM   2290  CB  PHE   304       0.330   1.508  -4.884  1.00 36.64           C  
ATOM   2291  O   PHE   304       1.830   3.884  -3.515  1.00 38.09           O  
ATOM   2292  CG  PHE   304       0.412   2.758  -5.719  1.00 35.73           C  
ATOM   2293  CD1 PHE   304      -0.564   3.742  -5.619  1.00 34.67           C  
ATOM   2294  CD2 PHE   304       1.465   2.948  -6.604  1.00 36.36           C  
ATOM   2295  CE1 PHE   304      -0.490   4.900  -6.391  1.00 35.19           C  
ATOM   2296  CE2 PHE   304       1.545   4.102  -7.378  1.00 36.85           C  
ATOM   2297  CZ  PHE   304       0.566   5.076  -7.270  1.00 33.48           C  
ATOM   2298  N   LYS   305       3.259   2.480  -3.051  1.00 39.50           N  
ATOM   2299  CA  LYS   305       4.426   3.165  -3.601  1.00 40.65           C  
ATOM   2300  C   LYS   305       4.663   2.766  -5.055  1.00 39.55           C  
ATOM   2301  CB  LYS   305       5.670   2.862  -2.765  1.00 36.93           C  
ATOM   2302  O   LYS   305       5.057   1.633  -5.337  1.00 37.68           O  
ATOM   2303  CG  LYS   305       6.287   4.088  -2.107  1.00 35.28           C  
ATOM   2304  CD  LYS   305       7.510   3.721  -1.277  1.00 40.16           C  
ATOM   2305  CE  LYS   305       8.102   4.939  -0.583  1.00 33.50           C  
ATOM   2306  NZ  LYS   305       9.278   4.578   0.264  1.00 34.28           N  
ATOM   2307  N   VAL   306       3.921   3.422  -5.988  1.00 41.25           N  
ATOM   2308  CA  VAL   306       4.471   3.516  -7.337  1.00 40.95           C  
ATOM   2309  C   VAL   306       5.941   3.922  -7.269  1.00 41.42           C  
ATOM   2310  CB  VAL   306       3.679   4.520  -8.203  1.00 39.45           C  
ATOM   2311  O   VAL   306       6.263   5.044  -6.871  1.00 40.14           O  
ATOM   2312  CG1 VAL   306       4.198   4.521  -9.640  1.00 36.80           C  
ATOM   2313  CG2 VAL   306       2.187   4.192  -8.171  1.00 37.22           C  
ATOM   2314  N   MET   307       6.765   3.004  -6.941  1.00 38.13           N  
ATOM   2315  CA  MET   307       8.073   3.286  -7.526  1.00 40.59           C  
ATOM   2316  C   MET   307       8.023   3.178  -9.047  1.00 38.37           C  
ATOM   2317  CB  MET   307       9.130   2.332  -6.969  1.00 36.50           C  
ATOM   2318  O   MET   307       7.829   2.089  -9.590  1.00 37.03           O  
ATOM   2319  CG  MET   307      10.429   3.018  -6.578  1.00 36.14           C  
ATOM   2320  SD  MET   307      11.709   1.830  -6.014  1.00 24.29           S  
ATOM   2321  CE  MET   307      10.759   0.896  -4.782  1.00 33.46           C  
ATOM   2322  N   LEU   308       7.632   4.231  -9.768  1.00 42.60           N  
ATOM   2323  CA  LEU   308       7.983   4.467 -11.164  1.00 42.13           C  
ATOM   2324  C   LEU   308       9.475   4.251 -11.394  1.00 42.96           C  
ATOM   2325  CB  LEU   308       7.590   5.886 -11.583  1.00 41.11           C  
ATOM   2326  O   LEU   308      10.288   5.126 -11.085  1.00 41.70           O  
ATOM   2327  CG  LEU   308       6.091   6.169 -11.700  1.00 39.74           C  
ATOM   2328  CD1 LEU   308       5.840   7.670 -11.791  1.00 37.08           C  
ATOM   2329  CD2 LEU   308       5.504   5.449 -12.909  1.00 39.03           C  
ATOM   2330  N   VAL   309      10.010   3.029 -11.220  1.00 40.01           N  
ATOM   2331  CA  VAL   309      11.313   2.643 -11.753  1.00 40.77           C  
ATOM   2332  C   VAL   309      11.340   2.866 -13.263  1.00 39.82           C  
ATOM   2333  CB  VAL   309      11.645   1.170 -11.425  1.00 37.99           C  
ATOM   2334  O   VAL   309      10.499   2.334 -13.991  1.00 38.82           O  
ATOM   2335  CG1 VAL   309      13.116   0.871 -11.713  1.00 36.18           C  
ATOM   2336  CG2 VAL   309      11.309   0.858  -9.968  1.00 36.34           C  
ATOM   2337  N   ASN   310      11.563   4.227 -13.567  1.00 39.18           N  
ATOM   2338  CA  ASN   310      11.957   4.697 -14.890  1.00 41.85           C  
ATOM   2339  C   ASN   310      11.127   5.901 -15.328  1.00 39.21           C  
ATOM   2340  CB  ASN   310      11.839   3.570 -15.918  1.00 36.80           C  
ATOM   2341  O   ASN   310      10.983   6.160 -16.524  1.00 36.58           O  
ATOM   2342  CG  ASN   310      12.919   2.518 -15.758  1.00 35.70           C  
ATOM   2343  ND2 ASN   310      12.677   1.332 -16.303  1.00 28.95           N  
ATOM   2344  OD1 ASN   310      13.961   2.769 -15.148  1.00 36.54           O  
ATOM   2345  N   LEU   311      10.290   6.393 -14.405  1.00 41.38           N  
ATOM   2346  CA  LEU   311       9.967   7.784 -14.704  1.00 42.37           C  
ATOM   2347  C   LEU   311      11.118   8.705 -14.315  1.00 41.52           C  
ATOM   2348  CB  LEU   311       8.690   8.207 -13.973  1.00 39.50           C  
ATOM   2349  O   LEU   311      11.197   9.157 -13.170  1.00 39.55           O  
ATOM   2350  CG  LEU   311       7.567   8.773 -14.844  1.00 37.93           C  
ATOM   2351  CD1 LEU   311       6.313   7.915 -14.714  1.00 35.75           C  
ATOM   2352  CD2 LEU   311       7.272  10.220 -14.463  1.00 37.02           C  
ATOM   2353  N   ILE   312      12.349   8.395 -14.452  1.00 45.95           N  
ATOM   2354  CA  ILE   312      13.352   9.451 -14.525  1.00 45.82           C  
ATOM   2355  C   ILE   312      12.763  10.675 -15.223  1.00 46.31           C  
ATOM   2356  CB  ILE   312      14.623   8.973 -15.263  1.00 43.00           C  
ATOM   2357  O   ILE   312      12.396  10.610 -16.399  1.00 43.91           O  
ATOM   2358  CG1 ILE   312      15.203   7.731 -14.578  1.00 39.48           C  
ATOM   2359  CG2 ILE   312      15.662  10.096 -15.333  1.00 40.53           C  
ATOM   2360  CD1 ILE   312      16.395   7.123 -15.304  1.00 38.15           C  
ATOM   2361  N   PRO   313      12.057  11.629 -14.362  1.00 47.27           N  
ATOM   2362  CA  PRO   313      11.638  12.910 -14.938  1.00 46.52           C  
ATOM   2363  C   PRO   313      12.465  13.307 -16.158  1.00 47.71           C  
ATOM   2364  CB  PRO   313      11.851  13.898 -13.789  1.00 44.47           C  
ATOM   2365  O   PRO   313      11.924  13.848 -17.126  1.00 46.00           O  
ATOM   2366  CG  PRO   313      11.830  13.058 -12.553  1.00 42.49           C  
ATOM   2367  CD  PRO   313      12.353  11.693 -12.896  1.00 45.13           C  
ATOM   2368  N   PRO   314      13.705  12.858 -16.211  1.00 48.80           N  
ATOM   2369  CA  PRO   314      14.286  13.262 -17.493  1.00 48.46           C  
ATOM   2370  C   PRO   314      13.688  12.505 -18.677  1.00 48.78           C  
ATOM   2371  CB  PRO   314      15.771  12.931 -17.327  1.00 46.63           C  
ATOM   2372  O   PRO   314      13.496  13.082 -19.750  1.00 47.17           O  
ATOM   2373  CG  PRO   314      15.892  12.408 -15.932  1.00 45.29           C  
ATOM   2374  CD  PRO   314      14.514  12.280 -15.349  1.00 47.60           C  
ATOM   2375  N   THR   315      13.199  11.299 -18.615  1.00 51.01           N  
ATOM   2376  CA  THR   315      12.678  10.616 -19.794  1.00 52.06           C  
ATOM   2377  C   THR   315      11.282  11.125 -20.141  1.00 51.12           C  
ATOM   2378  CB  THR   315      12.633   9.092 -19.582  1.00 49.72           C  
ATOM   2379  O   THR   315      10.912  11.188 -21.316  1.00 50.00           O  
ATOM   2380  CG2 THR   315      13.782   8.401 -20.311  1.00 47.79           C  
ATOM   2381  OG1 THR   315      12.731   8.807 -18.181  1.00 44.54           O  
ATOM   2382  N   ILE   316      10.468  11.461 -19.242  1.00 53.32           N  
ATOM   2383  CA  ILE   316       9.193  12.078 -19.589  1.00 53.16           C  
ATOM   2384  C   ILE   316       9.362  13.593 -19.681  1.00 53.85           C  
ATOM   2385  CB  ILE   316       8.095  11.723 -18.562  1.00 51.16           C  
ATOM   2386  O   ILE   316       8.732  14.245 -20.518  1.00 53.34           O  
ATOM   2387  CG1 ILE   316       7.803  10.218 -18.592  1.00 46.28           C  
ATOM   2388  CG2 ILE   316       6.823  12.533 -18.830  1.00 47.96           C  
ATOM   2389  CD1 ILE   316       6.834   9.754 -17.513  1.00 45.23           C  
ATOM   2390  N   LEU   317      10.216  14.124 -18.700  1.00 60.81           N  
ATOM   2391  CA  LEU   317      10.293  15.581 -18.724  1.00 61.57           C  
ATOM   2392  C   LEU   317      11.248  16.056 -19.813  1.00 61.65           C  
ATOM   2393  CB  LEU   317      10.745  16.117 -17.363  1.00 58.75           C  
ATOM   2394  O   LEU   317      11.106  17.169 -20.327  1.00 61.73           O  
ATOM   2395  CG  LEU   317       9.641  16.378 -16.337  1.00 57.12           C  
ATOM   2396  CD1 LEU   317      10.200  16.281 -14.921  1.00 52.29           C  
ATOM   2397  CD2 LEU   317       9.003  17.743 -16.573  1.00 52.76           C  
ATOM   2398  N   GLN   318      12.244  15.095 -20.162  1.00 63.15           N  
ATOM   2399  CA  GLN   318      13.174  15.662 -21.133  1.00 64.60           C  
ATOM   2400  C   GLN   318      12.432  16.245 -22.331  1.00 64.67           C  
ATOM   2401  CB  GLN   318      14.175  14.604 -21.599  1.00 60.97           C  
ATOM   2402  O   GLN   318      12.595  17.423 -22.657  1.00 65.23           O  
ATOM   2403  CG  GLN   318      15.278  15.153 -22.494  1.00 59.43           C  
ATOM   2404  CD  GLN   318      16.311  14.105 -22.863  1.00 59.01           C  
ATOM   2405  NE2 GLN   318      17.186  14.440 -23.805  1.00 49.89           N  
ATOM   2406  OE1 GLN   318      16.323  13.003 -22.305  1.00 59.56           O  
ATOM   2407  N   PRO   319      11.445  15.432 -22.919  1.00 62.94           N  
ATOM   2408  CA  PRO   319      10.865  16.087 -24.094  1.00 62.68           C  
ATOM   2409  C   PRO   319      10.085  17.351 -23.740  1.00 64.94           C  
ATOM   2410  CB  PRO   319       9.936  15.016 -24.672  1.00 60.97           C  
ATOM   2411  O   PRO   319      10.028  18.290 -24.538  1.00 66.01           O  
ATOM   2412  CG  PRO   319      10.174  13.807 -23.826  1.00 60.61           C  
ATOM   2413  CD  PRO   319      11.055  14.197 -22.674  1.00 60.98           C  
ATOM   2414  N   PHE   320       9.421  17.417 -22.598  1.00 60.34           N  
ATOM   2415  CA  PHE   320       8.716  18.634 -22.214  1.00 63.43           C  
ATOM   2416  C   PHE   320       9.702  19.743 -21.865  1.00 62.28           C  
ATOM   2417  CB  PHE   320       7.786  18.367 -21.027  1.00 58.65           C  
ATOM   2418  O   PHE   320       9.510  20.897 -22.255  1.00 63.98           O  
ATOM   2419  CG  PHE   320       6.632  17.458 -21.353  1.00 56.07           C  
ATOM   2420  CD1 PHE   320       5.488  17.956 -21.965  1.00 52.20           C  
ATOM   2421  CD2 PHE   320       6.691  16.104 -21.047  1.00 54.66           C  
ATOM   2422  CE1 PHE   320       4.418  17.117 -22.268  1.00 52.91           C  
ATOM   2423  CE2 PHE   320       5.626  15.260 -21.346  1.00 52.52           C  
ATOM   2424  CZ  PHE   320       4.490  15.768 -21.956  1.00 53.33           C  
ATOM   2425  N   VAL   321      10.766  19.431 -21.100  1.00 68.68           N  
ATOM   2426  CA  VAL   321      11.781  20.417 -20.748  1.00 70.85           C  
ATOM   2427  C   VAL   321      12.515  20.876 -22.007  1.00 70.99           C  
ATOM   2428  CB  VAL   321      12.788  19.854 -19.720  1.00 67.00           C  
ATOM   2429  O   VAL   321      12.644  22.077 -22.255  1.00 71.67           O  
ATOM   2430  CG1 VAL   321      13.903  20.862 -19.449  1.00 61.45           C  
ATOM   2431  CG2 VAL   321      12.072  19.482 -18.423  1.00 61.21           C  
ATOM   2432  N   ASP   322      12.864  19.847 -22.764  1.00 69.95           N  
ATOM   2433  CA  ASP   322      13.508  20.220 -24.020  1.00 72.99           C  
ATOM   2434  C   ASP   322      12.629  21.174 -24.825  1.00 73.32           C  
ATOM   2435  CB  ASP   322      13.828  18.975 -24.849  1.00 68.31           C  
ATOM   2436  O   ASP   322      13.101  22.207 -25.304  1.00 74.47           O  
ATOM   2437  CG  ASP   322      14.958  18.147 -24.263  1.00 65.14           C  
ATOM   2438  OD1 ASP   322      15.567  18.571 -23.257  1.00 68.46           O  
ATOM   2439  OD2 ASP   322      15.244  17.061 -24.813  1.00 72.33           O  
ATOM   2440  N   ALA   323      11.341  20.768 -24.914  1.00 61.19           N  
ATOM   2441  CA  ALA   323      10.423  21.612 -25.676  1.00 65.78           C  
ATOM   2442  C   ALA   323      10.296  22.995 -25.042  1.00 64.29           C  
ATOM   2443  CB  ALA   323       9.052  20.949 -25.780  1.00 59.90           C  
ATOM   2444  O   ALA   323      10.252  24.006 -25.746  1.00 66.85           O  
ATOM   2445  N   ALA   324      10.175  23.063 -23.638  1.00 64.72           N  
ATOM   2446  CA  ALA   324      10.097  24.338 -22.930  1.00 70.60           C  
ATOM   2447  C   ALA   324      11.378  25.147 -23.112  1.00 67.51           C  
ATOM   2448  CB  ALA   324       9.824  24.106 -21.446  1.00 63.38           C  
ATOM   2449  O   ALA   324      11.331  26.368 -23.278  1.00 69.80           O  
ATOM   2450  N   PHE   325      12.467  24.574 -23.057  1.00 68.74           N  
ATOM   2451  CA  PHE   325      13.741  25.260 -23.236  1.00 74.75           C  
ATOM   2452  C   PHE   325      13.869  25.803 -24.654  1.00 73.76           C  
ATOM   2453  CB  PHE   325      14.908  24.317 -22.929  1.00 68.11           C  
ATOM   2454  O   PHE   325      14.090  27.001 -24.848  1.00 75.51           O  
ATOM   2455  CG  PHE   325      15.214  24.187 -21.461  1.00 64.70           C  
ATOM   2456  CD1 PHE   325      15.072  25.276 -20.609  1.00 62.03           C  
ATOM   2457  CD2 PHE   325      15.643  22.976 -20.933  1.00 64.70           C  
ATOM   2458  CE1 PHE   325      15.354  25.159 -19.250  1.00 65.26           C  
ATOM   2459  CE2 PHE   325      15.926  22.852 -19.576  1.00 61.13           C  
ATOM   2460  CZ  PHE   325      15.782  23.944 -18.736  1.00 67.60           C  
ATOM   2461  N   LYS   326      13.711  24.941 -25.630  1.00 70.88           N  
ATOM   2462  CA  LYS   326      13.784  25.384 -27.019  1.00 75.80           C  
ATOM   2463  C   LYS   326      12.885  26.593 -27.259  1.00 75.88           C  
ATOM   2464  CB  LYS   326      13.396  24.247 -27.966  1.00 69.44           C  
ATOM   2465  O   LYS   326      13.288  27.551 -27.922  1.00 77.60           O  
ATOM   2466  CG  LYS   326      14.513  23.246 -28.222  1.00 65.98           C  
ATOM   2467  CD  LYS   326      14.040  22.091 -29.095  1.00 65.72           C  
ATOM   2468  CE  LYS   326      15.131  21.046 -29.281  1.00 71.09           C  
ATOM   2469  NZ  LYS   326      14.625  19.838 -29.999  1.00 62.58           N  
ATOM   2470  N   LYS   327      11.623  26.478 -26.673  1.00 61.72           N  
ATOM   2471  CA  LYS   327      10.719  27.614 -26.828  1.00 69.29           C  
ATOM   2472  C   LYS   327      11.324  28.882 -26.233  1.00 63.94           C  
ATOM   2473  CB  LYS   327       9.369  27.319 -26.173  1.00 60.84           C  
ATOM   2474  O   LYS   327      10.938  29.993 -26.604  1.00 66.92           O  
ATOM   2475  CG  LYS   327       8.249  28.246 -26.620  1.00 56.69           C  
ATOM   2476  CD  LYS   327       6.902  27.805 -26.062  1.00 59.05           C  
ATOM   2477  CE  LYS   327       5.780  28.732 -26.508  1.00 67.36           C  
ATOM   2478  NZ  LYS   327       4.444  28.247 -26.049  1.00 59.14           N  
ATOM   2479  N   ARG   328      12.240  28.876 -25.294  1.00 71.00           N  
ATOM   2480  CA  ARG   328      12.869  30.003 -24.613  1.00 74.12           C  
ATOM   2481  C   ARG   328      14.263  30.271 -25.171  1.00 68.46           C  
ATOM   2482  CB  ARG   328      12.948  29.746 -23.107  1.00 65.92           C  
ATOM   2483  O   ARG   328      14.980  31.142 -24.673  1.00 68.09           O  
ATOM   2484  CG  ARG   328      11.624  29.925 -22.381  1.00 61.74           C  
ATOM   2485  CD  ARG   328      11.787  29.805 -20.872  1.00 62.83           C  
ATOM   2486  NE  ARG   328      10.537  30.085 -20.171  1.00 62.30           N  
ATOM   2487  NH1 ARG   328      11.421  29.803 -18.055  1.00 48.27           N  
ATOM   2488  NH2 ARG   328       9.209  30.346 -18.316  1.00 44.16           N  
ATOM   2489  CZ  ARG   328      10.392  30.078 -18.849  1.00 66.33           C  
ATOM   2490  N   GLY   329      14.787  29.528 -26.207  1.00 76.77           N  
ATOM   2491  CA  GLY   329      16.120  29.703 -26.761  1.00 76.69           C  
ATOM   2492  C   GLY   329      17.216  29.163 -25.862  1.00 70.92           C  
ATOM   2493  O   GLY   329      18.370  29.586 -25.960  1.00 65.65           O  
ATOM   2494  N   ILE   330      16.922  28.275 -24.950  1.00 83.32           N  
ATOM   2495  CA  ILE   330      17.860  27.581 -24.074  1.00 82.23           C  
ATOM   2496  C   ILE   330      18.186  26.206 -24.653  1.00 78.50           C  
ATOM   2497  CB  ILE   330      17.298  27.440 -22.642  1.00 78.39           C  
ATOM   2498  O   ILE   330      17.283  25.442 -25.001  1.00 73.50           O  
ATOM   2499  CG1 ILE   330      16.975  28.820 -22.057  1.00 75.15           C  
ATOM   2500  CG2 ILE   330      18.283  26.682 -21.747  1.00 73.22           C  
ATOM   2501  CD1 ILE   330      16.170  28.772 -20.766  1.00 72.18           C  
ATOM   2502  N   ASP   331      19.495  25.799 -25.000  1.00 79.34           N  
ATOM   2503  CA  ASP   331      19.967  24.515 -25.508  1.00 79.14           C  
ATOM   2504  C   ASP   331      19.808  23.417 -24.460  1.00 76.15           C  
ATOM   2505  CB  ASP   331      21.430  24.617 -25.946  1.00 74.28           C  
ATOM   2506  O   ASP   331      20.421  23.477 -23.392  1.00 69.79           O  
ATOM   2507  CG  ASP   331      21.956  23.331 -26.559  1.00 71.00           C  
ATOM   2508  OD1 ASP   331      21.252  22.299 -26.511  1.00 71.59           O  
ATOM   2509  OD2 ASP   331      23.087  23.349 -27.092  1.00 77.46           O  
ATOM   2510  N   PRO   332      18.825  22.486 -24.609  1.00 79.45           N  
ATOM   2511  CA  PRO   332      18.609  21.453 -23.593  1.00 79.20           C  
ATOM   2512  C   PRO   332      19.876  20.662 -23.277  1.00 76.50           C  
ATOM   2513  CB  PRO   332      17.546  20.552 -24.226  1.00 76.18           C  
ATOM   2514  O   PRO   332      20.074  20.235 -22.136  1.00 72.83           O  
ATOM   2515  CG  PRO   332      17.379  21.076 -25.616  1.00 74.45           C  
ATOM   2516  CD  PRO   332      18.177  22.342 -25.747  1.00 75.27           C  
ATOM   2517  N   GLU   333      20.818  20.470 -24.205  1.00 76.85           N  
ATOM   2518  CA  GLU   333      22.039  19.700 -23.983  1.00 77.45           C  
ATOM   2519  C   GLU   333      22.977  20.418 -23.017  1.00 76.31           C  
ATOM   2520  CB  GLU   333      22.754  19.433 -25.310  1.00 74.41           C  
ATOM   2521  O   GLU   333      23.551  19.794 -22.122  1.00 73.51           O  
ATOM   2522  CG  GLU   333      22.005  18.482 -26.232  1.00 69.47           C  
ATOM   2523  CD  GLU   333      22.830  18.030 -27.426  1.00 68.67           C  
ATOM   2524  OE1 GLU   333      23.929  18.586 -27.650  1.00 70.13           O  
ATOM   2525  OE2 GLU   333      22.374  17.112 -28.145  1.00 66.31           O  
ATOM   2526  N   GLU   334      23.086  21.655 -23.277  1.00 74.68           N  
ATOM   2527  CA  GLU   334      23.881  22.500 -22.392  1.00 75.09           C  
ATOM   2528  C   GLU   334      23.323  22.489 -20.971  1.00 73.34           C  
ATOM   2529  CB  GLU   334      23.937  23.934 -22.924  1.00 71.74           C  
ATOM   2530  O   GLU   334      24.080  22.410 -20.002  1.00 69.68           O  
ATOM   2531  CG  GLU   334      24.949  24.817 -22.208  1.00 67.71           C  
ATOM   2532  CD  GLU   334      25.031  26.223 -22.781  1.00 67.36           C  
ATOM   2533  OE1 GLU   334      24.302  26.525 -23.754  1.00 75.19           O  
ATOM   2534  OE2 GLU   334      25.830  27.028 -22.254  1.00 72.27           O  
ATOM   2535  N   PHE   335      22.047  22.481 -20.676  1.00 75.82           N  
ATOM   2536  CA  PHE   335      21.376  22.411 -19.384  1.00 74.85           C  
ATOM   2537  C   PHE   335      21.600  21.052 -18.731  1.00 72.47           C  
ATOM   2538  CB  PHE   335      19.875  22.676 -19.541  1.00 71.73           C  
ATOM   2539  O   PHE   335      22.001  20.976 -17.568  1.00 67.31           O  
ATOM   2540  CG  PHE   335      19.088  22.479 -18.274  1.00 69.49           C  
ATOM   2541  CD1 PHE   335      18.943  23.515 -17.361  1.00 67.34           C  
ATOM   2542  CD2 PHE   335      18.492  21.255 -17.997  1.00 69.98           C  
ATOM   2543  CE1 PHE   335      18.214  23.335 -16.187  1.00 72.12           C  
ATOM   2544  CE2 PHE   335      17.762  21.068 -16.826  1.00 69.41           C  
ATOM   2545  CZ  PHE   335      17.626  22.109 -15.922  1.00 71.03           C  
ATOM   2546  N   TRP   336      21.511  20.026 -19.457  1.00 75.16           N  
ATOM   2547  CA  TRP   336      21.713  18.689 -18.909  1.00 76.65           C  
ATOM   2548  C   TRP   336      23.183  18.451 -18.581  1.00 74.31           C  
ATOM   2549  CB  TRP   336      21.217  17.625 -19.892  1.00 72.00           C  
ATOM   2550  O   TRP   336      23.507  17.857 -17.550  1.00 70.10           O  
ATOM   2551  CG  TRP   336      19.728  17.595 -20.058  1.00 65.71           C  
ATOM   2552  CD1 TRP   336      19.024  17.780 -21.216  1.00 60.53           C  
ATOM   2553  CD2 TRP   336      18.758  17.372 -19.030  1.00 64.05           C  
ATOM   2554  CE2 TRP   336      17.484  17.434 -19.636  1.00 60.61           C  
ATOM   2555  CE3 TRP   336      18.843  17.124 -17.653  1.00 69.93           C  
ATOM   2556  NE1 TRP   336      17.674  17.684 -20.969  1.00 70.78           N  
ATOM   2557  CH2 TRP   336      16.414  17.016 -17.567  1.00 65.45           C  
ATOM   2558  CZ2 TRP   336      16.303  17.257 -18.912  1.00 68.66           C  
ATOM   2559  CZ3 TRP   336      17.667  16.948 -16.934  1.00 65.65           C  
ATOM   2560  N   ARG   337      24.157  18.910 -19.430  1.00 72.09           N  
ATOM   2561  CA  ARG   337      25.602  18.852 -19.230  1.00 71.83           C  
ATOM   2562  C   ARG   337      26.015  19.645 -17.995  1.00 71.75           C  
ATOM   2563  CB  ARG   337      26.337  19.381 -20.463  1.00 70.04           C  
ATOM   2564  O   ARG   337      26.826  19.177 -17.193  1.00 69.61           O  
ATOM   2565  CG  ARG   337      27.813  19.018 -20.503  1.00 67.41           C  
ATOM   2566  CD  ARG   337      28.513  19.633 -21.706  1.00 66.72           C  
ATOM   2567  NE  ARG   337      27.872  19.244 -22.959  1.00 57.12           N  
ATOM   2568  NH1 ARG   337      29.405  20.315 -24.316  1.00 50.12           N  
ATOM   2569  NH2 ARG   337      27.650  19.169 -25.244  1.00 46.90           N  
ATOM   2570  CZ  ARG   337      28.311  19.577 -24.170  1.00 64.46           C  
ATOM   2571  N   ASN   338      25.412  20.867 -17.808  1.00 70.70           N  
ATOM   2572  CA  ASN   338      25.718  21.770 -16.704  1.00 70.80           C  
ATOM   2573  C   ASN   338      25.038  21.325 -15.412  1.00 68.93           C  
ATOM   2574  CB  ASN   338      25.309  23.202 -17.053  1.00 67.46           C  
ATOM   2575  O   ASN   338      25.538  21.594 -14.318  1.00 66.26           O  
ATOM   2576  CG  ASN   338      26.223  23.836 -18.083  1.00 63.61           C  
ATOM   2577  ND2 ASN   338      25.702  24.813 -18.817  1.00 68.35           N  
ATOM   2578  OD1 ASN   338      27.387  23.450 -18.220  1.00 69.73           O  
ATOM   2579  N   ALA   339      23.968  20.677 -15.385  1.00 74.03           N  
ATOM   2580  CA  ALA   339      23.227  20.190 -14.225  1.00 73.18           C  
ATOM   2581  C   ALA   339      23.945  19.012 -13.571  1.00 71.69           C  
ATOM   2582  CB  ALA   339      21.811  19.788 -14.628  1.00 70.21           C  
ATOM   2583  O   ALA   339      23.574  18.582 -12.476  1.00 67.22           O  
ATOM   2584  N   GLY   340      25.172  18.577 -14.097  1.00 60.93           N  
ATOM   2585  CA  GLY   340      26.002  17.484 -13.615  1.00 60.10           C  
ATOM   2586  C   GLY   340      25.260  16.164 -13.531  1.00 58.68           C  
ATOM   2587  O   GLY   340      25.660  15.267 -12.786  1.00 55.59           O  
ATOM   2588  N   LEU   341      24.181  15.947 -14.064  1.00 57.95           N  
ATOM   2589  CA  LEU   341      23.441  14.700 -14.224  1.00 57.31           C  
ATOM   2590  C   LEU   341      24.032  13.857 -15.349  1.00 56.84           C  
ATOM   2591  CB  LEU   341      21.964  14.986 -14.507  1.00 54.61           C  
ATOM   2592  O   LEU   341      24.251  14.356 -16.455  1.00 55.01           O  
ATOM   2593  CG  LEU   341      21.149  15.558 -13.345  1.00 52.71           C  
ATOM   2594  CD1 LEU   341      19.769  15.991 -13.829  1.00 49.37           C  
ATOM   2595  CD2 LEU   341      21.030  14.535 -12.221  1.00 50.80           C  
ATOM   2596  N   PRO   342      24.918  12.641 -15.065  1.00 52.36           N  
ATOM   2597  CA  PRO   342      25.311  11.851 -16.234  1.00 51.84           C  
ATOM   2598  C   PRO   342      24.249  11.850 -17.330  1.00 52.34           C  
ATOM   2599  CB  PRO   342      25.504  10.445 -15.660  1.00 49.49           C  
ATOM   2600  O   PRO   342      23.066  11.642 -17.049  1.00 50.90           O  
ATOM   2601  CG  PRO   342      24.614  10.396 -14.460  1.00 48.06           C  
ATOM   2602  CD  PRO   342      24.489  11.785 -13.902  1.00 48.67           C  
ATOM   2603  N   ALA   343      24.625  12.418 -18.458  1.00 51.35           N  
ATOM   2604  CA  ALA   343      23.853  12.038 -19.638  1.00 50.52           C  
ATOM   2605  C   ALA   343      23.541  10.544 -19.632  1.00 51.27           C  
ATOM   2606  CB  ALA   343      24.606  12.416 -20.911  1.00 49.06           C  
ATOM   2607  O   ALA   343      24.451   9.714 -19.580  1.00 49.92           O  
ATOM   2608  N   PHE   344      22.424  10.189 -19.054  1.00 49.18           N  
ATOM   2609  CA  PHE   344      22.046   8.826 -19.410  1.00 51.27           C  
ATOM   2610  C   PHE   344      22.050   8.640 -20.922  1.00 49.21           C  
ATOM   2611  CB  PHE   344      20.665   8.485 -18.842  1.00 47.35           C  
ATOM   2612  O   PHE   344      21.211   9.207 -21.625  1.00 48.19           O  
ATOM   2613  CG  PHE   344      20.710   7.619 -17.612  1.00 46.59           C  
ATOM   2614  CD1 PHE   344      20.791   6.236 -17.721  1.00 44.52           C  
ATOM   2615  CD2 PHE   344      20.674   8.188 -16.346  1.00 45.28           C  
ATOM   2616  CE1 PHE   344      20.833   5.432 -16.585  1.00 43.58           C  
ATOM   2617  CE2 PHE   344      20.716   7.391 -15.206  1.00 44.35           C  
ATOM   2618  CZ  PHE   344      20.795   6.014 -15.327  1.00 43.07           C  
ATOM   2619  N   ARG   345      23.110   8.206 -21.439  1.00 53.28           N  
ATOM   2620  CA  ARG   345      23.138   7.572 -22.753  1.00 52.32           C  
ATOM   2621  C   ARG   345      22.448   6.213 -22.721  1.00 53.24           C  
ATOM   2622  CB  ARG   345      24.578   7.417 -23.245  1.00 51.24           C  
ATOM   2623  O   ARG   345      22.906   5.294 -22.038  1.00 51.84           O  
ATOM   2624  CG  ARG   345      25.216   8.718 -23.705  1.00 49.96           C  
ATOM   2625  CD  ARG   345      26.608   8.492 -24.279  1.00 49.79           C  
ATOM   2626  NE  ARG   345      27.230   9.747 -24.693  1.00 45.56           N  
ATOM   2627  NH1 ARG   345      29.049   8.748 -25.709  1.00 39.32           N  
ATOM   2628  NH2 ARG   345      28.852  11.032 -25.690  1.00 35.85           N  
ATOM   2629  CZ  ARG   345      28.376   9.839 -25.363  1.00 51.28           C  
ATOM   2630  N   PHE   346      21.158   6.110 -23.125  1.00 50.38           N  
ATOM   2631  CA  PHE   346      20.676   4.828 -23.625  1.00 50.74           C  
ATOM   2632  C   PHE   346      21.659   4.234 -24.628  1.00 50.11           C  
ATOM   2633  CB  PHE   346      19.297   4.986 -24.272  1.00 48.12           C  
ATOM   2634  O   PHE   346      22.302   4.966 -25.382  1.00 49.04           O  
ATOM   2635  CG  PHE   346      18.182   5.188 -23.282  1.00 47.33           C  
ATOM   2636  CD1 PHE   346      17.646   4.110 -22.587  1.00 45.28           C  
ATOM   2637  CD2 PHE   346      17.668   6.457 -23.047  1.00 46.63           C  
ATOM   2638  CE1 PHE   346      16.614   4.295 -21.671  1.00 45.32           C  
ATOM   2639  CE2 PHE   346      16.637   6.649 -22.132  1.00 45.56           C  
ATOM   2640  CZ  PHE   346      16.110   5.566 -21.446  1.00 45.55           C  
ATOM   2641  N   PRO   347      22.005   2.970 -24.354  1.00 51.97           N  
ATOM   2642  CA  PRO   347      22.492   2.381 -25.603  1.00 52.21           C  
ATOM   2643  C   PRO   347      21.644   2.773 -26.811  1.00 52.36           C  
ATOM   2644  CB  PRO   347      22.406   0.876 -25.340  1.00 50.11           C  
ATOM   2645  O   PRO   347      20.417   2.647 -26.775  1.00 51.64           O  
ATOM   2646  CG  PRO   347      21.415   0.738 -24.229  1.00 49.09           C  
ATOM   2647  CD  PRO   347      21.302   2.060 -23.525  1.00 50.64           C  
ATOM   2648  N   ASP   348      22.094   3.797 -27.584  1.00 52.65           N  
ATOM   2649  CA  ASP   348      21.512   4.070 -28.894  1.00 53.04           C  
ATOM   2650  C   ASP   348      21.012   2.785 -29.552  1.00 53.25           C  
ATOM   2651  CB  ASP   348      22.532   4.762 -29.800  1.00 50.20           C  
ATOM   2652  O   ASP   348      21.780   1.839 -29.741  1.00 52.35           O  
ATOM   2653  CG  ASP   348      21.938   5.218 -31.122  1.00 49.48           C  
ATOM   2654  OD1 ASP   348      20.765   4.894 -31.407  1.00 50.27           O  
ATOM   2655  OD2 ASP   348      22.650   5.905 -31.885  1.00 54.57           O  
ATOM   2656  N   PRO   349      19.767   2.406 -29.438  1.00 50.65           N  
ATOM   2657  CA  PRO   349      19.375   1.202 -30.174  1.00 49.64           C  
ATOM   2658  C   PRO   349      20.002   1.130 -31.564  1.00 50.74           C  
ATOM   2659  CB  PRO   349      17.852   1.326 -30.267  1.00 47.95           C  
ATOM   2660  O   PRO   349      20.038   0.058 -32.174  1.00 49.90           O  
ATOM   2661  CG  PRO   349      17.581   2.791 -30.158  1.00 46.52           C  
ATOM   2662  CD  PRO   349      18.645   3.411 -29.299  1.00 48.45           C  
ATOM   2663  N   ASN   350      20.583   2.188 -32.025  1.00 50.74           N  
ATOM   2664  CA  ASN   350      21.406   2.284 -33.226  1.00 51.04           C  
ATOM   2665  C   ASN   350      22.867   2.559 -32.883  1.00 50.06           C  
ATOM   2666  CB  ASN   350      20.867   3.369 -34.161  1.00 48.08           C  
ATOM   2667  O   ASN   350      23.658   2.915 -33.758  1.00 48.45           O  
ATOM   2668  CG  ASN   350      19.442   3.101 -34.604  1.00 46.79           C  
ATOM   2669  ND2 ASN   350      18.609   4.135 -34.578  1.00 46.27           N  
ATOM   2670  OD1 ASN   350      19.092   1.975 -34.967  1.00 48.72           O  
ATOM   2671  N   GLY   351      23.366   2.526 -31.664  1.00 52.41           N  
ATOM   2672  CA  GLY   351      24.784   2.726 -31.411  1.00 52.72           C  
ATOM   2673  C   GLY   351      25.675   2.017 -32.413  1.00 52.19           C  
ATOM   2674  O   GLY   351      25.598   0.797 -32.566  1.00 50.29           O  
ATOM   2675  N   GLU   352      25.884   2.575 -33.614  1.00 53.55           N  
ATOM   2676  CA  GLU   352      27.039   2.271 -34.455  1.00 52.45           C  
ATOM   2677  C   GLU   352      27.987   1.299 -33.760  1.00 52.98           C  
ATOM   2678  CB  GLU   352      27.784   3.555 -34.830  1.00 49.43           C  
ATOM   2679  O   GLU   352      28.476   1.577 -32.664  1.00 50.78           O  
ATOM   2680  CG  GLU   352      27.035   4.433 -35.822  1.00 47.78           C  
ATOM   2681  CD  GLU   352      27.829   5.653 -36.262  1.00 50.00           C  
ATOM   2682  OE1 GLU   352      28.715   6.107 -35.503  1.00 53.22           O  
ATOM   2683  OE2 GLU   352      27.562   6.160 -37.375  1.00 47.27           O  
ATOM   2684  N   ARG   353      27.803   0.001 -33.736  1.00 54.79           N  
ATOM   2685  CA  ARG   353      28.942  -0.910 -33.691  1.00 54.14           C  
ATOM   2686  C   ARG   353      30.239  -0.182 -34.028  1.00 54.40           C  
ATOM   2687  CB  ARG   353      28.733  -2.080 -34.655  1.00 50.90           C  
ATOM   2688  O   ARG   353      30.530   0.070 -35.199  1.00 52.40           O  
ATOM   2689  CG  ARG   353      28.059  -3.287 -34.021  1.00 48.84           C  
ATOM   2690  CD  ARG   353      27.971  -4.457 -34.991  1.00 49.01           C  
ATOM   2691  NE  ARG   353      27.097  -5.512 -34.485  1.00 42.69           N  
ATOM   2692  NH1 ARG   353      27.396  -6.914 -36.296  1.00 33.75           N  
ATOM   2693  NH2 ARG   353      26.033  -7.546 -34.564  1.00 30.25           N  
ATOM   2694  CZ  ARG   353      26.844  -6.655 -35.116  1.00 47.33           C  
ATOM   2695  N   HIS   354      30.706   0.616 -33.074  1.00 54.14           N  
ATOM   2696  CA  HIS   354      32.100   1.003 -33.251  1.00 55.51           C  
ATOM   2697  C   HIS   354      32.864  -0.043 -34.057  1.00 54.35           C  
ATOM   2698  CB  HIS   354      32.774   1.215 -31.894  1.00 51.16           C  
ATOM   2699  O   HIS   354      32.812  -1.234 -33.744  1.00 52.88           O  
ATOM   2700  CG  HIS   354      32.497   2.554 -31.290  1.00 50.89           C  
ATOM   2701  CD2 HIS   354      31.723   2.913 -30.239  1.00 50.05           C  
ATOM   2702  ND1 HIS   354      33.050   3.719 -31.777  1.00 54.10           N  
ATOM   2703  CE1 HIS   354      32.626   4.739 -31.049  1.00 48.93           C  
ATOM   2704  NE2 HIS   354      31.820   4.276 -30.109  1.00 44.49           N  
ATOM   2705  N   GLU   355      33.034   0.241 -35.357  1.00 52.44           N  
ATOM   2706  CA  GLU   355      33.743  -0.276 -36.523  1.00 51.16           C  
ATOM   2707  C   GLU   355      34.964  -1.093 -36.109  1.00 51.93           C  
ATOM   2708  CB  GLU   355      34.165   0.869 -37.447  1.00 47.58           C  
ATOM   2709  O   GLU   355      35.598  -1.739 -36.946  1.00 49.35           O  
ATOM   2710  CG  GLU   355      33.922   0.588 -38.923  1.00 46.51           C  
ATOM   2711  CD  GLU   355      34.249   1.772 -39.820  1.00 50.57           C  
ATOM   2712  OE1 GLU   355      34.170   2.930 -39.350  1.00 54.00           O  
ATOM   2713  OE2 GLU   355      34.585   1.540 -41.003  1.00 46.83           O  
ATOM   2714  N   ASN   356      35.102  -1.337 -34.731  1.00 48.83           N  
ATOM   2715  CA  ASN   356      36.136  -2.279 -34.316  1.00 50.29           C  
ATOM   2716  C   ASN   356      35.560  -3.401 -33.457  1.00 48.22           C  
ATOM   2717  CB  ASN   356      37.252  -1.553 -33.563  1.00 44.29           C  
ATOM   2718  O   ASN   356      35.432  -3.254 -32.240  1.00 45.95           O  
ATOM   2719  CG  ASN   356      38.069  -0.645 -34.461  1.00 43.15           C  
ATOM   2720  ND2 ASN   356      38.549   0.462 -33.907  1.00 43.24           N  
ATOM   2721  OD1 ASN   356      38.265  -0.935 -35.644  1.00 45.82           O  
ATOM   2722  N   GLY   357      34.356  -3.978 -33.782  1.00 49.55           N  
ATOM   2723  CA  GLY   357      33.747  -5.256 -33.450  1.00 49.39           C  
ATOM   2724  C   GLY   357      34.137  -5.764 -32.074  1.00 49.06           C  
ATOM   2725  O   GLY   357      33.888  -6.925 -31.742  1.00 46.63           O  
ATOM   2726  N   ALA   358      34.919  -5.079 -31.244  1.00 51.17           N  
ATOM   2727  CA  ALA   358      35.255  -5.449 -29.871  1.00 51.21           C  
ATOM   2728  C   ALA   358      34.126  -5.081 -28.912  1.00 50.96           C  
ATOM   2729  CB  ALA   358      36.555  -4.774 -29.441  1.00 48.39           C  
ATOM   2730  O   ALA   358      33.569  -3.984 -28.991  1.00 49.73           O  
ATOM   2731  N   PRO   359      33.352  -6.059 -28.331  1.00 54.74           N  
ATOM   2732  CA  PRO   359      32.589  -5.701 -27.134  1.00 54.44           C  
ATOM   2733  C   PRO   359      33.253  -4.593 -26.319  1.00 54.51           C  
ATOM   2734  CB  PRO   359      32.544  -7.009 -26.340  1.00 51.46           C  
ATOM   2735  O   PRO   359      34.483  -4.516 -26.264  1.00 53.21           O  
ATOM   2736  CG  PRO   359      33.701  -7.806 -26.851  1.00 50.40           C  
ATOM   2737  CD  PRO   359      34.035  -7.328 -28.235  1.00 51.77           C  
ATOM   2738  N   PRO   360      32.510  -3.518 -26.033  1.00 50.96           N  
ATOM   2739  CA  PRO   360      33.188  -2.579 -25.137  1.00 51.15           C  
ATOM   2740  C   PRO   360      34.030  -3.281 -24.073  1.00 50.82           C  
ATOM   2741  CB  PRO   360      32.032  -1.806 -24.497  1.00 47.75           C  
ATOM   2742  O   PRO   360      33.588  -4.272 -23.486  1.00 49.21           O  
ATOM   2743  CG  PRO   360      30.849  -2.709 -24.631  1.00 46.52           C  
ATOM   2744  CD  PRO   360      31.061  -3.600 -25.821  1.00 47.97           C  
ATOM   2745  N   ALA   361      35.558  -3.281 -24.136  1.00 49.74           N  
ATOM   2746  CA  ALA   361      36.461  -3.732 -23.080  1.00 49.80           C  
ATOM   2747  C   ALA   361      35.824  -3.564 -21.704  1.00 49.40           C  
ATOM   2748  CB  ALA   361      37.782  -2.970 -23.148  1.00 48.03           C  
ATOM   2749  O   ALA   361      35.206  -2.535 -21.421  1.00 48.21           O  
ATOM   2750  N   ALA   362      35.354  -4.655 -20.980  1.00 54.79           N  
ATOM   2751  CA  ALA   362      35.035  -4.708 -19.556  1.00 55.36           C  
ATOM   2752  C   ALA   362      35.735  -3.585 -18.795  1.00 54.76           C  
ATOM   2753  CB  ALA   362      35.425  -6.064 -18.973  1.00 51.82           C  
ATOM   2754  O   ALA   362      36.883  -3.248 -19.092  1.00 53.82           O  
ATOM   2755  N   PRO   363      35.040  -2.579 -18.224  1.00 52.19           N  
ATOM   2756  CA  PRO   363      35.761  -1.562 -17.455  1.00 52.85           C  
ATOM   2757  C   PRO   363      36.956  -2.134 -16.695  1.00 52.16           C  
ATOM   2758  CB  PRO   363      34.700  -1.035 -16.485  1.00 48.83           C  
ATOM   2759  O   PRO   363      36.831  -3.161 -16.023  1.00 50.52           O  
ATOM   2760  CG  PRO   363      33.671  -2.116 -16.420  1.00 47.98           C  
ATOM   2761  CD  PRO   363      33.710  -2.890 -17.707  1.00 49.65           C  
ATOM   2762  N   THR   364      38.264  -1.995 -17.153  1.00 52.18           N  
ATOM   2763  CA  THR   364      39.502  -2.234 -16.420  1.00 52.38           C  
ATOM   2764  C   THR   364      39.263  -2.149 -14.915  1.00 51.75           C  
ATOM   2765  CB  THR   364      40.595  -1.229 -16.826  1.00 49.81           C  
ATOM   2766  O   THR   364      38.657  -1.192 -14.430  1.00 50.12           O  
ATOM   2767  CG2 THR   364      41.961  -1.903 -16.903  1.00 47.69           C  
ATOM   2768  OG1 THR   364      40.275  -0.676 -18.108  1.00 48.30           O  
ATOM   2769  N   PRO   365      39.118  -3.363 -14.162  1.00 57.11           N  
ATOM   2770  CA  PRO   365      39.159  -3.320 -12.699  1.00 57.17           C  
ATOM   2771  C   PRO   365      39.914  -2.104 -12.165  1.00 57.02           C  
ATOM   2772  CB  PRO   365      39.881  -4.617 -12.327  1.00 53.10           C  
ATOM   2773  O   PRO   365      41.018  -1.807 -12.629  1.00 55.02           O  
ATOM   2774  CG  PRO   365      40.034  -5.352 -13.620  1.00 52.38           C  
ATOM   2775  CD  PRO   365      39.723  -4.408 -14.745  1.00 53.78           C  
ATOM   2776  N   LEU   366      39.214  -1.064 -11.822  1.00 55.29           N  
ATOM   2777  CA  LEU   366      39.843   0.078 -11.166  1.00 56.16           C  
ATOM   2778  C   LEU   366      41.068  -0.358 -10.370  1.00 54.96           C  
ATOM   2779  CB  LEU   366      38.844   0.783 -10.244  1.00 51.40           C  
ATOM   2780  O   LEU   366      40.968  -1.216  -9.490  1.00 53.02           O  
ATOM   2781  CG  LEU   366      38.023   1.911 -10.869  1.00 50.51           C  
ATOM   2782  CD1 LEU   366      36.620   1.939 -10.272  1.00 48.13           C  
ATOM   2783  CD2 LEU   366      38.720   3.253 -10.673  1.00 49.65           C  
ATOM   2784  N   GLU   367      42.281  -0.325 -10.886  1.00 56.84           N  
ATOM   2785  CA  GLU   367      43.548  -0.357 -10.162  1.00 56.44           C  
ATOM   2786  C   GLU   367      43.352  -0.012  -8.689  1.00 55.90           C  
ATOM   2787  CB  GLU   367      44.555   0.604 -10.798  1.00 52.27           C  
ATOM   2788  O   GLU   367      43.092   1.143  -8.346  1.00 53.49           O  
ATOM   2789  CG  GLU   367      45.452  -0.046 -11.843  1.00 51.22           C  
ATOM   2790  CD  GLU   367      46.406   0.933 -12.508  1.00 53.32           C  
ATOM   2791  OE1 GLU   367      46.015   2.100 -12.738  1.00 59.56           O  
ATOM   2792  OE2 GLU   367      47.553   0.530 -12.802  1.00 52.66           O  
ATOM   2793  N   GLY   368      42.977  -1.138  -7.804  1.00 55.05           N  
ATOM   2794  CA  GLY   368      43.023  -1.083  -6.352  1.00 55.10           C  
ATOM   2795  C   GLY   368      41.944  -1.919  -5.689  1.00 54.20           C  
ATOM   2796  O   GLY   368      41.647  -1.734  -4.507  1.00 51.37           O  
ATOM   2797  N   THR   369      41.416  -2.957  -6.246  1.00 55.15           N  
ATOM   2798  CA  THR   369      40.729  -4.036  -5.544  1.00 56.62           C  
ATOM   2799  C   THR   369      41.652  -5.237  -5.363  1.00 54.50           C  
ATOM   2800  CB  THR   369      39.457  -4.470  -6.295  1.00 50.70           C  
ATOM   2801  O   THR   369      42.209  -5.751  -6.335  1.00 52.27           O  
ATOM   2802  CG2 THR   369      38.205  -4.174  -5.476  1.00 45.72           C  
ATOM   2803  OG1 THR   369      39.379  -3.763  -7.539  1.00 46.17           O  
ATOM   2804  N   PRO   370      42.372  -5.382  -4.184  1.00 56.01           N  
ATOM   2805  CA  PRO   370      43.181  -6.563  -3.874  1.00 55.47           C  
ATOM   2806  C   PRO   370      42.586  -7.850  -4.439  1.00 54.91           C  
ATOM   2807  CB  PRO   370      43.191  -6.592  -2.343  1.00 51.12           C  
ATOM   2808  O   PRO   370      41.392  -8.112  -4.265  1.00 52.28           O  
ATOM   2809  CG  PRO   370      42.023  -5.753  -1.938  1.00 49.56           C  
ATOM   2810  CD  PRO   370      41.677  -4.835  -3.075  1.00 50.95           C  
ATOM   2811  N   GLU   371      43.204  -8.443  -5.487  1.00 60.32           N  
ATOM   2812  CA  GLU   371      43.158  -9.811  -5.995  1.00 59.70           C  
ATOM   2813  C   GLU   371      42.755 -10.794  -4.900  1.00 59.56           C  
ATOM   2814  CB  GLU   371      44.511 -10.210  -6.589  1.00 55.28           C  
ATOM   2815  O   GLU   371      43.559 -11.117  -4.023  1.00 56.97           O  
ATOM   2816  CG  GLU   371      44.612  -9.989  -8.092  1.00 53.40           C  
ATOM   2817  CD  GLU   371      45.972 -10.360  -8.662  1.00 54.18           C  
ATOM   2818  OE1 GLU   371      46.968 -10.362  -7.904  1.00 57.84           O  
ATOM   2819  OE2 GLU   371      46.042 -10.649  -9.878  1.00 52.42           O  
ATOM   2820  N   HIS   372      41.594 -10.913  -4.442  1.00 55.41           N  
ATOM   2821  CA  HIS   372      41.215 -12.080  -3.654  1.00 57.62           C  
ATOM   2822  C   HIS   372      41.036 -13.308  -4.540  1.00 54.52           C  
ATOM   2823  CB  HIS   372      39.929 -11.804  -2.872  1.00 50.66           C  
ATOM   2824  O   HIS   372      40.201 -13.307  -5.448  1.00 52.00           O  
ATOM   2825  CG  HIS   372      40.148 -11.618  -1.404  1.00 49.38           C  
ATOM   2826  CD2 HIS   372      39.288 -11.692  -0.361  1.00 48.12           C  
ATOM   2827  ND1 HIS   372      41.380 -11.313  -0.868  1.00 50.19           N  
ATOM   2828  CE1 HIS   372      41.268 -11.208   0.446  1.00 44.74           C  
ATOM   2829  NE2 HIS   372      40.009 -11.433   0.779  1.00 42.29           N  
ATOM   2830  N   PRO   373      42.041 -14.239  -4.468  1.00 55.55           N  
ATOM   2831  CA  PRO   373      42.000 -15.569  -5.080  1.00 54.77           C  
ATOM   2832  C   PRO   373      40.698 -16.312  -4.790  1.00 55.08           C  
ATOM   2833  CB  PRO   373      43.192 -16.288  -4.442  1.00 51.77           C  
ATOM   2834  O   PRO   373      40.472 -16.753  -3.661  1.00 52.88           O  
ATOM   2835  CG  PRO   373      43.386 -15.609  -3.124  1.00 50.70           C  
ATOM   2836  CD  PRO   373      42.889 -14.196  -3.237  1.00 51.21           C  
ATOM   2837  N   GLY   374      39.646 -16.168  -5.536  1.00 54.25           N  
ATOM   2838  CA  GLY   374      38.501 -17.055  -5.658  1.00 55.18           C  
ATOM   2839  C   GLY   374      38.872 -18.524  -5.581  1.00 54.21           C  
ATOM   2840  O   GLY   374      39.990 -18.905  -5.934  1.00 53.25           O  
ATOM   2841  N   PRO   375      38.291 -19.324  -4.569  1.00 54.36           N  
ATOM   2842  CA  PRO   375      38.585 -20.759  -4.556  1.00 54.33           C  
ATOM   2843  C   PRO   375      38.787 -21.333  -5.957  1.00 54.03           C  
ATOM   2844  CB  PRO   375      37.347 -21.366  -3.891  1.00 50.45           C  
ATOM   2845  O   PRO   375      37.983 -21.072  -6.856  1.00 52.26           O  
ATOM   2846  CG  PRO   375      36.250 -20.387  -4.161  1.00 49.36           C  
ATOM   2847  CD  PRO   375      36.850 -19.015  -4.264  1.00 51.20           C  
ATOM   2848  N   ALA   376      40.077 -21.615  -6.335  1.00 54.78           N  
ATOM   2849  CA  ALA   376      40.558 -22.330  -7.513  1.00 54.17           C  
ATOM   2850  C   ALA   376      39.534 -23.357  -7.989  1.00 54.17           C  
ATOM   2851  CB  ALA   376      41.891 -23.013  -7.214  1.00 51.20           C  
ATOM   2852  O   ALA   376      39.159 -24.261  -7.239  1.00 52.27           O  
ATOM   2853  N   VAL   377      38.520 -23.052  -8.906  1.00 53.71           N  
ATOM   2854  CA  VAL   377      37.752 -24.048  -9.647  1.00 55.28           C  
ATOM   2855  C   VAL   377      38.647 -25.235  -9.996  1.00 54.45           C  
ATOM   2856  CB  VAL   377      37.137 -23.449 -10.931  1.00 51.60           C  
ATOM   2857  O   VAL   377      39.698 -25.067 -10.617  1.00 53.74           O  
ATOM   2858  CG1 VAL   377      36.235 -24.468 -11.625  1.00 47.24           C  
ATOM   2859  CG2 VAL   377      36.357 -22.176 -10.605  1.00 48.94           C  
ATOM   2860  N   PRO   378      38.568 -26.249  -9.186  1.00 55.03           N  
ATOM   2861  CA  PRO   378      39.389 -27.425  -9.486  1.00 55.24           C  
ATOM   2862  C   PRO   378      39.476 -27.717 -10.982  1.00 55.14           C  
ATOM   2863  CB  PRO   378      38.666 -28.556  -8.750  1.00 51.65           C  
ATOM   2864  O   PRO   378      38.492 -27.548 -11.706  1.00 53.79           O  
ATOM   2865  CG  PRO   378      37.407 -27.936  -8.237  1.00 50.94           C  
ATOM   2866  CD  PRO   378      37.458 -26.459  -8.509  1.00 52.46           C  
ATOM   2867  N   PRO   379      40.761 -27.822 -11.602  1.00 56.70           N  
ATOM   2868  CA  PRO   379      40.984 -28.336 -12.955  1.00 55.72           C  
ATOM   2869  C   PRO   379      40.161 -29.586 -13.255  1.00 55.78           C  
ATOM   2870  CB  PRO   379      42.482 -28.652 -12.970  1.00 52.97           C  
ATOM   2871  O   PRO   379      40.376 -30.634 -12.641  1.00 53.47           O  
ATOM   2872  CG  PRO   379      42.852 -28.816 -11.531  1.00 52.58           C  
ATOM   2873  CD  PRO   379      41.848 -28.076 -10.693  1.00 53.93           C  
ATOM   2874  N   GLY   380      39.000 -29.544 -13.771  1.00 52.31           N  
ATOM   2875  CA  GLY   380      38.092 -30.592 -14.212  1.00 52.86           C  
ATOM   2876  C   GLY   380      36.632 -30.248 -13.990  1.00 51.30           C  
ATOM   2877  O   GLY   380      35.759 -31.108 -14.127  1.00 48.82           O  
ATOM   2878  N   SER   381      36.277 -28.971 -13.756  1.00 51.72           N  
ATOM   2879  CA  SER   381      34.903 -28.487 -13.848  1.00 52.46           C  
ATOM   2880  C   SER   381      34.520 -28.182 -15.292  1.00 51.07           C  
ATOM   2881  CB  SER   381      34.717 -27.237 -12.987  1.00 47.94           C  
ATOM   2882  O   SER   381      35.248 -27.482 -15.999  1.00 49.30           O  
ATOM   2883  OG  SER   381      34.560 -27.584 -11.622  1.00 49.63           O  
ATOM   2884  N   PRO   382      33.758 -29.101 -16.048  1.00 50.24           N  
ATOM   2885  CA  PRO   382      33.200 -28.934 -17.392  1.00 49.84           C  
ATOM   2886  C   PRO   382      32.668 -27.525 -17.640  1.00 49.99           C  
ATOM   2887  CB  PRO   382      32.066 -29.961 -17.432  1.00 46.77           C  
ATOM   2888  O   PRO   382      31.469 -27.278 -17.488  1.00 48.26           O  
ATOM   2889  CG  PRO   382      31.651 -30.128 -16.006  1.00 45.31           C  
ATOM   2890  CD  PRO   382      32.832 -29.831 -15.128  1.00 48.02           C  
ATOM   2891  N   CYS   383      33.516 -26.529 -17.394  1.00 53.93           N  
ATOM   2892  CA  CYS   383      33.320 -25.203 -17.970  1.00 58.01           C  
ATOM   2893  C   CYS   383      34.306 -24.951 -19.105  1.00 53.99           C  
ATOM   2894  CB  CYS   383      33.475 -24.125 -16.899  1.00 50.63           C  
ATOM   2895  O   CYS   383      35.007 -23.937 -19.109  1.00 52.02           O  
ATOM   2896  SG  CYS   383      32.200 -24.181 -15.620  1.00 54.41           S  
ATOM   2897  N   SER   384      34.639 -25.805 -19.942  1.00 53.02           N  
ATOM   2898  CA  SER   384      35.214 -25.510 -21.250  1.00 53.73           C  
ATOM   2899  C   SER   384      34.133 -25.130 -22.256  1.00 52.86           C  
ATOM   2900  CB  SER   384      36.007 -26.710 -21.770  1.00 49.94           C  
ATOM   2901  O   SER   384      33.413 -25.996 -22.758  1.00 51.03           O  
ATOM   2902  OG  SER   384      35.593 -27.904 -21.128  1.00 49.12           O  
ATOM   2903  N   TYR   385      33.586 -23.947 -22.363  1.00 54.51           N  
ATOM   2904  CA  TYR   385      32.974 -23.310 -23.524  1.00 55.84           C  
ATOM   2905  C   TYR   385      33.951 -23.250 -24.691  1.00 54.89           C  
ATOM   2906  CB  TYR   385      32.494 -21.899 -23.172  1.00 51.15           C  
ATOM   2907  O   TYR   385      34.897 -22.459 -24.677  1.00 53.19           O  
ATOM   2908  CG  TYR   385      31.662 -21.253 -24.253  1.00 49.91           C  
ATOM   2909  CD1 TYR   385      32.236 -20.376 -25.171  1.00 47.29           C  
ATOM   2910  CD2 TYR   385      30.301 -21.518 -24.360  1.00 48.38           C  
ATOM   2911  CE1 TYR   385      31.473 -19.777 -26.168  1.00 45.91           C  
ATOM   2912  CE2 TYR   385      29.528 -20.925 -25.353  1.00 48.01           C  
ATOM   2913  OH  TYR   385      29.362 -19.468 -27.236  1.00 38.53           O  
ATOM   2914  CZ  TYR   385      30.122 -20.058 -26.251  1.00 43.38           C  
ATOM   2915  N   THR   386      33.947 -24.120 -25.421  1.00 57.61           N  
ATOM   2916  CA  THR   386      34.281 -23.933 -26.829  1.00 57.60           C  
ATOM   2917  C   THR   386      33.123 -23.280 -27.577  1.00 57.82           C  
ATOM   2918  CB  THR   386      34.640 -25.272 -27.500  1.00 55.41           C  
ATOM   2919  O   THR   386      32.019 -23.826 -27.622  1.00 56.52           O  
ATOM   2920  CG2 THR   386      35.399 -25.048 -28.803  1.00 53.45           C  
ATOM   2921  OG1 THR   386      35.456 -26.043 -26.610  1.00 55.22           O  
ATOM   2922  N   PRO   387      33.105 -21.935 -27.796  1.00 57.57           N  
ATOM   2923  CA  PRO   387      32.152 -21.345 -28.739  1.00 57.83           C  
ATOM   2924  C   PRO   387      31.888 -22.239 -29.949  1.00 58.23           C  
ATOM   2925  CB  PRO   387      32.835 -20.042 -29.162  1.00 53.83           C  
ATOM   2926  O   PRO   387      32.809 -22.882 -30.458  1.00 56.30           O  
ATOM   2927  CG  PRO   387      34.258 -20.200 -28.733  1.00 52.68           C  
ATOM   2928  CD  PRO   387      34.335 -21.326 -27.742  1.00 54.94           C  
ATOM   2929  N   PRO   388      30.572 -22.477 -30.060  1.00 54.78           N  
ATOM   2930  CA  PRO   388      30.391 -23.126 -31.360  1.00 56.29           C  
ATOM   2931  C   PRO   388      31.080 -22.374 -32.497  1.00 56.13           C  
ATOM   2932  CB  PRO   388      28.872 -23.125 -31.546  1.00 52.45           C  
ATOM   2933  O   PRO   388      31.171 -21.144 -32.461  1.00 55.78           O  
ATOM   2934  CG  PRO   388      28.375 -22.059 -30.624  1.00 52.28           C  
ATOM   2935  CD  PRO   388      29.405 -21.835 -29.555  1.00 54.01           C  
ATOM   2936  N   ALA   389      31.879 -23.042 -33.344  1.00 59.07           N  
ATOM   2937  CA  ALA   389      32.617 -22.591 -34.521  1.00 59.17           C  
ATOM   2938  C   ALA   389      31.723 -21.771 -35.447  1.00 58.86           C  
ATOM   2939  CB  ALA   389      33.203 -23.784 -35.271  1.00 55.32           C  
ATOM   2940  O   ALA   389      32.214 -20.958 -36.234  1.00 57.55           O  
ATOM   2941  N   ASP   390      30.441 -21.732 -35.285  1.00 55.94           N  
ATOM   2942  CA  ASP   390      29.487 -21.123 -36.207  1.00 58.41           C  
ATOM   2943  C   ASP   390      28.804 -19.914 -35.571  1.00 53.37           C  
ATOM   2944  CB  ASP   390      28.439 -22.147 -36.648  1.00 50.68           C  
ATOM   2945  O   ASP   390      27.934 -19.293 -36.184  1.00 51.15           O  
ATOM   2946  CG  ASP   390      29.007 -23.547 -36.803  1.00 48.79           C  
ATOM   2947  OD1 ASP   390      30.205 -23.686 -37.130  1.00 49.26           O  
ATOM   2948  OD2 ASP   390      28.248 -24.520 -36.601  1.00 56.92           O  
ATOM   2949  N   GLY   391      29.469 -19.285 -34.558  1.00 57.98           N  
ATOM   2950  CA  GLY   391      29.339 -17.929 -34.050  1.00 57.09           C  
ATOM   2951  C   GLY   391      27.911 -17.558 -33.697  1.00 56.65           C  
ATOM   2952  O   GLY   391      27.638 -16.422 -33.306  1.00 53.73           O  
ATOM   2953  N   ILE   392      26.916 -18.531 -33.780  1.00 60.86           N  
ATOM   2954  CA  ILE   392      25.540 -18.193 -33.431  1.00 60.45           C  
ATOM   2955  C   ILE   392      25.130 -18.944 -32.166  1.00 59.20           C  
ATOM   2956  CB  ILE   392      24.568 -18.519 -34.587  1.00 54.82           C  
ATOM   2957  O   ILE   392      25.120 -20.177 -32.144  1.00 55.80           O  
ATOM   2958  CG1 ILE   392      24.989 -17.781 -35.863  1.00 49.21           C  
ATOM   2959  CG2 ILE   392      23.129 -18.164 -34.198  1.00 49.49           C  
ATOM   2960  CD1 ILE   392      24.161 -18.142 -37.088  1.00 49.73           C  
ATOM   2961  N   PRO   393      25.101 -18.267 -30.892  1.00 59.42           N  
ATOM   2962  CA  PRO   393      24.509 -18.903 -29.713  1.00 59.69           C  
ATOM   2963  C   PRO   393      23.142 -19.519 -29.998  1.00 59.70           C  
ATOM   2964  CB  PRO   393      24.390 -17.750 -28.712  1.00 54.58           C  
ATOM   2965  O   PRO   393      22.229 -18.824 -30.450  1.00 56.99           O  
ATOM   2966  CG  PRO   393      24.694 -16.522 -29.508  1.00 52.84           C  
ATOM   2967  CD  PRO   393      25.221 -16.941 -30.850  1.00 54.28           C  
ATOM   2968  N   SER   394      23.031 -20.866 -30.144  1.00 55.69           N  
ATOM   2969  CA  SER   394      21.805 -21.655 -30.209  1.00 56.52           C  
ATOM   2970  C   SER   394      20.851 -21.289 -29.077  1.00 55.71           C  
ATOM   2971  CB  SER   394      22.125 -23.149 -30.154  1.00 51.60           C  
ATOM   2972  O   SER   394      21.248 -21.256 -27.910  1.00 53.73           O  
ATOM   2973  OG  SER   394      21.194 -23.891 -30.924  1.00 51.35           O  
ATOM   2974  N   PRO   395      19.645 -20.625 -29.306  1.00 58.50           N  
ATOM   2975  CA  PRO   395      18.554 -20.519 -28.334  1.00 58.24           C  
ATOM   2976  C   PRO   395      18.170 -21.867 -27.728  1.00 57.24           C  
ATOM   2977  CB  PRO   395      17.401 -19.943 -29.160  1.00 54.06           C  
ATOM   2978  O   PRO   395      17.556 -22.698 -28.402  1.00 54.80           O  
ATOM   2979  CG  PRO   395      17.713 -20.326 -30.571  1.00 52.73           C  
ATOM   2980  CD  PRO   395      19.198 -20.503 -30.700  1.00 55.67           C  
ATOM   2981  N   GLY   396      19.022 -22.576 -26.969  1.00 51.04           N  
ATOM   2982  CA  GLY   396      18.728 -23.790 -26.225  1.00 51.88           C  
ATOM   2983  C   GLY   396      19.898 -24.276 -25.390  1.00 50.24           C  
ATOM   2984  O   GLY   396      19.780 -25.263 -24.660  1.00 47.73           O  
ATOM   2985  N   ASN   397      20.978 -23.378 -25.316  1.00 47.67           N  
ATOM   2986  CA  ASN   397      22.086 -23.773 -24.452  1.00 49.74           C  
ATOM   2987  C   ASN   397      22.337 -22.740 -23.357  1.00 47.50           C  
ATOM   2988  CB  ASN   397      23.356 -23.993 -25.276  1.00 44.23           C  
ATOM   2989  O   ASN   397      22.715 -21.603 -23.645  1.00 45.65           O  
ATOM   2990  CG  ASN   397      24.192 -25.149 -24.762  1.00 43.46           C  
ATOM   2991  ND2 ASN   397      25.281 -25.449 -25.460  1.00 40.65           N  
ATOM   2992  OD1 ASN   397      23.861 -25.767 -23.747  1.00 44.63           O  
ATOM   2993  N   PRO   398      21.669 -22.837 -22.074  1.00 54.50           N  
ATOM   2994  CA  PRO   398      22.222 -22.135 -20.914  1.00 53.43           C  
ATOM   2995  C   PRO   398      23.745 -22.037 -20.954  1.00 53.99           C  
ATOM   2996  CB  PRO   398      21.761 -22.991 -19.731  1.00 50.20           C  
ATOM   2997  O   PRO   398      24.429 -23.054 -21.097  1.00 51.74           O  
ATOM   2998  CG  PRO   398      21.608 -24.367 -20.293  1.00 48.20           C  
ATOM   2999  CD  PRO   398      21.254 -24.253 -21.748  1.00 49.39           C  
ATOM   3000  N   LEU   399      24.251 -20.875 -21.421  1.00 53.57           N  
ATOM   3001  CA  LEU   399      25.669 -20.613 -21.198  1.00 52.84           C  
ATOM   3002  C   LEU   399      26.146 -21.268 -19.906  1.00 53.63           C  
ATOM   3003  CB  LEU   399      25.933 -19.106 -21.147  1.00 49.46           C  
ATOM   3004  O   LEU   399      25.653 -20.947 -18.823  1.00 51.66           O  
ATOM   3005  CG  LEU   399      25.858 -18.359 -22.480  1.00 47.00           C  
ATOM   3006  CD1 LEU   399      25.813 -16.853 -22.242  1.00 44.10           C  
ATOM   3007  CD2 LEU   399      27.041 -18.730 -23.369  1.00 45.46           C  
ATOM   3008  N   PRO   400      26.543 -22.579 -19.801  1.00 46.93           N  
ATOM   3009  CA  PRO   400      27.379 -23.062 -18.699  1.00 46.27           C  
ATOM   3010  C   PRO   400      28.508 -22.096 -18.348  1.00 46.53           C  
ATOM   3011  CB  PRO   400      27.937 -24.384 -19.234  1.00 43.87           C  
ATOM   3012  O   PRO   400      29.345 -21.784 -19.198  1.00 44.56           O  
ATOM   3013  CG  PRO   400      27.735 -24.313 -20.713  1.00 42.24           C  
ATOM   3014  CD  PRO   400      26.742 -23.226 -21.008  1.00 44.67           C  
ATOM   3015  N   CYS   401      28.045 -20.849 -17.655  1.00 49.62           N  
ATOM   3016  CA  CYS   401      29.019 -20.128 -16.843  1.00 53.72           C  
ATOM   3017  C   CYS   401      28.776 -18.625 -16.906  1.00 49.72           C  
ATOM   3018  CB  CYS   401      30.441 -20.444 -17.306  1.00 47.18           C  
ATOM   3019  O   CYS   401      29.496 -17.904 -17.598  1.00 47.85           O  
ATOM   3020  SG  CYS   401      30.924 -22.166 -17.052  1.00 52.98           S  
ATOM   3021  N   ALA   402      27.619 -18.052 -16.920  1.00 50.39           N  
ATOM   3022  CA  ALA   402      27.542 -16.621 -16.638  1.00 50.15           C  
ATOM   3023  C   ALA   402      28.212 -16.286 -15.308  1.00 50.12           C  
ATOM   3024  CB  ALA   402      26.088 -16.157 -16.629  1.00 46.40           C  
ATOM   3025  O   ALA   402      27.720 -16.670 -14.245  1.00 47.79           O  
ATOM   3026  N   HIS   403      29.491 -16.473 -15.203  1.00 48.17           N  
ATOM   3027  CA  HIS   403      30.235 -15.668 -14.241  1.00 48.73           C  
ATOM   3028  C   HIS   403      29.485 -14.383 -13.902  1.00 48.16           C  
ATOM   3029  CB  HIS   403      31.627 -15.336 -14.781  1.00 45.73           C  
ATOM   3030  O   HIS   403      29.382 -13.481 -14.736  1.00 46.38           O  
ATOM   3031  CG  HIS   403      32.598 -16.468 -14.671  1.00 44.30           C  
ATOM   3032  CD2 HIS   403      33.167 -17.247 -15.621  1.00 43.22           C  
ATOM   3033  ND1 HIS   403      33.089 -16.913 -13.463  1.00 47.71           N  
ATOM   3034  CE1 HIS   403      33.921 -17.919 -13.676  1.00 42.91           C  
ATOM   3035  NE2 HIS   403      33.986 -18.141 -14.977  1.00 38.97           N  
ATOM   3036  N   LEU   404      28.480 -14.309 -13.067  1.00 51.71           N  
ATOM   3037  CA  LEU   404      28.271 -13.181 -12.167  1.00 51.19           C  
ATOM   3038  C   LEU   404      29.556 -12.377 -11.996  1.00 51.60           C  
ATOM   3039  CB  LEU   404      27.775 -13.667 -10.803  1.00 48.07           C  
ATOM   3040  O   LEU   404      30.496 -12.833 -11.341  1.00 49.61           O  
ATOM   3041  CG  LEU   404      26.308 -14.095 -10.728  1.00 45.90           C  
ATOM   3042  CD1 LEU   404      26.071 -14.961  -9.495  1.00 44.04           C  
ATOM   3043  CD2 LEU   404      25.395 -12.874 -10.714  1.00 45.45           C  
ATOM   3044  N   SER   405      30.043 -11.823 -13.050  1.00 49.00           N  
ATOM   3045  CA  SER   405      30.981 -10.720 -12.871  1.00 49.44           C  
ATOM   3046  C   SER   405      30.696  -9.954 -11.584  1.00 48.89           C  
ATOM   3047  CB  SER   405      30.922  -9.766 -14.065  1.00 45.70           C  
ATOM   3048  O   SER   405      29.587  -9.452 -11.387  1.00 47.01           O  
ATOM   3049  OG  SER   405      30.930  -8.417 -13.632  1.00 44.76           O  
ATOM   3050  N   GLN   406      31.147 -10.366 -10.361  1.00 47.62           N  
ATOM   3051  CA  GLN   406      31.542  -9.612  -9.176  1.00 46.92           C  
ATOM   3052  C   GLN   406      31.487  -8.110  -9.436  1.00 47.65           C  
ATOM   3053  CB  GLN   406      32.946 -10.017  -8.725  1.00 43.76           C  
ATOM   3054  O   GLN   406      32.380  -7.553 -10.079  1.00 45.48           O  
ATOM   3055  CG  GLN   406      33.036 -11.442  -8.197  1.00 41.59           C  
ATOM   3056  CD  GLN   406      34.409 -11.779  -7.647  1.00 44.04           C  
ATOM   3057  NE2 GLN   406      34.576 -13.013  -7.184  1.00 39.12           N  
ATOM   3058  OE1 GLN   406      35.313 -10.937  -7.640  1.00 50.14           O  
ATOM   3059  N   GLY   407      30.370  -7.532  -9.595  1.00 49.10           N  
ATOM   3060  CA  GLY   407      30.269  -6.115  -9.285  1.00 50.23           C  
ATOM   3061  C   GLY   407      31.017  -5.724  -8.025  1.00 48.97           C  
ATOM   3062  O   GLY   407      31.355  -6.582  -7.206  1.00 47.54           O  
ATOM   3063  N   PRO   408      31.782  -4.711  -7.999  1.00 46.69           N  
ATOM   3064  CA  PRO   408      32.631  -4.255  -6.896  1.00 46.94           C  
ATOM   3065  C   PRO   408      32.032  -4.560  -5.525  1.00 46.66           C  
ATOM   3066  CB  PRO   408      32.726  -2.744  -7.126  1.00 43.15           C  
ATOM   3067  O   PRO   408      32.532  -4.075  -4.507  1.00 45.08           O  
ATOM   3068  CG  PRO   408      31.459  -2.385  -7.833  1.00 41.61           C  
ATOM   3069  CD  PRO   408      31.031  -3.555  -8.671  1.00 45.20           C  
ATOM   3070  N   TYR   409      31.081  -5.539  -5.311  1.00 48.76           N  
ATOM   3071  CA  TYR   409      30.738  -6.020  -3.977  1.00 51.09           C  
ATOM   3072  C   TYR   409      31.221  -7.451  -3.772  1.00 48.14           C  
ATOM   3073  CB  TYR   409      29.225  -5.941  -3.750  1.00 44.50           C  
ATOM   3074  O   TYR   409      30.694  -8.384  -4.383  1.00 45.83           O  
ATOM   3075  CG  TYR   409      28.678  -4.535  -3.786  1.00 42.81           C  
ATOM   3076  CD1 TYR   409      28.864  -3.667  -2.712  1.00 41.71           C  
ATOM   3077  CD2 TYR   409      27.974  -4.072  -4.892  1.00 43.00           C  
ATOM   3078  CE1 TYR   409      28.360  -2.371  -2.740  1.00 43.02           C  
ATOM   3079  CE2 TYR   409      27.465  -2.778  -4.931  1.00 43.64           C  
ATOM   3080  OH  TYR   409      27.162  -0.654  -3.884  1.00 40.58           O  
ATOM   3081  CZ  TYR   409      27.663  -1.936  -3.852  1.00 39.02           C  
ATOM   3082  N   GLY   410      32.476  -7.721  -3.475  1.00 45.62           N  
ATOM   3083  CA  GLY   410      33.119  -8.823  -2.778  1.00 46.25           C  
ATOM   3084  C   GLY   410      32.166  -9.612  -1.901  1.00 45.39           C  
ATOM   3085  O   GLY   410      31.145  -9.085  -1.455  1.00 43.87           O  
ATOM   3086  N   PRO   411      32.109 -10.975  -2.030  1.00 49.22           N  
ATOM   3087  CA  PRO   411      31.419 -11.917  -1.146  1.00 49.10           C  
ATOM   3088  C   PRO   411      31.245 -11.377   0.271  1.00 49.46           C  
ATOM   3089  CB  PRO   411      32.335 -13.144  -1.155  1.00 45.67           C  
ATOM   3090  O   PRO   411      32.227 -11.006   0.919  1.00 47.87           O  
ATOM   3091  CG  PRO   411      33.683 -12.611  -1.517  1.00 44.29           C  
ATOM   3092  CD  PRO   411      33.500 -11.371  -2.344  1.00 46.58           C  
ATOM   3093  N   VAL   412      30.168 -10.847   0.778  1.00 53.51           N  
ATOM   3094  CA  VAL   412      29.807 -10.660   2.180  1.00 55.24           C  
ATOM   3095  C   VAL   412      30.259 -11.869   2.995  1.00 53.79           C  
ATOM   3096  CB  VAL   412      28.288 -10.439   2.350  1.00 49.76           C  
ATOM   3097  O   VAL   412      29.930 -13.010   2.661  1.00 52.28           O  
ATOM   3098  CG1 VAL   412      27.961 -10.018   3.782  1.00 44.41           C  
ATOM   3099  CG2 VAL   412      27.786  -9.394   1.355  1.00 45.45           C  
ATOM   3100  N   PRO   413      31.439 -11.901   3.702  1.00 51.53           N  
ATOM   3101  CA  PRO   413      31.709 -12.875   4.761  1.00 52.51           C  
ATOM   3102  C   PRO   413      30.465 -13.218   5.579  1.00 51.10           C  
ATOM   3103  CB  PRO   413      32.755 -12.172   5.629  1.00 48.55           C  
ATOM   3104  O   PRO   413      29.935 -12.362   6.292  1.00 49.48           O  
ATOM   3105  CG  PRO   413      33.014 -10.873   4.938  1.00 48.35           C  
ATOM   3106  CD  PRO   413      32.057 -10.745   3.788  1.00 50.69           C  
ATOM   3107  N   GLY   414      29.677 -14.246   5.018  1.00 47.64           N  
ATOM   3108  CA  GLY   414      28.554 -15.053   5.469  1.00 49.65           C  
ATOM   3109  C   GLY   414      27.590 -15.411   4.353  1.00 47.35           C  
ATOM   3110  O   GLY   414      26.503 -14.838   4.257  1.00 44.98           O  
ATOM   3111  N   GLY   415      28.121 -15.879   3.256  1.00 47.64           N  
ATOM   3112  CA  GLY   415      27.473 -16.638   2.199  1.00 48.06           C  
ATOM   3113  C   GLY   415      26.741 -17.865   2.708  1.00 47.40           C  
ATOM   3114  O   GLY   415      27.346 -18.741   3.331  1.00 45.63           O  
ATOM   3115  N   TYR   416      25.625 -17.783   3.305  1.00 49.84           N  
ATOM   3116  CA  TYR   416      24.766 -18.962   3.273  1.00 51.79           C  
ATOM   3117  C   TYR   416      25.067 -19.824   2.053  1.00 49.08           C  
ATOM   3118  CB  TYR   416      23.290 -18.552   3.272  1.00 45.99           C  
ATOM   3119  O   TYR   416      25.063 -19.332   0.922  1.00 47.09           O  
ATOM   3120  CG  TYR   416      22.683 -18.464   4.651  1.00 44.83           C  
ATOM   3121  CD1 TYR   416      22.167 -19.595   5.279  1.00 43.50           C  
ATOM   3122  CD2 TYR   416      22.622 -17.250   5.327  1.00 44.86           C  
ATOM   3123  CE1 TYR   416      21.604 -19.518   6.549  1.00 44.13           C  
ATOM   3124  CE2 TYR   416      22.062 -17.162   6.597  1.00 44.63           C  
ATOM   3125  OH  TYR   416      21.001 -18.218   8.457  1.00 41.26           O  
ATOM   3126  CZ  TYR   416      21.557 -18.299   7.199  1.00 40.95           C  
ATOM   3127  N   PRO   417      25.970 -20.809   2.182  1.00 51.07           N  
ATOM   3128  CA  PRO   417      25.970 -21.826   1.127  1.00 50.68           C  
ATOM   3129  C   PRO   417      24.617 -21.956   0.433  1.00 50.90           C  
ATOM   3130  CB  PRO   417      26.325 -23.112   1.877  1.00 47.43           C  
ATOM   3131  O   PRO   417      23.575 -21.923   1.092  1.00 48.92           O  
ATOM   3132  CG  PRO   417      25.859 -22.878   3.278  1.00 46.09           C  
ATOM   3133  CD  PRO   417      25.929 -21.405   3.564  1.00 48.18           C  
ATOM   3134  N   PRO   418      24.506 -21.542  -0.788  1.00 52.79           N  
ATOM   3135  CA  PRO   418      23.347 -21.951  -1.585  1.00 52.42           C  
ATOM   3136  C   PRO   418      22.803 -23.318  -1.176  1.00 52.87           C  
ATOM   3137  CB  PRO   418      23.896 -21.986  -3.013  1.00 48.78           C  
ATOM   3138  O   PRO   418      23.578 -24.227  -0.865  1.00 51.21           O  
ATOM   3139  CG  PRO   418      25.358 -22.249  -2.854  1.00 47.84           C  
ATOM   3140  CD  PRO   418      25.805 -21.681  -1.538  1.00 50.21           C  
ATOM   3141  N   PRO   419      21.679 -23.437  -0.536  1.00 50.74           N  
ATOM   3142  CA  PRO   419      21.088 -24.767  -0.367  1.00 51.02           C  
ATOM   3143  C   PRO   419      21.501 -25.740  -1.469  1.00 49.66           C  
ATOM   3144  CB  PRO   419      19.583 -24.493  -0.417  1.00 45.88           C  
ATOM   3145  O   PRO   419      21.468 -25.390  -2.651  1.00 47.06           O  
ATOM   3146  CG  PRO   419      19.450 -23.235  -1.213  1.00 43.92           C  
ATOM   3147  CD  PRO   419      20.695 -22.417  -1.026  1.00 46.44           C  
ATOM   3148  N   ASN   420      22.670 -26.410  -1.295  1.00 49.13           N  
ATOM   3149  CA  ASN   420      22.940 -27.623  -2.060  1.00 51.71           C  
ATOM   3150  C   ASN   420      21.881 -27.858  -3.132  1.00 48.57           C  
ATOM   3151  CB  ASN   420      23.032 -28.834  -1.130  1.00 45.44           C  
ATOM   3152  O   ASN   420      20.808 -28.391  -2.844  1.00 46.47           O  
ATOM   3153  CG  ASN   420      24.462 -29.184  -0.767  1.00 44.36           C  
ATOM   3154  ND2 ASN   420      24.631 -29.961   0.297  1.00 42.81           N  
ATOM   3155  OD1 ASN   420      25.407 -28.760  -1.436  1.00 45.69           O  
ATOM   3156  N   VAL   421      21.673 -27.035  -4.184  1.00 53.00           N  
ATOM   3157  CA  VAL   421      21.111 -27.557  -5.426  1.00 54.11           C  
ATOM   3158  C   VAL   421      21.932 -28.753  -5.902  1.00 52.22           C  
ATOM   3159  CB  VAL   421      21.062 -26.473  -6.526  1.00 48.98           C  
ATOM   3160  O   VAL   421      23.083 -28.599  -6.316  1.00 50.14           O  
ATOM   3161  CG1 VAL   421      20.141 -26.902  -7.666  1.00 45.08           C  
ATOM   3162  CG2 VAL   421      20.605 -25.138  -5.939  1.00 45.56           C  
ATOM   3163  N   ALA   422      21.880 -29.811  -5.175  1.00 53.28           N  
ATOM   3164  CA  ALA   422      22.221 -31.099  -5.775  1.00 54.37           C  
ATOM   3165  C   ALA   422      22.173 -31.024  -7.298  1.00 52.36           C  
ATOM   3166  CB  ALA   422      21.277 -32.187  -5.269  1.00 49.24           C  
ATOM   3167  O   ALA   422      21.107 -30.813  -7.883  1.00 50.15           O  
ATOM   3168  N   THR   423      23.216 -30.532  -7.955  1.00 52.94           N  
ATOM   3169  CA  THR   423      23.617 -30.934  -9.299  1.00 53.61           C  
ATOM   3170  C   THR   423      23.142 -32.352  -9.604  1.00 52.41           C  
ATOM   3171  CB  THR   423      25.144 -30.852  -9.475  1.00 48.81           C  
ATOM   3172  O   THR   423      23.803 -33.326  -9.238  1.00 50.24           O  
ATOM   3173  CG2 THR   423      25.546 -29.576 -10.207  1.00 45.97           C  
ATOM   3174  OG1 THR   423      25.769 -30.867  -8.185  1.00 46.41           O  
ATOM   3175  N   SER   424      21.867 -32.627  -9.600  1.00 51.67           N  
ATOM   3176  CA  SER   424      21.534 -33.809 -10.388  1.00 52.49           C  
ATOM   3177  C   SER   424      22.018 -33.670 -11.827  1.00 51.32           C  
ATOM   3178  CB  SER   424      20.025 -34.058 -10.371  1.00 47.63           C  
ATOM   3179  O   SER   424      21.644 -32.724 -12.524  1.00 48.90           O  
ATOM   3180  OG  SER   424      19.313 -32.832 -10.379  1.00 50.46           O  
ATOM   3181  N   ALA   425      23.260 -33.961 -12.098  1.00 53.19           N  
ATOM   3182  CA  ALA   425      23.758 -34.404 -13.398  1.00 53.50           C  
ATOM   3183  C   ALA   425      22.607 -34.691 -14.358  1.00 52.92           C  
ATOM   3184  CB  ALA   425      24.635 -35.643 -13.237  1.00 50.05           C  
ATOM   3185  O   ALA   425      21.676 -35.425 -14.018  1.00 51.62           O  
ATOM   3186  N   PRO   426      22.304 -33.798 -15.319  1.00 56.05           N  
ATOM   3187  CA  PRO   426      21.515 -34.296 -16.449  1.00 56.05           C  
ATOM   3188  C   PRO   426      21.885 -35.724 -16.842  1.00 55.56           C  
ATOM   3189  CB  PRO   426      21.854 -33.315 -17.574  1.00 52.02           C  
ATOM   3190  O   PRO   426      23.057 -36.016 -17.091  1.00 53.66           O  
ATOM   3191  CG  PRO   426      23.176 -32.733 -17.189  1.00 51.12           C  
ATOM   3192  CD  PRO   426      23.328 -32.839 -15.699  1.00 53.06           C  
ATOM   3193  N   ASN   427      21.279 -36.683 -16.294  1.00 52.26           N  
ATOM   3194  CA  ASN   427      21.275 -37.997 -16.930  1.00 54.54           C  
ATOM   3195  C   ASN   427      21.325 -37.883 -18.451  1.00 52.84           C  
ATOM   3196  CB  ASN   427      20.045 -38.799 -16.497  1.00 49.41           C  
ATOM   3197  O   ASN   427      20.417 -37.320 -19.066  1.00 51.89           O  
ATOM   3198  CG  ASN   427      20.248 -40.295 -16.632  1.00 49.70           C  
ATOM   3199  ND2 ASN   427      19.229 -41.066 -16.272  1.00 51.91           N  
ATOM   3200  OD1 ASN   427      21.311 -40.755 -17.056  1.00 51.91           O  
ATOM   3201  N   PRO   428      22.510 -37.891 -18.999  1.00 55.87           N  
ATOM   3202  CA  PRO   428      22.769 -37.898 -20.440  1.00 54.65           C  
ATOM   3203  C   PRO   428      22.007 -39.001 -21.172  1.00 54.97           C  
ATOM   3204  CB  PRO   428      24.280 -38.131 -20.525  1.00 50.42           C  
ATOM   3205  O   PRO   428      21.920 -38.984 -22.402  1.00 52.52           O  
ATOM   3206  CG  PRO   428      24.621 -38.886 -19.281  1.00 49.55           C  
ATOM   3207  CD  PRO   428      23.688 -38.450 -18.188  1.00 52.41           C  
ATOM   3208  N   ASP   429      21.111 -39.675 -20.473  1.00 52.78           N  
ATOM   3209  CA  ASP   429      20.313 -40.798 -20.956  1.00 54.90           C  
ATOM   3210  C   ASP   429      18.952 -40.843 -20.264  1.00 51.63           C  
ATOM   3211  CB  ASP   429      21.057 -42.117 -20.739  1.00 48.58           C  
ATOM   3212  O   ASP   429      18.786 -41.531 -19.255  1.00 49.04           O  
ATOM   3213  CG  ASP   429      22.358 -42.200 -21.519  1.00 48.23           C  
ATOM   3214  OD1 ASP   429      22.407 -41.727 -22.675  1.00 50.12           O  
ATOM   3215  OD2 ASP   429      23.341 -42.745 -20.974  1.00 57.25           O  
ATOM   3216  N   GLY   430      18.273 -39.796 -20.163  1.00 46.58           N  
ATOM   3217  CA  GLY   430      16.872 -40.013 -19.837  1.00 46.99           C  
ATOM   3218  C   GLY   430      15.922 -39.293 -20.775  1.00 46.39           C  
ATOM   3219  O   GLY   430      15.747 -38.077 -20.677  1.00 43.85           O  
ATOM   3220  N   ILE   431      15.791 -39.695 -22.058  1.00 53.87           N  
ATOM   3221  CA  ILE   431      14.488 -39.849 -22.697  1.00 54.33           C  
ATOM   3222  C   ILE   431      13.418 -40.090 -21.634  1.00 52.95           C  
ATOM   3223  CB  ILE   431      14.494 -41.005 -23.723  1.00 49.26           C  
ATOM   3224  O   ILE   431      13.254 -41.214 -21.153  1.00 50.41           O  
ATOM   3225  CG1 ILE   431      15.612 -40.799 -24.752  1.00 47.85           C  
ATOM   3226  CG2 ILE   431      13.131 -41.123 -24.411  1.00 49.06           C  
ATOM   3227  CD1 ILE   431      15.779 -41.958 -25.725  1.00 46.53           C  
ATOM   3228  N   ALA   432      13.137 -39.193 -20.659  1.00 53.05           N  
ATOM   3229  CA  ALA   432      11.838 -39.389 -20.022  1.00 53.47           C  
ATOM   3230  C   ALA   432      10.719 -38.770 -20.856  1.00 52.57           C  
ATOM   3231  CB  ALA   432      11.839 -38.794 -18.616  1.00 47.46           C  
ATOM   3232  O   ALA   432      10.661 -37.550 -21.020  1.00 49.74           O  
ATOM   3233  N   HIS   433      10.345 -39.532 -21.904  1.00 47.54           N  
ATOM   3234  CA  HIS   433       8.947 -39.721 -22.274  1.00 49.70           C  
ATOM   3235  C   HIS   433       8.014 -39.132 -21.221  1.00 47.48           C  
ATOM   3236  CB  HIS   433       8.642 -41.206 -22.475  1.00 44.01           C  
ATOM   3237  O   HIS   433       7.866 -39.694 -20.133  1.00 45.33           O  
ATOM   3238  CG  HIS   433       8.979 -41.709 -23.843  1.00 43.93           C  
ATOM   3239  CD2 HIS   433       8.352 -42.606 -24.640  1.00 42.49           C  
ATOM   3240  ND1 HIS   433      10.088 -41.281 -24.540  1.00 49.12           N  
ATOM   3241  CE1 HIS   433      10.128 -41.895 -25.711  1.00 42.41           C  
ATOM   3242  NE2 HIS   433       9.086 -42.704 -25.796  1.00 40.56           N  
ATOM   3243  N   SER   434       7.779 -37.889 -21.141  1.00 57.67           N  
ATOM   3244  CA  SER   434       6.491 -37.446 -20.616  1.00 58.25           C  
ATOM   3245  C   SER   434       5.336 -38.150 -21.321  1.00 57.86           C  
ATOM   3246  CB  SER   434       6.343 -35.931 -20.766  1.00 51.90           C  
ATOM   3247  O   SER   434       5.191 -38.047 -22.540  1.00 55.04           O  
ATOM   3248  OG  SER   434       6.111 -35.322 -19.508  1.00 53.28           O  
ATOM   3249  N   PRO   435       4.961 -39.305 -20.772  1.00 50.57           N  
ATOM   3250  CA  PRO   435       3.646 -39.804 -21.181  1.00 50.19           C  
ATOM   3251  C   PRO   435       2.570 -38.721 -21.156  1.00 49.75           C  
ATOM   3252  CB  PRO   435       3.347 -40.895 -20.150  1.00 45.85           C  
ATOM   3253  O   PRO   435       2.379 -38.059 -20.132  1.00 47.32           O  
ATOM   3254  CG  PRO   435       4.140 -40.508 -18.943  1.00 44.28           C  
ATOM   3255  CD  PRO   435       5.327 -39.704 -19.390  1.00 48.05           C  
ATOM   3256  N   GLY   436       2.401 -38.087 -22.456  1.00 49.53           N  
ATOM   3257  CA  GLY   436       1.095 -37.719 -22.979  1.00 49.59           C  
ATOM   3258  C   GLY   436       0.066 -37.468 -21.892  1.00 49.33           C  
ATOM   3259  O   GLY   436      -0.366 -38.401 -21.211  1.00 47.10           O  
ATOM   3260  N   VAL   437       0.076 -36.417 -21.066  1.00 53.62           N  
ATOM   3261  CA  VAL   437      -1.245 -35.988 -20.619  1.00 54.84           C  
ATOM   3262  C   VAL   437      -2.177 -35.850 -21.821  1.00 53.21           C  
ATOM   3263  CB  VAL   437      -1.177 -34.655 -19.842  1.00 49.72           C  
ATOM   3264  O   VAL   437      -1.872 -35.124 -22.771  1.00 51.20           O  
ATOM   3265  CG1 VAL   437      -2.532 -34.321 -19.220  1.00 44.74           C  
ATOM   3266  CG2 VAL   437      -0.093 -34.720 -18.767  1.00 45.54           C  
ATOM   3267  N   PRO   438      -2.879 -36.901 -22.099  1.00 50.30           N  
ATOM   3268  CA  PRO   438      -4.003 -36.653 -23.005  1.00 50.49           C  
ATOM   3269  C   PRO   438      -4.556 -35.235 -22.884  1.00 49.74           C  
ATOM   3270  CB  PRO   438      -5.045 -37.685 -22.564  1.00 46.24           C  
ATOM   3271  O   PRO   438      -4.967 -34.819 -21.798  1.00 47.69           O  
ATOM   3272  CG  PRO   438      -4.493 -38.271 -21.304  1.00 45.09           C  
ATOM   3273  CD  PRO   438      -3.101 -37.745 -21.104  1.00 48.32           C  
ATOM   3274  N   SER   439      -4.064 -34.292 -23.766  1.00 50.48           N  
ATOM   3275  CA  SER   439      -4.875 -33.193 -24.280  1.00 51.07           C  
ATOM   3276  C   SER   439      -6.359 -33.540 -24.249  1.00 50.22           C  
ATOM   3277  CB  SER   439      -4.455 -32.839 -25.707  1.00 46.28           C  
ATOM   3278  O   SER   439      -6.826 -34.363 -25.040  1.00 48.33           O  
ATOM   3279  OG  SER   439      -5.276 -31.810 -26.232  1.00 48.77           O  
ATOM   3280  N   ALA   440      -6.926 -33.867 -23.080  1.00 50.72           N  
ATOM   3281  CA  ALA   440      -8.385 -33.789 -23.103  1.00 51.72           C  
ATOM   3282  C   ALA   440      -8.855 -32.499 -23.768  1.00 49.96           C  
ATOM   3283  CB  ALA   440      -8.945 -33.890 -21.687  1.00 46.59           C  
ATOM   3284  O   ALA   440      -8.481 -31.403 -23.344  1.00 47.76           O  
ATOM   3285  N   ALA   441      -8.989 -32.515 -25.149  1.00 51.39           N  
ATOM   3286  CA  ALA   441      -9.892 -31.679 -25.936  1.00 51.34           C  
ATOM   3287  C   ALA   441     -10.906 -30.972 -25.042  1.00 51.14           C  
ATOM   3288  CB  ALA   441     -10.610 -32.518 -26.990  1.00 46.57           C  
ATOM   3289  O   ALA   441     -11.721 -31.623 -24.383  1.00 48.73           O  
ATOM   3290  N   ILE   442     -10.575 -29.889 -24.361  1.00 56.05           N  
ATOM   3291  CA  ILE   442     -11.598 -28.939 -23.937  1.00 57.12           C  
ATOM   3292  C   ILE   442     -12.665 -28.811 -25.022  1.00 56.26           C  
ATOM   3293  CB  ILE   442     -10.988 -27.556 -23.619  1.00 51.75           C  
ATOM   3294  O   ILE   442     -12.362 -28.442 -26.159  1.00 54.64           O  
ATOM   3295  CG1 ILE   442      -9.885 -27.689 -22.563  1.00 46.17           C  
ATOM   3296  CG2 ILE   442     -12.074 -26.580 -23.156  1.00 46.94           C  
ATOM   3297  CD1 ILE   442      -9.119 -26.399 -22.301  1.00 47.42           C  
ATOM   3298  N   PRO   443     -13.688 -29.666 -25.065  1.00 53.11           N  
ATOM   3299  CA  PRO   443     -14.817 -29.223 -25.886  1.00 53.60           C  
ATOM   3300  C   PRO   443     -15.028 -27.711 -25.832  1.00 52.62           C  
ATOM   3301  CB  PRO   443     -16.009 -29.963 -25.273  1.00 50.10           C  
ATOM   3302  O   PRO   443     -15.416 -27.175 -24.791  1.00 51.13           O  
ATOM   3303  CG  PRO   443     -15.437 -30.717 -24.116  1.00 49.69           C  
ATOM   3304  CD  PRO   443     -13.973 -30.401 -24.018  1.00 52.31           C  
ATOM   3305  N   GLY   444     -14.165 -26.960 -26.687  1.00 49.96           N  
ATOM   3306  CA  GLY   444     -14.421 -25.571 -27.034  1.00 51.67           C  
ATOM   3307  C   GLY   444     -13.153 -24.756 -27.204  1.00 49.74           C  
ATOM   3308  O   GLY   444     -13.158 -23.541 -26.997  1.00 47.62           O  
ATOM   3309  N   GLN   445     -11.958 -25.379 -27.592  1.00 50.03           N  
ATOM   3310  CA  GLN   445     -10.845 -24.619 -28.152  1.00 50.16           C  
ATOM   3311  C   GLN   445     -10.799 -24.748 -29.671  1.00 49.52           C  
ATOM   3312  CB  GLN   445      -9.519 -25.081 -27.545  1.00 44.58           C  
ATOM   3313  O   GLN   445     -10.507 -25.823 -30.199  1.00 46.67           O  
ATOM   3314  CG  GLN   445      -9.194 -24.429 -26.208  1.00 43.21           C  
ATOM   3315  CD  GLN   445      -7.822 -24.812 -25.686  1.00 45.57           C  
ATOM   3316  NE2 GLN   445      -7.410 -24.188 -24.588  1.00 40.46           N  
ATOM   3317  OE1 GLN   445      -7.139 -25.664 -26.264  1.00 52.93           O  
ATOM   3318  N   MET   446     -11.492 -23.929 -30.451  1.00 52.40           N  
ATOM   3319  CA  MET   446     -11.302 -23.460 -31.821  1.00 55.08           C  
ATOM   3320  C   MET   446      -9.828 -23.197 -32.108  1.00 52.47           C  
ATOM   3321  CB  MET   446     -12.118 -22.191 -32.074  1.00 49.61           C  
ATOM   3322  O   MET   446      -9.125 -22.611 -31.282  1.00 51.06           O  
ATOM   3323  CG  MET   446     -13.596 -22.451 -32.318  1.00 49.18           C  
ATOM   3324  SD  MET   446     -14.479 -20.964 -32.932  1.00 53.44           S  
ATOM   3325  CE  MET   446     -15.864 -20.908 -31.761  1.00 44.06           C  
ATOM   3326  N   PRO   447      -9.151 -24.154 -32.921  1.00 54.43           N  
ATOM   3327  CA  PRO   447      -7.844 -23.946 -33.547  1.00 53.95           C  
ATOM   3328  C   PRO   447      -7.448 -22.472 -33.611  1.00 54.42           C  
ATOM   3329  CB  PRO   447      -8.029 -24.523 -34.953  1.00 49.63           C  
ATOM   3330  O   PRO   447      -8.308 -21.606 -33.789  1.00 52.16           O  
ATOM   3331  CG  PRO   447      -9.510 -24.590 -35.145  1.00 47.97           C  
ATOM   3332  CD  PRO   447     -10.171 -24.493 -33.800  1.00 50.64           C  
ATOM   3333  N   PRO   448      -6.258 -21.985 -33.050  1.00 56.26           N  
ATOM   3334  CA  PRO   448      -5.666 -20.682 -33.363  1.00 55.49           C  
ATOM   3335  C   PRO   448      -6.035 -20.187 -34.759  1.00 55.69           C  
ATOM   3336  CB  PRO   448      -4.162 -20.943 -33.255  1.00 50.83           C  
ATOM   3337  O   PRO   448      -5.611 -20.774 -35.758  1.00 52.83           O  
ATOM   3338  CG  PRO   448      -4.006 -22.402 -33.540  1.00 48.62           C  
ATOM   3339  CD  PRO   448      -5.278 -23.102 -33.158  1.00 50.64           C  
ATOM   3340  N   GLU   449      -7.122 -19.662 -34.946  1.00 52.57           N  
ATOM   3341  CA  GLU   449      -7.570 -18.986 -36.160  1.00 52.94           C  
ATOM   3342  C   GLU   449      -6.693 -17.777 -36.474  1.00 52.24           C  
ATOM   3343  CB  GLU   449      -9.033 -18.554 -36.026  1.00 47.60           C  
ATOM   3344  O   GLU   449      -6.461 -16.930 -35.610  1.00 49.50           O  
ATOM   3345  CG  GLU   449      -9.952 -19.161 -37.075  1.00 46.01           C  
ATOM   3346  CD  GLU   449     -11.421 -18.842 -36.843  1.00 49.18           C  
ATOM   3347  OE1 GLU   449     -11.782 -18.428 -35.718  1.00 52.19           O  
ATOM   3348  OE2 GLU   449     -12.217 -19.008 -37.794  1.00 47.74           O  
ATOM   3349  N   GLN   450      -5.735 -17.907 -37.470  1.00 55.60           N  
ATOM   3350  CA  GLN   450      -5.014 -17.071 -38.424  1.00 56.34           C  
ATOM   3351  C   GLN   450      -5.532 -15.635 -38.398  1.00 55.17           C  
ATOM   3352  CB  GLN   450      -5.128 -17.645 -39.836  1.00 50.74           C  
ATOM   3353  O   GLN   450      -6.729 -15.399 -38.576  1.00 52.84           O  
ATOM   3354  CG  GLN   450      -4.250 -18.866 -40.076  1.00 49.83           C  
ATOM   3355  CD  GLN   450      -4.284 -19.339 -41.518  1.00 52.82           C  
ATOM   3356  NE2 GLN   450      -3.422 -20.295 -41.848  1.00 44.20           N  
ATOM   3357  OE1 GLN   450      -5.079 -18.851 -42.327  1.00 56.84           O  
ATOM   3358  N   PRO   451      -4.868 -14.630 -37.690  1.00 59.66           N  
ATOM   3359  CA  PRO   451      -5.199 -13.217 -37.893  1.00 60.61           C  
ATOM   3360  C   PRO   451      -5.793 -12.943 -39.273  1.00 59.11           C  
ATOM   3361  CB  PRO   451      -3.851 -12.512 -37.729  1.00 54.39           C  
ATOM   3362  O   PRO   451      -5.079 -12.993 -40.277  1.00 57.04           O  
ATOM   3363  CG  PRO   451      -2.839 -13.611 -37.751  1.00 52.86           C  
ATOM   3364  CD  PRO   451      -3.561 -14.926 -37.671  1.00 56.23           C  
ATOM   3365  N   GLY   452      -6.982 -13.204 -39.560  1.00 51.11           N  
ATOM   3366  CA  GLY   452      -7.559 -12.514 -40.703  1.00 52.60           C  
ATOM   3367  C   GLY   452      -8.919 -13.055 -41.101  1.00 50.58           C  
ATOM   3368  O   GLY   452      -9.553 -12.537 -42.024  1.00 46.77           O  
ATOM   3369  N   ALA   453      -9.716 -13.726 -40.117  1.00 50.24           N  
ATOM   3370  CA  ALA   453     -11.106 -13.961 -40.498  1.00 51.21           C  
ATOM   3371  C   ALA   453     -12.056 -13.584 -39.365  1.00 50.15           C  
ATOM   3372  CB  ALA   453     -11.310 -15.421 -40.895  1.00 46.47           C  
ATOM   3373  O   ALA   453     -11.789 -13.881 -38.198  1.00 48.23           O  
ATOM   3374  N   PRO   454     -12.936 -12.484 -39.612  1.00 55.94           N  
ATOM   3375  CA  PRO   454     -14.085 -12.383 -38.709  1.00 55.24           C  
ATOM   3376  C   PRO   454     -14.441 -13.716 -38.055  1.00 55.13           C  
ATOM   3377  CB  PRO   454     -15.214 -11.907 -39.627  1.00 51.18           C  
ATOM   3378  O   PRO   454     -14.627 -14.718 -38.750  1.00 53.27           O  
ATOM   3379  CG  PRO   454     -14.674 -12.066 -41.011  1.00 49.35           C  
ATOM   3380  CD  PRO   454     -13.211 -12.392 -40.918  1.00 52.03           C  
ATOM   3381  N   VAL   455     -13.950 -14.078 -36.870  1.00 49.84           N  
ATOM   3382  CA  VAL   455     -14.549 -15.136 -36.063  1.00 51.81           C  
ATOM   3383  C   VAL   455     -16.072 -15.032 -36.123  1.00 49.87           C  
ATOM   3384  CB  VAL   455     -14.068 -15.073 -34.596  1.00 45.44           C  
ATOM   3385  O   VAL   455     -16.652 -14.049 -35.654  1.00 47.71           O  
ATOM   3386  CG1 VAL   455     -14.657 -16.225 -33.784  1.00 41.82           C  
ATOM   3387  CG2 VAL   455     -12.542 -15.098 -34.535  1.00 41.86           C  
ATOM   3388  N   GLU   456     -16.713 -15.560 -37.086  1.00 54.99           N  
ATOM   3389  CA  GLU   456     -18.050 -16.103 -36.863  1.00 54.63           C  
ATOM   3390  C   GLU   456     -18.086 -16.989 -35.622  1.00 53.94           C  
ATOM   3391  CB  GLU   456     -18.521 -16.892 -38.087  1.00 50.64           C  
ATOM   3392  O   GLU   456     -17.514 -18.081 -35.616  1.00 51.67           O  
ATOM   3393  CG  GLU   456     -20.024 -17.123 -38.129  1.00 49.02           C  
ATOM   3394  CD  GLU   456     -20.506 -17.698 -39.451  1.00 51.18           C  
ATOM   3395  OE1 GLU   456     -19.680 -17.872 -40.375  1.00 57.43           O  
ATOM   3396  OE2 GLU   456     -21.721 -17.977 -39.564  1.00 51.86           O  
ATOM   3397  N   ILE   457     -18.176 -16.512 -34.404  1.00 58.17           N  
ATOM   3398  CA  ILE   457     -18.678 -17.200 -33.219  1.00 59.35           C  
ATOM   3399  C   ILE   457     -19.797 -18.161 -33.616  1.00 57.74           C  
ATOM   3400  CB  ILE   457     -19.184 -16.199 -32.156  1.00 53.06           C  
ATOM   3401  O   ILE   457     -20.928 -17.738 -33.864  1.00 55.12           O  
ATOM   3402  CG1 ILE   457     -18.083 -15.191 -31.805  1.00 47.55           C  
ATOM   3403  CG2 ILE   457     -19.669 -16.938 -30.906  1.00 48.02           C  
ATOM   3404  CD1 ILE   457     -18.528 -14.097 -30.844  1.00 48.76           C  
ATOM   3405  N   ALA   458     -19.418 -19.219 -34.079  1.00 53.08           N  
ATOM   3406  CA  ALA   458     -20.316 -20.359 -34.248  1.00 54.38           C  
ATOM   3407  C   ALA   458     -21.012 -20.707 -32.935  1.00 52.60           C  
ATOM   3408  CB  ALA   458     -19.549 -21.568 -34.777  1.00 50.27           C  
ATOM   3409  O   ALA   458     -20.389 -20.691 -31.871  1.00 51.03           O  
ATOM   3410  N   PRO   459     -22.395 -20.602 -32.843  1.00 57.36           N  
ATOM   3411  CA  PRO   459     -23.239 -21.123 -31.766  1.00 56.02           C  
ATOM   3412  C   PRO   459     -22.684 -22.405 -31.149  1.00 56.34           C  
ATOM   3413  CB  PRO   459     -24.577 -21.387 -32.462  1.00 52.91           C  
ATOM   3414  O   PRO   459     -22.381 -23.360 -31.869  1.00 54.01           O  
ATOM   3415  CG  PRO   459     -24.229 -21.558 -33.906  1.00 51.65           C  
ATOM   3416  CD  PRO   459     -22.949 -20.821 -34.178  1.00 53.80           C  
ATOM   3417  N   GLY   460     -21.919 -22.348 -30.023  1.00 58.18           N  
ATOM   3418  CA  GLY   460     -21.638 -23.462 -29.132  1.00 58.98           C  
ATOM   3419  C   GLY   460     -22.504 -24.677 -29.404  1.00 58.34           C  
ATOM   3420  O   GLY   460     -23.636 -24.546 -29.876  1.00 56.68           O  
ATOM   3421  N   PRO   461     -21.784 -25.796 -29.719  1.00 54.77           N  
ATOM   3422  CA  PRO   461     -22.546 -27.030 -29.921  1.00 54.51           C  
ATOM   3423  C   PRO   461     -23.791 -27.106 -29.039  1.00 54.82           C  
ATOM   3424  CB  PRO   461     -21.546 -28.127 -29.548  1.00 51.38           C  
ATOM   3425  O   PRO   461     -23.758 -26.682 -27.881  1.00 53.53           O  
ATOM   3426  CG  PRO   461     -20.576 -27.463 -28.625  1.00 50.93           C  
ATOM   3427  CD  PRO   461     -20.521 -26.001 -28.963  1.00 53.07           C  
ATOM   3428  N   PRO   462     -24.930 -27.310 -29.608  1.00 55.77           N  
ATOM   3429  CA  PRO   462     -26.109 -27.734 -28.850  1.00 54.91           C  
ATOM   3430  C   PRO   462     -25.764 -28.678 -27.700  1.00 54.74           C  
ATOM   3431  CB  PRO   462     -26.968 -28.443 -29.900  1.00 51.39           C  
ATOM   3432  O   PRO   462     -25.315 -29.804 -27.935  1.00 52.54           O  
ATOM   3433  CG  PRO   462     -26.017 -28.792 -30.999  1.00 50.48           C  
ATOM   3434  CD  PRO   462     -24.814 -27.901 -30.889  1.00 53.00           C  
ATOM   3435  N   GLY   463     -25.375 -28.079 -26.558  1.00 54.49           N  
ATOM   3436  CA  GLY   463     -25.260 -28.759 -25.278  1.00 55.75           C  
ATOM   3437  C   GLY   463     -24.148 -28.205 -24.407  1.00 53.43           C  
ATOM   3438  O   GLY   463     -23.774 -28.818 -23.405  1.00 51.05           O  
ATOM   3439  N   ALA   464     -23.609 -27.077 -24.639  1.00 57.21           N  
ATOM   3440  CA  ALA   464     -22.838 -26.344 -23.638  1.00 58.26           C  
ATOM   3441  C   ALA   464     -23.756 -25.694 -22.607  1.00 56.19           C  
ATOM   3442  CB  ALA   464     -21.964 -25.288 -24.309  1.00 51.42           C  
ATOM   3443  O   ALA   464     -24.516 -24.778 -22.933  1.00 53.39           O  
ATOM   3444  N   ARG   465     -24.270 -26.477 -21.586  1.00 55.46           N  
ATOM   3445  CA  ARG   465     -24.954 -26.046 -20.371  1.00 55.78           C  
ATOM   3446  C   ARG   465     -24.268 -24.830 -19.758  1.00 54.55           C  
ATOM   3447  CB  ARG   465     -25.008 -27.186 -19.351  1.00 50.64           C  
ATOM   3448  O   ARG   465     -23.135 -24.924 -19.282  1.00 51.95           O  
ATOM   3449  CG  ARG   465     -26.257 -28.047 -19.455  1.00 49.24           C  
ATOM   3450  CD  ARG   465     -26.300 -29.112 -18.367  1.00 51.15           C  
ATOM   3451  NE  ARG   465     -27.394 -30.055 -18.580  1.00 43.71           N  
ATOM   3452  NH1 ARG   465     -27.273 -30.989 -16.470  1.00 33.20           N  
ATOM   3453  NH2 ARG   465     -28.834 -31.737 -17.972  1.00 28.62           N  
ATOM   3454  CZ  ARG   465     -27.831 -30.925 -17.673  1.00 44.97           C  
ATOM   3455  N   THR   466     -24.621 -23.645 -20.085  1.00 59.61           N  
ATOM   3456  CA  THR   466     -24.630 -22.486 -19.199  1.00 60.00           C  
ATOM   3457  C   THR   466     -24.957 -22.902 -17.767  1.00 59.18           C  
ATOM   3458  CB  THR   466     -25.644 -21.428 -19.672  1.00 54.74           C  
ATOM   3459  O   THR   466     -26.062 -23.371 -17.488  1.00 56.74           O  
ATOM   3460  CG2 THR   466     -25.098 -20.632 -20.853  1.00 48.65           C  
ATOM   3461  OG1 THR   466     -26.856 -22.081 -20.071  1.00 53.80           O  
ATOM   3462  N   VAL   467     -24.015 -23.258 -16.967  1.00 58.12           N  
ATOM   3463  CA  VAL   467     -24.294 -23.301 -15.535  1.00 59.96           C  
ATOM   3464  C   VAL   467     -24.937 -21.988 -15.094  1.00 57.37           C  
ATOM   3465  CB  VAL   467     -23.012 -23.569 -14.715  1.00 53.63           C  
ATOM   3466  O   VAL   467     -24.335 -20.920 -15.227  1.00 54.45           O  
ATOM   3467  CG1 VAL   467     -23.347 -23.756 -13.236  1.00 48.57           C  
ATOM   3468  CG2 VAL   467     -22.278 -24.794 -15.258  1.00 49.17           C  
ATOM   3469  N   PRO   468     -26.213 -21.842 -15.001  1.00 54.76           N  
ATOM   3470  CA  PRO   468     -26.835 -20.735 -14.271  1.00 54.84           C  
ATOM   3471  C   PRO   468     -26.142 -20.442 -12.941  1.00 54.64           C  
ATOM   3472  CB  PRO   468     -28.268 -21.224 -14.044  1.00 50.82           C  
ATOM   3473  O   PRO   468     -26.056 -21.321 -12.079  1.00 52.81           O  
ATOM   3474  CG  PRO   468     -28.167 -22.715 -14.045  1.00 49.53           C  
ATOM   3475  CD  PRO   468     -26.974 -23.112 -14.866  1.00 52.40           C  
ATOM   3476  N   VAL   469     -25.279 -19.524 -12.742  1.00 56.71           N  
ATOM   3477  CA  VAL   469     -25.040 -18.923 -11.434  1.00 59.30           C  
ATOM   3478  C   VAL   469     -26.371 -18.674 -10.729  1.00 56.67           C  
ATOM   3479  CB  VAL   469     -24.244 -17.603 -11.553  1.00 51.91           C  
ATOM   3480  O   VAL   469     -27.146 -17.807 -11.140  1.00 53.99           O  
ATOM   3481  CG1 VAL   469     -23.882 -17.065 -10.170  1.00 45.76           C  
ATOM   3482  CG2 VAL   469     -22.987 -17.812 -12.395  1.00 45.47           C  
ATOM   3483  N   SER   470     -26.945 -19.567 -10.088  1.00 53.55           N  
ATOM   3484  CA  SER   470     -28.018 -19.340  -9.126  1.00 55.47           C  
ATOM   3485  C   SER   470     -27.739 -18.112  -8.266  1.00 52.91           C  
ATOM   3486  CB  SER   470     -28.206 -20.566  -8.232  1.00 49.61           C  
ATOM   3487  O   SER   470     -26.623 -17.933  -7.773  1.00 50.36           O  
ATOM   3488  OG  SER   470     -29.209 -21.420  -8.754  1.00 51.50           O  
ATOM   3489  N   PRO   471     -28.521 -17.045  -8.365  1.00 59.77           N  
ATOM   3490  CA  PRO   471     -28.570 -15.892  -7.463  1.00 59.08           C  
ATOM   3491  C   PRO   471     -28.465 -16.289  -5.992  1.00 59.63           C  
ATOM   3492  CB  PRO   471     -29.935 -15.267  -7.763  1.00 54.40           C  
ATOM   3493  O   PRO   471     -29.152 -17.211  -5.547  1.00 56.84           O  
ATOM   3494  CG  PRO   471     -30.750 -16.385  -8.330  1.00 52.96           C  
ATOM   3495  CD  PRO   471     -29.820 -17.381  -8.961  1.00 55.41           C  
ATOM   3496  N   ILE   472     -27.286 -16.207  -5.218  1.00 60.13           N  
ATOM   3497  CA  ILE   472     -27.170 -16.217  -3.764  1.00 62.80           C  
ATOM   3498  C   ILE   472     -28.506 -15.826  -3.136  1.00 60.77           C  
ATOM   3499  CB  ILE   472     -26.052 -15.266  -3.280  1.00 55.48           C  
ATOM   3500  O   ILE   472     -29.037 -14.748  -3.413  1.00 58.88           O  
ATOM   3501  CG1 ILE   472     -24.712 -15.648  -3.919  1.00 48.11           C  
ATOM   3502  CG2 ILE   472     -25.954 -15.282  -1.751  1.00 48.64           C  
ATOM   3503  CD1 ILE   472     -23.591 -14.654  -3.647  1.00 49.35           C  
ATOM   3504  N   PRO   473     -29.396 -16.758  -2.665  1.00 57.39           N  
ATOM   3505  CA  PRO   473     -30.565 -16.378  -1.867  1.00 58.32           C  
ATOM   3506  C   PRO   473     -30.270 -15.240  -0.893  1.00 56.42           C  
ATOM   3507  CB  PRO   473     -30.911 -17.665  -1.115  1.00 52.41           C  
ATOM   3508  O   PRO   473     -29.496 -15.416   0.051  1.00 53.56           O  
ATOM   3509  CG  PRO   473     -29.950 -18.684  -1.638  1.00 51.77           C  
ATOM   3510  CD  PRO   473     -28.969 -17.994  -2.542  1.00 54.58           C  
ATOM   3511  N   GLY   474     -30.538 -13.982  -1.320  1.00 54.21           N  
ATOM   3512  CA  GLY   474     -30.582 -12.745  -0.556  1.00 56.13           C  
ATOM   3513  C   GLY   474     -29.777 -11.625  -1.188  1.00 53.05           C  
ATOM   3514  O   GLY   474     -29.551 -10.587  -0.562  1.00 49.90           O  
ATOM   3515  N   ALA   475     -29.439 -11.616  -2.468  1.00 53.77           N  
ATOM   3516  CA  ALA   475     -29.233 -10.468  -3.348  1.00 55.97           C  
ATOM   3517  C   ALA   475     -30.551 -10.001  -3.958  1.00 53.34           C  
ATOM   3518  CB  ALA   475     -28.233 -10.814  -4.449  1.00 48.75           C  
ATOM   3519  O   ALA   475     -31.332 -10.813  -4.460  1.00 50.91           O  
ATOM   3520  N   PRO   476     -31.176  -8.854  -3.560  1.00 52.72           N  
ATOM   3521  CA  PRO   476     -32.215  -8.280  -4.419  1.00 52.67           C  
ATOM   3522  C   PRO   476     -31.956  -8.529  -5.904  1.00 51.77           C  
ATOM   3523  CB  PRO   476     -32.153  -6.785  -4.097  1.00 48.46           C  
ATOM   3524  O   PRO   476     -30.807  -8.482  -6.350  1.00 49.50           O  
ATOM   3525  CG  PRO   476     -30.758  -6.557  -3.610  1.00 47.41           C  
ATOM   3526  CD  PRO   476     -30.257  -7.827  -2.985  1.00 49.50           C  
ATOM   3527  N   ASP   477     -32.602  -9.468  -6.479  1.00 51.25           N  
ATOM   3528  CA  ASP   477     -32.750  -9.569  -7.927  1.00 51.91           C  
ATOM   3529  C   ASP   477     -31.972  -8.463  -8.637  1.00 50.86           C  
ATOM   3530  CB  ASP   477     -34.228  -9.509  -8.321  1.00 47.10           C  
ATOM   3531  O   ASP   477     -32.458  -7.337  -8.762  1.00 49.10           O  
ATOM   3532  CG  ASP   477     -34.849 -10.883  -8.503  1.00 45.71           C  
ATOM   3533  OD1 ASP   477     -34.107 -11.862  -8.734  1.00 48.11           O  
ATOM   3534  OD2 ASP   477     -36.092 -10.986  -8.419  1.00 54.38           O  
ATOM   3535  N   PHE   478     -30.763  -8.425  -8.844  1.00 49.97           N  
ATOM   3536  CA  PHE   478     -30.118  -7.661  -9.906  1.00 53.70           C  
ATOM   3537  C   PHE   478     -30.372  -8.302 -11.265  1.00 49.47           C  
ATOM   3538  CB  PHE   478     -28.612  -7.551  -9.651  1.00 44.89           C  
ATOM   3539  O   PHE   478     -29.630  -9.191 -11.687  1.00 46.79           O  
ATOM   3540  CG  PHE   478     -28.098  -6.136  -9.650  1.00 43.53           C  
ATOM   3541  CD1 PHE   478     -27.626  -5.552 -10.819  1.00 42.61           C  
ATOM   3542  CD2 PHE   478     -28.088  -5.390  -8.478  1.00 43.98           C  
ATOM   3543  CE1 PHE   478     -27.150  -4.243 -10.820  1.00 42.66           C  
ATOM   3544  CE2 PHE   478     -27.615  -4.081  -8.472  1.00 44.92           C  
ATOM   3545  CZ  PHE   478     -27.145  -3.510  -9.644  1.00 38.24           C  
ATOM   3546  N   THR   479     -31.505  -8.393 -11.831  1.00 51.38           N  
ATOM   3547  CA  THR   479     -31.666  -8.357 -13.280  1.00 52.20           C  
ATOM   3548  C   THR   479     -30.787  -7.272 -13.895  1.00 51.22           C  
ATOM   3549  CB  THR   479     -33.135  -8.116 -13.674  1.00 48.46           C  
ATOM   3550  O   THR   479     -31.026  -6.081 -13.689  1.00 49.72           O  
ATOM   3551  CG2 THR   479     -33.658  -9.241 -14.561  1.00 46.67           C  
ATOM   3552  OG1 THR   479     -33.936  -8.046 -12.488  1.00 45.54           O  
ATOM   3553  N   PRO   480     -29.544  -7.436 -14.324  1.00 53.18           N  
ATOM   3554  CA  PRO   480     -29.042  -6.458 -15.292  1.00 53.06           C  
ATOM   3555  C   PRO   480     -30.051  -6.149 -16.396  1.00 52.66           C  
ATOM   3556  CB  PRO   480     -27.796  -7.138 -15.866  1.00 48.41           C  
ATOM   3557  O   PRO   480     -30.333  -7.006 -17.237  1.00 50.51           O  
ATOM   3558  CG  PRO   480     -27.946  -8.579 -15.501  1.00 46.77           C  
ATOM   3559  CD  PRO   480     -28.997  -8.695 -14.435  1.00 50.77           C  
ATOM   3560  N   GLY   481     -31.115  -5.495 -16.206  1.00 47.06           N  
ATOM   3561  CA  GLY   481     -31.662  -4.769 -17.341  1.00 47.65           C  
ATOM   3562  C   GLY   481     -30.593  -4.204 -18.258  1.00 46.60           C  
ATOM   3563  O   GLY   481     -29.848  -3.302 -17.870  1.00 44.92           O  
ATOM   3564  N   ILE   482     -29.870  -4.916 -19.073  1.00 51.22           N  
ATOM   3565  CA  ILE   482     -29.406  -4.262 -20.292  1.00 51.76           C  
ATOM   3566  C   ILE   482     -30.435  -3.229 -20.747  1.00 50.58           C  
ATOM   3567  CB  ILE   482     -29.141  -5.286 -21.417  1.00 46.35           C  
ATOM   3568  O   ILE   482     -31.467  -3.583 -21.322  1.00 47.91           O  
ATOM   3569  CG1 ILE   482     -28.135  -6.344 -20.950  1.00 43.99           C  
ATOM   3570  CG2 ILE   482     -28.646  -4.582 -22.684  1.00 44.11           C  
ATOM   3571  CD1 ILE   482     -27.958  -7.503 -21.922  1.00 44.21           C  
ATOM   3572  N   ALA   483     -30.652  -2.176 -20.061  1.00 52.58           N  
ATOM   3573  CA  ALA   483     -31.237  -1.063 -20.804  1.00 54.43           C  
ATOM   3574  C   ALA   483     -30.686  -1.002 -22.226  1.00 52.35           C  
ATOM   3575  CB  ALA   483     -30.978   0.256 -20.080  1.00 49.34           C  
ATOM   3576  O   ALA   483     -29.482  -1.164 -22.439  1.00 50.81           O  
ATOM   3577  N   PRO   484     -31.459  -1.359 -23.195  1.00 52.55           N  
ATOM   3578  CA  PRO   484     -31.069  -1.060 -24.575  1.00 51.54           C  
ATOM   3579  C   PRO   484     -30.097   0.113 -24.674  1.00 52.21           C  
ATOM   3580  CB  PRO   484     -32.401  -0.725 -25.253  1.00 48.60           C  
ATOM   3581  O   PRO   484     -30.186   1.060 -23.888  1.00 50.20           O  
ATOM   3582  CG  PRO   484     -33.304  -0.312 -24.136  1.00 48.03           C  
ATOM   3583  CD  PRO   484     -32.849  -0.993 -22.877  1.00 50.68           C  
ATOM   3584  N   PRO   485     -28.813  -0.153 -25.145  1.00 54.45           N  
ATOM   3585  CA  PRO   485     -28.022   1.054 -25.391  1.00 54.70           C  
ATOM   3586  C   PRO   485     -28.887   2.291 -25.618  1.00 54.30           C  
ATOM   3587  CB  PRO   485     -27.228   0.704 -26.653  1.00 50.82           C  
ATOM   3588  O   PRO   485     -29.918   2.213 -26.292  1.00 52.95           O  
ATOM   3589  CG  PRO   485     -28.033  -0.359 -27.328  1.00 50.08           C  
ATOM   3590  CD  PRO   485     -28.814  -1.102 -26.282  1.00 53.23           C  
ATOM   3591  N   PRO   486     -28.846   3.279 -24.795  1.00 53.33           N  
ATOM   3592  CA  PRO   486     -29.501   4.506 -25.254  1.00 54.49           C  
ATOM   3593  C   PRO   486     -29.328   4.742 -26.753  1.00 53.05           C  
ATOM   3594  CB  PRO   486     -28.803   5.602 -24.445  1.00 50.00           C  
ATOM   3595  O   PRO   486     -28.275   4.429 -27.314  1.00 51.59           O  
ATOM   3596  CG  PRO   486     -27.487   5.011 -24.056  1.00 49.53           C  
ATOM   3597  CD  PRO   486     -27.625   3.516 -24.028  1.00 52.42           C  
ATOM   3598  N   PRO   487     -30.384   4.685 -27.617  1.00 54.30           N  
ATOM   3599  CA  PRO   487     -30.353   5.084 -29.026  1.00 53.57           C  
ATOM   3600  C   PRO   487     -29.208   6.044 -29.342  1.00 53.13           C  
ATOM   3601  CB  PRO   487     -31.708   5.765 -29.230  1.00 49.74           C  
ATOM   3602  O   PRO   487     -28.955   6.981 -28.580  1.00 50.74           O  
ATOM   3603  CG  PRO   487     -32.090   6.270 -27.876  1.00 48.95           C  
ATOM   3604  CD  PRO   487     -31.498   5.355 -26.842  1.00 50.53           C  
ATOM   3605  N   ALA   488     -28.098   5.607 -30.061  1.00 60.84           N  
ATOM   3606  CA  ALA   488     -27.120   6.491 -30.691  1.00 61.33           C  
ATOM   3607  C   ALA   488     -27.714   7.874 -30.943  1.00 58.85           C  
ATOM   3608  CB  ALA   488     -26.619   5.884 -31.998  1.00 54.76           C  
ATOM   3609  O   ALA   488     -28.634   8.023 -31.752  1.00 55.89           O  
ATOM   3610  N   ILE   489     -27.803   8.691 -30.017  1.00 52.16           N  
ATOM   3611  CA  ILE   489     -28.140  10.101 -30.176  1.00 53.41           C  
ATOM   3612  C   ILE   489     -27.216  10.739 -31.211  1.00 51.70           C  
ATOM   3613  CB  ILE   489     -28.046  10.860 -28.834  1.00 46.64           C  
ATOM   3614  O   ILE   489     -26.019  10.908 -30.963  1.00 49.04           O  
ATOM   3615  CG1 ILE   489     -28.991  10.236 -27.800  1.00 43.45           C  
ATOM   3616  CG2 ILE   489     -28.355  12.347 -29.031  1.00 43.58           C  
ATOM   3617  CD1 ILE   489     -28.861  10.830 -26.404  1.00 44.64           C  
ATOM   3618  N   THR   490     -27.456  10.570 -32.572  1.00 58.58           N  
ATOM   3619  CA  THR   490     -27.154  11.310 -33.792  1.00 59.04           C  
ATOM   3620  C   THR   490     -27.711  12.728 -33.716  1.00 56.99           C  
ATOM   3621  CB  THR   490     -27.723  10.597 -35.033  1.00 52.49           C  
ATOM   3622  O   THR   490     -28.871  12.965 -34.062  1.00 53.48           O  
ATOM   3623  CG2 THR   490     -26.774   9.509 -35.526  1.00 49.87           C  
ATOM   3624  OG1 THR   490     -28.983  10.002 -34.699  1.00 55.28           O  
ATOM   3625  N   GLY   491     -27.445  13.398 -32.553  1.00 55.02           N  
ATOM   3626  CA  GLY   491     -27.704  14.824 -32.445  1.00 57.34           C  
ATOM   3627  C   GLY   491     -26.565  15.590 -31.800  1.00 54.38           C  
ATOM   3628  O   GLY   491     -25.829  15.043 -30.977  1.00 51.77           O  
ATOM   3629  N   PRO   492     -25.824  16.576 -32.495  1.00 57.16           N  
ATOM   3630  CA  PRO   492     -24.908  17.389 -31.693  1.00 57.52           C  
ATOM   3631  C   PRO   492     -25.141  17.234 -30.192  1.00 56.60           C  
ATOM   3632  CB  PRO   492     -25.215  18.818 -32.148  1.00 53.29           C  
ATOM   3633  O   PRO   492     -26.281  17.061 -29.755  1.00 54.92           O  
ATOM   3634  CG  PRO   492     -26.620  18.764 -32.656  1.00 52.74           C  
ATOM   3635  CD  PRO   492     -26.875  17.390 -33.206  1.00 55.06           C  
ATOM   3636  N   PRO   493     -24.176  16.686 -29.424  1.00 57.68           N  
ATOM   3637  CA  PRO   493     -24.466  16.711 -27.989  1.00 59.16           C  
ATOM   3638  C   PRO   493     -25.439  17.823 -27.602  1.00 58.16           C  
ATOM   3639  CB  PRO   493     -23.092  16.943 -27.356  1.00 52.67           C  
ATOM   3640  O   PRO   493     -25.296  18.960 -28.059  1.00 56.61           O  
ATOM   3641  CG  PRO   493     -22.269  17.555 -28.443  1.00 50.90           C  
ATOM   3642  CD  PRO   493     -22.848  17.145 -29.767  1.00 53.54           C  
ATOM   3643  N   PRO   494     -26.613  17.502 -27.233  1.00 55.45           N  
ATOM   3644  CA  PRO   494     -27.342  18.583 -26.565  1.00 56.52           C  
ATOM   3645  C   PRO   494     -26.450  19.418 -25.649  1.00 55.61           C  
ATOM   3646  CB  PRO   494     -28.411  17.841 -25.759  1.00 52.03           C  
ATOM   3647  O   PRO   494     -25.501  18.894 -25.060  1.00 54.04           O  
ATOM   3648  CG  PRO   494     -27.864  16.461 -25.578  1.00 52.23           C  
ATOM   3649  CD  PRO   494     -26.934  16.164 -26.719  1.00 54.55           C  
ATOM   3650  N   PRO   495     -26.269  20.756 -25.866  1.00 57.62           N  
ATOM   3651  CA  PRO   495     -25.711  21.512 -24.742  1.00 56.86           C  
ATOM   3652  C   PRO   495     -25.991  20.855 -23.393  1.00 56.48           C  
ATOM   3653  CB  PRO   495     -26.413  22.868 -24.846  1.00 53.62           C  
ATOM   3654  O   PRO   495     -27.041  20.232 -23.211  1.00 54.76           O  
ATOM   3655  CG  PRO   495     -27.698  22.580 -25.553  1.00 52.79           C  
ATOM   3656  CD  PRO   495     -27.487  21.405 -26.465  1.00 55.03           C  
ATOM   3657  N   PRO   496     -25.034  20.353 -22.601  1.00 58.17           N  
ATOM   3658  CA  PRO   496     -25.359  19.893 -21.248  1.00 58.96           C  
ATOM   3659  C   PRO   496     -26.737  20.358 -20.782  1.00 57.63           C  
ATOM   3660  CB  PRO   496     -24.254  20.515 -20.390  1.00 52.38           C  
ATOM   3661  O   PRO   496     -26.975  21.561 -20.649  1.00 55.46           O  
ATOM   3662  CG  PRO   496     -23.780  21.696 -21.174  1.00 50.12           C  
ATOM   3663  CD  PRO   496     -24.048  21.440 -22.629  1.00 52.19           C  
ATOM   3664  N   GLY   497     -27.794  19.624 -21.113  1.00 54.85           N  
ATOM   3665  CA  GLY   497     -29.028  19.804 -20.364  1.00 55.91           C  
ATOM   3666  C   GLY   497     -28.838  19.682 -18.864  1.00 53.54           C  
ATOM   3667  O   GLY   497     -27.893  19.039 -18.402  1.00 51.26           O  
ATOM   3668  N   PRO   498     -29.302  20.653 -18.002  1.00 56.57           N  
ATOM   3669  CA  PRO   498     -29.361  20.382 -16.564  1.00 55.19           C  
ATOM   3670  C   PRO   498     -29.421  18.890 -16.247  1.00 55.05           C  
ATOM   3671  CB  PRO   498     -30.648  21.086 -16.125  1.00 51.21           C  
ATOM   3672  O   PRO   498     -30.346  18.199 -16.682  1.00 51.96           O  
ATOM   3673  CG  PRO   498     -31.505  21.112 -17.350  1.00 49.84           C  
ATOM   3674  CD  PRO   498     -30.612  21.130 -18.557  1.00 51.16           C  
ATOM   3675  N   GLY   499     -28.364  18.164 -16.124  1.00 59.75           N  
ATOM   3676  CA  GLY   499     -28.209  16.836 -15.554  1.00 61.48           C  
ATOM   3677  C   GLY   499     -29.439  16.361 -14.803  1.00 58.64           C  
ATOM   3678  O   GLY   499     -30.202  17.173 -14.276  1.00 55.69           O  
ATOM   3679  N   PRO   500     -29.967  15.091 -15.191  1.00 55.11           N  
ATOM   3680  CA  PRO   500     -31.044  14.545 -14.361  1.00 55.34           C  
ATOM   3681  C   PRO   500     -31.002  15.063 -12.925  1.00 54.28           C  
ATOM   3682  CB  PRO   500     -30.791  13.035 -14.404  1.00 49.58           C  
ATOM   3683  O   PRO   500     -29.975  14.943 -12.251  1.00 51.55           O  
ATOM   3684  CG  PRO   500     -29.330  12.901 -14.687  1.00 48.08           C  
ATOM   3685  CD  PRO   500     -28.876  14.115 -15.445  1.00 50.70           C  
ATOM   3686  N   GLN   501     -31.634  16.069 -12.513  1.00 56.09           N  
ATOM   3687  CA  GLN   501     -32.029  16.161 -11.112  1.00 55.70           C  
ATOM   3688  C   GLN   501     -32.161  14.775 -10.486  1.00 55.24           C  
ATOM   3689  CB  GLN   501     -33.346  16.927 -10.974  1.00 50.70           C  
ATOM   3690  O   GLN   501     -33.092  14.031 -10.803  1.00 52.48           O  
ATOM   3691  CG  GLN   501     -33.196  18.436 -11.103  1.00 48.96           C  
ATOM   3692  CD  GLN   501     -34.518  19.171 -10.979  1.00 50.84           C  
ATOM   3693  NE2 GLN   501     -34.496  20.476 -11.225  1.00 45.18           N  
ATOM   3694  OE1 GLN   501     -35.550  18.569 -10.665  1.00 58.44           O  
ATOM   3695  N   LEU   502     -31.138  14.088 -10.103  1.00 60.01           N  
ATOM   3696  CA  LEU   502     -31.318  13.084  -9.061  1.00 61.14           C  
ATOM   3697  C   LEU   502     -32.344  13.547  -8.031  1.00 59.10           C  
ATOM   3698  CB  LEU   502     -29.985  12.782  -8.370  1.00 53.67           C  
ATOM   3699  O   LEU   502     -32.173  14.596  -7.407  1.00 55.67           O  
ATOM   3700  CG  LEU   502     -28.964  11.988  -9.186  1.00 51.49           C  
ATOM   3701  CD1 LEU   502     -27.585  12.076  -8.539  1.00 49.69           C  
ATOM   3702  CD2 LEU   502     -29.403  10.535  -9.324  1.00 51.78           C  
ATOM   3703  N   ALA   503     -33.592  13.243  -8.229  1.00 58.16           N  
ATOM   3704  CA  ALA   503     -34.487  13.317  -7.077  1.00 58.76           C  
ATOM   3705  C   ALA   503     -33.728  13.076  -5.776  1.00 57.29           C  
ATOM   3706  CB  ALA   503     -35.623  12.307  -7.221  1.00 54.53           C  
ATOM   3707  O   ALA   503     -32.886  12.178  -5.698  1.00 55.24           O  
ATOM   3708  N   PRO   504     -33.512  14.068  -5.001  1.00 57.18           N  
ATOM   3709  CA  PRO   504     -33.004  13.879  -3.641  1.00 55.82           C  
ATOM   3710  C   PRO   504     -33.270  12.475  -3.102  1.00 56.51           C  
ATOM   3711  CB  PRO   504     -33.769  14.928  -2.830  1.00 51.48           C  
ATOM   3712  O   PRO   504     -34.417  12.021  -3.089  1.00 54.19           O  
ATOM   3713  CG  PRO   504     -35.023  15.171  -3.605  1.00 50.22           C  
ATOM   3714  CD  PRO   504     -34.755  14.871  -5.052  1.00 52.73           C  
ATOM   3715  N   VAL   505     -32.403  11.429  -3.081  1.00 57.31           N  
ATOM   3716  CA  VAL   505     -32.438  10.358  -2.091  1.00 58.69           C  
ATOM   3717  C   VAL   505     -32.800  10.931  -0.722  1.00 55.90           C  
ATOM   3718  CB  VAL   505     -31.089   9.609  -2.016  1.00 51.08           C  
ATOM   3719  O   VAL   505     -32.064  11.754  -0.173  1.00 52.31           O  
ATOM   3720  CG1 VAL   505     -31.162   8.464  -1.007  1.00 46.68           C  
ATOM   3721  CG2 VAL   505     -30.692   9.086  -3.395  1.00 46.50           C  
ATOM   3722  N   GLY   506     -34.034  11.229  -0.418  1.00 55.50           N  
ATOM   3723  CA  GLY   506     -34.545  11.450   0.926  1.00 55.81           C  
ATOM   3724  C   GLY   506     -33.548  11.084   2.010  1.00 54.31           C  
ATOM   3725  O   GLY   506     -33.100   9.939   2.088  1.00 52.24           O  
ATOM   3726  N   GLU   507     -32.665  11.930   2.427  1.00 58.86           N  
ATOM   3727  CA  GLU   507     -32.082  11.969   3.765  1.00 58.78           C  
ATOM   3728  C   GLU   507     -33.049  11.409   4.804  1.00 58.17           C  
ATOM   3729  CB  GLU   507     -31.683  13.400   4.135  1.00 53.03           C  
ATOM   3730  O   GLU   507     -34.060  12.038   5.122  1.00 55.39           O  
ATOM   3731  CG  GLU   507     -30.194  13.681   3.986  1.00 51.72           C  
ATOM   3732  CD  GLU   507     -29.838  15.146   4.178  1.00 53.80           C  
ATOM   3733  OE1 GLU   507     -30.620  16.023   3.744  1.00 60.76           O  
ATOM   3734  OE2 GLU   507     -28.768  15.420   4.766  1.00 56.04           O  
ATOM   3735  N   ALA   508     -33.217  10.151   4.898  1.00 60.86           N  
ATOM   3736  CA  ALA   508     -33.715   9.705   6.197  1.00 62.13           C  
ATOM   3737  C   ALA   508     -33.058  10.484   7.333  1.00 59.28           C  
ATOM   3738  CB  ALA   508     -33.475   8.208   6.373  1.00 55.39           C  
ATOM   3739  O   ALA   508     -31.836  10.648   7.356  1.00 56.04           O  
ATOM   3740  N   PRO   509     -33.748  11.356   7.983  1.00 58.23           N  
ATOM   3741  CA  PRO   509     -33.332  12.143   9.146  1.00 57.90           C  
ATOM   3742  C   PRO   509     -32.454  11.350  10.111  1.00 57.92           C  
ATOM   3743  CB  PRO   509     -34.659  12.528   9.804  1.00 52.46           C  
ATOM   3744  O   PRO   509     -32.883  10.319  10.636  1.00 55.50           O  
ATOM   3745  CG  PRO   509     -35.632  11.495   9.336  1.00 51.09           C  
ATOM   3746  CD  PRO   509     -35.161  10.961   8.013  1.00 53.32           C  
ATOM   3747  N   LEU   510     -31.215  11.283  10.146  1.00 64.54           N  
ATOM   3748  CA  LEU   510     -30.358  10.932  11.273  1.00 64.76           C  
ATOM   3749  C   LEU   510     -30.891  11.534  12.569  1.00 63.44           C  
ATOM   3750  CB  LEU   510     -28.924  11.411  11.026  1.00 58.99           C  
ATOM   3751  O   LEU   510     -31.209  12.724  12.621  1.00 60.29           O  
ATOM   3752  CG  LEU   510     -28.117  10.626   9.991  1.00 56.90           C  
ATOM   3753  CD1 LEU   510     -26.857  11.396   9.607  1.00 54.10           C  
ATOM   3754  CD2 LEU   510     -27.762   9.243  10.526  1.00 55.97           C  
ATOM   3755  N   PRO   511     -31.527  10.814  13.480  1.00 60.24           N  
ATOM   3756  CA  PRO   511     -31.913  11.243  14.826  1.00 59.88           C  
ATOM   3757  C   PRO   511     -30.984  12.315  15.392  1.00 57.93           C  
ATOM   3758  CB  PRO   511     -31.824   9.954  15.647  1.00 53.35           C  
ATOM   3759  O   PRO   511     -29.764  12.135  15.407  1.00 54.30           O  
ATOM   3760  CG  PRO   511     -30.839   9.102  14.914  1.00 51.08           C  
ATOM   3761  CD  PRO   511     -30.887   9.463  13.457  1.00 53.38           C  
ATOM   3762  N   GLY   512     -31.205  13.700  15.048  1.00 57.22           N  
ATOM   3763  CA  GLY   512     -30.954  15.018  15.608  1.00 57.78           C  
ATOM   3764  C   GLY   512     -29.671  15.089  16.415  1.00 56.53           C  
ATOM   3765  O   GLY   512     -29.557  14.454  17.466  1.00 53.84           O  
ATOM   3766  N   ASN   513     -28.467  15.292  16.018  1.00 61.50           N  
ATOM   3767  CA  ASN   513     -27.435  15.986  16.783  1.00 62.07           C  
ATOM   3768  C   ASN   513     -27.951  17.304  17.352  1.00 60.47           C  
ATOM   3769  CB  ASN   513     -26.198  16.230  15.916  1.00 55.40           C  
ATOM   3770  O   ASN   513     -28.366  18.189  16.602  1.00 56.96           O  
ATOM   3771  CG  ASN   513     -25.075  15.256  16.214  1.00 53.04           C  
ATOM   3772  ND2 ASN   513     -24.089  15.199  15.327  1.00 54.82           N  
ATOM   3773  OD1 ASN   513     -25.094  14.560  17.233  1.00 53.88           O  
ATOM   3774  N   PRO   514     -28.441  17.266  18.631  1.00 64.54           N  
ATOM   3775  CA  PRO   514     -28.629  18.543  19.323  1.00 64.47           C  
ATOM   3776  C   PRO   514     -27.588  19.587  18.928  1.00 63.66           C  
ATOM   3777  CB  PRO   514     -28.492  18.166  20.801  1.00 60.24           C  
ATOM   3778  O   PRO   514     -26.421  19.250  18.713  1.00 60.87           O  
ATOM   3779  CG  PRO   514     -27.633  16.943  20.805  1.00 58.74           C  
ATOM   3780  CD  PRO   514     -27.869  16.190  19.527  1.00 59.61           C  
ATOM   3781  N   PRO   515     -28.121  20.673  18.327  1.00 65.48           N  
ATOM   3782  CA  PRO   515     -27.353  21.877  18.001  1.00 65.04           C  
ATOM   3783  C   PRO   515     -26.133  22.059  18.901  1.00 64.90           C  
ATOM   3784  CB  PRO   515     -28.362  23.008  18.214  1.00 60.04           C  
ATOM   3785  O   PRO   515     -26.270  22.146  20.124  1.00 62.73           O  
ATOM   3786  CG  PRO   515     -29.338  22.467  19.209  1.00 58.43           C  
ATOM   3787  CD  PRO   515     -29.388  20.973  19.065  1.00 59.74           C  
ATOM   3788  N   PHE   516     -24.919  21.741  18.493  1.00 69.56           N  
ATOM   3789  CA  PHE   516     -23.681  22.273  19.050  1.00 69.91           C  
ATOM   3790  C   PHE   516     -23.750  23.790  19.169  1.00 68.00           C  
ATOM   3791  CB  PHE   516     -22.484  21.868  18.185  1.00 62.51           C  
ATOM   3792  O   PHE   516     -23.714  24.500  18.162  1.00 62.34           O  
ATOM   3793  CG  PHE   516     -21.313  21.348  18.974  1.00 58.64           C  
ATOM   3794  CD1 PHE   516     -20.295  22.203  19.380  1.00 55.43           C  
ATOM   3795  CD2 PHE   516     -21.229  20.003  19.311  1.00 57.63           C  
ATOM   3796  CE1 PHE   516     -19.210  21.725  20.111  1.00 54.37           C  
ATOM   3797  CE2 PHE   516     -20.148  19.518  20.041  1.00 52.95           C  
ATOM   3798  CZ  PHE   516     -19.139  20.380  20.439  1.00 49.68           C  
ATOM   3799  N   LEU   517     -24.258  24.219  20.264  1.00 65.30           N  
ATOM   3800  CA  LEU   517     -24.077  25.579  20.760  1.00 65.42           C  
ATOM   3801  C   LEU   517     -22.596  25.899  20.940  1.00 64.84           C  
ATOM   3802  CB  LEU   517     -24.817  25.770  22.086  1.00 61.16           C  
ATOM   3803  O   LEU   517     -21.892  25.205  21.677  1.00 62.26           O  
ATOM   3804  CG  LEU   517     -26.338  25.903  22.000  1.00 59.73           C  
ATOM   3805  CD1 LEU   517     -26.963  25.742  23.382  1.00 58.34           C  
ATOM   3806  CD2 LEU   517     -26.724  27.245  21.387  1.00 59.55           C  
ATOM   3807  N   PRO   518     -22.061  26.556  19.985  1.00 70.46           N  
ATOM   3808  CA  PRO   518     -20.771  27.218  20.194  1.00 69.96           C  
ATOM   3809  C   PRO   518     -20.716  28.002  21.503  1.00 69.62           C  
ATOM   3810  CB  PRO   518     -20.657  28.157  18.990  1.00 65.31           C  
ATOM   3811  O   PRO   518     -21.699  28.642  21.886  1.00 66.19           O  
ATOM   3812  CG  PRO   518     -22.068  28.390  18.553  1.00 63.98           C  
ATOM   3813  CD  PRO   518     -22.887  27.188  18.925  1.00 64.60           C  
ATOM   3814  N   PRO   519     -19.823  27.769  22.433  1.00 73.51           N  
ATOM   3815  CA  PRO   519     -19.523  28.677  23.543  1.00 72.69           C  
ATOM   3816  C   PRO   519     -19.393  30.131  23.097  1.00 72.06           C  
ATOM   3817  CB  PRO   519     -18.189  28.149  24.079  1.00 68.58           C  
ATOM   3818  O   PRO   519     -18.434  30.486  22.407  1.00 67.72           O  
ATOM   3819  CG  PRO   519     -17.549  27.472  22.911  1.00 65.63           C  
ATOM   3820  CD  PRO   519     -18.630  27.000  21.982  1.00 65.82           C  
ATOM   3821  N   GLY   520     -20.484  30.772  22.841  1.00 65.71           N  
ATOM   3822  CA  GLY   520     -20.476  32.186  22.500  1.00 66.37           C  
ATOM   3823  C   GLY   520     -21.427  33.010  23.347  1.00 63.37           C  
ATOM   3824  O   GLY   520     -22.641  32.797  23.313  1.00 56.86           O  
ATOM   3825  N   SER   521     -20.947  33.696  24.374  1.00 67.53           N  
ATOM   3826  CA  SER   521     -21.268  35.071  24.743  1.00 67.06           C  
ATOM   3827  C   SER   521     -21.987  35.129  26.087  1.00 65.73           C  
ATOM   3828  CB  SER   521     -22.131  35.728  23.665  1.00 59.97           C  
ATOM   3829  O   SER   521     -23.165  34.780  26.182  1.00 60.81           O  
ATOM   3830  OG  SER   521     -23.399  35.101  23.584  1.00 61.94           O  
ATOM   3831  N   GLN   522     -21.109  34.900  27.179  1.00 72.53           N  
ATOM   3832  CA  GLN   522     -21.364  35.862  28.246  1.00 71.75           C  
ATOM   3833  C   GLN   522     -20.088  36.604  28.635  1.00 71.32           C  
ATOM   3834  CB  GLN   522     -21.958  35.162  29.470  1.00 66.90           C  
ATOM   3835  O   GLN   522     -19.171  36.014  29.210  1.00 68.73           O  
ATOM   3836  CG  GLN   522     -23.381  34.663  29.262  1.00 63.98           C  
ATOM   3837  CD  GLN   522     -23.974  34.043  30.513  1.00 62.82           C  
ATOM   3838  NE2 GLN   522     -25.194  33.530  30.400  1.00 55.75           N  
ATOM   3839  OE1 GLN   522     -23.340  34.024  31.573  1.00 64.57           O  
ATOM   3840  N   SER   523     -19.924  37.766  28.213  1.00 74.46           N  
ATOM   3841  CA  SER   523     -19.542  39.090  28.694  1.00 73.99           C  
ATOM   3842  C   SER   523     -20.677  39.742  29.477  1.00 71.84           C  
ATOM   3843  CB  SER   523     -19.136  39.989  27.526  1.00 67.98           C  
ATOM   3844  O   SER   523     -21.730  40.048  28.915  1.00 67.04           O  
ATOM   3845  OG  SER   523     -20.199  40.120  26.598  1.00 67.95           O  
ATOM   3846  N   ARG   524     -20.635  39.710  30.769  1.00 75.93           N  
ATOM   3847  CA  ARG   524     -20.558  40.773  31.766  1.00 76.15           C  
ATOM   3848  C   ARG   524     -19.740  40.331  32.975  1.00 73.88           C  
ATOM   3849  CB  ARG   524     -21.959  41.198  32.209  1.00 70.15           C  
ATOM   3850  O   ARG   524     -19.954  39.241  33.511  1.00 70.63           O  
ATOM   3851  CG  ARG   524     -22.637  42.170  31.256  1.00 66.07           C  
ATOM   3852  CD  ARG   524     -23.956  42.682  31.818  1.00 64.74           C  
ATOM   3853  NE  ARG   524     -24.592  43.638  30.915  1.00 53.83           N  
ATOM   3854  NH1 ARG   524     -26.230  44.278  32.413  1.00 42.02           N  
ATOM   3855  NH2 ARG   524     -26.154  45.214  30.322  1.00 37.78           N  
ATOM   3856  CZ  ARG   524     -25.657  44.375  31.219  1.00 55.00           C  
TER    3857      ARG   524
END
