# Supplementary material for: The transformative power of transformers in protein structure prediction
Source: Proc Natl Acad Sci U S A. 2023 Jul 31;120(32):e2303499120. doi: 10.1073/pnas.2303499120 (PMC10410766; doi:10.1073/pnas.2303499120)
Supplement: Supplementary file 2 — Dataset S01 (GZ) [file pnas.2303499120.sd01.gz › SI_Data/predicted_structures/ESMFold/T1137s2.pdb]

PARENT N/A
ATOM      1  N   MET     1      21.054  39.357  62.964  1.00 80.52           N  
ATOM      2  CA  MET     1      21.005  37.988  62.458  1.00 84.21           C  
ATOM      3  C   MET     1      22.399  37.495  62.086  1.00 81.92           C  
ATOM      4  CB  MET     1      20.077  37.896  61.245  1.00 75.50           C  
ATOM      5  O   MET     1      23.101  38.137  61.302  1.00 74.81           O  
ATOM      6  CG  MET     1      18.600  37.887  61.602  1.00 69.25           C  
ATOM      7  SD  MET     1      17.517  37.922  60.121  1.00 68.01           S  
ATOM      8  CE  MET     1      15.941  37.418  60.864  1.00 73.53           C  
ATOM      9  N   SER     2      22.947  36.483  62.845  1.00 91.06           N  
ATOM     10  CA  SER     2      24.281  35.965  62.563  1.00 92.15           C  
ATOM     11  C   SER     2      24.355  35.359  61.165  1.00 93.24           C  
ATOM     12  CB  SER     2      24.681  34.918  63.603  1.00 88.27           C  
ATOM     13  O   SER     2      23.512  34.540  60.793  1.00 91.27           O  
ATOM     14  OG  SER     2      23.861  33.766  63.498  1.00 77.02           O  
ATOM     15  N   ILE     3      25.222  35.961  60.375  1.00 94.44           N  
ATOM     16  CA  ILE     3      25.441  35.532  58.998  1.00 95.24           C  
ATOM     17  C   ILE     3      25.479  34.007  58.932  1.00 95.52           C  
ATOM     18  CB  ILE     3      26.746  36.126  58.422  1.00 93.25           C  
ATOM     19  O   ILE     3      24.934  33.406  58.003  1.00 94.95           O  
ATOM     20  CG1 ILE     3      26.628  37.649  58.291  1.00 87.24           C  
ATOM     21  CG2 ILE     3      27.081  35.485  57.072  1.00 87.14           C  
ATOM     22  CD1 ILE     3      27.947  38.349  57.997  1.00 83.20           C  
ATOM     23  N   LYS     4      25.988  33.288  59.902  1.00 95.80           N  
ATOM     24  CA  LYS     4      26.083  31.836  60.029  1.00 96.28           C  
ATOM     25  C   LYS     4      24.701  31.190  59.993  1.00 96.45           C  
ATOM     26  CB  LYS     4      26.806  31.456  61.321  1.00 95.62           C  
ATOM     27  O   LYS     4      24.505  30.167  59.333  1.00 96.18           O  
ATOM     28  CG  LYS     4      28.280  31.832  61.339  1.00 94.21           C  
ATOM     29  CD  LYS     4      28.974  31.312  62.592  1.00 93.31           C  
ATOM     30  CE  LYS     4      30.458  31.654  62.592  1.00 93.16           C  
ATOM     31  NZ  LYS     4      31.145  31.139  63.815  1.00 91.96           N  
ATOM     32  N   GLY     5      23.725  31.837  60.609  1.00 95.39           N  
ATOM     33  CA  GLY     5      22.371  31.307  60.619  1.00 95.54           C  
ATOM     34  C   GLY     5      21.699  31.363  59.260  1.00 95.51           C  
ATOM     35  O   GLY     5      20.924  30.471  58.907  1.00 94.76           O  
ATOM     36  N   THR     6      21.929  32.378  58.463  1.00 95.07           N  
ATOM     37  CA  THR     6      21.388  32.553  57.119  1.00 95.42           C  
ATOM     38  C   THR     6      22.013  31.553  56.150  1.00 95.53           C  
ATOM     39  CB  THR     6      21.623  33.985  56.605  1.00 94.46           C  
ATOM     40  O   THR     6      21.305  30.905  55.377  1.00 95.07           O  
ATOM     41  CG2 THR     6      20.805  34.259  55.347  1.00 90.69           C  
ATOM     42  OG1 THR     6      21.242  34.920  57.622  1.00 92.16           O  
ATOM     43  N   LEU     7      23.336  31.282  56.222  1.00 95.61           N  
ATOM     44  CA  LEU     7      24.041  30.319  55.383  1.00 95.95           C  
ATOM     45  C   LEU     7      23.554  28.900  55.659  1.00 95.97           C  
ATOM     46  CB  LEU     7      25.551  30.408  55.617  1.00 95.38           C  
ATOM     47  O   LEU     7      23.324  28.126  54.728  1.00 95.65           O  
ATOM     48  CG  LEU     7      26.262  31.614  55.003  1.00 93.40           C  
ATOM     49  CD1 LEU     7      27.711  31.673  55.477  1.00 91.33           C  
ATOM     50  CD2 LEU     7      26.194  31.558  53.481  1.00 91.22           C  
ATOM     51  N   PHE     8      23.241  28.566  56.953  1.00 95.98           N  
ATOM     52  CA  PHE     8      22.728  27.257  57.336  1.00 96.24           C  
ATOM     53  C   PHE     8      21.334  27.032  56.761  1.00 95.64           C  
ATOM     54  CB  PHE     8      22.695  27.115  58.861  1.00 95.79           C  
ATOM     55  O   PHE     8      21.067  25.992  56.156  1.00 94.78           O  
ATOM     56  CG  PHE     8      22.209  25.773  59.336  1.00 94.79           C  
ATOM     57  CD1 PHE     8      23.030  24.655  59.262  1.00 93.02           C  
ATOM     58  CD2 PHE     8      20.929  25.629  59.858  1.00 92.89           C  
ATOM     59  CE1 PHE     8      22.583  23.411  59.701  1.00 92.43           C  
ATOM     60  CE2 PHE     8      20.475  24.389  60.298  1.00 91.88           C  
ATOM     61  CZ  PHE     8      21.303  23.281  60.218  1.00 91.64           C  
ATOM     62  N   LYS     9      20.421  28.046  56.786  1.00 95.73           N  
ATOM     63  CA  LYS     9      19.077  27.989  56.219  1.00 96.00           C  
ATOM     64  C   LYS     9      19.127  27.868  54.698  1.00 95.82           C  
ATOM     65  CB  LYS     9      18.272  29.226  56.620  1.00 95.66           C  
ATOM     66  O   LYS     9      18.381  27.084  54.108  1.00 95.23           O  
ATOM     67  CG  LYS     9      17.843  29.239  58.079  1.00 94.86           C  
ATOM     68  CD  LYS     9      17.031  30.483  58.413  1.00 93.57           C  
ATOM     69  CE  LYS     9      16.600  30.497  59.873  1.00 93.73           C  
ATOM     70  NZ  LYS     9      15.682  31.637  60.170  1.00 92.37           N  
ATOM     71  N   LEU    10      20.038  28.615  53.994  1.00 96.10           N  
ATOM     72  CA  LEU    10      20.254  28.548  52.552  1.00 96.17           C  
ATOM     73  C   LEU    10      20.768  27.172  52.143  1.00 96.19           C  
ATOM     74  CB  LEU    10      21.244  29.628  52.108  1.00 94.83           C  
ATOM     75  O   LEU    10      20.294  26.594  51.162  1.00 95.69           O  
ATOM     76  CG  LEU    10      21.407  29.818  50.599  1.00 86.64           C  
ATOM     77  CD1 LEU    10      20.714  31.100  50.148  1.00 79.44           C  
ATOM     78  CD2 LEU    10      22.884  29.840  50.219  1.00 79.12           C  
ATOM     79  N   GLY    11      21.649  26.535  52.982  1.00 96.94           N  
ATOM     80  CA  GLY    11      22.142  25.183  52.774  1.00 97.04           C  
ATOM     81  C   GLY    11      21.050  24.132  52.836  1.00 97.08           C  
ATOM     82  O   GLY    11      20.931  23.299  51.936  1.00 96.83           O  
ATOM     83  N   ILE    12      20.164  24.195  53.804  1.00 96.91           N  
ATOM     84  CA  ILE    12      19.055  23.261  53.961  1.00 96.93           C  
ATOM     85  C   ILE    12      18.069  23.433  52.807  1.00 96.67           C  
ATOM     86  CB  ILE    12      18.336  23.458  55.314  1.00 96.39           C  
ATOM     87  O   ILE    12      17.654  22.452  52.185  1.00 95.96           O  
ATOM     88  CG1 ILE    12      19.222  22.968  56.465  1.00 94.11           C  
ATOM     89  CG2 ILE    12      16.985  22.737  55.318  1.00 93.70           C  
ATOM     90  CD1 ILE    12      18.695  23.327  57.848  1.00 91.22           C  
ATOM     91  N   PHE    13      17.759  24.664  52.427  1.00 96.80           N  
ATOM     92  CA  PHE    13      16.838  24.961  51.336  1.00 96.93           C  
ATOM     93  C   PHE    13      17.375  24.426  50.014  1.00 96.30           C  
ATOM     94  CB  PHE    13      16.594  26.470  51.232  1.00 96.61           C  
ATOM     95  O   PHE    13      16.656  23.751  49.274  1.00 95.46           O  
ATOM     96  CG  PHE    13      15.632  26.855  50.141  1.00 95.42           C  
ATOM     97  CD1 PHE    13      14.260  26.747  50.336  1.00 93.76           C  
ATOM     98  CD2 PHE    13      16.099  27.325  48.921  1.00 93.60           C  
ATOM     99  CE1 PHE    13      13.367  27.103  49.328  1.00 93.04           C  
ATOM    100  CE2 PHE    13      15.213  27.683  47.909  1.00 92.22           C  
ATOM    101  CZ  PHE    13      13.847  27.570  48.114  1.00 92.15           C  
ATOM    102  N   SER    14      18.711  24.662  49.678  1.00 97.66           N  
ATOM    103  CA  SER    14      19.384  24.136  48.496  1.00 97.61           C  
ATOM    104  C   SER    14      19.361  22.611  48.479  1.00 97.44           C  
ATOM    105  CB  SER    14      20.829  24.633  48.436  1.00 97.04           C  
ATOM    106  O   SER    14      19.089  22.001  47.443  1.00 96.95           O  
ATOM    107  OG  SER    14      21.409  24.342  47.176  1.00 86.91           O  
ATOM    108  N   LEU    15      19.546  21.943  49.701  1.00 97.75           N  
ATOM    109  CA  LEU    15      19.515  20.489  49.825  1.00 97.75           C  
ATOM    110  C   LEU    15      18.116  19.950  49.543  1.00 97.56           C  
ATOM    111  CB  LEU    15      19.968  20.060  51.222  1.00 97.40           C  
ATOM    112  O   LEU    15      17.959  18.979  48.799  1.00 97.16           O  
ATOM    113  CG  LEU    15      20.051  18.554  51.476  1.00 95.56           C  
ATOM    114  CD1 LEU    15      21.239  17.955  50.730  1.00 93.15           C  
ATOM    115  CD2 LEU    15      20.151  18.268  52.970  1.00 92.94           C  
ATOM    116  N   VAL    16      17.013  20.593  49.973  1.00 97.40           N  
ATOM    117  CA  VAL    16      15.623  20.212  49.743  1.00 97.36           C  
ATOM    118  C   VAL    16      15.277  20.388  48.266  1.00 96.99           C  
ATOM    119  CB  VAL    16      14.655  21.038  50.619  1.00 97.11           C  
ATOM    120  O   VAL    16      14.704  19.490  47.645  1.00 96.19           O  
ATOM    121  CG1 VAL    16      13.206  20.791  50.203  1.00 96.22           C  
ATOM    122  CG2 VAL    16      14.855  20.701  52.096  1.00 96.04           C  
ATOM    123  N   LEU    17      15.728  21.560  47.603  1.00 97.52           N  
ATOM    124  CA  LEU    17      15.498  21.797  46.182  1.00 97.35           C  
ATOM    125  C   LEU    17      16.208  20.747  45.333  1.00 97.01           C  
ATOM    126  CB  LEU    17      15.974  23.197  45.787  1.00 96.51           C  
ATOM    127  O   LEU    17      15.618  20.190  44.405  1.00 96.20           O  
ATOM    128  CG  LEU    17      15.216  23.875  44.645  1.00 89.16           C  
ATOM    129  CD1 LEU    17      14.933  25.333  44.988  1.00 80.55           C  
ATOM    130  CD2 LEU    17      16.003  23.769  43.343  1.00 79.91           C  
ATOM    131  N   LEU    18      17.504  20.419  45.682  1.00 97.57           N  
ATOM    132  CA  LEU    18      18.264  19.389  44.982  1.00 97.38           C  
ATOM    133  C   LEU    18      17.607  18.023  45.146  1.00 97.07           C  
ATOM    134  CB  LEU    18      19.704  19.341  45.499  1.00 96.66           C  
ATOM    135  O   LEU    18      17.445  17.286  44.170  1.00 96.37           O  
ATOM    136  CG  LEU    18      20.769  18.882  44.501  1.00 90.98           C  
ATOM    137  CD1 LEU    18      22.019  19.747  44.624  1.00 84.09           C  
ATOM    138  CD2 LEU    18      21.106  17.411  44.718  1.00 83.07           C  
ATOM    139  N   THR    19      17.062  17.690  46.415  1.00 97.08           N  
ATOM    140  CA  THR    19      16.356  16.441  46.681  1.00 96.89           C  
ATOM    141  C   THR    19      15.035  16.394  45.919  1.00 96.56           C  
ATOM    142  CB  THR    19      16.091  16.259  48.187  1.00 96.31           C  
ATOM    143  O   THR    19      14.704  15.380  45.302  1.00 95.69           O  
ATOM    144  CG2 THR    19      15.486  14.889  48.477  1.00 92.44           C  
ATOM    145  OG1 THR    19      17.326  16.384  48.902  1.00 93.02           O  
ATOM    146  N   PHE    20      14.308  17.505  45.817  1.00 96.44           N  
ATOM    147  CA  PHE    20      13.053  17.601  45.080  1.00 96.11           C  
ATOM    148  C   PHE    20      13.296  17.484  43.580  1.00 94.41           C  
ATOM    149  CB  PHE    20      12.342  18.920  45.395  1.00 95.29           C  
ATOM    150  O   PHE    20      12.604  16.732  42.890  1.00 91.93           O  
ATOM    151  CG  PHE    20      10.913  18.967  44.926  1.00 90.21           C  
ATOM    152  CD1 PHE    20       9.922  18.263  45.600  1.00 84.00           C  
ATOM    153  CD2 PHE    20      10.560  19.715  43.811  1.00 83.36           C  
ATOM    154  CE1 PHE    20       8.599  18.305  45.169  1.00 84.88           C  
ATOM    155  CE2 PHE    20       9.239  19.762  43.374  1.00 81.79           C  
ATOM    156  CZ  PHE    20       8.260  19.055  44.053  1.00 84.13           C  
ATOM    157  N   THR    21      14.393  18.124  43.028  1.00 95.55           N  
ATOM    158  CA  THR    21      14.793  17.993  41.631  1.00 95.20           C  
ATOM    159  C   THR    21      15.204  16.557  41.318  1.00 94.09           C  
ATOM    160  CB  THR    21      15.953  18.947  41.291  1.00 94.68           C  
ATOM    161  O   THR    21      14.764  15.984  40.319  1.00 92.47           O  
ATOM    162  CG2 THR    21      16.295  18.890  39.806  1.00 91.70           C  
ATOM    163  OG1 THR    21      15.578  20.287  41.633  1.00 92.87           O  
ATOM    164  N   ALA    22      15.915  15.923  42.212  1.00 93.53           N  
ATOM    165  CA  ALA    22      16.302  14.523  42.058  1.00 93.19           C  
ATOM    166  C   ALA    22      15.082  13.608  42.097  1.00 92.28           C  
ATOM    167  CB  ALA    22      17.298  14.124  43.145  1.00 92.61           C  
ATOM    168  O   ALA    22      14.956  12.695  41.278  1.00 90.83           O  
ATOM    169  N   LEU    23      14.065  13.966  43.022  1.00 92.58           N  
ATOM    170  CA  LEU    23      12.832  13.195  43.129  1.00 91.86           C  
ATOM    171  C   LEU    23      11.991  13.338  41.865  1.00 90.68           C  
ATOM    172  CB  LEU    23      12.022  13.643  44.348  1.00 90.70           C  
ATOM    173  O   LEU    23      11.486  12.345  41.334  1.00 88.56           O  
ATOM    174  CG  LEU    23      10.846  12.751  44.746  1.00 83.80           C  
ATOM    175  CD1 LEU    23      11.157  12.009  46.042  1.00 77.58           C  
ATOM    176  CD2 LEU    23       9.572  13.577  44.889  1.00 77.54           C  
ATOM    177  N   ILE    24      11.952  14.560  41.229  1.00 92.09           N  
ATOM    178  CA  ILE    24      11.272  14.780  39.957  1.00 91.43           C  
ATOM    179  C   ILE    24      11.978  13.998  38.852  1.00 89.49           C  
ATOM    180  CB  ILE    24      11.216  16.282  39.599  1.00 90.80           C  
ATOM    181  O   ILE    24      11.335  13.282  38.081  1.00 86.71           O  
ATOM    182  CG1 ILE    24      10.214  17.010  40.502  1.00 87.88           C  
ATOM    183  CG2 ILE    24      10.859  16.472  38.121  1.00 86.68           C  
ATOM    184  CD1 ILE    24      10.249  18.526  40.370  1.00 84.83           C  
ATOM    185  N   PHE    25      13.323  13.924  38.816  1.00 90.45           N  
ATOM    186  CA  PHE    25      14.083  13.184  37.816  1.00 89.52           C  
ATOM    187  C   PHE    25      13.882  11.683  37.984  1.00 88.23           C  
ATOM    188  CB  PHE    25      15.573  13.528  37.909  1.00 88.81           C  
ATOM    189  O   PHE    25      13.762  10.953  36.998  1.00 86.10           O  
ATOM    190  CG  PHE    25      15.981  14.695  37.051  1.00 85.48           C  
ATOM    191  CD1 PHE    25      16.047  14.572  35.669  1.00 82.13           C  
ATOM    192  CD2 PHE    25      16.300  15.918  37.629  1.00 82.08           C  
ATOM    193  CE1 PHE    25      16.424  15.651  34.873  1.00 81.61           C  
ATOM    194  CE2 PHE    25      16.678  17.001  36.840  1.00 81.90           C  
ATOM    195  CZ  PHE    25      16.741  16.865  35.462  1.00 79.59           C  
ATOM    196  N   VAL    26      13.734  11.245  39.220  1.00 87.88           N  
ATOM    197  CA  VAL    26      13.496   9.832  39.498  1.00 86.89           C  
ATOM    198  C   VAL    26      12.060   9.468  39.129  1.00 86.29           C  
ATOM    199  CB  VAL    26      13.768   9.491  40.980  1.00 86.66           C  
ATOM    200  O   VAL    26      11.818   8.445  38.483  1.00 84.57           O  
ATOM    201  CG1 VAL    26      13.266   8.087  41.312  1.00 86.01           C  
ATOM    202  CG2 VAL    26      15.259   9.617  41.290  1.00 85.50           C  
ATOM    203  N   VAL    27      11.070  10.414  39.550  1.00 87.49           N  
ATOM    204  CA  VAL    27       9.658  10.113  39.339  1.00 86.32           C  
ATOM    205  C   VAL    27       9.315  10.257  37.858  1.00 85.16           C  
ATOM    206  CB  VAL    27       8.749  11.030  40.188  1.00 86.19           C  
ATOM    207  O   VAL    27       8.673   9.379  37.275  1.00 82.67           O  
ATOM    208  CG1 VAL    27       7.286  10.868  39.779  1.00 85.56           C  
ATOM    209  CG2 VAL    27       8.928  10.728  41.675  1.00 84.53           C  
ATOM    210  N   PHE    28       9.820  11.346  37.216  1.00 84.68           N  
ATOM    211  CA  PHE    28       9.541  11.590  35.806  1.00 83.65           C  
ATOM    212  C   PHE    28      10.584  10.915  34.923  1.00 81.26           C  
ATOM    213  CB  PHE    28       9.501  13.093  35.516  1.00 81.89           C  
ATOM    214  O   PHE    28      10.297  10.551  33.781  1.00 77.27           O  
ATOM    215  CG  PHE    28       8.200  13.750  35.891  1.00 78.77           C  
ATOM    216  CD1 PHE    28       7.101  13.680  35.043  1.00 75.26           C  
ATOM    217  CD2 PHE    28       8.075  14.436  37.091  1.00 76.84           C  
ATOM    218  CE1 PHE    28       5.895  14.287  35.387  1.00 76.90           C  
ATOM    219  CE2 PHE    28       6.873  15.045  37.442  1.00 75.58           C  
ATOM    220  CZ  PHE    28       5.785  14.970  36.588  1.00 75.18           C  
ATOM    221  N   GLY    29      11.702  10.873  35.513  1.00 80.49           N  
ATOM    222  CA  GLY    29      12.687  10.004  34.888  1.00 77.18           C  
ATOM    223  C   GLY    29      12.290   8.541  34.907  1.00 75.86           C  
ATOM    224  O   GLY    29      12.704   7.791  35.794  1.00 70.50           O  
ATOM    225  N   GLN    30      10.948   8.069  34.821  1.00 73.96           N  
ATOM    226  CA  GLN    30      10.800   6.719  34.288  1.00 71.96           C  
ATOM    227  C   GLN    30      11.869   6.421  33.241  1.00 71.69           C  
ATOM    228  CB  GLN    30       9.407   6.528  33.687  1.00 67.49           C  
ATOM    229  O   GLN    30      11.560   6.272  32.056  1.00 67.24           O  
ATOM    230  CG  GLN    30       8.296   6.436  34.724  1.00 64.15           C  
ATOM    231  CD  GLN    30       6.950   6.095  34.114  1.00 62.24           C  
ATOM    232  NE2 GLN    30       5.939   5.934  34.960  1.00 55.91           N  
ATOM    233  OE1 GLN    30       6.819   5.978  32.891  1.00 62.86           O  
ATOM    234  N   ILE    31      13.029   6.772  33.698  1.00 75.51           N  
ATOM    235  CA  ILE    31      14.096   6.033  33.032  1.00 74.34           C  
ATOM    236  C   ILE    31      13.886   4.533  33.230  1.00 74.56           C  
ATOM    237  CB  ILE    31      15.488   6.453  33.556  1.00 71.98           C  
ATOM    238  O   ILE    31      14.407   3.948  34.183  1.00 71.47           O  
ATOM    239  CG1 ILE    31      15.688   7.964  33.388  1.00 68.63           C  
ATOM    240  CG2 ILE    31      16.593   5.671  32.840  1.00 68.62           C  
ATOM    241  CD1 ILE    31      16.979   8.489  33.999  1.00 67.02           C  
ATOM    242  N   ARG    32      12.847   4.067  32.807  1.00 78.77           N  
ATOM    243  CA  ARG    32      12.871   2.625  32.583  1.00 77.96           C  
ATOM    244  C   ARG    32      14.155   2.202  31.878  1.00 78.58           C  
ATOM    245  CB  ARG    32      11.655   2.188  31.762  1.00 76.04           C  
ATOM    246  O   ARG    32      14.265   2.312  30.655  1.00 76.34           O  
ATOM    247  CG  ARG    32      10.330   2.349  32.491  1.00 74.18           C  
ATOM    248  CD  ARG    32       9.169   1.794  31.678  1.00 73.97           C  
ATOM    249  NE  ARG    32       7.897   1.950  32.379  1.00 65.25           N  
ATOM    250  NH1 ARG    32       6.669   0.726  30.852  1.00 60.58           N  
ATOM    251  NH2 ARG    32       5.642   1.642  32.685  1.00 58.28           N  
ATOM    252  CZ  ARG    32       6.739   1.439  31.970  1.00 68.92           C  
ATOM    253  N   PHE    33      15.207   2.017  32.722  1.00 79.37           N  
ATOM    254  CA  PHE    33      16.255   1.132  32.230  1.00 79.79           C  
ATOM    255  C   PHE    33      15.664  -0.177  31.721  1.00 80.61           C  
ATOM    256  CB  PHE    33      17.284   0.851  33.329  1.00 76.92           C  
ATOM    257  O   PHE    33      15.896  -1.238  32.305  1.00 78.18           O  
ATOM    258  CG  PHE    33      18.077   2.061  33.743  1.00 74.40           C  
ATOM    259  CD1 PHE    33      19.118   2.531  32.953  1.00 71.81           C  
ATOM    260  CD2 PHE    33      17.780   2.730  34.924  1.00 72.19           C  
ATOM    261  CE1 PHE    33      19.853   3.652  33.333  1.00 70.70           C  
ATOM    262  CE2 PHE    33      18.510   3.850  35.311  1.00 67.45           C  
ATOM    263  CZ  PHE    33      19.547   4.309  34.515  1.00 69.91           C  
ATOM    264  N   ASN    34      14.606  -0.043  30.994  1.00 84.62           N  
ATOM    265  CA  ASN    34      14.175  -1.260  30.315  1.00 85.00           C  
ATOM    266  C   ASN    34      15.336  -1.940  29.594  1.00 86.72           C  
ATOM    267  CB  ASN    34      13.045  -0.954  29.330  1.00 82.01           C  
ATOM    268  O   ASN    34      15.740  -1.508  28.513  1.00 84.84           O  
ATOM    269  CG  ASN    34      11.732  -0.651  30.024  1.00 75.96           C  
ATOM    270  ND2 ASN    34      10.699  -0.364  29.241  1.00 71.43           N  
ATOM    271  OD1 ASN    34      11.647  -0.673  31.255  1.00 71.69           O  
ATOM    272  N   ARG    35      15.905  -2.750  30.425  1.00 91.49           N  
ATOM    273  CA  ARG    35      16.859  -3.642  29.775  1.00 92.50           C  
ATOM    274  C   ARG    35      16.211  -4.385  28.612  1.00 93.96           C  
ATOM    275  CB  ARG    35      17.432  -4.642  30.782  1.00 90.89           C  
ATOM    276  O   ARG    35      15.390  -5.280  28.821  1.00 93.88           O  
ATOM    277  CG  ARG    35      18.283  -4.004  31.869  1.00 88.54           C  
ATOM    278  CD  ARG    35      18.872  -5.047  32.808  1.00 88.07           C  
ATOM    279  NE  ARG    35      19.699  -4.434  33.843  1.00 84.49           N  
ATOM    280  NH1 ARG    35      20.339  -6.433  34.808  1.00 81.12           N  
ATOM    281  NH2 ARG    35      21.098  -4.447  35.664  1.00 78.92           N  
ATOM    282  CZ  ARG    35      20.377  -5.106  34.769  1.00 82.30           C  
ATOM    283  N   THR    36      16.521  -3.897  27.481  1.00 95.71           N  
ATOM    284  CA  THR    36      16.074  -4.516  26.237  1.00 96.15           C  
ATOM    285  C   THR    36      17.109  -5.515  25.728  1.00 96.44           C  
ATOM    286  CB  THR    36      15.801  -3.458  25.153  1.00 95.51           C  
ATOM    287  O   THR    36      18.310  -5.333  25.937  1.00 96.30           O  
ATOM    288  CG2 THR    36      14.679  -2.515  25.574  1.00 93.58           C  
ATOM    289  OG1 THR    36      16.993  -2.694  24.929  1.00 93.47           O  
ATOM    290  N   THR    37      16.675  -6.615  25.151  1.00 97.40           N  
ATOM    291  CA  THR    37      17.478  -7.578  24.406  1.00 97.56           C  
ATOM    292  C   THR    37      17.330  -7.358  22.903  1.00 97.90           C  
ATOM    293  CB  THR    37      17.085  -9.024  24.757  1.00 97.13           C  
ATOM    294  O   THR    37      16.222  -7.138  22.409  1.00 97.85           O  
ATOM    295  CG2 THR    37      18.021 -10.027  24.090  1.00 93.53           C  
ATOM    296  OG1 THR    37      17.150  -9.199  26.178  1.00 93.78           O  
ATOM    297  N   GLU    38      18.459  -7.336  22.195  1.00 98.13           N  
ATOM    298  CA  GLU    38      18.465  -7.150  20.747  1.00 98.22           C  
ATOM    299  C   GLU    38      18.301  -8.480  20.019  1.00 98.40           C  
ATOM    300  CB  GLU    38      19.755  -6.460  20.299  1.00 97.63           C  
ATOM    301  O   GLU    38      18.903  -9.484  20.406  1.00 98.33           O  
ATOM    302  CG  GLU    38      19.948  -5.071  20.890  1.00 90.89           C  
ATOM    303  CD  GLU    38      21.068  -4.286  20.226  1.00 86.55           C  
ATOM    304  OE1 GLU    38      21.867  -4.887  19.473  1.00 87.49           O  
ATOM    305  OE2 GLU    38      21.147  -3.059  20.460  1.00 86.79           O  
ATOM    306  N   TYR    39      17.469  -8.441  18.943  1.00 98.48           N  
ATOM    307  CA  TYR    39      17.237  -9.535  18.006  1.00 98.55           C  
ATOM    308  C   TYR    39      17.201  -9.025  16.571  1.00 98.54           C  
ATOM    309  CB  TYR    39      15.928 -10.257  18.337  1.00 98.51           C  
ATOM    310  O   TYR    39      17.059  -7.823  16.335  1.00 98.40           O  
ATOM    311  CG  TYR    39      15.908 -10.879  19.712  1.00 98.29           C  
ATOM    312  CD1 TYR    39      16.400 -12.165  19.924  1.00 97.88           C  
ATOM    313  CD2 TYR    39      15.396 -10.183  20.802  1.00 97.87           C  
ATOM    314  CE1 TYR    39      16.382 -12.743  21.189  1.00 97.41           C  
ATOM    315  CE2 TYR    39      15.373 -10.751  22.072  1.00 97.35           C  
ATOM    316  OH  TYR    39      15.848 -12.596  23.510  1.00 96.03           O  
ATOM    317  CZ  TYR    39      15.868 -12.029  22.255  1.00 97.10           C  
ATOM    318  N   SER    40      17.279  -9.911  15.591  1.00 98.75           N  
ATOM    319  CA  SER    40      17.033  -9.610  14.184  1.00 98.75           C  
ATOM    320  C   SER    40      16.037 -10.591  13.575  1.00 98.75           C  
ATOM    321  CB  SER    40      18.341  -9.642  13.392  1.00 98.41           C  
ATOM    322  O   SER    40      15.871 -11.706  14.075  1.00 98.65           O  
ATOM    323  OG  SER    40      18.966 -10.909  13.503  1.00 81.93           O  
ATOM    324  N   ALA    41      15.326 -10.178  12.549  1.00 98.49           N  
ATOM    325  CA  ALA    41      14.474 -11.037  11.731  1.00 98.50           C  
ATOM    326  C   ALA    41      14.687 -10.766  10.245  1.00 98.42           C  
ATOM    327  CB  ALA    41      13.006 -10.835  12.100  1.00 98.27           C  
ATOM    328  O   ALA    41      14.792  -9.611   9.826  1.00 98.15           O  
ATOM    329  N   ILE    42      14.734 -11.812   9.399  1.00 98.48           N  
ATOM    330  CA  ILE    42      14.936 -11.693   7.959  1.00 98.44           C  
ATOM    331  C   ILE    42      13.595 -11.806   7.238  1.00 98.28           C  
ATOM    332  CB  ILE    42      15.918 -12.765   7.435  1.00 98.23           C  
ATOM    333  O   ILE    42      12.891 -12.809   7.378  1.00 97.80           O  
ATOM    334  CG1 ILE    42      17.237 -12.707   8.214  1.00 97.13           C  
ATOM    335  CG2 ILE    42      16.160 -12.588   5.933  1.00 97.10           C  
ATOM    336  CD1 ILE    42      17.947 -11.363   8.129  1.00 95.83           C  
ATOM    337  N   PHE    43      13.273 -10.835   6.460  1.00 97.60           N  
ATOM    338  CA  PHE    43      12.030 -10.780   5.699  1.00 97.61           C  
ATOM    339  C   PHE    43      12.313 -10.747   4.202  1.00 96.87           C  
ATOM    340  CB  PHE    43      11.204  -9.556   6.105  1.00 97.71           C  
ATOM    341  O   PHE    43      13.287 -10.132   3.763  1.00 95.63           O  
ATOM    342  CG  PHE    43      10.606  -9.656   7.482  1.00 97.77           C  
ATOM    343  CD1 PHE    43       9.317 -10.144   7.661  1.00 97.32           C  
ATOM    344  CD2 PHE    43      11.333  -9.263   8.598  1.00 97.22           C  
ATOM    345  CE1 PHE    43       8.760 -10.238   8.935  1.00 96.78           C  
ATOM    346  CE2 PHE    43      10.783  -9.354   9.874  1.00 96.62           C  
ATOM    347  CZ  PHE    43       9.497  -9.841  10.040  1.00 96.66           C  
ATOM    348  N   LYS    44      11.376 -11.329   3.403  1.00 95.64           N  
ATOM    349  CA  LYS    44      11.422 -11.183   1.951  1.00 94.91           C  
ATOM    350  C   LYS    44      10.913  -9.811   1.520  1.00 93.09           C  
ATOM    351  CB  LYS    44      10.602 -12.282   1.275  1.00 93.83           C  
ATOM    352  O   LYS    44      11.364  -9.265   0.511  1.00 90.16           O  
ATOM    353  CG  LYS    44      11.205 -13.673   1.404  1.00 91.63           C  
ATOM    354  CD  LYS    44      10.389 -14.710   0.642  1.00 90.42           C  
ATOM    355  CE  LYS    44      10.984 -16.104   0.782  1.00 89.42           C  
ATOM    356  NZ  LYS    44      10.160 -17.132   0.078  1.00 88.49           N  
ATOM    357  N   ASN    45      10.042  -9.201   2.254  1.00 93.29           N  
ATOM    358  CA  ASN    45       9.463  -7.883   2.018  1.00 93.53           C  
ATOM    359  C   ASN    45       9.148  -7.166   3.328  1.00 94.30           C  
ATOM    360  CB  ASN    45       8.202  -7.996   1.158  1.00 90.77           C  
ATOM    361  O   ASN    45       8.501  -7.733   4.210  1.00 93.71           O  
ATOM    362  CG  ASN    45       7.661  -6.645   0.735  1.00 81.65           C  
ATOM    363  ND2 ASN    45       6.626  -6.655  -0.097  1.00 78.80           N  
ATOM    364  OD1 ASN    45       8.170  -5.601   1.150  1.00 78.57           O  
ATOM    365  N   VAL    46       9.531  -5.874   3.489  1.00 94.13           N  
ATOM    366  CA  VAL    46       9.367  -5.085   4.705  1.00 93.71           C  
ATOM    367  C   VAL    46       8.580  -3.814   4.394  1.00 90.58           C  
ATOM    368  CB  VAL    46      10.731  -4.726   5.337  1.00 92.06           C  
ATOM    369  O   VAL    46       8.791  -2.776   5.025  1.00 83.85           O  
ATOM    370  CG1 VAL    46      11.402  -5.971   5.914  1.00 86.73           C  
ATOM    371  CG2 VAL    46      11.636  -4.056   4.306  1.00 84.65           C  
ATOM    372  N   SER    47       7.853  -3.824   3.268  1.00 89.15           N  
ATOM    373  CA  SER    47       7.137  -2.632   2.825  1.00 88.03           C  
ATOM    374  C   SER    47       6.432  -1.946   3.990  1.00 88.85           C  
ATOM    375  CB  SER    47       6.119  -2.990   1.742  1.00 83.70           C  
ATOM    376  O   SER    47       5.615  -2.562   4.677  1.00 85.21           O  
ATOM    377  OG  SER    47       5.537  -1.820   1.192  1.00 71.04           O  
ATOM    378  N   GLY    48       6.888  -0.751   4.297  1.00 90.38           N  
ATOM    379  CA  GLY    48       6.263   0.212   5.190  1.00 90.95           C  
ATOM    380  C   GLY    48       6.727   0.081   6.628  1.00 92.73           C  
ATOM    381  O   GLY    48       6.376   0.904   7.476  1.00 92.46           O  
ATOM    382  N   LEU    49       7.530  -0.842   7.028  1.00 94.70           N  
ATOM    383  CA  LEU    49       8.197  -0.875   8.326  1.00 95.19           C  
ATOM    384  C   LEU    49       9.390   0.074   8.348  1.00 95.05           C  
ATOM    385  CB  LEU    49       8.655  -2.297   8.657  1.00 94.89           C  
ATOM    386  O   LEU    49      10.192   0.092   7.411  1.00 94.27           O  
ATOM    387  CG  LEU    49       8.994  -2.577  10.122  1.00 93.86           C  
ATOM    388  CD1 LEU    49       7.726  -2.567  10.970  1.00 91.66           C  
ATOM    389  CD2 LEU    49       9.724  -3.908  10.258  1.00 91.27           C  
ATOM    390  N   ARG    50       9.558   0.899   9.344  1.00 96.42           N  
ATOM    391  CA  ARG    50      10.596   1.913   9.495  1.00 96.66           C  
ATOM    392  C   ARG    50      11.247   1.830  10.872  1.00 97.10           C  
ATOM    393  CB  ARG    50      10.018   3.312   9.272  1.00 95.64           C  
ATOM    394  O   ARG    50      10.656   1.295  11.812  1.00 97.01           O  
ATOM    395  CG  ARG    50       9.401   3.512   7.897  1.00 90.97           C  
ATOM    396  CD  ARG    50       8.848   4.920   7.726  1.00 88.91           C  
ATOM    397  NE  ARG    50       8.159   5.077   6.448  1.00 87.33           N  
ATOM    398  NH1 ARG    50       7.771   7.341   6.701  1.00 81.96           N  
ATOM    399  NH2 ARG    50       7.056   6.254   4.813  1.00 78.91           N  
ATOM    400  CZ  ARG    50       7.664   6.223   5.990  1.00 82.98           C  
ATOM    401  N   ASP    51      12.335   2.430  11.041  1.00 97.35           N  
ATOM    402  CA  ASP    51      13.008   2.618  12.323  1.00 97.37           C  
ATOM    403  C   ASP    51      12.105   3.345  13.316  1.00 97.29           C  
ATOM    404  CB  ASP    51      14.314   3.393  12.134  1.00 96.47           C  
ATOM    405  O   ASP    51      11.392   4.280  12.946  1.00 96.83           O  
ATOM    406  CG  ASP    51      15.260   2.731  11.148  1.00 90.53           C  
ATOM    407  OD1 ASP    51      14.911   1.669  10.588  1.00 86.02           O  
ATOM    408  OD2 ASP    51      16.365   3.274  10.932  1.00 89.12           O  
ATOM    409  N   GLY    52      12.079   2.899  14.559  1.00 97.10           N  
ATOM    410  CA  GLY    52      11.331   3.475  15.665  1.00 96.99           C  
ATOM    411  C   GLY    52       9.919   2.932  15.778  1.00 96.77           C  
ATOM    412  O   GLY    52       9.220   3.204  16.756  1.00 96.13           O  
ATOM    413  N   GLN    53       9.447   2.045  14.814  1.00 97.41           N  
ATOM    414  CA  GLN    53       8.119   1.445  14.897  1.00 97.33           C  
ATOM    415  C   GLN    53       8.051   0.410  16.016  1.00 97.62           C  
ATOM    416  CB  GLN    53       7.736   0.802  13.563  1.00 96.09           C  
ATOM    417  O   GLN    53       9.083  -0.075  16.484  1.00 97.35           O  
ATOM    418  CG  GLN    53       7.359   1.806  12.482  1.00 82.74           C  
ATOM    419  CD  GLN    53       6.849   1.142  11.216  1.00 75.66           C  
ATOM    420  NE2 GLN    53       5.855   1.755  10.584  1.00 68.49           N  
ATOM    421  OE1 GLN    53       7.346   0.087  10.810  1.00 76.01           O  
ATOM    422  N   PHE    54       6.932   0.073  16.459  1.00 96.94           N  
ATOM    423  CA  PHE    54       6.697  -0.750  17.640  1.00 97.15           C  
ATOM    424  C   PHE    54       6.926  -2.224  17.327  1.00 97.50           C  
ATOM    425  CB  PHE    54       5.274  -0.540  18.168  1.00 96.43           C  
ATOM    426  O   PHE    54       6.599  -2.690  16.234  1.00 97.38           O  
ATOM    427  CG  PHE    54       4.977   0.882  18.562  1.00 92.29           C  
ATOM    428  CD1 PHE    54       5.660   1.485  19.611  1.00 85.97           C  
ATOM    429  CD2 PHE    54       4.013   1.616  17.882  1.00 86.50           C  
ATOM    430  CE1 PHE    54       5.386   2.800  19.978  1.00 85.75           C  
ATOM    431  CE2 PHE    54       3.734   2.931  18.243  1.00 84.04           C  
ATOM    432  CZ  PHE    54       4.421   3.521  19.291  1.00 85.09           C  
ATOM    433  N   VAL    55       7.454  -2.948  18.224  1.00 97.98           N  
ATOM    434  CA  VAL    55       7.373  -4.402  18.312  1.00 98.03           C  
ATOM    435  C   VAL    55       6.289  -4.801  19.310  1.00 98.03           C  
ATOM    436  CB  VAL    55       8.728  -5.022  18.720  1.00 97.98           C  
ATOM    437  O   VAL    55       6.277  -4.323  20.447  1.00 97.77           O  
ATOM    438  CG1 VAL    55       8.660  -6.548  18.675  1.00 97.48           C  
ATOM    439  CG2 VAL    55       9.845  -4.507  17.814  1.00 97.53           C  
ATOM    440  N   ARG    56       5.411  -5.629  18.862  1.00 97.52           N  
ATOM    441  CA  ARG    56       4.306  -6.070  19.706  1.00 97.63           C  
ATOM    442  C   ARG    56       4.305  -7.587  19.860  1.00 97.61           C  
ATOM    443  CB  ARG    56       2.968  -5.601  19.130  1.00 97.21           C  
ATOM    444  O   ARG    56       4.703  -8.309  18.944  1.00 97.35           O  
ATOM    445  CG  ARG    56       2.785  -4.091  19.148  1.00 95.68           C  
ATOM    446  CD  ARG    56       1.420  -3.683  18.612  1.00 94.64           C  
ATOM    447  NE  ARG    56       1.173  -2.256  18.798  1.00 93.29           N  
ATOM    448  NH1 ARG    56      -0.887  -2.265  17.752  1.00 88.79           N  
ATOM    449  NH2 ARG    56      -0.040  -0.315  18.608  1.00 88.17           N  
ATOM    450  CZ  ARG    56       0.082  -1.615  18.386  1.00 91.62           C  
ATOM    451  N   ALA    57       3.908  -8.045  21.025  1.00 97.64           N  
ATOM    452  CA  ALA    57       3.516  -9.424  21.304  1.00 97.48           C  
ATOM    453  C   ALA    57       2.119  -9.485  21.914  1.00 96.89           C  
ATOM    454  CB  ALA    57       4.529 -10.087  22.235  1.00 96.98           C  
ATOM    455  O   ALA    57       1.807  -8.735  22.842  1.00 95.69           O  
ATOM    456  N   ALA    58       1.212 -10.237  21.277  1.00 95.58           N  
ATOM    457  CA  ALA    58      -0.192 -10.369  21.658  1.00 94.95           C  
ATOM    458  C   ALA    58      -0.855  -9.001  21.794  1.00 94.34           C  
ATOM    459  CB  ALA    58      -0.318 -11.150  22.964  1.00 93.76           C  
ATOM    460  O   ALA    58      -1.608  -8.760  22.740  1.00 92.38           O  
ATOM    461  N   GLY    59      -0.530  -8.075  20.921  1.00 92.59           N  
ATOM    462  CA  GLY    59      -1.104  -6.741  20.843  1.00 93.07           C  
ATOM    463  C   GLY    59      -0.446  -5.753  21.787  1.00 93.62           C  
ATOM    464  O   GLY    59      -0.624  -4.541  21.647  1.00 93.38           O  
ATOM    465  N   VAL    60       0.415  -6.193  22.773  1.00 95.92           N  
ATOM    466  CA  VAL    60       1.087  -5.331  23.740  1.00 96.13           C  
ATOM    467  C   VAL    60       2.428  -4.868  23.176  1.00 96.36           C  
ATOM    468  CB  VAL    60       1.296  -6.048  25.092  1.00 95.49           C  
ATOM    469  O   VAL    60       3.164  -5.659  22.580  1.00 96.14           O  
ATOM    470  CG1 VAL    60       1.959  -5.114  26.102  1.00 91.13           C  
ATOM    471  CG2 VAL    60      -0.036  -6.567  25.632  1.00 90.52           C  
ATOM    472  N   GLU    61       2.772  -3.618  23.284  1.00 95.80           N  
ATOM    473  CA  GLU    61       4.078  -3.081  22.916  1.00 96.09           C  
ATOM    474  C   GLU    61       5.175  -3.623  23.827  1.00 96.17           C  
ATOM    475  CB  GLU    61       4.064  -1.551  22.963  1.00 95.12           C  
ATOM    476  O   GLU    61       5.124  -3.440  25.045  1.00 95.75           O  
ATOM    477  CG  GLU    61       5.349  -0.908  22.464  1.00 91.21           C  
ATOM    478  CD  GLU    61       5.271   0.609  22.389  1.00 88.08           C  
ATOM    479  OE1 GLU    61       4.156   1.152  22.223  1.00 88.44           O  
ATOM    480  OE2 GLU    61       6.335   1.259  22.496  1.00 88.91           O  
ATOM    481  N   VAL    62       6.257  -4.307  23.241  1.00 96.93           N  
ATOM    482  CA  VAL    62       7.275  -5.015  24.009  1.00 96.93           C  
ATOM    483  C   VAL    62       8.665  -4.557  23.571  1.00 96.91           C  
ATOM    484  CB  VAL    62       7.144  -6.547  23.848  1.00 96.80           C  
ATOM    485  O   VAL    62       9.675  -5.026  24.101  1.00 96.45           O  
ATOM    486  CG1 VAL    62       5.821  -7.039  24.433  1.00 95.74           C  
ATOM    487  CG2 VAL    62       7.261  -6.941  22.377  1.00 95.63           C  
ATOM    488  N   GLY    63       8.737  -3.677  22.538  1.00 96.78           N  
ATOM    489  CA  GLY    63      10.017  -3.233  22.011  1.00 96.83           C  
ATOM    490  C   GLY    63       9.881  -2.242  20.870  1.00 96.96           C  
ATOM    491  O   GLY    63       8.793  -1.716  20.624  1.00 96.67           O  
ATOM    492  N   LYS    64      10.954  -2.013  20.176  1.00 97.39           N  
ATOM    493  CA  LYS    64      11.009  -1.113  19.027  1.00 97.42           C  
ATOM    494  C   LYS    64      11.921  -1.668  17.937  1.00 97.63           C  
ATOM    495  CB  LYS    64      11.488   0.275  19.455  1.00 96.77           C  
ATOM    496  O   LYS    64      12.920  -2.327  18.232  1.00 97.49           O  
ATOM    497  CG  LYS    64      10.506   1.022  20.345  1.00 91.32           C  
ATOM    498  CD  LYS    64      10.961   2.453  20.602  1.00 87.12           C  
ATOM    499  CE  LYS    64       9.945   3.223  21.435  1.00 82.66           C  
ATOM    500  NZ  LYS    64      10.316   4.663  21.569  1.00 79.81           N  
ATOM    501  N   VAL    65      11.564  -1.407  16.733  1.00 98.36           N  
ATOM    502  CA  VAL    65      12.457  -1.597  15.594  1.00 98.37           C  
ATOM    503  C   VAL    65      13.599  -0.585  15.658  1.00 98.40           C  
ATOM    504  CB  VAL    65      11.702  -1.464  14.252  1.00 98.29           C  
ATOM    505  O   VAL    65      13.366   0.612  15.843  1.00 98.21           O  
ATOM    506  CG1 VAL    65      12.652  -1.673  13.075  1.00 97.80           C  
ATOM    507  CG2 VAL    65      10.545  -2.460  14.192  1.00 97.84           C  
ATOM    508  N   LYS    66      14.887  -1.043  15.477  1.00 98.36           N  
ATOM    509  CA  LYS    66      16.097  -0.226  15.529  1.00 98.21           C  
ATOM    510  C   LYS    66      16.545   0.181  14.128  1.00 98.20           C  
ATOM    511  CB  LYS    66      17.222  -0.978  16.241  1.00 97.59           C  
ATOM    512  O   LYS    66      16.906   1.337  13.898  1.00 97.75           O  
ATOM    513  CG  LYS    66      18.465  -0.136  16.495  1.00 86.31           C  
ATOM    514  CD  LYS    66      19.526  -0.922  17.254  1.00 77.81           C  
ATOM    515  CE  LYS    66      20.811  -0.120  17.410  1.00 71.98           C  
ATOM    516  NZ  LYS    66      21.851  -0.882  18.164  1.00 69.60           N  
ATOM    517  N   SER    67      16.568  -0.838  13.257  1.00 98.48           N  
ATOM    518  CA  SER    67      16.929  -0.588  11.865  1.00 98.48           C  
ATOM    519  C   SER    67      16.291  -1.614  10.936  1.00 98.55           C  
ATOM    520  CB  SER    67      18.449  -0.608  11.694  1.00 98.28           C  
ATOM    521  O   SER    67      15.954  -2.721  11.362  1.00 98.47           O  
ATOM    522  OG  SER    67      18.969  -1.896  11.972  1.00 96.33           O  
ATOM    523  N   VAL    68      16.101  -1.222   9.645  1.00 98.05           N  
ATOM    524  CA  VAL    68      15.689  -2.063   8.526  1.00 98.01           C  
ATOM    525  C   VAL    68      16.724  -1.979   7.407  1.00 97.72           C  
ATOM    526  CB  VAL    68      14.296  -1.657   7.995  1.00 97.76           C  
ATOM    527  O   VAL    68      16.754  -1.004   6.652  1.00 96.77           O  
ATOM    528  CG1 VAL    68      13.830  -2.623   6.907  1.00 96.46           C  
ATOM    529  CG2 VAL    68      13.283  -1.607   9.138  1.00 96.40           C  
ATOM    530  N   ASP    69      17.540  -2.978   7.369  1.00 98.13           N  
ATOM    531  CA  ASP    69      18.675  -3.021   6.453  1.00 98.10           C  
ATOM    532  C   ASP    69      18.414  -3.986   5.299  1.00 97.98           C  
ATOM    533  CB  ASP    69      19.951  -3.422   7.197  1.00 98.01           C  
ATOM    534  O   ASP    69      18.039  -5.140   5.521  1.00 97.65           O  
ATOM    535  CG  ASP    69      20.305  -2.469   8.325  1.00 97.53           C  
ATOM    536  OD1 ASP    69      20.500  -1.262   8.065  1.00 97.18           O  
ATOM    537  OD2 ASP    69      20.392  -2.930   9.484  1.00 96.65           O  
ATOM    538  N   LEU    70      18.624  -3.585   4.025  1.00 97.17           N  
ATOM    539  CA  LEU    70      18.543  -4.479   2.876  1.00 97.31           C  
ATOM    540  C   LEU    70      19.765  -5.389   2.807  1.00 97.31           C  
ATOM    541  CB  LEU    70      18.416  -3.676   1.579  1.00 96.39           C  
ATOM    542  O   LEU    70      20.901  -4.914   2.869  1.00 96.96           O  
ATOM    543  CG  LEU    70      17.169  -2.801   1.442  1.00 93.29           C  
ATOM    544  CD1 LEU    70      17.202  -2.034   0.124  1.00 90.39           C  
ATOM    545  CD2 LEU    70      15.907  -3.651   1.541  1.00 90.32           C  
ATOM    546  N   ILE    71      19.503  -6.650   2.562  1.00 97.33           N  
ATOM    547  CA  ILE    71      20.561  -7.646   2.428  1.00 97.48           C  
ATOM    548  C   ILE    71      20.367  -8.435   1.135  1.00 96.84           C  
ATOM    549  CB  ILE    71      20.593  -8.603   3.641  1.00 97.48           C  
ATOM    550  O   ILE    71      19.337  -8.304   0.470  1.00 96.17           O  
ATOM    551  CG1 ILE    71      19.249  -9.327   3.785  1.00 97.70           C  
ATOM    552  CG2 ILE    71      20.944  -7.840   4.922  1.00 97.68           C  
ATOM    553  CD1 ILE    71      19.253 -10.438   4.826  1.00 97.02           C  
ATOM    554  N   ASN    72      21.401  -9.181   0.711  1.00 97.33           N  
ATOM    555  CA  ASN    72      21.426 -10.077  -0.440  1.00 97.15           C  
ATOM    556  C   ASN    72      21.057  -9.345  -1.727  1.00 96.64           C  
ATOM    557  CB  ASN    72      20.487 -11.264  -0.217  1.00 96.56           C  
ATOM    558  O   ASN    72      20.292  -9.862  -2.543  1.00 94.45           O  
ATOM    559  CG  ASN    72      20.929 -12.150   0.931  1.00 94.21           C  
ATOM    560  ND2 ASN    72      19.998 -12.925   1.475  1.00 91.89           N  
ATOM    561  OD1 ASN    72      22.098 -12.137   1.327  1.00 91.42           O  
ATOM    562  N   GLY    73      21.527  -8.197  -1.904  1.00 96.82           N  
ATOM    563  CA  GLY    73      21.294  -7.394  -3.093  1.00 96.22           C  
ATOM    564  C   GLY    73      19.915  -6.762  -3.126  1.00 95.09           C  
ATOM    565  O   GLY    73      19.444  -6.341  -4.184  1.00 92.76           O  
ATOM    566  N   GLY    74      19.228  -6.683  -1.956  1.00 95.27           N  
ATOM    567  CA  GLY    74      17.901  -6.100  -1.834  1.00 95.30           C  
ATOM    568  C   GLY    74      16.788  -7.123  -1.955  1.00 93.67           C  
ATOM    569  O   GLY    74      15.607  -6.772  -1.903  1.00 91.31           O  
ATOM    570  N   GLU    75      17.080  -8.426  -2.062  1.00 95.75           N  
ATOM    571  CA  GLU    75      16.094  -9.500  -2.136  1.00 95.88           C  
ATOM    572  C   GLU    75      15.456  -9.758  -0.774  1.00 96.18           C  
ATOM    573  CB  GLU    75      16.736 -10.784  -2.668  1.00 95.16           C  
ATOM    574  O   GLU    75      14.365 -10.326  -0.691  1.00 95.86           O  
ATOM    575  CG  GLU    75      17.208 -10.684  -4.111  1.00 92.46           C  
ATOM    576  CD  GLU    75      17.795 -11.982  -4.641  1.00 90.31           C  
ATOM    577  OE1 GLU    75      18.028 -12.915  -3.840  1.00 90.18           O  
ATOM    578  OE2 GLU    75      18.026 -12.066  -5.869  1.00 90.33           O  
ATOM    579  N   GLN    76      16.103  -9.405   0.242  1.00 97.08           N  
ATOM    580  CA  GLN    76      15.680  -9.567   1.629  1.00 97.50           C  
ATOM    581  C   GLN    76      16.017  -8.329   2.454  1.00 97.66           C  
ATOM    582  CB  GLN    76      16.331 -10.805   2.248  1.00 97.37           C  
ATOM    583  O   GLN    76      16.854  -7.517   2.053  1.00 97.51           O  
ATOM    584  CG  GLN    76      15.901 -12.115   1.602  1.00 97.00           C  
ATOM    585  CD  GLN    76      16.605 -13.321   2.195  1.00 96.10           C  
ATOM    586  NE2 GLN    76      15.979 -14.487   2.082  1.00 95.77           N  
ATOM    587  OE1 GLN    76      17.702 -13.205   2.749  1.00 95.39           O  
ATOM    588  N   ALA    77      15.368  -8.197   3.538  1.00 97.32           N  
ATOM    589  CA  ALA    77      15.678  -7.166   4.525  1.00 97.57           C  
ATOM    590  C   ALA    77      15.883  -7.774   5.909  1.00 97.94           C  
ATOM    591  CB  ALA    77      14.567  -6.119   4.567  1.00 96.90           C  
ATOM    592  O   ALA    77      15.124  -8.651   6.327  1.00 97.86           O  
ATOM    593  N   GLU    78      16.881  -7.354   6.652  1.00 98.42           N  
ATOM    594  CA  GLU    78      17.113  -7.624   8.068  1.00 98.50           C  
ATOM    595  C   GLU    78      16.506  -6.532   8.944  1.00 98.53           C  
ATOM    596  CB  GLU    78      18.611  -7.754   8.353  1.00 98.43           C  
ATOM    597  O   GLU    78      16.938  -5.379   8.897  1.00 98.40           O  
ATOM    598  CG  GLU    78      18.932  -8.169   9.782  1.00 98.24           C  
ATOM    599  CD  GLU    78      20.424  -8.245  10.064  1.00 97.89           C  
ATOM    600  OE1 GLU    78      21.210  -7.571   9.360  1.00 97.01           O  
ATOM    601  OE2 GLU    78      20.810  -8.984  10.997  1.00 96.88           O  
ATOM    602  N   VAL    79      15.544  -6.855   9.676  1.00 98.36           N  
ATOM    603  CA  VAL    79      14.910  -5.987  10.664  1.00 98.46           C  
ATOM    604  C   VAL    79      15.537  -6.221  12.036  1.00 98.54           C  
ATOM    605  CB  VAL    79      13.384  -6.221  10.728  1.00 98.30           C  
ATOM    606  O   VAL    79      15.280  -7.243  12.677  1.00 98.43           O  
ATOM    607  CG1 VAL    79      12.733  -5.270  11.731  1.00 97.53           C  
ATOM    608  CG2 VAL    79      12.760  -6.051   9.344  1.00 97.53           C  
ATOM    609  N   LYS    80      16.325  -5.331  12.499  1.00 98.74           N  
ATOM    610  CA  LYS    80      16.862  -5.350  13.857  1.00 98.77           C  
ATOM    611  C   LYS    80      15.908  -4.669  14.834  1.00 98.79           C  
ATOM    612  CB  LYS    80      18.232  -4.672  13.902  1.00 98.65           C  
ATOM    613  O   LYS    80      15.458  -3.548  14.591  1.00 98.73           O  
ATOM    614  CG  LYS    80      19.292  -5.360  13.055  1.00 98.01           C  
ATOM    615  CD  LYS    80      20.622  -4.621  13.115  1.00 97.43           C  
ATOM    616  CE  LYS    80      21.659  -5.258  12.200  1.00 96.24           C  
ATOM    617  NZ  LYS    80      22.739  -4.295  11.831  1.00 94.54           N  
ATOM    618  N   PHE    81      15.648  -5.322  15.972  1.00 98.66           N  
ATOM    619  CA  PHE    81      14.666  -4.811  16.921  1.00 98.68           C  
ATOM    620  C   PHE    81      15.050  -5.181  18.349  1.00 98.62           C  
ATOM    621  CB  PHE    81      13.271  -5.353  16.597  1.00 98.70           C  
ATOM    622  O   PHE    81      15.839  -6.103  18.567  1.00 98.43           O  
ATOM    623  CG  PHE    81      13.177  -6.855  16.638  1.00 98.61           C  
ATOM    624  CD1 PHE    81      13.520  -7.617  15.528  1.00 98.42           C  
ATOM    625  CD2 PHE    81      12.747  -7.504  17.788  1.00 98.38           C  
ATOM    626  CE1 PHE    81      13.434  -9.007  15.563  1.00 98.01           C  
ATOM    627  CE2 PHE    81      12.660  -8.892  17.831  1.00 98.05           C  
ATOM    628  CZ  PHE    81      13.003  -9.642  16.717  1.00 97.85           C  
ATOM    629  N   THR    82      14.462  -4.465  19.339  1.00 97.99           N  
ATOM    630  CA  THR    82      14.648  -4.719  20.763  1.00 97.93           C  
ATOM    631  C   THR    82      13.360  -5.244  21.392  1.00 97.91           C  
ATOM    632  CB  THR    82      15.102  -3.447  21.503  1.00 97.49           C  
ATOM    633  O   THR    82      12.266  -4.791  21.048  1.00 97.66           O  
ATOM    634  CG2 THR    82      16.476  -2.992  21.023  1.00 94.84           C  
ATOM    635  OG1 THR    82      14.154  -2.399  21.265  1.00 94.49           O  
ATOM    636  N   VAL    83      13.487  -6.069  22.360  1.00 97.97           N  
ATOM    637  CA  VAL    83      12.393  -6.592  23.172  1.00 97.89           C  
ATOM    638  C   VAL    83      12.719  -6.412  24.653  1.00 97.63           C  
ATOM    639  CB  VAL    83      12.117  -8.080  22.864  1.00 97.68           C  
ATOM    640  O   VAL    83      13.879  -6.521  25.058  1.00 97.00           O  
ATOM    641  CG1 VAL    83      10.944  -8.595  23.695  1.00 95.83           C  
ATOM    642  CG2 VAL    83      11.846  -8.274  21.373  1.00 95.77           C  
ATOM    643  N   GLU    84      11.776  -6.127  25.459  1.00 96.25           N  
ATOM    644  CA  GLU    84      11.951  -6.063  26.907  1.00 96.19           C  
ATOM    645  C   GLU    84      12.437  -7.398  27.464  1.00 96.32           C  
ATOM    646  CB  GLU    84      10.643  -5.653  27.589  1.00 95.34           C  
ATOM    647  O   GLU    84      11.904  -8.453  27.115  1.00 95.98           O  
ATOM    648  CG  GLU    84      10.174  -4.251  27.228  1.00 90.52           C  
ATOM    649  CD  GLU    84       8.937  -3.816  27.997  1.00 86.94           C  
ATOM    650  OE1 GLU    84       8.419  -4.611  28.814  1.00 85.70           O  
ATOM    651  OE2 GLU    84       8.482  -2.671  27.781  1.00 84.43           O  
ATOM    652  N   ARG    85      13.362  -7.369  28.352  1.00 96.69           N  
ATOM    653  CA  ARG    85      14.011  -8.569  28.870  1.00 96.55           C  
ATOM    654  C   ARG    85      13.020  -9.442  29.632  1.00 96.25           C  
ATOM    655  CB  ARG    85      15.186  -8.197  29.776  1.00 95.65           C  
ATOM    656  O   ARG    85      13.255 -10.637  29.821  1.00 95.45           O  
ATOM    657  CG  ARG    85      16.029  -9.385  30.212  1.00 91.22           C  
ATOM    658  CD  ARG    85      17.286  -8.945  30.950  1.00 88.60           C  
ATOM    659  NE  ARG    85      18.094 -10.087  31.366  1.00 87.20           N  
ATOM    660  NH1 ARG    85      19.879  -8.819  32.102  1.00 80.46           N  
ATOM    661  NH2 ARG    85      19.955 -11.105  32.246  1.00 77.69           N  
ATOM    662  CZ  ARG    85      19.308 -10.001  31.904  1.00 80.86           C  
ATOM    663  N   SER    86      11.894  -8.827  30.074  1.00 94.76           N  
ATOM    664  CA  SER    86      10.835  -9.521  30.799  1.00 94.80           C  
ATOM    665  C   SER    86      10.050 -10.449  29.878  1.00 95.08           C  
ATOM    666  CB  SER    86       9.886  -8.518  31.455  1.00 93.84           C  
ATOM    667  O   SER    86       9.328 -11.331  30.346  1.00 94.57           O  
ATOM    668  OG  SER    86       9.416  -7.576  30.506  1.00 88.43           O  
ATOM    669  N   LEU    87      10.214 -10.324  28.582  1.00 96.84           N  
ATOM    670  CA  LEU    87       9.566 -11.154  27.573  1.00 96.88           C  
ATOM    671  C   LEU    87      10.593 -11.975  26.802  1.00 96.90           C  
ATOM    672  CB  LEU    87       8.758 -10.286  26.604  1.00 96.15           C  
ATOM    673  O   LEU    87      11.107 -11.528  25.774  1.00 96.14           O  
ATOM    674  CG  LEU    87       7.847 -11.030  25.626  1.00 93.37           C  
ATOM    675  CD1 LEU    87       6.662 -11.643  26.367  1.00 89.21           C  
ATOM    676  CD2 LEU    87       7.367 -10.092  24.523  1.00 88.97           C  
ATOM    677  N   PRO    88      10.928 -13.157  27.278  1.00 96.13           N  
ATOM    678  CA  PRO    88      11.826 -14.023  26.511  1.00 96.38           C  
ATOM    679  C   PRO    88      11.215 -14.484  25.190  1.00 96.95           C  
ATOM    680  CB  PRO    88      12.057 -15.210  27.449  1.00 95.15           C  
ATOM    681  O   PRO    88      10.060 -14.917  25.157  1.00 96.82           O  
ATOM    682  CG  PRO    88      10.787 -15.334  28.228  1.00 92.06           C  
ATOM    683  CD  PRO    88      10.198 -13.964  28.401  1.00 92.07           C  
ATOM    684  N   LEU    89      11.975 -14.352  24.118  1.00 98.13           N  
ATOM    685  CA  LEU    89      11.620 -14.993  22.857  1.00 98.21           C  
ATOM    686  C   LEU    89      12.068 -16.451  22.843  1.00 98.07           C  
ATOM    687  CB  LEU    89      12.248 -14.243  21.679  1.00 98.07           C  
ATOM    688  O   LEU    89      13.102 -16.792  23.421  1.00 97.75           O  
ATOM    689  CG  LEU    89      11.842 -12.777  21.515  1.00 97.72           C  
ATOM    690  CD1 LEU    89      12.383 -12.222  20.201  1.00 97.08           C  
ATOM    691  CD2 LEU    89      10.325 -12.632  21.578  1.00 97.07           C  
ATOM    692  N   PHE    90      11.386 -17.328  22.218  1.00 98.11           N  
ATOM    693  CA  PHE    90      11.647 -18.761  22.151  1.00 98.16           C  
ATOM    694  C   PHE    90      12.147 -19.156  20.766  1.00 98.21           C  
ATOM    695  CB  PHE    90      10.385 -19.556  22.500  1.00 97.84           C  
ATOM    696  O   PHE    90      11.942 -18.425  19.795  1.00 97.98           O  
ATOM    697  CG  PHE    90       9.904 -19.341  23.910  1.00 96.30           C  
ATOM    698  CD1 PHE    90      10.345 -20.159  24.942  1.00 93.59           C  
ATOM    699  CD2 PHE    90       9.009 -18.319  24.202  1.00 93.63           C  
ATOM    700  CE1 PHE    90       9.901 -19.963  26.248  1.00 92.41           C  
ATOM    701  CE2 PHE    90       8.561 -18.117  25.505  1.00 91.83           C  
ATOM    702  CZ  PHE    90       9.007 -18.940  26.526  1.00 91.68           C  
ATOM    703  N   GLN    91      12.803 -20.254  20.562  1.00 98.03           N  
ATOM    704  CA  GLN    91      13.427 -20.709  19.323  1.00 97.81           C  
ATOM    705  C   GLN    91      12.404 -20.803  18.195  1.00 97.52           C  
ATOM    706  CB  GLN    91      14.106 -22.063  19.530  1.00 96.73           C  
ATOM    707  O   GLN    91      12.734 -20.570  17.030  1.00 96.58           O  
ATOM    708  CG  GLN    91      15.445 -21.976  20.251  1.00 87.64           C  
ATOM    709  CD  GLN    91      16.202 -23.291  20.245  1.00 82.66           C  
ATOM    710  NE2 GLN    91      17.388 -23.295  20.843  1.00 79.94           N  
ATOM    711  OE1 GLN    91      15.724 -24.295  19.706  1.00 83.21           O  
ATOM    712  N   GLU    92      11.172 -20.990  18.486  1.00 97.81           N  
ATOM    713  CA  GLU    92      10.122 -21.134  17.482  1.00 97.80           C  
ATOM    714  C   GLU    92       9.304 -19.853  17.351  1.00 97.80           C  
ATOM    715  CB  GLU    92       9.206 -22.311  17.826  1.00 97.09           C  
ATOM    716  O   GLU    92       8.261 -19.840  16.693  1.00 97.31           O  
ATOM    717  CG  GLU    92       9.896 -23.666  17.767  1.00 93.73           C  
ATOM    718  CD  GLU    92       8.945 -24.833  17.975  1.00 90.37           C  
ATOM    719  OE1 GLU    92       7.814 -24.615  18.466  1.00 89.43           O  
ATOM    720  OE2 GLU    92       9.334 -25.976  17.646  1.00 89.73           O  
ATOM    721  N   THR    93       9.738 -18.761  17.927  1.00 98.22           N  
ATOM    722  CA  THR    93       9.084 -17.473  17.725  1.00 98.33           C  
ATOM    723  C   THR    93       9.040 -17.115  16.242  1.00 98.36           C  
ATOM    724  CB  THR    93       9.800 -16.355  18.505  1.00 98.27           C  
ATOM    725  O   THR    93      10.070 -17.129  15.564  1.00 98.21           O  
ATOM    726  CG2 THR    93       9.129 -15.005  18.271  1.00 97.92           C  
ATOM    727  OG1 THR    93       9.763 -16.657  19.905  1.00 97.94           O  
ATOM    728  N   THR    94       7.815 -16.739  15.757  1.00 97.28           N  
ATOM    729  CA  THR    94       7.631 -16.197  14.415  1.00 97.41           C  
ATOM    730  C   THR    94       7.480 -14.679  14.461  1.00 97.62           C  
ATOM    731  CB  THR    94       6.401 -16.817  13.726  1.00 96.55           C  
ATOM    732  O   THR    94       6.979 -14.129  15.444  1.00 97.42           O  
ATOM    733  CG2 THR    94       6.513 -18.337  13.666  1.00 92.94           C  
ATOM    734  OG1 THR    94       5.221 -16.464  14.458  1.00 93.27           O  
ATOM    735  N   ALA    95       7.954 -14.000  13.434  1.00 97.78           N  
ATOM    736  CA  ALA    95       7.832 -12.553  13.279  1.00 97.75           C  
ATOM    737  C   ALA    95       6.953 -12.202  12.081  1.00 97.34           C  
ATOM    738  CB  ALA    95       9.211 -11.915  13.128  1.00 97.49           C  
ATOM    739  O   ALA    95       7.194 -12.673  10.967  1.00 96.37           O  
ATOM    740  N   ALA    96       5.981 -11.324  12.320  1.00 96.11           N  
ATOM    741  CA  ALA    96       5.067 -10.885  11.270  1.00 95.84           C  
ATOM    742  C   ALA    96       4.989  -9.362  11.212  1.00 95.70           C  
ATOM    743  CB  ALA    96       3.677 -11.478  11.492  1.00 94.16           C  
ATOM    744  O   ALA    96       4.965  -8.696  12.250  1.00 94.89           O  
ATOM    745  N   ILE    97       4.946  -8.771  10.029  1.00 95.44           N  
ATOM    746  CA  ILE    97       4.674  -7.345   9.883  1.00 95.05           C  
ATOM    747  C   ILE    97       3.172  -7.119   9.730  1.00 93.19           C  
ATOM    748  CB  ILE    97       5.432  -6.745   8.678  1.00 94.63           C  
ATOM    749  O   ILE    97       2.534  -7.714   8.858  1.00 90.43           O  
ATOM    750  CG1 ILE    97       6.943  -6.946   8.844  1.00 93.91           C  
ATOM    751  CG2 ILE    97       5.092  -5.262   8.510  1.00 93.81           C  
ATOM    752  CD1 ILE    97       7.756  -6.578   7.610  1.00 92.63           C  
ATOM    753  N   ARG    98       2.525  -6.301  10.676  1.00 92.44           N  
ATOM    754  CA  ARG    98       1.095  -6.015  10.724  1.00 91.42           C  
ATOM    755  C   ARG    98       0.831  -4.520  10.578  1.00 90.18           C  
ATOM    756  CB  ARG    98       0.487  -6.529  12.031  1.00 90.71           C  
ATOM    757  O   ARG    98       1.706  -3.699  10.862  1.00 88.29           O  
ATOM    758  CG  ARG    98       0.602  -8.034  12.213  1.00 88.50           C  
ATOM    759  CD  ARG    98      -0.238  -8.792  11.195  1.00 86.57           C  
ATOM    760  NE  ARG    98      -0.175 -10.235  11.411  1.00 84.44           N  
ATOM    761  NH1 ARG    98       0.365 -10.746   9.224  1.00 82.30           N  
ATOM    762  NH2 ARG    98       0.141 -12.419  10.775  1.00 81.30           N  
ATOM    763  CZ  ARG    98       0.110 -11.130  10.469  1.00 82.53           C  
ATOM    764  N   TYR    99      -0.386  -4.088  10.151  1.00 87.58           N  
ATOM    765  CA  TYR    99      -0.874  -2.713  10.164  1.00 87.63           C  
ATOM    766  C   TYR    99      -1.278  -2.291  11.571  1.00 87.97           C  
ATOM    767  CB  TYR    99      -2.063  -2.555   9.211  1.00 85.89           C  
ATOM    768  O   TYR    99      -1.946  -3.043  12.284  1.00 86.92           O  
ATOM    769  CG  TYR    99      -1.689  -2.661   7.752  1.00 81.83           C  
ATOM    770  CD1 TYR    99      -1.251  -1.546   7.042  1.00 78.85           C  
ATOM    771  CD2 TYR    99      -1.775  -3.876   7.081  1.00 79.35           C  
ATOM    772  CE1 TYR    99      -0.907  -1.638   5.697  1.00 77.73           C  
ATOM    773  CE2 TYR    99      -1.434  -3.981   5.736  1.00 77.51           C  
ATOM    774  OH  TYR    99      -0.663  -2.956   3.723  1.00 66.31           O  
ATOM    775  CZ  TYR    99      -1.002  -2.858   5.054  1.00 75.05           C  
ATOM    776  N   GLN   100      -0.807  -1.109  11.885  1.00 89.81           N  
ATOM    777  CA  GLN   100      -1.251  -0.466  13.117  1.00 89.44           C  
ATOM    778  C   GLN   100      -2.566   0.279  12.906  1.00 86.22           C  
ATOM    779  CB  GLN   100      -0.181   0.495  13.638  1.00 88.61           C  
ATOM    780  O   GLN   100      -3.442   0.261  13.774  1.00 82.87           O  
ATOM    781  CG  GLN   100      -0.585   1.237  14.904  1.00 87.51           C  
ATOM    782  CD  GLN   100       0.557   2.035  15.506  1.00 85.92           C  
ATOM    783  NE2 GLN   100       0.230   2.938  16.425  1.00 89.48           N  
ATOM    784  OE1 GLN   100       1.723   1.842  15.149  1.00 87.71           O  
ATOM    785  N   ASP   101      -2.628   0.999  11.787  1.00 86.11           N  
ATOM    786  CA  ASP   101      -3.772   1.804  11.369  1.00 85.31           C  
ATOM    787  C   ASP   101      -4.037   1.647   9.873  1.00 84.32           C  
ATOM    788  CB  ASP   101      -3.544   3.278  11.711  1.00 83.43           C  
ATOM    789  O   ASP   101      -3.282   0.970   9.172  1.00 81.87           O  
ATOM    790  CG  ASP   101      -2.254   3.829  11.130  1.00 78.68           C  
ATOM    791  OD1 ASP   101      -1.990   3.623   9.926  1.00 76.78           O  
ATOM    792  OD2 ASP   101      -1.493   4.474  11.884  1.00 78.27           O  
ATOM    793  N   LEU   102      -5.126   2.279   9.298  1.00 75.47           N  
ATOM    794  CA  LEU   102      -5.527   2.193   7.898  1.00 73.84           C  
ATOM    795  C   LEU   102      -4.610   3.035   7.017  1.00 73.89           C  
ATOM    796  CB  LEU   102      -6.978   2.649   7.727  1.00 71.46           C  
ATOM    797  O   LEU   102      -4.580   2.857   5.797  1.00 71.23           O  
ATOM    798  CG  LEU   102      -8.050   1.740   8.331  1.00 67.81           C  
ATOM    799  CD1 LEU   102      -9.420   2.406   8.245  1.00 65.00           C  
ATOM    800  CD2 LEU   102      -8.063   0.387   7.628  1.00 65.17           C  
ATOM    801  N   ILE   103      -3.817   4.007   7.669  1.00 78.33           N  
ATOM    802  CA  ILE   103      -2.990   4.962   6.939  1.00 77.30           C  
ATOM    803  C   ILE   103      -1.646   4.325   6.597  1.00 77.64           C  
ATOM    804  CB  ILE   103      -2.777   6.260   7.750  1.00 74.74           C  
ATOM    805  O   ILE   103      -0.834   4.919   5.883  1.00 74.66           O  
ATOM    806  CG1 ILE   103      -4.127   6.877   8.136  1.00 69.86           C  
ATOM    807  CG2 ILE   103      -1.925   7.257   6.960  1.00 70.07           C  
ATOM    808  CD1 ILE   103      -4.019   8.048   9.103  1.00 68.23           C  
ATOM    809  N   GLY   104      -1.345   3.063   7.074  1.00 78.83           N  
ATOM    810  CA  GLY   104      -0.184   2.310   6.626  1.00 79.58           C  
ATOM    811  C   GLY   104       0.911   2.225   7.672  1.00 82.39           C  
ATOM    812  O   GLY   104       2.009   1.741   7.391  1.00 81.25           O  
ATOM    813  N   ASN   105       0.665   2.799   8.913  1.00 89.53           N  
ATOM    814  CA  ASN   105       1.649   2.489   9.945  1.00 90.74           C  
ATOM    815  C   ASN   105       1.712   0.990  10.227  1.00 91.74           C  
ATOM    816  CB  ASN   105       1.339   3.258  11.230  1.00 89.57           C  
ATOM    817  O   ASN   105       0.677   0.326  10.309  1.00 91.58           O  
ATOM    818  CG  ASN   105       1.496   4.757  11.066  1.00 87.17           C  
ATOM    819  ND2 ASN   105       0.489   5.509  11.495  1.00 88.35           N  
ATOM    820  OD1 ASN   105       2.513   5.235  10.556  1.00 87.02           O  
ATOM    821  N   ARG   106       2.926   0.490  10.288  1.00 93.15           N  
ATOM    822  CA  ARG   106       3.175  -0.929  10.522  1.00 93.89           C  
ATOM    823  C   ARG   106       3.892  -1.147  11.850  1.00 94.91           C  
ATOM    824  CB  ARG   106       3.997  -1.527   9.378  1.00 92.39           C  
ATOM    825  O   ARG   106       4.547  -0.238  12.364  1.00 94.91           O  
ATOM    826  CG  ARG   106       3.320  -1.434   8.020  1.00 86.98           C  
ATOM    827  CD  ARG   106       4.159  -2.080   6.926  1.00 84.89           C  
ATOM    828  NE  ARG   106       3.514  -1.978   5.620  1.00 82.82           N  
ATOM    829  NH1 ARG   106       4.586  -3.814   4.717  1.00 76.88           N  
ATOM    830  NH2 ARG   106       3.090  -2.620   3.456  1.00 74.01           N  
ATOM    831  CZ  ARG   106       3.732  -2.804   4.601  1.00 81.25           C  
ATOM    832  N   TYR   107       3.725  -2.288  12.415  1.00 95.77           N  
ATOM    833  CA  TYR   107       4.493  -2.761  13.561  1.00 96.38           C  
ATOM    834  C   TYR   107       4.959  -4.197  13.350  1.00 96.80           C  
ATOM    835  CB  TYR   107       3.659  -2.667  14.843  1.00 95.99           C  
ATOM    836  O   TYR   107       4.413  -4.917  12.511  1.00 96.67           O  
ATOM    837  CG  TYR   107       2.466  -3.591  14.861  1.00 95.07           C  
ATOM    838  CD1 TYR   107       1.285  -3.248  14.207  1.00 93.26           C  
ATOM    839  CD2 TYR   107       2.517  -4.808  15.532  1.00 93.27           C  
ATOM    840  CE1 TYR   107       0.182  -4.095  14.222  1.00 92.47           C  
ATOM    841  CE2 TYR   107       1.420  -5.663  15.554  1.00 92.50           C  
ATOM    842  OH  TYR   107      -0.830  -6.142  14.915  1.00 90.16           O  
ATOM    843  CZ  TYR   107       0.259  -5.299  14.897  1.00 92.20           C  
ATOM    844  N   LEU   108       5.991  -4.594  14.005  1.00 97.54           N  
ATOM    845  CA  LEU   108       6.483  -5.966  14.047  1.00 97.74           C  
ATOM    846  C   LEU   108       5.760  -6.771  15.122  1.00 97.82           C  
ATOM    847  CB  LEU   108       7.992  -5.987  14.305  1.00 97.69           C  
ATOM    848  O   LEU   108       5.887  -6.477  16.313  1.00 97.54           O  
ATOM    849  CG  LEU   108       8.671  -7.356  14.246  1.00 97.22           C  
ATOM    850  CD1 LEU   108       8.682  -7.881  12.813  1.00 96.21           C  
ATOM    851  CD2 LEU   108      10.089  -7.275  14.801  1.00 96.21           C  
ATOM    852  N   GLU   109       4.970  -7.723  14.758  1.00 96.65           N  
ATOM    853  CA  GLU   109       4.312  -8.646  15.678  1.00 96.98           C  
ATOM    854  C   GLU   109       5.159  -9.894  15.908  1.00 97.45           C  
ATOM    855  CB  GLU   109       2.930  -9.038  15.148  1.00 96.13           C  
ATOM    856  O   GLU   109       5.556 -10.566  14.954  1.00 97.32           O  
ATOM    857  CG  GLU   109       2.116  -9.882  16.119  1.00 93.01           C  
ATOM    858  CD  GLU   109       0.675 -10.081  15.679  1.00 91.16           C  
ATOM    859  OE1 GLU   109       0.411 -10.101  14.455  1.00 90.66           O  
ATOM    860  OE2 GLU   109      -0.198 -10.216  16.565  1.00 90.15           O  
ATOM    861  N   LEU   110       5.412 -10.198  17.147  1.00 98.03           N  
ATOM    862  CA  LEU   110       6.050 -11.440  17.572  1.00 98.04           C  
ATOM    863  C   LEU   110       5.014 -12.433  18.089  1.00 97.71           C  
ATOM    864  CB  LEU   110       7.094 -11.162  18.656  1.00 98.06           C  
ATOM    865  O   LEU   110       4.246 -12.116  19.001  1.00 97.04           O  
ATOM    866  CG  LEU   110       8.209 -10.182  18.289  1.00 97.91           C  
ATOM    867  CD1 LEU   110       9.092  -9.905  19.501  1.00 97.32           C  
ATOM    868  CD2 LEU   110       9.038 -10.725  17.130  1.00 97.19           C  
ATOM    869  N   LYS   111       4.967 -13.632  17.529  1.00 96.98           N  
ATOM    870  CA  LYS   111       4.148 -14.740  18.010  1.00 96.82           C  
ATOM    871  C   LYS   111       5.012 -15.835  18.629  1.00 97.12           C  
ATOM    872  CB  LYS   111       3.306 -15.319  16.871  1.00 95.06           C  
ATOM    873  O   LYS   111       5.973 -16.298  18.012  1.00 96.73           O  
ATOM    874  CG  LYS   111       2.342 -14.322  16.245  1.00 85.70           C  
ATOM    875  CD  LYS   111       1.573 -14.940  15.085  1.00 82.64           C  
ATOM    876  CE  LYS   111       0.637 -13.932  14.433  1.00 77.75           C  
ATOM    877  NZ  LYS   111       0.022 -14.474  13.184  1.00 78.85           N  
ATOM    878  N   ARG   112       4.672 -16.130  19.806  1.00 96.96           N  
ATOM    879  CA  ARG   112       5.323 -17.255  20.470  1.00 96.86           C  
ATOM    880  C   ARG   112       5.023 -18.565  19.749  1.00 96.42           C  
ATOM    881  CB  ARG   112       4.879 -17.347  21.931  1.00 95.55           C  
ATOM    882  O   ARG   112       3.871 -18.844  19.412  1.00 95.40           O  
ATOM    883  CG  ARG   112       5.568 -18.452  22.716  1.00 90.92           C  
ATOM    884  CD  ARG   112       5.128 -18.468  24.173  1.00 88.76           C  
ATOM    885  NE  ARG   112       5.648 -19.634  24.881  1.00 87.32           N  
ATOM    886  NH1 ARG   112       5.566 -18.658  26.973  1.00 82.87           N  
ATOM    887  NH2 ARG   112       6.323 -20.809  26.735  1.00 80.20           N  
ATOM    888  CZ  ARG   112       5.845 -19.698  26.195  1.00 80.77           C  
ATOM    889  N   GLY   113       6.035 -19.360  19.582  1.00 96.20           N  
ATOM    890  CA  GLY   113       5.893 -20.739  19.142  1.00 95.58           C  
ATOM    891  C   GLY   113       5.773 -21.722  20.292  1.00 94.76           C  
ATOM    892  O   GLY   113       5.679 -21.320  21.453  1.00 92.69           O  
ATOM    893  N   ASP   114       5.796 -22.991  19.960  1.00 92.55           N  
ATOM    894  CA  ASP   114       5.497 -24.067  20.900  1.00 93.01           C  
ATOM    895  C   ASP   114       6.758 -24.524  21.630  1.00 92.18           C  
ATOM    896  CB  ASP   114       4.852 -25.250  20.175  1.00 90.15           C  
ATOM    897  O   ASP   114       6.691 -25.364  22.530  1.00 90.57           O  
ATOM    898  CG  ASP   114       3.451 -24.946  19.673  1.00 84.34           C  
ATOM    899  OD1 ASP   114       2.739 -24.136  20.306  1.00 82.84           O  
ATOM    900  OD2 ASP   114       3.054 -25.523  18.638  1.00 85.84           O  
ATOM    901  N   SER   115       7.930 -24.051  21.439  1.00 96.37           N  
ATOM    902  CA  SER   115       9.194 -24.425  22.064  1.00 96.33           C  
ATOM    903  C   SER   115       9.373 -23.730  23.409  1.00 96.01           C  
ATOM    904  CB  SER   115      10.368 -24.084  21.145  1.00 95.34           C  
ATOM    905  O   SER   115       9.153 -22.523  23.524  1.00 95.35           O  
ATOM    906  OG  SER   115      11.593 -24.518  21.711  1.00 88.78           O  
ATOM    907  N   ASP   116       9.971 -24.437  24.360  1.00 95.25           N  
ATOM    908  CA  ASP   116      10.341 -23.919  25.673  1.00 95.54           C  
ATOM    909  C   ASP   116      11.782 -23.412  25.677  1.00 95.18           C  
ATOM    910  CB  ASP   116      10.159 -24.995  26.745  1.00 93.67           C  
ATOM    911  O   ASP   116      12.256 -22.882  26.684  1.00 94.18           O  
ATOM    912  CG  ASP   116       8.702 -25.248  27.090  1.00 88.33           C  
ATOM    913  OD1 ASP   116       7.907 -24.284  27.126  1.00 86.05           O  
ATOM    914  OD2 ASP   116       8.345 -26.422  27.329  1.00 88.61           O  
ATOM    915  N   GLN   117      12.498 -23.566  24.679  1.00 97.46           N  
ATOM    916  CA  GLN   117      13.881 -23.113  24.583  1.00 97.61           C  
ATOM    917  C   GLN   117      13.951 -21.622  24.266  1.00 97.86           C  
ATOM    918  CB  GLN   117      14.636 -23.911  23.519  1.00 96.73           C  
ATOM    919  O   GLN   117      13.444 -21.176  23.234  1.00 97.67           O  
ATOM    920  CG  GLN   117      14.786 -25.390  23.850  1.00 89.17           C  
ATOM    921  CD  GLN   117      15.624 -26.138  22.831  1.00 81.74           C  
ATOM    922  NE2 GLN   117      15.669 -27.460  22.955  1.00 80.08           N  
ATOM    923  OE1 GLN   117      16.225 -25.533  21.938  1.00 85.32           O  
ATOM    924  N   ILE   118      14.533 -20.842  25.054  1.00 97.52           N  
ATOM    925  CA  ILE   118      14.705 -19.399  24.926  1.00 97.72           C  
ATOM    926  C   ILE   118      15.691 -19.095  23.800  1.00 97.87           C  
ATOM    927  CB  ILE   118      15.192 -18.768  26.250  1.00 97.47           C  
ATOM    928  O   ILE   118      16.784 -19.665  23.754  1.00 97.74           O  
ATOM    929  CG1 ILE   118      14.156 -18.988  27.358  1.00 96.57           C  
ATOM    930  CG2 ILE   118      15.484 -17.277  26.061  1.00 96.56           C  
ATOM    931  CD1 ILE   118      14.610 -18.514  28.732  1.00 95.19           C  
ATOM    932  N   LEU   119      15.302 -18.190  22.941  1.00 97.75           N  
ATOM    933  CA  LEU   119      16.154 -17.660  21.881  1.00 97.83           C  
ATOM    934  C   LEU   119      17.256 -16.780  22.458  1.00 97.82           C  
ATOM    935  CB  LEU   119      15.322 -16.862  20.874  1.00 97.42           C  
ATOM    936  O   LEU   119      16.974 -15.792  23.140  1.00 97.51           O  
ATOM    937  CG  LEU   119      16.000 -16.535  19.542  1.00 94.73           C  
ATOM    938  CD1 LEU   119      16.260 -17.813  18.752  1.00 90.79           C  
ATOM    939  CD2 LEU   119      15.148 -15.564  18.732  1.00 90.96           C  
ATOM    940  N   PRO   120      18.611 -17.066  22.270  1.00 97.34           N  
ATOM    941  CA  PRO   120      19.692 -16.269  22.854  1.00 97.47           C  
ATOM    942  C   PRO   120      19.690 -14.823  22.363  1.00 97.65           C  
ATOM    943  CB  PRO   120      20.957 -16.999  22.394  1.00 96.90           C  
ATOM    944  O   PRO   120      19.288 -14.553  21.228  1.00 97.56           O  
ATOM    945  CG  PRO   120      20.517 -18.406  22.148  1.00 94.83           C  
ATOM    946  CD  PRO   120      19.119 -18.380  21.601  1.00 94.41           C  
ATOM    947  N   PRO   121      20.189 -13.849  23.129  1.00 97.47           N  
ATOM    948  CA  PRO   121      20.382 -12.468  22.682  1.00 97.56           C  
ATOM    949  C   PRO   121      21.232 -12.370  21.418  1.00 97.71           C  
ATOM    950  CB  PRO   121      21.090 -11.809  23.869  1.00 97.15           C  
ATOM    951  O   PRO   121      22.236 -13.076  21.288  1.00 97.56           O  
ATOM    952  CG  PRO   121      20.635 -12.584  25.063  1.00 95.55           C  
ATOM    953  CD  PRO   121      20.519 -14.031  24.677  1.00 94.43           C  
ATOM    954  N   GLY   122      20.823 -11.585  20.463  1.00 97.86           N  
ATOM    955  CA  GLY   122      21.510 -11.369  19.200  1.00 98.01           C  
ATOM    956  C   GLY   122      21.162 -12.406  18.148  1.00 97.99           C  
ATOM    957  O   GLY   122      21.708 -12.383  17.042  1.00 97.77           O  
ATOM    958  N   SER   123      20.200 -13.269  18.493  1.00 98.45           N  
ATOM    959  CA  SER   123      19.782 -14.286  17.535  1.00 98.45           C  
ATOM    960  C   SER   123      18.918 -13.685  16.431  1.00 98.55           C  
ATOM    961  CB  SER   123      19.015 -15.405  18.241  1.00 98.15           C  
ATOM    962  O   SER   123      18.202 -12.708  16.660  1.00 98.48           O  
ATOM    963  OG  SER   123      19.851 -16.084  19.163  1.00 90.64           O  
ATOM    964  N   THR   124      18.951 -14.313  15.281  1.00 98.58           N  
ATOM    965  CA  THR   124      18.186 -13.936  14.097  1.00 98.62           C  
ATOM    966  C   THR   124      17.040 -14.915  13.859  1.00 98.58           C  
ATOM    967  CB  THR   124      19.083 -13.880  12.847  1.00 98.48           C  
ATOM    968  O   THR   124      17.257 -16.126  13.780  1.00 98.44           O  
ATOM    969  CG2 THR   124      18.306 -13.377  11.634  1.00 97.99           C  
ATOM    970  OG1 THR   124      20.183 -12.996  13.095  1.00 98.05           O  
ATOM    971  N   ILE   125      15.791 -14.439  13.771  1.00 98.47           N  
ATOM    972  CA  ILE   125      14.642 -15.184  13.271  1.00 98.52           C  
ATOM    973  C   ILE   125      14.764 -15.371  11.760  1.00 98.46           C  
ATOM    974  CB  ILE   125      13.314 -14.475  13.617  1.00 98.46           C  
ATOM    975  O   ILE   125      14.785 -14.394  11.008  1.00 98.26           O  
ATOM    976  CG1 ILE   125      13.220 -14.223  15.127  1.00 98.19           C  
ATOM    977  CG2 ILE   125      12.118 -15.295  13.124  1.00 98.19           C  
ATOM    978  CD1 ILE   125      11.986 -13.439  15.548  1.00 97.72           C  
ATOM    979  N   PRO   126      14.900 -16.636  11.244  1.00 98.25           N  
ATOM    980  CA  PRO   126      15.109 -16.884   9.816  1.00 98.28           C  
ATOM    981  C   PRO   126      13.849 -16.650   8.985  1.00 98.35           C  
ATOM    982  CB  PRO   126      15.526 -18.357   9.771  1.00 98.06           C  
ATOM    983  O   PRO   126      12.740 -16.651   9.526  1.00 98.23           O  
ATOM    984  CG  PRO   126      14.797 -18.995  10.909  1.00 97.45           C  
ATOM    985  CD  PRO   126      14.724 -18.011  12.041  1.00 97.18           C  
ATOM    986  N   VAL   127      14.028 -16.508   7.688  1.00 98.10           N  
ATOM    987  CA  VAL   127      13.009 -16.083   6.733  1.00 98.04           C  
ATOM    988  C   VAL   127      11.839 -17.065   6.754  1.00 97.74           C  
ATOM    989  CB  VAL   127      13.584 -15.971   5.303  1.00 97.32           C  
ATOM    990  O   VAL   127      10.686 -16.669   6.573  1.00 97.05           O  
ATOM    991  CG1 VAL   127      14.046 -17.336   4.797  1.00 89.44           C  
ATOM    992  CG2 VAL   127      12.545 -15.371   4.357  1.00 89.33           C  
ATOM    993  N   GLU   128      12.005 -18.350   7.145  1.00 97.36           N  
ATOM    994  CA  GLU   128      11.005 -19.410   7.221  1.00 97.35           C  
ATOM    995  C   GLU   128      10.036 -19.173   8.376  1.00 97.18           C  
ATOM    996  CB  GLU   128      11.679 -20.776   7.373  1.00 96.97           C  
ATOM    997  O   GLU   128       8.939 -19.734   8.399  1.00 96.70           O  
ATOM    998  CG  GLU   128      12.644 -21.114   6.245  1.00 95.61           C  
ATOM    999  CD  GLU   128      13.945 -20.331   6.313  1.00 94.22           C  
ATOM   1000  OE1 GLU   128      14.304 -19.844   7.409  1.00 93.66           O  
ATOM   1001  OE2 GLU   128      14.610 -20.201   5.261  1.00 93.51           O  
ATOM   1002  N   ARG   129      10.383 -18.306   9.263  1.00 97.26           N  
ATOM   1003  CA  ARG   129       9.598 -17.991  10.453  1.00 97.36           C  
ATOM   1004  C   ARG   129       9.213 -16.516  10.480  1.00 97.00           C  
ATOM   1005  CB  ARG   129      10.375 -18.353  11.721  1.00 96.87           C  
ATOM   1006  O   ARG   129       9.002 -15.944  11.552  1.00 95.76           O  
ATOM   1007  CG  ARG   129      10.586 -19.847  11.909  1.00 95.08           C  
ATOM   1008  CD  ARG   129      11.103 -20.173  13.303  1.00 91.47           C  
ATOM   1009  NE  ARG   129      12.435 -19.619  13.527  1.00 92.15           N  
ATOM   1010  NH1 ARG   129      12.284 -19.646  15.832  1.00 86.78           N  
ATOM   1011  NH2 ARG   129      14.187 -18.875  14.812  1.00 85.10           N  
ATOM   1012  CZ  ARG   129      12.966 -19.381  14.723  1.00 88.91           C  
ATOM   1013  N   THR   130       9.232 -15.936   9.284  1.00 97.01           N  
ATOM   1014  CA  THR   130       8.771 -14.564   9.111  1.00 96.90           C  
ATOM   1015  C   THR   130       7.585 -14.509   8.152  1.00 94.52           C  
ATOM   1016  CB  THR   130       9.900 -13.657   8.587  1.00 96.65           C  
ATOM   1017  O   THR   130       7.587 -15.173   7.114  1.00 89.83           O  
ATOM   1018  CG2 THR   130      11.112 -13.697   9.512  1.00 92.64           C  
ATOM   1019  OG1 THR   130      10.294 -14.099   7.282  1.00 94.69           O  
ATOM   1020  N   GLU   131       6.510 -13.899   8.500  1.00 92.92           N  
ATOM   1021  CA  GLU   131       5.365 -13.616   7.639  1.00 92.12           C  
ATOM   1022  C   GLU   131       5.453 -12.212   7.047  1.00 90.70           C  
ATOM   1023  CB  GLU   131       4.055 -13.778   8.415  1.00 90.21           C  
ATOM   1024  O   GLU   131       5.508 -11.225   7.783  1.00 87.91           O  
ATOM   1025  CG  GLU   131       3.796 -15.199   8.893  1.00 85.97           C  
ATOM   1026  CD  GLU   131       2.610 -15.307   9.838  1.00 84.00           C  
ATOM   1027  OE1 GLU   131       1.777 -14.374   9.875  1.00 83.16           O  
ATOM   1028  OE2 GLU   131       2.513 -16.334  10.547  1.00 84.47           O  
ATOM   1029  N   PRO   132       5.683 -12.020   5.692  1.00 88.21           N  
ATOM   1030  CA  PRO   132       5.726 -10.680   5.102  1.00 87.19           C  
ATOM   1031  C   PRO   132       4.461  -9.871   5.384  1.00 85.22           C  
ATOM   1032  CB  PRO   132       5.874 -10.958   3.605  1.00 83.77           C  
ATOM   1033  O   PRO   132       3.401 -10.446   5.644  1.00 81.47           O  
ATOM   1034  CG  PRO   132       5.183 -12.265   3.388  1.00 80.95           C  
ATOM   1035  CD  PRO   132       5.371 -13.113   4.614  1.00 82.27           C  
ATOM   1036  N   ALA   133       4.574  -8.626   5.411  1.00 85.47           N  
ATOM   1037  CA  ALA   133       3.392  -7.769   5.440  1.00 84.79           C  
ATOM   1038  C   ALA   133       2.484  -8.046   4.246  1.00 82.10           C  
ATOM   1039  CB  ALA   133       3.802  -6.298   5.463  1.00 81.60           C  
ATOM   1040  O   ALA   133       2.962  -8.220   3.122  1.00 77.64           O  
ATOM   1041  N   LEU   134       1.161  -8.153   4.551  1.00 78.50           N  
ATOM   1042  CA  LEU   134       0.245  -8.004   3.425  1.00 77.57           C  
ATOM   1043  C   LEU   134       0.495  -6.690   2.691  1.00 77.37           C  
ATOM   1044  CB  LEU   134      -1.208  -8.066   3.904  1.00 75.70           C  
ATOM   1045  O   LEU   134       0.345  -5.612   3.270  1.00 74.70           O  
ATOM   1046  CG  LEU   134      -2.282  -8.021   2.816  1.00 72.57           C  
ATOM   1047  CD1 LEU   134      -2.240  -9.294   1.977  1.00 69.73           C  
ATOM   1048  CD2 LEU   134      -3.662  -7.828   3.436  1.00 69.43           C  
ATOM   1049  N   ASP   135       1.010  -6.718   1.556  1.00 79.56           N  
ATOM   1050  CA  ASP   135       1.161  -5.535   0.715  1.00 79.93           C  
ATOM   1051  C   ASP   135      -0.190  -5.067   0.177  1.00 79.22           C  
ATOM   1052  CB  ASP   135       2.119  -5.818  -0.443  1.00 77.17           C  
ATOM   1053  O   ASP   135      -0.726  -5.657  -0.764  1.00 76.62           O  
ATOM   1054  CG  ASP   135       2.558  -4.560  -1.172  1.00 74.94           C  
ATOM   1055  OD1 ASP   135       1.829  -3.545  -1.129  1.00 75.55           O  
ATOM   1056  OD2 ASP   135       3.640  -4.584  -1.797  1.00 77.77           O  
ATOM   1057  N   LEU   136      -0.853  -4.165   0.921  1.00 76.68           N  
ATOM   1058  CA  LEU   136      -2.128  -3.595   0.500  1.00 76.16           C  
ATOM   1059  C   LEU   136      -2.006  -2.947  -0.875  1.00 76.33           C  
ATOM   1060  CB  LEU   136      -2.617  -2.565   1.521  1.00 74.13           C  
ATOM   1061  O   LEU   136      -2.953  -2.974  -1.665  1.00 73.95           O  
ATOM   1062  CG  LEU   136      -3.097  -3.116   2.864  1.00 69.82           C  
ATOM   1063  CD1 LEU   136      -3.468  -1.974   3.804  1.00 65.11           C  
ATOM   1064  CD2 LEU   136      -4.281  -4.057   2.665  1.00 65.26           C  
ATOM   1065  N   ASP   137      -0.784  -2.341  -1.191  1.00 77.56           N  
ATOM   1066  CA  ASP   137      -0.563  -1.769  -2.516  1.00 77.91           C  
ATOM   1067  C   ASP   137      -0.613  -2.848  -3.595  1.00 78.29           C  
ATOM   1068  CB  ASP   137       0.778  -1.035  -2.567  1.00 76.01           C  
ATOM   1069  O   ASP   137      -1.240  -2.661  -4.640  1.00 77.02           O  
ATOM   1070  CG  ASP   137       0.809   0.206  -1.693  1.00 72.25           C  
ATOM   1071  OD1 ASP   137      -0.259   0.811  -1.454  1.00 72.08           O  
ATOM   1072  OD2 ASP   137       1.911   0.585  -1.241  1.00 73.86           O  
ATOM   1073  N   ALA   138       0.010  -4.037  -3.343  1.00 77.29           N  
ATOM   1074  CA  ALA   138      -0.099  -5.184  -4.239  1.00 77.33           C  
ATOM   1075  C   ALA   138      -1.536  -5.692  -4.308  1.00 76.88           C  
ATOM   1076  CB  ALA   138       0.836  -6.303  -3.787  1.00 75.70           C  
ATOM   1077  O   ALA   138      -2.050  -5.974  -5.393  1.00 75.56           O  
ATOM   1078  N   LEU   139      -2.161  -5.781  -3.124  1.00 78.11           N  
ATOM   1079  CA  LEU   139      -3.557  -6.205  -3.085  1.00 77.47           C  
ATOM   1080  C   LEU   139      -4.443  -5.227  -3.848  1.00 76.73           C  
ATOM   1081  CB  LEU   139      -4.040  -6.327  -1.638  1.00 75.54           C  
ATOM   1082  O   LEU   139      -5.148  -5.619  -4.781  1.00 73.89           O  
ATOM   1083  CG  LEU   139      -5.431  -6.931  -1.436  1.00 70.69           C  
ATOM   1084  CD1 LEU   139      -5.322  -8.309  -0.792  1.00 66.06           C  
ATOM   1085  CD2 LEU   139      -6.298  -6.006  -0.589  1.00 66.38           C  
ATOM   1086  N   VAL   140      -4.388  -3.886  -3.524  1.00 76.82           N  
ATOM   1087  CA  VAL   140      -5.141  -2.839  -4.206  1.00 76.78           C  
ATOM   1088  C   VAL   140      -4.708  -2.758  -5.668  1.00 77.30           C  
ATOM   1089  CB  VAL   140      -4.957  -1.467  -3.518  1.00 75.29           C  
ATOM   1090  O   VAL   140      -5.545  -2.621  -6.563  1.00 76.51           O  
ATOM   1091  CG1 VAL   140      -5.598  -0.356  -4.348  1.00 72.56           C  
ATOM   1092  CG2 VAL   140      -5.546  -1.494  -2.109  1.00 72.95           C  
ATOM   1093  N   GLY   141      -3.389  -2.899  -5.969  1.00 76.05           N  
ATOM   1094  CA  GLY   141      -2.852  -2.960  -7.319  1.00 77.26           C  
ATOM   1095  C   GLY   141      -3.426  -4.101  -8.138  1.00 77.22           C  
ATOM   1096  O   GLY   141      -3.788  -3.916  -9.302  1.00 76.14           O  
ATOM   1097  N   GLY   142      -3.538  -5.326  -7.517  1.00 75.01           N  
ATOM   1098  CA  GLY   142      -4.157  -6.500  -8.111  1.00 75.20           C  
ATOM   1099  C   GLY   142      -5.625  -6.300  -8.436  1.00 74.22           C  
ATOM   1100  O   GLY   142      -6.121  -6.817  -9.439  1.00 72.79           O  
ATOM   1101  N   PHE   143      -6.389  -5.538  -7.614  1.00 74.38           N  
ATOM   1102  CA  PHE   143      -7.808  -5.268  -7.811  1.00 74.50           C  
ATOM   1103  C   PHE   143      -8.010  -4.128  -8.801  1.00 74.95           C  
ATOM   1104  CB  PHE   143      -8.483  -4.932  -6.477  1.00 71.92           C  
ATOM   1105  O   PHE   143      -9.120  -3.918  -9.296  1.00 72.85           O  
ATOM   1106  CG  PHE   143      -8.796  -6.138  -5.634  1.00 69.68           C  
ATOM   1107  CD1 PHE   143      -9.811  -7.014  -5.998  1.00 67.25           C  
ATOM   1108  CD2 PHE   143      -8.074  -6.397  -4.476  1.00 67.60           C  
ATOM   1109  CE1 PHE   143     -10.103  -8.131  -5.219  1.00 66.05           C  
ATOM   1110  CE2 PHE   143      -8.360  -7.511  -3.692  1.00 60.59           C  
ATOM   1111  CZ  PHE   143      -9.375  -8.377  -4.065  1.00 67.92           C  
ATOM   1112  N   ARG   144      -6.920  -3.359  -9.169  1.00 77.23           N  
ATOM   1113  CA  ARG   144      -7.032  -2.190 -10.036  1.00 79.81           C  
ATOM   1114  C   ARG   144      -7.689  -2.554 -11.363  1.00 80.49           C  
ATOM   1115  CB  ARG   144      -5.655  -1.571 -10.285  1.00 75.37           C  
ATOM   1116  O   ARG   144      -8.557  -1.827 -11.852  1.00 80.60           O  
ATOM   1117  CG  ARG   144      -5.697  -0.272 -11.074  1.00 70.44           C  
ATOM   1118  CD  ARG   144      -4.316   0.354 -11.204  1.00 69.78           C  
ATOM   1119  NE  ARG   144      -4.368   1.637 -11.897  1.00 65.58           N  
ATOM   1120  NH1 ARG   144      -2.101   2.050 -11.741  1.00 59.88           N  
ATOM   1121  NH2 ARG   144      -3.477   3.563 -12.776  1.00 55.24           N  
ATOM   1122  CZ  ARG   144      -3.315   2.414 -12.137  1.00 66.79           C  
ATOM   1123  N   PRO   145      -7.336  -3.734 -12.069  1.00 78.00           N  
ATOM   1124  CA  PRO   145      -8.062  -4.089 -13.290  1.00 78.85           C  
ATOM   1125  C   PRO   145      -9.547  -4.344 -13.040  1.00 78.54           C  
ATOM   1126  CB  PRO   145      -7.361  -5.367 -13.758  1.00 75.81           C  
ATOM   1127  O   PRO   145     -10.394  -3.880 -13.808  1.00 77.52           O  
ATOM   1128  CG  PRO   145      -5.992  -5.292 -13.162  1.00 73.97           C  
ATOM   1129  CD  PRO   145      -6.096  -4.644 -11.811  1.00 75.36           C  
ATOM   1130  N   LEU   146      -9.887  -5.033 -11.918  1.00 78.37           N  
ATOM   1131  CA  LEU   146     -11.266  -5.304 -11.528  1.00 77.26           C  
ATOM   1132  C   LEU   146     -12.031  -4.006 -11.294  1.00 77.17           C  
ATOM   1133  CB  LEU   146     -11.306  -6.169 -10.265  1.00 74.15           C  
ATOM   1134  O   LEU   146     -13.090  -3.788 -11.887  1.00 74.47           O  
ATOM   1135  CG  LEU   146     -12.692  -6.598  -9.781  1.00 68.56           C  
ATOM   1136  CD1 LEU   146     -13.281  -7.645 -10.720  1.00 64.14           C  
ATOM   1137  CD2 LEU   146     -12.618  -7.133  -8.355  1.00 64.21           C  
ATOM   1138  N   PHE   147     -11.456  -3.035 -10.555  1.00 76.42           N  
ATOM   1139  CA  PHE   147     -12.085  -1.756 -10.247  1.00 77.53           C  
ATOM   1140  C   PHE   147     -12.269  -0.925 -11.511  1.00 77.93           C  
ATOM   1141  CB  PHE   147     -11.251  -0.978  -9.224  1.00 74.65           C  
ATOM   1142  O   PHE   147     -13.242  -0.177 -11.633  1.00 76.84           O  
ATOM   1143  CG  PHE   147     -11.313  -1.547  -7.832  1.00 72.08           C  
ATOM   1144  CD1 PHE   147     -12.511  -2.024  -7.314  1.00 69.54           C  
ATOM   1145  CD2 PHE   147     -10.173  -1.606  -7.042  1.00 70.33           C  
ATOM   1146  CE1 PHE   147     -12.572  -2.551  -6.026  1.00 69.39           C  
ATOM   1147  CE2 PHE   147     -10.225  -2.131  -5.754  1.00 64.94           C  
ATOM   1148  CZ  PHE   147     -11.426  -2.602  -5.247  1.00 69.69           C  
ATOM   1149  N   ARG   148     -11.382  -1.033 -12.499  1.00 82.69           N  
ATOM   1150  CA  ARG   148     -11.506  -0.297 -13.753  1.00 83.42           C  
ATOM   1151  C   ARG   148     -12.665  -0.831 -14.589  1.00 82.01           C  
ATOM   1152  CB  ARG   148     -10.204  -0.373 -14.552  1.00 80.66           C  
ATOM   1153  O   ARG   148     -13.188  -0.127 -15.455  1.00 80.79           O  
ATOM   1154  CG  ARG   148      -9.146   0.622 -14.103  1.00 78.27           C  
ATOM   1155  CD  ARG   148      -7.860   0.478 -14.904  1.00 78.78           C  
ATOM   1156  NE  ARG   148      -6.884   1.504 -14.546  1.00 77.72           N  
ATOM   1157  NH1 ARG   148      -5.266   0.774 -16.024  1.00 73.83           N  
ATOM   1158  NH2 ARG   148      -4.867   2.592 -14.687  1.00 70.46           N  
ATOM   1159  CZ  ARG   148      -5.675   1.621 -15.087  1.00 75.85           C  
ATOM   1160  N   SER   149     -13.015  -2.141 -14.408  1.00 81.48           N  
ATOM   1161  CA  SER   149     -14.096  -2.766 -15.163  1.00 80.90           C  
ATOM   1162  C   SER   149     -15.447  -2.523 -14.499  1.00 79.75           C  
ATOM   1163  CB  SER   149     -13.852  -4.269 -15.305  1.00 77.41           C  
ATOM   1164  O   SER   149     -16.494  -2.787 -15.094  1.00 76.95           O  
ATOM   1165  OG  SER   149     -13.893  -4.907 -14.040  1.00 69.89           O  
ATOM   1166  N   LEU   150     -15.492  -2.112 -13.280  1.00 78.74           N  
ATOM   1167  CA  LEU   150     -16.708  -1.877 -12.507  1.00 78.86           C  
ATOM   1168  C   LEU   150     -17.151  -0.422 -12.620  1.00 79.30           C  
ATOM   1169  CB  LEU   150     -16.487  -2.243 -11.037  1.00 76.39           C  
ATOM   1170  O   LEU   150     -16.316   0.481 -12.700  1.00 77.19           O  
ATOM   1171  CG  LEU   150     -16.287  -3.728 -10.731  1.00 73.74           C  
ATOM   1172  CD1 LEU   150     -15.928  -3.923  -9.262  1.00 71.38           C  
ATOM   1173  CD2 LEU   150     -17.538  -4.522 -11.092  1.00 71.73           C  
ATOM   1174  N   GLU   151     -18.479  -0.094 -12.672  1.00 80.92           N  
ATOM   1175  CA  GLU   151     -19.041   1.246 -12.531  1.00 81.68           C  
ATOM   1176  C   GLU   151     -18.586   1.900 -11.229  1.00 82.21           C  
ATOM   1177  CB  GLU   151     -20.570   1.197 -12.589  1.00 78.56           C  
ATOM   1178  O   GLU   151     -18.511   1.240 -10.190  1.00 80.98           O  
ATOM   1179  CG  GLU   151     -21.120   0.786 -13.947  1.00 73.67           C  
ATOM   1180  CD  GLU   151     -22.620   0.535 -13.935  1.00 72.89           C  
ATOM   1181  OE1 GLU   151     -23.254   0.695 -12.868  1.00 75.56           O  
ATOM   1182  OE2 GLU   151     -23.165   0.174 -15.003  1.00 74.31           O  
ATOM   1183  N   PRO   152     -18.214   3.298 -11.226  1.00 84.61           N  
ATOM   1184  CA  PRO   152     -17.711   3.988 -10.036  1.00 86.11           C  
ATOM   1185  C   PRO   152     -18.604   3.785  -8.814  1.00 86.04           C  
ATOM   1186  CB  PRO   152     -17.694   5.458 -10.462  1.00 83.40           C  
ATOM   1187  O   PRO   152     -18.103   3.656  -7.694  1.00 85.32           O  
ATOM   1188  CG  PRO   152     -17.443   5.426 -11.935  1.00 81.47           C  
ATOM   1189  CD  PRO   152     -18.175   4.253 -12.519  1.00 82.59           C  
ATOM   1190  N   GLU   153     -19.982   3.638  -8.986  1.00 85.11           N  
ATOM   1191  CA  GLU   153     -20.935   3.415  -7.902  1.00 85.08           C  
ATOM   1192  C   GLU   153     -20.703   2.063  -7.234  1.00 82.32           C  
ATOM   1193  CB  GLU   153     -22.372   3.506  -8.421  1.00 81.05           C  
ATOM   1194  O   GLU   153     -20.684   1.967  -6.005  1.00 78.92           O  
ATOM   1195  CG  GLU   153     -22.757   4.889  -8.927  1.00 73.70           C  
ATOM   1196  CD  GLU   153     -24.193   4.969  -9.419  1.00 71.98           C  
ATOM   1197  OE1 GLU   153     -24.930   3.963  -9.308  1.00 75.00           O  
ATOM   1198  OE2 GLU   153     -24.584   6.047  -9.920  1.00 74.84           O  
ATOM   1199  N   LYS   154     -20.419   1.027  -8.006  1.00 80.88           N  
ATOM   1200  CA  LYS   154     -20.142  -0.313  -7.497  1.00 80.14           C  
ATOM   1201  C   LYS   154     -18.787  -0.366  -6.797  1.00 79.42           C  
ATOM   1202  CB  LYS   154     -20.187  -1.338  -8.631  1.00 77.40           C  
ATOM   1203  O   LYS   154     -18.645  -1.011  -5.756  1.00 77.25           O  
ATOM   1204  CG  LYS   154     -21.574  -1.554  -9.217  1.00 72.93           C  
ATOM   1205  CD  LYS   154     -21.563  -2.618 -10.306  1.00 71.99           C  
ATOM   1206  CE  LYS   154     -22.936  -2.783 -10.943  1.00 69.08           C  
ATOM   1207  NZ  LYS   154     -22.877  -3.623 -12.176  1.00 66.36           N  
ATOM   1208  N   VAL   155     -17.739   0.395  -7.319  1.00 81.53           N  
ATOM   1209  CA  VAL   155     -16.436   0.510  -6.672  1.00 81.60           C  
ATOM   1210  C   VAL   155     -16.594   1.174  -5.306  1.00 81.57           C  
ATOM   1211  CB  VAL   155     -15.440   1.310  -7.541  1.00 80.05           C  
ATOM   1212  O   VAL   155     -16.070   0.681  -4.305  1.00 80.56           O  
ATOM   1213  CG1 VAL   155     -14.104   1.473  -6.820  1.00 79.24           C  
ATOM   1214  CG2 VAL   155     -15.242   0.624  -8.892  1.00 79.68           C  
ATOM   1215  N   ASN   156     -17.392   2.218  -5.252  1.00 83.97           N  
ATOM   1216  CA  ASN   156     -17.650   2.925  -4.003  1.00 84.37           C  
ATOM   1217  C   ASN   156     -18.383   2.040  -2.998  1.00 83.21           C  
ATOM   1218  CB  ASN   156     -18.448   4.204  -4.265  1.00 81.55           C  
ATOM   1219  O   ASN   156     -18.033   2.013  -1.817  1.00 81.31           O  
ATOM   1220  CG  ASN   156     -18.271   5.238  -3.170  1.00 75.61           C  
ATOM   1221  ND2 ASN   156     -19.172   6.212  -3.123  1.00 75.19           N  
ATOM   1222  OD1 ASN   156     -17.332   5.162  -2.373  1.00 74.75           O  
ATOM   1223  N   THR   157     -19.372   1.238  -3.421  1.00 81.83           N  
ATOM   1224  CA  THR   157     -20.104   0.286  -2.594  1.00 80.82           C  
ATOM   1225  C   THR   157     -19.164  -0.776  -2.030  1.00 79.75           C  
ATOM   1226  CB  THR   157     -21.232  -0.396  -3.391  1.00 79.52           C  
ATOM   1227  O   THR   157     -19.156  -1.028  -0.823  1.00 77.51           O  
ATOM   1228  CG2 THR   157     -22.018  -1.365  -2.514  1.00 78.06           C  
ATOM   1229  OG1 THR   157     -22.124   0.605  -3.896  1.00 77.62           O  
ATOM   1230  N   ILE   158     -18.291  -1.407  -2.860  1.00 77.16           N  
ATOM   1231  CA  ILE   158     -17.306  -2.398  -2.441  1.00 76.39           C  
ATOM   1232  C   ILE   158     -16.324  -1.766  -1.456  1.00 76.75           C  
ATOM   1233  CB  ILE   158     -16.547  -2.988  -3.651  1.00 75.23           C  
ATOM   1234  O   ILE   158     -16.063  -2.322  -0.387  1.00 75.31           O  
ATOM   1235  CG1 ILE   158     -17.490  -3.837  -4.511  1.00 74.49           C  
ATOM   1236  CG2 ILE   158     -15.342  -3.810  -3.184  1.00 75.27           C  
ATOM   1237  CD1 ILE   158     -16.947  -4.153  -5.897  1.00 72.40           C  
ATOM   1238  N   ALA   159     -15.804  -0.534  -1.752  1.00 78.96           N  
ATOM   1239  CA  ALA   159     -14.861   0.170  -0.887  1.00 78.74           C  
ATOM   1240  C   ALA   159     -15.486   0.474   0.472  1.00 79.06           C  
ATOM   1241  CB  ALA   159     -14.388   1.460  -1.552  1.00 77.58           C  
ATOM   1242  O   ALA   159     -14.884   0.202   1.514  1.00 78.19           O  
ATOM   1243  N   THR   160     -16.713   0.922   0.533  1.00 81.45           N  
ATOM   1244  CA  THR   160     -17.446   1.213   1.760  1.00 80.75           C  
ATOM   1245  C   THR   160     -17.691  -0.063   2.560  1.00 79.99           C  
ATOM   1246  CB  THR   160     -18.791   1.899   1.458  1.00 79.51           C  
ATOM   1247  O   THR   160     -17.483  -0.091   3.774  1.00 77.82           O  
ATOM   1248  CG2 THR   160     -19.492   2.327   2.743  1.00 77.04           C  
ATOM   1249  OG1 THR   160     -18.559   3.056   0.645  1.00 78.41           O  
ATOM   1250  N   SER   161     -18.020  -1.167   1.883  1.00 75.76           N  
ATOM   1251  CA  SER   161     -18.210  -2.465   2.523  1.00 74.70           C  
ATOM   1252  C   SER   161     -16.912  -2.971   3.142  1.00 74.54           C  
ATOM   1253  CB  SER   161     -18.738  -3.487   1.516  1.00 73.39           C  
ATOM   1254  O   SER   161     -16.890  -3.380   4.305  1.00 72.33           O  
ATOM   1255  OG  SER   161     -19.986  -3.075   0.987  1.00 72.38           O  
ATOM   1256  N   LEU   162     -15.802  -2.880   2.407  1.00 73.29           N  
ATOM   1257  CA  LEU   162     -14.488  -3.263   2.911  1.00 72.47           C  
ATOM   1258  C   LEU   162     -14.103  -2.420   4.123  1.00 72.91           C  
ATOM   1259  CB  LEU   162     -13.429  -3.113   1.815  1.00 71.20           C  
ATOM   1260  O   LEU   162     -13.662  -2.956   5.142  1.00 71.26           O  
ATOM   1261  CG  LEU   162     -13.455  -4.161   0.700  1.00 69.45           C  
ATOM   1262  CD1 LEU   162     -12.512  -3.757  -0.428  1.00 67.58           C  
ATOM   1263  CD2 LEU   162     -13.084  -5.535   1.249  1.00 67.96           C  
ATOM   1264  N   ILE   163     -14.274  -1.056   4.094  1.00 75.49           N  
ATOM   1265  CA  ILE   163     -13.977  -0.149   5.197  1.00 75.13           C  
ATOM   1266  C   ILE   163     -14.838  -0.507   6.406  1.00 75.37           C  
ATOM   1267  CB  ILE   163     -14.205   1.325   4.795  1.00 73.53           C  
ATOM   1268  O   ILE   163     -14.331  -0.625   7.524  1.00 74.15           O  
ATOM   1269  CG1 ILE   163     -13.123   1.783   3.810  1.00 73.99           C  
ATOM   1270  CG2 ILE   163     -14.234   2.225   6.034  1.00 73.56           C  
ATOM   1271  CD1 ILE   163     -13.466   3.066   3.066  1.00 71.28           C  
ATOM   1272  N   THR   164     -16.161  -0.702   6.295  1.00 73.56           N  
ATOM   1273  CA  THR   164     -17.069  -1.080   7.372  1.00 72.55           C  
ATOM   1274  C   THR   164     -16.609  -2.372   8.040  1.00 71.92           C  
ATOM   1275  CB  THR   164     -18.509  -1.252   6.854  1.00 70.58           C  
ATOM   1276  O   THR   164     -16.597  -2.473   9.269  1.00 69.58           O  
ATOM   1277  CG2 THR   164     -19.472  -1.558   7.996  1.00 68.93           C  
ATOM   1278  OG1 THR   164     -18.925  -0.043   6.205  1.00 69.96           O  
ATOM   1279  N   ILE   165     -16.095  -3.329   7.280  1.00 67.48           N  
ATOM   1280  CA  ILE   165     -15.537  -4.597   7.736  1.00 66.51           C  
ATOM   1281  C   ILE   165     -14.313  -4.338   8.610  1.00 66.43           C  
ATOM   1282  CB  ILE   165     -15.162  -5.509   6.546  1.00 64.44           C  
ATOM   1283  O   ILE   165     -14.204  -4.878   9.714  1.00 64.51           O  
ATOM   1284  CG1 ILE   165     -16.426  -6.013   5.840  1.00 60.95           C  
ATOM   1285  CG2 ILE   165     -14.294  -6.680   7.016  1.00 61.85           C  
ATOM   1286  CD1 ILE   165     -16.178  -6.564   4.443  1.00 59.90           C  
ATOM   1287  N   PHE   166     -13.375  -3.564   7.996  1.00 63.87           N  
ATOM   1288  CA  PHE   166     -12.095  -3.330   8.655  1.00 63.33           C  
ATOM   1289  C   PHE   166     -12.277  -2.475   9.903  1.00 63.39           C  
ATOM   1290  CB  PHE   166     -11.110  -2.656   7.694  1.00 61.01           C  
ATOM   1291  O   PHE   166     -11.469  -2.543  10.832  1.00 61.40           O  
ATOM   1292  CG  PHE   166     -10.498  -3.598   6.693  1.00 59.19           C  
ATOM   1293  CD1 PHE   166      -9.703  -4.658   7.112  1.00 57.65           C  
ATOM   1294  CD2 PHE   166     -10.716  -3.422   5.333  1.00 58.28           C  
ATOM   1295  CE1 PHE   166      -9.135  -5.532   6.187  1.00 55.87           C  
ATOM   1296  CE2 PHE   166     -10.151  -4.291   4.404  1.00 53.41           C  
ATOM   1297  CZ  PHE   166      -9.360  -5.344   4.833  1.00 59.27           C  
ATOM   1298  N   GLN   167     -13.289  -1.599  10.012  1.00 64.96           N  
ATOM   1299  CA  GLN   167     -13.563  -0.727  11.149  1.00 63.81           C  
ATOM   1300  C   GLN   167     -14.260  -1.490  12.272  1.00 63.90           C  
ATOM   1301  CB  GLN   167     -14.415   0.467  10.718  1.00 60.21           C  
ATOM   1302  O   GLN   167     -14.462  -0.952  13.363  1.00 61.72           O  
ATOM   1303  CG  GLN   167     -13.632   1.549   9.987  1.00 57.80           C  
ATOM   1304  CD  GLN   167     -14.509   2.697   9.524  1.00 58.03           C  
ATOM   1305  NE2 GLN   167     -13.882   3.786   9.090  1.00 55.30           N  
ATOM   1306  OE1 GLN   167     -15.741   2.607   9.555  1.00 63.54           O  
ATOM   1307  N   GLY   168     -14.467  -2.790  12.222  1.00 58.17           N  
ATOM   1308  CA  GLY   168     -15.185  -3.589  13.203  1.00 57.42           C  
ATOM   1309  C   GLY   168     -16.595  -3.092  13.460  1.00 58.12           C  
ATOM   1310  O   GLY   168     -17.196  -3.418  14.486  1.00 55.63           O  
ATOM   1311  N   GLN   169     -17.022  -2.119  12.702  1.00 54.22           N  
ATOM   1312  CA  GLN   169     -18.370  -1.573  12.824  1.00 52.85           C  
ATOM   1313  C   GLN   169     -19.402  -2.511  12.204  1.00 52.88           C  
ATOM   1314  CB  GLN   169     -18.452  -0.194  12.166  1.00 47.11           C  
ATOM   1315  O   GLN   169     -19.612  -2.496  10.989  1.00 49.59           O  
ATOM   1316  CG  GLN   169     -17.666   0.884  12.899  1.00 43.78           C  
ATOM   1317  CD  GLN   169     -17.943   2.277  12.365  1.00 46.96           C  
ATOM   1318  NE2 GLN   169     -17.413   3.289  13.045  1.00 39.40           N  
ATOM   1319  OE1 GLN   169     -18.627   2.443  11.351  1.00 52.90           O  
ATOM   1320  N   GLY   170     -19.578  -3.860  12.747  1.00 48.24           N  
ATOM   1321  CA  GLY   170     -20.742  -4.704  12.964  1.00 47.80           C  
ATOM   1322  C   GLY   170     -21.162  -5.470  11.724  1.00 48.19           C  
ATOM   1323  O   GLY   170     -22.215  -6.111  11.712  1.00 44.52           O  
ATOM   1324  N   GLY   171     -20.306  -5.685  10.666  1.00 59.14           N  
ATOM   1325  CA  GLY   171     -20.582  -6.750   9.715  1.00 58.47           C  
ATOM   1326  C   GLY   171     -19.971  -8.080  10.115  1.00 59.40           C  
ATOM   1327  O   GLY   171     -18.771  -8.161  10.385  1.00 56.51           O  
ATOM   1328  N   THR   172     -20.821  -9.106  10.633  1.00 58.18           N  
ATOM   1329  CA  THR   172     -20.428 -10.495  10.846  1.00 58.51           C  
ATOM   1330  C   THR   172     -19.721 -11.052   9.613  1.00 59.12           C  
ATOM   1331  CB  THR   172     -21.646 -11.375  11.184  1.00 52.62           C  
ATOM   1332  O   THR   172     -20.034 -10.666   8.485  1.00 57.16           O  
ATOM   1333  CG2 THR   172     -22.088 -11.170  12.629  1.00 45.80           C  
ATOM   1334  OG1 THR   172     -22.730 -11.034  10.311  1.00 48.18           O  
ATOM   1335  N   ILE   173     -18.543 -11.720   9.800  1.00 60.02           N  
ATOM   1336  CA  ILE   173     -17.934 -12.543   8.760  1.00 60.75           C  
ATOM   1337  C   ILE   173     -19.022 -13.132   7.865  1.00 61.73           C  
ATOM   1338  CB  ILE   173     -17.070 -13.671   9.367  1.00 57.79           C  
ATOM   1339  O   ILE   173     -18.831 -13.270   6.654  1.00 62.55           O  
ATOM   1340  CG1 ILE   173     -15.825 -13.085  10.044  1.00 51.67           C  
ATOM   1341  CG2 ILE   173     -16.680 -14.690   8.292  1.00 53.47           C  
ATOM   1342  CD1 ILE   173     -14.989 -14.111  10.796  1.00 52.61           C  
ATOM   1343  N   ASN   174     -20.212 -13.320   8.391  1.00 69.76           N  
ATOM   1344  CA  ASN   174     -21.344 -13.803   7.607  1.00 70.17           C  
ATOM   1345  C   ASN   174     -21.770 -12.786   6.552  1.00 69.73           C  
ATOM   1346  CB  ASN   174     -22.522 -14.146   8.520  1.00 66.42           C  
ATOM   1347  O   ASN   174     -21.942 -13.134   5.382  1.00 68.12           O  
ATOM   1348  CG  ASN   174     -22.264 -15.374   9.371  1.00 63.75           C  
ATOM   1349  ND2 ASN   174     -23.093 -15.575  10.389  1.00 68.18           N  
ATOM   1350  OD1 ASN   174     -21.326 -16.134   9.117  1.00 68.02           O  
ATOM   1351  N   ASP   175     -21.973 -11.448   6.891  1.00 71.43           N  
ATOM   1352  CA  ASP   175     -22.365 -10.435   5.916  1.00 70.87           C  
ATOM   1353  C   ASP   175     -21.379 -10.383   4.751  1.00 70.19           C  
ATOM   1354  CB  ASP   175     -22.467  -9.061   6.581  1.00 67.71           C  
ATOM   1355  O   ASP   175     -21.779 -10.195   3.600  1.00 67.62           O  
ATOM   1356  CG  ASP   175     -23.467  -9.028   7.724  1.00 64.70           C  
ATOM   1357  OD1 ASP   175     -24.463  -9.782   7.684  1.00 64.33           O  
ATOM   1358  OD2 ASP   175     -23.258  -8.239   8.671  1.00 65.97           O  
ATOM   1359  N   ILE   176     -20.006 -10.617   5.017  1.00 65.22           N  
ATOM   1360  CA  ILE   176     -18.999 -10.697   3.965  1.00 64.77           C  
ATOM   1361  C   ILE   176     -19.257 -11.925   3.095  1.00 65.80           C  
ATOM   1362  CB  ILE   176     -17.571 -10.746   4.552  1.00 62.27           C  
ATOM   1363  O   ILE   176     -19.155 -11.856   1.868  1.00 65.36           O  
ATOM   1364  CG1 ILE   176     -17.233  -9.422   5.248  1.00 57.54           C  
ATOM   1365  CG2 ILE   176     -16.548 -11.067   3.459  1.00 58.80           C  
ATOM   1366  CD1 ILE   176     -15.975  -9.476   6.104  1.00 57.39           C  
ATOM   1367  N   LEU   177     -19.376 -13.047   3.807  1.00 66.97           N  
ATOM   1368  CA  LEU   177     -19.582 -14.274   3.045  1.00 66.91           C  
ATOM   1369  C   LEU   177     -20.830 -14.171   2.175  1.00 67.98           C  
ATOM   1370  CB  LEU   177     -19.700 -15.476   3.986  1.00 65.12           C  
ATOM   1371  O   LEU   177     -20.797 -14.512   0.991  1.00 68.40           O  
ATOM   1372  CG  LEU   177     -18.407 -15.937   4.662  1.00 64.32           C  
ATOM   1373  CD1 LEU   177     -18.705 -17.026   5.688  1.00 62.94           C  
ATOM   1374  CD2 LEU   177     -17.407 -16.433   3.623  1.00 64.16           C  
ATOM   1375  N   ASP   178     -21.947 -13.581   2.707  1.00 75.43           N  
ATOM   1376  CA  ASP   178     -23.190 -13.424   1.958  1.00 75.14           C  
ATOM   1377  C   ASP   178     -23.008 -12.460   0.788  1.00 73.78           C  
ATOM   1378  CB  ASP   178     -24.311 -12.932   2.876  1.00 72.24           C  
ATOM   1379  O   ASP   178     -23.383 -12.773  -0.344  1.00 71.36           O  
ATOM   1380  CG  ASP   178     -24.858 -14.022   3.780  1.00 69.22           C  
ATOM   1381  OD1 ASP   178     -24.580 -15.216   3.534  1.00 70.85           O  
ATOM   1382  OD2 ASP   178     -25.577 -13.685   4.746  1.00 72.01           O  
ATOM   1383  N   GLN   179     -22.360 -11.235   1.039  1.00 71.48           N  
ATOM   1384  CA  GLN   179     -22.051 -10.310  -0.046  1.00 70.25           C  
ATOM   1385  C   GLN   179     -21.099 -10.945  -1.056  1.00 70.11           C  
ATOM   1386  CB  GLN   179     -21.445  -9.018   0.506  1.00 68.40           C  
ATOM   1387  O   GLN   179     -21.280 -10.796  -2.266  1.00 68.25           O  
ATOM   1388  CG  GLN   179     -22.454  -8.112   1.198  1.00 66.85           C  
ATOM   1389  CD  GLN   179     -21.819  -6.864   1.782  1.00 65.92           C  
ATOM   1390  NE2 GLN   179     -22.414  -6.340   2.848  1.00 65.15           N  
ATOM   1391  OE1 GLN   179     -20.803  -6.376   1.279  1.00 67.49           O  
ATOM   1392  N   THR   180     -19.998 -11.636  -0.612  1.00 66.34           N  
ATOM   1393  CA  THR   180     -19.120 -12.372  -1.515  1.00 66.18           C  
ATOM   1394  C   THR   180     -19.899 -13.444  -2.272  1.00 67.13           C  
ATOM   1395  CB  THR   180     -17.953 -13.026  -0.751  1.00 63.84           C  
ATOM   1396  O   THR   180     -19.719 -13.614  -3.479  1.00 67.01           O  
ATOM   1397  CG2 THR   180     -16.998 -13.733  -1.706  1.00 59.73           C  
ATOM   1398  OG1 THR   180     -17.234 -12.015  -0.034  1.00 61.14           O  
ATOM   1399  N   ALA   181     -20.776 -14.202  -1.567  1.00 70.23           N  
ATOM   1400  CA  ALA   181     -21.601 -15.215  -2.220  1.00 70.31           C  
ATOM   1401  C   ALA   181     -22.513 -14.585  -3.270  1.00 69.61           C  
ATOM   1402  CB  ALA   181     -22.430 -15.973  -1.186  1.00 67.91           C  
ATOM   1403  O   ALA   181     -22.595 -15.070  -4.401  1.00 68.37           O  
ATOM   1404  N   GLN   182     -23.240 -13.442  -2.983  1.00 74.95           N  
ATOM   1405  CA  GLN   182     -24.070 -12.715  -3.938  1.00 73.46           C  
ATOM   1406  C   GLN   182     -23.245 -12.227  -5.126  1.00 72.37           C  
ATOM   1407  CB  GLN   182     -24.761 -11.532  -3.258  1.00 71.32           C  
ATOM   1408  O   GLN   182     -23.652 -12.386  -6.278  1.00 69.52           O  
ATOM   1409  CG  GLN   182     -25.937 -11.931  -2.376  1.00 69.02           C  
ATOM   1410  CD  GLN   182     -26.564 -10.748  -1.664  1.00 67.70           C  
ATOM   1411  NE2 GLN   182     -27.197 -11.008  -0.525  1.00 68.74           N  
ATOM   1412  OE1 GLN   182     -26.481  -9.608  -2.133  1.00 70.65           O  
ATOM   1413  N   LEU   183     -22.052 -11.615  -4.830  1.00 68.53           N  
ATOM   1414  CA  LEU   183     -21.121 -11.263  -5.897  1.00 67.98           C  
ATOM   1415  C   LEU   183     -20.734 -12.494  -6.709  1.00 67.62           C  
ATOM   1416  CB  LEU   183     -19.866 -10.604  -5.319  1.00 65.63           C  
ATOM   1417  O   LEU   183     -20.766 -12.466  -7.941  1.00 65.73           O  
ATOM   1418  CG  LEU   183     -19.497  -9.232  -5.887  1.00 63.21           C  
ATOM   1419  CD1 LEU   183     -19.360  -8.212  -4.762  1.00 58.57           C  
ATOM   1420  CD2 LEU   183     -18.209  -9.319  -6.698  1.00 59.14           C  
ATOM   1421  N   THR   184     -20.300 -13.615  -6.038  1.00 64.28           N  
ATOM   1422  CA  THR   184     -19.904 -14.828  -6.745  1.00 64.50           C  
ATOM   1423  C   THR   184     -21.081 -15.411  -7.521  1.00 63.91           C  
ATOM   1424  CB  THR   184     -19.352 -15.886  -5.771  1.00 61.92           C  
ATOM   1425  O   THR   184     -20.928 -15.826  -8.672  1.00 62.66           O  
ATOM   1426  CG2 THR   184     -17.875 -16.159  -6.035  1.00 57.40           C  
ATOM   1427  OG1 THR   184     -19.506 -15.416  -4.426  1.00 58.38           O  
ATOM   1428  N   ALA   185     -22.317 -15.477  -6.902  1.00 71.20           N  
ATOM   1429  CA  ALA   185     -23.511 -15.926  -7.612  1.00 70.90           C  
ATOM   1430  C   ALA   185     -23.788 -15.050  -8.830  1.00 69.86           C  
ATOM   1431  CB  ALA   185     -24.718 -15.927  -6.676  1.00 67.94           C  
ATOM   1432  O   ALA   185     -23.996 -15.559  -9.934  1.00 67.41           O  
ATOM   1433  N   SER   186     -23.721 -13.631  -8.604  1.00 67.64           N  
ATOM   1434  CA  SER   186     -23.896 -12.704  -9.717  1.00 67.19           C  
ATOM   1435  C   SER   186     -22.807 -12.891 -10.768  1.00 65.96           C  
ATOM   1436  CB  SER   186     -23.890 -11.258  -9.218  1.00 64.28           C  
ATOM   1437  O   SER   186     -23.033 -12.647 -11.955  1.00 63.46           O  
ATOM   1438  OG  SER   186     -22.590 -10.873  -8.805  1.00 61.52           O  
ATOM   1439  N   LEU   187     -21.544 -13.292 -10.154  1.00 64.48           N  
ATOM   1440  CA  LEU   187     -20.464 -13.703 -11.044  1.00 64.25           C  
ATOM   1441  C   LEU   187     -20.739 -15.084 -11.630  1.00 64.20           C  
ATOM   1442  CB  LEU   187     -19.127 -13.708 -10.299  1.00 61.57           C  
ATOM   1443  O   LEU   187     -20.520 -15.312 -12.822  1.00 62.68           O  
ATOM   1444  CG  LEU   187     -18.534 -12.340  -9.961  1.00 60.16           C  
ATOM   1445  CD1 LEU   187     -17.321 -12.499  -9.049  1.00 56.94           C  
ATOM   1446  CD2 LEU   187     -18.158 -11.590 -11.234  1.00 57.30           C  
ATOM   1447  N   ALA   188     -21.215 -16.064 -10.779  1.00 62.51           N  
ATOM   1448  CA  ALA   188     -21.521 -17.421 -11.227  1.00 62.42           C  
ATOM   1449  C   ALA   188     -22.612 -17.413 -12.294  1.00 62.00           C  
ATOM   1450  CB  ALA   188     -21.944 -18.288 -10.044  1.00 58.96           C  
ATOM   1451  O   ALA   188     -22.474 -18.059 -13.336  1.00 60.20           O  
ATOM   1452  N   ASP   189     -23.707 -16.653 -12.068  1.00 64.73           N  
ATOM   1453  CA  ASP   189     -24.730 -16.506 -13.099  1.00 64.37           C  
ATOM   1454  C   ASP   189     -24.132 -15.960 -14.393  1.00 63.78           C  
ATOM   1455  CB  ASP   189     -25.855 -15.589 -12.612  1.00 60.12           C  
ATOM   1456  O   ASP   189     -24.676 -16.182 -15.477  1.00 61.44           O  
ATOM   1457  CG  ASP   189     -26.863 -16.305 -11.729  1.00 57.53           C  
ATOM   1458  OD1 ASP   189     -26.847 -17.553 -11.674  1.00 57.35           O  
ATOM   1459  OD2 ASP   189     -27.682 -15.613 -11.086  1.00 61.06           O  
ATOM   1460  N   ARG   190     -22.954 -15.287 -14.251  1.00 61.64           N  
ATOM   1461  CA  ARG   190     -22.141 -14.796 -15.359  1.00 61.43           C  
ATOM   1462  C   ARG   190     -20.947 -15.711 -15.609  1.00 61.52           C  
ATOM   1463  CB  ARG   190     -21.659 -13.370 -15.083  1.00 57.53           C  
ATOM   1464  O   ARG   190     -20.030 -15.355 -16.352  1.00 59.61           O  
ATOM   1465  CG  ARG   190     -22.774 -12.337 -15.065  1.00 56.25           C  
ATOM   1466  CD  ARG   190     -22.231 -10.924 -14.895  1.00 55.92           C  
ATOM   1467  NE  ARG   190     -23.302  -9.931 -14.899  1.00 49.88           N  
ATOM   1468  NH1 ARG   190     -21.893  -8.111 -15.096  1.00 41.31           N  
ATOM   1469  NH2 ARG   190     -24.162  -7.804 -14.989  1.00 37.22           N  
ATOM   1470  CZ  ARG   190     -23.117  -8.618 -14.995  1.00 53.40           C  
ATOM   1471  N   ASP   191     -20.879 -16.923 -14.926  1.00 59.08           N  
ATOM   1472  CA  ASP   191     -19.785 -17.884 -15.034  1.00 59.94           C  
ATOM   1473  C   ASP   191     -19.382 -18.096 -16.491  1.00 59.02           C  
ATOM   1474  CB  ASP   191     -20.179 -19.218 -14.397  1.00 55.02           C  
ATOM   1475  O   ASP   191     -18.193 -18.102 -16.817  1.00 57.51           O  
ATOM   1476  CG  ASP   191     -19.375 -19.541 -13.150  1.00 53.23           C  
ATOM   1477  OD1 ASP   191     -18.587 -18.684 -12.694  1.00 51.44           O  
ATOM   1478  OD2 ASP   191     -19.529 -20.663 -12.620  1.00 54.09           O  
ATOM   1479  N   GLN   192     -20.483 -18.190 -17.344  1.00 65.45           N  
ATOM   1480  CA  GLN   192     -20.138 -18.305 -18.758  1.00 65.25           C  
ATOM   1481  C   GLN   192     -19.377 -17.074 -19.240  1.00 65.21           C  
ATOM   1482  CB  GLN   192     -21.397 -18.508 -19.603  1.00 61.86           C  
ATOM   1483  O   GLN   192     -18.354 -17.195 -19.917  1.00 63.64           O  
ATOM   1484  CG  GLN   192     -21.213 -19.487 -20.755  1.00 59.42           C  
ATOM   1485  CD  GLN   192     -22.462 -19.639 -21.602  1.00 58.30           C  
ATOM   1486  NE2 GLN   192     -22.333 -20.327 -22.731  1.00 50.77           N  
ATOM   1487  OE1 GLN   192     -23.535 -19.143 -21.244  1.00 59.60           O  
ATOM   1488  N   ALA   193     -19.892 -15.841 -18.875  1.00 64.82           N  
ATOM   1489  CA  ALA   193     -19.219 -14.606 -19.269  1.00 65.32           C  
ATOM   1490  C   ALA   193     -17.850 -14.492 -18.604  1.00 64.35           C  
ATOM   1491  CB  ALA   193     -20.080 -13.395 -18.919  1.00 61.51           C  
ATOM   1492  O   ALA   193     -16.866 -14.131 -19.254  1.00 62.99           O  
ATOM   1493  N   ILE   194     -17.757 -14.800 -17.341  1.00 64.46           N  
ATOM   1494  CA  ILE   194     -16.478 -14.792 -16.638  1.00 64.88           C  
ATOM   1495  C   ILE   194     -15.563 -15.868 -17.220  1.00 64.89           C  
ATOM   1496  CB  ILE   194     -16.665 -15.012 -15.120  1.00 61.76           C  
ATOM   1497  O   ILE   194     -14.387 -15.613 -17.487  1.00 63.89           O  
ATOM   1498  CG1 ILE   194     -17.365 -13.803 -14.488  1.00 56.04           C  
ATOM   1499  CG2 ILE   194     -15.318 -15.281 -14.443  1.00 57.41           C  
ATOM   1500  CD1 ILE   194     -17.780 -14.016 -13.039  1.00 56.33           C  
ATOM   1501  N   GLY   195     -16.148 -17.162 -17.364  1.00 66.73           N  
ATOM   1502  CA  GLY   195     -15.361 -18.170 -18.057  1.00 67.55           C  
ATOM   1503  C   GLY   195     -14.813 -17.688 -19.388  1.00 67.37           C  
ATOM   1504  O   GLY   195     -13.632 -17.881 -19.685  1.00 66.48           O  
ATOM   1505  N   GLU   196     -15.733 -17.098 -20.136  1.00 71.52           N  
ATOM   1506  CA  GLU   196     -15.287 -16.494 -21.388  1.00 72.27           C  
ATOM   1507  C   GLU   196     -14.262 -15.393 -21.135  1.00 71.25           C  
ATOM   1508  CB  GLU   196     -16.479 -15.935 -22.170  1.00 68.16           C  
ATOM   1509  O   GLU   196     -13.251 -15.306 -21.834  1.00 69.96           O  
ATOM   1510  CG  GLU   196     -17.320 -17.002 -22.856  1.00 64.16           C  
ATOM   1511  CD  GLU   196     -18.150 -16.462 -24.009  1.00 62.76           C  
ATOM   1512  OE1 GLU   196     -18.277 -15.223 -24.138  1.00 65.55           O  
ATOM   1513  OE2 GLU   196     -18.679 -17.284 -24.790  1.00 61.38           O  
ATOM   1514  N   VAL   197     -14.485 -14.572 -20.147  1.00 64.80           N  
ATOM   1515  CA  VAL   197     -13.515 -13.535 -19.810  1.00 65.84           C  
ATOM   1516  C   VAL   197     -12.192 -14.177 -19.400  1.00 65.29           C  
ATOM   1517  CB  VAL   197     -14.035 -12.617 -18.681  1.00 62.36           C  
ATOM   1518  O   VAL   197     -11.132 -13.813 -19.913  1.00 64.84           O  
ATOM   1519  CG1 VAL   197     -12.921 -11.703 -18.172  1.00 55.18           C  
ATOM   1520  CG2 VAL   197     -15.225 -11.793 -19.169  1.00 55.20           C  
ATOM   1521  N   ILE   198     -12.228 -15.173 -18.409  1.00 68.90           N  
ATOM   1522  CA  ILE   198     -11.006 -15.838 -17.968  1.00 69.81           C  
ATOM   1523  C   ILE   198     -10.322 -16.503 -19.161  1.00 70.23           C  
ATOM   1524  CB  ILE   198     -11.296 -16.881 -16.866  1.00 66.87           C  
ATOM   1525  O   ILE   198      -9.109 -16.374 -19.340  1.00 70.23           O  
ATOM   1526  CG1 ILE   198     -11.658 -16.181 -15.551  1.00 62.54           C  
ATOM   1527  CG2 ILE   198     -10.097 -17.815 -16.678  1.00 62.90           C  
ATOM   1528  CD1 ILE   198     -12.222 -17.114 -14.488  1.00 61.74           C  
ATOM   1529  N   LYS   199     -11.066 -17.303 -19.968  1.00 73.16           N  
ATOM   1530  CA  LYS   199     -10.521 -17.886 -21.191  1.00 74.01           C  
ATOM   1531  C   LYS   199      -9.896 -16.815 -22.080  1.00 73.30           C  
ATOM   1532  CB  LYS   199     -11.611 -18.635 -21.960  1.00 71.39           C  
ATOM   1533  O   LYS   199      -8.782 -16.988 -22.580  1.00 72.82           O  
ATOM   1534  CG  LYS   199     -11.106 -19.366 -23.195  1.00 68.85           C  
ATOM   1535  CD  LYS   199     -12.243 -20.043 -23.949  1.00 67.71           C  
ATOM   1536  CE  LYS   199     -11.761 -20.660 -25.254  1.00 72.74           C  
ATOM   1537  NZ  LYS   199     -12.889 -21.239 -26.044  1.00 66.75           N  
ATOM   1538  N   ASN   200     -10.657 -15.725 -22.314  1.00 69.10           N  
ATOM   1539  CA  ASN   200     -10.127 -14.611 -23.094  1.00 70.14           C  
ATOM   1540  C   ASN   200      -8.890 -14.006 -22.438  1.00 67.27           C  
ATOM   1541  CB  ASN   200     -11.200 -13.539 -23.296  1.00 65.43           C  
ATOM   1542  O   ASN   200      -7.888 -13.751 -23.109  1.00 65.22           O  
ATOM   1543  CG  ASN   200     -12.275 -13.965 -24.276  1.00 61.57           C  
ATOM   1544  ND2 ASN   200     -13.455 -13.368 -24.159  1.00 61.96           N  
ATOM   1545  OD1 ASN   200     -12.047 -14.824 -25.132  1.00 63.17           O  
ATOM   1546  N   LEU   201      -8.881 -13.921 -21.162  1.00 67.08           N  
ATOM   1547  CA  LEU   201      -7.733 -13.401 -20.426  1.00 70.21           C  
ATOM   1548  C   LEU   201      -6.537 -14.339 -20.552  1.00 67.04           C  
ATOM   1549  CB  LEU   201      -8.087 -13.202 -18.950  1.00 64.10           C  
ATOM   1550  O   LEU   201      -5.426 -13.898 -20.856  1.00 65.87           O  
ATOM   1551  CG  LEU   201      -7.603 -11.903 -18.306  1.00 58.50           C  
ATOM   1552  CD1 LEU   201      -8.790 -11.065 -17.844  1.00 54.70           C  
ATOM   1553  CD2 LEU   201      -6.666 -12.201 -17.140  1.00 55.89           C  
ATOM   1554  N   ASN   202      -6.706 -15.636 -20.285  1.00 69.52           N  
ATOM   1555  CA  ASN   202      -5.634 -16.599 -20.512  1.00 71.83           C  
ATOM   1556  C   ASN   202      -5.079 -16.495 -21.930  1.00 70.36           C  
ATOM   1557  CB  ASN   202      -6.122 -18.022 -20.237  1.00 66.94           C  
ATOM   1558  O   ASN   202      -3.863 -16.499 -22.127  1.00 69.81           O  
ATOM   1559  CG  ASN   202      -5.954 -18.426 -18.785  1.00 62.39           C  
ATOM   1560  ND2 ASN   202      -6.531 -19.564 -18.416  1.00 59.83           N  
ATOM   1561  OD1 ASN   202      -5.313 -17.721 -18.002  1.00 61.20           O  
ATOM   1562  N   THR   203      -5.953 -16.453 -22.955  1.00 76.36           N  
ATOM   1563  CA  THR   203      -5.510 -16.263 -24.332  1.00 77.18           C  
ATOM   1564  C   THR   203      -4.677 -14.991 -24.461  1.00 73.94           C  
ATOM   1565  CB  THR   203      -6.706 -16.197 -25.299  1.00 73.72           C  
ATOM   1566  O   THR   203      -3.637 -14.989 -25.123  1.00 71.56           O  
ATOM   1567  CG2 THR   203      -6.238 -16.044 -26.743  1.00 70.02           C  
ATOM   1568  OG1 THR   203      -7.474 -17.401 -25.183  1.00 73.24           O  
ATOM   1569  N   VAL   204      -5.148 -13.886 -23.837  1.00 70.29           N  
ATOM   1570  CA  VAL   204      -4.416 -12.624 -23.871  1.00 71.50           C  
ATOM   1571  C   VAL   204      -3.085 -12.779 -23.139  1.00 68.40           C  
ATOM   1572  CB  VAL   204      -5.237 -11.474 -23.246  1.00 66.68           C  
ATOM   1573  O   VAL   204      -2.039 -12.369 -23.646  1.00 65.98           O  
ATOM   1574  CG1 VAL   204      -4.384 -10.216 -23.105  1.00 60.05           C  
ATOM   1575  CG2 VAL   204      -6.480 -11.189 -24.087  1.00 59.11           C  
ATOM   1576  N   LEU   205      -3.070 -13.465 -21.923  1.00 67.64           N  
ATOM   1577  CA  LEU   205      -1.854 -13.680 -21.146  1.00 71.18           C  
ATOM   1578  C   LEU   205      -0.878 -14.576 -21.902  1.00 68.89           C  
ATOM   1579  CB  LEU   205      -2.189 -14.302 -19.788  1.00 65.19           C  
ATOM   1580  O   LEU   205       0.301 -14.239 -22.040  1.00 68.08           O  
ATOM   1581  CG  LEU   205      -2.862 -13.381 -18.769  1.00 60.24           C  
ATOM   1582  CD1 LEU   205      -3.304 -14.178 -17.546  1.00 58.20           C  
ATOM   1583  CD2 LEU   205      -1.922 -12.250 -18.366  1.00 60.52           C  
ATOM   1584  N   ASP   206      -1.334 -15.750 -22.480  1.00 74.76           N  
ATOM   1585  CA  ASP   206      -0.512 -16.601 -23.335  1.00 77.98           C  
ATOM   1586  C   ASP   206       0.063 -15.811 -24.508  1.00 74.88           C  
ATOM   1587  CB  ASP   206      -1.326 -17.790 -23.850  1.00 72.08           C  
ATOM   1588  O   ASP   206       1.239 -15.960 -24.847  1.00 73.11           O  
ATOM   1589  CG  ASP   206      -1.080 -19.064 -23.062  1.00 65.30           C  
ATOM   1590  OD1 ASP   206      -0.295 -19.038 -22.090  1.00 64.55           O  
ATOM   1591  OD2 ASP   206      -1.674 -20.105 -23.418  1.00 72.67           O  
ATOM   1592  N   THR   207      -0.789 -14.980 -25.170  1.00 78.17           N  
ATOM   1593  CA  THR   207      -0.342 -14.117 -26.258  1.00 78.62           C  
ATOM   1594  C   THR   207       0.663 -13.086 -25.752  1.00 74.61           C  
ATOM   1595  CB  THR   207      -1.529 -13.396 -26.923  1.00 74.05           C  
ATOM   1596  O   THR   207       1.708 -12.874 -26.371  1.00 71.09           O  
ATOM   1597  CG2 THR   207      -1.063 -12.527 -28.086  1.00 65.73           C  
ATOM   1598  OG1 THR   207      -2.459 -14.370 -27.411  1.00 65.42           O  
ATOM   1599  N   THR   208       0.397 -12.557 -24.572  1.00 68.26           N  
ATOM   1600  CA  THR   208       1.298 -11.585 -23.964  1.00 72.58           C  
ATOM   1601  C   THR   208       2.635 -12.232 -23.613  1.00 68.61           C  
ATOM   1602  CB  THR   208       0.678 -10.963 -22.699  1.00 64.72           C  
ATOM   1603  O   THR   208       3.695 -11.710 -23.966  1.00 66.36           O  
ATOM   1604  CG2 THR   208       1.611  -9.927 -22.081  1.00 53.35           C  
ATOM   1605  OG1 THR   208      -0.560 -10.329 -23.043  1.00 53.19           O  
ATOM   1606  N   VAL   209       2.653 -13.466 -22.924  1.00 70.23           N  
ATOM   1607  CA  VAL   209       3.864 -14.215 -22.603  1.00 74.13           C  
ATOM   1608  C   VAL   209       4.623 -14.546 -23.886  1.00 72.61           C  
ATOM   1609  CB  VAL   209       3.540 -15.511 -21.826  1.00 67.36           C  
ATOM   1610  O   VAL   209       5.841 -14.367 -23.957  1.00 72.51           O  
ATOM   1611  CG1 VAL   209       4.787 -16.383 -21.687  1.00 59.21           C  
ATOM   1612  CG2 VAL   209       2.960 -15.179 -20.453  1.00 58.55           C  
ATOM   1613  N   ARG   210       3.988 -15.053 -24.956  1.00 80.10           N  
ATOM   1614  CA  ARG   210       4.643 -15.353 -26.225  1.00 81.67           C  
ATOM   1615  C   ARG   210       5.249 -14.095 -26.839  1.00 79.62           C  
ATOM   1616  CB  ARG   210       3.653 -15.989 -27.204  1.00 77.77           C  
ATOM   1617  O   ARG   210       6.220 -14.173 -27.594  1.00 77.64           O  
ATOM   1618  CG  ARG   210       3.395 -17.465 -26.946  1.00 73.86           C  
ATOM   1619  CD  ARG   210       2.406 -18.047 -27.947  1.00 72.24           C  
ATOM   1620  NE  ARG   210       1.560 -19.068 -27.336  1.00 71.61           N  
ATOM   1621  NH1 ARG   210       0.595 -19.751 -29.321  1.00 62.24           N  
ATOM   1622  NH2 ARG   210      -0.003 -20.751 -27.347  1.00 57.05           N  
ATOM   1623  CZ  ARG   210       0.719 -19.855 -28.003  1.00 73.81           C  
ATOM   1624  N   HIS   211       4.579 -12.993 -26.553  1.00 74.46           N  
ATOM   1625  CA  HIS   211       4.999 -11.754 -27.197  1.00 77.75           C  
ATOM   1626  C   HIS   211       5.603 -10.785 -26.187  1.00 75.02           C  
ATOM   1627  CB  HIS   211       3.818 -11.096 -27.914  1.00 69.27           C  
ATOM   1628  O   HIS   211       5.504  -9.567 -26.352  1.00 69.23           O  
ATOM   1629  CG  HIS   211       3.325 -11.871 -29.095  1.00 64.90           C  
ATOM   1630  CD2 HIS   211       3.539 -11.702 -30.421  1.00 65.02           C  
ATOM   1631  ND1 HIS   211       2.502 -12.969 -28.973  1.00 66.99           N  
ATOM   1632  CE1 HIS   211       2.231 -13.444 -30.177  1.00 64.60           C  
ATOM   1633  NE2 HIS   211       2.848 -12.693 -31.073  1.00 67.06           N  
ATOM   1634  N   GLN   212       6.166 -11.415 -25.112  1.00 72.64           N  
ATOM   1635  CA  GLN   212       6.765 -10.635 -24.034  1.00 75.95           C  
ATOM   1636  C   GLN   212       7.635  -9.510 -24.587  1.00 75.04           C  
ATOM   1637  CB  GLN   212       7.593 -11.535 -23.115  1.00 70.04           C  
ATOM   1638  O   GLN   212       7.479  -8.350 -24.199  1.00 74.56           O  
ATOM   1639  CG  GLN   212       8.141 -10.822 -21.886  1.00 65.02           C  
ATOM   1640  CD  GLN   212       8.874 -11.757 -20.943  1.00 63.98           C  
ATOM   1641  NE2 GLN   212       9.374 -11.213 -19.839  1.00 65.58           N  
ATOM   1642  OE1 GLN   212       8.988 -12.959 -21.203  1.00 71.05           O  
ATOM   1643  N   LYS   213       8.493  -9.837 -25.634  1.00 82.80           N  
ATOM   1644  CA  LYS   213       9.350  -8.818 -26.233  1.00 84.17           C  
ATOM   1645  C   LYS   213       8.522  -7.667 -26.797  1.00 82.28           C  
ATOM   1646  CB  LYS   213      10.220  -9.427 -27.334  1.00 81.86           C  
ATOM   1647  O   LYS   213       8.860  -6.498 -26.599  1.00 81.76           O  
ATOM   1648  CG  LYS   213      11.218  -8.454 -27.942  1.00 79.46           C  
ATOM   1649  CD  LYS   213      12.059  -9.120 -29.025  1.00 78.10           C  
ATOM   1650  CE  LYS   213      12.960  -8.116 -29.731  1.00 83.01           C  
ATOM   1651  NZ  LYS   213      13.716  -8.745 -30.855  1.00 82.26           N  
ATOM   1652  N   GLN   214       7.467  -7.943 -27.600  1.00 81.17           N  
ATOM   1653  CA  GLN   214       6.596  -6.905 -28.141  1.00 82.09           C  
ATOM   1654  C   GLN   214       5.870  -6.159 -27.025  1.00 77.09           C  
ATOM   1655  CB  GLN   214       5.582  -7.508 -29.115  1.00 75.27           C  
ATOM   1656  O   GLN   214       5.622  -4.957 -27.135  1.00 73.47           O  
ATOM   1657  CG  GLN   214       6.212  -8.099 -30.370  1.00 67.29           C  
ATOM   1658  CD  GLN   214       5.190  -8.725 -31.300  1.00 65.71           C  
ATOM   1659  NE2 GLN   214       5.600  -8.997 -32.534  1.00 65.36           N  
ATOM   1660  OE1 GLN   214       4.041  -8.962 -30.913  1.00 71.51           O  
ATOM   1661  N   PHE   215       5.508  -6.834 -25.982  1.00 68.55           N  
ATOM   1662  CA  PHE   215       4.879  -6.201 -24.829  1.00 72.42           C  
ATOM   1663  C   PHE   215       5.847  -5.246 -24.140  1.00 70.10           C  
ATOM   1664  CB  PHE   215       4.388  -7.258 -23.835  1.00 66.60           C  
ATOM   1665  O   PHE   215       5.512  -4.086 -23.892  1.00 69.99           O  
ATOM   1666  CG  PHE   215       3.576  -6.694 -22.701  1.00 62.19           C  
ATOM   1667  CD1 PHE   215       2.218  -6.445 -22.856  1.00 60.35           C  
ATOM   1668  CD2 PHE   215       4.172  -6.411 -21.478  1.00 61.78           C  
ATOM   1669  CE1 PHE   215       1.464  -5.923 -21.807  1.00 60.73           C  
ATOM   1670  CE2 PHE   215       3.425  -5.889 -20.426  1.00 54.68           C  
ATOM   1671  CZ  PHE   215       2.071  -5.645 -20.593  1.00 63.84           C  
ATOM   1672  N   ASP   216       7.099  -5.709 -23.913  1.00 78.53           N  
ATOM   1673  CA  ASP   216       8.140  -4.861 -23.341  1.00 82.17           C  
ATOM   1674  C   ASP   216       8.384  -3.629 -24.210  1.00 82.73           C  
ATOM   1675  CB  ASP   216       9.440  -5.649 -23.169  1.00 78.81           C  
ATOM   1676  O   ASP   216       8.401  -2.503 -23.709  1.00 84.03           O  
ATOM   1677  CG  ASP   216       9.334  -6.749 -22.127  1.00 73.77           C  
ATOM   1678  OD1 ASP   216       8.451  -6.670 -21.246  1.00 74.75           O  
ATOM   1679  OD2 ASP   216      10.142  -7.700 -22.186  1.00 78.99           O  
ATOM   1680  N   GLU   217       8.433  -3.799 -25.537  1.00 87.07           N  
ATOM   1681  CA  GLU   217       8.539  -2.690 -26.481  1.00 87.92           C  
ATOM   1682  C   GLU   217       7.335  -1.758 -26.375  1.00 84.52           C  
ATOM   1683  CB  GLU   217       8.674  -3.214 -27.913  1.00 86.97           C  
ATOM   1684  O   GLU   217       7.486  -0.535 -26.403  1.00 82.40           O  
ATOM   1685  CG  GLU   217      10.050  -3.780 -28.233  1.00 85.99           C  
ATOM   1686  CD  GLU   217      10.128  -4.423 -29.609  1.00 82.81           C  
ATOM   1687  OE1 GLU   217       9.138  -4.350 -30.370  1.00 88.49           O  
ATOM   1688  OE2 GLU   217      11.189  -5.005 -29.927  1.00 91.97           O  
ATOM   1689  N   THR   218       6.168  -2.307 -26.236  1.00 79.13           N  
ATOM   1690  CA  THR   218       4.951  -1.518 -26.079  1.00 80.02           C  
ATOM   1691  C   THR   218       4.985  -0.727 -24.774  1.00 76.82           C  
ATOM   1692  CB  THR   218       3.698  -2.412 -26.108  1.00 76.28           C  
ATOM   1693  O   THR   218       4.626   0.452 -24.747  1.00 74.51           O  
ATOM   1694  CG2 THR   218       2.428  -1.585 -25.934  1.00 69.39           C  
ATOM   1695  OG1 THR   218       3.639  -3.100 -27.363  1.00 71.61           O  
ATOM   1696  N   LEU   219       5.459  -1.372 -23.647  1.00 75.35           N  
ATOM   1697  CA  LEU   219       5.575  -0.671 -22.373  1.00 79.05           C  
ATOM   1698  C   LEU   219       6.569   0.481 -22.475  1.00 78.69           C  
ATOM   1699  CB  LEU   219       6.008  -1.637 -21.267  1.00 74.11           C  
ATOM   1700  O   LEU   219       6.281   1.596 -22.034  1.00 80.30           O  
ATOM   1701  CG  LEU   219       4.930  -2.582 -20.733  1.00 67.27           C  
ATOM   1702  CD1 LEU   219       5.521  -3.522 -19.687  1.00 64.36           C  
ATOM   1703  CD2 LEU   219       3.765  -1.790 -20.149  1.00 65.37           C  
ATOM   1704  N   VAL   220       7.672   0.325 -23.138  1.00 86.52           N  
ATOM   1705  CA  VAL   220       8.648   1.386 -23.359  1.00 88.61           C  
ATOM   1706  C   VAL   220       8.021   2.499 -24.196  1.00 87.27           C  
ATOM   1707  CB  VAL   220       9.922   0.851 -24.051  1.00 88.12           C  
ATOM   1708  O   VAL   220       8.161   3.681 -23.874  1.00 87.29           O  
ATOM   1709  CG1 VAL   220      10.836   2.003 -24.465  1.00 89.79           C  
ATOM   1710  CG2 VAL   220      10.662  -0.118 -23.130  1.00 88.87           C  
ATOM   1711  N   ASN   221       7.277   2.079 -25.274  1.00 86.20           N  
ATOM   1712  CA  ASN   221       6.582   3.071 -26.088  1.00 87.40           C  
ATOM   1713  C   ASN   221       5.532   3.825 -25.278  1.00 82.18           C  
ATOM   1714  CB  ASN   221       5.936   2.407 -27.307  1.00 84.90           C  
ATOM   1715  O   ASN   221       5.398   5.043 -25.409  1.00 78.76           O  
ATOM   1716  CG  ASN   221       6.953   1.988 -28.351  1.00 81.07           C  
ATOM   1717  ND2 ASN   221       6.652   0.917 -29.074  1.00 85.80           N  
ATOM   1718  OD1 ASN   221       8.000   2.622 -28.504  1.00 79.65           O  
ATOM   1719  N   PHE   222       4.847   3.129 -24.434  1.00 73.76           N  
ATOM   1720  CA  PHE   222       3.840   3.736 -23.571  1.00 78.24           C  
ATOM   1721  C   PHE   222       4.488   4.678 -22.563  1.00 72.67           C  
ATOM   1722  CB  PHE   222       3.036   2.657 -22.840  1.00 69.96           C  
ATOM   1723  O   PHE   222       4.028   5.806 -22.375  1.00 71.17           O  
ATOM   1724  CG  PHE   222       1.739   3.154 -22.261  1.00 61.31           C  
ATOM   1725  CD1 PHE   222       0.653   3.424 -23.085  1.00 58.28           C  
ATOM   1726  CD2 PHE   222       1.605   3.352 -20.893  1.00 59.72           C  
ATOM   1727  CE1 PHE   222      -0.550   3.884 -22.553  1.00 55.87           C  
ATOM   1728  CE2 PHE   222       0.407   3.812 -20.354  1.00 51.10           C  
ATOM   1729  CZ  PHE   222      -0.669   4.078 -21.185  1.00 60.76           C  
ATOM   1730  N   GLU   223       5.587   4.253 -21.940  1.00 80.06           N  
ATOM   1731  CA  GLU   223       6.343   5.142 -21.064  1.00 83.10           C  
ATOM   1732  C   GLU   223       6.793   6.397 -21.806  1.00 81.93           C  
ATOM   1733  CB  GLU   223       7.556   4.415 -20.477  1.00 80.89           C  
ATOM   1734  O   GLU   223       6.636   7.512 -21.303  1.00 83.39           O  
ATOM   1735  CG  GLU   223       8.323   5.231 -19.446  1.00 77.38           C  
ATOM   1736  CD  GLU   223       9.546   4.511 -18.901  1.00 74.12           C  
ATOM   1737  OE1 GLU   223       9.799   3.353 -19.304  1.00 82.79           O  
ATOM   1738  OE2 GLU   223      10.258   5.111 -18.064  1.00 86.10           O  
ATOM   1739  N   THR   224       7.286   6.297 -23.017  1.00 89.98           N  
ATOM   1740  CA  THR   224       7.670   7.420 -23.865  1.00 90.51           C  
ATOM   1741  C   THR   224       6.473   8.329 -24.134  1.00 86.53           C  
ATOM   1742  CB  THR   224       8.260   6.935 -25.202  1.00 89.32           C  
ATOM   1743  O   THR   224       6.583   9.553 -24.039  1.00 84.57           O  
ATOM   1744  CG2 THR   224       8.696   8.111 -26.070  1.00 85.46           C  
ATOM   1745  OG1 THR   224       9.396   6.101 -24.941  1.00 87.48           O  
ATOM   1746  N   LEU   225       5.388   7.693 -24.425  1.00 87.24           N  
ATOM   1747  CA  LEU   225       4.168   8.460 -24.653  1.00 87.48           C  
ATOM   1748  C   LEU   225       3.762   9.222 -23.396  1.00 81.11           C  
ATOM   1749  CB  LEU   225       3.029   7.537 -25.095  1.00 82.12           C  
ATOM   1750  O   LEU   225       3.554  10.436 -23.442  1.00 76.59           O  
ATOM   1751  CG  LEU   225       1.698   8.213 -25.426  1.00 70.92           C  
ATOM   1752  CD1 LEU   225       1.212   7.780 -26.805  1.00 65.32           C  
ATOM   1753  CD2 LEU   225       0.655   7.891 -24.360  1.00 66.18           C  
ATOM   1754  N   ILE   226       3.683   8.551 -22.231  1.00 81.06           N  
ATOM   1755  CA  ILE   226       3.273   9.172 -20.976  1.00 84.73           C  
ATOM   1756  C   ILE   226       4.259  10.275 -20.599  1.00 81.09           C  
ATOM   1757  CB  ILE   226       3.171   8.132 -19.837  1.00 80.06           C  
ATOM   1758  O   ILE   226       3.854  11.377 -20.221  1.00 80.26           O  
ATOM   1759  CG1 ILE   226       1.954   7.225 -20.050  1.00 69.56           C  
ATOM   1760  CG2 ILE   226       3.104   8.829 -18.475  1.00 66.77           C  
ATOM   1761  CD1 ILE   226       1.843   6.092 -19.039  1.00 69.16           C  
ATOM   1762  N   THR   227       5.571  10.034 -20.736  1.00 85.62           N  
ATOM   1763  CA  THR   227       6.574  11.071 -20.515  1.00 87.91           C  
ATOM   1764  C   THR   227       6.375  12.230 -21.487  1.00 84.89           C  
ATOM   1765  CB  THR   227       8.000  10.510 -20.665  1.00 85.25           C  
ATOM   1766  O   THR   227       6.444  13.396 -21.093  1.00 84.55           O  
ATOM   1767  CG2 THR   227       9.045  11.598 -20.441  1.00 77.72           C  
ATOM   1768  OG1 THR   227       8.200   9.466 -19.703  1.00 79.39           O  
ATOM   1769  N   GLY   228       6.087  11.914 -22.779  1.00 90.08           N  
ATOM   1770  CA  GLY   228       5.755  12.925 -23.770  1.00 89.83           C  
ATOM   1771  C   GLY   228       4.537  13.749 -23.397  1.00 85.45           C  
ATOM   1772  O   GLY   228       4.557  14.978 -23.503  1.00 81.94           O  
ATOM   1773  N   LEU   229       3.537  13.074 -22.928  1.00 84.20           N  
ATOM   1774  CA  LEU   229       2.309  13.727 -22.489  1.00 86.07           C  
ATOM   1775  C   LEU   229       2.557  14.568 -21.241  1.00 80.64           C  
ATOM   1776  CB  LEU   229       1.219  12.689 -22.210  1.00 81.01           C  
ATOM   1777  O   LEU   229       2.148  15.730 -21.178  1.00 77.23           O  
ATOM   1778  CG  LEU   229       0.549  12.064 -23.435  1.00 72.57           C  
ATOM   1779  CD1 LEU   229      -0.360  10.914 -23.013  1.00 67.68           C  
ATOM   1780  CD2 LEU   229      -0.236  13.116 -24.211  1.00 69.42           C  
ATOM   1781  N   LYS   230       3.313  14.012 -20.252  1.00 80.15           N  
ATOM   1782  CA  LYS   230       3.708  14.754 -19.058  1.00 81.62           C  
ATOM   1783  C   LYS   230       4.464  16.027 -19.427  1.00 78.56           C  
ATOM   1784  CB  LYS   230       4.567  13.880 -18.143  1.00 79.82           C  
ATOM   1785  O   LYS   230       4.154  17.108 -18.921  1.00 79.07           O  
ATOM   1786  CG  LYS   230       4.990  14.565 -16.852  1.00 78.24           C  
ATOM   1787  CD  LYS   230       5.864  13.657 -15.997  1.00 74.53           C  
ATOM   1788  CE  LYS   230       6.351  14.367 -14.741  1.00 82.10           C  
ATOM   1789  NZ  LYS   230       7.175  13.468 -13.880  1.00 83.96           N  
ATOM   1790  N   ASN   231       5.425  15.943 -20.365  1.00 89.10           N  
ATOM   1791  CA  ASN   231       6.189  17.110 -20.791  1.00 90.15           C  
ATOM   1792  C   ASN   231       5.311  18.116 -21.530  1.00 86.65           C  
ATOM   1793  CB  ASN   231       7.369  16.688 -21.671  1.00 87.91           C  
ATOM   1794  O   ASN   231       5.716  19.260 -21.745  1.00 84.07           O  
ATOM   1795  CG  ASN   231       8.440  15.947 -20.895  1.00 84.95           C  
ATOM   1796  ND2 ASN   231       9.287  15.214 -21.607  1.00 88.77           N  
ATOM   1797  OD1 ASN   231       8.504  16.032 -19.666  1.00 83.72           O  
ATOM   1798  N   ARG   232       4.222  17.672 -21.903  1.00 87.08           N  
ATOM   1799  CA  ARG   232       3.316  18.545 -22.642  1.00 87.74           C  
ATOM   1800  C   ARG   232       2.067  18.857 -21.825  1.00 79.71           C  
ATOM   1801  CB  ARG   232       2.924  17.908 -23.977  1.00 81.82           C  
ATOM   1802  O   ARG   232       1.077  19.358 -22.362  1.00 72.68           O  
ATOM   1803  CG  ARG   232       4.064  17.828 -24.980  1.00 75.99           C  
ATOM   1804  CD  ARG   232       3.606  17.241 -26.308  1.00 69.82           C  
ATOM   1805  NE  ARG   232       4.691  17.206 -27.284  1.00 79.21           N  
ATOM   1806  NH1 ARG   232       3.335  16.687 -29.081  1.00 66.12           N  
ATOM   1807  NH2 ARG   232       5.594  16.938 -29.379  1.00 58.93           N  
ATOM   1808  CZ  ARG   232       4.537  16.944 -28.579  1.00 74.62           C  
ATOM   1809  N   ALA   233       2.108  18.477 -20.527  1.00 79.35           N  
ATOM   1810  CA  ALA   233       0.954  18.695 -19.657  1.00 83.23           C  
ATOM   1811  C   ALA   233       0.518  20.157 -19.680  1.00 80.22           C  
ATOM   1812  CB  ALA   233       1.276  18.261 -18.229  1.00 76.10           C  
ATOM   1813  O   ALA   233      -0.664  20.456 -19.862  1.00 79.59           O  
ATOM   1814  N   ASP   234       1.474  21.076 -19.664  1.00 89.21           N  
ATOM   1815  CA  ASP   234       1.166  22.501 -19.596  1.00 90.02           C  
ATOM   1816  C   ASP   234       0.488  22.979 -20.879  1.00 89.29           C  
ATOM   1817  CB  ASP   234       2.437  23.313 -19.339  1.00 86.51           C  
ATOM   1818  O   ASP   234      -0.593  23.568 -20.833  1.00 88.24           O  
ATOM   1819  CG  ASP   234       3.082  22.998 -18.001  1.00 81.25           C  
ATOM   1820  OD1 ASP   234       2.378  22.533 -17.079  1.00 79.23           O  
ATOM   1821  OD2 ASP   234       4.305  23.219 -17.867  1.00 83.65           O  
ATOM   1822  N   PRO   235       1.053  22.696 -22.099  1.00 88.14           N  
ATOM   1823  CA  PRO   235       0.321  23.015 -23.327  1.00 88.33           C  
ATOM   1824  C   PRO   235      -1.033  22.312 -23.406  1.00 83.59           C  
ATOM   1825  CB  PRO   235       1.257  22.523 -24.433  1.00 85.02           C  
ATOM   1826  O   PRO   235      -1.986  22.863 -23.963  1.00 80.27           O  
ATOM   1827  CG  PRO   235       2.625  22.589 -23.834  1.00 81.73           C  
ATOM   1828  CD  PRO   235       2.522  22.251 -22.374  1.00 79.63           C  
ATOM   1829  N   ILE   236      -1.096  21.112 -22.977  1.00 78.47           N  
ATOM   1830  CA  ILE   236      -2.384  20.429 -22.951  1.00 82.59           C  
ATOM   1831  C   ILE   236      -3.334  21.154 -22.001  1.00 79.25           C  
ATOM   1832  CB  ILE   236      -2.232  18.950 -22.530  1.00 78.09           C  
ATOM   1833  O   ILE   236      -4.486  21.424 -22.350  1.00 78.93           O  
ATOM   1834  CG1 ILE   236      -1.537  18.149 -23.637  1.00 72.85           C  
ATOM   1835  CG2 ILE   236      -3.595  18.342 -22.188  1.00 70.75           C  
ATOM   1836  CD1 ILE   236      -1.059  16.771 -23.198  1.00 71.75           C  
ATOM   1837  N   ALA   237      -2.932  21.499 -20.810  1.00 81.25           N  
ATOM   1838  CA  ALA   237      -3.774  22.200 -19.844  1.00 85.61           C  
ATOM   1839  C   ALA   237      -4.248  23.539 -20.401  1.00 83.42           C  
ATOM   1840  CB  ALA   237      -3.019  22.410 -18.534  1.00 82.24           C  
ATOM   1841  O   ALA   237      -5.437  23.859 -20.337  1.00 84.80           O  
ATOM   1842  N   THR   238      -3.348  24.253 -21.012  1.00 91.59           N  
ATOM   1843  CA  THR   238      -3.705  25.514 -21.653  1.00 92.00           C  
ATOM   1844  C   THR   238      -4.732  25.287 -22.758  1.00 88.85           C  
ATOM   1845  CB  THR   238      -2.464  26.213 -22.238  1.00 89.52           C  
ATOM   1846  O   THR   238      -5.772  25.947 -22.791  1.00 87.11           O  
ATOM   1847  CG2 THR   238      -2.801  27.620 -22.720  1.00 79.83           C  
ATOM   1848  OG1 THR   238      -1.449  26.296 -21.230  1.00 81.97           O  
ATOM   1849  N   SER   239      -4.486  24.279 -23.605  1.00 84.90           N  
ATOM   1850  CA  SER   239      -5.421  23.958 -24.678  1.00 86.42           C  
ATOM   1851  C   SER   239      -6.780  23.545 -24.122  1.00 80.07           C  
ATOM   1852  CB  SER   239      -4.862  22.842 -25.561  1.00 81.12           C  
ATOM   1853  O   SER   239      -7.817  23.850 -24.713  1.00 77.10           O  
ATOM   1854  OG  SER   239      -3.634  23.235 -26.151  1.00 64.53           O  
ATOM   1855  N   VAL   240      -6.807  22.804 -22.988  1.00 76.35           N  
ATOM   1856  CA  VAL   240      -8.070  22.446 -22.350  1.00 82.47           C  
ATOM   1857  C   VAL   240      -8.749  23.702 -21.806  1.00 78.42           C  
ATOM   1858  CB  VAL   240      -7.862  21.419 -21.215  1.00 77.51           C  
ATOM   1859  O   VAL   240      -9.966  23.858 -21.926  1.00 79.43           O  
ATOM   1860  CG1 VAL   240      -9.139  21.256 -20.393  1.00 71.04           C  
ATOM   1861  CG2 VAL   240      -7.417  20.074 -21.789  1.00 67.19           C  
ATOM   1862  N   ALA   241      -8.030  24.600 -21.267  1.00 87.66           N  
ATOM   1863  CA  ALA   241      -8.594  25.869 -20.814  1.00 89.72           C  
ATOM   1864  C   ALA   241      -9.164  26.664 -21.984  1.00 88.20           C  
ATOM   1865  CB  ALA   241      -7.536  26.690 -20.081  1.00 86.67           C  
ATOM   1866  O   ALA   241     -10.339  27.041 -21.974  1.00 88.63           O  
ATOM   1867  N   ASP   242      -8.359  26.763 -23.041  1.00 90.11           N  
ATOM   1868  CA  ASP   242      -8.798  27.467 -24.242  1.00 91.02           C  
ATOM   1869  C   ASP   242     -10.072  26.845 -24.808  1.00 86.42           C  
ATOM   1870  CB  ASP   242      -7.693  27.462 -25.301  1.00 89.20           C  
ATOM   1871  O   ASP   242     -10.974  27.559 -25.251  1.00 83.94           O  
ATOM   1872  CG  ASP   242      -6.481  28.283 -24.898  1.00 84.46           C  
ATOM   1873  OD1 ASP   242      -6.606  29.166 -24.022  1.00 82.08           O  
ATOM   1874  OD2 ASP   242      -5.392  28.047 -25.464  1.00 89.22           O  
ATOM   1875  N   ILE   243     -10.135  25.495 -24.809  1.00 79.86           N  
ATOM   1876  CA  ILE   243     -11.326  24.780 -25.255  1.00 83.53           C  
ATOM   1877  C   ILE   243     -12.488  25.074 -24.310  1.00 77.66           C  
ATOM   1878  CB  ILE   243     -11.073  23.258 -25.337  1.00 77.90           C  
ATOM   1879  O   ILE   243     -13.626  25.253 -24.752  1.00 75.93           O  
ATOM   1880  CG1 ILE   243     -10.192  22.928 -26.548  1.00 66.31           C  
ATOM   1881  CG2 ILE   243     -12.398  22.493 -25.400  1.00 63.27           C  
ATOM   1882  CD1 ILE   243      -9.606  21.523 -26.521  1.00 66.81           C  
ATOM   1883  N   SER   244     -12.295  25.078 -23.025  1.00 81.40           N  
ATOM   1884  CA  SER   244     -13.335  25.399 -22.053  1.00 84.81           C  
ATOM   1885  C   SER   244     -13.871  26.811 -22.262  1.00 81.57           C  
ATOM   1886  CB  SER   244     -12.800  25.253 -20.627  1.00 80.90           C  
ATOM   1887  O   SER   244     -15.085  27.018 -22.319  1.00 82.18           O  
ATOM   1888  OG  SER   244     -13.838  25.437 -19.680  1.00 70.58           O  
ATOM   1889  N   ASP   245     -12.982  27.762 -22.433  1.00 89.21           N  
ATOM   1890  CA  ASP   245     -13.369  29.150 -22.662  1.00 90.53           C  
ATOM   1891  C   ASP   245     -14.163  29.292 -23.959  1.00 86.22           C  
ATOM   1892  CB  ASP   245     -12.134  30.053 -22.701  1.00 87.36           C  
ATOM   1893  O   ASP   245     -15.204  29.952 -23.987  1.00 84.81           O  
ATOM   1894  CG  ASP   245     -11.512  30.265 -21.332  1.00 77.85           C  
ATOM   1895  OD1 ASP   245     -12.119  29.861 -20.317  1.00 74.27           O  
ATOM   1896  OD2 ASP   245     -10.407  30.846 -21.267  1.00 82.69           O  
ATOM   1897  N   ALA   246     -13.652  28.611 -24.971  1.00 84.92           N  
ATOM   1898  CA  ALA   246     -14.356  28.572 -26.250  1.00 86.33           C  
ATOM   1899  C   ALA   246     -15.731  27.928 -26.099  1.00 78.72           C  
ATOM   1900  CB  ALA   246     -13.530  27.818 -27.289  1.00 81.74           C  
ATOM   1901  O   ALA   246     -16.715  28.412 -26.664  1.00 75.44           O  
ATOM   1902  N   ALA   247     -15.803  26.779 -25.368  1.00 76.75           N  
ATOM   1903  CA  ALA   247     -17.073  26.112 -25.095  1.00 82.11           C  
ATOM   1904  C   ALA   247     -18.003  27.013 -24.287  1.00 76.39           C  
ATOM   1905  CB  ALA   247     -16.836  24.798 -24.356  1.00 76.61           C  
ATOM   1906  O   ALA   247     -19.201  27.093 -24.571  1.00 76.31           O  
ATOM   1907  N   GLY   248     -17.501  27.737 -23.228  1.00 84.44           N  
ATOM   1908  CA  GLY   248     -18.270  28.750 -22.522  1.00 85.70           C  
ATOM   1909  C   GLY   248     -18.837  29.816 -23.440  1.00 83.44           C  
ATOM   1910  O   GLY   248     -20.053  30.011 -23.498  1.00 83.06           O  
ATOM   1911  N   SER   249     -17.974  30.357 -24.260  1.00 86.65           N  
ATOM   1912  CA  SER   249     -18.380  31.365 -25.235  1.00 87.79           C  
ATOM   1913  C   SER   249     -19.436  30.816 -26.189  1.00 81.53           C  
ATOM   1914  CB  SER   249     -17.172  31.860 -26.030  1.00 84.19           C  
ATOM   1915  O   SER   249     -20.380  31.522 -26.551  1.00 78.43           O  
ATOM   1916  OG  SER   249     -16.200  32.427 -25.167  1.00 70.48           O  
ATOM   1917  N   LEU   250     -19.224  29.620 -26.626  1.00 81.03           N  
ATOM   1918  CA  LEU   250     -20.209  28.985 -27.495  1.00 82.85           C  
ATOM   1919  C   LEU   250     -21.522  28.759 -26.754  1.00 77.79           C  
ATOM   1920  CB  LEU   250     -19.674  27.653 -28.028  1.00 76.84           C  
ATOM   1921  O   LEU   250     -22.601  28.955 -27.319  1.00 74.59           O  
ATOM   1922  CG  LEU   250     -20.555  26.927 -29.046  1.00 67.75           C  
ATOM   1923  CD1 LEU   250     -20.605  27.708 -30.355  1.00 62.31           C  
ATOM   1924  CD2 LEU   250     -20.043  25.510 -29.282  1.00 64.10           C  
ATOM   1925  N   ALA   251     -21.463  28.333 -25.482  1.00 78.05           N  
ATOM   1926  CA  ALA   251     -22.662  28.153 -24.667  1.00 81.20           C  
ATOM   1927  C   ALA   251     -23.399  29.475 -24.476  1.00 78.11           C  
ATOM   1928  CB  ALA   251     -22.298  27.549 -23.313  1.00 76.15           C  
ATOM   1929  O   ALA   251     -24.623  29.537 -24.616  1.00 77.99           O  
ATOM   1930  N   ASP   252     -22.681  30.549 -24.144  1.00 85.08           N  
ATOM   1931  CA  ASP   252     -23.286  31.874 -24.049  1.00 86.47           C  
ATOM   1932  C   ASP   252     -23.961  32.264 -25.362  1.00 82.40           C  
ATOM   1933  CB  ASP   252     -22.234  32.918 -23.668  1.00 83.82           C  
ATOM   1934  O   ASP   252     -25.150  32.591 -25.381  1.00 80.53           O  
ATOM   1935  CG  ASP   252     -21.744  32.772 -22.238  1.00 79.30           C  
ATOM   1936  OD1 ASP   252     -22.471  32.197 -21.400  1.00 79.83           O  
ATOM   1937  OD2 ASP   252     -20.621  33.238 -21.946  1.00 84.97           O  
ATOM   1938  N   LEU   253     -23.173  32.087 -26.476  1.00 83.73           N  
ATOM   1939  CA  LEU   253     -23.716  32.326 -27.808  1.00 83.25           C  
ATOM   1940  C   LEU   253     -24.976  31.499 -28.039  1.00 78.29           C  
ATOM   1941  CB  LEU   253     -22.672  31.997 -28.879  1.00 78.44           C  
ATOM   1942  O   LEU   253     -25.958  31.998 -28.595  1.00 74.33           O  
ATOM   1943  CG  LEU   253     -23.064  32.306 -30.325  1.00 69.37           C  
ATOM   1944  CD1 LEU   253     -22.582  33.698 -30.719  1.00 63.76           C  
ATOM   1945  CD2 LEU   253     -22.499  31.251 -31.270  1.00 64.28           C  
ATOM   1946  N   LEU   254     -24.891  30.243 -27.617  1.00 76.11           N  
ATOM   1947  CA  LEU   254     -26.044  29.364 -27.783  1.00 77.97           C  
ATOM   1948  C   LEU   254     -27.183  29.781 -26.859  1.00 73.76           C  
ATOM   1949  CB  LEU   254     -25.653  27.909 -27.506  1.00 71.93           C  
ATOM   1950  O   LEU   254     -28.354  29.709 -27.238  1.00 71.91           O  
ATOM   1951  CG  LEU   254     -24.783  27.228 -28.563  1.00 66.64           C  
ATOM   1952  CD1 LEU   254     -24.330  25.857 -28.073  1.00 63.74           C  
ATOM   1953  CD2 LEU   254     -25.540  27.107 -29.882  1.00 65.47           C  
ATOM   1954  N   SER   255     -26.915  30.210 -25.580  1.00 78.88           N  
ATOM   1955  CA  SER   255     -27.918  30.696 -24.638  1.00 81.02           C  
ATOM   1956  C   SER   255     -28.617  31.942 -25.169  1.00 77.64           C  
ATOM   1957  CB  SER   255     -27.277  30.999 -23.282  1.00 75.95           C  
ATOM   1958  O   SER   255     -29.848  32.013 -25.178  1.00 77.03           O  
ATOM   1959  OG  SER   255     -28.199  31.651 -22.425  1.00 65.18           O  
ATOM   1960  N   ASP   256     -27.808  32.932 -25.622  1.00 83.78           N  
ATOM   1961  CA  ASP   256     -28.349  34.184 -26.139  1.00 84.50           C  
ATOM   1962  C   ASP   256     -29.205  33.942 -27.381  1.00 80.26           C  
ATOM   1963  CB  ASP   256     -27.220  35.165 -26.462  1.00 81.18           C  
ATOM   1964  O   ASP   256     -30.193  34.643 -27.607  1.00 77.65           O  
ATOM   1965  CG  ASP   256     -26.627  35.815 -25.224  1.00 76.35           C  
ATOM   1966  OD1 ASP   256     -27.209  35.680 -24.126  1.00 75.26           O  
ATOM   1967  OD2 ASP   256     -25.571  36.472 -25.349  1.00 80.30           O  
ATOM   1968  N   ASN   257     -28.782  32.927 -28.089  1.00 69.65           N  
ATOM   1969  CA  ASN   257     -29.444  32.635 -29.356  1.00 71.14           C  
ATOM   1970  C   ASN   257     -30.431  31.479 -29.218  1.00 66.56           C  
ATOM   1971  CB  ASN   257     -28.412  32.325 -30.442  1.00 62.90           C  
ATOM   1972  O   ASN   257     -30.918  30.951 -30.219  1.00 61.68           O  
ATOM   1973  CG  ASN   257     -27.663  33.559 -30.904  1.00 59.99           C  
ATOM   1974  ND2 ASN   257     -26.431  33.716 -30.434  1.00 57.35           N  
ATOM   1975  OD1 ASN   257     -28.187  34.366 -31.676  1.00 57.08           O  
ATOM   1976  N   ARG   258     -30.731  31.112 -27.921  1.00 79.00           N  
ATOM   1977  CA  ARG   258     -31.633  30.000 -27.641  1.00 81.42           C  
ATOM   1978  C   ARG   258     -32.863  30.052 -28.542  1.00 78.78           C  
ATOM   1979  CB  ARG   258     -32.060  30.009 -26.171  1.00 74.47           C  
ATOM   1980  O   ARG   258     -33.270  29.034 -29.105  1.00 77.39           O  
ATOM   1981  CG  ARG   258     -31.240  29.085 -25.286  1.00 67.01           C  
ATOM   1982  CD  ARG   258     -31.715  29.122 -23.840  1.00 66.19           C  
ATOM   1983  NE  ARG   258     -30.843  28.341 -22.966  1.00 62.98           N  
ATOM   1984  NH1 ARG   258     -32.148  28.611 -21.079  1.00 54.55           N  
ATOM   1985  NH2 ARG   258     -30.209  27.391 -20.974  1.00 50.04           N  
ATOM   1986  CZ  ARG   258     -31.069  28.116 -21.675  1.00 63.03           C  
ATOM   1987  N   PRO   259     -33.566  31.299 -28.717  1.00 82.65           N  
ATOM   1988  CA  PRO   259     -34.712  31.281 -29.629  1.00 82.60           C  
ATOM   1989  C   PRO   259     -34.340  30.817 -31.035  1.00 80.22           C  
ATOM   1990  CB  PRO   259     -35.177  32.739 -29.640  1.00 79.56           C  
ATOM   1991  O   PRO   259     -35.009  29.946 -31.599  1.00 76.92           O  
ATOM   1992  CG  PRO   259     -34.586  33.338 -28.404  1.00 77.16           C  
ATOM   1993  CD  PRO   259     -33.335  32.582 -28.059  1.00 77.78           C  
ATOM   1994  N   LEU   260     -33.196  31.366 -31.559  1.00 77.78           N  
ATOM   1995  CA  LEU   260     -32.738  30.999 -32.894  1.00 79.19           C  
ATOM   1996  C   LEU   260     -32.342  29.527 -32.948  1.00 74.31           C  
ATOM   1997  CB  LEU   260     -31.553  31.873 -33.314  1.00 71.54           C  
ATOM   1998  O   LEU   260     -32.658  28.829 -33.914  1.00 69.68           O  
ATOM   1999  CG  LEU   260     -31.681  32.587 -34.661  1.00 64.72           C  
ATOM   2000  CD1 LEU   260     -31.734  34.097 -34.457  1.00 59.59           C  
ATOM   2001  CD2 LEU   260     -30.525  32.206 -35.579  1.00 60.70           C  
ATOM   2002  N   LEU   261     -31.722  28.965 -31.872  1.00 74.06           N  
ATOM   2003  CA  LEU   261     -31.355  27.555 -31.794  1.00 76.57           C  
ATOM   2004  C   LEU   261     -32.598  26.672 -31.752  1.00 74.16           C  
ATOM   2005  CB  LEU   261     -30.488  27.294 -30.560  1.00 70.64           C  
ATOM   2006  O   LEU   261     -32.656  25.642 -32.428  1.00 72.87           O  
ATOM   2007  CG  LEU   261     -28.977  27.446 -30.748  1.00 65.04           C  
ATOM   2008  CD1 LEU   261     -28.297  27.688 -29.405  1.00 60.33           C  
ATOM   2009  CD2 LEU   261     -28.397  26.214 -31.433  1.00 61.26           C  
ATOM   2010  N   LYS   262     -33.559  27.023 -30.921  1.00 78.67           N  
ATOM   2011  CA  LYS   262     -34.815  26.279 -30.877  1.00 80.63           C  
ATOM   2012  C   LYS   262     -35.441  26.174 -32.264  1.00 78.51           C  
ATOM   2013  CB  LYS   262     -35.797  26.940 -29.908  1.00 77.42           C  
ATOM   2014  O   LYS   262     -35.848  25.089 -32.687  1.00 77.76           O  
ATOM   2015  CG  LYS   262     -37.063  26.132 -29.664  1.00 74.04           C  
ATOM   2016  CD  LYS   262     -38.011  26.853 -28.713  1.00 73.96           C  
ATOM   2017  CE  LYS   262     -39.316  26.089 -28.538  1.00 79.63           C  
ATOM   2018  NZ  LYS   262     -40.293  26.846 -27.700  1.00 74.36           N  
ATOM   2019  N   ASP   263     -35.433  27.322 -32.957  1.00 81.24           N  
ATOM   2020  CA  ASP   263     -35.970  27.310 -34.315  1.00 82.39           C  
ATOM   2021  C   ASP   263     -35.115  26.441 -35.235  1.00 78.49           C  
ATOM   2022  CB  ASP   263     -36.060  28.733 -34.870  1.00 78.24           C  
ATOM   2023  O   ASP   263     -35.643  25.631 -36.000  1.00 75.17           O  
ATOM   2024  CG  ASP   263     -37.105  29.579 -34.164  1.00 72.89           C  
ATOM   2025  OD1 ASP   263     -37.963  29.018 -33.448  1.00 72.50           O  
ATOM   2026  OD2 ASP   263     -37.072  30.818 -34.327  1.00 77.71           O  
ATOM   2027  N   THR   264     -33.799  26.584 -35.061  1.00 76.37           N  
ATOM   2028  CA  THR   264     -32.870  25.806 -35.873  1.00 77.16           C  
ATOM   2029  C   THR   264     -33.006  24.316 -35.572  1.00 74.24           C  
ATOM   2030  CB  THR   264     -31.415  26.250 -35.637  1.00 72.93           C  
ATOM   2031  O   THR   264     -33.082  23.496 -36.489  1.00 71.24           O  
ATOM   2032  CG2 THR   264     -30.453  25.482 -36.537  1.00 64.87           C  
ATOM   2033  OG1 THR   264     -31.298  27.651 -35.915  1.00 67.11           O  
ATOM   2034  N   ILE   265     -33.004  23.882 -34.188  1.00 74.44           N  
ATOM   2035  CA  ILE   265     -33.239  22.494 -33.804  1.00 76.78           C  
ATOM   2036  C   ILE   265     -34.588  22.030 -34.350  1.00 76.48           C  
ATOM   2037  CB  ILE   265     -33.191  22.315 -32.270  1.00 73.23           C  
ATOM   2038  O   ILE   265     -34.690  20.948 -34.933  1.00 76.93           O  
ATOM   2039  CG1 ILE   265     -31.752  22.458 -31.761  1.00 70.17           C  
ATOM   2040  CG2 ILE   265     -33.784  20.963 -31.865  1.00 69.49           C  
ATOM   2041  CD1 ILE   265     -31.644  22.628 -30.252  1.00 67.89           C  
ATOM   2042  N   GLY   266     -35.626  22.858 -34.262  1.00 77.17           N  
ATOM   2043  CA  GLY   266     -36.901  22.517 -34.872  1.00 79.57           C  
ATOM   2044  C   GLY   266     -36.797  22.245 -36.361  1.00 77.16           C  
ATOM   2045  O   GLY   266     -37.443  21.331 -36.877  1.00 75.99           O  
ATOM   2046  N   TYR   267     -35.926  23.010 -37.060  1.00 79.33           N  
ATOM   2047  CA  TYR   267     -35.691  22.767 -38.479  1.00 80.52           C  
ATOM   2048  C   TYR   267     -34.862  21.506 -38.687  1.00 75.90           C  
ATOM   2049  CB  TYR   267     -34.986  23.966 -39.120  1.00 74.95           C  
ATOM   2050  O   TYR   267     -35.067  20.773 -39.658  1.00 71.73           O  
ATOM   2051  CG  TYR   267     -35.908  25.122 -39.424  1.00 69.36           C  
ATOM   2052  CD1 TYR   267     -36.926  24.997 -40.367  1.00 64.70           C  
ATOM   2053  CD2 TYR   267     -35.764  26.341 -38.770  1.00 66.06           C  
ATOM   2054  CE1 TYR   267     -37.778  26.059 -40.652  1.00 65.49           C  
ATOM   2055  CE2 TYR   267     -36.609  27.410 -39.047  1.00 60.35           C  
ATOM   2056  OH  TYR   267     -38.452  28.315 -40.265  1.00 55.76           O  
ATOM   2057  CZ  TYR   267     -37.612  27.260 -39.987  1.00 67.67           C  
ATOM   2058  N   LEU   268     -33.949  21.216 -37.680  1.00 74.22           N  
ATOM   2059  CA  LEU   268     -33.170  19.986 -37.776  1.00 76.94           C  
ATOM   2060  C   LEU   268     -34.059  18.763 -37.581  1.00 73.94           C  
ATOM   2061  CB  LEU   268     -32.043  19.983 -36.739  1.00 71.84           C  
ATOM   2062  O   LEU   268     -33.938  17.779 -38.316  1.00 72.12           O  
ATOM   2063  CG  LEU   268     -30.833  20.865 -37.050  1.00 66.66           C  
ATOM   2064  CD1 LEU   268     -29.894  20.919 -35.849  1.00 62.98           C  
ATOM   2065  CD2 LEU   268     -30.100  20.353 -38.285  1.00 64.95           C  
ATOM   2066  N   ASP   269     -35.025  18.800 -36.692  1.00 77.34           N  
ATOM   2067  CA  ASP   269     -36.005  17.728 -36.544  1.00 81.61           C  
ATOM   2068  C   ASP   269     -36.719  17.451 -37.865  1.00 79.58           C  
ATOM   2069  CB  ASP   269     -37.024  18.078 -35.458  1.00 75.33           C  
ATOM   2070  O   ASP   269     -36.907  16.293 -38.244  1.00 79.37           O  
ATOM   2071  CG  ASP   269     -36.514  17.801 -34.054  1.00 66.67           C  
ATOM   2072  OD1 ASP   269     -35.459  17.148 -33.907  1.00 65.87           O  
ATOM   2073  OD2 ASP   269     -37.175  18.238 -33.087  1.00 74.19           O  
ATOM   2074  N   VAL   270     -37.123  18.495 -38.578  1.00 79.41           N  
ATOM   2075  CA  VAL   270     -37.767  18.350 -39.879  1.00 80.60           C  
ATOM   2076  C   VAL   270     -36.810  17.671 -40.857  1.00 76.85           C  
ATOM   2077  CB  VAL   270     -38.223  19.715 -40.442  1.00 77.32           C  
ATOM   2078  O   VAL   270     -37.236  16.882 -41.704  1.00 73.71           O  
ATOM   2079  CG1 VAL   270     -38.790  19.556 -41.851  1.00 73.28           C  
ATOM   2080  CG2 VAL   270     -39.255  20.355 -39.516  1.00 71.86           C  
ATOM   2081  N   ILE   271     -35.558  17.979 -40.703  1.00 78.12           N  
ATOM   2082  CA  ILE   271     -34.575  17.433 -41.632  1.00 78.49           C  
ATOM   2083  C   ILE   271     -34.180  16.023 -41.196  1.00 75.52           C  
ATOM   2084  CB  ILE   271     -33.323  18.334 -41.725  1.00 74.09           C  
ATOM   2085  O   ILE   271     -33.927  15.155 -42.035  1.00 71.40           O  
ATOM   2086  CG1 ILE   271     -33.676  19.671 -42.389  1.00 67.04           C  
ATOM   2087  CG2 ILE   271     -32.201  17.624 -42.488  1.00 66.42           C  
ATOM   2088  CD1 ILE   271     -32.567  20.710 -42.316  1.00 66.44           C  
ATOM   2089  N   GLN   272     -34.066  15.749 -39.758  1.00 73.77           N  
ATOM   2090  CA  GLN   272     -33.669  14.446 -39.235  1.00 78.71           C  
ATOM   2091  C   GLN   272     -34.685  13.370 -39.609  1.00 76.31           C  
ATOM   2092  CB  GLN   272     -33.502  14.505 -37.716  1.00 70.61           C  
ATOM   2093  O   GLN   272     -34.312  12.236 -39.916  1.00 74.86           O  
ATOM   2094  CG  GLN   272     -32.850  13.265 -37.120  1.00 63.29           C  
ATOM   2095  CD  GLN   272     -32.756  13.320 -35.607  1.00 63.03           C  
ATOM   2096  NE2 GLN   272     -32.311  12.225 -35.000  1.00 53.97           N  
ATOM   2097  OE1 GLN   272     -33.079  14.340 -34.989  1.00 66.23           O  
ATOM   2098  N   ALA   273     -35.973  13.603 -39.610  1.00 78.04           N  
ATOM   2099  CA  ALA   273     -36.971  12.573 -39.885  1.00 80.98           C  
ATOM   2100  C   ALA   273     -36.668  11.851 -41.196  1.00 80.26           C  
ATOM   2101  CB  ALA   273     -38.369  13.185 -39.929  1.00 76.91           C  
ATOM   2102  O   ALA   273     -36.515  10.628 -41.217  1.00 79.46           O  
ATOM   2103  N   PRO   274     -36.516  12.639 -42.283  1.00 78.51           N  
ATOM   2104  CA  PRO   274     -36.173  11.938 -43.523  1.00 78.94           C  
ATOM   2105  C   PRO   274     -34.780  11.315 -43.482  1.00 76.55           C  
ATOM   2106  CB  PRO   274     -36.248  13.040 -44.583  1.00 74.94           C  
ATOM   2107  O   PRO   274     -34.548  10.272 -44.097  1.00 72.81           O  
ATOM   2108  CG  PRO   274     -36.708  14.253 -43.841  1.00 71.98           C  
ATOM   2109  CD  PRO   274     -36.788  13.917 -42.379  1.00 71.63           C  
ATOM   2110  N   LEU   275     -33.873  11.837 -42.720  1.00 73.24           N  
ATOM   2111  CA  LEU   275     -32.523  11.285 -42.663  1.00 77.91           C  
ATOM   2112  C   LEU   275     -32.509   9.960 -41.909  1.00 73.10           C  
ATOM   2113  CB  LEU   275     -31.566  12.276 -41.996  1.00 69.51           C  
ATOM   2114  O   LEU   275     -31.751   9.051 -42.257  1.00 69.92           O  
ATOM   2115  CG  LEU   275     -31.108  13.458 -42.852  1.00 63.24           C  
ATOM   2116  CD1 LEU   275     -30.371  14.480 -41.993  1.00 59.53           C  
ATOM   2117  CD2 LEU   275     -30.223  12.977 -43.997  1.00 61.54           C  
ATOM   2118  N   VAL   276     -33.283   9.792 -40.748  1.00 75.34           N  
ATOM   2119  CA  VAL   276     -33.468   8.528 -40.042  1.00 80.58           C  
ATOM   2120  C   VAL   276     -34.165   7.522 -40.955  1.00 78.64           C  
ATOM   2121  CB  VAL   276     -34.280   8.719 -38.741  1.00 74.15           C  
ATOM   2122  O   VAL   276     -33.795   6.347 -40.991  1.00 78.93           O  
ATOM   2123  CG1 VAL   276     -34.627   7.368 -38.119  1.00 64.90           C  
ATOM   2124  CG2 VAL   276     -33.503   9.583 -37.750  1.00 63.89           C  
ATOM   2125  N   GLU   277     -35.226   7.948 -41.661  1.00 83.04           N  
ATOM   2126  CA  GLU   277     -35.883   7.060 -42.615  1.00 85.32           C  
ATOM   2127  C   GLU   277     -34.909   6.584 -43.688  1.00 83.53           C  
ATOM   2128  CB  GLU   277     -37.080   7.760 -43.265  1.00 80.47           C  
ATOM   2129  O   GLU   277     -34.921   5.412 -44.070  1.00 81.17           O  
ATOM   2130  CG  GLU   277     -38.249   6.831 -43.560  1.00 71.29           C  
ATOM   2131  CD  GLU   277     -39.500   7.567 -44.014  1.00 69.25           C  
ATOM   2132  OE1 GLU   277     -39.455   8.810 -44.157  1.00 75.46           O  
ATOM   2133  OE2 GLU   277     -40.534   6.896 -44.227  1.00 74.75           O  
ATOM   2134  N   GLN   278     -34.012   7.454 -43.976  1.00 79.36           N  
ATOM   2135  CA  GLN   278     -33.103   7.179 -45.084  1.00 81.40           C  
ATOM   2136  C   GLN   278     -31.706   6.835 -44.577  1.00 78.55           C  
ATOM   2137  CB  GLN   278     -33.038   8.375 -46.035  1.00 74.21           C  
ATOM   2138  O   GLN   278     -30.710   7.113 -45.249  1.00 72.32           O  
ATOM   2139  CG  GLN   278     -34.328   8.619 -46.805  1.00 68.71           C  
ATOM   2140  CD  GLN   278     -34.207   9.751 -47.808  1.00 66.16           C  
ATOM   2141  NE2 GLN   278     -35.276   9.995 -48.559  1.00 67.43           N  
ATOM   2142  OE1 GLN   278     -33.162  10.402 -47.907  1.00 73.68           O  
ATOM   2143  N   LYS   279     -31.602   6.315 -43.333  1.00 79.34           N  
ATOM   2144  CA  LYS   279     -30.357   5.961 -42.658  1.00 83.32           C  
ATOM   2145  C   LYS   279     -29.446   5.148 -43.574  1.00 80.16           C  
ATOM   2146  CB  LYS   279     -30.645   5.179 -41.376  1.00 75.97           C  
ATOM   2147  O   LYS   279     -28.227   5.330 -43.567  1.00 78.83           O  
ATOM   2148  CG  LYS   279     -29.398   4.790 -40.595  1.00 67.55           C  
ATOM   2149  CD  LYS   279     -29.750   4.038 -39.318  1.00 66.89           C  
ATOM   2150  CE  LYS   279     -28.502   3.602 -38.562  1.00 68.17           C  
ATOM   2151  NZ  LYS   279     -28.843   2.865 -37.308  1.00 62.93           N  
ATOM   2152  N   GLN   280     -30.059   4.178 -44.466  1.00 86.42           N  
ATOM   2153  CA  GLN   280     -29.239   3.368 -45.360  1.00 88.14           C  
ATOM   2154  C   GLN   280     -28.592   4.226 -46.443  1.00 86.24           C  
ATOM   2155  CB  GLN   280     -30.076   2.259 -45.999  1.00 83.16           C  
ATOM   2156  O   GLN   280     -27.380   4.156 -46.656  1.00 84.05           O  
ATOM   2157  CG  GLN   280     -29.253   1.229 -46.762  1.00 74.35           C  
ATOM   2158  CD  GLN   280     -28.295   0.464 -45.869  1.00 72.87           C  
ATOM   2159  NE2 GLN   280     -27.144   0.091 -46.417  1.00 76.46           N  
ATOM   2160  OE1 GLN   280     -28.587   0.211 -44.696  1.00 78.56           O  
ATOM   2161  N   GLU   281     -29.373   5.156 -47.013  1.00 83.06           N  
ATOM   2162  CA  GLU   281     -28.848   6.035 -48.054  1.00 84.14           C  
ATOM   2163  C   GLU   281     -27.775   6.967 -47.500  1.00 79.58           C  
ATOM   2164  CB  GLU   281     -29.977   6.850 -48.690  1.00 77.82           C  
ATOM   2165  O   GLU   281     -26.723   7.149 -48.118  1.00 75.49           O  
ATOM   2166  CG  GLU   281     -31.027   6.003 -49.394  1.00 69.56           C  
ATOM   2167  CD  GLU   281     -32.202   6.815 -49.915  1.00 67.90           C  
ATOM   2168  OE1 GLU   281     -32.263   8.036 -49.645  1.00 72.98           O  
ATOM   2169  OE2 GLU   281     -33.068   6.226 -50.599  1.00 72.14           O  
ATOM   2170  N   VAL   282     -27.986   7.442 -46.267  1.00 75.28           N  
ATOM   2171  CA  VAL   282     -26.997   8.302 -45.626  1.00 79.32           C  
ATOM   2172  C   VAL   282     -25.728   7.504 -45.336  1.00 75.77           C  
ATOM   2173  CB  VAL   282     -27.545   8.924 -44.322  1.00 72.84           C  
ATOM   2174  O   VAL   282     -24.618   7.971 -45.601  1.00 73.67           O  
ATOM   2175  CG1 VAL   282     -26.452   9.705 -43.595  1.00 63.80           C  
ATOM   2176  CG2 VAL   282     -28.740   9.828 -44.624  1.00 63.27           C  
ATOM   2177  N   SER   283     -25.871   6.271 -44.830  1.00 82.96           N  
ATOM   2178  CA  SER   283     -24.719   5.403 -44.610  1.00 86.64           C  
ATOM   2179  C   SER   283     -23.945   5.173 -45.903  1.00 84.53           C  
ATOM   2180  CB  SER   283     -25.164   4.060 -44.027  1.00 82.49           C  
ATOM   2181  O   SER   283     -22.719   5.301 -45.930  1.00 83.61           O  
ATOM   2182  OG  SER   283     -24.043   3.254 -43.709  1.00 73.88           O  
ATOM   2183  N   ASP   284     -24.649   4.851 -47.002  1.00 88.20           N  
ATOM   2184  CA  ASP   284     -24.028   4.566 -48.291  1.00 89.33           C  
ATOM   2185  C   ASP   284     -23.282   5.788 -48.824  1.00 85.50           C  
ATOM   2186  CB  ASP   284     -25.080   4.109 -49.304  1.00 87.45           C  
ATOM   2187  O   ASP   284     -22.159   5.669 -49.318  1.00 82.82           O  
ATOM   2188  CG  ASP   284     -25.651   2.738 -48.989  1.00 84.38           C  
ATOM   2189  OD1 ASP   284     -25.042   1.993 -48.190  1.00 84.51           O  
ATOM   2190  OD2 ASP   284     -26.717   2.398 -49.546  1.00 88.47           O  
ATOM   2191  N   ILE   285     -23.809   6.918 -48.617  1.00 82.94           N  
ATOM   2192  CA  ILE   285     -23.177   8.170 -49.020  1.00 83.68           C  
ATOM   2193  C   ILE   285     -21.924   8.408 -48.180  1.00 80.41           C  
ATOM   2194  CB  ILE   285     -24.149   9.364 -48.883  1.00 79.13           C  
ATOM   2195  O   ILE   285     -20.853   8.699 -48.720  1.00 76.66           O  
ATOM   2196  CG1 ILE   285     -25.235   9.294 -49.962  1.00 70.85           C  
ATOM   2197  CG2 ILE   285     -23.388  10.691 -48.956  1.00 69.85           C  
ATOM   2198  CD1 ILE   285     -26.415  10.224 -49.713  1.00 69.03           C  
ATOM   2199  N   LEU   286     -22.001   8.180 -46.771  1.00 80.21           N  
ATOM   2200  CA  LEU   286     -20.861   8.413 -45.891  1.00 82.70           C  
ATOM   2201  C   LEU   286     -19.727   7.442 -46.200  1.00 81.40           C  
ATOM   2202  CB  LEU   286     -21.280   8.277 -44.425  1.00 79.47           C  
ATOM   2203  O   LEU   286     -18.552   7.811 -46.133  1.00 81.23           O  
ATOM   2204  CG  LEU   286     -22.080   9.440 -43.836  1.00 76.31           C  
ATOM   2205  CD1 LEU   286     -22.576   9.089 -42.438  1.00 73.73           C  
ATOM   2206  CD2 LEU   286     -21.234  10.709 -43.806  1.00 75.91           C  
ATOM   2207  N   VAL   287     -19.989   6.235 -46.529  1.00 88.01           N  
ATOM   2208  CA  VAL   287     -18.992   5.248 -46.928  1.00 89.06           C  
ATOM   2209  C   VAL   287     -18.370   5.652 -48.263  1.00 87.56           C  
ATOM   2210  CB  VAL   287     -19.603   3.833 -47.032  1.00 88.37           C  
ATOM   2211  O   VAL   287     -17.167   5.477 -48.473  1.00 86.05           O  
ATOM   2212  CG1 VAL   287     -18.609   2.860 -47.663  1.00 89.99           C  
ATOM   2213  CG2 VAL   287     -20.039   3.339 -45.654  1.00 88.86           C  
ATOM   2214  N   GLN   288     -19.193   6.249 -49.166  1.00 86.25           N  
ATOM   2215  CA  GLN   288     -18.710   6.570 -50.505  1.00 86.60           C  
ATOM   2216  C   GLN   288     -17.976   7.908 -50.518  1.00 82.12           C  
ATOM   2217  CB  GLN   288     -19.868   6.596 -51.503  1.00 83.10           C  
ATOM   2218  O   GLN   288     -17.109   8.138 -51.364  1.00 78.49           O  
ATOM   2219  CG  GLN   288     -20.470   5.225 -51.783  1.00 77.77           C  
ATOM   2220  CD  GLN   288     -21.604   5.277 -52.789  1.00 74.71           C  
ATOM   2221  NE2 GLN   288     -22.606   4.425 -52.597  1.00 82.20           N  
ATOM   2222  OE1 GLN   288     -21.582   6.077 -53.730  1.00 80.93           O  
ATOM   2223  N   MET   289     -18.237   8.776 -49.501  1.00 79.46           N  
ATOM   2224  CA  MET   289     -17.762  10.157 -49.504  1.00 81.41           C  
ATOM   2225  C   MET   289     -16.238  10.208 -49.529  1.00 77.04           C  
ATOM   2226  CB  MET   289     -18.290  10.910 -48.282  1.00 73.17           C  
ATOM   2227  O   MET   289     -15.651  10.949 -50.320  1.00 74.53           O  
ATOM   2228  CG  MET   289     -18.128  12.419 -48.375  1.00 64.66           C  
ATOM   2229  SD  MET   289     -18.800  13.290 -46.906  1.00 62.25           S  
ATOM   2230  CE  MET   289     -20.579  13.112 -47.215  1.00 58.19           C  
ATOM   2231  N   PRO   290     -15.480   9.492 -48.638  1.00 85.06           N  
ATOM   2232  CA  PRO   290     -14.023   9.592 -48.751  1.00 85.94           C  
ATOM   2233  C   PRO   290     -13.512   9.216 -50.140  1.00 84.45           C  
ATOM   2234  CB  PRO   290     -13.520   8.602 -47.698  1.00 83.80           C  
ATOM   2235  O   PRO   290     -12.519   9.778 -50.609  1.00 82.59           O  
ATOM   2236  CG  PRO   290     -14.630   8.506 -46.702  1.00 83.50           C  
ATOM   2237  CD  PRO   290     -15.937   8.610 -47.434  1.00 84.11           C  
ATOM   2238  N   GLN   291     -14.126   8.167 -50.794  1.00 81.76           N  
ATOM   2239  CA  GLN   291     -13.729   7.798 -52.149  1.00 83.57           C  
ATOM   2240  C   GLN   291     -14.029   8.924 -53.135  1.00 78.84           C  
ATOM   2241  CB  GLN   291     -14.438   6.516 -52.587  1.00 77.27           C  
ATOM   2242  O   GLN   291     -13.177   9.286 -53.950  1.00 76.71           O  
ATOM   2243  CG  GLN   291     -13.974   5.272 -51.841  1.00 68.01           C  
ATOM   2244  CD  GLN   291     -14.585   3.996 -52.390  1.00 66.39           C  
ATOM   2245  NE2 GLN   291     -14.266   2.868 -51.764  1.00 66.52           N  
ATOM   2246  OE1 GLN   291     -15.339   4.024 -53.368  1.00 72.75           O  
ATOM   2247  N   ALA   292     -15.271   9.509 -52.963  1.00 77.26           N  
ATOM   2248  CA  ALA   292     -15.617  10.665 -53.786  1.00 78.00           C  
ATOM   2249  C   ALA   292     -14.624  11.804 -53.577  1.00 73.75           C  
ATOM   2250  CB  ALA   292     -17.036  11.136 -53.473  1.00 73.47           C  
ATOM   2251  O   ALA   292     -14.089  12.355 -54.542  1.00 71.49           O  
ATOM   2252  N   LEU   293     -14.273  12.111 -52.288  1.00 77.72           N  
ATOM   2253  CA  LEU   293     -13.319  13.175 -51.997  1.00 78.16           C  
ATOM   2254  C   LEU   293     -11.943  12.842 -52.563  1.00 75.73           C  
ATOM   2255  CB  LEU   293     -13.219  13.408 -50.487  1.00 74.61           C  
ATOM   2256  O   LEU   293     -11.273  13.709 -53.129  1.00 73.84           O  
ATOM   2257  CG  LEU   293     -14.401  14.125 -49.832  1.00 72.24           C  
ATOM   2258  CD1 LEU   293     -14.238  14.140 -48.316  1.00 69.52           C  
ATOM   2259  CD2 LEU   293     -14.533  15.544 -50.375  1.00 72.63           C  
ATOM   2260  N   LYS   294     -11.502  11.664 -52.432  1.00 80.60           N  
ATOM   2261  CA  LYS   294     -10.221  11.244 -52.991  1.00 81.48           C  
ATOM   2262  C   LYS   294     -10.223  11.352 -54.513  1.00 78.24           C  
ATOM   2263  CB  LYS   294      -9.894   9.811 -52.568  1.00 78.54           C  
ATOM   2264  O   LYS   294      -9.216  11.733 -55.115  1.00 76.13           O  
ATOM   2265  CG  LYS   294      -8.434   9.427 -52.756  1.00 74.40           C  
ATOM   2266  CD  LYS   294      -8.140   8.048 -52.180  1.00 72.72           C  
ATOM   2267  CE  LYS   294      -6.673   7.673 -52.345  1.00 75.03           C  
ATOM   2268  NZ  LYS   294      -6.363   6.357 -51.711  1.00 69.45           N  
ATOM   2269  N   ILE   295     -11.426  10.960 -55.225  1.00 76.14           N  
ATOM   2270  CA  ILE   295     -11.550  11.098 -56.672  1.00 75.16           C  
ATOM   2271  C   ILE   295     -11.541  12.577 -57.052  1.00 72.84           C  
ATOM   2272  CB  ILE   295     -12.834  10.417 -57.197  1.00 72.44           C  
ATOM   2273  O   ILE   295     -10.761  12.999 -57.909  1.00 70.58           O  
ATOM   2274  CG1 ILE   295     -12.724   8.894 -57.061  1.00 72.80           C  
ATOM   2275  CG2 ILE   295     -13.103  10.819 -58.650  1.00 71.26           C  
ATOM   2276  CD1 ILE   295     -14.044   8.159 -57.251  1.00 69.90           C  
ATOM   2277  N   ILE   296     -12.353  13.373 -56.278  1.00 69.55           N  
ATOM   2278  CA  ILE   296     -12.389  14.812 -56.516  1.00 68.74           C  
ATOM   2279  C   ILE   296     -11.004  15.410 -56.279  1.00 68.20           C  
ATOM   2280  CB  ILE   296     -13.434  15.508 -55.614  1.00 65.94           C  
ATOM   2281  O   ILE   296     -10.499  16.170 -57.109  1.00 67.02           O  
ATOM   2282  CG1 ILE   296     -14.853  15.109 -56.036  1.00 62.89           C  
ATOM   2283  CG2 ILE   296     -13.256  17.028 -55.656  1.00 63.04           C  
ATOM   2284  CD1 ILE   296     -15.927  15.482 -55.023  1.00 61.06           C  
ATOM   2285  N   GLY   297     -10.332  15.113 -55.144  1.00 71.83           N  
ATOM   2286  CA  GLY   297      -8.996  15.602 -54.845  1.00 71.46           C  
ATOM   2287  C   GLY   297      -7.969  15.208 -55.890  1.00 70.74           C  
ATOM   2288  O   GLY   297      -7.148  16.031 -56.302  1.00 69.32           O  
ATOM   2289  N   ARG   298      -8.047  13.840 -56.393  1.00 71.94           N  
ATOM   2290  CA  ARG   298      -7.141  13.385 -57.442  1.00 70.97           C  
ATOM   2291  C   ARG   298      -7.462  14.058 -58.772  1.00 69.03           C  
ATOM   2292  CB  ARG   298      -7.213  11.864 -57.594  1.00 67.99           C  
ATOM   2293  O   ARG   298      -6.557  14.489 -59.490  1.00 67.05           O  
ATOM   2294  CG  ARG   298      -6.414  11.102 -56.548  1.00 65.72           C  
ATOM   2295  CD  ARG   298      -6.566   9.596 -56.710  1.00 65.25           C  
ATOM   2296  NE  ARG   298      -5.776   8.866 -55.722  1.00 54.02           N  
ATOM   2297  NH1 ARG   298      -6.251   6.775 -56.583  1.00 49.76           N  
ATOM   2298  NH2 ARG   298      -4.901   6.982 -54.743  1.00 46.71           N  
ATOM   2299  CZ  ARG   298      -5.645   7.543 -55.685  1.00 60.92           C  
ATOM   2300  N   ALA   299      -8.825  14.084 -58.974  1.00 61.32           N  
ATOM   2301  CA  ALA   299      -9.240  14.796 -60.180  1.00 59.89           C  
ATOM   2302  C   ALA   299      -8.810  16.259 -60.128  1.00 59.30           C  
ATOM   2303  CB  ALA   299     -10.752  14.695 -60.364  1.00 57.13           C  
ATOM   2304  O   ALA   299      -8.265  16.787 -61.100  1.00 57.31           O  
ATOM   2305  N   GLY   300      -9.093  16.963 -59.015  1.00 57.06           N  
ATOM   2306  CA  GLY   300      -8.665  18.335 -58.791  1.00 56.10           C  
ATOM   2307  C   GLY   300      -7.157  18.499 -58.793  1.00 56.50           C  
ATOM   2308  O   GLY   300      -6.640  19.529 -59.228  1.00 55.13           O  
ATOM   2309  N   GLY   301      -6.299  17.544 -58.247  1.00 56.38           N  
ATOM   2310  CA  GLY   301      -4.846  17.596 -58.252  1.00 56.33           C  
ATOM   2311  C   GLY   301      -4.243  17.292 -59.610  1.00 56.03           C  
ATOM   2312  O   GLY   301      -3.173  17.803 -59.949  1.00 54.75           O  
ATOM   2313  N   ILE   302      -4.817  16.229 -60.354  1.00 56.15           N  
ATOM   2314  CA  ILE   302      -4.283  15.866 -61.662  1.00 54.71           C  
ATOM   2315  C   ILE   302      -4.545  16.994 -62.657  1.00 55.08           C  
ATOM   2316  CB  ILE   302      -4.896  14.545 -62.176  1.00 50.49           C  
ATOM   2317  O   ILE   302      -3.724  17.254 -63.541  1.00 52.91           O  
ATOM   2318  CG1 ILE   302      -4.437  13.369 -61.307  1.00 44.23           C  
ATOM   2319  CG2 ILE   302      -4.531  14.315 -63.646  1.00 45.65           C  
ATOM   2320  CD1 ILE   302      -5.171  12.065 -61.591  1.00 43.23           C  
ATOM   2321  N   TYR   303      -5.621  17.725 -62.454  1.00 46.46           N  
ATOM   2322  CA  TYR   303      -5.986  18.763 -63.412  1.00 45.56           C  
ATOM   2323  C   TYR   303      -5.917  20.145 -62.773  1.00 46.21           C  
ATOM   2324  CB  TYR   303      -7.393  18.514 -63.965  1.00 42.11           C  
ATOM   2325  O   TYR   303      -6.818  20.537 -62.028  1.00 43.72           O  
ATOM   2326  CG  TYR   303      -7.479  17.325 -64.891  1.00 39.72           C  
ATOM   2327  CD1 TYR   303      -7.067  17.421 -66.219  1.00 36.64           C  
ATOM   2328  CD2 TYR   303      -7.973  16.105 -64.442  1.00 39.15           C  
ATOM   2329  CE1 TYR   303      -7.147  16.329 -67.077  1.00 40.68           C  
ATOM   2330  CE2 TYR   303      -8.057  15.007 -65.291  1.00 41.84           C  
ATOM   2331  OH  TYR   303      -7.723  14.044 -67.449  1.00 40.26           O  
ATOM   2332  CZ  TYR   303      -7.642  15.128 -66.604  1.00 36.26           C  
ATOM   2333  N   GLY   304      -4.818  20.505 -62.139  1.00 50.71           N  
ATOM   2334  CA  GLY   304      -4.314  21.712 -61.503  1.00 49.21           C  
ATOM   2335  C   GLY   304      -5.161  22.937 -61.791  1.00 50.18           C  
ATOM   2336  O   GLY   304      -5.203  23.872 -60.989  1.00 47.29           O  
ATOM   2337  N   ASP   305      -6.011  22.780 -62.879  1.00 49.22           N  
ATOM   2338  CA  ASP   305      -6.767  23.920 -63.387  1.00 48.83           C  
ATOM   2339  C   ASP   305      -8.240  23.563 -63.573  1.00 48.97           C  
ATOM   2340  CB  ASP   305      -6.175  24.412 -64.709  1.00 45.36           C  
ATOM   2341  O   ASP   305      -9.047  24.414 -63.954  1.00 46.84           O  
ATOM   2342  CG  ASP   305      -4.806  25.050 -64.545  1.00 43.75           C  
ATOM   2343  OD1 ASP   305      -4.479  25.512 -63.431  1.00 46.43           O  
ATOM   2344  OD2 ASP   305      -4.050  25.094 -65.539  1.00 48.76           O  
ATOM   2345  N   PHE   306      -8.629  22.400 -63.246  1.00 45.32           N  
ATOM   2346  CA  PHE   306     -10.012  22.069 -63.568  1.00 45.23           C  
ATOM   2347  C   PHE   306     -10.931  22.379 -62.392  1.00 45.01           C  
ATOM   2348  CB  PHE   306     -10.136  20.592 -63.956  1.00 41.38           C  
ATOM   2349  O   PHE   306     -12.094  22.738 -62.585  1.00 42.52           O  
ATOM   2350  CG  PHE   306     -11.421  20.257 -64.664  1.00 39.55           C  
ATOM   2351  CD1 PHE   306     -12.484  19.690 -63.973  1.00 35.84           C  
ATOM   2352  CD2 PHE   306     -11.565  20.510 -66.022  1.00 37.66           C  
ATOM   2353  CE1 PHE   306     -13.675  19.378 -64.627  1.00 39.14           C  
ATOM   2354  CE2 PHE   306     -12.751  20.201 -66.682  1.00 41.15           C  
ATOM   2355  CZ  PHE   306     -13.804  19.635 -65.983  1.00 34.08           C  
ATOM   2356  N   PHE   307     -10.355  22.757 -61.121  1.00 47.71           N  
ATOM   2357  CA  PHE   307     -11.343  23.274 -60.182  1.00 48.92           C  
ATOM   2358  C   PHE   307     -10.894  24.612 -59.605  1.00 47.93           C  
ATOM   2359  CB  PHE   307     -11.588  22.270 -59.050  1.00 45.17           C  
ATOM   2360  O   PHE   307     -10.169  24.652 -58.609  1.00 46.20           O  
ATOM   2361  CG  PHE   307     -13.005  21.769 -58.980  1.00 44.11           C  
ATOM   2362  CD1 PHE   307     -13.952  22.425 -58.203  1.00 42.54           C  
ATOM   2363  CD2 PHE   307     -13.390  20.640 -59.692  1.00 43.78           C  
ATOM   2364  CE1 PHE   307     -15.264  21.962 -58.136  1.00 42.75           C  
ATOM   2365  CE2 PHE   307     -14.700  20.172 -59.630  1.00 44.20           C  
ATOM   2366  CZ  PHE   307     -15.635  20.834 -58.851  1.00 40.98           C  
ATOM   2367  N   ASN   308     -10.566  25.606 -60.291  1.00 49.93           N  
ATOM   2368  CA  ASN   308     -10.733  26.989 -59.858  1.00 50.49           C  
ATOM   2369  C   ASN   308     -12.178  27.282 -59.464  1.00 50.06           C  
ATOM   2370  CB  ASN   308     -10.275  27.954 -60.953  1.00 48.79           C  
ATOM   2371  O   ASN   308     -13.024  27.525 -60.327  1.00 48.56           O  
ATOM   2372  CG  ASN   308      -8.767  28.106 -61.004  1.00 48.18           C  
ATOM   2373  ND2 ASN   308      -8.236  28.357 -62.194  1.00 41.09           N  
ATOM   2374  OD1 ASN   308      -8.085  27.997 -59.981  1.00 48.10           O  
ATOM   2375  N   PHE   309     -12.769  26.601 -58.434  1.00 51.94           N  
ATOM   2376  CA  PHE   309     -13.969  27.272 -57.948  1.00 52.79           C  
ATOM   2377  C   PHE   309     -13.626  28.633 -57.355  1.00 52.06           C  
ATOM   2378  CB  PHE   309     -14.684  26.409 -56.903  1.00 50.98           C  
ATOM   2379  O   PHE   309     -12.748  28.738 -56.496  1.00 51.01           O  
ATOM   2380  CG  PHE   309     -15.230  25.119 -57.453  1.00 50.77           C  
ATOM   2381  CD1 PHE   309     -16.517  25.058 -57.974  1.00 48.97           C  
ATOM   2382  CD2 PHE   309     -14.456  23.966 -57.448  1.00 49.20           C  
ATOM   2383  CE1 PHE   309     -17.025  23.865 -58.483  1.00 46.84           C  
ATOM   2384  CE2 PHE   309     -14.957  22.770 -57.955  1.00 48.52           C  
ATOM   2385  CZ  PHE   309     -16.242  22.722 -58.471  1.00 47.55           C  
ATOM   2386  N   TYR   310     -13.644  29.572 -58.007  1.00 54.42           N  
ATOM   2387  CA  TYR   310     -13.987  30.876 -57.451  1.00 53.90           C  
ATOM   2388  C   TYR   310     -15.362  30.846 -56.795  1.00 54.47           C  
ATOM   2389  CB  TYR   310     -13.952  31.951 -58.542  1.00 52.88           C  
ATOM   2390  O   TYR   310     -16.380  30.708 -57.479  1.00 52.88           O  
ATOM   2391  CG  TYR   310     -12.571  32.217 -59.089  1.00 51.58           C  
ATOM   2392  CD1 TYR   310     -11.699  33.089 -58.440  1.00 49.51           C  
ATOM   2393  CD2 TYR   310     -12.135  31.597 -60.255  1.00 49.56           C  
ATOM   2394  CE1 TYR   310     -10.426  33.338 -58.942  1.00 49.71           C  
ATOM   2395  CE2 TYR   310     -10.863  31.839 -60.766  1.00 49.92           C  
ATOM   2396  OH  TYR   310      -8.758  32.953 -60.604  1.00 50.45           O  
ATOM   2397  CZ  TYR   310     -10.017  32.709 -60.103  1.00 48.31           C  
ATOM   2398  N   ALA   311     -15.417  30.372 -55.628  1.00 57.79           N  
ATOM   2399  CA  ALA   311     -16.637  30.724 -54.907  1.00 57.40           C  
ATOM   2400  C   ALA   311     -16.892  32.228 -54.961  1.00 57.95           C  
ATOM   2401  CB  ALA   311     -16.552  30.255 -53.456  1.00 55.93           C  
ATOM   2402  O   ALA   311     -16.327  32.989 -54.172  1.00 56.52           O  
ATOM   2403  N   CYS   312     -17.397  32.704 -56.139  1.00 60.42           N  
ATOM   2404  CA  CYS   312     -17.739  34.104 -56.361  1.00 60.63           C  
ATOM   2405  C   CYS   312     -18.855  34.548 -55.423  1.00 60.34           C  
ATOM   2406  CB  CYS   312     -18.162  34.329 -57.813  1.00 57.25           C  
ATOM   2407  O   CYS   312     -18.679  35.484 -54.642  1.00 58.44           O  
ATOM   2408  SG  CYS   312     -16.870  33.943 -59.015  1.00 61.39           S  
ATOM   2409  N   ASP   313     -19.808  33.877 -55.468  1.00 63.70           N  
ATOM   2410  CA  ASP   313     -21.073  33.964 -54.746  1.00 63.14           C  
ATOM   2411  C   ASP   313     -21.555  32.581 -54.313  1.00 63.63           C  
ATOM   2412  CB  ASP   313     -22.138  34.646 -55.607  1.00 60.57           C  
ATOM   2413  O   ASP   313     -21.782  31.707 -55.152  1.00 61.79           O  
ATOM   2414  CG  ASP   313     -22.783  35.837 -54.920  1.00 58.58           C  
ATOM   2415  OD1 ASP   313     -22.686  35.951 -53.679  1.00 57.83           O  
ATOM   2416  OD2 ASP   313     -23.398  36.666 -55.625  1.00 61.30           O  
ATOM   2417  N   LEU   314     -21.390  32.262 -53.121  1.00 67.85           N  
ATOM   2418  CA  LEU   314     -22.147  31.160 -52.538  1.00 67.44           C  
ATOM   2419  C   LEU   314     -23.497  31.642 -52.019  1.00 68.29           C  
ATOM   2420  CB  LEU   314     -21.354  30.507 -51.402  1.00 65.61           C  
ATOM   2421  O   LEU   314     -23.564  32.336 -51.002  1.00 66.68           O  
ATOM   2422  CG  LEU   314     -21.957  29.239 -50.796  1.00 63.01           C  
ATOM   2423  CD1 LEU   314     -21.777  28.060 -51.746  1.00 60.74           C  
ATOM   2424  CD2 LEU   314     -21.325  28.942 -49.440  1.00 61.79           C  
ATOM   2425  N   THR   315     -24.479  31.503 -52.832  1.00 67.31           N  
ATOM   2426  CA  THR   315     -25.887  31.695 -52.502  1.00 67.12           C  
ATOM   2427  C   THR   315     -26.542  30.367 -52.131  1.00 67.41           C  
ATOM   2428  CB  THR   315     -26.653  32.339 -53.673  1.00 64.84           C  
ATOM   2429  O   THR   315     -26.607  29.451 -52.953  1.00 65.68           O  
ATOM   2430  CG2 THR   315     -27.861  33.125 -53.175  1.00 60.14           C  
ATOM   2431  OG1 THR   315     -25.776  33.227 -54.378  1.00 64.45           O  
ATOM   2432  N   LEU   316     -26.890  30.053 -50.978  1.00 70.24           N  
ATOM   2433  CA  LEU   316     -27.773  28.980 -50.534  1.00 71.33           C  
ATOM   2434  C   LEU   316     -29.236  29.359 -50.741  1.00 71.83           C  
ATOM   2435  CB  LEU   316     -27.522  28.653 -49.060  1.00 68.59           C  
ATOM   2436  O   LEU   316     -29.723  30.321 -50.142  1.00 70.25           O  
ATOM   2437  CG  LEU   316     -27.477  27.169 -48.693  1.00 64.75           C  
ATOM   2438  CD1 LEU   316     -26.064  26.766 -48.284  1.00 61.53           C  
ATOM   2439  CD2 LEU   316     -28.470  26.864 -47.576  1.00 62.78           C  
ATOM   2440  N   LYS   317     -29.840  28.783 -51.759  1.00 68.67           N  
ATOM   2441  CA  LYS   317     -31.290  28.784 -51.931  1.00 69.48           C  
ATOM   2442  C   LYS   317     -31.959  27.806 -50.968  1.00 68.44           C  
ATOM   2443  CB  LYS   317     -31.661  28.435 -53.373  1.00 65.55           C  
ATOM   2444  O   LYS   317     -31.864  26.590 -51.145  1.00 66.45           O  
ATOM   2445  CG  LYS   317     -32.751  29.317 -53.963  1.00 63.32           C  
ATOM   2446  CD  LYS   317     -33.028  28.966 -55.419  1.00 63.95           C  
ATOM   2447  CE  LYS   317     -34.126  29.840 -56.007  1.00 61.02           C  
ATOM   2448  NZ  LYS   317     -34.376  29.524 -57.445  1.00 52.99           N  
ATOM   2449  N   LEU   318     -32.619  28.192 -49.865  1.00 71.03           N  
ATOM   2450  CA  LEU   318     -33.501  27.436 -48.983  1.00 71.03           C  
ATOM   2451  C   LEU   318     -34.941  27.482 -49.484  1.00 69.77           C  
ATOM   2452  CB  LEU   318     -33.428  27.983 -47.555  1.00 67.99           C  
ATOM   2453  O   LEU   318     -35.566  28.545 -49.493  1.00 66.77           O  
ATOM   2454  CG  LEU   318     -32.062  27.910 -46.870  1.00 66.30           C  
ATOM   2455  CD1 LEU   318     -32.088  28.676 -45.552  1.00 66.02           C  
ATOM   2456  CD2 LEU   318     -31.654  26.458 -46.643  1.00 67.43           C  
ATOM   2457  N   ASN   319     -35.304  26.495 -50.257  1.00 68.13           N  
ATOM   2458  CA  ASN   319     -36.718  26.283 -50.548  1.00 68.34           C  
ATOM   2459  C   ASN   319     -37.506  25.945 -49.286  1.00 66.32           C  
ATOM   2460  CB  ASN   319     -36.891  25.178 -51.593  1.00 62.62           C  
ATOM   2461  O   ASN   319     -37.067  25.129 -48.474  1.00 62.25           O  
ATOM   2462  CG  ASN   319     -36.384  25.586 -52.963  1.00 59.90           C  
ATOM   2463  ND2 ASN   319     -36.046  24.601 -53.786  1.00 59.97           N  
ATOM   2464  OD1 ASN   319     -36.298  26.776 -53.277  1.00 60.16           O  
ATOM   2465  N   GLY   320     -38.449  26.737 -48.863  1.00 67.23           N  
ATOM   2466  CA  GLY   320     -39.453  26.433 -47.856  1.00 67.13           C  
ATOM   2467  C   GLY   320     -40.160  25.112 -48.097  1.00 65.24           C  
ATOM   2468  O   GLY   320     -40.202  24.622 -49.227  1.00 60.79           O  
ATOM   2469  N   LEU   321     -40.397  24.290 -47.117  1.00 70.23           N  
ATOM   2470  CA  LEU   321     -40.959  22.946 -47.037  1.00 70.91           C  
ATOM   2471  C   LEU   321     -42.241  22.844 -47.857  1.00 70.67           C  
ATOM   2472  CB  LEU   321     -41.240  22.569 -45.580  1.00 66.00           C  
ATOM   2473  O   LEU   321     -42.645  21.747 -48.250  1.00 68.19           O  
ATOM   2474  CG  LEU   321     -40.029  22.159 -44.741  1.00 63.10           C  
ATOM   2475  CD1 LEU   321     -40.369  22.219 -43.255  1.00 60.77           C  
ATOM   2476  CD2 LEU   321     -39.555  20.763 -45.130  1.00 62.75           C  
ATOM   2477  N   GLN   322     -42.927  23.858 -48.188  1.00 63.71           N  
ATOM   2478  CA  GLN   322     -44.157  23.831 -48.972  1.00 65.01           C  
ATOM   2479  C   GLN   322     -43.869  24.040 -50.456  1.00 63.90           C  
ATOM   2480  CB  GLN   322     -45.135  24.896 -48.472  1.00 59.19           C  
ATOM   2481  O   GLN   322     -43.088  24.921 -50.824  1.00 62.36           O  
ATOM   2482  CG  GLN   322     -45.711  24.604 -47.093  1.00 56.59           C  
ATOM   2483  CD  GLN   322     -46.992  25.367 -46.817  1.00 58.10           C  
ATOM   2484  NE2 GLN   322     -47.668  25.018 -45.728  1.00 52.12           N  
ATOM   2485  OE1 GLN   322     -47.371  26.265 -47.577  1.00 63.63           O  
ATOM   2486  N   PRO   323     -44.332  23.047 -51.330  1.00 63.60           N  
ATOM   2487  CA  PRO   323     -44.407  23.485 -52.726  1.00 64.80           C  
ATOM   2488  C   PRO   323     -44.884  24.929 -52.867  1.00 64.46           C  
ATOM   2489  CB  PRO   323     -45.415  22.514 -53.346  1.00 59.34           C  
ATOM   2490  O   PRO   323     -45.974  25.271 -52.402  1.00 63.42           O  
ATOM   2491  CG  PRO   323     -45.496  21.378 -52.378  1.00 58.05           C  
ATOM   2492  CD  PRO   323     -45.120  21.884 -51.015  1.00 60.21           C  
ATOM   2493  N   GLY   324     -44.097  25.875 -53.416  1.00 61.51           N  
ATOM   2494  CA  GLY   324     -44.385  27.288 -53.603  1.00 62.52           C  
ATOM   2495  C   GLY   324     -43.974  28.142 -52.418  1.00 60.09           C  
ATOM   2496  O   GLY   324     -44.312  29.326 -52.353  1.00 58.40           O  
ATOM   2497  N   GLY   325     -43.337  27.579 -51.437  1.00 68.66           N  
ATOM   2498  CA  GLY   325     -42.844  28.354 -50.310  1.00 69.99           C  
ATOM   2499  C   GLY   325     -41.758  29.342 -50.694  1.00 67.75           C  
ATOM   2500  O   GLY   325     -41.149  29.219 -51.758  1.00 63.29           O  
ATOM   2501  N   PRO   326     -41.808  30.473 -50.024  1.00 67.00           N  
ATOM   2502  CA  PRO   326     -40.810  31.510 -50.296  1.00 66.32           C  
ATOM   2503  C   PRO   326     -39.385  30.963 -50.325  1.00 66.97           C  
ATOM   2504  CB  PRO   326     -40.995  32.490 -49.135  1.00 61.99           C  
ATOM   2505  O   PRO   326     -38.956  30.296 -49.380  1.00 63.28           O  
ATOM   2506  CG  PRO   326     -41.543  31.662 -48.018  1.00 60.71           C  
ATOM   2507  CD  PRO   326     -42.347  30.538 -48.608  1.00 62.27           C  
ATOM   2508  N   VAL   327     -38.763  31.019 -51.418  1.00 69.87           N  
ATOM   2509  CA  VAL   327     -37.339  30.790 -51.634  1.00 70.45           C  
ATOM   2510  C   VAL   327     -36.527  31.865 -50.914  1.00 70.45           C  
ATOM   2511  CB  VAL   327     -36.987  30.775 -53.139  1.00 64.73           C  
ATOM   2512  O   VAL   327     -36.603  33.045 -51.262  1.00 66.69           O  
ATOM   2513  CG1 VAL   327     -35.506  30.463 -53.344  1.00 59.83           C  
ATOM   2514  CG2 VAL   327     -37.858  29.762 -53.879  1.00 58.94           C  
ATOM   2515  N   ARG   328     -36.026  31.440 -49.762  1.00 72.11           N  
ATOM   2516  CA  ARG   328     -35.051  32.360 -49.184  1.00 72.34           C  
ATOM   2517  C   ARG   328     -33.643  32.048 -49.680  1.00 72.08           C  
ATOM   2518  CB  ARG   328     -35.094  32.299 -47.656  1.00 68.48           C  
ATOM   2519  O   ARG   328     -33.187  30.906 -49.593  1.00 69.36           O  
ATOM   2520  CG  ARG   328     -36.166  33.180 -47.034  1.00 65.46           C  
ATOM   2521  CD  ARG   328     -36.015  33.270 -45.522  1.00 65.06           C  
ATOM   2522  NE  ARG   328     -37.048  34.113 -44.926  1.00 57.06           N  
ATOM   2523  NH1 ARG   328     -36.090  34.158 -42.825  1.00 48.28           N  
ATOM   2524  NH2 ARG   328     -38.049  35.281 -43.221  1.00 44.59           N  
ATOM   2525  CZ  ARG   328     -37.060  34.516 -43.659  1.00 62.29           C  
ATOM   2526  N   THR   329     -33.027  32.972 -50.319  1.00 71.72           N  
ATOM   2527  CA  THR   329     -31.642  32.960 -50.777  1.00 72.85           C  
ATOM   2528  C   THR   329     -30.717  33.557 -49.721  1.00 71.45           C  
ATOM   2529  CB  THR   329     -31.484  33.734 -52.099  1.00 68.15           C  
ATOM   2530  O   THR   329     -30.869  34.721 -49.342  1.00 68.10           O  
ATOM   2531  CG2 THR   329     -30.588  32.978 -53.075  1.00 61.23           C  
ATOM   2532  OG1 THR   329     -32.774  33.917 -52.696  1.00 65.62           O  
ATOM   2533  N   VAL   330     -29.906  32.718 -49.037  1.00 74.68           N  
ATOM   2534  CA  VAL   330     -28.824  33.180 -48.175  1.00 74.80           C  
ATOM   2535  C   VAL   330     -27.520  33.238 -48.968  1.00 74.70           C  
ATOM   2536  CB  VAL   330     -28.655  32.270 -46.937  1.00 72.02           C  
ATOM   2537  O   VAL   330     -27.056  32.220 -49.487  1.00 71.98           O  
ATOM   2538  CG1 VAL   330     -27.546  32.796 -46.028  1.00 69.99           C  
ATOM   2539  CG2 VAL   330     -29.972  32.163 -46.172  1.00 68.64           C  
ATOM   2540  N   ARG   331     -27.030  34.455 -49.157  1.00 72.32           N  
ATOM   2541  CA  ARG   331     -25.684  34.690 -49.672  1.00 72.07           C  
ATOM   2542  C   ARG   331     -24.632  34.389 -48.610  1.00 72.88           C  
ATOM   2543  CB  ARG   331     -25.539  36.133 -50.160  1.00 69.59           C  
ATOM   2544  O   ARG   331     -24.577  35.057 -47.576  1.00 70.86           O  
ATOM   2545  CG  ARG   331     -26.292  36.426 -51.448  1.00 67.92           C  
ATOM   2546  CD  ARG   331     -26.090  37.865 -51.904  1.00 67.08           C  
ATOM   2547  NE  ARG   331     -26.774  38.131 -53.166  1.00 56.61           N  
ATOM   2548  NH1 ARG   331     -26.024  40.308 -53.351  1.00 48.65           N  
ATOM   2549  NH2 ARG   331     -27.388  39.420 -54.965  1.00 45.11           N  
ATOM   2550  CZ  ARG   331     -26.727  39.286 -53.825  1.00 62.42           C  
ATOM   2551  N   ILE   332     -23.861  33.432 -48.613  1.00 72.92           N  
ATOM   2552  CA  ILE   332     -22.761  33.082 -47.722  1.00 71.69           C  
ATOM   2553  C   ILE   332     -21.531  33.917 -48.067  1.00 70.97           C  
ATOM   2554  CB  ILE   332     -22.427  31.575 -47.802  1.00 70.08           C  
ATOM   2555  O   ILE   332     -20.859  34.442 -47.175  1.00 68.26           O  
ATOM   2556  CG1 ILE   332     -23.636  30.736 -47.376  1.00 69.15           C  
ATOM   2557  CG2 ILE   332     -21.202  31.247 -46.943  1.00 68.00           C  
ATOM   2558  CD1 ILE   332     -23.404  29.233 -47.452  1.00 66.57           C  
ATOM   2559  N   THR   333     -21.241  34.214 -49.290  1.00 70.15           N  
ATOM   2560  CA  THR   333     -20.107  35.035 -49.701  1.00 69.59           C  
ATOM   2561  C   THR   333     -20.483  35.926 -50.881  1.00 69.51           C  
ATOM   2562  CB  THR   333     -18.895  34.163 -50.078  1.00 66.20           C  
ATOM   2563  O   THR   333     -21.237  35.511 -51.763  1.00 65.87           O  
ATOM   2564  CG2 THR   333     -19.174  32.688 -49.813  1.00 59.13           C  
ATOM   2565  OG1 THR   333     -18.601  34.340 -51.470  1.00 63.00           O  
ATOM   2566  N   THR   334     -20.295  37.207 -50.746  1.00 65.39           N  
ATOM   2567  CA  THR   334     -20.206  38.265 -51.747  1.00 64.07           C  
ATOM   2568  C   THR   334     -18.753  38.674 -51.974  1.00 64.67           C  
ATOM   2569  CB  THR   334     -21.031  39.497 -51.332  1.00 61.42           C  
ATOM   2570  O   THR   334     -18.118  39.246 -51.085  1.00 61.57           O  
ATOM   2571  CG2 THR   334     -22.526  39.206 -51.399  1.00 56.50           C  
ATOM   2572  OG1 THR   334     -20.687  39.865 -49.991  1.00 59.58           O  
ATOM   2573  N   GLN   335     -18.004  38.069 -52.752  1.00 58.87           N  
ATOM   2574  CA  GLN   335     -16.783  38.764 -53.146  1.00 58.90           C  
ATOM   2575  C   GLN   335     -17.101  40.035 -53.929  1.00 59.44           C  
ATOM   2576  CB  GLN   335     -15.886  37.846 -53.978  1.00 54.56           C  
ATOM   2577  O   GLN   335     -18.021  40.051 -54.749  1.00 57.44           O  
ATOM   2578  CG  GLN   335     -15.060  36.874 -53.145  1.00 52.77           C  
ATOM   2579  CD  GLN   335     -13.819  36.388 -53.870  1.00 54.11           C  
ATOM   2580  NE2 GLN   335     -12.973  35.646 -53.164  1.00 43.05           N  
ATOM   2581  OE1 GLN   335     -13.623  36.676 -55.055  1.00 54.02           O  
ATOM   2582  N   PRO   336     -16.560  41.150 -53.359  1.00 57.79           N  
ATOM   2583  CA  PRO   336     -16.482  42.401 -54.116  1.00 56.09           C  
ATOM   2584  C   PRO   336     -16.067  42.186 -55.570  1.00 57.20           C  
ATOM   2585  CB  PRO   336     -15.422  43.206 -53.359  1.00 53.39           C  
ATOM   2586  O   PRO   336     -15.181  41.374 -55.849  1.00 54.51           O  
ATOM   2587  CG  PRO   336     -14.811  42.230 -52.406  1.00 51.24           C  
ATOM   2588  CD  PRO   336     -15.649  40.984 -52.396  1.00 51.36           C  
ATOM   2589  N   SER   337     -17.094  42.369 -56.447  1.00 57.68           N  
ATOM   2590  CA  SER   337     -16.945  42.713 -57.857  1.00 56.98           C  
ATOM   2591  C   SER   337     -15.475  42.792 -58.255  1.00 57.41           C  
ATOM   2592  CB  SER   337     -17.635  44.044 -58.160  1.00 52.94           C  
ATOM   2593  O   SER   337     -14.687  43.482 -57.606  1.00 54.64           O  
ATOM   2594  OG  SER   337     -17.118  45.077 -57.338  1.00 53.59           O  
ATOM   2595  N   GLY   338     -15.005  41.772 -58.919  1.00 55.90           N  
ATOM   2596  CA  GLY   338     -13.879  41.879 -59.832  1.00 55.28           C  
ATOM   2597  C   GLY   338     -12.979  40.658 -59.815  1.00 55.43           C  
ATOM   2598  O   GLY   338     -12.123  40.498 -60.688  1.00 52.74           O  
ATOM   2599  N   ARG   339     -13.219  39.696 -58.938  1.00 52.64           N  
ATOM   2600  CA  ARG   339     -12.252  38.604 -58.990  1.00 51.48           C  
ATOM   2601  C   ARG   339     -12.939  37.280 -59.309  1.00 52.57           C  
ATOM   2602  CB  ARG   339     -11.493  38.494 -57.666  1.00 48.12           C  
ATOM   2603  O   ARG   339     -12.279  36.245 -59.429  1.00 50.41           O  
ATOM   2604  CG  ARG   339     -10.219  39.323 -57.616  1.00 45.99           C  
ATOM   2605  CD  ARG   339      -9.415  39.046 -56.353  1.00 47.94           C  
ATOM   2606  NE  ARG   339      -8.198  39.852 -56.302  1.00 40.66           N  
ATOM   2607  NH1 ARG   339      -7.450  38.967 -54.304  1.00 30.50           N  
ATOM   2608  NH2 ARG   339      -6.221  40.574 -55.382  1.00 25.84           N  
ATOM   2609  CZ  ARG   339      -7.293  39.796 -55.329  1.00 40.41           C  
ATOM   2610  N   CYS   340     -14.278  37.376 -59.775  1.00 59.63           N  
ATOM   2611  CA  CYS   340     -14.919  36.184 -60.320  1.00 59.95           C  
ATOM   2612  C   CYS   340     -14.824  36.161 -61.841  1.00 59.36           C  
ATOM   2613  CB  CYS   340     -16.384  36.120 -59.890  1.00 55.94           C  
ATOM   2614  O   CYS   340     -15.576  35.445 -62.503  1.00 57.31           O  
ATOM   2615  SG  CYS   340     -16.613  35.823 -58.123  1.00 59.11           S  
ATOM   2616  N   THR   341     -14.031  36.974 -62.471  1.00 54.27           N  
ATOM   2617  CA  THR   341     -13.642  36.836 -63.870  1.00 54.06           C  
ATOM   2618  C   THR   341     -12.368  36.006 -63.998  1.00 54.26           C  
ATOM   2619  CB  THR   341     -13.430  38.212 -64.529  1.00 51.98           C  
ATOM   2620  O   THR   341     -11.331  36.360 -63.433  1.00 53.01           O  
ATOM   2621  CG2 THR   341     -14.695  38.682 -65.239  1.00 49.18           C  
ATOM   2622  OG1 THR   341     -13.077  39.168 -63.521  1.00 49.59           O  
ATOM   2623  N   PRO   342     -12.317  34.781 -64.389  1.00 49.90           N  
ATOM   2624  CA  PRO   342     -11.020  34.397 -64.952  1.00 49.45           C  
ATOM   2625  C   PRO   342     -10.382  35.512 -65.778  1.00 50.73           C  
ATOM   2626  CB  PRO   342     -11.360  33.192 -65.832  1.00 49.61           C  
ATOM   2627  O   PRO   342     -11.049  36.124 -66.616  1.00 51.51           O  
ATOM   2628  CG  PRO   342     -12.854  33.137 -65.844  1.00 49.55           C  
ATOM   2629  CD  PRO   342     -13.377  34.176 -64.894  1.00 51.92           C  
ATOM   2630  N   LYS   343      -9.294  36.107 -65.182  1.00 55.19           N  
ATOM   2631  CA  LYS   343      -8.571  36.839 -66.218  1.00 56.58           C  
ATOM   2632  C   LYS   343      -8.317  35.958 -67.438  1.00 54.95           C  
ATOM   2633  CB  LYS   343      -7.246  37.373 -65.672  1.00 53.40           C  
ATOM   2634  O   LYS   343      -8.145  34.744 -67.308  1.00 54.46           O  
ATOM   2635  CG  LYS   343      -7.377  38.670 -64.888  1.00 52.48           C  
ATOM   2636  CD  LYS   343      -6.013  39.253 -64.540  1.00 54.14           C  
ATOM   2637  CE  LYS   343      -6.143  40.589 -63.821  1.00 46.02           C  
ATOM   2638  NZ  LYS   343      -4.808  41.195 -63.533  1.00 42.79           N  
TER    2639      LYS   343
END
