# Supplementary material for: The transformative power of transformers in protein structure prediction
Source: Proc Natl Acad Sci U S A. 2023 Jul 31;120(32):e2303499120. doi: 10.1073/pnas.2303499120 (PMC10410766; doi:10.1073/pnas.2303499120)
Supplement: Supplementary file 2 — Dataset S01 (GZ) [file pnas.2303499120.sd01.gz › SI_Data/predicted_structures/ESMFold/T1181.pdb]

PARENT N/A
ATOM      1  N   ASP     1      -9.301 -20.398  35.924  1.00 34.96           N  
ATOM      2  CA  ASP     1      -8.485 -19.188  35.896  1.00 38.40           C  
ATOM      3  C   ASP     1      -8.607 -18.474  34.551  1.00 36.51           C  
ATOM      4  CB  ASP     1      -7.020 -19.523  36.183  1.00 33.70           C  
ATOM      5  O   ASP     1      -8.499 -19.103  33.497  1.00 37.07           O  
ATOM      6  CG  ASP     1      -6.522 -18.934  37.491  1.00 34.56           C  
ATOM      7  OD1 ASP     1      -7.305 -18.256  38.192  1.00 36.43           O  
ATOM      8  OD2 ASP     1      -5.336 -19.147  37.824  1.00 34.85           O  
ATOM      9  N   SER     2      -9.516 -17.521  34.503  1.00 45.62           N  
ATOM     10  CA  SER     2      -9.790 -16.989  33.173  1.00 45.56           C  
ATOM     11  C   SER     2      -8.584 -17.150  32.253  1.00 46.40           C  
ATOM     12  CB  SER     2     -10.185 -15.514  33.256  1.00 41.21           C  
ATOM     13  O   SER     2      -7.456 -17.312  32.724  1.00 44.58           O  
ATOM     14  OG  SER     2      -9.062 -14.710  33.575  1.00 42.11           O  
ATOM     15  N   TYR     3      -8.551 -17.744  31.087  1.00 43.71           N  
ATOM     16  CA  TYR     3      -7.487 -17.835  30.093  1.00 45.37           C  
ATOM     17  C   TYR     3      -6.442 -16.748  30.312  1.00 43.35           C  
ATOM     18  CB  TYR     3      -8.062 -17.728  28.678  1.00 39.70           C  
ATOM     19  O   TYR     3      -5.239 -17.008  30.227  1.00 42.29           O  
ATOM     20  CG  TYR     3      -7.105 -18.171  27.598  1.00 36.74           C  
ATOM     21  CD1 TYR     3      -6.279 -17.253  26.954  1.00 30.20           C  
ATOM     22  CD2 TYR     3      -7.025 -19.507  27.220  1.00 34.58           C  
ATOM     23  CE1 TYR     3      -5.396 -17.656  25.957  1.00 34.06           C  
ATOM     24  CE2 TYR     3      -6.146 -19.921  26.225  1.00 37.73           C  
ATOM     25  OH  TYR     3      -4.465 -19.395  24.614  1.00 30.08           O  
ATOM     26  CZ  TYR     3      -5.337 -18.990  25.600  1.00 28.54           C  
ATOM     27  N   GLN     4      -6.733 -15.443  30.716  1.00 43.52           N  
ATOM     28  CA  GLN     4      -5.867 -14.316  31.048  1.00 46.85           C  
ATOM     29  C   GLN     4      -5.077 -14.587  32.325  1.00 43.07           C  
ATOM     30  CB  GLN     4      -6.687 -13.034  31.198  1.00 40.96           C  
ATOM     31  O   GLN     4      -3.874 -14.328  32.384  1.00 42.88           O  
ATOM     32  CG  GLN     4      -6.770 -12.204  29.925  1.00 38.51           C  
ATOM     33  CD  GLN     4      -7.550 -10.916  30.113  1.00 44.19           C  
ATOM     34  NE2 GLN     4      -7.490 -10.036  29.120  1.00 37.68           N  
ATOM     35  OE1 GLN     4      -8.203 -10.716  31.142  1.00 50.53           O  
ATOM     36  N   GLN     5      -5.667 -15.202  33.364  1.00 49.68           N  
ATOM     37  CA  GLN     5      -4.974 -15.461  34.621  1.00 50.46           C  
ATOM     38  C   GLN     5      -3.968 -16.599  34.470  1.00 49.41           C  
ATOM     39  CB  GLN     5      -5.975 -15.790  35.730  1.00 47.19           C  
ATOM     40  O   GLN     5      -2.863 -16.534  35.015  1.00 48.61           O  
ATOM     41  CG  GLN     5      -6.528 -14.563  36.442  1.00 45.45           C  
ATOM     42  CD  GLN     5      -7.452 -14.918  37.592  1.00 48.27           C  
ATOM     43  NE2 GLN     5      -7.767 -13.933  38.426  1.00 40.84           N  
ATOM     44  OE1 GLN     5      -7.880 -16.069  37.729  1.00 52.91           O  
ATOM     45  N   ARG     6      -4.301 -17.643  33.629  1.00 48.57           N  
ATOM     46  CA  ARG     6      -3.369 -18.732  33.353  1.00 48.86           C  
ATOM     47  C   ARG     6      -2.173 -18.237  32.547  1.00 48.52           C  
ATOM     48  CB  ARG     6      -4.073 -19.866  32.604  1.00 45.64           C  
ATOM     49  O   ARG     6      -1.030 -18.594  32.840  1.00 47.58           O  
ATOM     50  CG  ARG     6      -4.526 -21.007  33.501  1.00 43.18           C  
ATOM     51  CD  ARG     6      -5.147 -22.142  32.698  1.00 45.80           C  
ATOM     52  NE  ARG     6      -6.528 -22.393  33.099  1.00 39.16           N  
ATOM     53  NH1 ARG     6      -6.846 -24.162  31.647  1.00 29.70           N  
ATOM     54  NH2 ARG     6      -8.546 -23.487  33.029  1.00 24.84           N  
ATOM     55  CZ  ARG     6      -7.304 -23.347  32.591  1.00 36.50           C  
ATOM     56  N   ASN     7      -2.484 -17.400  31.500  1.00 43.90           N  
ATOM     57  CA  ASN     7      -1.391 -16.832  30.717  1.00 45.17           C  
ATOM     58  C   ASN     7      -0.497 -15.937  31.571  1.00 44.15           C  
ATOM     59  CB  ASN     7      -1.937 -16.051  29.520  1.00 40.33           C  
ATOM     60  O   ASN     7       0.729 -15.988  31.457  1.00 43.29           O  
ATOM     61  CG  ASN     7      -1.987 -16.882  28.254  1.00 37.76           C  
ATOM     62  ND2 ASN     7      -2.617 -16.345  27.216  1.00 35.87           N  
ATOM     63  OD1 ASN     7      -1.465 -17.999  28.209  1.00 40.62           O  
ATOM     64  N   THR     8      -1.116 -15.113  32.535  1.00 59.30           N  
ATOM     65  CA  THR     8      -0.352 -14.264  33.443  1.00 59.45           C  
ATOM     66  C   THR     8       0.447 -15.109  34.430  1.00 59.68           C  
ATOM     67  CB  THR     8      -1.274 -13.301  34.215  1.00 56.12           C  
ATOM     68  O   THR     8       1.622 -14.835  34.681  1.00 58.78           O  
ATOM     69  CG2 THR     8      -0.472 -12.189  34.883  1.00 49.24           C  
ATOM     70  OG1 THR     8      -2.214 -12.717  33.305  1.00 51.44           O  
ATOM     71  N   ARG     9      -0.136 -16.158  34.997  1.00 63.37           N  
ATOM     72  CA  ARG     9       0.606 -17.047  35.886  1.00 63.32           C  
ATOM     73  C   ARG     9       1.728 -17.759  35.137  1.00 63.65           C  
ATOM     74  CB  ARG     9      -0.332 -18.074  36.524  1.00 61.02           C  
ATOM     75  O   ARG     9       2.842 -17.882  35.650  1.00 62.61           O  
ATOM     76  CG  ARG     9       0.281 -18.823  37.697  1.00 58.86           C  
ATOM     77  CD  ARG     9      -0.726 -19.751  38.362  1.00 58.51           C  
ATOM     78  NE  ARG     9      -0.139 -20.459  39.496  1.00 50.35           N  
ATOM     79  NH1 ARG     9      -2.038 -21.682  39.981  1.00 42.00           N  
ATOM     80  NH2 ARG     9      -0.146 -21.943  41.249  1.00 37.83           N  
ATOM     81  CZ  ARG     9      -0.776 -21.360  40.239  1.00 54.99           C  
ATOM     82  N   GLU    10       1.376 -18.264  33.824  1.00 62.18           N  
ATOM     83  CA  GLU    10       2.403 -18.937  33.034  1.00 62.43           C  
ATOM     84  C   GLU    10       3.503 -17.965  32.616  1.00 62.17           C  
ATOM     85  CB  GLU    10       1.784 -19.595  31.798  1.00 59.53           C  
ATOM     86  O   GLU    10       4.686 -18.308  32.650  1.00 61.70           O  
ATOM     87  CG  GLU    10       2.616 -20.734  31.226  1.00 56.56           C  
ATOM     88  CD  GLU    10       2.917 -21.825  32.241  1.00 56.84           C  
ATOM     89  OE1 GLU    10       2.391 -21.761  33.375  1.00 58.35           O  
ATOM     90  OE2 GLU    10       3.686 -22.751  31.900  1.00 53.87           O  
ATOM     91  N   LEU    11       3.152 -16.760  32.266  1.00 62.38           N  
ATOM     92  CA  LEU    11       4.148 -15.729  31.996  1.00 63.53           C  
ATOM     93  C   LEU    11       4.996 -15.455  33.233  1.00 62.16           C  
ATOM     94  CB  LEU    11       3.469 -14.437  31.532  1.00 60.29           C  
ATOM     95  O   LEU    11       6.221 -15.343  33.139  1.00 61.82           O  
ATOM     96  CG  LEU    11       3.737 -14.012  30.087  1.00 57.26           C  
ATOM     97  CD1 LEU    11       2.429 -13.650  29.391  1.00 51.30           C  
ATOM     98  CD2 LEU    11       4.712 -12.840  30.046  1.00 52.14           C  
ATOM     99  N   TRP    12       4.414 -15.376  34.393  1.00 60.04           N  
ATOM    100  CA  TRP    12       5.133 -15.152  35.644  1.00 63.12           C  
ATOM    101  C   TRP    12       5.973 -16.369  36.014  1.00 60.60           C  
ATOM    102  CB  TRP    12       4.154 -14.828  36.776  1.00 58.26           C  
ATOM    103  O   TRP    12       7.126 -16.232  36.430  1.00 58.82           O  
ATOM    104  CG  TRP    12       3.795 -13.375  36.873  1.00 55.37           C  
ATOM    105  CD1 TRP    12       2.635 -12.784  36.455  1.00 48.82           C  
ATOM    106  CD2 TRP    12       4.604 -12.330  37.420  1.00 50.41           C  
ATOM    107  CE2 TRP    12       3.871 -11.128  37.301  1.00 50.27           C  
ATOM    108  CE3 TRP    12       5.879 -12.293  38.001  1.00 61.09           C  
ATOM    109  NE1 TRP    12       2.675 -11.433  36.710  1.00 60.71           N  
ATOM    110  CH2 TRP    12       5.621  -9.893  38.307  1.00 57.40           C  
ATOM    111  CZ2 TRP    12       4.372  -9.901  37.743  1.00 62.33           C  
ATOM    112  CZ3 TRP    12       6.376 -11.070  38.439  1.00 53.65           C  
ATOM    113  N   ARG    13       5.425 -17.534  35.868  1.00 66.61           N  
ATOM    114  CA  ARG    13       6.203 -18.744  36.110  1.00 66.95           C  
ATOM    115  C   ARG    13       7.481 -18.750  35.278  1.00 66.55           C  
ATOM    116  CB  ARG    13       5.370 -19.990  35.799  1.00 64.05           C  
ATOM    117  O   ARG    13       8.560 -19.053  35.790  1.00 65.45           O  
ATOM    118  CG  ARG    13       5.901 -21.262  36.441  1.00 61.41           C  
ATOM    119  CD  ARG    13       5.084 -22.481  36.037  1.00 60.82           C  
ATOM    120  NE  ARG    13       3.931 -22.672  36.912  1.00 52.50           N  
ATOM    121  NH1 ARG    13       2.943 -24.297  35.601  1.00 42.66           N  
ATOM    122  NH2 ARG    13       1.940 -23.622  37.549  1.00 38.20           N  
ATOM    123  CZ  ARG    13       2.941 -23.530  36.685  1.00 56.32           C  
ATOM    124  N   ARG    14       7.340 -18.379  33.955  1.00 63.31           N  
ATOM    125  CA  ARG    14       8.506 -18.343  33.078  1.00 63.39           C  
ATOM    126  C   ARG    14       9.470 -17.237  33.494  1.00 62.57           C  
ATOM    127  CB  ARG    14       8.078 -18.144  31.622  1.00 60.81           C  
ATOM    128  O   ARG    14      10.680 -17.459  33.572  1.00 62.11           O  
ATOM    129  CG  ARG    14       7.592 -19.415  30.944  1.00 58.21           C  
ATOM    130  CD  ARG    14       7.251 -19.178  29.479  1.00 58.29           C  
ATOM    131  NE  ARG    14       6.787 -20.400  28.829  1.00 49.56           N  
ATOM    132  NH1 ARG    14       6.551 -19.444  26.739  1.00 41.79           N  
ATOM    133  NH2 ARG    14       6.054 -21.659  27.054  1.00 38.10           N  
ATOM    134  CZ  ARG    14       6.465 -20.498  27.542  1.00 51.84           C  
ATOM    135  N   SER    15       8.938 -16.004  33.726  1.00 64.73           N  
ATOM    136  CA  SER    15       9.768 -14.877  34.136  1.00 64.74           C  
ATOM    137  C   SER    15      10.476 -15.163  35.457  1.00 64.55           C  
ATOM    138  CB  SER    15       8.924 -13.608  34.265  1.00 62.74           C  
ATOM    139  O   SER    15      11.661 -14.859  35.610  1.00 63.70           O  
ATOM    140  OG  SER    15       8.558 -13.116  32.987  1.00 60.35           O  
ATOM    141  N   LEU    16       9.842 -15.753  36.417  1.00 66.01           N  
ATOM    142  CA  LEU    16      10.403 -16.118  37.714  1.00 65.80           C  
ATOM    143  C   LEU    16      11.406 -17.258  37.572  1.00 66.60           C  
ATOM    144  CB  LEU    16       9.290 -16.520  38.685  1.00 63.78           C  
ATOM    145  O   LEU    16      12.478 -17.226  38.179  1.00 65.15           O  
ATOM    146  CG  LEU    16       8.415 -15.386  39.221  1.00 61.74           C  
ATOM    147  CD1 LEU    16       7.190 -15.952  39.932  1.00 58.12           C  
ATOM    148  CD2 LEU    16       9.216 -14.489  40.159  1.00 59.49           C  
ATOM    149  N   ALA    17      11.202 -18.319  36.718  1.00 66.00           N  
ATOM    150  CA  ALA    17      12.160 -19.393  36.468  1.00 65.81           C  
ATOM    151  C   ALA    17      13.434 -18.853  35.824  1.00 65.75           C  
ATOM    152  CB  ALA    17      11.534 -20.468  35.582  1.00 62.96           C  
ATOM    153  O   ALA    17      14.541 -19.244  36.201  1.00 64.92           O  
ATOM    154  N   GLU    18      13.161 -17.906  34.870  1.00 60.58           N  
ATOM    155  CA  GLU    18      14.319 -17.263  34.255  1.00 60.96           C  
ATOM    156  C   GLU    18      15.133 -16.488  35.288  1.00 59.44           C  
ATOM    157  CB  GLU    18      13.878 -16.329  33.125  1.00 58.16           C  
ATOM    158  O   GLU    18      16.348 -16.340  35.143  1.00 59.05           O  
ATOM    159  CG  GLU    18      13.491 -17.054  31.844  1.00 55.46           C  
ATOM    160  CD  GLU    18      13.029 -16.116  30.740  1.00 56.44           C  
ATOM    161  OE1 GLU    18      12.990 -14.886  30.966  1.00 57.85           O  
ATOM    162  OE2 GLU    18      12.703 -16.617  29.640  1.00 53.91           O  
ATOM    163  N   ALA    19      14.533 -15.955  36.341  1.00 61.33           N  
ATOM    164  CA  ALA    19      15.203 -15.205  37.401  1.00 61.25           C  
ATOM    165  C   ALA    19      15.647 -16.131  38.531  1.00 61.08           C  
ATOM    166  CB  ALA    19      14.283 -14.113  37.943  1.00 59.34           C  
ATOM    167  O   ALA    19      16.203 -15.675  39.533  1.00 60.23           O  
ATOM    168  N   GLY    20      15.547 -17.530  38.338  1.00 62.54           N  
ATOM    169  CA  GLY    20      15.946 -18.507  39.339  1.00 62.18           C  
ATOM    170  C   GLY    20      14.955 -18.628  40.481  1.00 62.96           C  
ATOM    171  O   GLY    20      15.274 -19.194  41.529  1.00 62.89           O  
ATOM    172  N   LEU    21      13.763 -18.036  40.351  1.00 74.40           N  
ATOM    173  CA  LEU    21      12.742 -18.159  41.385  1.00 74.59           C  
ATOM    174  C   LEU    21      11.690 -19.191  40.990  1.00 74.96           C  
ATOM    175  CB  LEU    21      12.074 -16.806  41.643  1.00 72.48           C  
ATOM    176  O   LEU    21      11.539 -19.508  39.808  1.00 72.42           O  
ATOM    177  CG  LEU    21      12.987 -15.683  42.137  1.00 69.94           C  
ATOM    178  CD1 LEU    21      12.257 -14.345  42.083  1.00 66.75           C  
ATOM    179  CD2 LEU    21      13.477 -15.974  43.551  1.00 67.71           C  
ATOM    180  N   THR    22      11.158 -19.897  41.908  1.00 76.56           N  
ATOM    181  CA  THR    22      10.118 -20.904  41.723  1.00 77.35           C  
ATOM    182  C   THR    22       8.775 -20.395  42.239  1.00 77.50           C  
ATOM    183  CB  THR    22      10.481 -22.219  42.438  1.00 74.48           C  
ATOM    184  O   THR    22       8.649 -20.041  43.413  1.00 76.66           O  
ATOM    185  CG2 THR    22       9.438 -23.298  42.165  1.00 68.67           C  
ATOM    186  OG1 THR    22      11.757 -22.674  41.970  1.00 73.77           O  
ATOM    187  N   LEU    23       7.816 -20.216  41.345  1.00 79.73           N  
ATOM    188  CA  LEU    23       6.441 -20.000  41.782  1.00 80.85           C  
ATOM    189  C   LEU    23       5.862 -21.268  42.401  1.00 80.86           C  
ATOM    190  CB  LEU    23       5.570 -19.548  40.608  1.00 78.33           C  
ATOM    191  O   LEU    23       5.713 -22.284  41.719  1.00 79.13           O  
ATOM    192  CG  LEU    23       4.150 -19.095  40.952  1.00 75.15           C  
ATOM    193  CD1 LEU    23       4.188 -17.818  41.784  1.00 71.29           C  
ATOM    194  CD2 LEU    23       3.332 -18.888  39.682  1.00 72.70           C  
ATOM    195  N   VAL    24       5.685 -21.364  43.674  1.00 82.86           N  
ATOM    196  CA  VAL    24       5.212 -22.556  44.370  1.00 83.17           C  
ATOM    197  C   VAL    24       3.792 -22.890  43.919  1.00 82.44           C  
ATOM    198  CB  VAL    24       5.255 -22.373  45.904  1.00 80.98           C  
ATOM    199  O   VAL    24       3.078 -22.025  43.405  1.00 80.04           O  
ATOM    200  CG1 VAL    24       6.693 -22.187  46.385  1.00 72.01           C  
ATOM    201  CG2 VAL    24       4.391 -21.185  46.323  1.00 71.24           C  
ATOM    202  N   ASP    25       3.445 -24.291  43.950  1.00 78.39           N  
ATOM    203  CA  ASP    25       2.067 -24.723  43.739  1.00 79.46           C  
ATOM    204  C   ASP    25       1.146 -24.170  44.824  1.00 78.48           C  
ATOM    205  CB  ASP    25       1.982 -26.250  43.704  1.00 75.24           C  
ATOM    206  O   ASP    25       1.463 -24.248  46.013  1.00 76.48           O  
ATOM    207  CG  ASP    25       2.612 -26.851  42.460  1.00 69.67           C  
ATOM    208  OD1 ASP    25       2.642 -26.179  41.406  1.00 70.12           O  
ATOM    209  OD2 ASP    25       3.079 -28.008  42.533  1.00 75.34           O  
ATOM    210  N   GLY    26       0.007 -23.437  44.376  1.00 79.00           N  
ATOM    211  CA  GLY    26      -0.963 -22.769  45.229  1.00 78.91           C  
ATOM    212  C   GLY    26      -0.873 -21.256  45.164  1.00 78.29           C  
ATOM    213  O   GLY    26      -0.279 -20.703  44.236  1.00 75.46           O  
ATOM    214  N   SER    27      -1.504 -20.492  45.932  1.00 81.07           N  
ATOM    215  CA  SER    27      -1.605 -19.045  46.099  1.00 82.61           C  
ATOM    216  C   SER    27      -2.048 -18.682  47.512  1.00 82.77           C  
ATOM    217  CB  SER    27      -2.582 -18.455  45.081  1.00 80.25           C  
ATOM    218  O   SER    27      -2.298 -19.564  48.336  1.00 81.83           O  
ATOM    219  OG  SER    27      -3.902 -18.911  45.328  1.00 78.45           O  
ATOM    220  N   PHE    28      -2.065 -17.444  47.797  1.00 84.86           N  
ATOM    221  CA  PHE    28      -2.591 -17.003  49.083  1.00 86.45           C  
ATOM    222  C   PHE    28      -4.051 -17.412  49.240  1.00 85.55           C  
ATOM    223  CB  PHE    28      -2.453 -15.484  49.229  1.00 85.22           C  
ATOM    224  O   PHE    28      -4.505 -17.698  50.350  1.00 84.06           O  
ATOM    225  CG  PHE    28      -1.067 -15.034  49.606  1.00 85.55           C  
ATOM    226  CD1 PHE    28      -0.668 -15.006  50.936  1.00 83.96           C  
ATOM    227  CD2 PHE    28      -0.164 -14.639  48.628  1.00 84.87           C  
ATOM    228  CE1 PHE    28       0.614 -14.590  51.287  1.00 86.92           C  
ATOM    229  CE2 PHE    28       1.119 -14.222  48.971  1.00 86.78           C  
ATOM    230  CZ  PHE    28       1.506 -14.197  50.301  1.00 86.25           C  
ATOM    231  N   GLU    29      -4.743 -17.556  48.064  1.00 84.23           N  
ATOM    232  CA  GLU    29      -6.171 -17.862  48.070  1.00 84.55           C  
ATOM    233  C   GLU    29      -6.412 -19.364  48.191  1.00 83.50           C  
ATOM    234  CB  GLU    29      -6.843 -17.321  46.806  1.00 83.20           C  
ATOM    235  O   GLU    29      -7.411 -19.793  48.774  1.00 81.56           O  
ATOM    236  CG  GLU    29      -6.984 -15.806  46.785  1.00 82.07           C  
ATOM    237  CD  GLU    29      -5.711 -15.090  46.362  1.00 82.04           C  
ATOM    238  OE1 GLU    29      -4.713 -15.771  46.034  1.00 82.85           O  
ATOM    239  OE2 GLU    29      -5.711 -13.839  46.360  1.00 83.86           O  
ATOM    240  N   GLU    30      -5.367 -20.120  47.742  1.00 82.86           N  
ATOM    241  CA  GLU    30      -5.547 -21.568  47.707  1.00 83.47           C  
ATOM    242  C   GLU    30      -4.768 -22.248  48.830  1.00 82.44           C  
ATOM    243  CB  GLU    30      -5.115 -22.131  46.351  1.00 80.30           C  
ATOM    244  O   GLU    30      -5.088 -23.372  49.222  1.00 80.82           O  
ATOM    245  CG  GLU    30      -6.013 -21.712  45.196  1.00 73.55           C  
ATOM    246  CD  GLU    30      -5.456 -22.093  43.834  1.00 71.80           C  
ATOM    247  OE1 GLU    30      -4.295 -22.556  43.761  1.00 71.98           O  
ATOM    248  OE2 GLU    30      -6.186 -21.926  42.831  1.00 68.63           O  
ATOM    249  N   GLY    31      -3.949 -21.537  49.474  1.00 82.81           N  
ATOM    250  CA  GLY    31      -2.959 -22.108  50.374  1.00 84.61           C  
ATOM    251  C   GLY    31      -1.705 -22.578  49.661  1.00 83.02           C  
ATOM    252  O   GLY    31      -1.762 -22.991  48.501  1.00 81.04           O  
ATOM    253  N   ALA    32      -0.612 -22.329  50.303  1.00 86.07           N  
ATOM    254  CA  ALA    32       0.678 -22.719  49.741  1.00 86.92           C  
ATOM    255  C   ALA    32       1.731 -22.867  50.836  1.00 86.19           C  
ATOM    256  CB  ALA    32       1.136 -21.700  48.701  1.00 84.62           C  
ATOM    257  O   ALA    32       1.540 -22.391  51.957  1.00 84.48           O  
ATOM    258  N   THR    33       2.753 -23.591  50.575  1.00 85.03           N  
ATOM    259  CA  THR    33       3.884 -23.719  51.487  1.00 86.81           C  
ATOM    260  C   THR    33       5.187 -23.335  50.791  1.00 84.04           C  
ATOM    261  CB  THR    33       3.997 -25.152  52.040  1.00 82.01           C  
ATOM    262  O   THR    33       5.485 -23.832  49.704  1.00 81.82           O  
ATOM    263  CG2 THR    33       5.167 -25.276  53.010  1.00 71.82           C  
ATOM    264  OG1 THR    33       2.784 -25.490  52.724  1.00 78.58           O  
ATOM    265  N   VAL    34       5.881 -22.444  51.308  1.00 85.57           N  
ATOM    266  CA  VAL    34       7.211 -22.051  50.856  1.00 86.66           C  
ATOM    267  C   VAL    34       8.272 -22.843  51.617  1.00 85.24           C  
ATOM    268  CB  VAL    34       7.447 -20.534  51.036  1.00 82.61           C  
ATOM    269  O   VAL    34       8.300 -22.829  52.850  1.00 82.49           O  
ATOM    270  CG1 VAL    34       8.821 -20.134  50.501  1.00 67.67           C  
ATOM    271  CG2 VAL    34       6.346 -19.737  50.339  1.00 67.27           C  
ATOM    272  N   THR    35       9.156 -23.558  50.956  1.00 83.37           N  
ATOM    273  CA  THR    35      10.199 -24.367  51.577  1.00 84.11           C  
ATOM    274  C   THR    35      11.583 -23.849  51.199  1.00 80.28           C  
ATOM    275  CB  THR    35      10.073 -25.847  51.171  1.00 79.43           C  
ATOM    276  O   THR    35      12.590 -24.280  51.766  1.00 77.14           O  
ATOM    277  CG2 THR    35       8.750 -26.438  51.646  1.00 69.18           C  
ATOM    278  OG1 THR    35      10.145 -25.952  49.744  1.00 73.82           O  
ATOM    279  N   SER    36      11.691 -22.926  50.308  1.00 81.47           N  
ATOM    280  CA  SER    36      12.948 -22.354  49.838  1.00 81.68           C  
ATOM    281  C   SER    36      12.870 -20.833  49.760  1.00 80.01           C  
ATOM    282  CB  SER    36      13.318 -22.924  48.468  1.00 79.14           C  
ATOM    283  O   SER    36      11.796 -20.273  49.527  1.00 78.30           O  
ATOM    284  OG  SER    36      14.380 -22.188  47.886  1.00 75.81           O  
ATOM    285  N   LYS    37      14.006 -20.117  50.014  1.00 69.51           N  
ATOM    286  CA  LYS    37      14.087 -18.667  49.861  1.00 69.51           C  
ATOM    287  C   LYS    37      13.799 -18.249  48.422  1.00 67.66           C  
ATOM    288  CB  LYS    37      15.464 -18.158  50.289  1.00 65.27           C  
ATOM    289  O   LYS    37      13.528 -17.077  48.152  1.00 65.45           O  
ATOM    290  CG  LYS    37      15.709 -18.223  51.789  1.00 61.50           C  
ATOM    291  CD  LYS    37      17.010 -17.529  52.174  1.00 60.76           C  
ATOM    292  CE  LYS    37      17.231 -17.549  53.680  1.00 58.57           C  
ATOM    293  NZ  LYS    37      18.516 -16.890  54.060  1.00 51.39           N  
ATOM    294  N   LEU    38      13.889 -19.322  47.515  1.00 73.12           N  
ATOM    295  CA  LEU    38      13.676 -19.025  46.103  1.00 74.38           C  
ATOM    296  C   LEU    38      12.223 -19.268  45.710  1.00 73.95           C  
ATOM    297  CB  LEU    38      14.602 -19.876  45.231  1.00 69.95           C  
ATOM    298  O   LEU    38      11.846 -19.067  44.553  1.00 71.95           O  
ATOM    299  CG  LEU    38      16.104 -19.676  45.440  1.00 65.93           C  
ATOM    300  CD1 LEU    38      16.894 -20.643  44.564  1.00 62.70           C  
ATOM    301  CD2 LEU    38      16.498 -18.234  45.143  1.00 64.98           C  
ATOM    302  N   ASP    39      11.432 -19.639  46.586  1.00 79.73           N  
ATOM    303  CA  ASP    39      10.014 -19.865  46.326  1.00 80.33           C  
ATOM    304  C   ASP    39       9.216 -18.572  46.471  1.00 79.31           C  
ATOM    305  CB  ASP    39       9.460 -20.935  47.270  1.00 78.05           C  
ATOM    306  O   ASP    39       9.467 -17.780  47.382  1.00 76.99           O  
ATOM    307  CG  ASP    39       9.963 -22.330  46.946  1.00 76.54           C  
ATOM    308  OD1 ASP    39      10.541 -22.533  45.856  1.00 79.54           O  
ATOM    309  OD2 ASP    39       9.778 -23.236  47.787  1.00 80.09           O  
ATOM    310  N   VAL    40       8.349 -18.333  45.462  1.00 82.71           N  
ATOM    311  CA  VAL    40       7.447 -17.189  45.536  1.00 83.01           C  
ATOM    312  C   VAL    40       5.998 -17.671  45.513  1.00 82.97           C  
ATOM    313  CB  VAL    40       7.696 -16.195  44.380  1.00 80.62           C  
ATOM    314  O   VAL    40       5.692 -18.712  44.927  1.00 81.10           O  
ATOM    315  CG1 VAL    40       9.061 -15.525  44.528  1.00 70.15           C  
ATOM    316  CG2 VAL    40       7.590 -16.906  43.032  1.00 69.78           C  
ATOM    317  N   VAL    41       5.075 -17.033  46.236  1.00 82.85           N  
ATOM    318  CA  VAL    41       3.656 -17.362  46.309  1.00 82.92           C  
ATOM    319  C   VAL    41       2.840 -16.295  45.582  1.00 82.12           C  
ATOM    320  CB  VAL    41       3.177 -17.494  47.772  1.00 81.29           C  
ATOM    321  O   VAL    41       3.106 -15.099  45.722  1.00 80.03           O  
ATOM    322  CG1 VAL    41       1.678 -17.781  47.826  1.00 76.29           C  
ATOM    323  CG2 VAL    41       3.961 -18.590  48.492  1.00 75.84           C  
ATOM    324  N   TRP    42       1.924 -16.687  44.825  1.00 80.07           N  
ATOM    325  CA  TRP    42       1.033 -15.800  44.084  1.00 81.61           C  
ATOM    326  C   TRP    42      -0.062 -15.248  44.991  1.00 80.87           C  
ATOM    327  CB  TRP    42       0.407 -16.536  42.897  1.00 77.66           C  
ATOM    328  O   TRP    42      -0.677 -15.993  45.757  1.00 78.72           O  
ATOM    329  CG  TRP    42      -0.374 -15.649  41.974  1.00 69.02           C  
ATOM    330  CD1 TRP    42      -1.734 -15.576  41.856  1.00 61.56           C  
ATOM    331  CD2 TRP    42       0.161 -14.711  41.035  1.00 64.12           C  
ATOM    332  CE2 TRP    42      -0.934 -14.103  40.382  1.00 61.59           C  
ATOM    333  CE3 TRP    42       1.461 -14.324  40.683  1.00 72.26           C  
ATOM    334  NE1 TRP    42      -2.077 -14.648  40.900  1.00 72.56           N  
ATOM    335  CH2 TRP    42       0.515 -12.769  39.070  1.00 65.72           C  
ATOM    336  CZ2 TRP    42      -0.767 -13.128  39.395  1.00 70.20           C  
ATOM    337  CZ3 TRP    42       1.625 -13.354  39.701  1.00 64.22           C  
ATOM    338  N   HIS    43      -0.216 -13.920  44.934  1.00 81.15           N  
ATOM    339  CA  HIS    43      -1.438 -13.292  45.423  1.00 81.66           C  
ATOM    340  C   HIS    43      -2.394 -12.981  44.277  1.00 80.98           C  
ATOM    341  CB  HIS    43      -1.111 -12.013  46.196  1.00 79.73           C  
ATOM    342  O   HIS    43      -2.204 -12.001  43.552  1.00 79.06           O  
ATOM    343  CG  HIS    43      -2.295 -11.405  46.878  1.00 77.35           C  
ATOM    344  CD2 HIS    43      -2.380 -10.608  47.969  1.00 75.18           C  
ATOM    345  ND1 HIS    43      -3.587 -11.601  46.441  1.00 75.00           N  
ATOM    346  CE1 HIS    43      -4.418 -10.947  47.236  1.00 75.37           C  
ATOM    347  NE2 HIS    43      -3.711 -10.337  48.171  1.00 74.21           N  
ATOM    348  N   VAL    44      -3.412 -13.854  43.925  1.00 75.98           N  
ATOM    349  CA  VAL    44      -4.272 -13.797  42.748  1.00 75.98           C  
ATOM    350  C   VAL    44      -5.020 -12.465  42.717  1.00 75.28           C  
ATOM    351  CB  VAL    44      -5.275 -14.972  42.720  1.00 73.74           C  
ATOM    352  O   VAL    44      -5.053 -11.789  41.686  1.00 73.55           O  
ATOM    353  CG1 VAL    44      -6.232 -14.838  41.537  1.00 68.63           C  
ATOM    354  CG2 VAL    44      -4.533 -16.305  42.663  1.00 68.07           C  
ATOM    355  N   ALA    45      -5.511 -12.021  44.013  1.00 73.19           N  
ATOM    356  CA  ALA    45      -6.338 -10.820  44.085  1.00 72.79           C  
ATOM    357  C   ALA    45      -5.531  -9.575  43.727  1.00 71.59           C  
ATOM    358  CB  ALA    45      -6.944 -10.674  45.479  1.00 70.54           C  
ATOM    359  O   ALA    45      -6.042  -8.663  43.073  1.00 69.87           O  
ATOM    360  N   ALA    46      -4.266  -9.441  44.114  1.00 73.51           N  
ATOM    361  CA  ALA    46      -3.439  -8.263  43.860  1.00 72.40           C  
ATOM    362  C   ALA    46      -2.694  -8.391  42.535  1.00 71.41           C  
ATOM    363  CB  ALA    46      -2.451  -8.050  45.004  1.00 70.62           C  
ATOM    364  O   ALA    46      -2.150  -7.409  42.024  1.00 68.65           O  
ATOM    365  N   GLY    47      -2.582  -9.564  41.794  1.00 66.55           N  
ATOM    366  CA  GLY    47      -1.766  -9.821  40.618  1.00 65.16           C  
ATOM    367  C   GLY    47      -0.277  -9.796  40.907  1.00 65.67           C  
ATOM    368  O   GLY    47       0.522  -9.427  40.044  1.00 63.86           O  
ATOM    369  N   GLN    48       0.151 -10.057  42.161  1.00 73.26           N  
ATOM    370  CA  GLN    48       1.548  -9.875  42.540  1.00 73.58           C  
ATOM    371  C   GLN    48       2.102 -11.126  43.215  1.00 73.76           C  
ATOM    372  CB  GLN    48       1.701  -8.667  43.465  1.00 71.15           C  
ATOM    373  O   GLN    48       1.349 -11.908  43.799  1.00 71.73           O  
ATOM    374  CG  GLN    48       1.444  -7.331  42.780  1.00 66.62           C  
ATOM    375  CD  GLN    48       1.457  -6.163  43.748  1.00 64.40           C  
ATOM    376  NE2 GLN    48       1.811  -4.984  43.249  1.00 54.65           N  
ATOM    377  OE1 GLN    48       1.150  -6.319  44.934  1.00 61.59           O  
ATOM    378  N   CYS    49       3.513 -11.341  43.093  1.00 77.66           N  
ATOM    379  CA  CYS    49       4.197 -12.447  43.752  1.00 78.52           C  
ATOM    380  C   CYS    49       4.945 -11.966  44.990  1.00 78.41           C  
ATOM    381  CB  CYS    49       5.171 -13.126  42.789  1.00 75.78           C  
ATOM    382  O   CYS    49       5.394 -10.820  45.042  1.00 76.67           O  
ATOM    383  SG  CYS    49       4.361 -14.006  41.436  1.00 74.41           S  
ATOM    384  N   TYR    50       4.957 -12.780  46.019  1.00 80.33           N  
ATOM    385  CA  TYR    50       5.642 -12.448  47.263  1.00 81.10           C  
ATOM    386  C   TYR    50       6.604 -13.559  47.668  1.00 80.72           C  
ATOM    387  CB  TYR    50       4.629 -12.200  48.385  1.00 79.41           C  
ATOM    388  O   TYR    50       6.296 -14.743  47.514  1.00 79.22           O  
ATOM    389  CG  TYR    50       3.822 -10.938  48.205  1.00 78.34           C  
ATOM    390  CD1 TYR    50       4.170  -9.764  48.870  1.00 75.52           C  
ATOM    391  CD2 TYR    50       2.708 -10.916  47.372  1.00 77.08           C  
ATOM    392  CE1 TYR    50       3.428  -8.599  48.709  1.00 77.72           C  
ATOM    393  CE2 TYR    50       1.959  -9.756  47.204  1.00 76.84           C  
ATOM    394  OH  TYR    50       1.588  -7.453  47.712  1.00 73.17           O  
ATOM    395  CZ  TYR    50       2.326  -8.604  47.875  1.00 76.99           C  
ATOM    396  N   ALA    51       7.833 -13.227  48.100  1.00 80.14           N  
ATOM    397  CA  ALA    51       8.798 -14.148  48.696  1.00 80.77           C  
ATOM    398  C   ALA    51       8.846 -13.987  50.213  1.00 81.14           C  
ATOM    399  CB  ALA    51      10.184 -13.928  48.096  1.00 78.85           C  
ATOM    400  O   ALA    51       8.621 -12.893  50.734  1.00 80.62           O  
ATOM    401  N   TRP    52       9.056 -14.986  50.987  1.00 78.59           N  
ATOM    402  CA  TRP    52       9.117 -14.963  52.445  1.00 80.97           C  
ATOM    403  C   TRP    52      10.550 -14.767  52.927  1.00 77.65           C  
ATOM    404  CB  TRP    52       8.540 -16.256  53.028  1.00 75.73           C  
ATOM    405  O   TRP    52      11.442 -15.544  52.575  1.00 73.32           O  
ATOM    406  CG  TRP    52       8.542 -16.302  54.527  1.00 70.50           C  
ATOM    407  CD1 TRP    52       9.303 -17.110  55.325  1.00 64.81           C  
ATOM    408  CD2 TRP    52       7.740 -15.508  55.406  1.00 70.92           C  
ATOM    409  CE2 TRP    52       8.068 -15.887  56.727  1.00 77.76           C  
ATOM    410  CE3 TRP    52       6.777 -14.511  55.206  1.00 77.47           C  
ATOM    411  NE1 TRP    52       9.023 -16.865  56.650  1.00 76.96           N  
ATOM    412  CH2 TRP    52       6.525 -14.330  57.619  1.00 74.06           C  
ATOM    413  CZ2 TRP    52       7.464 -15.303  57.843  1.00 74.90           C  
ATOM    414  CZ3 TRP    52       6.177 -13.931  56.318  1.00 75.30           C  
ATOM    415  N   GLY    53      10.921 -13.832  53.604  1.00 77.39           N  
ATOM    416  CA  GLY    53      12.255 -13.556  54.113  1.00 77.97           C  
ATOM    417  C   GLY    53      12.481 -14.089  55.515  1.00 77.77           C  
ATOM    418  O   GLY    53      13.584 -13.983  56.055  1.00 76.11           O  
ATOM    419  N   GLY    54      11.460 -14.579  56.120  1.00 76.11           N  
ATOM    420  CA  GLY    54      11.556 -15.113  57.469  1.00 77.34           C  
ATOM    421  C   GLY    54      11.963 -16.574  57.505  1.00 77.05           C  
ATOM    422  O   GLY    54      12.615 -17.065  56.581  1.00 75.17           O  
ATOM    423  N   THR    55      11.821 -17.213  58.661  1.00 73.77           N  
ATOM    424  CA  THR    55      12.202 -18.607  58.859  1.00 77.25           C  
ATOM    425  C   THR    55      11.362 -19.527  57.977  1.00 76.51           C  
ATOM    426  CB  THR    55      12.048 -19.024  60.333  1.00 72.78           C  
ATOM    427  O   THR    55      10.138 -19.394  57.920  1.00 77.38           O  
ATOM    428  CG2 THR    55      12.610 -20.422  60.571  1.00 64.60           C  
ATOM    429  OG1 THR    55      12.750 -18.091  61.163  1.00 72.22           O  
ATOM    430  N   LEU    56      11.980 -20.571  57.230  1.00 75.01           N  
ATOM    431  CA  LEU    56      11.349 -21.606  56.419  1.00 80.03           C  
ATOM    432  C   LEU    56      11.227 -22.910  57.200  1.00 76.65           C  
ATOM    433  CB  LEU    56      12.146 -21.841  55.133  1.00 71.99           C  
ATOM    434  O   LEU    56      12.021 -23.173  58.106  1.00 73.77           O  
ATOM    435  CG  LEU    56      12.197 -20.675  54.145  1.00 67.03           C  
ATOM    436  CD1 LEU    56      13.279 -20.915  53.097  1.00 63.92           C  
ATOM    437  CD2 LEU    56      10.838 -20.475  53.482  1.00 67.57           C  
ATOM    438  N   PRO    57      10.105 -23.537  56.869  1.00 82.82           N  
ATOM    439  CA  PRO    57       9.073 -23.318  55.852  1.00 86.28           C  
ATOM    440  C   PRO    57       7.997 -22.334  56.305  1.00 83.32           C  
ATOM    441  CB  PRO    57       8.483 -24.715  55.643  1.00 80.55           C  
ATOM    442  O   PRO    57       7.750 -22.193  57.505  1.00 79.54           O  
ATOM    443  CG  PRO    57       8.706 -25.422  56.941  1.00 74.73           C  
ATOM    444  CD  PRO    57       9.949 -24.870  57.578  1.00 74.44           C  
ATOM    445  N   LYS    58       7.335 -21.598  55.516  1.00 87.93           N  
ATOM    446  CA  LYS    58       6.193 -20.725  55.776  1.00 89.29           C  
ATOM    447  C   LYS    58       4.950 -21.210  55.035  1.00 88.15           C  
ATOM    448  CB  LYS    58       6.516 -19.285  55.372  1.00 87.21           C  
ATOM    449  O   LYS    58       4.962 -21.336  53.809  1.00 86.26           O  
ATOM    450  CG  LYS    58       5.371 -18.308  55.595  1.00 83.73           C  
ATOM    451  CD  LYS    58       5.091 -18.105  57.078  1.00 81.13           C  
ATOM    452  CE  LYS    58       3.991 -17.077  57.305  1.00 84.12           C  
ATOM    453  NZ  LYS    58       3.786 -16.795  58.757  1.00 79.62           N  
ATOM    454  N   THR    59       4.050 -21.692  55.729  1.00 87.83           N  
ATOM    455  CA  THR    59       2.778 -22.109  55.151  1.00 89.22           C  
ATOM    456  C   THR    59       1.764 -20.969  55.195  1.00 87.28           C  
ATOM    457  CB  THR    59       2.206 -23.336  55.886  1.00 85.39           C  
ATOM    458  O   THR    59       1.641 -20.280  56.209  1.00 85.09           O  
ATOM    459  CG2 THR    59       0.911 -23.812  55.237  1.00 75.10           C  
ATOM    460  OG1 THR    59       3.166 -24.399  55.845  1.00 79.76           O  
ATOM    461  N   VAL    60       1.099 -20.731  54.128  1.00 88.95           N  
ATOM    462  CA  VAL    60      -0.025 -19.805  54.043  1.00 89.42           C  
ATOM    463  C   VAL    60      -1.326 -20.586  53.871  1.00 88.12           C  
ATOM    464  CB  VAL    60       0.152 -18.802  52.881  1.00 85.90           C  
ATOM    465  O   VAL    60      -1.377 -21.561  53.116  1.00 85.02           O  
ATOM    466  CG1 VAL    60       1.386 -17.930  53.105  1.00 70.17           C  
ATOM    467  CG2 VAL    60       0.252 -19.542  51.549  1.00 69.23           C  
ATOM    468  N   GLY    61      -2.251 -20.294  54.726  1.00 83.85           N  
ATOM    469  CA  GLY    61      -3.566 -20.911  54.653  1.00 84.83           C  
ATOM    470  C   GLY    61      -4.407 -20.391  53.503  1.00 83.39           C  
ATOM    471  O   GLY    61      -4.106 -19.340  52.933  1.00 81.31           O  
ATOM    472  N   ALA    62      -5.454 -21.116  53.112  1.00 83.12           N  
ATOM    473  CA  ALA    62      -6.410 -20.707  52.087  1.00 85.66           C  
ATOM    474  C   ALA    62      -7.127 -19.421  52.488  1.00 83.26           C  
ATOM    475  CB  ALA    62      -7.424 -21.820  51.830  1.00 79.73           C  
ATOM    476  O   ALA    62      -7.449 -19.222  53.662  1.00 80.18           O  
ATOM    477  N   ASN    63      -7.343 -18.496  51.594  1.00 82.26           N  
ATOM    478  CA  ASN    63      -7.964 -17.180  51.698  1.00 84.47           C  
ATOM    479  C   ASN    63      -7.149 -16.244  52.585  1.00 81.42           C  
ATOM    480  CB  ASN    63      -9.394 -17.303  52.229  1.00 78.06           C  
ATOM    481  O   ASN    63      -7.711 -15.406  53.293  1.00 78.73           O  
ATOM    482  CG  ASN    63     -10.318 -18.014  51.260  1.00 70.03           C  
ATOM    483  ND2 ASN    63     -11.332 -18.686  51.792  1.00 72.09           N  
ATOM    484  OD1 ASN    63     -10.121 -17.960  50.043  1.00 68.69           O  
ATOM    485  N   SER    64      -5.954 -16.377  52.653  1.00 86.64           N  
ATOM    486  CA  SER    64      -5.074 -15.487  53.403  1.00 86.60           C  
ATOM    487  C   SER    64      -4.471 -14.417  52.499  1.00 84.10           C  
ATOM    488  CB  SER    64      -3.957 -16.282  54.080  1.00 83.41           C  
ATOM    489  O   SER    64      -4.719 -14.404  51.291  1.00 80.04           O  
ATOM    490  OG  SER    64      -3.154 -16.942  53.117  1.00 75.56           O  
ATOM    491  N   THR    65      -3.858 -13.345  53.010  1.00 82.87           N  
ATOM    492  CA  THR    65      -3.115 -12.267  52.368  1.00 84.35           C  
ATOM    493  C   THR    65      -1.705 -12.165  52.942  1.00 83.35           C  
ATOM    494  CB  THR    65      -3.837 -10.916  52.530  1.00 81.22           C  
ATOM    495  O   THR    65      -1.431 -12.685  54.026  1.00 81.98           O  
ATOM    496  CG2 THR    65      -5.292 -11.014  52.083  1.00 73.85           C  
ATOM    497  OG1 THR    65      -3.797 -10.522  53.907  1.00 78.04           O  
ATOM    498  N   PRO    66      -0.791 -11.520  52.192  1.00 81.54           N  
ATOM    499  CA  PRO    66       0.533 -11.295  52.778  1.00 83.12           C  
ATOM    500  C   PRO    66       0.467 -10.590  54.131  1.00 82.12           C  
ATOM    501  CB  PRO    66       1.234 -10.417  51.738  1.00 81.00           C  
ATOM    502  O   PRO    66       1.247 -10.904  55.033  1.00 80.87           O  
ATOM    503  CG  PRO    66       0.509 -10.685  50.460  1.00 79.46           C  
ATOM    504  CD  PRO    66      -0.919 -11.021  50.783  1.00 79.26           C  
ATOM    505  N   ILE    67      -0.483  -9.703  54.341  1.00 78.30           N  
ATOM    506  CA  ILE    67      -0.616  -8.913  55.560  1.00 81.87           C  
ATOM    507  C   ILE    67      -1.002  -9.822  56.725  1.00 79.61           C  
ATOM    508  CB  ILE    67      -1.660  -7.786  55.392  1.00 76.39           C  
ATOM    509  O   ILE    67      -0.393  -9.760  57.796  1.00 79.02           O  
ATOM    510  CG1 ILE    67      -1.180  -6.764  54.355  1.00 66.60           C  
ATOM    511  CG2 ILE    67      -1.946  -7.110  56.736  1.00 63.89           C  
ATOM    512  CD1 ILE    67      -2.221  -5.713  53.994  1.00 64.10           C  
ATOM    513  N   ASN    68      -1.898 -10.735  56.466  1.00 80.32           N  
ATOM    514  CA  ASN    68      -2.382 -11.537  57.585  1.00 81.92           C  
ATOM    515  C   ASN    68      -1.570 -12.818  57.749  1.00 78.93           C  
ATOM    516  CB  ASN    68      -3.866 -11.867  57.407  1.00 76.14           C  
ATOM    517  O   ASN    68      -1.852 -13.627  58.635  1.00 76.08           O  
ATOM    518  CG  ASN    68      -4.127 -12.743  56.197  1.00 68.58           C  
ATOM    519  ND2 ASN    68      -5.400 -12.938  55.871  1.00 68.03           N  
ATOM    520  OD1 ASN    68      -3.194 -13.241  55.562  1.00 65.04           O  
ATOM    521  N   THR    69      -0.462 -12.962  56.880  1.00 85.48           N  
ATOM    522  CA  THR    69       0.329 -14.179  57.028  1.00 86.04           C  
ATOM    523  C   THR    69       1.779 -13.843  57.368  1.00 81.78           C  
ATOM    524  CB  THR    69       0.284 -15.034  55.748  1.00 81.88           C  
ATOM    525  O   THR    69       2.646 -14.718  57.344  1.00 74.97           O  
ATOM    526  CG2 THR    69      -1.103 -15.628  55.533  1.00 68.12           C  
ATOM    527  OG1 THR    69       0.621 -14.215  54.622  1.00 76.79           O  
ATOM    528  N   GLY    70       1.976 -12.565  58.033  1.00 77.21           N  
ATOM    529  CA  GLY    70       3.274 -12.206  58.583  1.00 77.39           C  
ATOM    530  C   GLY    70       3.647 -10.757  58.333  1.00 74.02           C  
ATOM    531  O   GLY    70       4.598 -10.244  58.926  1.00 70.00           O  
ATOM    532  N   GLY    71       2.710 -10.053  57.481  1.00 73.81           N  
ATOM    533  CA  GLY    71       2.967  -8.675  57.095  1.00 74.45           C  
ATOM    534  C   GLY    71       3.921  -8.552  55.922  1.00 71.94           C  
ATOM    535  O   GLY    71       4.475  -9.551  55.458  1.00 69.92           O  
ATOM    536  N   VAL    72       4.082  -7.454  55.249  1.00 69.28           N  
ATOM    537  CA  VAL    72       5.061  -7.091  54.229  1.00 68.88           C  
ATOM    538  C   VAL    72       6.216  -6.325  54.871  1.00 67.31           C  
ATOM    539  CB  VAL    72       4.422  -6.248  53.103  1.00 64.89           C  
ATOM    540  O   VAL    72       6.025  -5.223  55.390  1.00 65.16           O  
ATOM    541  CG1 VAL    72       5.455  -5.907  52.031  1.00 60.54           C  
ATOM    542  CG2 VAL    72       3.236  -6.989  52.490  1.00 59.48           C  
ATOM    543  N   SER    73       7.348  -6.960  54.925  1.00 66.00           N  
ATOM    544  CA  SER    73       8.586  -6.392  55.449  1.00 66.32           C  
ATOM    545  C   SER    73       9.792  -7.239  55.058  1.00 65.39           C  
ATOM    546  CB  SER    73       8.515  -6.262  56.971  1.00 63.40           C  
ATOM    547  O   SER    73       9.638  -8.342  54.530  1.00 63.63           O  
ATOM    548  OG  SER    73       8.577  -7.537  57.588  1.00 64.25           O  
ATOM    549  N   ALA    74      11.109  -6.756  55.151  1.00 59.30           N  
ATOM    550  CA  ALA    74      12.325  -7.453  54.740  1.00 59.98           C  
ATOM    551  C   ALA    74      12.419  -8.827  55.397  1.00 59.79           C  
ATOM    552  CB  ALA    74      13.558  -6.618  55.080  1.00 56.27           C  
ATOM    553  O   ALA    74      12.941  -9.772  54.801  1.00 59.77           O  
ATOM    554  N   ASN    75      11.927  -8.981  56.606  1.00 60.12           N  
ATOM    555  CA  ASN    75      11.998 -10.246  57.329  1.00 62.41           C  
ATOM    556  C   ASN    75      10.684 -11.017  57.242  1.00 61.84           C  
ATOM    557  CB  ASN    75      12.378 -10.007  58.792  1.00 56.89           C  
ATOM    558  O   ASN    75      10.461 -11.959  58.003  1.00 61.67           O  
ATOM    559  CG  ASN    75      13.776  -9.444  58.949  1.00 53.86           C  
ATOM    560  ND2 ASN    75      13.996  -8.691  60.020  1.00 58.27           N  
ATOM    561  OD1 ASN    75      14.652  -9.682  58.112  1.00 56.07           O  
ATOM    562  N   ALA    76       9.742 -10.689  56.481  1.00 78.79           N  
ATOM    563  CA  ALA    76       8.485 -11.397  56.256  1.00 79.65           C  
ATOM    564  C   ALA    76       8.183 -11.518  54.765  1.00 77.91           C  
ATOM    565  CB  ALA    76       7.339 -10.686  56.972  1.00 76.01           C  
ATOM    566  O   ALA    76       8.990 -12.056  54.003  1.00 71.96           O  
ATOM    567  N   TRP    77       7.025 -11.160  54.283  1.00 76.19           N  
ATOM    568  CA  TRP    77       6.698 -11.199  52.861  1.00 76.97           C  
ATOM    569  C   TRP    77       7.275  -9.988  52.136  1.00 71.81           C  
ATOM    570  CB  TRP    77       5.181 -11.255  52.660  1.00 70.77           C  
ATOM    571  O   TRP    77       7.017  -8.845  52.521  1.00 64.57           O  
ATOM    572  CG  TRP    77       4.547 -12.521  53.155  1.00 65.66           C  
ATOM    573  CD1 TRP    77       3.764 -12.670  54.266  1.00 60.16           C  
ATOM    574  CD2 TRP    77       4.649 -13.817  52.558  1.00 67.52           C  
ATOM    575  CE2 TRP    77       3.900 -14.707  53.361  1.00 75.79           C  
ATOM    576  CE3 TRP    77       5.300 -14.314  51.421  1.00 77.72           C  
ATOM    577  NE1 TRP    77       3.371 -13.982  54.395  1.00 77.12           N  
ATOM    578  CH2 TRP    77       4.432 -16.526  51.943  1.00 73.78           C  
ATOM    579  CZ2 TRP    77       3.785 -16.066  53.061  1.00 74.75           C  
ATOM    580  CZ3 TRP    77       5.185 -15.667  51.125  1.00 75.18           C  
ATOM    581  N   VAL    78       8.177 -10.237  51.247  1.00 74.29           N  
ATOM    582  CA  VAL    78       8.739  -9.218  50.367  1.00 74.02           C  
ATOM    583  C   VAL    78       8.067  -9.288  48.998  1.00 73.54           C  
ATOM    584  CB  VAL    78      10.269  -9.377  50.219  1.00 71.77           C  
ATOM    585  O   VAL    78       7.980 -10.361  48.397  1.00 71.07           O  
ATOM    586  CG1 VAL    78      10.842  -8.278  49.327  1.00 64.03           C  
ATOM    587  CG2 VAL    78      10.942  -9.362  51.590  1.00 64.05           C  
ATOM    588  N   GLU    79       7.320  -8.250  48.576  1.00 68.41           N  
ATOM    589  CA  GLU    79       6.754  -8.174  47.233  1.00 67.64           C  
ATOM    590  C   GLU    79       7.823  -8.408  46.170  1.00 67.34           C  
ATOM    591  CB  GLU    79       6.078  -6.819  47.010  1.00 65.32           C  
ATOM    592  O   GLU    79       8.893  -7.797  46.213  1.00 64.71           O  
ATOM    593  CG  GLU    79       5.205  -6.765  45.764  1.00 62.00           C  
ATOM    594  CD  GLU    79       4.486  -5.436  45.593  1.00 61.00           C  
ATOM    595  OE1 GLU    79       4.520  -4.603  46.527  1.00 60.63           O  
ATOM    596  OE2 GLU    79       3.882  -5.227  44.517  1.00 56.27           O  
ATOM    597  N   TYR    80       7.737  -9.381  45.443  1.00 59.67           N  
ATOM    598  CA  TYR    80       8.558  -9.531  44.246  1.00 58.40           C  
ATOM    599  C   TYR    80       8.003  -8.700  43.096  1.00 58.57           C  
ATOM    600  CB  TYR    80       8.644 -11.003  43.834  1.00 55.60           C  
ATOM    601  O   TYR    80       6.971  -9.046  42.514  1.00 55.59           O  
ATOM    602  CG  TYR    80       9.704 -11.283  42.797  1.00 53.06           C  
ATOM    603  CD1 TYR    80      11.035 -11.471  43.166  1.00 50.27           C  
ATOM    604  CD2 TYR    80       9.379 -11.358  41.447  1.00 50.97           C  
ATOM    605  CE1 TYR    80      12.016 -11.726  42.214  1.00 50.24           C  
ATOM    606  CE2 TYR    80      10.352 -11.614  40.486  1.00 51.34           C  
ATOM    607  OH  TYR    80      12.633 -12.049  39.931  1.00 48.23           O  
ATOM    608  CZ  TYR    80      11.665 -11.796  40.878  1.00 48.15           C  
ATOM    609  N   ASN    81       7.906  -7.314  43.339  1.00 45.00           N  
ATOM    610  CA  ASN    81       7.796  -6.333  42.265  1.00 44.60           C  
ATOM    611  C   ASN    81       9.062  -6.288  41.415  1.00 44.90           C  
ATOM    612  CB  ASN    81       7.489  -4.946  42.834  1.00 42.13           C  
ATOM    613  O   ASN    81      10.166  -6.150  41.945  1.00 43.72           O  
ATOM    614  CG  ASN    81       6.060  -4.510  42.573  1.00 40.13           C  
ATOM    615  ND2 ASN    81       5.646  -3.422  43.210  1.00 35.90           N  
ATOM    616  OD1 ASN    81       5.335  -5.147  41.805  1.00 41.87           O  
ATOM    617  N   SER    82       9.350  -7.183  40.548  1.00 35.95           N  
ATOM    618  CA  SER    82      10.434  -7.274  39.575  1.00 35.93           C  
ATOM    619  C   SER    82      11.132  -5.930  39.398  1.00 36.18           C  
ATOM    620  CB  SER    82       9.906  -7.766  38.227  1.00 32.90           C  
ATOM    621  O   SER    82      12.263  -5.871  38.910  1.00 34.12           O  
ATOM    622  OG  SER    82       9.094  -6.778  37.614  1.00 30.20           O  
ATOM    623  N   PHE    83      11.194  -4.901  40.246  1.00 32.43           N  
ATOM    624  CA  PHE    83      12.072  -3.796  39.877  1.00 32.67           C  
ATOM    625  C   PHE    83      12.239  -2.826  41.041  1.00 32.59           C  
ATOM    626  CB  PHE    83      11.522  -3.057  38.653  1.00 29.88           C  
ATOM    627  O   PHE    83      13.131  -1.976  41.024  1.00 31.07           O  
ATOM    628  CG  PHE    83      11.698  -3.809  37.361  1.00 28.51           C  
ATOM    629  CD1 PHE    83      12.921  -3.807  36.701  1.00 25.29           C  
ATOM    630  CD2 PHE    83      10.640  -4.517  36.806  1.00 28.26           C  
ATOM    631  CE1 PHE    83      13.087  -4.502  35.505  1.00 26.83           C  
ATOM    632  CE2 PHE    83      10.799  -5.214  35.612  1.00 29.41           C  
ATOM    633  CZ  PHE    83      12.022  -5.204  34.962  1.00 26.22           C  
ATOM    634  N   THR    84      11.706  -2.941  42.201  1.00 31.65           N  
ATOM    635  CA  THR    84      11.841  -1.747  43.028  1.00 32.08           C  
ATOM    636  C   THR    84      12.255  -2.117  44.449  1.00 31.74           C  
ATOM    637  CB  THR    84      10.528  -0.943  43.065  1.00 28.60           C  
ATOM    638  O   THR    84      12.854  -1.306  45.158  1.00 29.72           O  
ATOM    639  CG2 THR    84      10.286  -0.223  41.742  1.00 27.63           C  
ATOM    640  OG1 THR    84       9.435  -1.834  43.318  1.00 28.93           O  
ATOM    641  N   THR    85      12.767  -3.347  44.738  1.00 31.67           N  
ATOM    642  CA  THR    85      13.187  -3.289  46.134  1.00 32.52           C  
ATOM    643  C   THR    85      14.229  -4.363  46.431  1.00 31.81           C  
ATOM    644  CB  THR    85      11.988  -3.456  47.086  1.00 28.56           C  
ATOM    645  O   THR    85      14.953  -4.276  47.424  1.00 29.86           O  
ATOM    646  CG2 THR    85      11.254  -2.134  47.284  1.00 27.47           C  
ATOM    647  OG1 THR    85      11.078  -4.416  46.535  1.00 27.01           O  
ATOM    648  N   ASN    86      14.893  -4.948  45.431  1.00 31.49           N  
ATOM    649  CA  ASN    86      16.060  -5.787  45.683  1.00 32.42           C  
ATOM    650  C   ASN    86      16.885  -5.995  44.416  1.00 31.58           C  
ATOM    651  CB  ASN    86      15.636  -7.135  46.268  1.00 29.16           C  
ATOM    652  O   ASN    86      16.482  -6.743  43.524  1.00 30.03           O  
ATOM    653  CG  ASN    86      15.414  -7.078  47.767  1.00 27.61           C  
ATOM    654  ND2 ASN    86      14.636  -8.019  48.288  1.00 19.37           N  
ATOM    655  OD1 ASN    86      15.936  -6.194  48.450  1.00 26.60           O  
ATOM    656  N   ILE    87      17.322  -4.887  43.767  1.00 32.33           N  
ATOM    657  CA  ILE    87      18.441  -5.032  42.843  1.00 32.11           C  
ATOM    658  C   ILE    87      19.461  -6.013  43.416  1.00 32.47           C  
ATOM    659  CB  ILE    87      19.112  -3.671  42.550  1.00 30.49           C  
ATOM    660  O   ILE    87      19.976  -5.809  44.518  1.00 31.19           O  
ATOM    661  CG1 ILE    87      18.079  -2.670  42.021  1.00 29.32           C  
ATOM    662  CG2 ILE    87      20.267  -3.841  41.559  1.00 29.27           C  
ATOM    663  CD1 ILE    87      18.619  -1.257  41.846  1.00 26.61           C  
ATOM    664  N   PRO    88      19.260  -7.265  43.246  1.00 31.84           N  
ATOM    665  CA  PRO    88      20.436  -8.080  43.559  1.00 31.97           C  
ATOM    666  C   PRO    88      21.747  -7.395  43.181  1.00 31.84           C  
ATOM    667  CB  PRO    88      20.220  -9.345  42.724  1.00 29.33           C  
ATOM    668  O   PRO    88      21.823  -6.728  42.146  1.00 30.10           O  
ATOM    669  CG  PRO    88      18.847  -9.196  42.153  1.00 27.92           C  
ATOM    670  CD  PRO    88      18.401  -7.775  42.347  1.00 31.21           C  
ATOM    671  N   SER    89      22.570  -6.665  44.177  1.00 29.17           N  
ATOM    672  CA  SER    89      23.995  -6.350  44.154  1.00 28.72           C  
ATOM    673  C   SER    89      24.648  -6.839  42.865  1.00 29.26           C  
ATOM    674  CB  SER    89      24.701  -6.970  45.360  1.00 26.44           C  
ATOM    675  O   SER    89      25.693  -6.327  42.460  1.00 27.47           O  
ATOM    676  OG  SER    89      24.431  -8.358  45.443  1.00 26.40           O  
ATOM    677  N   GLY    90      24.067  -7.316  41.869  1.00 30.25           N  
ATOM    678  CA  GLY    90      24.636  -7.887  40.659  1.00 29.33           C  
ATOM    679  C   GLY    90      23.951  -7.407  39.393  1.00 30.29           C  
ATOM    680  O   GLY    90      24.457  -7.618  38.289  1.00 28.27           O  
ATOM    681  N   PHE    91      22.749  -6.651  39.501  1.00 30.58           N  
ATOM    682  CA  PHE    91      22.100  -6.471  38.208  1.00 31.55           C  
ATOM    683  C   PHE    91      22.523  -5.152  37.570  1.00 30.77           C  
ATOM    684  CB  PHE    91      20.577  -6.517  38.358  1.00 28.20           C  
ATOM    685  O   PHE    91      22.608  -5.049  36.345  1.00 29.54           O  
ATOM    686  CG  PHE    91      19.936  -7.697  37.679  1.00 27.24           C  
ATOM    687  CD1 PHE    91      19.534  -7.619  36.351  1.00 24.22           C  
ATOM    688  CD2 PHE    91      19.734  -8.885  38.369  1.00 26.72           C  
ATOM    689  CE1 PHE    91      18.941  -8.710  35.720  1.00 25.43           C  
ATOM    690  CE2 PHE    91      19.142  -9.980  37.745  1.00 28.59           C  
ATOM    691  CZ  PHE    91      18.745  -9.890  36.421  1.00 25.06           C  
ATOM    692  N   TYR    92      23.122  -4.170  38.292  1.00 35.61           N  
ATOM    693  CA  TYR    92      23.689  -3.008  37.618  1.00 36.96           C  
ATOM    694  C   TYR    92      25.203  -2.964  37.788  1.00 35.73           C  
ATOM    695  CB  TYR    92      23.066  -1.717  38.157  1.00 33.39           C  
ATOM    696  O   TYR    92      25.854  -2.009  37.360  1.00 33.78           O  
ATOM    697  CG  TYR    92      21.603  -1.561  37.816  1.00 31.99           C  
ATOM    698  CD1 TYR    92      21.205  -1.133  36.552  1.00 30.50           C  
ATOM    699  CD2 TYR    92      20.618  -1.839  38.757  1.00 33.23           C  
ATOM    700  CE1 TYR    92      19.858  -0.985  36.234  1.00 34.07           C  
ATOM    701  CE2 TYR    92      19.269  -1.696  38.450  1.00 35.14           C  
ATOM    702  OH  TYR    92      17.566  -1.125  36.879  1.00 27.26           O  
ATOM    703  CZ  TYR    92      18.900  -1.269  37.188  1.00 31.61           C  
ATOM    704  N   GLY    93      25.802  -4.206  38.028  1.00 36.82           N  
ATOM    705  CA  GLY    93      27.229  -4.353  38.267  1.00 36.59           C  
ATOM    706  C   GLY    93      27.759  -3.395  39.317  1.00 36.99           C  
ATOM    707  O   GLY    93      28.958  -3.385  39.607  1.00 34.71           O  
ATOM    708  N   GLY    94      26.890  -2.602  39.983  1.00 45.97           N  
ATOM    709  CA  GLY    94      27.453  -1.804  41.061  1.00 43.45           C  
ATOM    710  C   GLY    94      26.714  -1.971  42.375  1.00 46.18           C  
ATOM    711  O   GLY    94      25.553  -2.384  42.392  1.00 43.97           O  
ATOM    712  N   SER    95      27.439  -2.227  43.529  1.00 59.07           N  
ATOM    713  CA  SER    95      26.986  -2.267  44.916  1.00 58.66           C  
ATOM    714  C   SER    95      26.353  -0.942  45.329  1.00 59.72           C  
ATOM    715  CB  SER    95      28.150  -2.599  45.850  1.00 55.13           C  
ATOM    716  O   SER    95      26.573   0.085  44.683  1.00 57.88           O  
ATOM    717  OG  SER    95      29.383  -2.190  45.284  1.00 53.06           O  
ATOM    718  N   CYS    96      25.263  -0.873  45.948  1.00 67.27           N  
ATOM    719  CA  CYS    96      24.600   0.230  46.634  1.00 68.93           C  
ATOM    720  C   CYS    96      25.204   0.456  48.014  1.00 68.59           C  
ATOM    721  CB  CYS    96      23.101  -0.041  46.761  1.00 65.60           C  
ATOM    722  O   CYS    96      25.546  -0.501  48.711  1.00 67.71           O  
ATOM    723  SG  CYS    96      22.181   1.306  47.536  1.00 65.03           S  
ATOM    724  N   PHE    97      25.483   1.729  48.330  1.00 73.71           N  
ATOM    725  CA  PHE    97      25.882   2.167  49.662  1.00 73.92           C  
ATOM    726  C   PHE    97      24.857   3.133  50.244  1.00 74.87           C  
ATOM    727  CB  PHE    97      27.263   2.830  49.620  1.00 70.90           C  
ATOM    728  O   PHE    97      24.395   4.046  49.556  1.00 73.43           O  
ATOM    729  CG  PHE    97      27.815   3.167  50.979  1.00 69.13           C  
ATOM    730  CD1 PHE    97      28.515   2.219  51.715  1.00 65.95           C  
ATOM    731  CD2 PHE    97      27.635   4.433  51.520  1.00 70.64           C  
ATOM    732  CE1 PHE    97      29.027   2.528  52.973  1.00 75.13           C  
ATOM    733  CE2 PHE    97      28.145   4.750  52.776  1.00 74.26           C  
ATOM    734  CZ  PHE    97      28.840   3.796  53.501  1.00 72.94           C  
ATOM    735  N   PRO    98      24.439   3.051  51.404  1.00 74.74           N  
ATOM    736  CA  PRO    98      24.758   1.964  52.332  1.00 74.16           C  
ATOM    737  C   PRO    98      24.030   0.665  51.992  1.00 74.43           C  
ATOM    738  CB  PRO    98      24.296   2.509  53.686  1.00 71.94           C  
ATOM    739  O   PRO    98      23.011   0.688  51.297  1.00 70.81           O  
ATOM    740  CG  PRO    98      23.566   3.772  53.360  1.00 71.94           C  
ATOM    741  CD  PRO    98      23.663   4.010  51.880  1.00 71.81           C  
ATOM    742  N   THR    99      24.625  -0.563  52.458  1.00 63.21           N  
ATOM    743  CA  THR    99      24.010  -1.867  52.234  1.00 63.50           C  
ATOM    744  C   THR    99      22.758  -2.028  53.092  1.00 62.17           C  
ATOM    745  CB  THR    99      24.996  -3.009  52.540  1.00 59.37           C  
ATOM    746  O   THR    99      21.879  -2.831  52.771  1.00 60.43           O  
ATOM    747  CG2 THR    99      26.121  -3.055  51.512  1.00 51.85           C  
ATOM    748  OG1 THR    99      25.561  -2.809  53.842  1.00 54.92           O  
ATOM    749  N   GLU   100      22.622  -1.165  54.112  1.00 59.57           N  
ATOM    750  CA  GLU   100      21.495  -1.297  55.031  1.00 59.88           C  
ATOM    751  C   GLU   100      20.258  -0.583  54.494  1.00 59.64           C  
ATOM    752  CB  GLU   100      21.860  -0.749  56.413  1.00 55.43           C  
ATOM    753  O   GLU   100      20.294   0.621  54.233  1.00 57.27           O  
ATOM    754  CG  GLU   100      22.995  -1.502  57.092  1.00 51.96           C  
ATOM    755  CD  GLU   100      23.901  -0.602  57.918  1.00 54.16           C  
ATOM    756  OE1 GLU   100      23.704   0.634  57.906  1.00 57.87           O  
ATOM    757  OE2 GLU   100      24.816  -1.138  58.583  1.00 51.17           O  
ATOM    758  N   ASN   101      19.186  -1.285  54.132  1.00 52.82           N  
ATOM    759  CA  ASN   101      17.992  -0.867  53.405  1.00 53.04           C  
ATOM    760  C   ASN   101      17.379   0.392  54.011  1.00 52.51           C  
ATOM    761  CB  ASN   101      16.960  -1.997  53.372  1.00 47.29           C  
ATOM    762  O   ASN   101      16.812   1.218  53.294  1.00 50.29           O  
ATOM    763  CG  ASN   101      17.285  -3.054  52.335  1.00 44.17           C  
ATOM    764  ND2 ASN   101      16.620  -4.200  52.428  1.00 39.08           N  
ATOM    765  OD1 ASN   101      18.127  -2.843  51.459  1.00 44.45           O  
ATOM    766  N   ASN   102      17.567   0.703  55.280  1.00 49.26           N  
ATOM    767  CA  ASN   102      16.931   1.838  55.941  1.00 50.84           C  
ATOM    768  C   ASN   102      17.948   2.916  56.305  1.00 50.09           C  
ATOM    769  CB  ASN   102      16.175   1.378  57.189  1.00 44.73           C  
ATOM    770  O   ASN   102      17.620   3.870  57.014  1.00 48.54           O  
ATOM    771  CG  ASN   102      14.955   0.541  56.857  1.00 42.46           C  
ATOM    772  ND2 ASN   102      14.446  -0.183  57.847  1.00 39.28           N  
ATOM    773  OD1 ASN   102      14.475   0.545  55.721  1.00 43.72           O  
ATOM    774  N   ARG   103      19.036   2.796  55.816  1.00 67.74           N  
ATOM    775  CA  ARG   103      20.023   3.813  56.163  1.00 67.83           C  
ATOM    776  C   ARG   103      20.406   4.643  54.942  1.00 67.89           C  
ATOM    777  CB  ARG   103      21.270   3.167  56.770  1.00 63.70           C  
ATOM    778  O   ARG   103      20.624   4.098  53.858  1.00 65.84           O  
ATOM    779  CG  ARG   103      22.275   4.167  57.321  1.00 61.29           C  
ATOM    780  CD  ARG   103      23.538   3.479  57.822  1.00 61.85           C  
ATOM    781  NE  ARG   103      24.713   4.331  57.664  1.00 48.35           N  
ATOM    782  NH1 ARG   103      25.803   3.525  59.535  1.00 39.57           N  
ATOM    783  NH2 ARG   103      26.779   5.149  58.245  1.00 36.42           N  
ATOM    784  CZ  ARG   103      25.762   4.333  58.482  1.00 60.89           C  
ATOM    785  N   SER   104      20.307   6.000  55.017  1.00 78.65           N  
ATOM    786  CA  SER   104      20.772   6.981  54.042  1.00 80.27           C  
ATOM    787  C   SER   104      22.239   7.333  54.269  1.00 80.50           C  
ATOM    788  CB  SER   104      19.919   8.248  54.106  1.00 77.27           C  
ATOM    789  O   SER   104      22.775   7.111  55.356  1.00 78.98           O  
ATOM    790  OG  SER   104      18.595   7.985  53.673  1.00 72.10           O  
ATOM    791  N   LEU   105      22.820   7.606  53.213  1.00 83.15           N  
ATOM    792  CA  LEU   105      24.174   8.147  53.255  1.00 85.03           C  
ATOM    793  C   LEU   105      24.318   9.166  54.379  1.00 84.58           C  
ATOM    794  CB  LEU   105      24.535   8.793  51.915  1.00 81.67           C  
ATOM    795  O   LEU   105      23.399   9.947  54.636  1.00 83.17           O  
ATOM    796  CG  LEU   105      26.021   9.059  51.668  1.00 74.94           C  
ATOM    797  CD1 LEU   105      26.731   7.769  51.270  1.00 69.14           C  
ATOM    798  CD2 LEU   105      26.203  10.128  50.596  1.00 70.68           C  
ATOM    799  N   SER   106      25.465   9.231  55.183  1.00 83.72           N  
ATOM    800  CA  SER   106      25.799  10.215  56.207  1.00 85.97           C  
ATOM    801  C   SER   106      27.210  10.760  56.011  1.00 85.63           C  
ATOM    802  CB  SER   106      25.670   9.601  57.602  1.00 81.71           C  
ATOM    803  O   SER   106      28.065  10.089  55.429  1.00 84.71           O  
ATOM    804  OG  SER   106      24.349   9.140  57.829  1.00 72.20           O  
ATOM    805  N   VAL   107      27.497  11.958  56.534  1.00 83.47           N  
ATOM    806  CA  VAL   107      28.857  12.483  56.586  1.00 87.29           C  
ATOM    807  C   VAL   107      29.730  11.573  57.447  1.00 84.50           C  
ATOM    808  CB  VAL   107      28.888  13.927  57.136  1.00 81.77           C  
ATOM    809  O   VAL   107      29.316  11.147  58.528  1.00 82.07           O  
ATOM    810  CG1 VAL   107      30.326  14.386  57.369  1.00 71.53           C  
ATOM    811  CG2 VAL   107      28.169  14.877  56.180  1.00 69.70           C  
ATOM    812  N   GLY   108      30.855  11.268  56.962  1.00 85.34           N  
ATOM    813  CA  GLY   108      31.768  10.345  57.615  1.00 87.32           C  
ATOM    814  C   GLY   108      31.730   8.949  57.023  1.00 84.62           C  
ATOM    815  O   GLY   108      32.655   8.158  57.222  1.00 82.22           O  
ATOM    816  N   ASP   109      30.706   8.695  56.256  1.00 86.78           N  
ATOM    817  CA  ASP   109      30.630   7.380  55.627  1.00 88.08           C  
ATOM    818  C   ASP   109      31.755   7.191  54.612  1.00 86.84           C  
ATOM    819  CB  ASP   109      29.272   7.188  54.948  1.00 85.92           C  
ATOM    820  O   ASP   109      32.212   8.156  53.996  1.00 84.73           O  
ATOM    821  CG  ASP   109      28.166   6.832  55.925  1.00 81.83           C  
ATOM    822  OD1 ASP   109      28.463   6.544  57.105  1.00 81.54           O  
ATOM    823  OD2 ASP   109      26.986   6.835  55.512  1.00 85.02           O  
ATOM    824  N   VAL   110      32.394   5.996  54.467  1.00 83.17           N  
ATOM    825  CA  VAL   110      33.346   5.627  53.424  1.00 85.29           C  
ATOM    826  C   VAL   110      32.653   4.763  52.374  1.00 81.20           C  
ATOM    827  CB  VAL   110      34.566   4.880  54.009  1.00 79.77           C  
ATOM    828  O   VAL   110      32.294   3.614  52.644  1.00 77.17           O  
ATOM    829  CG1 VAL   110      35.560   4.523  52.905  1.00 72.37           C  
ATOM    830  CG2 VAL   110      35.242   5.725  55.088  1.00 70.03           C  
ATOM    831  N   ILE   111      32.346   5.324  51.227  1.00 85.09           N  
ATOM    832  CA  ILE   111      31.765   4.582  50.113  1.00 86.21           C  
ATOM    833  C   ILE   111      32.838   3.719  49.454  1.00 84.30           C  
ATOM    834  CB  ILE   111      31.127   5.530  49.074  1.00 83.64           C  
ATOM    835  O   ILE   111      33.879   4.227  49.030  1.00 81.46           O  
ATOM    836  CG1 ILE   111      30.168   6.509  49.762  1.00 78.15           C  
ATOM    837  CG2 ILE   111      30.406   4.731  47.985  1.00 76.95           C  
ATOM    838  CD1 ILE   111      29.654   7.615  48.851  1.00 75.50           C  
ATOM    839  N   PRO   112      32.668   2.373  49.503  1.00 81.84           N  
ATOM    840  CA  PRO   112      33.705   1.515  48.924  1.00 82.49           C  
ATOM    841  C   PRO   112      33.852   1.704  47.416  1.00 81.88           C  
ATOM    842  CB  PRO   112      33.217   0.102  49.253  1.00 80.32           C  
ATOM    843  O   PRO   112      32.948   2.236  46.765  1.00 80.14           O  
ATOM    844  CG  PRO   112      32.084   0.301  50.207  1.00 78.25           C  
ATOM    845  CD  PRO   112      31.586   1.711  50.068  1.00 78.62           C  
ATOM    846  N   SER   113      35.039   1.395  46.783  1.00 74.70           N  
ATOM    847  CA  SER   113      35.201   1.294  45.336  1.00 75.28           C  
ATOM    848  C   SER   113      34.211   0.301  44.737  1.00 72.20           C  
ATOM    849  CB  SER   113      36.630   0.876  44.985  1.00 70.56           C  
ATOM    850  O   SER   113      33.763  -0.625  45.417  1.00 68.22           O  
ATOM    851  OG  SER   113      36.888  -0.448  45.420  1.00 68.67           O  
ATOM    852  N   GLY   114      33.781   0.629  43.625  1.00 70.94           N  
ATOM    853  CA  GLY   114      32.862  -0.218  42.882  1.00 70.85           C  
ATOM    854  C   GLY   114      31.406   0.156  43.089  1.00 69.80           C  
ATOM    855  O   GLY   114      30.525  -0.352  42.393  1.00 67.60           O  
ATOM    856  N   VAL   115      31.072   0.998  44.109  1.00 74.81           N  
ATOM    857  CA  VAL   115      29.698   1.400  44.391  1.00 74.48           C  
ATOM    858  C   VAL   115      29.185   2.306  43.274  1.00 74.14           C  
ATOM    859  CB  VAL   115      29.586   2.119  45.754  1.00 72.67           C  
ATOM    860  O   VAL   115      29.893   3.209  42.823  1.00 71.39           O  
ATOM    861  CG1 VAL   115      28.235   2.819  45.886  1.00 70.90           C  
ATOM    862  CG2 VAL   115      29.792   1.128  46.898  1.00 71.18           C  
ATOM    863  N   LEU   116      28.011   2.021  42.747  1.00 71.83           N  
ATOM    864  CA  LEU   116      27.331   2.800  41.717  1.00 71.70           C  
ATOM    865  C   LEU   116      26.097   3.492  42.285  1.00 71.78           C  
ATOM    866  CB  LEU   116      26.932   1.902  40.543  1.00 69.32           C  
ATOM    867  O   LEU   116      25.689   4.547  41.792  1.00 70.07           O  
ATOM    868  CG  LEU   116      26.339   2.607  39.321  1.00 65.61           C  
ATOM    869  CD1 LEU   116      27.370   3.543  38.698  1.00 62.10           C  
ATOM    870  CD2 LEU   116      25.849   1.587  38.300  1.00 62.80           C  
ATOM    871  N   PHE   117      25.572   2.891  43.421  1.00 73.03           N  
ATOM    872  CA  PHE   117      24.338   3.452  43.959  1.00 73.48           C  
ATOM    873  C   PHE   117      24.526   3.880  45.410  1.00 73.76           C  
ATOM    874  CB  PHE   117      23.195   2.438  43.854  1.00 71.19           C  
ATOM    875  O   PHE   117      25.199   3.194  46.183  1.00 72.52           O  
ATOM    876  CG  PHE   117      22.909   1.989  42.447  1.00 67.82           C  
ATOM    877  CD1 PHE   117      22.103   2.750  41.609  1.00 64.54           C  
ATOM    878  CD2 PHE   117      23.447   0.804  41.961  1.00 65.52           C  
ATOM    879  CE1 PHE   117      21.837   2.336  40.306  1.00 62.50           C  
ATOM    880  CE2 PHE   117      23.186   0.384  40.660  1.00 62.44           C  
ATOM    881  CZ  PHE   117      22.380   1.151  39.834  1.00 62.28           C  
ATOM    882  N   VAL   118      23.909   5.027  45.698  1.00 77.78           N  
ATOM    883  CA  VAL   118      23.912   5.484  47.084  1.00 77.80           C  
ATOM    884  C   VAL   118      22.497   5.878  47.502  1.00 77.52           C  
ATOM    885  CB  VAL   118      24.878   6.672  47.288  1.00 76.05           C  
ATOM    886  O   VAL   118      21.679   6.260  46.662  1.00 75.89           O  
ATOM    887  CG1 VAL   118      26.327   6.231  47.086  1.00 72.17           C  
ATOM    888  CG2 VAL   118      24.527   7.814  46.336  1.00 71.78           C  
ATOM    889  N   ARG   119      22.114   5.767  48.809  1.00 75.96           N  
ATOM    890  CA  ARG   119      20.855   6.268  49.351  1.00 76.49           C  
ATOM    891  C   ARG   119      21.039   7.648  49.975  1.00 76.49           C  
ATOM    892  CB  ARG   119      20.290   5.295  50.388  1.00 73.95           C  
ATOM    893  O   ARG   119      21.801   7.806  50.931  1.00 75.43           O  
ATOM    894  CG  ARG   119      19.819   3.974  49.800  1.00 70.20           C  
ATOM    895  CD  ARG   119      19.234   3.059  50.867  1.00 69.05           C  
ATOM    896  NE  ARG   119      19.003   1.712  50.354  1.00 60.82           N  
ATOM    897  NH1 ARG   119      16.698   1.871  50.389  1.00 51.30           N  
ATOM    898  NH2 ARG   119      17.708  -0.057  49.669  1.00 47.33           N  
ATOM    899  CZ  ARG   119      17.804   1.178  50.138  1.00 63.63           C  
ATOM    900  N   VAL   120      20.416   8.604  49.355  1.00 78.30           N  
ATOM    901  CA  VAL   120      20.428   9.980  49.841  1.00 78.85           C  
ATOM    902  C   VAL   120      19.014  10.401  50.236  1.00 78.06           C  
ATOM    903  CB  VAL   120      20.997  10.951  48.782  1.00 76.46           C  
ATOM    904  O   VAL   120      18.115  10.445  49.393  1.00 75.49           O  
ATOM    905  CG1 VAL   120      20.964  12.390  49.296  1.00 71.77           C  
ATOM    906  CG2 VAL   120      22.421  10.549  48.402  1.00 70.96           C  
ATOM    907  N   SER   121      18.760  10.606  51.531  1.00 73.05           N  
ATOM    908  CA  SER   121      17.487  11.012  52.117  1.00 72.13           C  
ATOM    909  C   SER   121      16.371  10.042  51.743  1.00 70.80           C  
ATOM    910  CB  SER   121      17.116  12.426  51.668  1.00 68.94           C  
ATOM    911  O   SER   121      15.296  10.461  51.308  1.00 67.77           O  
ATOM    912  OG  SER   121      18.083  13.364  52.108  1.00 66.07           O  
ATOM    913  N   GLY   122      16.595   8.717  51.749  1.00 63.20           N  
ATOM    914  CA  GLY   122      15.610   7.688  51.457  1.00 62.39           C  
ATOM    915  C   GLY   122      15.521   7.348  49.981  1.00 62.50           C  
ATOM    916  O   GLY   122      14.880   6.366  49.602  1.00 60.83           O  
ATOM    917  N   ASN   123      16.052   8.321  49.128  1.00 68.11           N  
ATOM    918  CA  ASN   123      15.986   8.106  47.686  1.00 68.05           C  
ATOM    919  C   ASN   123      17.219   7.368  47.173  1.00 68.35           C  
ATOM    920  CB  ASN   123      15.820   9.438  46.952  1.00 65.73           C  
ATOM    921  O   ASN   123      18.335   7.621  47.631  1.00 66.74           O  
ATOM    922  CG  ASN   123      14.520  10.137  47.298  1.00 62.31           C  
ATOM    923  ND2 ASN   123      14.588  11.447  47.502  1.00 61.32           N  
ATOM    924  OD1 ASN   123      13.464   9.505  47.382  1.00 62.50           O  
ATOM    925  N   LEU   124      17.009   6.260  46.298  1.00 66.23           N  
ATOM    926  CA  LEU   124      18.125   5.615  45.616  1.00 65.81           C  
ATOM    927  C   LEU   124      18.699   6.523  44.533  1.00 66.45           C  
ATOM    928  CB  LEU   124      17.681   4.285  45.001  1.00 63.58           C  
ATOM    929  O   LEU   124      17.976   6.956  43.633  1.00 64.65           O  
ATOM    930  CG  LEU   124      18.789   3.398  44.431  1.00 61.39           C  
ATOM    931  CD1 LEU   124      19.627   2.806  45.559  1.00 58.64           C  
ATOM    932  CD2 LEU   124      18.197   2.295  43.561  1.00 59.15           C  
ATOM    933  N   MET   125      19.959   6.971  44.677  1.00 73.21           N  
ATOM    934  CA  MET   125      20.708   7.780  43.720  1.00 72.83           C  
ATOM    935  C   MET   125      21.850   6.977  43.106  1.00 72.96           C  
ATOM    936  CB  MET   125      21.258   9.039  44.393  1.00 70.85           C  
ATOM    937  O   MET   125      22.381   6.061  43.737  1.00 70.47           O  
ATOM    938  CG  MET   125      20.227   9.793  45.218  1.00 67.84           C  
ATOM    939  SD  MET   125      18.974  10.636  44.175  1.00 65.05           S  
ATOM    940  CE  MET   125      19.931  12.079  43.630  1.00 62.22           C  
ATOM    941  N   MET   126      22.090   7.250  41.773  1.00 70.73           N  
ATOM    942  CA  MET   126      23.208   6.638  41.061  1.00 70.89           C  
ATOM    943  C   MET   126      24.356   7.629  40.896  1.00 71.16           C  
ATOM    944  CB  MET   126      22.758   6.127  39.691  1.00 68.52           C  
ATOM    945  O   MET   126      24.132   8.797  40.573  1.00 69.84           O  
ATOM    946  CG  MET   126      23.804   5.286  38.977  1.00 65.35           C  
ATOM    947  SD  MET   126      23.181   4.578  37.403  1.00 59.28           S  
ATOM    948  CE  MET   126      23.096   6.080  36.388  1.00 56.64           C  
ATOM    949  N   LEU   127      25.581   7.172  41.117  1.00 73.04           N  
ATOM    950  CA  LEU   127      26.809   7.875  40.762  1.00 72.48           C  
ATOM    951  C   LEU   127      27.033   7.851  39.254  1.00 72.43           C  
ATOM    952  CB  LEU   127      28.010   7.252  41.479  1.00 70.56           C  
ATOM    953  O   LEU   127      26.675   6.879  38.584  1.00 70.29           O  
ATOM    954  CG  LEU   127      28.115   7.518  42.981  1.00 68.01           C  
ATOM    955  CD1 LEU   127      28.773   6.335  43.684  1.00 65.43           C  
ATOM    956  CD2 LEU   127      28.893   8.803  43.244  1.00 66.84           C  
ATOM    957  N   GLY   128      27.388   9.030  38.630  1.00 64.91           N  
ATOM    958  CA  GLY   128      27.725   9.116  37.218  1.00 63.92           C  
ATOM    959  C   GLY   128      28.620   7.985  36.748  1.00 64.29           C  
ATOM    960  O   GLY   128      28.581   7.601  35.577  1.00 63.15           O  
ATOM    961  N   SER   129      29.404   7.430  37.481  1.00 67.05           N  
ATOM    962  CA  SER   129      30.279   6.284  37.257  1.00 67.20           C  
ATOM    963  C   SER   129      30.542   5.527  38.554  1.00 67.72           C  
ATOM    964  CB  SER   129      31.606   6.734  36.642  1.00 64.54           C  
ATOM    965  O   SER   129      30.427   6.092  39.643  1.00 66.84           O  
ATOM    966  OG  SER   129      32.263   7.661  37.489  1.00 62.65           O  
ATOM    967  N   ALA   130      30.778   4.231  38.399  1.00 67.70           N  
ATOM    968  CA  ALA   130      31.198   3.479  39.578  1.00 68.57           C  
ATOM    969  C   ALA   130      32.456   4.083  40.195  1.00 69.49           C  
ATOM    970  CB  ALA   130      31.437   2.014  39.218  1.00 65.43           C  
ATOM    971  O   ALA   130      33.373   4.491  39.477  1.00 68.82           O  
ATOM    972  N   LEU   131      32.509   4.312  41.455  1.00 74.82           N  
ATOM    973  CA  LEU   131      33.692   4.838  42.127  1.00 75.79           C  
ATOM    974  C   LEU   131      34.905   3.949  41.868  1.00 76.25           C  
ATOM    975  CB  LEU   131      33.445   4.958  43.633  1.00 73.44           C  
ATOM    976  O   LEU   131      34.821   2.726  41.995  1.00 75.20           O  
ATOM    977  CG  LEU   131      32.433   6.018  44.071  1.00 72.66           C  
ATOM    978  CD1 LEU   131      32.183   5.923  45.572  1.00 70.76           C  
ATOM    979  CD2 LEU   131      32.920   7.412  43.692  1.00 72.77           C  
ATOM    980  N   THR   132      36.052   4.581  41.418  1.00 73.33           N  
ATOM    981  CA  THR   132      37.300   3.863  41.182  1.00 75.34           C  
ATOM    982  C   THR   132      38.093   3.716  42.477  1.00 73.74           C  
ATOM    983  CB  THR   132      38.164   4.577  40.126  1.00 70.33           C  
ATOM    984  O   THR   132      39.029   2.918  42.551  1.00 72.54           O  
ATOM    985  CG2 THR   132      37.482   4.573  38.762  1.00 63.26           C  
ATOM    986  OG1 THR   132      38.383   5.934  40.534  1.00 67.70           O  
ATOM    987  N   SER   133      37.797   4.434  43.433  1.00 81.94           N  
ATOM    988  CA  SER   133      38.416   4.394  44.754  1.00 84.15           C  
ATOM    989  C   SER   133      37.409   4.737  45.847  1.00 83.34           C  
ATOM    990  CB  SER   133      39.601   5.358  44.821  1.00 80.34           C  
ATOM    991  O   SER   133      36.319   5.237  45.559  1.00 81.88           O  
ATOM    992  OG  SER   133      39.180   6.690  44.580  1.00 76.99           O  
ATOM    993  N   SER   134      37.690   4.234  47.114  1.00 82.41           N  
ATOM    994  CA  SER   134      36.818   4.599  48.226  1.00 86.14           C  
ATOM    995  C   SER   134      36.740   6.113  48.393  1.00 83.91           C  
ATOM    996  CB  SER   134      37.310   3.959  49.525  1.00 80.19           C  
ATOM    997  O   SER   134      37.698   6.827  48.089  1.00 81.38           O  
ATOM    998  OG  SER   134      38.578   4.475  49.892  1.00 68.91           O  
ATOM    999  N   VAL   135      35.650   6.506  48.743  1.00 87.07           N  
ATOM   1000  CA  VAL   135      35.425   7.937  48.922  1.00 88.71           C  
ATOM   1001  C   VAL   135      34.803   8.195  50.292  1.00 88.07           C  
ATOM   1002  CB  VAL   135      34.521   8.513  47.809  1.00 85.06           C  
ATOM   1003  O   VAL   135      33.784   7.595  50.641  1.00 86.25           O  
ATOM   1004  CG1 VAL   135      34.134   9.957  48.121  1.00 74.19           C  
ATOM   1005  CG2 VAL   135      35.221   8.425  46.454  1.00 73.80           C  
ATOM   1006  N   THR   136      35.483   8.996  51.220  1.00 85.66           N  
ATOM   1007  CA  THR   136      34.870   9.442  52.467  1.00 89.37           C  
ATOM   1008  C   THR   136      33.890  10.582  52.209  1.00 86.60           C  
ATOM   1009  CB  THR   136      35.936   9.897  53.481  1.00 83.49           C  
ATOM   1010  O   THR   136      34.239  11.576  51.568  1.00 83.69           O  
ATOM   1011  CG2 THR   136      35.296  10.309  54.803  1.00 68.38           C  
ATOM   1012  OG1 THR   136      36.850   8.819  53.721  1.00 76.85           O  
ATOM   1013  N   VAL   137      32.661  10.394  52.654  1.00 84.80           N  
ATOM   1014  CA  VAL   137      31.645  11.419  52.441  1.00 88.67           C  
ATOM   1015  C   VAL   137      31.903  12.603  53.370  1.00 86.50           C  
ATOM   1016  CB  VAL   137      30.221  10.863  52.670  1.00 83.64           C  
ATOM   1017  O   VAL   137      31.863  12.460  54.594  1.00 84.28           O  
ATOM   1018  CG1 VAL   137      29.176  11.960  52.481  1.00 72.97           C  
ATOM   1019  CG2 VAL   137      29.948   9.693  51.726  1.00 71.99           C  
ATOM   1020  N   THR   138      32.320  13.837  52.811  1.00 88.19           N  
ATOM   1021  CA  THR   138      32.528  15.050  53.593  1.00 89.60           C  
ATOM   1022  C   THR   138      31.323  15.979  53.480  1.00 86.59           C  
ATOM   1023  CB  THR   138      33.798  15.795  53.142  1.00 85.24           C  
ATOM   1024  O   THR   138      31.053  16.768  54.389  1.00 83.31           O  
ATOM   1025  CG2 THR   138      35.039  14.928  53.325  1.00 70.23           C  
ATOM   1026  OG1 THR   138      33.673  16.146  51.758  1.00 76.68           O  
ATOM   1027  N   SER   139      30.749  15.930  52.396  1.00 86.53           N  
ATOM   1028  CA  SER   139      29.508  16.648  52.127  1.00 88.15           C  
ATOM   1029  C   SER   139      28.706  15.971  51.020  1.00 86.20           C  
ATOM   1030  CB  SER   139      29.799  18.099  51.742  1.00 84.45           C  
ATOM   1031  O   SER   139      29.272  15.278  50.171  1.00 83.78           O  
ATOM   1032  OG  SER   139      30.448  18.164  50.483  1.00 78.13           O  
ATOM   1033  N   PHE   140      27.420  15.947  51.104  1.00 81.13           N  
ATOM   1034  CA  PHE   140      26.590  15.487  49.997  1.00 82.40           C  
ATOM   1035  C   PHE   140      25.249  16.210  49.989  1.00 78.26           C  
ATOM   1036  CB  PHE   140      26.370  13.973  50.082  1.00 77.79           C  
ATOM   1037  O   PHE   140      24.799  16.706  51.024  1.00 72.38           O  
ATOM   1038  CG  PHE   140      25.554  13.544  51.272  1.00 76.25           C  
ATOM   1039  CD1 PHE   140      26.164  13.287  52.493  1.00 72.98           C  
ATOM   1040  CD2 PHE   140      24.177  13.398  51.168  1.00 75.50           C  
ATOM   1041  CE1 PHE   140      25.412  12.890  53.596  1.00 79.27           C  
ATOM   1042  CE2 PHE   140      23.419  13.001  52.266  1.00 78.39           C  
ATOM   1043  CZ  PHE   140      24.038  12.747  53.479  1.00 78.76           C  
ATOM   1044  N   ASP   141      24.699  16.447  48.844  1.00 80.47           N  
ATOM   1045  CA  ASP   141      23.310  16.834  48.616  1.00 79.44           C  
ATOM   1046  C   ASP   141      22.652  15.929  47.577  1.00 75.68           C  
ATOM   1047  CB  ASP   141      23.226  18.295  48.171  1.00 75.60           C  
ATOM   1048  O   ASP   141      23.140  14.831  47.303  1.00 70.05           O  
ATOM   1049  CG  ASP   141      23.922  18.552  46.846  1.00 70.95           C  
ATOM   1050  OD1 ASP   141      24.112  17.598  46.061  1.00 66.82           O  
ATOM   1051  OD2 ASP   141      24.287  19.719  46.585  1.00 73.53           O  
ATOM   1052  N   GLN   142      21.500  16.267  47.079  1.00 63.91           N  
ATOM   1053  CA  GLN   142      20.762  15.453  46.118  1.00 65.65           C  
ATOM   1054  C   GLN   142      21.503  15.366  44.787  1.00 63.95           C  
ATOM   1055  CB  GLN   142      19.358  16.020  45.901  1.00 58.91           C  
ATOM   1056  O   GLN   142      21.087  14.636  43.885  1.00 62.20           O  
ATOM   1057  CG  GLN   142      18.450  15.897  47.117  1.00 54.06           C  
ATOM   1058  CD  GLN   142      16.980  15.838  46.749  1.00 55.74           C  
ATOM   1059  NE2 GLN   142      16.138  15.498  47.719  1.00 47.63           N  
ATOM   1060  OE1 GLN   142      16.603  16.098  45.601  1.00 59.79           O  
ATOM   1061  N   THR   143      22.628  16.180  44.521  1.00 69.15           N  
ATOM   1062  CA  THR   143      23.212  16.273  43.187  1.00 71.98           C  
ATOM   1063  C   THR   143      24.679  15.857  43.209  1.00 71.33           C  
ATOM   1064  CB  THR   143      23.089  17.701  42.623  1.00 66.17           C  
ATOM   1065  O   THR   143      25.232  15.458  42.182  1.00 70.36           O  
ATOM   1066  CG2 THR   143      21.627  18.118  42.496  1.00 54.99           C  
ATOM   1067  OG1 THR   143      23.761  18.614  43.498  1.00 59.68           O  
ATOM   1068  N   VAL   144      25.318  15.998  44.319  1.00 73.96           N  
ATOM   1069  CA  VAL   144      26.756  15.751  44.320  1.00 79.15           C  
ATOM   1070  C   VAL   144      27.181  15.181  45.672  1.00 78.10           C  
ATOM   1071  CB  VAL   144      27.553  17.038  44.010  1.00 72.27           C  
ATOM   1072  O   VAL   144      26.573  15.487  46.700  1.00 77.47           O  
ATOM   1073  CG1 VAL   144      27.387  18.059  45.133  1.00 60.16           C  
ATOM   1074  CG2 VAL   144      29.029  16.711  43.793  1.00 59.13           C  
ATOM   1075  N   ILE   145      28.116  14.284  45.698  1.00 79.80           N  
ATOM   1076  CA  ILE   145      28.916  13.848  46.837  1.00 83.58           C  
ATOM   1077  C   ILE   145      30.298  14.493  46.774  1.00 82.83           C  
ATOM   1078  CB  ILE   145      29.044  12.308  46.881  1.00 79.16           C  
ATOM   1079  O   ILE   145      30.974  14.429  45.744  1.00 81.21           O  
ATOM   1080  CG1 ILE   145      27.665  11.662  47.056  1.00 71.37           C  
ATOM   1081  CG2 ILE   145      29.997  11.878  48.000  1.00 70.12           C  
ATOM   1082  CD1 ILE   145      27.667  10.147  46.904  1.00 69.61           C  
ATOM   1083  N   ASN   146      30.733  15.195  47.955  1.00 79.48           N  
ATOM   1084  CA  ASN   146      32.025  15.849  48.132  1.00 83.38           C  
ATOM   1085  C   ASN   146      32.307  16.847  47.013  1.00 76.07           C  
ATOM   1086  CB  ASN   146      33.147  14.811  48.213  1.00 75.08           C  
ATOM   1087  O   ASN   146      33.448  16.980  46.566  1.00 70.48           O  
ATOM   1088  CG  ASN   146      33.058  13.952  49.458  1.00 68.24           C  
ATOM   1089  ND2 ASN   146      33.833  12.873  49.491  1.00 74.59           N  
ATOM   1090  OD1 ASN   146      32.300  14.254  50.383  1.00 69.79           O  
ATOM   1091  N   GLY   147      31.349  17.450  46.254  1.00 76.07           N  
ATOM   1092  CA  GLY   147      31.537  18.402  45.171  1.00 77.27           C  
ATOM   1093  C   GLY   147      32.059  17.763  43.898  1.00 73.42           C  
ATOM   1094  O   GLY   147      32.325  18.456  42.913  1.00 70.37           O  
ATOM   1095  N   ALA   148      32.404  16.391  43.819  1.00 80.30           N  
ATOM   1096  CA  ALA   148      33.137  15.808  42.698  1.00 80.94           C  
ATOM   1097  C   ALA   148      32.320  14.713  42.018  1.00 77.30           C  
ATOM   1098  CB  ALA   148      34.478  15.253  43.170  1.00 76.41           C  
ATOM   1099  O   ALA   148      32.446  14.494  40.811  1.00 72.95           O  
ATOM   1100  N   HIS   149      31.446  14.040  42.798  1.00 80.54           N  
ATOM   1101  CA  HIS   149      30.753  12.876  42.259  1.00 81.26           C  
ATOM   1102  C   HIS   149      29.264  13.154  42.083  1.00 79.02           C  
ATOM   1103  CB  HIS   149      30.957  11.662  43.167  1.00 77.76           C  
ATOM   1104  O   HIS   149      28.526  13.250  43.067  1.00 74.24           O  
ATOM   1105  CG  HIS   149      32.394  11.326  43.406  1.00 74.85           C  
ATOM   1106  CD2 HIS   149      33.206  11.588  44.457  1.00 74.07           C  
ATOM   1107  ND1 HIS   149      33.160  10.638  42.489  1.00 72.96           N  
ATOM   1108  CE1 HIS   149      34.383  10.490  42.969  1.00 76.15           C  
ATOM   1109  NE2 HIS   149      34.437  11.057  44.162  1.00 76.06           N  
ATOM   1110  N   GLU   150      28.906  13.347  40.833  1.00 74.78           N  
ATOM   1111  CA  GLU   150      27.537  13.728  40.500  1.00 75.22           C  
ATOM   1112  C   GLU   150      26.558  12.601  40.814  1.00 74.28           C  
ATOM   1113  CB  GLU   150      27.432  14.120  39.024  1.00 71.56           C  
ATOM   1114  O   GLU   150      26.867  11.427  40.604  1.00 71.95           O  
ATOM   1115  CG  GLU   150      28.140  15.423  38.682  1.00 67.12           C  
ATOM   1116  CD  GLU   150      28.030  15.798  37.212  1.00 66.15           C  
ATOM   1117  OE1 GLU   150      27.539  14.971  36.410  1.00 66.23           O  
ATOM   1118  OE2 GLU   150      28.438  16.927  36.860  1.00 62.55           O  
ATOM   1119  N   LEU   151      25.442  12.818  41.451  1.00 72.27           N  
ATOM   1120  CA  LEU   151      24.355  11.901  41.777  1.00 71.29           C  
ATOM   1121  C   LEU   151      23.162  12.122  40.852  1.00 70.91           C  
ATOM   1122  CB  LEU   151      23.924  12.077  43.236  1.00 68.20           C  
ATOM   1123  O   LEU   151      22.818  13.264  40.539  1.00 67.18           O  
ATOM   1124  CG  LEU   151      24.952  11.686  44.298  1.00 66.60           C  
ATOM   1125  CD1 LEU   151      24.458  12.082  45.685  1.00 64.68           C  
ATOM   1126  CD2 LEU   151      25.245  10.191  44.235  1.00 67.31           C  
ATOM   1127  N   TYR   152      22.604  10.977  40.393  1.00 66.27           N  
ATOM   1128  CA  TYR   152      21.390  10.974  39.584  1.00 65.76           C  
ATOM   1129  C   TYR   152      20.286  10.172  40.262  1.00 65.96           C  
ATOM   1130  CB  TYR   152      21.673  10.400  38.193  1.00 63.17           C  
ATOM   1131  O   TYR   152      20.546   9.120  40.851  1.00 63.50           O  
ATOM   1132  CG  TYR   152      22.796  11.099  37.464  1.00 60.28           C  
ATOM   1133  CD1 TYR   152      22.554  12.240  36.703  1.00 57.86           C  
ATOM   1134  CD2 TYR   152      24.099  10.619  37.535  1.00 58.45           C  
ATOM   1135  CE1 TYR   152      23.585  12.887  36.029  1.00 55.46           C  
ATOM   1136  CE2 TYR   152      25.138  11.257  36.865  1.00 55.13           C  
ATOM   1137  OH  TYR   152      25.895  13.025  35.451  1.00 52.55           O  
ATOM   1138  CZ  TYR   152      24.871  12.389  36.116  1.00 57.17           C  
ATOM   1139  N   PRO   153      19.027  10.649  40.429  1.00 55.69           N  
ATOM   1140  CA  PRO   153      17.960   9.796  40.958  1.00 54.46           C  
ATOM   1141  C   PRO   153      17.876   8.447  40.248  1.00 55.65           C  
ATOM   1142  CB  PRO   153      16.694  10.622  40.713  1.00 52.69           C  
ATOM   1143  O   PRO   153      17.960   8.386  39.018  1.00 53.66           O  
ATOM   1144  CG  PRO   153      17.188  11.926  40.175  1.00 50.54           C  
ATOM   1145  CD  PRO   153      18.635  11.773  39.806  1.00 49.74           C  
ATOM   1146  N   ALA   154      17.979   7.230  40.903  1.00 53.63           N  
ATOM   1147  CA  ALA   154      17.713   5.951  40.250  1.00 52.97           C  
ATOM   1148  C   ALA   154      16.401   5.995  39.472  1.00 53.14           C  
ATOM   1149  CB  ALA   154      17.681   4.825  41.280  1.00 50.98           C  
ATOM   1150  O   ALA   154      16.266   5.344  38.434  1.00 50.86           O  
ATOM   1151  N   SER   155      15.361   6.666  40.052  1.00 43.37           N  
ATOM   1152  CA  SER   155      14.104   6.923  39.356  1.00 42.97           C  
ATOM   1153  C   SER   155      14.346   7.583  38.003  1.00 43.09           C  
ATOM   1154  CB  SER   155      13.191   7.806  40.207  1.00 40.14           C  
ATOM   1155  O   SER   155      13.452   7.620  37.155  1.00 40.22           O  
ATOM   1156  OG  SER   155      13.804   9.056  40.472  1.00 36.23           O  
ATOM   1157  N   PHE   156      15.531   8.280  37.710  1.00 37.34           N  
ATOM   1158  CA  PHE   156      15.797   8.780  36.367  1.00 37.16           C  
ATOM   1159  C   PHE   156      15.515   7.706  35.324  1.00 37.22           C  
ATOM   1160  CB  PHE   156      17.246   9.261  36.247  1.00 33.91           C  
ATOM   1161  O   PHE   156      15.183   8.017  34.178  1.00 34.75           O  
ATOM   1162  CG  PHE   156      17.397  10.756  36.309  1.00 31.51           C  
ATOM   1163  CD1 PHE   156      17.038  11.551  35.227  1.00 28.84           C  
ATOM   1164  CD2 PHE   156      17.899  11.369  37.450  1.00 31.18           C  
ATOM   1165  CE1 PHE   156      17.177  12.936  35.282  1.00 30.60           C  
ATOM   1166  CE2 PHE   156      18.041  12.752  37.512  1.00 32.44           C  
ATOM   1167  CZ  PHE   156      17.680  13.534  36.427  1.00 28.39           C  
ATOM   1168  N   PHE   157      15.517   6.471  35.559  1.00 36.56           N  
ATOM   1169  CA  PHE   157      15.261   5.384  34.621  1.00 36.41           C  
ATOM   1170  C   PHE   157      13.768   5.246  34.347  1.00 36.48           C  
ATOM   1171  CB  PHE   157      15.820   4.064  35.161  1.00 33.79           C  
ATOM   1172  O   PHE   157      13.363   4.511  33.445  1.00 34.41           O  
ATOM   1173  CG  PHE   157      17.323   4.027  35.235  1.00 31.41           C  
ATOM   1174  CD1 PHE   157      18.080   3.702  34.117  1.00 28.76           C  
ATOM   1175  CD2 PHE   157      17.978   4.316  36.425  1.00 31.24           C  
ATOM   1176  CE1 PHE   157      19.471   3.667  34.183  1.00 30.11           C  
ATOM   1177  CE2 PHE   157      19.368   4.283  36.499  1.00 32.06           C  
ATOM   1178  CZ  PHE   157      20.112   3.957  35.377  1.00 28.63           C  
ATOM   1179  N   ASN   158      12.970   6.085  34.840  1.00 34.33           N  
ATOM   1180  CA  ASN   158      11.680   6.689  34.523  1.00 34.32           C  
ATOM   1181  C   ASN   158      11.842   8.110  33.992  1.00 34.37           C  
ATOM   1182  CB  ASN   158      10.767   6.681  35.751  1.00 31.78           C  
ATOM   1183  O   ASN   158      10.909   8.672  33.416  1.00 32.44           O  
ATOM   1184  CG  ASN   158       9.942   5.414  35.858  1.00 30.08           C  
ATOM   1185  ND2 ASN   158       9.321   5.206  37.013  1.00 27.28           N  
ATOM   1186  OD1 ASN   158       9.865   4.627  34.911  1.00 31.50           O  
ATOM   1187  N   GLU   159      13.064   8.592  33.524  1.00 28.03           N  
ATOM   1188  CA  GLU   159      13.412   9.992  33.302  1.00 29.84           C  
ATOM   1189  C   GLU   159      14.520  10.128  32.262  1.00 28.19           C  
ATOM   1190  CB  GLU   159      13.839  10.654  34.615  1.00 25.99           C  
ATOM   1191  O   GLU   159      15.437   9.305  32.213  1.00 27.23           O  
ATOM   1192  CG  GLU   159      12.674  11.066  35.503  1.00 25.02           C  
ATOM   1193  CD  GLU   159      13.103  11.868  36.722  1.00 28.59           C  
ATOM   1194  OE1 GLU   159      14.321  12.096  36.900  1.00 33.17           O  
ATOM   1195  OE2 GLU   159      12.214  12.271  37.504  1.00 28.47           O  
ATOM   1196  N   VAL   160      14.339  10.429  30.896  1.00 31.05           N  
ATOM   1197  CA  VAL   160      14.808  10.968  29.623  1.00 32.11           C  
ATOM   1198  C   VAL   160      16.260  10.557  29.391  1.00 31.16           C  
ATOM   1199  CB  VAL   160      14.675  12.506  29.575  1.00 29.15           C  
ATOM   1200  O   VAL   160      17.124  10.803  30.236  1.00 29.96           O  
ATOM   1201  CG1 VAL   160      15.187  13.050  28.242  1.00 26.40           C  
ATOM   1202  CG2 VAL   160      13.223  12.923  29.803  1.00 26.72           C  
ATOM   1203  N   ILE   161      16.736   9.535  28.658  1.00 35.74           N  
ATOM   1204  CA  ILE   161      17.967   9.035  28.058  1.00 36.70           C  
ATOM   1205  C   ILE   161      18.527  10.073  27.087  1.00 35.93           C  
ATOM   1206  CB  ILE   161      17.737   7.691  27.331  1.00 33.89           C  
ATOM   1207  O   ILE   161      17.858  10.455  26.124  1.00 34.62           O  
ATOM   1208  CG1 ILE   161      17.132   6.661  28.292  1.00 31.06           C  
ATOM   1209  CG2 ILE   161      19.045   7.173  26.725  1.00 31.03           C  
ATOM   1210  CD1 ILE   161      16.729   5.354  27.624  1.00 30.18           C  
ATOM   1211  N   THR   162      19.580  11.020  27.333  1.00 29.62           N  
ATOM   1212  CA  THR   162      20.350  11.958  26.523  1.00 31.73           C  
ATOM   1213  C   THR   162      21.807  11.516  26.421  1.00 29.90           C  
ATOM   1214  CB  THR   162      20.283  13.383  27.104  1.00 28.06           C  
ATOM   1215  O   THR   162      22.432  11.182  27.430  1.00 28.59           O  
ATOM   1216  CG2 THR   162      18.920  14.017  26.848  1.00 26.19           C  
ATOM   1217  OG1 THR   162      20.515  13.328  28.517  1.00 27.12           O  
ATOM   1218  N   GLY   163      22.615  11.269  25.069  1.00 35.24           N  
ATOM   1219  CA  GLY   163      24.015  11.329  24.681  1.00 32.84           C  
ATOM   1220  C   GLY   163      24.703   9.978  24.720  1.00 35.26           C  
ATOM   1221  O   GLY   163      25.907   9.895  24.973  1.00 32.13           O  
ATOM   1222  N   TRP   164      24.097   8.653  24.333  1.00 11.15           N  
ATOM   1223  CA  TRP   164      24.732   7.369  24.611  1.00 30.35           C  
ATOM   1224  C   TRP   164      25.236   6.722  23.325  1.00 15.05           C  
ATOM   1225  CB  TRP   164      23.756   6.428  25.322  1.00 14.89           C  
ATOM   1226  O   TRP   164      24.597   6.831  22.276  1.00 15.60           O  
ATOM   1227  CG  TRP   164      23.791   6.532  26.818  1.00 20.00           C  
ATOM   1228  CD1 TRP   164      23.811   7.677  27.564  1.00  9.44           C  
ATOM   1229  CD2 TRP   164      23.814   5.446  27.749  1.00  8.53           C  
ATOM   1230  CE2 TRP   164      23.848   6.006  29.044  1.00  8.62           C  
ATOM   1231  CE3 TRP   164      23.809   4.051  27.613  1.00 18.49           C  
ATOM   1232  NE1 TRP   164      23.845   7.368  28.904  1.00 18.76           N  
ATOM   1233  CH2 TRP   164      23.870   3.858  30.037  1.00 16.50           C  
ATOM   1234  CZ2 TRP   164      23.876   5.219  30.198  1.00 16.50           C  
ATOM   1235  CZ3 TRP   164      23.837   3.269  28.762  1.00 17.01           C  
ATOM   1236  N   LYS   165      26.517   6.137  23.399  1.00 33.19           N  
ATOM   1237  CA  LYS   165      27.195   5.008  22.768  1.00 34.12           C  
ATOM   1238  C   LYS   165      26.793   3.689  23.422  1.00 33.23           C  
ATOM   1239  CB  LYS   165      28.713   5.186  22.838  1.00 30.70           C  
ATOM   1240  O   LYS   165      27.086   3.458  24.597  1.00 31.36           O  
ATOM   1241  CG  LYS   165      29.347   5.615  21.523  1.00 29.59           C  
ATOM   1242  CD  LYS   165      30.860   5.741  21.648  1.00 34.67           C  
ATOM   1243  CE  LYS   165      31.497   6.162  20.330  1.00 27.00           C  
ATOM   1244  NZ  LYS   165      32.982   6.272  20.443  1.00 28.72           N  
ATOM   1245  N   ILE   166      25.667   2.858  23.033  1.00 39.10           N  
ATOM   1246  CA  ILE   166      25.271   1.516  23.449  1.00 39.33           C  
ATOM   1247  C   ILE   166      26.190   0.483  22.801  1.00 39.38           C  
ATOM   1248  CB  ILE   166      23.797   1.224  23.086  1.00 36.89           C  
ATOM   1249  O   ILE   166      26.248   0.377  21.574  1.00 37.98           O  
ATOM   1250  CG1 ILE   166      22.873   2.267  23.726  1.00 33.88           C  
ATOM   1251  CG2 ILE   166      23.406  -0.192  23.517  1.00 34.12           C  
ATOM   1252  CD1 ILE   166      21.413   2.135  23.316  1.00 32.82           C  
ATOM   1253  N   ALA   167      27.328   0.007  23.387  1.00 35.10           N  
ATOM   1254  CA  ALA   167      28.309  -1.014  23.029  1.00 34.59           C  
ATOM   1255  C   ALA   167      27.725  -2.415  23.186  1.00 35.22           C  
ATOM   1256  CB  ALA   167      29.567  -0.866  23.882  1.00 31.67           C  
ATOM   1257  O   ALA   167      26.795  -2.623  23.969  1.00 33.36           O  
ATOM   1258  N   GLN   168      27.797  -3.372  22.119  1.00 30.46           N  
ATOM   1259  CA  GLN   168      27.569  -4.760  21.729  1.00 32.02           C  
ATOM   1260  C   GLN   168      27.373  -5.649  22.954  1.00 30.35           C  
ATOM   1261  CB  GLN   168      28.733  -5.279  20.884  1.00 26.90           C  
ATOM   1262  O   GLN   168      26.639  -6.638  22.898  1.00 27.58           O  
ATOM   1263  CG  GLN   168      28.300  -5.969  19.598  1.00 25.77           C  
ATOM   1264  CD  GLN   168      29.471  -6.503  18.795  1.00 28.89           C  
ATOM   1265  NE2 GLN   168      29.173  -7.217  17.715  1.00 22.79           N  
ATOM   1266  OE1 GLN   168      30.634  -6.275  19.142  1.00 30.51           O  
ATOM   1267  N   ASN   169      27.485  -5.398  24.121  1.00 27.60           N  
ATOM   1268  CA  ASN   169      27.446  -5.983  25.457  1.00 30.81           C  
ATOM   1269  C   ASN   169      27.013  -4.960  26.504  1.00 28.37           C  
ATOM   1270  CB  ASN   169      28.808  -6.576  25.825  1.00 25.44           C  
ATOM   1271  O   ASN   169      27.570  -4.916  27.602  1.00 26.14           O  
ATOM   1272  CG  ASN   169      29.093  -7.876  25.100  1.00 24.08           C  
ATOM   1273  ND2 ASN   169      30.360  -8.274  25.073  1.00 11.07           N  
ATOM   1274  OD1 ASN   169      28.184  -8.517  24.568  1.00 10.11           O  
ATOM   1275  N   ASP   170      26.221  -3.976  26.079  1.00 36.74           N  
ATOM   1276  CA  ASP   170      25.778  -3.160  27.205  1.00 37.84           C  
ATOM   1277  C   ASP   170      24.809  -3.934  28.096  1.00 37.02           C  
ATOM   1278  CB  ASP   170      25.120  -1.871  26.708  1.00 34.78           C  
ATOM   1279  O   ASP   170      23.654  -4.152  27.724  1.00 35.58           O  
ATOM   1280  CG  ASP   170      25.567  -0.642  27.479  1.00 33.19           C  
ATOM   1281  OD1 ASP   170      26.078  -0.784  28.610  1.00 35.07           O  
ATOM   1282  OD2 ASP   170      25.405   0.480  26.951  1.00 33.32           O  
ATOM   1283  N   ALA   171      25.270  -5.074  28.725  1.00 39.13           N  
ATOM   1284  CA  ALA   171      24.627  -5.699  29.878  1.00 39.33           C  
ATOM   1285  C   ALA   171      23.621  -4.752  30.526  1.00 39.02           C  
ATOM   1286  CB  ALA   171      25.675  -6.137  30.899  1.00 36.44           C  
ATOM   1287  O   ALA   171      22.572  -5.185  31.008  1.00 36.45           O  
ATOM   1288  N   GLN   172      23.940  -3.455  30.566  1.00 37.99           N  
ATOM   1289  CA  GLN   172      23.148  -2.433  31.243  1.00 40.71           C  
ATOM   1290  C   GLN   172      21.763  -2.307  30.615  1.00 38.04           C  
ATOM   1291  CB  GLN   172      23.866  -1.084  31.205  1.00 36.45           C  
ATOM   1292  O   GLN   172      20.752  -2.327  31.321  1.00 35.94           O  
ATOM   1293  CG  GLN   172      24.790  -0.846  32.392  1.00 34.87           C  
ATOM   1294  CD  GLN   172      25.349   0.564  32.428  1.00 40.94           C  
ATOM   1295  NE2 GLN   172      26.041   0.901  33.512  1.00 33.90           N  
ATOM   1296  OE1 GLN   172      25.160   1.345  31.490  1.00 42.22           O  
ATOM   1297  N   LEU   173      21.543  -2.170  29.268  1.00 42.87           N  
ATOM   1298  CA  LEU   173      20.238  -2.108  28.619  1.00 44.52           C  
ATOM   1299  C   LEU   173      19.554  -3.471  28.642  1.00 42.95           C  
ATOM   1300  CB  LEU   173      20.380  -1.620  27.175  1.00 41.98           C  
ATOM   1301  O   LEU   173      18.367  -3.569  28.961  1.00 41.20           O  
ATOM   1302  CG  LEU   173      19.359  -0.581  26.707  1.00 40.87           C  
ATOM   1303  CD1 LEU   173      19.988   0.808  26.685  1.00 38.34           C  
ATOM   1304  CD2 LEU   173      18.815  -0.949  25.330  1.00 39.44           C  
ATOM   1305  N   SER   174      20.213  -4.592  28.131  1.00 42.98           N  
ATOM   1306  CA  SER   174      19.593  -5.912  28.201  1.00 43.55           C  
ATOM   1307  C   SER   174      19.096  -6.215  29.610  1.00 42.94           C  
ATOM   1308  CB  SER   174      20.580  -6.992  27.756  1.00 41.42           C  
ATOM   1309  O   SER   174      18.068  -6.873  29.784  1.00 40.78           O  
ATOM   1310  OG  SER   174      21.056  -6.731  26.447  1.00 35.64           O  
ATOM   1311  N   ARG   175      19.869  -5.652  30.632  1.00 40.60           N  
ATOM   1312  CA  ARG   175      19.441  -5.850  32.013  1.00 41.23           C  
ATOM   1313  C   ARG   175      18.277  -4.929  32.363  1.00 40.53           C  
ATOM   1314  CB  ARG   175      20.605  -5.613  32.977  1.00 38.27           C  
ATOM   1315  O   ARG   175      17.443  -5.266  33.206  1.00 37.75           O  
ATOM   1316  CG  ARG   175      21.479  -6.837  33.201  1.00 36.14           C  
ATOM   1317  CD  ARG   175      22.598  -6.557  34.195  1.00 39.19           C  
ATOM   1318  NE  ARG   175      23.368  -7.761  34.492  1.00 38.40           N  
ATOM   1319  NH1 ARG   175      25.221  -6.631  35.284  1.00 31.19           N  
ATOM   1320  NH2 ARG   175      25.205  -8.922  35.235  1.00 27.59           N  
ATOM   1321  CZ  ARG   175      24.596  -7.769  35.003  1.00 33.75           C  
ATOM   1322  N   LEU   176      18.343  -3.696  31.785  1.00 41.38           N  
ATOM   1323  CA  LEU   176      17.424  -2.629  32.166  1.00 42.38           C  
ATOM   1324  C   LEU   176      16.043  -2.860  31.561  1.00 41.39           C  
ATOM   1325  CB  LEU   176      17.967  -1.269  31.722  1.00 39.62           C  
ATOM   1326  O   LEU   176      15.026  -2.572  32.196  1.00 39.42           O  
ATOM   1327  CG  LEU   176      19.133  -0.706  32.537  1.00 37.72           C  
ATOM   1328  CD1 LEU   176      19.850   0.387  31.751  1.00 35.48           C  
ATOM   1329  CD2 LEU   176      18.639  -0.171  33.877  1.00 37.33           C  
ATOM   1330  N   LEU   177      15.942  -3.546  30.452  1.00 38.29           N  
ATOM   1331  CA  LEU   177      14.737  -3.538  29.630  1.00 40.28           C  
ATOM   1332  C   LEU   177      13.630  -4.361  30.280  1.00 38.49           C  
ATOM   1333  CB  LEU   177      15.039  -4.082  28.231  1.00 36.45           C  
ATOM   1334  O   LEU   177      12.493  -3.898  30.396  1.00 36.71           O  
ATOM   1335  CG  LEU   177      15.687  -3.104  27.249  1.00 34.91           C  
ATOM   1336  CD1 LEU   177      16.292  -3.860  26.070  1.00 31.31           C  
ATOM   1337  CD2 LEU   177      14.668  -2.077  26.766  1.00 34.31           C  
ATOM   1338  N   PRO   178      13.887  -5.561  30.742  1.00 36.69           N  
ATOM   1339  CA  PRO   178      12.765  -6.316  31.305  1.00 36.95           C  
ATOM   1340  C   PRO   178      12.170  -5.652  32.544  1.00 36.84           C  
ATOM   1341  CB  PRO   178      13.392  -7.667  31.657  1.00 33.62           C  
ATOM   1342  O   PRO   178      11.033  -5.947  32.922  1.00 34.67           O  
ATOM   1343  CG  PRO   178      14.777  -7.603  31.099  1.00 31.55           C  
ATOM   1344  CD  PRO   178      15.069  -6.183  30.709  1.00 36.01           C  
ATOM   1345  N   LYS   179      12.982  -4.629  33.130  1.00 35.28           N  
ATOM   1346  CA  LYS   179      12.631  -4.244  34.494  1.00 36.20           C  
ATOM   1347  C   LYS   179      11.972  -2.868  34.524  1.00 35.39           C  
ATOM   1348  CB  LYS   179      13.871  -4.251  35.389  1.00 32.46           C  
ATOM   1349  O   LYS   179      11.306  -2.514  35.499  1.00 33.32           O  
ATOM   1350  CG  LYS   179      14.477  -5.631  35.598  1.00 30.40           C  
ATOM   1351  CD  LYS   179      15.523  -5.621  36.704  1.00 34.74           C  
ATOM   1352  CE  LYS   179      16.150  -6.996  36.895  1.00 28.60           C  
ATOM   1353  NZ  LYS   179      17.179  -6.990  37.977  1.00 30.34           N  
ATOM   1354  N   ALA   180      12.029  -2.043  33.428  1.00 33.67           N  
ATOM   1355  CA  ALA   180      11.552  -0.664  33.474  1.00 34.36           C  
ATOM   1356  C   ALA   180      10.159  -0.544  32.862  1.00 33.82           C  
ATOM   1357  CB  ALA   180      12.528   0.262  32.753  1.00 31.29           C  
ATOM   1358  O   ALA   180       9.874  -1.155  31.829  1.00 32.56           O  
ATOM   1359  N   GLY   181       8.954  -0.514  33.749  1.00 35.91           N  
ATOM   1360  CA  GLY   181       7.583  -0.234  33.351  1.00 35.40           C  
ATOM   1361  C   GLY   181       7.468   0.934  32.390  1.00 35.77           C  
ATOM   1362  O   GLY   181       6.851   0.813  31.329  1.00 33.79           O  
ATOM   1363  N   ASN   182       8.149   2.101  32.489  1.00 38.50           N  
ATOM   1364  CA  ASN   182       8.249   3.273  31.626  1.00 40.59           C  
ATOM   1365  C   ASN   182       9.693   3.747  31.489  1.00 38.41           C  
ATOM   1366  CB  ASN   182       7.366   4.406  32.155  1.00 36.64           C  
ATOM   1367  O   ASN   182      10.393   3.915  32.489  1.00 36.68           O  
ATOM   1368  CG  ASN   182       5.892   4.053  32.140  1.00 35.38           C  
ATOM   1369  ND2 ASN   182       5.181   4.429  33.197  1.00 27.33           N  
ATOM   1370  OD1 ASN   182       5.396   3.448  31.186  1.00 34.24           O  
ATOM   1371  N   ILE   183      10.374   3.700  30.323  1.00 44.34           N  
ATOM   1372  CA  ILE   183      11.668   4.238  29.917  1.00 45.46           C  
ATOM   1373  C   ILE   183      11.464   5.519  29.112  1.00 44.15           C  
ATOM   1374  CB  ILE   183      12.474   3.209  29.092  1.00 43.01           C  
ATOM   1375  O   ILE   183      10.596   5.580  28.239  1.00 42.68           O  
ATOM   1376  CG1 ILE   183      12.719   1.939  29.914  1.00 38.63           C  
ATOM   1377  CG2 ILE   183      13.797   3.817  28.615  1.00 39.27           C  
ATOM   1378  CD1 ILE   183      13.426   0.831  29.146  1.00 40.75           C  
ATOM   1379  N   TYR   184      12.046   6.600  29.508  1.00 43.38           N  
ATOM   1380  CA  TYR   184      12.135   7.864  28.786  1.00 45.63           C  
ATOM   1381  C   TYR   184      13.515   8.041  28.164  1.00 43.36           C  
ATOM   1382  CB  TYR   184      11.828   9.039  29.719  1.00 42.12           C  
ATOM   1383  O   TYR   184      14.532   7.927  28.853  1.00 41.60           O  
ATOM   1384  CG  TYR   184      10.435   9.006  30.299  1.00 40.97           C  
ATOM   1385  CD1 TYR   184       9.377   9.646  29.658  1.00 38.65           C  
ATOM   1386  CD2 TYR   184      10.174   8.335  31.489  1.00 38.89           C  
ATOM   1387  CE1 TYR   184       8.092   9.620  30.190  1.00 38.27           C  
ATOM   1388  CE2 TYR   184       8.893   8.302  32.030  1.00 40.67           C  
ATOM   1389  OH  TYR   184       6.590   8.917  31.905  1.00 27.51           O  
ATOM   1390  CZ  TYR   184       7.860   8.946  31.374  1.00 37.12           C  
ATOM   1391  N   ILE   185      13.702   8.071  26.870  1.00 46.23           N  
ATOM   1392  CA  ILE   185      14.932   8.355  26.138  1.00 46.75           C  
ATOM   1393  C   ILE   185      14.889   9.780  25.590  1.00 46.23           C  
ATOM   1394  CB  ILE   185      15.154   7.345  24.990  1.00 44.41           C  
ATOM   1395  O   ILE   185      13.907  10.179  24.960  1.00 44.56           O  
ATOM   1396  CG1 ILE   185      15.159   5.912  25.534  1.00 39.29           C  
ATOM   1397  CG2 ILE   185      16.455   7.653  24.244  1.00 40.36           C  
ATOM   1398  CD1 ILE   185      15.307   4.843  24.459  1.00 41.16           C  
ATOM   1399  N   GLY   186      15.901  10.768  26.041  1.00 39.69           N  
ATOM   1400  CA  GLY   186      16.202  12.120  25.596  1.00 40.07           C  
ATOM   1401  C   GLY   186      16.937  12.161  24.269  1.00 39.68           C  
ATOM   1402  O   GLY   186      17.239  11.116  23.688  1.00 38.03           O  
ATOM   1403  N   TYR   187      16.918  13.336  23.506  1.00 39.83           N  
ATOM   1404  CA  TYR   187      17.254  13.857  22.186  1.00 41.88           C  
ATOM   1405  C   TYR   187      18.751  13.748  21.921  1.00 40.19           C  
ATOM   1406  CB  TYR   187      16.806  15.316  22.054  1.00 36.46           C  
ATOM   1407  O   TYR   187      19.451  14.761  21.852  1.00 37.93           O  
ATOM   1408  CG  TYR   187      15.336  15.474  21.748  1.00 35.23           C  
ATOM   1409  CD1 TYR   187      14.859  15.348  20.445  1.00 30.55           C  
ATOM   1410  CD2 TYR   187      14.423  15.749  22.759  1.00 32.41           C  
ATOM   1411  CE1 TYR   187      13.506  15.495  20.158  1.00 32.26           C  
ATOM   1412  CE2 TYR   187      13.068  15.898  22.484  1.00 35.37           C  
ATOM   1413  OH  TYR   187      11.279  15.915  20.903  1.00 23.10           O  
ATOM   1414  CZ  TYR   187      12.619  15.769  21.182  1.00 30.03           C  
ATOM   1415  N   SER   188      19.506  12.667  22.505  1.00 35.93           N  
ATOM   1416  CA  SER   188      20.881  12.523  22.039  1.00 38.95           C  
ATOM   1417  C   SER   188      21.043  11.279  21.172  1.00 36.13           C  
ATOM   1418  CB  SER   188      21.845  12.457  23.224  1.00 33.80           C  
ATOM   1419  O   SER   188      20.360  10.274  21.384  1.00 34.13           O  
ATOM   1420  OG  SER   188      23.018  13.206  22.961  1.00 27.42           O  
ATOM   1421  N   PRO   189      21.604  11.444  19.886  1.00 42.27           N  
ATOM   1422  CA  PRO   189      21.899  10.268  19.064  1.00 42.12           C  
ATOM   1423  C   PRO   189      22.456   9.102  19.879  1.00 42.43           C  
ATOM   1424  CB  PRO   189      22.940  10.785  18.069  1.00 39.73           C  
ATOM   1425  O   PRO   189      23.357   9.293  20.699  1.00 40.86           O  
ATOM   1426  CG  PRO   189      23.205  12.194  18.491  1.00 37.78           C  
ATOM   1427  CD  PRO   189      22.335  12.509  19.674  1.00 41.22           C  
ATOM   1428  N   VAL   190      21.702   7.975  19.950  1.00 46.12           N  
ATOM   1429  CA  VAL   190      22.212   6.723  20.501  1.00 45.74           C  
ATOM   1430  C   VAL   190      22.874   5.904  19.395  1.00 46.24           C  
ATOM   1431  CB  VAL   190      21.090   5.901  21.174  1.00 44.20           C  
ATOM   1432  O   VAL   190      22.302   5.727  18.317  1.00 44.53           O  
ATOM   1433  CG1 VAL   190      21.641   4.586  21.724  1.00 39.45           C  
ATOM   1434  CG2 VAL   190      20.428   6.713  22.286  1.00 40.88           C  
ATOM   1435  N   THR   191      24.205   5.769  19.362  1.00 45.55           N  
ATOM   1436  CA  THR   191      24.904   4.796  18.530  1.00 46.53           C  
ATOM   1437  C   THR   191      24.845   3.407  19.157  1.00 45.60           C  
ATOM   1438  CB  THR   191      26.373   5.202  18.311  1.00 43.79           C  
ATOM   1439  O   THR   191      25.215   3.229  20.320  1.00 43.64           O  
ATOM   1440  CG2 THR   191      27.049   4.291  17.292  1.00 40.15           C  
ATOM   1441  OG1 THR   191      26.424   6.553  17.835  1.00 36.94           O  
ATOM   1442  N   VAL   192      24.145   2.442  18.589  1.00 48.62           N  
ATOM   1443  CA  VAL   192      24.099   1.064  19.068  1.00 49.76           C  
ATOM   1444  C   VAL   192      25.187   0.242  18.381  1.00 49.04           C  
ATOM   1445  CB  VAL   192      22.714   0.424  18.825  1.00 47.39           C  
ATOM   1446  O   VAL   192      25.302   0.256  17.153  1.00 48.10           O  
ATOM   1447  CG1 VAL   192      22.630  -0.951  19.484  1.00 42.54           C  
ATOM   1448  CG2 VAL   192      21.606   1.338  19.345  1.00 43.72           C  
ATOM   1449  N   GLU   193      26.106  -0.337  19.133  1.00 41.19           N  
ATOM   1450  CA  GLU   193      27.093  -1.325  18.705  1.00 42.52           C  
ATOM   1451  C   GLU   193      26.682  -2.733  19.124  1.00 41.58           C  
ATOM   1452  CB  GLU   193      28.473  -0.987  19.275  1.00 38.99           C  
ATOM   1453  O   GLU   193      26.627  -3.040  20.317  1.00 39.73           O  
ATOM   1454  CG  GLU   193      29.127   0.223  18.625  1.00 37.82           C  
ATOM   1455  CD  GLU   193      30.538   0.485  19.129  1.00 43.50           C  
ATOM   1456  OE1 GLU   193      30.997  -0.230  20.049  1.00 46.85           O  
ATOM   1457  OE2 GLU   193      31.189   1.414  18.601  1.00 42.44           O  
ATOM   1458  N   GLY   194      25.953  -3.635  18.297  1.00 41.53           N  
ATOM   1459  CA  GLY   194      25.575  -5.033  18.426  1.00 43.15           C  
ATOM   1460  C   GLY   194      24.073  -5.248  18.427  1.00 41.53           C  
ATOM   1461  O   GLY   194      23.315  -4.370  18.009  1.00 39.25           O  
ATOM   1462  N   ILE   195      23.472  -6.546  18.605  1.00 50.92           N  
ATOM   1463  CA  ILE   195      22.081  -6.984  18.572  1.00 51.40           C  
ATOM   1464  C   ILE   195      21.365  -6.524  19.840  1.00 50.79           C  
ATOM   1465  CB  ILE   195      21.975  -8.518  18.424  1.00 46.69           C  
ATOM   1466  O   ILE   195      21.806  -6.822  20.953  1.00 48.45           O  
ATOM   1467  CG1 ILE   195      22.654  -8.978  17.128  1.00 38.39           C  
ATOM   1468  CG2 ILE   195      20.511  -8.965  18.463  1.00 39.50           C  
ATOM   1469  CD1 ILE   195      22.751 -10.490  16.983  1.00 38.46           C  
ATOM   1470  N   PHE   196      20.256  -5.755  19.756  1.00 49.16           N  
ATOM   1471  CA  PHE   196      19.416  -5.305  20.860  1.00 51.39           C  
ATOM   1472  C   PHE   196      18.016  -5.898  20.751  1.00 49.51           C  
ATOM   1473  CB  PHE   196      19.338  -3.776  20.890  1.00 46.70           C  
ATOM   1474  O   PHE   196      17.307  -5.654  19.773  1.00 47.87           O  
ATOM   1475  CG  PHE   196      18.980  -3.212  22.238  1.00 45.32           C  
ATOM   1476  CD1 PHE   196      17.678  -2.812  22.517  1.00 42.32           C  
ATOM   1477  CD2 PHE   196      19.945  -3.083  23.229  1.00 43.28           C  
ATOM   1478  CE1 PHE   196      17.344  -2.290  23.764  1.00 38.86           C  
ATOM   1479  CE2 PHE   196      19.619  -2.562  24.478  1.00 42.38           C  
ATOM   1480  CZ  PHE   196      18.318  -2.165  24.743  1.00 39.03           C  
ATOM   1481  N   THR   197      17.664  -6.857  21.557  1.00 53.36           N  
ATOM   1482  CA  THR   197      16.305  -7.375  21.667  1.00 53.19           C  
ATOM   1483  C   THR   197      15.617  -6.831  22.916  1.00 53.36           C  
ATOM   1484  CB  THR   197      16.295  -8.915  21.703  1.00 50.29           C  
ATOM   1485  O   THR   197      16.112  -7.008  24.031  1.00 51.19           O  
ATOM   1486  CG2 THR   197      14.869  -9.456  21.712  1.00 44.12           C  
ATOM   1487  OG1 THR   197      16.978  -9.418  20.548  1.00 46.20           O  
ATOM   1488  N   ILE   198      14.596  -5.888  22.790  1.00 48.33           N  
ATOM   1489  CA  ILE   198      13.821  -5.350  23.903  1.00 48.85           C  
ATOM   1490  C   ILE   198      12.532  -6.150  24.069  1.00 48.45           C  
ATOM   1491  CB  ILE   198      13.500  -3.852  23.696  1.00 45.42           C  
ATOM   1492  O   ILE   198      11.792  -6.355  23.104  1.00 46.74           O  
ATOM   1493  CG1 ILE   198      14.793  -3.049  23.511  1.00 39.30           C  
ATOM   1494  CG2 ILE   198      12.681  -3.309  24.871  1.00 40.43           C  
ATOM   1495  CD1 ILE   198      14.567  -1.582  23.172  1.00 40.83           C  
ATOM   1496  N   GLN   199      12.232  -6.899  25.249  1.00 40.76           N  
ATOM   1497  CA  GLN   199      11.025  -7.628  25.624  1.00 44.43           C  
ATOM   1498  C   GLN   199      10.332  -6.970  26.814  1.00 41.07           C  
ATOM   1499  CB  GLN   199      11.356  -9.085  25.948  1.00 38.31           C  
ATOM   1500  O   GLN   199      10.910  -6.874  27.899  1.00 39.84           O  
ATOM   1501  CG  GLN   199      11.627  -9.943  24.720  1.00 37.37           C  
ATOM   1502  CD  GLN   199      11.666 -11.426  25.036  1.00 43.80           C  
ATOM   1503  NE2 GLN   199      11.664 -12.254  23.997  1.00 34.53           N  
ATOM   1504  OE1 GLN   199      11.699 -11.824  26.205  1.00 48.04           O  
ATOM   1505  N   GLY   200       9.142  -6.277  26.615  1.00 39.97           N  
ATOM   1506  CA  GLY   200       8.286  -5.817  27.696  1.00 41.90           C  
ATOM   1507  C   GLY   200       7.416  -4.636  27.307  1.00 40.02           C  
ATOM   1508  O   GLY   200       7.323  -4.289  26.128  1.00 38.27           O  
ATOM   1509  N   ASP   201       6.387  -4.057  28.064  1.00 39.40           N  
ATOM   1510  CA  ASP   201       5.435  -2.959  27.928  1.00 41.17           C  
ATOM   1511  C   ASP   201       6.075  -1.627  28.311  1.00 39.37           C  
ATOM   1512  CB  ASP   201       4.196  -3.214  28.789  1.00 36.75           C  
ATOM   1513  O   ASP   201       6.518  -1.449  29.448  1.00 38.02           O  
ATOM   1514  CG  ASP   201       3.341  -4.358  28.273  1.00 35.49           C  
ATOM   1515  OD1 ASP   201       3.410  -4.675  27.066  1.00 35.97           O  
ATOM   1516  OD2 ASP   201       2.588  -4.945  29.080  1.00 36.07           O  
ATOM   1517  N   ILE   202       6.531  -0.729  27.399  1.00 40.31           N  
ATOM   1518  CA  ILE   202       7.109   0.596  27.595  1.00 44.49           C  
ATOM   1519  C   ILE   202       6.161   1.658  27.042  1.00 40.39           C  
ATOM   1520  CB  ILE   202       8.496   0.714  26.925  1.00 39.00           C  
ATOM   1521  O   ILE   202       5.527   1.454  26.004  1.00 39.14           O  
ATOM   1522  CG1 ILE   202       9.462  -0.321  27.513  1.00 34.15           C  
ATOM   1523  CG2 ILE   202       9.052   2.132  27.080  1.00 34.36           C  
ATOM   1524  CD1 ILE   202      10.805  -0.389  26.799  1.00 37.32           C  
ATOM   1525  N   HIS   203       5.941   2.766  27.769  1.00 38.83           N  
ATOM   1526  CA  HIS   203       5.406   4.078  27.420  1.00 42.43           C  
ATOM   1527  C   HIS   203       6.522   5.107  27.275  1.00 38.94           C  
ATOM   1528  CB  HIS   203       4.397   4.542  28.471  1.00 36.93           C  
ATOM   1529  O   HIS   203       7.151   5.490  28.265  1.00 37.54           O  
ATOM   1530  CG  HIS   203       3.070   3.859  28.372  1.00 36.00           C  
ATOM   1531  CD2 HIS   203       2.735   2.550  28.460  1.00 33.56           C  
ATOM   1532  ND1 HIS   203       1.895   4.544  28.152  1.00 24.51           N  
ATOM   1533  CE1 HIS   203       0.891   3.683  28.110  1.00 30.56           C  
ATOM   1534  NE2 HIS   203       1.375   2.467  28.294  1.00 32.87           N  
ATOM   1535  N   LEU   204       7.005   5.332  26.007  1.00 44.65           N  
ATOM   1536  CA  LEU   204       7.982   6.393  25.791  1.00 45.03           C  
ATOM   1537  C   LEU   204       7.289   7.725  25.523  1.00 44.77           C  
ATOM   1538  CB  LEU   204       8.907   6.041  24.623  1.00 42.14           C  
ATOM   1539  O   LEU   204       6.413   7.810  24.659  1.00 42.89           O  
ATOM   1540  CG  LEU   204       9.708   4.745  24.759  1.00 40.28           C  
ATOM   1541  CD1 LEU   204      10.407   4.414  23.444  1.00 37.67           C  
ATOM   1542  CD2 LEU   204      10.719   4.858  25.895  1.00 39.19           C  
ATOM   1543  N   LYS   205       7.249   8.737  26.363  1.00 36.97           N  
ATOM   1544  CA  LYS   205       6.890  10.148  26.255  1.00 38.67           C  
ATOM   1545  C   LYS   205       8.107  10.999  25.903  1.00 37.00           C  
ATOM   1546  CB  LYS   205       6.263  10.645  27.558  1.00 34.92           C  
ATOM   1547  O   LYS   205       9.186  10.815  26.471  1.00 35.71           O  
ATOM   1548  CG  LYS   205       4.806  10.246  27.735  1.00 33.62           C  
ATOM   1549  CD  LYS   205       4.197  10.889  28.975  1.00 37.79           C  
ATOM   1550  CE  LYS   205       2.752  10.453  29.179  1.00 31.49           C  
ATOM   1551  NZ  LYS   205       2.148  11.088  30.389  1.00 33.03           N  
ATOM   1552  N   PRO   206       7.957  11.760  24.704  1.00 41.22           N  
ATOM   1553  CA  PRO   206       8.974  12.750  24.342  1.00 40.92           C  
ATOM   1554  C   PRO   206       9.227  13.769  25.451  1.00 41.52           C  
ATOM   1555  CB  PRO   206       8.382  13.427  23.103  1.00 37.86           C  
ATOM   1556  O   PRO   206       8.285  14.218  26.109  1.00 39.93           O  
ATOM   1557  CG  PRO   206       6.997  12.875  22.992  1.00 35.94           C  
ATOM   1558  CD  PRO   206       6.810  11.837  24.060  1.00 41.30           C  
ATOM   1559  N   LEU   207      10.379  13.933  25.816  1.00 33.22           N  
ATOM   1560  CA  LEU   207      10.895  14.885  26.793  1.00 34.88           C  
ATOM   1561  C   LEU   207      11.869  15.861  26.140  1.00 33.44           C  
ATOM   1562  CB  LEU   207      11.587  14.150  27.944  1.00 30.54           C  
ATOM   1563  O   LEU   207      12.834  15.443  25.495  1.00 32.54           O  
ATOM   1564  CG  LEU   207      10.671  13.449  28.948  1.00 29.29           C  
ATOM   1565  CD1 LEU   207      11.421  12.325  29.655  1.00 26.78           C  
ATOM   1566  CD2 LEU   207      10.120  14.449  29.959  1.00 28.68           C  
ATOM   1567  N   LEU   208      11.257  17.084  25.382  1.00 30.31           N  
ATOM   1568  CA  LEU   208      12.303  18.091  25.522  1.00 33.00           C  
ATOM   1569  C   LEU   208      12.069  19.255  24.564  1.00 30.69           C  
ATOM   1570  CB  LEU   208      13.680  17.473  25.264  1.00 27.88           C  
ATOM   1571  O   LEU   208      11.559  19.061  23.458  1.00 30.15           O  
ATOM   1572  CG  LEU   208      14.196  16.501  26.327  1.00 27.27           C  
ATOM   1573  CD1 LEU   208      15.324  15.646  25.759  1.00 23.79           C  
ATOM   1574  CD2 LEU   208      14.665  17.260  27.563  1.00 25.61           C  
ATOM   1575  N   PRO   209      12.515  20.500  24.850  1.00 30.48           N  
ATOM   1576  CA  PRO   209      12.776  21.780  24.189  1.00 32.12           C  
ATOM   1577  C   PRO   209      13.875  21.686  23.132  1.00 30.71           C  
ATOM   1578  CB  PRO   209      13.205  22.691  25.342  1.00 27.85           C  
ATOM   1579  O   PRO   209      14.782  20.858  23.252  1.00 29.92           O  
ATOM   1580  CG  PRO   209      13.347  21.778  26.517  1.00 27.41           C  
ATOM   1581  CD  PRO   209      12.857  20.414  26.123  1.00 31.65           C  
ATOM   1582  N   LYS   210      13.557  21.972  21.868  1.00 27.32           N  
ATOM   1583  CA  LYS   210      14.174  22.619  20.714  1.00 30.90           C  
ATOM   1584  C   LYS   210      15.637  22.211  20.571  1.00 27.62           C  
ATOM   1585  CB  LYS   210      14.063  24.140  20.829  1.00 25.73           C  
ATOM   1586  O   LYS   210      16.437  22.419  21.485  1.00 26.64           O  
ATOM   1587  CG  LYS   210      13.351  24.800  19.656  1.00 25.94           C  
ATOM   1588  CD  LYS   210      13.293  26.313  19.817  1.00 31.70           C  
ATOM   1589  CE  LYS   210      12.601  26.976  18.634  1.00 21.95           C  
ATOM   1590  NZ  LYS   210      12.551  28.461  18.782  1.00 16.18           N  
ATOM   1591  N   VAL   211      16.038  21.138  19.660  1.00 31.59           N  
ATOM   1592  CA  VAL   211      17.394  21.040  19.130  1.00 33.08           C  
ATOM   1593  C   VAL   211      17.367  21.190  17.611  1.00 31.89           C  
ATOM   1594  CB  VAL   211      18.062  19.703  19.522  1.00 29.11           C  
ATOM   1595  O   VAL   211      16.550  20.563  16.933  1.00 30.89           O  
ATOM   1596  CG1 VAL   211      19.536  19.697  19.118  1.00 27.35           C  
ATOM   1597  CG2 VAL   211      17.915  19.453  21.022  1.00 27.24           C  
ATOM   1598  N   THR   212      18.019  22.191  16.948  1.00 26.16           N  
ATOM   1599  CA  THR   212      18.745  22.612  15.755  1.00 29.87           C  
ATOM   1600  C   THR   212      19.764  21.553  15.340  1.00 26.50           C  
ATOM   1601  CB  THR   212      19.461  23.956  15.981  1.00 24.60           C  
ATOM   1602  O   THR   212      20.474  21.003  16.184  1.00 26.29           O  
ATOM   1603  CG2 THR   212      18.472  25.116  15.963  1.00 23.28           C  
ATOM   1604  OG1 THR   212      20.126  23.929  17.251  1.00 17.28           O  
ATOM   1605  N   VAL   213      19.515  20.691  14.099  1.00 24.66           N  
ATOM   1606  CA  VAL   213      20.175  20.615  12.800  1.00 28.30           C  
ATOM   1607  C   VAL   213      20.415  19.154  12.426  1.00 25.03           C  
ATOM   1608  CB  VAL   213      21.511  21.392  12.796  1.00 23.08           C  
ATOM   1609  O   VAL   213      21.418  18.827  11.788  1.00 24.47           O  
ATOM   1610  CG1 VAL   213      21.835  21.901  11.393  1.00 13.42           C  
ATOM   1611  CG2 VAL   213      21.455  22.552  13.789  1.00 19.38           C  
ATOM   1612  N   ASP   214      19.319  17.900  12.755  1.00 35.49           N  
ATOM   1613  CA  ASP   214      18.971  16.609  12.171  1.00 37.40           C  
ATOM   1614  C   ASP   214      18.050  15.818  13.098  1.00 35.80           C  
ATOM   1615  CB  ASP   214      20.233  15.799  11.867  1.00 33.34           C  
ATOM   1616  O   ASP   214      18.465  15.389  14.176  1.00 34.66           O  
ATOM   1617  CG  ASP   214      20.352  15.414  10.403  1.00 31.59           C  
ATOM   1618  OD1 ASP   214      19.349  15.512   9.663  1.00 32.06           O  
ATOM   1619  OD2 ASP   214      21.458  15.008   9.986  1.00 25.06           O  
ATOM   1620  N   SER   215      16.738  16.192  13.467  1.00 39.69           N  
ATOM   1621  CA  SER   215      15.405  16.038  14.042  1.00 41.08           C  
ATOM   1622  C   SER   215      14.913  14.600  13.921  1.00 40.37           C  
ATOM   1623  CB  SER   215      14.415  16.983  13.359  1.00 35.91           C  
ATOM   1624  O   SER   215      14.418  14.194  12.868  1.00 38.88           O  
ATOM   1625  OG  SER   215      14.353  16.727  11.967  1.00 31.55           O  
ATOM   1626  N   ARG   216      15.527  13.624  14.735  1.00 53.08           N  
ATOM   1627  CA  ARG   216      15.065  12.285  15.087  1.00 50.73           C  
ATOM   1628  C   ARG   216      15.011  12.106  16.601  1.00 53.74           C  
ATOM   1629  CB  ARG   216      15.974  11.222  14.466  1.00 48.09           C  
ATOM   1630  O   ARG   216      15.963  12.446  17.306  1.00 51.13           O  
ATOM   1631  CG  ARG   216      16.019  11.262  12.947  1.00 43.46           C  
ATOM   1632  CD  ARG   216      17.024  10.266  12.386  1.00 46.01           C  
ATOM   1633  NE  ARG   216      17.194  10.425  10.945  1.00 36.40           N  
ATOM   1634  NH1 ARG   216      18.830   8.805  10.750  1.00 28.30           N  
ATOM   1635  NH2 ARG   216      18.121   9.954   8.897  1.00 24.11           N  
ATOM   1636  CZ  ARG   216      18.048   9.728  10.200  1.00 33.35           C  
ATOM   1637  N   GLN   217      13.701  11.704  17.220  1.00 59.30           N  
ATOM   1638  CA  GLN   217      13.518  11.592  18.663  1.00 59.31           C  
ATOM   1639  C   GLN   217      14.346  10.444  19.235  1.00 59.59           C  
ATOM   1640  CB  GLN   217      12.041  11.394  19.004  1.00 55.98           C  
ATOM   1641  O   GLN   217      15.056  10.619  20.228  1.00 57.06           O  
ATOM   1642  CG  GLN   217      11.178  12.621  18.737  1.00 52.36           C  
ATOM   1643  CD  GLN   217       9.732  12.422  19.149  1.00 53.91           C  
ATOM   1644  NE2 GLN   217       8.942  13.487  19.071  1.00 37.14           N  
ATOM   1645  OE1 GLN   217       9.327  11.320  19.532  1.00 50.85           O  
ATOM   1646  N   PHE   218      14.133   9.256  18.459  1.00 64.08           N  
ATOM   1647  CA  PHE   218      14.954   8.094  18.776  1.00 63.97           C  
ATOM   1648  C   PHE   218      15.687   7.595  17.536  1.00 64.38           C  
ATOM   1649  CB  PHE   218      14.094   6.971  19.365  1.00 61.73           C  
ATOM   1650  O   PHE   218      15.061   7.279  16.523  1.00 62.06           O  
ATOM   1651  CG  PHE   218      13.377   7.356  20.630  1.00 58.05           C  
ATOM   1652  CD1 PHE   218      14.033   7.326  21.855  1.00 54.18           C  
ATOM   1653  CD2 PHE   218      12.045   7.748  20.595  1.00 54.32           C  
ATOM   1654  CE1 PHE   218      13.371   7.682  23.027  1.00 50.42           C  
ATOM   1655  CE2 PHE   218      11.377   8.105  21.763  1.00 54.14           C  
ATOM   1656  CZ  PHE   218      12.041   8.071  22.978  1.00 48.91           C  
ATOM   1657  N   TRP   219      16.976   7.755  17.658  1.00 58.95           N  
ATOM   1658  CA  TRP   219      17.815   7.277  16.565  1.00 63.50           C  
ATOM   1659  C   TRP   219      18.694   6.117  17.021  1.00 59.96           C  
ATOM   1660  CB  TRP   219      18.688   8.411  16.020  1.00 57.35           C  
ATOM   1661  O   TRP   219      19.613   6.303  17.822  1.00 56.18           O  
ATOM   1662  CG  TRP   219      19.344   8.099  14.709  1.00 53.75           C  
ATOM   1663  CD1 TRP   219      19.225   6.947  13.981  1.00 45.78           C  
ATOM   1664  CD2 TRP   219      20.227   8.950  13.971  1.00 45.76           C  
ATOM   1665  CE2 TRP   219      20.605   8.250  12.804  1.00 46.57           C  
ATOM   1666  CE3 TRP   219      20.734  10.239  14.183  1.00 42.87           C  
ATOM   1667  NE1 TRP   219      19.981   7.032  12.835  1.00 38.49           N  
ATOM   1668  CH2 TRP   219      21.950  10.059  12.084  1.00 28.77           C  
ATOM   1669  CZ2 TRP   219      21.468   8.797  11.852  1.00 33.15           C  
ATOM   1670  CZ3 TRP   219      21.593  10.781  13.234  1.00 32.68           C  
ATOM   1671  N   LEU   220      18.307   4.870  16.678  1.00 67.57           N  
ATOM   1672  CA  LEU   220      19.103   3.667  16.896  1.00 67.09           C  
ATOM   1673  C   LEU   220      19.896   3.306  15.645  1.00 67.68           C  
ATOM   1674  CB  LEU   220      18.206   2.496  17.302  1.00 65.35           C  
ATOM   1675  O   LEU   220      19.313   3.035  14.592  1.00 65.70           O  
ATOM   1676  CG  LEU   220      17.265   2.740  18.483  1.00 61.14           C  
ATOM   1677  CD1 LEU   220      16.347   1.539  18.687  1.00 57.54           C  
ATOM   1678  CD2 LEU   220      18.061   3.032  19.750  1.00 58.16           C  
ATOM   1679  N   ARG   221      21.303   3.596  15.812  1.00 62.64           N  
ATOM   1680  CA  ARG   221      22.164   3.374  14.655  1.00 62.64           C  
ATOM   1681  C   ARG   221      23.434   2.629  15.053  1.00 62.49           C  
ATOM   1682  CB  ARG   221      22.523   4.704  13.989  1.00 59.99           C  
ATOM   1683  O   ARG   221      23.945   2.810  16.160  1.00 60.29           O  
ATOM   1684  CG  ARG   221      23.399   4.558  12.755  1.00 57.33           C  
ATOM   1685  CD  ARG   221      23.721   5.908  12.129  1.00 57.22           C  
ATOM   1686  NE  ARG   221      24.573   5.767  10.952  1.00 50.23           N  
ATOM   1687  NH1 ARG   221      24.778   8.036  10.573  1.00 37.58           N  
ATOM   1688  NH2 ARG   221      25.823   6.539   9.187  1.00 32.67           N  
ATOM   1689  CZ  ARG   221      25.056   6.781  10.240  1.00 49.55           C  
ATOM   1690  N   SER   222      23.910   1.857  14.103  1.00 59.66           N  
ATOM   1691  CA  SER   222      25.255   1.302  14.216  1.00 59.45           C  
ATOM   1692  C   SER   222      26.302   2.278  13.691  1.00 59.61           C  
ATOM   1693  CB  SER   222      25.354  -0.022  13.456  1.00 56.22           C  
ATOM   1694  O   SER   222      25.998   3.135  12.858  1.00 57.01           O  
ATOM   1695  OG  SER   222      26.707  -0.425  13.322  1.00 53.81           O  
ATOM   1696  N   PRO   223      27.538   2.546  14.423  1.00 52.31           N  
ATOM   1697  CA  PRO   223      28.555   3.555  14.119  1.00 50.46           C  
ATOM   1698  C   PRO   223      29.127   3.410  12.710  1.00 52.21           C  
ATOM   1699  CB  PRO   223      29.633   3.299  15.175  1.00 47.23           C  
ATOM   1700  O   PRO   223      29.891   4.268  12.259  1.00 49.41           O  
ATOM   1701  CG  PRO   223      29.392   1.897  15.635  1.00 43.88           C  
ATOM   1702  CD  PRO   223      27.960   1.542  15.352  1.00 46.61           C  
ATOM   1703  N   ARG   224      28.701   2.752  11.790  1.00 46.43           N  
ATOM   1704  CA  ARG   224      29.313   2.254  10.563  1.00 48.08           C  
ATOM   1705  C   ARG   224      29.203   3.281   9.440  1.00 46.79           C  
ATOM   1706  CB  ARG   224      28.664   0.937  10.133  1.00 40.75           C  
ATOM   1707  O   ARG   224      28.372   4.190   9.503  1.00 44.39           O  
ATOM   1708  CG  ARG   224      28.937  -0.222  11.080  1.00 37.88           C  
ATOM   1709  CD  ARG   224      28.739  -1.567  10.396  1.00 42.76           C  
ATOM   1710  NE  ARG   224      28.899  -2.676  11.332  1.00 36.11           N  
ATOM   1711  NH1 ARG   224      29.002  -4.309   9.702  1.00 28.83           N  
ATOM   1712  NH2 ARG   224      29.161  -4.882  11.915  1.00 25.05           N  
ATOM   1713  CZ  ARG   224      29.020  -3.953  10.981  1.00 31.52           C  
ATOM   1714  N   THR   225      30.285   3.298   8.561  1.00 50.73           N  
ATOM   1715  CA  THR   225      30.508   4.090   7.357  1.00 50.24           C  
ATOM   1716  C   THR   225      30.037   3.333   6.118  1.00 50.53           C  
ATOM   1717  CB  THR   225      31.993   4.462   7.200  1.00 46.42           C  
ATOM   1718  O   THR   225      30.134   2.106   6.059  1.00 47.73           O  
ATOM   1719  CG2 THR   225      32.317   5.755   7.942  1.00 40.07           C  
ATOM   1720  OG1 THR   225      32.803   3.405   7.728  1.00 38.10           O  
ATOM   1721  N   TRP   226      29.185   3.803   5.339  1.00 44.21           N  
ATOM   1722  CA  TRP   226      28.885   3.465   3.952  1.00 52.29           C  
ATOM   1723  C   TRP   226      30.167   3.231   3.159  1.00 45.30           C  
ATOM   1724  CB  TRP   226      28.059   4.575   3.294  1.00 43.32           C  
ATOM   1725  O   TRP   226      31.105   4.027   3.235  1.00 43.58           O  
ATOM   1726  CG  TRP   226      27.730   4.317   1.855  1.00 43.11           C  
ATOM   1727  CD1 TRP   226      28.396   4.794   0.759  1.00 39.69           C  
ATOM   1728  CD2 TRP   226      26.650   3.524   1.354  1.00 40.64           C  
ATOM   1729  CE2 TRP   226      26.721   3.563  -0.056  1.00 40.53           C  
ATOM   1730  CE3 TRP   226      25.628   2.782   1.962  1.00 45.51           C  
ATOM   1731  NE1 TRP   226      27.794   4.344  -0.393  1.00 42.16           N  
ATOM   1732  CH2 TRP   226      24.818   2.170  -0.249  1.00 32.88           C  
ATOM   1733  CZ2 TRP   226      25.807   2.888  -0.869  1.00 34.10           C  
ATOM   1734  CZ3 TRP   226      24.720   2.111   1.151  1.00 34.61           C  
ATOM   1735  N   ASN   227      30.345   1.892   2.701  1.00 50.09           N  
ATOM   1736  CA  ASN   227      31.291   1.686   1.609  1.00 49.62           C  
ATOM   1737  C   ASN   227      30.675   2.040   0.259  1.00 50.62           C  
ATOM   1738  CB  ASN   227      31.794   0.241   1.600  1.00 46.34           C  
ATOM   1739  O   ASN   227      29.824   1.309  -0.251  1.00 48.37           O  
ATOM   1740  CG  ASN   227      32.855  -0.002   0.545  1.00 43.74           C  
ATOM   1741  ND2 ASN   227      33.604  -1.088   0.696  1.00 39.44           N  
ATOM   1742  OD1 ASN   227      33.002   0.782  -0.397  1.00 45.61           O  
ATOM   1743  N   ASP   228      30.865   3.253  -0.202  1.00 44.97           N  
ATOM   1744  CA  ASP   228      30.447   3.707  -1.525  1.00 47.41           C  
ATOM   1745  C   ASP   228      30.815   2.684  -2.597  1.00 44.96           C  
ATOM   1746  CB  ASP   228      31.078   5.062  -1.852  1.00 42.69           C  
ATOM   1747  O   ASP   228      30.071   2.492  -3.561  1.00 43.29           O  
ATOM   1748  CG  ASP   228      30.282   6.234  -1.305  1.00 41.39           C  
ATOM   1749  OD1 ASP   228      29.096   6.055  -0.954  1.00 39.98           O  
ATOM   1750  OD2 ASP   228      30.845   7.347  -1.228  1.00 40.08           O  
ATOM   1751  N   THR   229      32.063   2.131  -2.544  1.00 44.88           N  
ATOM   1752  CA  THR   229      32.609   1.335  -3.638  1.00 44.63           C  
ATOM   1753  C   THR   229      31.762   0.088  -3.876  1.00 44.22           C  
ATOM   1754  CB  THR   229      34.066   0.922  -3.355  1.00 39.61           C  
ATOM   1755  O   THR   229      31.425  -0.231  -5.018  1.00 40.75           O  
ATOM   1756  CG2 THR   229      34.750   0.417  -4.621  1.00 33.92           C  
ATOM   1757  OG1 THR   229      34.788   2.054  -2.853  1.00 34.23           O  
ATOM   1758  N   ASN   230      31.442  -0.640  -2.803  1.00 40.59           N  
ATOM   1759  CA  ASN   230      30.698  -1.886  -2.960  1.00 41.59           C  
ATOM   1760  C   ASN   230      29.202  -1.676  -2.742  1.00 40.46           C  
ATOM   1761  CB  ASN   230      31.230  -2.953  -2.001  1.00 36.56           C  
ATOM   1762  O   ASN   230      28.411  -2.607  -2.901  1.00 37.22           O  
ATOM   1763  CG  ASN   230      32.605  -3.456  -2.392  1.00 34.86           C  
ATOM   1764  ND2 ASN   230      33.305  -4.067  -1.443  1.00 27.94           N  
ATOM   1765  OD1 ASN   230      33.036  -3.297  -3.537  1.00 36.11           O  
ATOM   1766  N   ASN   231      28.806  -0.434  -2.697  1.00 45.06           N  
ATOM   1767  CA  ASN   231      27.395  -0.137  -2.472  1.00 46.40           C  
ATOM   1768  C   ASN   231      26.826  -0.959  -1.319  1.00 45.15           C  
ATOM   1769  CB  ASN   231      26.585  -0.379  -3.747  1.00 41.73           C  
ATOM   1770  O   ASN   231      25.731  -1.513  -1.427  1.00 43.22           O  
ATOM   1771  CG  ASN   231      25.805   0.845  -4.184  1.00 39.85           C  
ATOM   1772  ND2 ASN   231      24.945   0.675  -5.182  1.00 32.15           N  
ATOM   1773  OD1 ASN   231      25.974   1.935  -3.631  1.00 39.41           O  
ATOM   1774  N   GLU   232      27.602  -1.230  -0.376  1.00 51.47           N  
ATOM   1775  CA  GLU   232      27.176  -2.084   0.728  1.00 51.09           C  
ATOM   1776  C   GLU   232      27.650  -1.531   2.069  1.00 51.63           C  
ATOM   1777  CB  GLU   232      27.694  -3.512   0.535  1.00 48.06           C  
ATOM   1778  O   GLU   232      28.694  -0.879   2.143  1.00 49.66           O  
ATOM   1779  CG  GLU   232      27.114  -4.217  -0.682  1.00 45.40           C  
ATOM   1780  CD  GLU   232      27.613  -5.644  -0.843  1.00 46.90           C  
ATOM   1781  OE1 GLU   232      28.441  -6.094  -0.018  1.00 48.83           O  
ATOM   1782  OE2 GLU   232      27.174  -6.317  -1.802  1.00 43.31           O  
ATOM   1783  N   TYR   233      26.766  -1.362   2.986  1.00 50.36           N  
ATOM   1784  CA  TYR   233      27.243  -1.299   4.363  1.00 50.81           C  
ATOM   1785  C   TYR   233      27.887  -2.616   4.778  1.00 50.57           C  
ATOM   1786  CB  TYR   233      26.093  -0.957   5.316  1.00 46.87           C  
ATOM   1787  O   TYR   233      27.452  -3.688   4.351  1.00 48.33           O  
ATOM   1788  CG  TYR   233      25.903   0.524   5.533  1.00 44.30           C  
ATOM   1789  CD1 TYR   233      26.665   1.213   6.474  1.00 41.37           C  
ATOM   1790  CD2 TYR   233      24.963   1.238   4.798  1.00 42.28           C  
ATOM   1791  CE1 TYR   233      26.493   2.578   6.679  1.00 40.14           C  
ATOM   1792  CE2 TYR   233      24.782   2.603   4.994  1.00 42.55           C  
ATOM   1793  OH  TYR   233      25.376   4.615   6.133  1.00 33.22           O  
ATOM   1794  CZ  TYR   233      25.551   3.264   5.935  1.00 38.75           C  
ATOM   1795  N   ASP   234      29.080  -2.646   5.082  1.00 51.73           N  
ATOM   1796  CA  ASP   234      29.724  -3.750   5.787  1.00 51.10           C  
ATOM   1797  C   ASP   234      28.831  -4.281   6.906  1.00 51.66           C  
ATOM   1798  CB  ASP   234      31.074  -3.309   6.355  1.00 47.72           C  
ATOM   1799  O   ASP   234      28.568  -3.578   7.884  1.00 49.09           O  
ATOM   1800  CG  ASP   234      32.085  -4.440   6.426  1.00 44.81           C  
ATOM   1801  OD1 ASP   234      31.707  -5.611   6.209  1.00 45.45           O  
ATOM   1802  OD2 ASP   234      33.271  -4.157   6.706  1.00 46.89           O  
ATOM   1803  N   TYR   235      27.738  -5.181   6.559  1.00 54.25           N  
ATOM   1804  CA  TYR   235      26.820  -5.859   7.466  1.00 53.61           C  
ATOM   1805  C   TYR   235      27.579  -6.714   8.473  1.00 54.54           C  
ATOM   1806  CB  TYR   235      25.834  -6.730   6.681  1.00 50.24           C  
ATOM   1807  O   TYR   235      28.277  -7.658   8.095  1.00 52.49           O  
ATOM   1808  CG  TYR   235      24.977  -5.953   5.711  1.00 47.23           C  
ATOM   1809  CD1 TYR   235      23.921  -5.163   6.162  1.00 42.60           C  
ATOM   1810  CD2 TYR   235      25.220  -6.007   4.343  1.00 43.73           C  
ATOM   1811  CE1 TYR   235      23.128  -4.447   5.272  1.00 42.89           C  
ATOM   1812  CE2 TYR   235      24.433  -5.295   3.444  1.00 45.96           C  
ATOM   1813  OH  TYR   235      22.610  -3.812   3.031  1.00 36.65           O  
ATOM   1814  CZ  TYR   235      23.392  -4.519   3.917  1.00 40.72           C  
ATOM   1815  N   THR   236      28.364  -6.180   9.425  1.00 45.04           N  
ATOM   1816  CA  THR   236      28.749  -7.011  10.561  1.00 46.55           C  
ATOM   1817  C   THR   236      27.536  -7.340  11.426  1.00 45.17           C  
ATOM   1818  CB  THR   236      29.824  -6.320  11.420  1.00 40.68           C  
ATOM   1819  O   THR   236      26.529  -6.631  11.388  1.00 43.27           O  
ATOM   1820  CG2 THR   236      31.197  -6.941  11.187  1.00 34.69           C  
ATOM   1821  OG1 THR   236      29.877  -4.929  11.081  1.00 29.79           O  
ATOM   1822  N   PRO   237      27.521  -8.506  12.015  1.00 49.82           N  
ATOM   1823  CA  PRO   237      26.536  -9.268  12.786  1.00 48.72           C  
ATOM   1824  C   PRO   237      25.773  -8.404  13.787  1.00 50.07           C  
ATOM   1825  CB  PRO   237      27.388 -10.317  13.507  1.00 44.12           C  
ATOM   1826  O   PRO   237      25.747  -8.714  14.981  1.00 47.27           O  
ATOM   1827  CG  PRO   237      28.771  -9.749  13.509  1.00 40.34           C  
ATOM   1828  CD  PRO   237      28.859  -8.703  12.436  1.00 42.42           C  
ATOM   1829  N   TYR   238      25.432  -7.112  13.433  1.00 62.60           N  
ATOM   1830  CA  TYR   238      24.617  -6.426  14.429  1.00 63.02           C  
ATOM   1831  C   TYR   238      23.160  -6.356  13.989  1.00 63.11           C  
ATOM   1832  CB  TYR   238      25.154  -5.014  14.682  1.00 58.82           C  
ATOM   1833  O   TYR   238      22.871  -6.221  12.798  1.00 59.98           O  
ATOM   1834  CG  TYR   238      26.570  -4.987  15.204  1.00 55.71           C  
ATOM   1835  CD1 TYR   238      26.851  -5.308  16.530  1.00 50.61           C  
ATOM   1836  CD2 TYR   238      27.630  -4.641  14.373  1.00 51.18           C  
ATOM   1837  CE1 TYR   238      28.154  -5.283  17.016  1.00 44.87           C  
ATOM   1838  CE2 TYR   238      28.937  -4.612  14.848  1.00 48.95           C  
ATOM   1839  OH  TYR   238      30.481  -4.908  16.644  1.00 34.13           O  
ATOM   1840  CZ  TYR   238      29.189  -4.935  16.169  1.00 45.29           C  
ATOM   1841  N   ASP   239      22.277  -6.755  14.879  1.00 69.89           N  
ATOM   1842  CA  ASP   239      20.828  -6.717  14.701  1.00 70.01           C  
ATOM   1843  C   ASP   239      20.180  -5.741  15.681  1.00 70.01           C  
ATOM   1844  CB  ASP   239      20.229  -8.114  14.875  1.00 67.47           C  
ATOM   1845  O   ASP   239      20.657  -5.573  16.805  1.00 68.00           O  
ATOM   1846  CG  ASP   239      20.638  -9.076  13.774  1.00 63.61           C  
ATOM   1847  OD1 ASP   239      20.999  -8.620  12.668  1.00 63.81           O  
ATOM   1848  OD2 ASP   239      20.597 -10.302  14.014  1.00 65.98           O  
ATOM   1849  N   ILE   240      19.284  -4.887  15.237  1.00 72.89           N  
ATOM   1850  CA  ILE   240      18.423  -4.069  16.084  1.00 72.93           C  
ATOM   1851  C   ILE   240      17.002  -4.628  16.068  1.00 73.43           C  
ATOM   1852  CB  ILE   240      18.422  -2.592  15.630  1.00 71.34           C  
ATOM   1853  O   ILE   240      16.341  -4.632  15.027  1.00 72.36           O  
ATOM   1854  CG1 ILE   240      19.847  -2.027  15.648  1.00 68.35           C  
ATOM   1855  CG2 ILE   240      17.490  -1.756  16.512  1.00 68.27           C  
ATOM   1856  CD1 ILE   240      19.986  -0.674  14.963  1.00 66.04           C  
ATOM   1857  N   ARG   241      16.634  -5.224  17.244  1.00 74.33           N  
ATOM   1858  CA  ARG   241      15.315  -5.843  17.311  1.00 74.20           C  
ATOM   1859  C   ARG   241      14.528  -5.326  18.511  1.00 74.04           C  
ATOM   1860  CB  ARG   241      15.438  -7.367  17.383  1.00 72.30           C  
ATOM   1861  O   ARG   241      14.982  -5.435  19.652  1.00 71.62           O  
ATOM   1862  CG  ARG   241      16.226  -7.976  16.234  1.00 68.96           C  
ATOM   1863  CD  ARG   241      16.335  -9.489  16.364  1.00 67.06           C  
ATOM   1864  NE  ARG   241      17.038 -10.078  15.228  1.00 59.19           N  
ATOM   1865  NH1 ARG   241      16.457 -12.256  15.733  1.00 54.86           N  
ATOM   1866  NH2 ARG   241      17.750 -11.807  13.895  1.00 50.76           N  
ATOM   1867  CZ  ARG   241      17.080 -11.379  14.955  1.00 62.38           C  
ATOM   1868  N   ILE   242      13.427  -4.687  18.231  1.00 74.35           N  
ATOM   1869  CA  ILE   242      12.449  -4.307  19.245  1.00 74.06           C  
ATOM   1870  C   ILE   242      11.206  -5.184  19.117  1.00 74.36           C  
ATOM   1871  CB  ILE   242      12.066  -2.815  19.130  1.00 72.63           C  
ATOM   1872  O   ILE   242      10.448  -5.060  18.153  1.00 72.98           O  
ATOM   1873  CG1 ILE   242      13.319  -1.934  19.214  1.00 69.88           C  
ATOM   1874  CG2 ILE   242      11.054  -2.432  20.214  1.00 70.10           C  
ATOM   1875  CD1 ILE   242      13.059  -0.460  18.934  1.00 68.00           C  
ATOM   1876  N   VAL   243      11.065  -6.191  20.059  1.00 72.35           N  
ATOM   1877  CA  VAL   243       9.988  -7.175  20.028  1.00 72.11           C  
ATOM   1878  C   VAL   243       9.227  -7.152  21.351  1.00 71.36           C  
ATOM   1879  CB  VAL   243      10.526  -8.596  19.747  1.00 69.56           C  
ATOM   1880  O   VAL   243       9.825  -7.294  22.421  1.00 68.14           O  
ATOM   1881  CG1 VAL   243       9.380  -9.603  19.674  1.00 64.41           C  
ATOM   1882  CG2 VAL   243      11.339  -8.613  18.454  1.00 64.13           C  
ATOM   1883  N   GLY   244       7.947  -6.863  21.256  1.00 65.25           N  
ATOM   1884  CA  GLY   244       7.122  -6.919  22.452  1.00 64.46           C  
ATOM   1885  C   GLY   244       5.949  -5.959  22.414  1.00 65.44           C  
ATOM   1886  O   GLY   244       5.702  -5.313  21.393  1.00 62.28           O  
ATOM   1887  N   ASN   245       5.047  -5.874  23.464  1.00 60.04           N  
ATOM   1888  CA  ASN   245       3.876  -5.014  23.597  1.00 59.85           C  
ATOM   1889  C   ASN   245       4.254  -3.626  24.104  1.00 59.33           C  
ATOM   1890  CB  ASN   245       2.842  -5.656  24.524  1.00 55.37           C  
ATOM   1891  O   ASN   245       4.133  -3.342  25.297  1.00 56.07           O  
ATOM   1892  CG  ASN   245       2.111  -6.813  23.873  1.00 51.34           C  
ATOM   1893  ND2 ASN   245       1.591  -7.721  24.691  1.00 47.88           N  
ATOM   1894  OD1 ASN   245       2.016  -6.891  22.646  1.00 51.34           O  
ATOM   1895  N   PHE   246       4.864  -2.797  23.144  1.00 67.48           N  
ATOM   1896  CA  PHE   246       5.321  -1.460  23.507  1.00 67.55           C  
ATOM   1897  C   PHE   246       4.349  -0.400  23.000  1.00 67.91           C  
ATOM   1898  CB  PHE   246       6.722  -1.199  22.946  1.00 64.65           C  
ATOM   1899  O   PHE   246       3.803  -0.525  21.903  1.00 65.09           O  
ATOM   1900  CG  PHE   246       7.738  -2.235  23.345  1.00 60.78           C  
ATOM   1901  CD1 PHE   246       8.345  -2.187  24.594  1.00 56.50           C  
ATOM   1902  CD2 PHE   246       8.087  -3.256  22.471  1.00 56.88           C  
ATOM   1903  CE1 PHE   246       9.287  -3.144  24.966  1.00 51.21           C  
ATOM   1904  CE2 PHE   246       9.027  -4.216  22.836  1.00 53.23           C  
ATOM   1905  CZ  PHE   246       9.626  -4.158  24.083  1.00 53.60           C  
ATOM   1906  N   LEU   247       4.056   0.633  23.923  1.00 68.10           N  
ATOM   1907  CA  LEU   247       3.450   1.870  23.442  1.00 67.78           C  
ATOM   1908  C   LEU   247       4.494   2.976  23.325  1.00 67.56           C  
ATOM   1909  CB  LEU   247       2.322   2.314  24.376  1.00 64.81           C  
ATOM   1910  O   LEU   247       5.149   3.325  24.310  1.00 64.97           O  
ATOM   1911  CG  LEU   247       1.668   3.660  24.059  1.00 60.82           C  
ATOM   1912  CD1 LEU   247       0.984   3.608  22.697  1.00 57.99           C  
ATOM   1913  CD2 LEU   247       0.673   4.041  25.149  1.00 58.59           C  
ATOM   1914  N   PHE   248       4.811   3.457  22.030  1.00 73.88           N  
ATOM   1915  CA  PHE   248       5.596   4.664  21.802  1.00 73.61           C  
ATOM   1916  C   PHE   248       4.688   5.874  21.619  1.00 73.56           C  
ATOM   1917  CB  PHE   248       6.500   4.495  20.577  1.00 71.94           C  
ATOM   1918  O   PHE   248       3.994   5.988  20.607  1.00 71.62           O  
ATOM   1919  CG  PHE   248       7.543   3.422  20.735  1.00 69.35           C  
ATOM   1920  CD1 PHE   248       8.813   3.732  21.207  1.00 68.05           C  
ATOM   1921  CD2 PHE   248       7.254   2.103  20.411  1.00 68.47           C  
ATOM   1922  CE1 PHE   248       9.780   2.741  21.355  1.00 65.44           C  
ATOM   1923  CE2 PHE   248       8.216   1.107  20.555  1.00 65.14           C  
ATOM   1924  CZ  PHE   248       9.478   1.428  21.026  1.00 64.34           C  
ATOM   1925  N   ASP   249       4.579   6.714  22.600  1.00 69.67           N  
ATOM   1926  CA  ASP   249       3.851   7.979  22.550  1.00 69.01           C  
ATOM   1927  C   ASP   249       4.810   9.159  22.407  1.00 68.64           C  
ATOM   1928  CB  ASP   249       2.988   8.151  23.801  1.00 66.89           C  
ATOM   1929  O   ASP   249       5.479   9.542  23.369  1.00 65.35           O  
ATOM   1930  CG  ASP   249       2.080   9.366  23.732  1.00 63.71           C  
ATOM   1931  OD1 ASP   249       2.187  10.154  22.767  1.00 62.93           O  
ATOM   1932  OD2 ASP   249       1.252   9.540  24.652  1.00 64.30           O  
ATOM   1933  N   PHE   250       4.977   9.700  21.218  1.00 71.04           N  
ATOM   1934  CA  PHE   250       6.007  10.686  20.913  1.00 70.24           C  
ATOM   1935  C   PHE   250       5.490  12.100  21.151  1.00 69.91           C  
ATOM   1936  CB  PHE   250       6.481  10.538  19.464  1.00 68.13           C  
ATOM   1937  O   PHE   250       6.183  13.077  20.860  1.00 66.36           O  
ATOM   1938  CG  PHE   250       7.053   9.182  19.148  1.00 65.52           C  
ATOM   1939  CD1 PHE   250       8.240   8.759  19.734  1.00 65.44           C  
ATOM   1940  CD2 PHE   250       6.403   8.331  18.264  1.00 65.96           C  
ATOM   1941  CE1 PHE   250       8.771   7.505  19.443  1.00 63.24           C  
ATOM   1942  CE2 PHE   250       6.928   7.076  17.969  1.00 62.66           C  
ATOM   1943  CZ  PHE   250       8.113   6.665  18.559  1.00 62.78           C  
ATOM   1944  N   TYR   251       4.469  12.174  22.027  1.00 59.79           N  
ATOM   1945  CA  TYR   251       3.841  13.388  22.536  1.00 58.96           C  
ATOM   1946  C   TYR   251       3.771  14.460  21.455  1.00 59.31           C  
ATOM   1947  CB  TYR   251       4.605  13.921  23.751  1.00 54.76           C  
ATOM   1948  O   TYR   251       4.780  15.090  21.131  1.00 55.59           O  
ATOM   1949  CG  TYR   251       3.794  14.852  24.619  1.00 51.77           C  
ATOM   1950  CD1 TYR   251       2.753  14.370  25.409  1.00 47.45           C  
ATOM   1951  CD2 TYR   251       4.065  16.216  24.649  1.00 47.97           C  
ATOM   1952  CE1 TYR   251       2.001  15.225  26.208  1.00 44.57           C  
ATOM   1953  CE2 TYR   251       3.320  17.080  25.444  1.00 48.00           C  
ATOM   1954  OH  TYR   251       1.550  17.427  27.009  1.00 33.03           O  
ATOM   1955  CZ  TYR   251       2.291  16.576  26.219  1.00 44.04           C  
ATOM   1956  N   ARG   252       2.668  14.679  20.723  1.00 56.45           N  
ATOM   1957  CA  ARG   252       2.166  15.654  19.761  1.00 55.17           C  
ATOM   1958  C   ARG   252       2.384  17.079  20.260  1.00 56.52           C  
ATOM   1959  CB  ARG   252       0.680  15.419  19.481  1.00 51.05           C  
ATOM   1960  O   ARG   252       1.717  17.522  21.197  1.00 53.56           O  
ATOM   1961  CG  ARG   252       0.254  15.785  18.068  1.00 47.62           C  
ATOM   1962  CD  ARG   252      -1.198  15.412  17.803  1.00 49.73           C  
ATOM   1963  NE  ARG   252      -1.616  15.797  16.458  1.00 39.73           N  
ATOM   1964  NH1 ARG   252      -3.744  14.917  16.644  1.00 30.67           N  
ATOM   1965  NH2 ARG   252      -3.091  15.947  14.703  1.00 26.64           N  
ATOM   1966  CZ  ARG   252      -2.816  15.553  15.938  1.00 40.07           C  
ATOM   1967  N   GLN   253       3.698  17.589  20.390  1.00 42.40           N  
ATOM   1968  CA  GLN   253       3.825  18.958  20.878  1.00 44.49           C  
ATOM   1969  C   GLN   253       3.943  19.946  19.721  1.00 42.76           C  
ATOM   1970  CB  GLN   253       5.034  19.088  21.805  1.00 38.83           C  
ATOM   1971  O   GLN   253       4.109  19.543  18.568  1.00 41.26           O  
ATOM   1972  CG  GLN   253       4.794  18.549  23.209  1.00 36.56           C  
ATOM   1973  CD  GLN   253       5.888  18.942  24.184  1.00 41.97           C  
ATOM   1974  NE2 GLN   253       5.715  18.574  25.449  1.00 32.59           N  
ATOM   1975  OE1 GLN   253       6.881  19.569  23.803  1.00 41.15           O  
ATOM   1976  N   ASP   254       3.599  21.238  19.865  1.00 41.13           N  
ATOM   1977  CA  ASP   254       3.525  22.634  19.446  1.00 43.15           C  
ATOM   1978  C   ASP   254       4.450  22.902  18.260  1.00 41.23           C  
ATOM   1979  CB  ASP   254       3.879  23.563  20.609  1.00 37.95           C  
ATOM   1980  O   ASP   254       5.519  22.298  18.152  1.00 39.11           O  
ATOM   1981  CG  ASP   254       2.732  24.472  21.013  1.00 35.63           C  
ATOM   1982  OD1 ASP   254       1.768  24.621  20.231  1.00 34.55           O  
ATOM   1983  OD2 ASP   254       2.794  25.048  22.121  1.00 31.37           O  
ATOM   1984  N   ALA   255       3.998  23.479  17.019  1.00 43.82           N  
ATOM   1985  CA  ALA   255       4.325  23.998  15.693  1.00 43.66           C  
ATOM   1986  C   ALA   255       5.775  24.471  15.632  1.00 43.69           C  
ATOM   1987  CB  ALA   255       3.381  25.139  15.321  1.00 39.69           C  
ATOM   1988  O   ALA   255       6.369  24.533  14.553  1.00 40.70           O  
ATOM   1989  N   SER   256       6.430  24.784  16.669  1.00 41.95           N  
ATOM   1990  CA  SER   256       7.767  25.368  16.641  1.00 41.45           C  
ATOM   1991  C   SER   256       8.842  24.287  16.607  1.00 41.85           C  
ATOM   1992  CB  SER   256       7.982  26.275  17.854  1.00 38.24           C  
ATOM   1993  O   SER   256      10.033  24.592  16.509  1.00 38.90           O  
ATOM   1994  OG  SER   256       7.780  25.558  19.060  1.00 31.96           O  
ATOM   1995  N   PHE   257       8.488  22.936  16.434  1.00 40.71           N  
ATOM   1996  CA  PHE   257       9.379  21.800  16.643  1.00 43.44           C  
ATOM   1997  C   PHE   257       9.940  21.301  15.316  1.00 41.05           C  
ATOM   1998  CB  PHE   257       8.645  20.665  17.363  1.00 37.92           C  
ATOM   1999  O   PHE   257       9.266  21.371  14.286  1.00 39.26           O  
ATOM   2000  CG  PHE   257       8.780  20.709  18.861  1.00 35.83           C  
ATOM   2001  CD1 PHE   257       9.846  20.084  19.496  1.00 32.57           C  
ATOM   2002  CD2 PHE   257       7.839  21.376  19.635  1.00 33.95           C  
ATOM   2003  CE1 PHE   257       9.974  20.124  20.882  1.00 30.80           C  
ATOM   2004  CE2 PHE   257       7.959  21.419  21.021  1.00 34.04           C  
ATOM   2005  CZ  PHE   257       9.027  20.792  21.643  1.00 30.59           C  
ATOM   2006  N   ASP   258      11.369  21.171  15.142  1.00 43.53           N  
ATOM   2007  CA  ASP   258      12.125  20.539  14.066  1.00 44.15           C  
ATOM   2008  C   ASP   258      11.601  19.135  13.777  1.00 43.56           C  
ATOM   2009  CB  ASP   258      13.613  20.484  14.416  1.00 41.06           C  
ATOM   2010  O   ASP   258      11.402  18.339  14.698  1.00 42.37           O  
ATOM   2011  CG  ASP   258      14.506  20.359  13.194  1.00 39.15           C  
ATOM   2012  OD1 ASP   258      13.982  20.243  12.065  1.00 37.67           O  
ATOM   2013  OD2 ASP   258      15.745  20.375  13.361  1.00 33.40           O  
ATOM   2014  N   PRO   259      11.104  18.819  12.537  1.00 50.99           N  
ATOM   2015  CA  PRO   259      10.437  17.738  11.809  1.00 49.79           C  
ATOM   2016  C   PRO   259      11.120  16.387  12.002  1.00 51.35           C  
ATOM   2017  CB  PRO   259      10.523  18.190  10.349  1.00 45.89           C  
ATOM   2018  O   PRO   259      12.125  16.099  11.345  1.00 48.76           O  
ATOM   2019  CG  PRO   259      11.681  19.135  10.310  1.00 42.27           C  
ATOM   2020  CD  PRO   259      11.937  19.633  11.703  1.00 43.33           C  
ATOM   2021  N   GLY   260      11.311  15.788  13.195  1.00 61.35           N  
ATOM   2022  CA  GLY   260      12.089  14.561  13.230  1.00 59.99           C  
ATOM   2023  C   GLY   260      11.235  13.317  13.387  1.00 61.66           C  
ATOM   2024  O   GLY   260      10.034  13.411  13.649  1.00 58.44           O  
ATOM   2025  N   VAL   261      11.702  12.103  13.007  1.00 74.39           N  
ATOM   2026  CA  VAL   261      11.184  10.740  13.066  1.00 74.42           C  
ATOM   2027  C   VAL   261      11.118  10.274  14.519  1.00 74.83           C  
ATOM   2028  CB  VAL   261      12.047   9.767  12.232  1.00 72.69           C  
ATOM   2029  O   VAL   261      12.027  10.547  15.306  1.00 73.45           O  
ATOM   2030  CG1 VAL   261      11.543   8.333  12.382  1.00 68.21           C  
ATOM   2031  CG2 VAL   261      12.052  10.185  10.763  1.00 68.02           C  
ATOM   2032  N   GLY   262       9.903   9.758  14.958  1.00 74.74           N  
ATOM   2033  CA  GLY   262       9.777   9.238  16.310  1.00 74.65           C  
ATOM   2034  C   GLY   262      10.855   8.232  16.666  1.00 74.83           C  
ATOM   2035  O   GLY   262      11.658   8.468  17.571  1.00 73.17           O  
ATOM   2036  N   LEU   263      10.852   7.139  15.949  1.00 78.44           N  
ATOM   2037  CA  LEU   263      11.823   6.060  16.100  1.00 78.47           C  
ATOM   2038  C   LEU   263      12.564   5.809  14.791  1.00 78.78           C  
ATOM   2039  CB  LEU   263      11.130   4.776  16.563  1.00 77.27           C  
ATOM   2040  O   LEU   263      11.950   5.447  13.785  1.00 78.08           O  
ATOM   2041  CG  LEU   263      12.018   3.538  16.699  1.00 76.16           C  
ATOM   2042  CD1 LEU   263      13.089   3.769  17.760  1.00 74.87           C  
ATOM   2043  CD2 LEU   263      11.178   2.312  17.039  1.00 75.25           C  
ATOM   2044  N   ALA   264      13.882   6.035  14.882  1.00 76.55           N  
ATOM   2045  CA  ALA   264      14.726   5.738  13.727  1.00 76.31           C  
ATOM   2046  C   ALA   264      15.626   4.536  14.000  1.00 76.57           C  
ATOM   2047  CB  ALA   264      15.568   6.955  13.355  1.00 74.69           C  
ATOM   2048  O   ALA   264      16.404   4.540  14.957  1.00 75.08           O  
ATOM   2049  N   MET   265      15.453   3.497  13.237  1.00 79.18           N  
ATOM   2050  CA  MET   265      16.302   2.309  13.246  1.00 79.10           C  
ATOM   2051  C   MET   265      17.112   2.210  11.958  1.00 79.03           C  
ATOM   2052  CB  MET   265      15.460   1.046  13.433  1.00 77.99           C  
ATOM   2053  O   MET   265      16.545   2.143  10.866  1.00 77.77           O  
ATOM   2054  CG  MET   265      14.573   1.078  14.667  1.00 77.50           C  
ATOM   2055  SD  MET   265      13.364  -0.303  14.699  1.00 80.12           S  
ATOM   2056  CE  MET   265      14.490  -1.709  14.913  1.00 70.05           C  
ATOM   2057  N   GLN   266      18.574   2.224  12.180  1.00 74.61           N  
ATOM   2058  CA  GLN   266      19.334   2.337  10.940  1.00 74.37           C  
ATOM   2059  C   GLN   266      20.606   1.495  10.996  1.00 74.46           C  
ATOM   2060  CB  GLN   266      19.685   3.798  10.656  1.00 72.47           C  
ATOM   2061  O   GLN   266      21.101   1.179  12.080  1.00 71.52           O  
ATOM   2062  CG  GLN   266      18.474   4.676  10.368  1.00 68.07           C  
ATOM   2063  CD  GLN   266      18.856   6.086   9.957  1.00 65.56           C  
ATOM   2064  NE2 GLN   266      17.930   6.786   9.311  1.00 56.44           N  
ATOM   2065  OE1 GLN   266      19.973   6.542  10.220  1.00 62.40           O  
ATOM   2066  N   SER   267      21.130   1.116   9.863  1.00 71.13           N  
ATOM   2067  CA  SER   267      22.479   0.614   9.621  1.00 70.38           C  
ATOM   2068  C   SER   267      22.763  -0.632  10.452  1.00 70.84           C  
ATOM   2069  CB  SER   267      23.517   1.693   9.934  1.00 68.50           C  
ATOM   2070  O   SER   267      23.736  -0.673  11.207  1.00 68.11           O  
ATOM   2071  OG  SER   267      23.313   2.838   9.123  1.00 64.84           O  
ATOM   2072  N   ALA   268      21.947  -1.740  10.269  1.00 71.47           N  
ATOM   2073  CA  ALA   268      22.108  -3.001  10.988  1.00 71.23           C  
ATOM   2074  C   ALA   268      21.838  -4.192  10.073  1.00 71.92           C  
ATOM   2075  CB  ALA   268      21.181  -3.044  12.200  1.00 69.39           C  
ATOM   2076  O   ALA   268      21.355  -4.024   8.951  1.00 70.48           O  
ATOM   2077  N   GLY   269      22.263  -5.487  10.428  1.00 73.24           N  
ATOM   2078  CA  GLY   269      21.852  -6.693   9.727  1.00 73.36           C  
ATOM   2079  C   GLY   269      20.347  -6.880   9.692  1.00 73.61           C  
ATOM   2080  O   GLY   269      19.746  -6.918   8.617  1.00 72.07           O  
ATOM   2081  N   THR   270      19.798  -6.966  10.866  1.00 78.68           N  
ATOM   2082  CA  THR   270      18.348  -7.057  10.994  1.00 78.95           C  
ATOM   2083  C   THR   270      17.796  -5.856  11.757  1.00 79.32           C  
ATOM   2084  CB  THR   270      17.930  -8.356  11.707  1.00 77.40           C  
ATOM   2085  O   THR   270      18.293  -5.514  12.832  1.00 78.59           O  
ATOM   2086  CG2 THR   270      16.412  -8.470  11.799  1.00 74.21           C  
ATOM   2087  OG1 THR   270      18.440  -9.480  10.977  1.00 76.72           O  
ATOM   2088  N   LEU   271      16.858  -5.159  11.091  1.00 81.13           N  
ATOM   2089  CA  LEU   271      15.990  -4.189  11.750  1.00 81.43           C  
ATOM   2090  C   LEU   271      14.595  -4.765  11.964  1.00 81.73           C  
ATOM   2091  CB  LEU   271      15.902  -2.901  10.926  1.00 80.16           C  
ATOM   2092  O   LEU   271      13.848  -4.969  11.004  1.00 80.97           O  
ATOM   2093  CG  LEU   271      17.231  -2.227  10.578  1.00 78.81           C  
ATOM   2094  CD1 LEU   271      17.007  -1.106   9.569  1.00 77.06           C  
ATOM   2095  CD2 LEU   271      17.906  -1.695  11.837  1.00 77.30           C  
ATOM   2096  N   GLU   272      14.299  -5.105  13.272  1.00 83.51           N  
ATOM   2097  CA  GLU   272      13.013  -5.738  13.546  1.00 83.66           C  
ATOM   2098  C   GLU   272      12.196  -4.920  14.542  1.00 83.84           C  
ATOM   2099  CB  GLU   272      13.215  -7.160  14.075  1.00 82.30           C  
ATOM   2100  O   GLU   272      12.692  -4.559  15.612  1.00 82.89           O  
ATOM   2101  CG  GLU   272      11.917  -7.913  14.329  1.00 79.56           C  
ATOM   2102  CD  GLU   272      12.132  -9.365  14.726  1.00 78.05           C  
ATOM   2103  OE1 GLU   272      13.297  -9.767  14.947  1.00 75.50           O  
ATOM   2104  OE2 GLU   272      11.128 -10.106  14.816  1.00 72.54           O  
ATOM   2105  N   LEU   273      10.971  -4.620  14.197  1.00 84.04           N  
ATOM   2106  CA  LEU   273       9.979  -3.993  15.064  1.00 84.14           C  
ATOM   2107  C   LEU   273       8.685  -4.799  15.082  1.00 84.35           C  
ATOM   2108  CB  LEU   273       9.695  -2.560  14.605  1.00 82.90           C  
ATOM   2109  O   LEU   273       8.025  -4.946  14.051  1.00 83.63           O  
ATOM   2110  CG  LEU   273       8.741  -1.745  15.478  1.00 80.61           C  
ATOM   2111  CD1 LEU   273       9.326  -1.560  16.874  1.00 78.13           C  
ATOM   2112  CD2 LEU   273       8.447  -0.395  14.833  1.00 78.41           C  
ATOM   2113  N   SER   274       8.333  -5.376  16.292  1.00 83.44           N  
ATOM   2114  CA  SER   274       7.196  -6.289  16.347  1.00 83.50           C  
ATOM   2115  C   SER   274       6.369  -6.066  17.609  1.00 83.16           C  
ATOM   2116  CB  SER   274       7.670  -7.741  16.287  1.00 81.44           C  
ATOM   2117  O   SER   274       6.923  -5.891  18.697  1.00 80.98           O  
ATOM   2118  OG  SER   274       6.569  -8.632  16.335  1.00 72.78           O  
ATOM   2119  N   GLY   275       5.065  -6.057  17.418  1.00 79.69           N  
ATOM   2120  CA  GLY   275       4.161  -6.066  18.558  1.00 79.10           C  
ATOM   2121  C   GLY   275       4.052  -4.717  19.244  1.00 78.26           C  
ATOM   2122  O   GLY   275       3.794  -4.646  20.447  1.00 74.74           O  
ATOM   2123  N   CYS   276       4.315  -3.571  18.575  1.00 78.43           N  
ATOM   2124  CA  CYS   276       4.391  -2.250  19.188  1.00 78.47           C  
ATOM   2125  C   CYS   276       3.248  -1.361  18.712  1.00 78.73           C  
ATOM   2126  CB  CYS   276       5.731  -1.588  18.871  1.00 76.69           C  
ATOM   2127  O   CYS   276       2.730  -1.547  17.609  1.00 77.45           O  
ATOM   2128  SG  CYS   276       7.161  -2.514  19.470  1.00 76.46           S  
ATOM   2129  N   GLU   277       2.777  -0.411  19.574  1.00 79.57           N  
ATOM   2130  CA  GLU   277       1.938   0.719  19.187  1.00 79.81           C  
ATOM   2131  C   GLU   277       2.738   2.018  19.162  1.00 79.39           C  
ATOM   2132  CB  GLU   277       0.746   0.853  20.138  1.00 77.94           C  
ATOM   2133  O   GLU   277       3.476   2.317  20.104  1.00 77.65           O  
ATOM   2134  CG  GLU   277      -0.227   1.958  19.753  1.00 74.91           C  
ATOM   2135  CD  GLU   277      -1.488   1.971  20.602  1.00 73.61           C  
ATOM   2136  OE1 GLU   277      -1.673   1.049  21.428  1.00 72.69           O  
ATOM   2137  OE2 GLU   277      -2.298   2.911  20.440  1.00 70.31           O  
ATOM   2138  N   LEU   278       2.661   2.746  18.034  1.00 82.17           N  
ATOM   2139  CA  LEU   278       3.394   3.997  17.877  1.00 82.07           C  
ATOM   2140  C   LEU   278       2.449   5.140  17.519  1.00 81.89           C  
ATOM   2141  CB  LEU   278       4.472   3.856  16.800  1.00 80.93           C  
ATOM   2142  O   LEU   278       1.601   4.996  16.635  1.00 80.75           O  
ATOM   2143  CG  LEU   278       5.464   2.705  16.980  1.00 79.84           C  
ATOM   2144  CD1 LEU   278       5.065   1.520  16.106  1.00 77.88           C  
ATOM   2145  CD2 LEU   278       6.881   3.163  16.653  1.00 78.23           C  
ATOM   2146  N   GLN   279       2.622   6.304  18.233  1.00 78.43           N  
ATOM   2147  CA  GLN   279       1.706   7.402  17.948  1.00 78.32           C  
ATOM   2148  C   GLN   279       2.348   8.750  18.262  1.00 78.10           C  
ATOM   2149  CB  GLN   279       0.409   7.241  18.743  1.00 76.66           C  
ATOM   2150  O   GLN   279       3.275   8.829  19.072  1.00 75.78           O  
ATOM   2151  CG  GLN   279       0.607   7.251  20.252  1.00 73.40           C  
ATOM   2152  CD  GLN   279      -0.703   7.257  21.017  1.00 71.45           C  
ATOM   2153  NE2 GLN   279      -0.618   7.170  22.340  1.00 65.43           N  
ATOM   2154  OE1 GLN   279      -1.783   7.340  20.423  1.00 69.47           O  
ATOM   2155  N   GLY   280       1.883   9.738  17.570  1.00 74.44           N  
ATOM   2156  CA  GLY   280       2.077  11.110  18.011  1.00 73.83           C  
ATOM   2157  C   GLY   280       3.402  11.699  17.567  1.00 73.86           C  
ATOM   2158  O   GLY   280       3.892  12.661  18.163  1.00 71.65           O  
ATOM   2159  N   ALA   281       4.093  10.994  16.644  1.00 76.65           N  
ATOM   2160  CA  ALA   281       5.320  11.616  16.153  1.00 76.20           C  
ATOM   2161  C   ALA   281       5.010  12.832  15.284  1.00 76.33           C  
ATOM   2162  CB  ALA   281       6.152  10.604  15.369  1.00 74.98           C  
ATOM   2163  O   ALA   281       3.991  12.862  14.590  1.00 74.84           O  
ATOM   2164  N   TRP   282       5.816  13.820  15.331  1.00 68.99           N  
ATOM   2165  CA  TRP   282       5.628  15.004  14.499  1.00 69.63           C  
ATOM   2166  C   TRP   282       5.761  14.657  13.020  1.00 68.80           C  
ATOM   2167  CB  TRP   282       6.640  16.090  14.874  1.00 67.27           C  
ATOM   2168  O   TRP   282       4.969  15.117  12.194  1.00 65.66           O  
ATOM   2169  CG  TRP   282       6.509  17.348  14.069  1.00 63.59           C  
ATOM   2170  CD1 TRP   282       7.136  17.641  12.890  1.00 57.71           C  
ATOM   2171  CD2 TRP   282       5.704  18.487  14.388  1.00 58.72           C  
ATOM   2172  CE2 TRP   282       5.890  19.433  13.357  1.00 56.21           C  
ATOM   2173  CE3 TRP   282       4.840  18.799  15.447  1.00 51.99           C  
ATOM   2174  NE1 TRP   282       6.768  18.893  12.456  1.00 47.42           N  
ATOM   2175  CH2 TRP   282       4.405  20.951  14.401  1.00 42.42           C  
ATOM   2176  CZ2 TRP   282       5.244  20.672  13.354  1.00 45.13           C  
ATOM   2177  CZ3 TRP   282       4.198  20.032  15.442  1.00 44.00           C  
ATOM   2178  N   ASN   283       6.887  13.965  12.598  1.00 73.70           N  
ATOM   2179  CA  ASN   283       7.042  13.425  11.251  1.00 73.76           C  
ATOM   2180  C   ASN   283       6.588  11.970  11.175  1.00 74.07           C  
ATOM   2181  CB  ASN   283       8.493  13.553  10.784  1.00 71.94           C  
ATOM   2182  O   ASN   283       5.421  11.665  11.430  1.00 71.41           O  
ATOM   2183  CG  ASN   283       8.650  13.320   9.295  1.00 68.91           C  
ATOM   2184  ND2 ASN   283       9.721  13.856   8.720  1.00 64.61           N  
ATOM   2185  OD1 ASN   283       7.816  12.664   8.665  1.00 65.91           O  
ATOM   2186  N   SER   284       7.438  11.088  11.106  1.00 80.31           N  
ATOM   2187  CA  SER   284       7.088   9.680  10.949  1.00 80.69           C  
ATOM   2188  C   SER   284       7.291   8.910  12.249  1.00 81.11           C  
ATOM   2189  CB  SER   284       7.918   9.042   9.834  1.00 79.44           C  
ATOM   2190  O   SER   284       8.172   9.245  13.044  1.00 80.47           O  
ATOM   2191  OG  SER   284       7.736   9.734   8.611  1.00 77.98           O  
ATOM   2192  N   ASN   285       6.411   8.080  12.505  1.00 82.27           N  
ATOM   2193  CA  ASN   285       6.544   7.305  13.735  1.00 82.55           C  
ATOM   2194  C   ASN   285       7.784   6.416  13.705  1.00 82.56           C  
ATOM   2195  CB  ASN   285       5.291   6.461  13.976  1.00 81.65           C  
ATOM   2196  O   ASN   285       8.540   6.366  14.677  1.00 81.67           O  
ATOM   2197  CG  ASN   285       4.146   7.268  14.556  1.00 81.82           C  
ATOM   2198  ND2 ASN   285       2.926   6.775  14.381  1.00 81.76           N  
ATOM   2199  OD1 ASN   285       4.357   8.325  15.155  1.00 81.64           O  
ATOM   2200  N   VAL   286       8.064   5.781  12.633  1.00 84.38           N  
ATOM   2201  CA  VAL   286       9.223   4.895  12.610  1.00 84.28           C  
ATOM   2202  C   VAL   286       9.854   4.905  11.220  1.00 84.60           C  
ATOM   2203  CB  VAL   286       8.843   3.453  13.013  1.00 82.83           C  
ATOM   2204  O   VAL   286       9.146   4.910  10.210  1.00 83.74           O  
ATOM   2205  CG1 VAL   286       7.819   2.873  12.039  1.00 75.60           C  
ATOM   2206  CG2 VAL   286      10.088   2.570  13.072  1.00 75.51           C  
ATOM   2207  N   THR   287      11.159   4.919  11.214  1.00 82.83           N  
ATOM   2208  CA  THR   287      11.939   4.694  10.003  1.00 82.54           C  
ATOM   2209  C   THR   287      12.906   3.529  10.191  1.00 82.80           C  
ATOM   2210  CB  THR   287      12.724   5.956   9.601  1.00 80.82           C  
ATOM   2211  O   THR   287      13.604   3.452  11.204  1.00 81.65           O  
ATOM   2212  CG2 THR   287      13.599   5.694   8.380  1.00 72.54           C  
ATOM   2213  OG1 THR   287      11.800   7.009   9.296  1.00 73.90           O  
ATOM   2214  N   MET   288      12.867   2.634   9.302  1.00 84.33           N  
ATOM   2215  CA  MET   288      13.821   1.534   9.194  1.00 84.19           C  
ATOM   2216  C   MET   288      14.639   1.649   7.912  1.00 83.67           C  
ATOM   2217  CB  MET   288      13.097   0.187   9.234  1.00 83.32           C  
ATOM   2218  O   MET   288      14.120   1.426   6.817  1.00 82.23           O  
ATOM   2219  CG  MET   288      12.245  -0.014  10.476  1.00 83.13           C  
ATOM   2220  SD  MET   288      11.232  -1.542  10.394  1.00 85.08           S  
ATOM   2221  CE  MET   288      12.518  -2.793  10.664  1.00 76.61           C  
ATOM   2222  N   ASP   289      15.972   2.068   8.160  1.00 78.81           N  
ATOM   2223  CA  ASP   289      16.772   2.402   6.986  1.00 78.46           C  
ATOM   2224  C   ASP   289      18.113   1.671   7.009  1.00 78.47           C  
ATOM   2225  CB  ASP   289      16.998   3.913   6.902  1.00 76.69           C  
ATOM   2226  O   ASP   289      18.694   1.462   8.077  1.00 75.78           O  
ATOM   2227  CG  ASP   289      17.227   4.400   5.482  1.00 71.57           C  
ATOM   2228  OD1 ASP   289      17.366   3.562   4.564  1.00 67.68           O  
ATOM   2229  OD2 ASP   289      17.271   5.632   5.278  1.00 69.74           O  
ATOM   2230  N   TYR   290      18.536   1.118   5.872  1.00 74.26           N  
ATOM   2231  CA  TYR   290      19.858   0.543   5.651  1.00 73.86           C  
ATOM   2232  C   TYR   290      20.030  -0.750   6.439  1.00 73.95           C  
ATOM   2233  CB  TYR   290      20.951   1.542   6.041  1.00 72.04           C  
ATOM   2234  O   TYR   290      21.044  -0.943   7.114  1.00 70.99           O  
ATOM   2235  CG  TYR   290      20.875   2.849   5.291  1.00 68.67           C  
ATOM   2236  CD1 TYR   290      21.280   2.936   3.961  1.00 66.65           C  
ATOM   2237  CD2 TYR   290      20.400   4.000   5.910  1.00 66.88           C  
ATOM   2238  CE1 TYR   290      21.213   4.139   3.266  1.00 64.10           C  
ATOM   2239  CE2 TYR   290      20.329   5.209   5.225  1.00 64.98           C  
ATOM   2240  OH  TYR   290      20.669   6.462   3.222  1.00 57.81           O  
ATOM   2241  CZ  TYR   290      20.737   5.268   3.905  1.00 62.12           C  
ATOM   2242  N   GLY   291      19.063  -1.613   6.499  1.00 75.82           N  
ATOM   2243  CA  GLY   291      19.129  -2.961   7.041  1.00 75.78           C  
ATOM   2244  C   GLY   291      19.172  -4.033   5.969  1.00 76.23           C  
ATOM   2245  O   GLY   291      18.634  -3.847   4.875  1.00 74.97           O  
ATOM   2246  N   ARG   292      19.937  -5.193   6.253  1.00 78.11           N  
ATOM   2247  CA  ARG   292      19.757  -6.344   5.375  1.00 78.11           C  
ATOM   2248  C   ARG   292      18.315  -6.841   5.413  1.00 78.66           C  
ATOM   2249  CB  ARG   292      20.711  -7.474   5.765  1.00 76.69           C  
ATOM   2250  O   ARG   292      17.702  -7.063   4.367  1.00 77.84           O  
ATOM   2251  CG  ARG   292      20.629  -8.691   4.858  1.00 73.47           C  
ATOM   2252  CD  ARG   292      21.681  -9.732   5.214  1.00 70.37           C  
ATOM   2253  NE  ARG   292      21.609 -10.894   4.333  1.00 60.42           N  
ATOM   2254  NH1 ARG   292      23.509 -11.906   5.171  1.00 53.22           N  
ATOM   2255  NH2 ARG   292      22.318 -12.909   3.488  1.00 49.21           N  
ATOM   2256  CZ  ARG   292      22.479 -11.901   4.333  1.00 62.16           C  
ATOM   2257  N   TRP   293      17.885  -6.922   6.617  1.00 81.23           N  
ATOM   2258  CA  TRP   293      16.496  -7.304   6.853  1.00 82.45           C  
ATOM   2259  C   TRP   293      15.741  -6.193   7.575  1.00 82.29           C  
ATOM   2260  CB  TRP   293      16.426  -8.599   7.668  1.00 79.75           C  
ATOM   2261  O   TRP   293      16.177  -5.718   8.626  1.00 80.42           O  
ATOM   2262  CG  TRP   293      17.018  -9.788   6.973  1.00 72.36           C  
ATOM   2263  CD1 TRP   293      16.518 -10.436   5.878  1.00 64.18           C  
ATOM   2264  CD2 TRP   293      18.220 -10.475   7.332  1.00 66.91           C  
ATOM   2265  CE2 TRP   293      18.390 -11.531   6.409  1.00 66.94           C  
ATOM   2266  CE3 TRP   293      19.173 -10.300   8.345  1.00 78.04           C  
ATOM   2267  NE1 TRP   293      17.339 -11.484   5.533  1.00 76.96           N  
ATOM   2268  CH2 TRP   293      20.392 -12.215   7.469  1.00 70.91           C  
ATOM   2269  CZ2 TRP   293      19.475 -12.408   6.469  1.00 73.97           C  
ATOM   2270  CZ3 TRP   293      20.252 -11.175   8.403  1.00 71.02           C  
ATOM   2271  N   ALA   294      14.718  -5.742   6.972  1.00 85.85           N  
ATOM   2272  CA  ALA   294      13.764  -4.859   7.639  1.00 86.19           C  
ATOM   2273  C   ALA   294      12.436  -5.570   7.882  1.00 86.67           C  
ATOM   2274  CB  ALA   294      13.544  -3.594   6.813  1.00 84.92           C  
ATOM   2275  O   ALA   294      11.711  -5.884   6.936  1.00 85.97           O  
ATOM   2276  N   LEU   295      12.215  -5.881   9.182  1.00 88.03           N  
ATOM   2277  CA  LEU   295      11.052  -6.672   9.571  1.00 88.24           C  
ATOM   2278  C   LEU   295      10.118  -5.861  10.463  1.00 88.16           C  
ATOM   2279  CB  LEU   295      11.490  -7.947  10.297  1.00 86.56           C  
ATOM   2280  O   LEU   295      10.443  -5.582  11.619  1.00 86.86           O  
ATOM   2281  CG  LEU   295      12.560  -8.790   9.601  1.00 81.69           C  
ATOM   2282  CD1 LEU   295      12.965  -9.966  10.484  1.00 76.20           C  
ATOM   2283  CD2 LEU   295      12.058  -9.279   8.247  1.00 76.57           C  
ATOM   2284  N   ALA   296       8.989  -5.505   9.927  1.00 90.04           N  
ATOM   2285  CA  ALA   296       7.949  -4.822  10.692  1.00 90.15           C  
ATOM   2286  C   ALA   296       6.670  -5.652  10.742  1.00 90.21           C  
ATOM   2287  CB  ALA   296       7.664  -3.447  10.092  1.00 88.85           C  
ATOM   2288  O   ALA   296       6.090  -5.975   9.702  1.00 89.28           O  
ATOM   2289  N   ASN   297       6.234  -6.023  11.982  1.00 88.77           N  
ATOM   2290  CA  ASN   297       5.051  -6.873  12.062  1.00 88.74           C  
ATOM   2291  C   ASN   297       4.254  -6.605  13.336  1.00 88.64           C  
ATOM   2292  CB  ASN   297       5.444  -8.349  11.982  1.00 86.51           C  
ATOM   2293  O   ASN   297       4.820  -6.205  14.355  1.00 86.92           O  
ATOM   2294  CG  ASN   297       6.355  -8.774  13.116  1.00 79.07           C  
ATOM   2295  ND2 ASN   297       7.660  -8.648  12.908  1.00 72.52           N  
ATOM   2296  OD1 ASN   297       5.890  -9.212  14.172  1.00 73.28           O  
ATOM   2297  N   ASN   298       2.917  -6.778  13.226  1.00 86.72           N  
ATOM   2298  CA  ASN   298       1.988  -6.611  14.338  1.00 86.75           C  
ATOM   2299  C   ASN   298       2.120  -5.232  14.977  1.00 85.82           C  
ATOM   2300  CB  ASN   298       2.202  -7.705  15.386  1.00 84.13           C  
ATOM   2301  O   ASN   298       2.298  -5.120  16.191  1.00 82.67           O  
ATOM   2302  CG  ASN   298       1.875  -9.089  14.861  1.00 77.66           C  
ATOM   2303  ND2 ASN   298       2.633 -10.085  15.304  1.00 73.04           N  
ATOM   2304  OD1 ASN   298       0.950  -9.261  14.064  1.00 72.04           O  
ATOM   2305  N   LEU   299       2.046  -4.210  14.113  1.00 87.44           N  
ATOM   2306  CA  LEU   299       2.201  -2.834  14.571  1.00 87.48           C  
ATOM   2307  C   LEU   299       0.892  -2.064  14.436  1.00 87.32           C  
ATOM   2308  CB  LEU   299       3.306  -2.127  13.782  1.00 85.74           C  
ATOM   2309  O   LEU   299       0.143  -2.269  13.478  1.00 86.08           O  
ATOM   2310  CG  LEU   299       4.690  -2.779  13.820  1.00 80.49           C  
ATOM   2311  CD1 LEU   299       5.682  -1.963  12.998  1.00 75.13           C  
ATOM   2312  CD2 LEU   299       5.172  -2.926  15.259  1.00 75.47           C  
ATOM   2313  N   TYR   300       0.616  -1.258  15.408  1.00 86.93           N  
ATOM   2314  CA  TYR   300      -0.413  -0.230  15.305  1.00 87.56           C  
ATOM   2315  C   TYR   300       0.203   1.164  15.340  1.00 86.55           C  
ATOM   2316  CB  TYR   300      -1.436  -0.377  16.435  1.00 85.67           C  
ATOM   2317  O   TYR   300       0.681   1.612  16.385  1.00 84.52           O  
ATOM   2318  CG  TYR   300      -2.601   0.576  16.328  1.00 82.37           C  
ATOM   2319  CD1 TYR   300      -3.073   0.993  15.085  1.00 78.45           C  
ATOM   2320  CD2 TYR   300      -3.232   1.063  17.468  1.00 79.53           C  
ATOM   2321  CE1 TYR   300      -4.145   1.873  14.981  1.00 80.62           C  
ATOM   2322  CE2 TYR   300      -4.304   1.943  17.376  1.00 81.71           C  
ATOM   2323  OH  TYR   300      -5.815   3.213  16.033  1.00 68.43           O  
ATOM   2324  CZ  TYR   300      -4.754   2.342  16.130  1.00 78.97           C  
ATOM   2325  N   SER   301       0.375   1.799  14.136  1.00 88.31           N  
ATOM   2326  CA  SER   301       0.986   3.119  14.018  1.00 88.16           C  
ATOM   2327  C   SER   301      -0.039   4.167  13.599  1.00 87.73           C  
ATOM   2328  CB  SER   301       2.138   3.089  13.013  1.00 87.17           C  
ATOM   2329  O   SER   301      -0.756   3.983  12.614  1.00 86.36           O  
ATOM   2330  OG  SER   301       2.767   4.356  12.931  1.00 84.75           O  
ATOM   2331  N   HIS   302      -0.187   5.227  14.443  1.00 83.74           N  
ATOM   2332  CA  HIS   302      -1.283   6.144  14.148  1.00 83.86           C  
ATOM   2333  C   HIS   302      -0.971   7.552  14.642  1.00 83.26           C  
ATOM   2334  CB  HIS   302      -2.584   5.643  14.777  1.00 82.64           C  
ATOM   2335  O   HIS   302      -0.034   7.749  15.419  1.00 80.86           O  
ATOM   2336  CG  HIS   302      -2.503   5.461  16.259  1.00 81.61           C  
ATOM   2337  CD2 HIS   302      -2.070   4.417  17.004  1.00 79.71           C  
ATOM   2338  ND1 HIS   302      -2.905   6.432  17.151  1.00 79.63           N  
ATOM   2339  CE1 HIS   302      -2.719   5.992  18.384  1.00 79.46           C  
ATOM   2340  NE2 HIS   302      -2.214   4.772  18.323  1.00 77.44           N  
ATOM   2341  N   ASP   303      -1.733   8.437  14.154  1.00 79.72           N  
ATOM   2342  CA  ASP   303      -1.726   9.808  14.656  1.00 79.23           C  
ATOM   2343  C   ASP   303      -0.339  10.432  14.530  1.00 78.68           C  
ATOM   2344  CB  ASP   303      -2.190   9.847  16.114  1.00 77.82           C  
ATOM   2345  O   ASP   303       0.184  10.996  15.493  1.00 75.80           O  
ATOM   2346  CG  ASP   303      -3.615   9.355  16.297  1.00 76.15           C  
ATOM   2347  OD1 ASP   303      -4.474   9.639  15.434  1.00 74.59           O  
ATOM   2348  OD2 ASP   303      -3.882   8.680  17.314  1.00 74.53           O  
ATOM   2349  N   CYS   304       0.282  10.172  13.403  1.00 79.13           N  
ATOM   2350  CA  CYS   304       1.575  10.818  13.201  1.00 79.01           C  
ATOM   2351  C   CYS   304       1.527  11.775  12.016  1.00 78.79           C  
ATOM   2352  CB  CYS   304       2.668   9.772  12.981  1.00 77.39           C  
ATOM   2353  O   CYS   304       0.617  11.701  11.189  1.00 76.35           O  
ATOM   2354  SG  CYS   304       2.404   8.741  11.522  1.00 79.75           S  
ATOM   2355  N   GLY   305       2.467  12.744  11.986  1.00 72.79           N  
ATOM   2356  CA  GLY   305       2.457  13.785  10.971  1.00 71.74           C  
ATOM   2357  C   GLY   305       1.574  14.964  11.334  1.00 72.06           C  
ATOM   2358  O   GLY   305       0.517  14.790  11.944  1.00 68.74           O  
ATOM   2359  N   ARG   306       2.357  16.141  11.782  1.00 51.12           N  
ATOM   2360  CA  ARG   306       1.769  17.454  12.026  1.00 51.28           C  
ATOM   2361  C   ARG   306       2.163  18.442  10.934  1.00 51.07           C  
ATOM   2362  CB  ARG   306       2.196  17.988  13.395  1.00 44.43           C  
ATOM   2363  O   ARG   306       3.287  18.401  10.428  1.00 47.45           O  
ATOM   2364  CG  ARG   306       1.153  17.797  14.484  1.00 41.54           C  
ATOM   2365  CD  ARG   306       1.498  18.583  15.741  1.00 46.01           C  
ATOM   2366  NE  ARG   306       0.445  18.481  16.747  1.00 39.41           N  
ATOM   2367  NH1 ARG   306       1.327  20.105  18.133  1.00 30.13           N  
ATOM   2368  NH2 ARG   306      -0.615  19.032  18.708  1.00 25.86           N  
ATOM   2369  CZ  ARG   306       0.388  19.206  17.861  1.00 32.44           C  
ATOM   2370  N   GLY   307       1.051  19.457  10.557  1.00 39.94           N  
ATOM   2371  CA  GLY   307       0.573  20.774  10.944  1.00 39.13           C  
ATOM   2372  C   GLY   307       0.895  21.849   9.923  1.00 40.21           C  
ATOM   2373  O   GLY   307       1.947  21.809   9.281  1.00 37.95           O  
ATOM   2374  N   GLU   308       0.026  22.178   9.039  1.00 35.58           N  
ATOM   2375  CA  GLU   308      -0.252  23.472   8.421  1.00 37.62           C  
ATOM   2376  C   GLU   308       1.022  24.106   7.870  1.00 35.82           C  
ATOM   2377  CB  GLU   308      -0.917  24.416   9.427  1.00 32.25           C  
ATOM   2378  O   GLU   308       0.961  25.081   7.118  1.00 32.84           O  
ATOM   2379  CG  GLU   308      -2.418  24.206   9.568  1.00 30.35           C  
ATOM   2380  CD  GLU   308      -3.093  25.263  10.426  1.00 35.23           C  
ATOM   2381  OE1 GLU   308      -2.389  26.140  10.976  1.00 34.15           O  
ATOM   2382  OE2 GLU   308      -4.337  25.214  10.551  1.00 23.88           O  
ATOM   2383  N   ILE   309       2.232  23.520   8.152  1.00 36.03           N  
ATOM   2384  CA  ILE   309       3.294  24.326   7.561  1.00 36.61           C  
ATOM   2385  C   ILE   309       3.870  23.607   6.342  1.00 36.28           C  
ATOM   2386  CB  ILE   309       4.412  24.626   8.584  1.00 32.49           C  
ATOM   2387  O   ILE   309       4.512  22.563   6.476  1.00 33.67           O  
ATOM   2388  CG1 ILE   309       3.834  25.332   9.815  1.00 27.41           C  
ATOM   2389  CG2 ILE   309       5.521  25.465   7.942  1.00 28.85           C  
ATOM   2390  CD1 ILE   309       4.847  25.563  10.929  1.00 26.04           C  
ATOM   2391  N   GLN   310       3.163  23.402   5.256  1.00 41.04           N  
ATOM   2392  CA  GLN   310       4.026  23.454   4.080  1.00 41.74           C  
ATOM   2393  C   GLN   310       5.407  23.997   4.436  1.00 41.28           C  
ATOM   2394  CB  GLN   310       3.391  24.312   2.985  1.00 38.97           C  
ATOM   2395  O   GLN   310       5.523  24.984   5.164  1.00 39.48           O  
ATOM   2396  CG  GLN   310       3.238  23.593   1.651  1.00 37.14           C  
ATOM   2397  CD  GLN   310       2.546  24.443   0.602  1.00 41.03           C  
ATOM   2398  NE2 GLN   310       2.250  23.843  -0.546  1.00 32.99           N  
ATOM   2399  OE1 GLN   310       2.278  25.628   0.822  1.00 43.35           O  
ATOM   2400  N   GLN   311       6.568  23.200   4.627  1.00 42.59           N  
ATOM   2401  CA  GLN   311       7.880  23.839   4.662  1.00 43.23           C  
ATOM   2402  C   GLN   311       7.860  25.177   3.929  1.00 43.09           C  
ATOM   2403  CB  GLN   311       8.940  22.921   4.053  1.00 41.13           C  
ATOM   2404  O   GLN   311       7.027  25.395   3.047  1.00 41.87           O  
ATOM   2405  CG  GLN   311       9.191  21.652   4.856  1.00 40.01           C  
ATOM   2406  CD  GLN   311      10.328  21.801   5.850  1.00 44.33           C  
ATOM   2407  NE2 GLN   311      10.440  20.850   6.770  1.00 35.75           N  
ATOM   2408  OE1 GLN   311      11.100  22.763   5.789  1.00 45.03           O  
ATOM   2409  N   PRO   312       8.348  26.298   4.687  1.00 38.65           N  
ATOM   2410  CA  PRO   312       8.463  27.599   4.023  1.00 38.45           C  
ATOM   2411  C   PRO   312       8.839  27.478   2.548  1.00 38.79           C  
ATOM   2412  CB  PRO   312       9.570  28.301   4.813  1.00 35.21           C  
ATOM   2413  O   PRO   312       8.468  28.333   1.740  1.00 36.09           O  
ATOM   2414  CG  PRO   312       9.753  27.467   6.040  1.00 33.91           C  
ATOM   2415  CD  PRO   312       9.140  26.118   5.794  1.00 37.41           C  
ATOM   2416  N   ASP   313       9.593  26.416   2.188  1.00 30.45           N  
ATOM   2417  CA  ASP   313       9.931  26.355   0.769  1.00 32.33           C  
ATOM   2418  C   ASP   313       8.874  25.579  -0.014  1.00 30.84           C  
ATOM   2419  CB  ASP   313      11.306  25.715   0.572  1.00 27.72           C  
ATOM   2420  O   ASP   313       9.029  25.348  -1.214  1.00 29.15           O  
ATOM   2421  CG  ASP   313      11.358  24.268   1.030  1.00 27.83           C  
ATOM   2422  OD1 ASP   313      10.362  23.772   1.598  1.00 28.60           O  
ATOM   2423  OD2 ASP   313      12.406  23.619   0.822  1.00 19.66           O  
ATOM   2424  N   GLY   314       7.504  25.371   0.524  1.00 36.64           N  
ATOM   2425  CA  GLY   314       6.527  24.585  -0.214  1.00 36.10           C  
ATOM   2426  C   GLY   314       6.809  23.095  -0.176  1.00 36.59           C  
ATOM   2427  O   GLY   314       6.025  22.297  -0.694  1.00 33.99           O  
ATOM   2428  N   SER   315       8.070  22.817   0.159  1.00 36.12           N  
ATOM   2429  CA  SER   315       8.583  21.451   0.118  1.00 36.82           C  
ATOM   2430  C   SER   315       8.036  20.620   1.274  1.00 35.98           C  
ATOM   2431  CB  SER   315      10.112  21.451   0.158  1.00 33.19           C  
ATOM   2432  O   SER   315       7.686  21.162   2.324  1.00 34.33           O  
ATOM   2433  OG  SER   315      10.583  22.006   1.374  1.00 29.15           O  
ATOM   2434  N   ASN   316       7.139  19.501   0.915  1.00 38.43           N  
ATOM   2435  CA  ASN   316       6.547  18.169   0.846  1.00 41.05           C  
ATOM   2436  C   ASN   316       6.468  17.518   2.224  1.00 38.73           C  
ATOM   2437  CB  ASN   316       7.338  17.279  -0.116  1.00 35.41           C  
ATOM   2438  O   ASN   316       7.434  17.553   2.989  1.00 37.46           O  
ATOM   2439  CG  ASN   316       6.715  17.216  -1.497  1.00 33.41           C  
ATOM   2440  ND2 ASN   316       7.461  16.685  -2.459  1.00 21.93           N  
ATOM   2441  OD1 ASN   316       5.575  17.640  -1.697  1.00 32.36           O  
ATOM   2442  N   ARG   317       5.220  17.581   2.924  1.00 48.25           N  
ATOM   2443  CA  ARG   317       4.360  16.657   3.656  1.00 47.26           C  
ATOM   2444  C   ARG   317       5.168  15.499   4.232  1.00 48.23           C  
ATOM   2445  CB  ARG   317       3.250  16.122   2.750  1.00 43.27           C  
ATOM   2446  O   ARG   317       5.842  14.778   3.494  1.00 45.45           O  
ATOM   2447  CG  ARG   317       2.325  17.200   2.207  1.00 39.40           C  
ATOM   2448  CD  ARG   317       1.132  16.603   1.474  1.00 40.99           C  
ATOM   2449  NE  ARG   317       0.287  17.638   0.885  1.00 35.96           N  
ATOM   2450  NH1 ARG   317      -1.402  16.194   0.256  1.00 28.33           N  
ATOM   2451  NH2 ARG   317      -1.582  18.436  -0.184  1.00 24.44           N  
ATOM   2452  CZ  ARG   317      -0.897  17.420   0.321  1.00 32.60           C  
ATOM   2453  N   GLN   318       5.780  15.705   5.334  1.00 61.31           N  
ATOM   2454  CA  GLN   318       6.554  14.679   6.024  1.00 60.09           C  
ATOM   2455  C   GLN   318       5.805  14.153   7.245  1.00 61.12           C  
ATOM   2456  CB  GLN   318       7.920  15.227   6.442  1.00 56.58           C  
ATOM   2457  O   GLN   318       5.076  14.900   7.902  1.00 57.49           O  
ATOM   2458  CG  GLN   318       8.780  15.691   5.275  1.00 53.11           C  
ATOM   2459  CD  GLN   318      10.266  15.594   5.565  1.00 53.44           C  
ATOM   2460  NE2 GLN   318      11.087  15.884   4.561  1.00 37.95           N  
ATOM   2461  OE1 GLN   318      10.673  15.263   6.683  1.00 52.51           O  
ATOM   2462  N   GLY   319       5.096  12.938   7.245  1.00 75.01           N  
ATOM   2463  CA  GLY   319       4.559  12.153   8.345  1.00 75.13           C  
ATOM   2464  C   GLY   319       4.027  10.800   7.909  1.00 75.89           C  
ATOM   2465  O   GLY   319       2.893  10.696   7.437  1.00 73.94           O  
ATOM   2466  N   MET   320       4.883   9.849   8.054  1.00 82.22           N  
ATOM   2467  CA  MET   320       4.532   8.491   7.650  1.00 82.87           C  
ATOM   2468  C   MET   320       4.455   7.566   8.861  1.00 83.44           C  
ATOM   2469  CB  MET   320       5.546   7.949   6.642  1.00 81.21           C  
ATOM   2470  O   MET   320       5.147   7.783   9.857  1.00 82.65           O  
ATOM   2471  CG  MET   320       5.681   8.801   5.390  1.00 77.65           C  
ATOM   2472  SD  MET   320       7.272   8.523   4.519  1.00 75.81           S  
ATOM   2473  CE  MET   320       7.300   9.977   3.433  1.00 64.98           C  
ATOM   2474  N   ALA   321       3.568   6.687   8.827  1.00 86.72           N  
ATOM   2475  CA  ALA   321       3.481   5.710   9.909  1.00 87.21           C  
ATOM   2476  C   ALA   321       4.722   4.822   9.947  1.00 87.46           C  
ATOM   2477  CB  ALA   321       2.225   4.856   9.755  1.00 86.39           C  
ATOM   2478  O   ALA   321       5.286   4.579  11.017  1.00 86.70           O  
ATOM   2479  N   ILE   322       5.147   4.455   8.850  1.00 88.41           N  
ATOM   2480  CA  ILE   322       6.347   3.633   8.735  1.00 88.28           C  
ATOM   2481  C   ILE   322       7.077   3.964   7.436  1.00 88.14           C  
ATOM   2482  CB  ILE   322       6.007   2.126   8.790  1.00 86.65           C  
ATOM   2483  O   ILE   322       6.457   4.054   6.374  1.00 86.84           O  
ATOM   2484  CG1 ILE   322       5.222   1.802  10.067  1.00 75.42           C  
ATOM   2485  CG2 ILE   322       7.281   1.282   8.701  1.00 74.51           C  
ATOM   2486  CD1 ILE   322       4.646   0.393  10.098  1.00 73.05           C  
ATOM   2487  N   ILE   323       8.399   4.122   7.583  1.00 85.70           N  
ATOM   2488  CA  ILE   323       9.282   4.248   6.429  1.00 85.67           C  
ATOM   2489  C   ILE   323      10.279   3.091   6.412  1.00 85.80           C  
ATOM   2490  CB  ILE   323      10.031   5.600   6.434  1.00 84.28           C  
ATOM   2491  O   ILE   323      10.926   2.807   7.423  1.00 84.79           O  
ATOM   2492  CG1 ILE   323       9.032   6.763   6.468  1.00 79.96           C  
ATOM   2493  CG2 ILE   323      10.957   5.708   5.219  1.00 79.47           C  
ATOM   2494  CD1 ILE   323       9.678   8.127   6.668  1.00 77.65           C  
ATOM   2495  N   VAL   324      10.350   2.484   5.310  1.00 86.09           N  
ATOM   2496  CA  VAL   324      11.394   1.484   5.111  1.00 85.81           C  
ATOM   2497  C   VAL   324      12.227   1.843   3.883  1.00 85.26           C  
ATOM   2498  CB  VAL   324      10.800   0.066   4.956  1.00 84.91           C  
ATOM   2499  O   VAL   324      11.686   2.027   2.790  1.00 83.74           O  
ATOM   2500  CG1 VAL   324      11.909  -0.964   4.743  1.00 83.02           C  
ATOM   2501  CG2 VAL   324       9.959  -0.296   6.178  1.00 82.70           C  
ATOM   2502  N   GLY   325      13.528   2.007   4.167  1.00 79.98           N  
ATOM   2503  CA  GLY   325      14.408   2.359   3.064  1.00 79.65           C  
ATOM   2504  C   GLY   325      15.666   1.513   3.010  1.00 79.66           C  
ATOM   2505  O   GLY   325      16.138   1.028   4.041  1.00 77.48           O  
ATOM   2506  N   ASN   326      16.209   1.237   1.790  1.00 77.17           N  
ATOM   2507  CA  ASN   326      17.513   0.652   1.497  1.00 76.95           C  
ATOM   2508  C   ASN   326      17.716  -0.666   2.240  1.00 77.16           C  
ATOM   2509  CB  ASN   326      18.633   1.635   1.845  1.00 75.31           C  
ATOM   2510  O   ASN   326      18.739  -0.861   2.898  1.00 75.00           O  
ATOM   2511  CG  ASN   326      18.495   2.958   1.118  1.00 72.22           C  
ATOM   2512  ND2 ASN   326      18.435   4.047   1.876  1.00 69.20           N  
ATOM   2513  OD1 ASN   326      18.441   3.002  -0.114  1.00 69.58           O  
ATOM   2514  N   ALA   327      16.709  -1.511   2.118  1.00 79.63           N  
ATOM   2515  CA  ALA   327      16.754  -2.859   2.679  1.00 79.79           C  
ATOM   2516  C   ALA   327      16.885  -3.907   1.578  1.00 79.90           C  
ATOM   2517  CB  ALA   327      15.508  -3.128   3.520  1.00 78.54           C  
ATOM   2518  O   ALA   327      16.343  -3.738   0.483  1.00 78.85           O  
ATOM   2519  N   THR   328      17.636  -5.012   1.825  1.00 78.85           N  
ATOM   2520  CA  THR   328      17.717  -6.108   0.867  1.00 78.91           C  
ATOM   2521  C   THR   328      16.451  -6.958   0.908  1.00 79.43           C  
ATOM   2522  CB  THR   328      18.945  -6.998   1.139  1.00 77.30           C  
ATOM   2523  O   THR   328      15.991  -7.448  -0.126  1.00 78.21           O  
ATOM   2524  CG2 THR   328      19.047  -8.122   0.114  1.00 70.31           C  
ATOM   2525  OG1 THR   328      20.131  -6.197   1.074  1.00 73.08           O  
ATOM   2526  N   GLU   329      15.962  -7.158   2.066  1.00 83.35           N  
ATOM   2527  CA  GLU   329      14.701  -7.851   2.314  1.00 83.65           C  
ATOM   2528  C   GLU   329      13.816  -7.062   3.274  1.00 84.07           C  
ATOM   2529  CB  GLU   329      14.959  -9.254   2.869  1.00 81.57           C  
ATOM   2530  O   GLU   329      14.243  -6.715   4.377  1.00 82.94           O  
ATOM   2531  CG  GLU   329      15.758 -10.149   1.932  1.00 75.00           C  
ATOM   2532  CD  GLU   329      14.908 -10.797   0.851  1.00 71.09           C  
ATOM   2533  OE1 GLU   329      13.661 -10.738   0.943  1.00 67.33           O  
ATOM   2534  OE2 GLU   329      15.494 -11.369  -0.095  1.00 63.99           O  
ATOM   2535  N   ALA   330      12.652  -6.748   2.819  1.00 87.57           N  
ATOM   2536  CA  ALA   330      11.704  -6.015   3.653  1.00 87.88           C  
ATOM   2537  C   ALA   330      10.381  -6.767   3.769  1.00 88.16           C  
ATOM   2538  CB  ALA   330      11.469  -4.616   3.090  1.00 86.55           C  
ATOM   2539  O   ALA   330       9.731  -7.053   2.760  1.00 87.34           O  
ATOM   2540  N   HIS   331      10.091  -7.123   5.051  1.00 90.09           N  
ATOM   2541  CA  HIS   331       8.845  -7.818   5.353  1.00 90.48           C  
ATOM   2542  C   HIS   331       7.964  -6.992   6.284  1.00 90.45           C  
ATOM   2543  CB  HIS   331       9.133  -9.185   5.979  1.00 87.87           C  
ATOM   2544  O   HIS   331       8.286  -6.824   7.463  1.00 89.17           O  
ATOM   2545  CG  HIS   331       9.899 -10.105   5.083  1.00 77.86           C  
ATOM   2546  CD2 HIS   331      10.958  -9.877   4.270  1.00 69.35           C  
ATOM   2547  ND1 HIS   331       9.594 -11.443   4.954  1.00 64.98           N  
ATOM   2548  CE1 HIS   331      10.435 -11.999   4.098  1.00 67.55           C  
ATOM   2549  NE2 HIS   331      11.272 -11.071   3.668  1.00 63.90           N  
ATOM   2550  N   ILE   332       6.876  -6.541   5.727  1.00 91.42           N  
ATOM   2551  CA  ILE   332       5.948  -5.673   6.443  1.00 91.44           C  
ATOM   2552  C   ILE   332       4.561  -6.312   6.469  1.00 91.38           C  
ATOM   2553  CB  ILE   332       5.879  -4.268   5.804  1.00 89.53           C  
ATOM   2554  O   ILE   332       3.918  -6.459   5.427  1.00 90.16           O  
ATOM   2555  CG1 ILE   332       7.284  -3.667   5.683  1.00 76.46           C  
ATOM   2556  CG2 ILE   332       4.958  -3.351   6.613  1.00 75.90           C  
ATOM   2557  CD1 ILE   332       7.331  -2.356   4.911  1.00 72.80           C  
ATOM   2558  N   HIS   333       4.118  -6.722   7.656  1.00 91.41           N  
ATOM   2559  CA  HIS   333       2.843  -7.430   7.655  1.00 91.85           C  
ATOM   2560  C   HIS   333       2.105  -7.238   8.975  1.00 91.60           C  
ATOM   2561  CB  HIS   333       3.059  -8.921   7.387  1.00 90.27           C  
ATOM   2562  O   HIS   333       2.727  -6.972  10.006  1.00 90.15           O  
ATOM   2563  CG  HIS   333       3.883  -9.606   8.430  1.00 86.11           C  
ATOM   2564  CD2 HIS   333       5.223  -9.757   8.546  1.00 80.27           C  
ATOM   2565  ND1 HIS   333       3.327 -10.239   9.520  1.00 78.49           N  
ATOM   2566  CE1 HIS   333       4.293 -10.751  10.264  1.00 81.24           C  
ATOM   2567  NE2 HIS   333       5.453 -10.473   9.695  1.00 81.07           N  
ATOM   2568  N   HIS   334       0.716  -7.385   8.912  1.00 89.39           N  
ATOM   2569  CA  HIS   334      -0.167  -7.200  10.058  1.00 89.79           C  
ATOM   2570  C   HIS   334       0.024  -5.822  10.683  1.00 88.69           C  
ATOM   2571  CB  HIS   334       0.077  -8.289  11.104  1.00 87.54           C  
ATOM   2572  O   HIS   334       0.333  -5.712  11.872  1.00 85.60           O  
ATOM   2573  CG  HIS   334      -0.260  -9.666  10.627  1.00 82.83           C  
ATOM   2574  CD2 HIS   334      -1.432 -10.343  10.621  1.00 77.83           C  
ATOM   2575  ND1 HIS   334       0.678 -10.512  10.077  1.00 76.49           N  
ATOM   2576  CE1 HIS   334       0.095 -11.654   9.751  1.00 78.22           C  
ATOM   2577  NE2 HIS   334      -1.185 -11.577  10.071  1.00 79.01           N  
ATOM   2578  N   ILE   335      -0.073  -4.826   9.851  1.00 90.64           N  
ATOM   2579  CA  ILE   335       0.081  -3.432  10.253  1.00 90.67           C  
ATOM   2580  C   ILE   335      -1.266  -2.719  10.167  1.00 90.33           C  
ATOM   2581  CB  ILE   335       1.130  -2.705   9.382  1.00 89.13           C  
ATOM   2582  O   ILE   335      -1.996  -2.874   9.184  1.00 88.93           O  
ATOM   2583  CG1 ILE   335       2.456  -3.474   9.390  1.00 81.05           C  
ATOM   2584  CG2 ILE   335       1.329  -1.266   9.865  1.00 80.22           C  
ATOM   2585  CD1 ILE   335       3.130  -3.533  10.754  1.00 77.06           C  
ATOM   2586  N   ARG   336      -1.583  -2.006  11.164  1.00 91.27           N  
ATOM   2587  CA  ARG   336      -2.716  -1.085  11.167  1.00 91.42           C  
ATOM   2588  C   ARG   336      -2.246   0.360  11.299  1.00 90.93           C  
ATOM   2589  CB  ARG   336      -3.684  -1.427  12.302  1.00 88.13           C  
ATOM   2590  O   ARG   336      -1.424   0.675  12.162  1.00 89.25           O  
ATOM   2591  CG  ARG   336      -4.321  -2.801  12.175  1.00 75.49           C  
ATOM   2592  CD  ARG   336      -5.313  -3.069  13.298  1.00 71.62           C  
ATOM   2593  NE  ARG   336      -4.643  -3.195  14.589  1.00 66.66           N  
ATOM   2594  NH1 ARG   336      -6.589  -3.464  15.805  1.00 51.12           N  
ATOM   2595  NH2 ARG   336      -4.557  -3.482  16.866  1.00 45.75           N  
ATOM   2596  CZ  ARG   336      -5.265  -3.380  15.751  1.00 65.11           C  
ATOM   2597  N   THR   337      -2.739   1.199  10.337  1.00 90.09           N  
ATOM   2598  CA  THR   337      -2.393   2.612  10.436  1.00 90.08           C  
ATOM   2599  C   THR   337      -3.644   3.482  10.345  1.00 89.03           C  
ATOM   2600  CB  THR   337      -1.398   3.023   9.335  1.00 88.68           C  
ATOM   2601  O   THR   337      -4.641   3.083   9.739  1.00 86.83           O  
ATOM   2602  CG2 THR   337      -0.199   2.081   9.298  1.00 81.86           C  
ATOM   2603  OG1 THR   337      -2.059   2.987   8.064  1.00 83.74           O  
ATOM   2604  N   ARG   338      -3.654   4.588  11.036  1.00 85.76           N  
ATOM   2605  CA  ARG   338      -4.732   5.561  10.894  1.00 85.67           C  
ATOM   2606  C   ARG   338      -4.219   6.982  11.107  1.00 84.77           C  
ATOM   2607  CB  ARG   338      -5.863   5.259  11.880  1.00 83.28           C  
ATOM   2608  O   ARG   338      -3.300   7.204  11.898  1.00 81.89           O  
ATOM   2609  CG  ARG   338      -5.507   5.545  13.331  1.00 77.38           C  
ATOM   2610  CD  ARG   338      -6.710   5.377  14.249  1.00 74.37           C  
ATOM   2611  NE  ARG   338      -6.375   5.685  15.637  1.00 66.21           N  
ATOM   2612  NH1 ARG   338      -8.488   5.245  16.461  1.00 51.50           N  
ATOM   2613  NH2 ARG   338      -6.817   5.917  17.879  1.00 47.32           N  
ATOM   2614  CZ  ARG   338      -7.228   5.615  16.656  1.00 67.97           C  
ATOM   2615  N   ASP   339      -4.776   7.913  10.382  1.00 81.04           N  
ATOM   2616  CA  ASP   339      -4.622   9.347  10.606  1.00 80.41           C  
ATOM   2617  C   ASP   339      -3.154   9.761  10.523  1.00 80.04           C  
ATOM   2618  CB  ASP   339      -5.205   9.744  11.964  1.00 78.65           C  
ATOM   2619  O   ASP   339      -2.625  10.378  11.449  1.00 76.60           O  
ATOM   2620  CG  ASP   339      -6.701   9.502  12.060  1.00 76.05           C  
ATOM   2621  OD1 ASP   339      -7.410   9.652  11.042  1.00 74.14           O  
ATOM   2622  OD2 ASP   339      -7.175   9.162  13.166  1.00 75.59           O  
ATOM   2623  N   THR   340      -2.577   9.350   9.301  1.00 81.87           N  
ATOM   2624  CA  THR   340      -1.227   9.809   8.994  1.00 81.57           C  
ATOM   2625  C   THR   340      -1.264  11.009   8.052  1.00 80.84           C  
ATOM   2626  CB  THR   340      -0.385   8.684   8.362  1.00 80.01           C  
ATOM   2627  O   THR   340      -2.248  11.215   7.338  1.00 77.84           O  
ATOM   2628  CG2 THR   340      -0.251   7.499   9.312  1.00 73.42           C  
ATOM   2629  OG1 THR   340      -1.016   8.245   7.153  1.00 75.50           O  
ATOM   2630  N   TRP   341      -0.356  11.872   7.969  1.00 75.09           N  
ATOM   2631  CA  TRP   341      -0.448  13.099   7.185  1.00 76.16           C  
ATOM   2632  C   TRP   341       0.051  12.874   5.762  1.00 74.95           C  
ATOM   2633  CB  TRP   341       0.354  14.222   7.849  1.00 72.32           C  
ATOM   2634  O   TRP   341      -0.541  13.376   4.803  1.00 70.54           O  
ATOM   2635  CG  TRP   341       0.211  15.553   7.174  1.00 64.87           C  
ATOM   2636  CD1 TRP   341       1.106  16.150   6.329  1.00 56.20           C  
ATOM   2637  CD2 TRP   341      -0.893  16.456   7.291  1.00 58.35           C  
ATOM   2638  CE2 TRP   341      -0.600  17.581   6.489  1.00 54.75           C  
ATOM   2639  CE3 TRP   341      -2.103  16.422   7.997  1.00 58.08           C  
ATOM   2640  NE1 TRP   341       0.624  17.369   5.914  1.00 48.67           N  
ATOM   2641  CH2 TRP   341      -2.652  18.606   7.075  1.00 43.17           C  
ATOM   2642  CZ2 TRP   341      -1.475  18.664   6.374  1.00 46.79           C  
ATOM   2643  CZ3 TRP   341      -2.972  17.501   7.881  1.00 41.31           C  
ATOM   2644  N   ALA   342       1.237  12.262   5.507  1.00 77.97           N  
ATOM   2645  CA  ALA   342       1.733  12.052   4.150  1.00 78.19           C  
ATOM   2646  C   ALA   342       1.385  10.653   3.649  1.00 78.57           C  
ATOM   2647  CB  ALA   342       3.243  12.273   4.095  1.00 76.36           C  
ATOM   2648  O   ALA   342       0.309  10.439   3.086  1.00 76.04           O  
ATOM   2649  N   SER   343       2.247   9.706   3.895  1.00 82.81           N  
ATOM   2650  CA  SER   343       1.943   8.327   3.530  1.00 83.52           C  
ATOM   2651  C   SER   343       1.905   7.424   4.759  1.00 84.00           C  
ATOM   2652  CB  SER   343       2.971   7.797   2.530  1.00 82.08           C  
ATOM   2653  O   SER   343       2.545   7.719   5.771  1.00 83.13           O  
ATOM   2654  OG  SER   343       3.043   8.637   1.390  1.00 78.92           O  
ATOM   2655  N   SER   344       1.067   6.419   4.738  1.00 87.99           N  
ATOM   2656  CA  SER   344       1.011   5.505   5.875  1.00 88.52           C  
ATOM   2657  C   SER   344       2.199   4.550   5.875  1.00 88.61           C  
ATOM   2658  CB  SER   344      -0.294   4.708   5.859  1.00 87.58           C  
ATOM   2659  O   SER   344       2.973   4.513   6.834  1.00 87.37           O  
ATOM   2660  OG  SER   344      -1.396   5.542   6.173  1.00 83.55           O  
ATOM   2661  N   VAL   345       2.345   3.883   4.861  1.00 89.07           N  
ATOM   2662  CA  VAL   345       3.499   3.009   4.679  1.00 89.04           C  
ATOM   2663  C   VAL   345       4.311   3.471   3.471  1.00 88.55           C  
ATOM   2664  CB  VAL   345       3.072   1.534   4.501  1.00 88.16           C  
ATOM   2665  O   VAL   345       3.805   3.495   2.347  1.00 87.12           O  
ATOM   2666  CG1 VAL   345       4.294   0.637   4.318  1.00 85.97           C  
ATOM   2667  CG2 VAL   345       2.241   1.073   5.697  1.00 85.43           C  
ATOM   2668  N   PHE   346       5.525   3.848   3.725  1.00 86.06           N  
ATOM   2669  CA  PHE   346       6.394   4.402   2.694  1.00 86.08           C  
ATOM   2670  C   PHE   346       7.625   3.526   2.495  1.00 86.00           C  
ATOM   2671  CB  PHE   346       6.817   5.829   3.056  1.00 85.00           C  
ATOM   2672  O   PHE   346       8.437   3.371   3.409  1.00 84.83           O  
ATOM   2673  CG  PHE   346       7.700   6.480   2.026  1.00 83.50           C  
ATOM   2674  CD1 PHE   346       7.497   6.249   0.671  1.00 80.77           C  
ATOM   2675  CD2 PHE   346       8.734   7.323   2.413  1.00 81.29           C  
ATOM   2676  CE1 PHE   346       8.312   6.851  -0.285  1.00 80.42           C  
ATOM   2677  CE2 PHE   346       9.553   7.928   1.463  1.00 81.34           C  
ATOM   2678  CZ  PHE   346       9.341   7.689   0.115  1.00 76.91           C  
ATOM   2679  N   MET   347       7.695   2.916   1.319  1.00 86.16           N  
ATOM   2680  CA  MET   347       8.893   2.202   0.885  1.00 85.95           C  
ATOM   2681  C   MET   347       9.736   3.069  -0.044  1.00 85.03           C  
ATOM   2682  CB  MET   347       8.516   0.896   0.183  1.00 84.34           C  
ATOM   2683  O   MET   347       9.252   3.530  -1.079  1.00 82.59           O  
ATOM   2684  CG  MET   347       7.559   0.026   0.981  1.00 79.87           C  
ATOM   2685  SD  MET   347       8.288  -0.556   2.561  1.00 75.64           S  
ATOM   2686  CE  MET   347       9.626  -1.606   1.929  1.00 66.02           C  
ATOM   2687  N   THR   348      10.989   3.363   0.455  1.00 80.36           N  
ATOM   2688  CA  THR   348      11.797   4.274  -0.348  1.00 79.95           C  
ATOM   2689  C   THR   348      13.195   3.704  -0.569  1.00 79.67           C  
ATOM   2690  CB  THR   348      11.904   5.659   0.317  1.00 78.56           C  
ATOM   2691  O   THR   348      13.559   2.688   0.027  1.00 77.11           O  
ATOM   2692  CG2 THR   348      12.675   5.581   1.630  1.00 75.10           C  
ATOM   2693  OG1 THR   348      12.583   6.557  -0.570  1.00 76.14           O  
ATOM   2694  N   SER   349      13.917   4.086  -1.567  1.00 73.48           N  
ATOM   2695  CA  SER   349      15.327   3.808  -1.820  1.00 72.56           C  
ATOM   2696  C   SER   349      16.105   5.092  -2.086  1.00 72.25           C  
ATOM   2697  CB  SER   349      15.481   2.853  -3.005  1.00 70.38           C  
ATOM   2698  O   SER   349      15.614   5.991  -2.771  1.00 68.03           O  
ATOM   2699  OG  SER   349      15.110   3.490  -4.215  1.00 65.35           O  
ATOM   2700  N   ALA   350      16.948   5.511  -1.146  1.00 59.66           N  
ATOM   2701  CA  ALA   350      17.894   6.613  -1.302  1.00 58.48           C  
ATOM   2702  C   ALA   350      19.260   6.104  -1.755  1.00 59.47           C  
ATOM   2703  CB  ALA   350      18.027   7.390   0.006  1.00 56.07           C  
ATOM   2704  O   ALA   350      19.613   4.949  -1.505  1.00 56.60           O  
ATOM   2705  N   ARG   351      20.065   6.909  -2.792  1.00 42.67           N  
ATOM   2706  CA  ARG   351      21.403   6.636  -3.306  1.00 45.95           C  
ATOM   2707  C   ARG   351      22.416   6.537  -2.171  1.00 42.77           C  
ATOM   2708  CB  ARG   351      21.830   7.720  -4.298  1.00 38.65           C  
ATOM   2709  O   ARG   351      22.388   7.340  -1.236  1.00 40.35           O  
ATOM   2710  CG  ARG   351      21.502   7.394  -5.746  1.00 35.90           C  
ATOM   2711  CD  ARG   351      22.127   8.397  -6.706  1.00 40.41           C  
ATOM   2712  NE  ARG   351      21.757   8.121  -8.091  1.00 38.52           N  
ATOM   2713  NH1 ARG   351      23.135   9.738  -8.999  1.00 30.61           N  
ATOM   2714  NH2 ARG   351      21.837   8.432 -10.365  1.00 27.16           N  
ATOM   2715  CZ  ARG   351      22.244   8.764  -9.148  1.00 32.52           C  
ATOM   2716  N   PRO   352      23.379   5.307  -2.635  1.00 52.87           N  
ATOM   2717  CA  PRO   352      23.433   4.223  -3.619  1.00 51.41           C  
ATOM   2718  C   PRO   352      22.591   3.015  -3.213  1.00 52.96           C  
ATOM   2719  CB  PRO   352      24.920   3.861  -3.663  1.00 47.93           C  
ATOM   2720  O   PRO   352      22.687   1.954  -3.834  1.00 49.98           O  
ATOM   2721  CG  PRO   352      25.473   4.358  -2.367  1.00 44.16           C  
ATOM   2722  CD  PRO   352      24.550   5.413  -1.828  1.00 43.50           C  
ATOM   2723  N   GLY   353      21.492   3.192  -2.635  1.00 62.01           N  
ATOM   2724  CA  GLY   353      20.854   2.029  -2.040  1.00 60.52           C  
ATOM   2725  C   GLY   353      19.613   1.580  -2.789  1.00 62.37           C  
ATOM   2726  O   GLY   353      19.235   2.186  -3.794  1.00 59.05           O  
ATOM   2727  N   ARG   354      19.220   0.292  -2.599  1.00 71.27           N  
ATOM   2728  CA  ARG   354      18.053  -0.378  -3.165  1.00 71.39           C  
ATOM   2729  C   ARG   354      17.204  -1.016  -2.071  1.00 72.21           C  
ATOM   2730  CB  ARG   354      18.483  -1.439  -4.181  1.00 68.69           C  
ATOM   2731  O   ARG   354      17.718  -1.384  -1.014  1.00 70.26           O  
ATOM   2732  CG  ARG   354      19.205  -0.874  -5.394  1.00 63.80           C  
ATOM   2733  CD  ARG   354      19.581  -1.966  -6.386  1.00 61.82           C  
ATOM   2734  NE  ARG   354      20.293  -1.424  -7.539  1.00 48.36           N  
ATOM   2735  NH1 ARG   354      20.405  -3.433  -8.674  1.00 35.00           N  
ATOM   2736  NH2 ARG   354      21.312  -1.540  -9.594  1.00 30.03           N  
ATOM   2737  CZ  ARG   354      20.668  -2.134  -8.600  1.00 50.19           C  
ATOM   2738  N   THR   355      15.964  -0.920  -2.256  1.00 79.13           N  
ATOM   2739  CA  THR   355      15.041  -1.751  -1.490  1.00 79.77           C  
ATOM   2740  C   THR   355      14.540  -2.921  -2.332  1.00 80.11           C  
ATOM   2741  CB  THR   355      13.842  -0.930  -0.982  1.00 78.15           C  
ATOM   2742  O   THR   355      13.877  -2.719  -3.351  1.00 78.59           O  
ATOM   2743  CG2 THR   355      12.930  -1.777  -0.100  1.00 77.16           C  
ATOM   2744  OG1 THR   355      14.321   0.186  -0.221  1.00 80.58           O  
ATOM   2745  N   LEU   356      15.022  -4.106  -1.896  1.00 79.31           N  
ATOM   2746  CA  LEU   356      14.784  -5.316  -2.675  1.00 80.29           C  
ATOM   2747  C   LEU   356      13.944  -6.314  -1.886  1.00 80.81           C  
ATOM   2748  CB  LEU   356      16.112  -5.960  -3.084  1.00 77.62           C  
ATOM   2749  O   LEU   356      13.967  -6.314  -0.653  1.00 79.06           O  
ATOM   2750  CG  LEU   356      17.114  -5.052  -3.798  1.00 71.07           C  
ATOM   2751  CD1 LEU   356      18.481  -5.724  -3.869  1.00 64.34           C  
ATOM   2752  CD2 LEU   356      16.614  -4.697  -5.194  1.00 65.55           C  
ATOM   2753  N   ASN   357      13.253  -7.190  -2.703  1.00 84.34           N  
ATOM   2754  CA  ASN   357      12.529  -8.315  -2.122  1.00 85.00           C  
ATOM   2755  C   ASN   357      11.554  -7.855  -1.041  1.00 85.13           C  
ATOM   2756  CB  ASN   357      13.506  -9.345  -1.551  1.00 82.81           C  
ATOM   2757  O   ASN   357      11.712  -8.200   0.131  1.00 83.14           O  
ATOM   2758  CG  ASN   357      14.461  -9.886  -2.597  1.00 78.66           C  
ATOM   2759  ND2 ASN   357      15.710 -10.104  -2.203  1.00 76.82           N  
ATOM   2760  OD1 ASN   357      14.080 -10.104  -3.750  1.00 75.97           O  
ATOM   2761  N   VAL   358      10.627  -7.068  -1.444  1.00 88.94           N  
ATOM   2762  CA  VAL   358       9.660  -6.432  -0.555  1.00 89.35           C  
ATOM   2763  C   VAL   358       8.381  -7.264  -0.502  1.00 89.55           C  
ATOM   2764  CB  VAL   358       9.339  -4.989  -1.006  1.00 88.18           C  
ATOM   2765  O   VAL   358       7.796  -7.582  -1.541  1.00 88.68           O  
ATOM   2766  CG1 VAL   358       8.283  -4.362  -0.097  1.00 84.76           C  
ATOM   2767  CG2 VAL   358      10.609  -4.140  -1.021  1.00 84.20           C  
ATOM   2768  N   MET   359       8.002  -7.655   0.705  1.00 91.58           N  
ATOM   2769  CA  MET   359       6.734  -8.337   0.948  1.00 92.17           C  
ATOM   2770  C   MET   359       5.855  -7.530   1.898  1.00 92.23           C  
ATOM   2771  CB  MET   359       6.975  -9.735   1.519  1.00 89.75           C  
ATOM   2772  O   MET   359       6.230  -7.294   3.048  1.00 91.29           O  
ATOM   2773  CG  MET   359       7.657 -10.685   0.548  1.00 77.93           C  
ATOM   2774  SD  MET   359       7.944 -12.346   1.273  1.00 67.94           S  
ATOM   2775  CE  MET   359       9.249 -11.950   2.471  1.00 64.86           C  
ATOM   2776  N   ILE   360       4.725  -7.105   1.406  1.00 92.80           N  
ATOM   2777  CA  ILE   360       3.742  -6.354   2.179  1.00 93.05           C  
ATOM   2778  C   ILE   360       2.410  -7.101   2.183  1.00 92.85           C  
ATOM   2779  CB  ILE   360       3.554  -4.926   1.620  1.00 92.03           C  
ATOM   2780  O   ILE   360       1.819  -7.335   1.126  1.00 91.98           O  
ATOM   2781  CG1 ILE   360       4.897  -4.186   1.584  1.00 87.96           C  
ATOM   2782  CG2 ILE   360       2.525  -4.152   2.450  1.00 87.71           C  
ATOM   2783  CD1 ILE   360       4.845  -2.845   0.864  1.00 83.94           C  
ATOM   2784  N   HIS   361       1.962  -7.500   3.332  1.00 92.72           N  
ATOM   2785  CA  HIS   361       0.689  -8.210   3.316  1.00 93.17           C  
ATOM   2786  C   HIS   361      -0.057  -8.034   4.635  1.00 92.91           C  
ATOM   2787  CB  HIS   361       0.909  -9.697   3.032  1.00 91.76           C  
ATOM   2788  O   HIS   361       0.562  -7.812   5.678  1.00 91.68           O  
ATOM   2789  CG  HIS   361       1.739 -10.389   4.066  1.00 87.70           C  
ATOM   2790  CD2 HIS   361       3.081 -10.522   4.186  1.00 81.50           C  
ATOM   2791  ND1 HIS   361       1.188 -11.053   5.140  1.00 79.97           N  
ATOM   2792  CE1 HIS   361       2.158 -11.565   5.879  1.00 82.78           C  
ATOM   2793  NE2 HIS   361       3.317 -11.257   5.322  1.00 83.08           N  
ATOM   2794  N   ASP   362      -1.418  -8.139   4.599  1.00 91.35           N  
ATOM   2795  CA  ASP   362      -2.301  -8.051   5.758  1.00 91.64           C  
ATOM   2796  C   ASP   362      -2.147  -6.706   6.465  1.00 90.79           C  
ATOM   2797  CB  ASP   362      -2.019  -9.194   6.736  1.00 90.16           C  
ATOM   2798  O   ASP   362      -1.906  -6.657   7.673  1.00 88.47           O  
ATOM   2799  CG  ASP   362      -2.223 -10.566   6.118  1.00 87.55           C  
ATOM   2800  OD1 ASP   362      -3.272 -10.797   5.479  1.00 84.73           O  
ATOM   2801  OD2 ASP   362      -1.328 -11.424   6.274  1.00 86.44           O  
ATOM   2802  N   ILE   363      -2.328  -5.672   5.689  1.00 92.01           N  
ATOM   2803  CA  ILE   363      -2.212  -4.303   6.179  1.00 92.04           C  
ATOM   2804  C   ILE   363      -3.557  -3.592   6.047  1.00 91.85           C  
ATOM   2805  CB  ILE   363      -1.116  -3.522   5.419  1.00 89.89           C  
ATOM   2806  O   ILE   363      -4.247  -3.739   5.036  1.00 90.55           O  
ATOM   2807  CG1 ILE   363       0.247  -4.201   5.600  1.00 73.47           C  
ATOM   2808  CG2 ILE   363      -1.068  -2.065   5.888  1.00 73.16           C  
ATOM   2809  CD1 ILE   363       1.416  -3.401   5.042  1.00 70.35           C  
ATOM   2810  N   SER   364      -3.924  -2.888   7.070  1.00 93.10           N  
ATOM   2811  CA  SER   364      -5.115  -2.046   7.082  1.00 93.25           C  
ATOM   2812  C   SER   364      -4.755  -0.581   7.305  1.00 92.82           C  
ATOM   2813  CB  SER   364      -6.089  -2.510   8.166  1.00 91.12           C  
ATOM   2814  O   SER   364      -4.167  -0.230   8.330  1.00 91.53           O  
ATOM   2815  OG  SER   364      -7.272  -1.730   8.147  1.00 72.24           O  
ATOM   2816  N   ILE   365      -5.007   0.224   6.284  1.00 92.47           N  
ATOM   2817  CA  ILE   365      -4.727   1.655   6.326  1.00 92.48           C  
ATOM   2818  C   ILE   365      -6.038   2.437   6.305  1.00 91.76           C  
ATOM   2819  CB  ILE   365      -3.825   2.089   5.150  1.00 91.69           C  
ATOM   2820  O   ILE   365      -6.887   2.216   5.437  1.00 90.36           O  
ATOM   2821  CG1 ILE   365      -2.473   1.368   5.219  1.00 89.28           C  
ATOM   2822  CG2 ILE   365      -3.636   3.609   5.146  1.00 89.11           C  
ATOM   2823  CD1 ILE   365      -1.608   1.554   3.980  1.00 86.46           C  
ATOM   2824  N   ASN   366      -6.225   3.246   7.315  1.00 89.35           N  
ATOM   2825  CA  ASN   366      -7.415   4.086   7.395  1.00 89.00           C  
ATOM   2826  C   ASN   366      -7.054   5.548   7.643  1.00 86.51           C  
ATOM   2827  CB  ASN   366      -8.358   3.579   8.488  1.00 86.47           C  
ATOM   2828  O   ASN   366      -6.828   5.951   8.786  1.00 81.76           O  
ATOM   2829  CG  ASN   366      -9.707   4.271   8.462  1.00 80.65           C  
ATOM   2830  ND2 ASN   366     -10.552   3.959   9.437  1.00 75.08           N  
ATOM   2831  OD1 ASN   366      -9.988   5.078   7.572  1.00 75.17           O  
ATOM   2832  N   GLY   367      -7.050   6.346   6.540  1.00 83.10           N  
ATOM   2833  CA  GLY   367      -6.806   7.772   6.685  1.00 82.02           C  
ATOM   2834  C   GLY   367      -5.340   8.143   6.558  1.00 81.18           C  
ATOM   2835  O   GLY   367      -4.543   7.859   7.455  1.00 76.57           O  
ATOM   2836  N   SER   368      -4.968   8.790   5.447  1.00 82.95           N  
ATOM   2837  CA  SER   368      -3.679   9.435   5.223  1.00 82.61           C  
ATOM   2838  C   SER   368      -3.841  10.741   4.453  1.00 81.84           C  
ATOM   2839  CB  SER   368      -2.736   8.500   4.464  1.00 80.40           C  
ATOM   2840  O   SER   368      -4.729  10.863   3.606  1.00 77.88           O  
ATOM   2841  OG  SER   368      -1.499   9.139   4.200  1.00 72.36           O  
ATOM   2842  N   GLY   369      -3.169  11.839   4.886  1.00 78.23           N  
ATOM   2843  CA  GLY   369      -3.201  13.082   4.132  1.00 78.00           C  
ATOM   2844  C   GLY   369      -2.578  12.959   2.753  1.00 78.06           C  
ATOM   2845  O   GLY   369      -2.760  13.835   1.905  1.00 76.17           O  
ATOM   2846  N   GLY   370      -1.729  12.001   2.558  1.00 80.47           N  
ATOM   2847  CA  GLY   370      -1.163  11.656   1.264  1.00 80.84           C  
ATOM   2848  C   GLY   370      -1.585  10.283   0.774  1.00 81.64           C  
ATOM   2849  O   GLY   370      -2.775  10.026   0.580  1.00 80.20           O  
ATOM   2850  N   ASN   371      -0.500   9.415   0.626  1.00 85.45           N  
ATOM   2851  CA  ASN   371      -0.730   8.084   0.074  1.00 86.05           C  
ATOM   2852  C   ASN   371      -0.930   7.047   1.175  1.00 86.66           C  
ATOM   2853  CB  ASN   371       0.428   7.674  -0.839  1.00 84.87           C  
ATOM   2854  O   ASN   371      -0.454   7.227   2.298  1.00 86.11           O  
ATOM   2855  CG  ASN   371       0.761   8.733  -1.871  1.00 82.53           C  
ATOM   2856  ND2 ASN   371       1.947   9.319  -1.758  1.00 81.26           N  
ATOM   2857  OD1 ASN   371      -0.041   9.022  -2.762  1.00 81.23           O  
ATOM   2858  N   GLY   372      -1.726   6.011   0.899  1.00 89.93           N  
ATOM   2859  CA  GLY   372      -1.752   4.863   1.791  1.00 90.14           C  
ATOM   2860  C   GLY   372      -0.446   4.091   1.808  1.00 89.92           C  
ATOM   2861  O   GLY   372       0.294   4.135   2.792  1.00 88.71           O  
ATOM   2862  N   LEU   373      -0.255   3.431   0.732  1.00 90.84           N  
ATOM   2863  CA  LEU   373       0.986   2.710   0.472  1.00 90.56           C  
ATOM   2864  C   LEU   373       1.781   3.381  -0.643  1.00 89.80           C  
ATOM   2865  CB  LEU   373       0.692   1.254   0.101  1.00 89.22           C  
ATOM   2866  O   LEU   373       1.323   3.443  -1.787  1.00 88.18           O  
ATOM   2867  CG  LEU   373       1.908   0.357  -0.137  1.00 84.21           C  
ATOM   2868  CD1 LEU   373       2.750   0.258   1.131  1.00 77.03           C  
ATOM   2869  CD2 LEU   373       1.468  -1.028  -0.601  1.00 76.87           C  
ATOM   2870  N   ARG   374       2.891   3.890  -0.288  1.00 86.29           N  
ATOM   2871  CA  ARG   374       3.738   4.602  -1.239  1.00 85.90           C  
ATOM   2872  C   ARG   374       5.054   3.863  -1.460  1.00 85.73           C  
ATOM   2873  CB  ARG   374       4.012   6.027  -0.755  1.00 84.50           C  
ATOM   2874  O   ARG   374       5.833   3.678  -0.522  1.00 84.55           O  
ATOM   2875  CG  ARG   374       4.840   6.858  -1.722  1.00 81.08           C  
ATOM   2876  CD  ARG   374       5.084   8.264  -1.193  1.00 79.40           C  
ATOM   2877  NE  ARG   374       5.901   9.052  -2.111  1.00 74.01           N  
ATOM   2878  NH1 ARG   374       6.020  10.908  -0.740  1.00 64.72           N  
ATOM   2879  NH2 ARG   374       7.067  10.914  -2.779  1.00 64.98           N  
ATOM   2880  CZ  ARG   374       6.328  10.290  -1.875  1.00 72.76           C  
ATOM   2881  N   LEU   375       5.270   3.351  -2.684  1.00 85.44           N  
ATOM   2882  CA  LEU   375       6.550   2.793  -3.105  1.00 84.89           C  
ATOM   2883  C   LEU   375       7.250   3.722  -4.091  1.00 83.57           C  
ATOM   2884  CB  LEU   375       6.352   1.413  -3.738  1.00 83.95           C  
ATOM   2885  O   LEU   375       6.835   3.834  -5.247  1.00 80.88           O  
ATOM   2886  CG  LEU   375       5.866   0.303  -2.805  1.00 83.97           C  
ATOM   2887  CD1 LEU   375       4.342   0.268  -2.772  1.00 81.60           C  
ATOM   2888  CD2 LEU   375       6.428  -1.046  -3.241  1.00 81.62           C  
ATOM   2889  N   GLN   376       8.194   4.521  -3.604  1.00 77.52           N  
ATOM   2890  CA  GLN   376       8.812   5.543  -4.443  1.00 76.99           C  
ATOM   2891  C   GLN   376      10.308   5.654  -4.163  1.00 76.83           C  
ATOM   2892  CB  GLN   376       8.136   6.898  -4.226  1.00 75.19           C  
ATOM   2893  O   GLN   376      10.723   5.749  -3.006  1.00 73.37           O  
ATOM   2894  CG  GLN   376       8.697   8.012  -5.098  1.00 70.92           C  
ATOM   2895  CD  GLN   376       8.081   9.364  -4.792  1.00 67.99           C  
ATOM   2896  NE2 GLN   376       8.418  10.366  -5.598  1.00 59.68           N  
ATOM   2897  OE1 GLN   376       7.308   9.508  -3.839  1.00 64.85           O  
ATOM   2898  N   SER   377      11.114   5.579  -5.305  1.00 66.89           N  
ATOM   2899  CA  SER   377      12.535   5.902  -5.217  1.00 65.71           C  
ATOM   2900  C   SER   377      12.763   7.409  -5.271  1.00 65.92           C  
ATOM   2901  CB  SER   377      13.310   5.220  -6.345  1.00 63.53           C  
ATOM   2902  O   SER   377      12.118   8.113  -6.050  1.00 62.21           O  
ATOM   2903  OG  SER   377      14.674   5.604  -6.322  1.00 59.85           O  
ATOM   2904  N   GLU   378      13.250   8.115  -4.242  1.00 54.07           N  
ATOM   2905  CA  GLU   378      13.456   9.560  -4.245  1.00 53.29           C  
ATOM   2906  C   GLU   378      14.245  10.003  -5.473  1.00 53.97           C  
ATOM   2907  CB  GLU   378      14.177  10.003  -2.969  1.00 50.13           C  
ATOM   2908  O   GLU   378      14.211  11.177  -5.850  1.00 51.79           O  
ATOM   2909  CG  GLU   378      13.261  10.144  -1.762  1.00 47.43           C  
ATOM   2910  CD  GLU   378      13.903  10.895  -0.606  1.00 48.95           C  
ATOM   2911  OE1 GLU   378      15.114  11.204  -0.681  1.00 47.72           O  
ATOM   2912  OE2 GLU   378      13.189  11.176   0.382  1.00 42.92           O  
ATOM   2913  N   ASP   379      14.851   9.119  -6.206  1.00 40.64           N  
ATOM   2914  CA  ASP   379      15.563   9.539  -7.409  1.00 42.68           C  
ATOM   2915  C   ASP   379      14.654  10.351  -8.329  1.00 40.82           C  
ATOM   2916  CB  ASP   379      16.117   8.324  -8.156  1.00 36.99           C  
ATOM   2917  O   ASP   379      15.135  11.115  -9.169  1.00 38.50           O  
ATOM   2918  CG  ASP   379      17.413   7.802  -7.559  1.00 34.62           C  
ATOM   2919  OD1 ASP   379      18.082   8.545  -6.809  1.00 34.61           O  
ATOM   2920  OD2 ASP   379      17.769   6.638  -7.845  1.00 32.58           O  
ATOM   2921  N   LEU   380      13.339  10.297  -8.176  1.00 39.26           N  
ATOM   2922  CA  LEU   380      12.573  11.046  -9.167  1.00 39.64           C  
ATOM   2923  C   LEU   380      12.699  12.547  -8.931  1.00 39.37           C  
ATOM   2924  CB  LEU   380      11.099  10.633  -9.128  1.00 35.61           C  
ATOM   2925  O   LEU   380      12.630  13.336  -9.876  1.00 37.31           O  
ATOM   2926  CG  LEU   380      10.750   9.302  -9.794  1.00 33.08           C  
ATOM   2927  CD1 LEU   380       9.403   8.794  -9.290  1.00 29.47           C  
ATOM   2928  CD2 LEU   380      10.736   9.451 -11.312  1.00 32.09           C  
ATOM   2929  N   VAL   381      12.965  12.943  -7.653  1.00 32.78           N  
ATOM   2930  CA  VAL   381      12.715  14.367  -7.455  1.00 33.55           C  
ATOM   2931  C   VAL   381      13.872  15.180  -8.032  1.00 32.84           C  
ATOM   2932  CB  VAL   381      12.518  14.706  -5.961  1.00 29.61           C  
ATOM   2933  O   VAL   381      13.671  16.288  -8.534  1.00 30.37           O  
ATOM   2934  CG1 VAL   381      12.002  16.135  -5.795  1.00 27.63           C  
ATOM   2935  CG2 VAL   381      11.560  13.710  -5.310  1.00 27.52           C  
ATOM   2936  N   THR   382      15.039  14.488  -8.217  1.00 30.12           N  
ATOM   2937  CA  THR   382      16.014  15.517  -8.560  1.00 31.33           C  
ATOM   2938  C   THR   382      16.231  15.575 -10.069  1.00 30.11           C  
ATOM   2939  CB  THR   382      17.360  15.269  -7.854  1.00 27.11           C  
ATOM   2940  O   THR   382      16.837  16.520 -10.579  1.00 27.90           O  
ATOM   2941  CG2 THR   382      17.268  15.591  -6.366  1.00 25.36           C  
ATOM   2942  OG1 THR   382      17.729  13.894  -8.012  1.00 23.63           O  
ATOM   2943  N   GLY   383      15.207  15.144 -10.953  1.00 29.50           N  
ATOM   2944  CA  GLY   383      15.646  15.376 -12.320  1.00 28.84           C  
ATOM   2945  C   GLY   383      16.955  14.684 -12.652  1.00 29.53           C  
ATOM   2946  O   GLY   383      17.412  14.725 -13.796  1.00 27.41           O  
ATOM   2947  N   VAL   384      17.601  14.141 -11.563  1.00 21.56           N  
ATOM   2948  CA  VAL   384      18.929  13.586 -11.799  1.00 25.63           C  
ATOM   2949  C   VAL   384      18.817  12.102 -12.140  1.00 23.16           C  
ATOM   2950  CB  VAL   384      19.853  13.783 -10.576  1.00 20.76           C  
ATOM   2951  O   VAL   384      18.144  11.346 -11.435  1.00 21.76           O  
ATOM   2952  CG1 VAL   384      21.315  13.570 -10.963  1.00  9.22           C  
ATOM   2953  CG2 VAL   384      19.653  15.174  -9.976  1.00  7.70           C  
ATOM   2954  N   GLY   385      17.975  11.771 -13.276  1.00 28.37           N  
ATOM   2955  CA  GLY   385      18.258  10.932 -14.429  1.00 27.81           C  
ATOM   2956  C   GLY   385      17.409   9.675 -14.475  1.00 28.36           C  
ATOM   2957  O   GLY   385      17.334   8.933 -13.494  1.00 26.93           O  
ATOM   2958  N   GLY   386      15.841   9.633 -14.565  1.00 33.10           N  
ATOM   2959  CA  GLY   386      15.106   8.480 -15.062  1.00 32.60           C  
ATOM   2960  C   GLY   386      15.065   7.328 -14.076  1.00 33.23           C  
ATOM   2961  O   GLY   386      15.925   6.446 -14.108  1.00 31.52           O  
ATOM   2962  N   GLY   387      15.122   7.402 -12.672  1.00 36.88           N  
ATOM   2963  CA  GLY   387      15.151   6.230 -11.813  1.00 36.41           C  
ATOM   2964  C   GLY   387      14.078   5.213 -12.156  1.00 37.08           C  
ATOM   2965  O   GLY   387      12.886   5.525 -12.123  1.00 35.42           O  
ATOM   2966  N   ASN   388      14.217   4.619 -13.369  1.00 37.18           N  
ATOM   2967  CA  ASN   388      13.690   3.396 -13.964  1.00 38.03           C  
ATOM   2968  C   ASN   388      13.043   2.496 -12.915  1.00 37.32           C  
ATOM   2969  CB  ASN   388      14.796   2.639 -14.703  1.00 33.08           C  
ATOM   2970  O   ASN   388      12.716   1.342 -13.197  1.00 34.53           O  
ATOM   2971  CG  ASN   388      15.119   3.248 -16.053  1.00 30.68           C  
ATOM   2972  ND2 ASN   388      16.188   2.770 -16.678  1.00 21.60           N  
ATOM   2973  OD1 ASN   388      14.413   4.141 -16.529  1.00 29.96           O  
ATOM   2974  N   GLY   389      12.418   3.041 -11.735  1.00 48.13           N  
ATOM   2975  CA  GLY   389      11.744   2.016 -10.953  1.00 45.70           C  
ATOM   2976  C   GLY   389      12.684   0.941 -10.441  1.00 48.60           C  
ATOM   2977  O   GLY   389      12.260   0.022  -9.738  1.00 46.12           O  
ATOM   2978  N   THR   390      13.956   1.021 -10.796  1.00 54.04           N  
ATOM   2979  CA  THR   390      14.840  -0.093 -10.469  1.00 52.68           C  
ATOM   2980  C   THR   390      15.291  -0.016  -9.013  1.00 54.75           C  
ATOM   2981  CB  THR   390      16.073  -0.117 -11.391  1.00 47.77           C  
ATOM   2982  O   THR   390      15.914  -0.949  -8.500  1.00 51.89           O  
ATOM   2983  CG2 THR   390      15.676  -0.422 -12.831  1.00 38.86           C  
ATOM   2984  OG1 THR   390      16.722   1.159 -11.345  1.00 38.37           O  
ATOM   2985  N   ALA   391      14.885   1.076  -8.398  1.00 72.92           N  
ATOM   2986  CA  ALA   391      15.452   1.159  -7.055  1.00 72.70           C  
ATOM   2987  C   ALA   391      14.629   0.345  -6.061  1.00 74.06           C  
ATOM   2988  CB  ALA   391      15.537   2.615  -6.603  1.00 70.44           C  
ATOM   2989  O   ALA   391      15.159  -0.144  -5.060  1.00 71.95           O  
ATOM   2990  N   ILE   392      13.367   0.095  -6.375  1.00 81.08           N  
ATOM   2991  CA  ILE   392      12.504  -0.811  -5.624  1.00 81.66           C  
ATOM   2992  C   ILE   392      12.008  -1.928  -6.540  1.00 81.74           C  
ATOM   2993  CB  ILE   392      11.307  -0.061  -4.997  1.00 80.41           C  
ATOM   2994  O   ILE   392      11.313  -1.669  -7.525  1.00 80.93           O  
ATOM   2995  CG1 ILE   392      11.800   1.122  -4.155  1.00 80.73           C  
ATOM   2996  CG2 ILE   392      10.453  -1.015  -4.155  1.00 80.00           C  
ATOM   2997  CD1 ILE   392      10.682   1.984  -3.586  1.00 78.47           C  
ATOM   2998  N   THR   393      12.555  -3.133  -6.294  1.00 82.19           N  
ATOM   2999  CA  THR   393      12.212  -4.224  -7.199  1.00 82.77           C  
ATOM   3000  C   THR   393      11.926  -5.504  -6.418  1.00 83.25           C  
ATOM   3001  CB  THR   393      13.338  -4.481  -8.217  1.00 81.00           C  
ATOM   3002  O   THR   393      12.276  -5.611  -5.241  1.00 82.08           O  
ATOM   3003  CG2 THR   393      14.605  -4.972  -7.523  1.00 73.51           C  
ATOM   3004  OG1 THR   393      12.907  -5.472  -9.158  1.00 77.25           O  
ATOM   3005  N   ARG   394      11.158  -6.468  -7.150  1.00 85.53           N  
ATOM   3006  CA  ARG   394      10.714  -7.716  -6.539  1.00 86.09           C  
ATOM   3007  C   ARG   394       9.810  -7.448  -5.341  1.00 86.26           C  
ATOM   3008  CB  ARG   394      11.915  -8.563  -6.111  1.00 84.25           C  
ATOM   3009  O   ARG   394      10.205  -7.675  -4.195  1.00 84.89           O  
ATOM   3010  CG  ARG   394      12.793  -9.015  -7.267  1.00 80.26           C  
ATOM   3011  CD  ARG   394      13.970  -9.852  -6.786  1.00 77.76           C  
ATOM   3012  NE  ARG   394      14.951 -10.062  -7.847  1.00 71.28           N  
ATOM   3013  NH1 ARG   394      16.459 -11.195  -6.513  1.00 56.29           N  
ATOM   3014  NH2 ARG   394      16.930 -10.829  -8.726  1.00 53.13           N  
ATOM   3015  CZ  ARG   394      16.111 -10.695  -7.693  1.00 71.25           C  
ATOM   3016  N   VAL   395       8.673  -6.918  -5.670  1.00 89.83           N  
ATOM   3017  CA  VAL   395       7.702  -6.461  -4.681  1.00 90.14           C  
ATOM   3018  C   VAL   395       6.445  -7.325  -4.753  1.00 90.29           C  
ATOM   3019  CB  VAL   395       7.340  -4.973  -4.886  1.00 89.18           C  
ATOM   3020  O   VAL   395       5.918  -7.575  -5.840  1.00 89.52           O  
ATOM   3021  CG1 VAL   395       6.271  -4.535  -3.886  1.00 86.24           C  
ATOM   3022  CG2 VAL   395       8.586  -4.099  -4.759  1.00 85.91           C  
ATOM   3023  N   ASN   396       6.036  -7.810  -3.628  1.00 92.57           N  
ATOM   3024  CA  ASN   396       4.768  -8.519  -3.500  1.00 93.00           C  
ATOM   3025  C   ASN   396       3.871  -7.879  -2.444  1.00 93.10           C  
ATOM   3026  CB  ASN   396       5.008  -9.994  -3.169  1.00 90.78           C  
ATOM   3027  O   ASN   396       4.221  -7.848  -1.263  1.00 92.34           O  
ATOM   3028  CG  ASN   396       5.653 -10.751  -4.313  1.00 77.73           C  
ATOM   3029  ND2 ASN   396       6.736 -11.462  -4.018  1.00 66.09           N  
ATOM   3030  OD1 ASN   396       5.183 -10.698  -5.452  1.00 67.00           O  
ATOM   3031  N   ILE   397       2.713  -7.375  -2.869  1.00 93.75           N  
ATOM   3032  CA  ILE   397       1.703  -6.779  -2.001  1.00 93.97           C  
ATOM   3033  C   ILE   397       0.433  -7.626  -2.030  1.00 93.73           C  
ATOM   3034  CB  ILE   397       1.387  -5.325  -2.417  1.00 93.20           C  
ATOM   3035  O   ILE   397      -0.105  -7.912  -3.102  1.00 92.98           O  
ATOM   3036  CG1 ILE   397       2.661  -4.473  -2.389  1.00 90.89           C  
ATOM   3037  CG2 ILE   397       0.308  -4.726  -1.509  1.00 90.82           C  
ATOM   3038  CD1 ILE   397       2.512  -3.114  -3.060  1.00 87.54           C  
ATOM   3039  N   SER   398      -0.029  -8.053  -0.831  1.00 93.90           N  
ATOM   3040  CA  SER   398      -1.223  -8.892  -0.826  1.00 94.10           C  
ATOM   3041  C   SER   398      -2.105  -8.591   0.381  1.00 93.83           C  
ATOM   3042  CB  SER   398      -0.837 -10.372  -0.829  1.00 92.53           C  
ATOM   3043  O   SER   398      -1.610  -8.177   1.431  1.00 92.81           O  
ATOM   3044  OG  SER   398      -0.050 -10.690   0.306  1.00 77.24           O  
ATOM   3045  N   ASN   399      -3.401  -8.737   0.182  1.00 93.25           N  
ATOM   3046  CA  ASN   399      -4.391  -8.618   1.248  1.00 93.38           C  
ATOM   3047  C   ASN   399      -4.259  -7.291   1.990  1.00 92.64           C  
ATOM   3048  CB  ASN   399      -4.268  -9.788   2.227  1.00 91.44           C  
ATOM   3049  O   ASN   399      -3.949  -7.270   3.182  1.00 90.56           O  
ATOM   3050  CG  ASN   399      -4.562 -11.126   1.577  1.00 83.55           C  
ATOM   3051  ND2 ASN   399      -3.976 -12.189   2.116  1.00 77.46           N  
ATOM   3052  OD1 ASN   399      -5.309 -11.204   0.598  1.00 75.20           O  
ATOM   3053  N   VAL   400      -4.467  -6.216   1.228  1.00 93.63           N  
ATOM   3054  CA  VAL   400      -4.359  -4.887   1.821  1.00 93.58           C  
ATOM   3055  C   VAL   400      -5.696  -4.159   1.707  1.00 93.55           C  
ATOM   3056  CB  VAL   400      -3.241  -4.056   1.152  1.00 91.51           C  
ATOM   3057  O   VAL   400      -6.385  -4.270   0.690  1.00 92.48           O  
ATOM   3058  CG1 VAL   400      -1.877  -4.709   1.373  1.00 72.04           C  
ATOM   3059  CG2 VAL   400      -3.522  -3.889  -0.340  1.00 72.35           C  
ATOM   3060  N   THR   401      -6.102  -3.502   2.770  1.00 94.32           N  
ATOM   3061  CA  THR   401      -7.264  -2.620   2.805  1.00 94.53           C  
ATOM   3062  C   THR   401      -6.837  -1.173   3.036  1.00 94.33           C  
ATOM   3063  CB  THR   401      -8.257  -3.047   3.901  1.00 93.14           C  
ATOM   3064  O   THR   401      -6.162  -0.870   4.022  1.00 93.57           O  
ATOM   3065  CG2 THR   401      -9.476  -2.131   3.926  1.00 81.70           C  
ATOM   3066  OG1 THR   401      -8.688  -4.390   3.650  1.00 83.80           O  
ATOM   3067  N   ILE   402      -7.148  -0.295   2.107  1.00 94.31           N  
ATOM   3068  CA  ILE   402      -6.754   1.108   2.175  1.00 94.38           C  
ATOM   3069  C   ILE   402      -7.983   1.998   2.007  1.00 93.96           C  
ATOM   3070  CB  ILE   402      -5.695   1.450   1.103  1.00 93.71           C  
ATOM   3071  O   ILE   402      -8.687   1.912   0.998  1.00 93.01           O  
ATOM   3072  CG1 ILE   402      -4.497   0.499   1.214  1.00 91.28           C  
ATOM   3073  CG2 ILE   402      -5.249   2.909   1.231  1.00 91.13           C  
ATOM   3074  CD1 ILE   402      -3.484   0.646   0.087  1.00 88.18           C  
ATOM   3075  N   LYS   403      -8.197   2.862   3.028  1.00 93.06           N  
ATOM   3076  CA  LYS   403      -9.366   3.737   2.997  1.00 92.98           C  
ATOM   3077  C   LYS   403      -8.991   5.169   3.369  1.00 92.42           C  
ATOM   3078  CB  LYS   403     -10.451   3.217   3.942  1.00 91.48           C  
ATOM   3079  O   LYS   403      -8.064   5.390   4.151  1.00 91.10           O  
ATOM   3080  CG  LYS   403     -10.928   1.808   3.621  1.00 85.77           C  
ATOM   3081  CD  LYS   403     -12.068   1.382   4.537  1.00 82.35           C  
ATOM   3082  CE  LYS   403     -12.578  -0.009   4.186  1.00 76.84           C  
ATOM   3083  NZ  LYS   403     -13.726  -0.413   5.052  1.00 70.72           N  
ATOM   3084  N   ASN   404      -9.744   6.141   2.792  1.00 89.47           N  
ATOM   3085  CA  ASN   404      -9.799   7.528   3.242  1.00 89.32           C  
ATOM   3086  C   ASN   404      -8.433   8.202   3.150  1.00 87.84           C  
ATOM   3087  CB  ASN   404     -10.334   7.607   4.674  1.00 87.64           C  
ATOM   3088  O   ASN   404      -8.002   8.872   4.089  1.00 84.62           O  
ATOM   3089  CG  ASN   404     -11.719   7.007   4.813  1.00 84.05           C  
ATOM   3090  ND2 ASN   404     -11.942   6.277   5.900  1.00 81.72           N  
ATOM   3091  OD1 ASN   404     -12.581   7.197   3.951  1.00 80.31           O  
ATOM   3092  N   CYS   405      -7.765   7.947   2.013  1.00 87.68           N  
ATOM   3093  CA  CYS   405      -6.514   8.648   1.743  1.00 87.52           C  
ATOM   3094  C   CYS   405      -6.745   9.838   0.819  1.00 86.66           C  
ATOM   3095  CB  CYS   405      -5.491   7.699   1.121  1.00 86.48           C  
ATOM   3096  O   CYS   405      -7.540   9.757  -0.118  1.00 84.77           O  
ATOM   3097  SG  CYS   405      -5.077   6.286   2.168  1.00 88.39           S  
ATOM   3098  N   GLU   406      -6.119  11.002   1.033  1.00 83.71           N  
ATOM   3099  CA  GLU   406      -6.374  12.218   0.267  1.00 83.21           C  
ATOM   3100  C   GLU   406      -5.819  12.105  -1.150  1.00 83.22           C  
ATOM   3101  CB  GLU   406      -5.770  13.435   0.973  1.00 81.37           C  
ATOM   3102  O   GLU   406      -6.403  12.640  -2.095  1.00 81.33           O  
ATOM   3103  CG  GLU   406      -6.134  14.764   0.328  1.00 74.89           C  
ATOM   3104  CD  GLU   406      -5.574  15.966   1.073  1.00 71.02           C  
ATOM   3105  OE1 GLU   406      -5.014  15.788   2.178  1.00 66.35           O  
ATOM   3106  OE2 GLU   406      -5.697  17.094   0.547  1.00 63.74           O  
ATOM   3107  N   SER   407      -4.599  11.517  -1.256  1.00 83.43           N  
ATOM   3108  CA  SER   407      -4.027  11.329  -2.586  1.00 83.40           C  
ATOM   3109  C   SER   407      -4.307   9.927  -3.115  1.00 84.10           C  
ATOM   3110  CB  SER   407      -2.519  11.583  -2.562  1.00 81.99           C  
ATOM   3111  O   SER   407      -5.464   9.554  -3.321  1.00 82.49           O  
ATOM   3112  OG  SER   407      -1.987  11.575  -3.876  1.00 76.49           O  
ATOM   3113  N   HIS   408      -3.328   9.026  -3.006  1.00 86.84           N  
ATOM   3114  CA  HIS   408      -3.474   7.732  -3.662  1.00 87.37           C  
ATOM   3115  C   HIS   408      -3.543   6.602  -2.640  1.00 88.09           C  
ATOM   3116  CB  HIS   408      -2.318   7.490  -4.634  1.00 85.90           C  
ATOM   3117  O   HIS   408      -2.960   6.700  -1.558  1.00 87.55           O  
ATOM   3118  CG  HIS   408      -2.036   8.653  -5.531  1.00 81.61           C  
ATOM   3119  CD2 HIS   408      -0.879   9.295  -5.817  1.00 77.30           C  
ATOM   3120  ND1 HIS   408      -3.020   9.289  -6.257  1.00 76.55           N  
ATOM   3121  CE1 HIS   408      -2.478  10.275  -6.952  1.00 77.15           C  
ATOM   3122  NE2 HIS   408      -1.180  10.300  -6.703  1.00 73.91           N  
ATOM   3123  N   GLY   409      -4.370   5.526  -2.961  1.00 91.71           N  
ATOM   3124  CA  GLY   409      -4.278   4.305  -2.176  1.00 91.96           C  
ATOM   3125  C   GLY   409      -2.907   3.659  -2.234  1.00 91.82           C  
ATOM   3126  O   GLY   409      -2.191   3.617  -1.231  1.00 90.91           O  
ATOM   3127  N   ILE   410      -2.572   3.319  -3.437  1.00 91.82           N  
ATOM   3128  CA  ILE   410      -1.255   2.749  -3.700  1.00 91.64           C  
ATOM   3129  C   ILE   410      -0.528   3.589  -4.748  1.00 90.79           C  
ATOM   3130  CB  ILE   410      -1.359   1.280  -4.169  1.00 91.28           C  
ATOM   3131  O   ILE   410      -1.019   3.757  -5.867  1.00 89.48           O  
ATOM   3132  CG1 ILE   410      -2.086   0.434  -3.117  1.00 91.03           C  
ATOM   3133  CG2 ILE   410       0.030   0.708  -4.466  1.00 90.95           C  
ATOM   3134  CD1 ILE   410      -2.352  -1.001  -3.553  1.00 89.98           C  
ATOM   3135  N   ARG   411       0.447   4.174  -4.350  1.00 86.52           N  
ATOM   3136  CA  ARG   411       1.370   4.791  -5.297  1.00 86.15           C  
ATOM   3137  C   ARG   411       2.477   3.820  -5.695  1.00 86.26           C  
ATOM   3138  CB  ARG   411       1.977   6.064  -4.703  1.00 84.59           C  
ATOM   3139  O   ARG   411       3.354   3.506  -4.887  1.00 85.28           O  
ATOM   3140  CG  ARG   411       2.753   6.902  -5.707  1.00 80.18           C  
ATOM   3141  CD  ARG   411       3.205   8.226  -5.106  1.00 78.24           C  
ATOM   3142  NE  ARG   411       3.861   9.072  -6.099  1.00 72.25           N  
ATOM   3143  NH1 ARG   411       4.102  10.890  -4.693  1.00 60.67           N  
ATOM   3144  NH2 ARG   411       4.857  10.999  -6.855  1.00 60.25           N  
ATOM   3145  CZ  ARG   411       4.272  10.318  -5.880  1.00 70.49           C  
ATOM   3146  N   ALA   412       2.471   3.366  -6.949  1.00 85.47           N  
ATOM   3147  CA  ALA   412       3.267   2.227  -7.401  1.00 85.08           C  
ATOM   3148  C   ALA   412       4.421   2.683  -8.289  1.00 84.17           C  
ATOM   3149  CB  ALA   412       2.388   1.228  -8.149  1.00 84.15           C  
ATOM   3150  O   ALA   412       4.224   2.988  -9.467  1.00 81.99           O  
ATOM   3151  N   ASN   413       5.553   2.733  -7.647  1.00 81.98           N  
ATOM   3152  CA  ASN   413       6.805   2.971  -8.357  1.00 81.75           C  
ATOM   3153  C   ASN   413       7.830   1.878  -8.069  1.00 81.75           C  
ATOM   3154  CB  ASN   413       7.375   4.344  -7.995  1.00 80.03           C  
ATOM   3155  O   ASN   413       8.759   2.084  -7.287  1.00 80.00           O  
ATOM   3156  CG  ASN   413       8.552   4.736  -8.866  1.00 75.64           C  
ATOM   3157  ND2 ASN   413       8.906   6.015  -8.845  1.00 70.75           N  
ATOM   3158  OD1 ASN   413       9.139   3.895  -9.553  1.00 71.07           O  
ATOM   3159  N   PHE   414       7.585   0.670  -8.722  1.00 83.46           N  
ATOM   3160  CA  PHE   414       8.461  -0.480  -8.531  1.00 83.83           C  
ATOM   3161  C   PHE   414       8.423  -1.398  -9.747  1.00 83.78           C  
ATOM   3162  CB  PHE   414       8.062  -1.258  -7.273  1.00 83.07           C  
ATOM   3163  O   PHE   414       7.530  -1.284 -10.589  1.00 82.81           O  
ATOM   3164  CG  PHE   414       6.657  -1.794  -7.310  1.00 84.02           C  
ATOM   3165  CD1 PHE   414       5.603  -1.059  -6.782  1.00 83.13           C  
ATOM   3166  CD2 PHE   414       6.390  -3.035  -7.874  1.00 83.55           C  
ATOM   3167  CE1 PHE   414       4.301  -1.553  -6.816  1.00 82.37           C  
ATOM   3168  CE2 PHE   414       5.092  -3.535  -7.912  1.00 82.38           C  
ATOM   3169  CZ  PHE   414       4.049  -2.793  -7.381  1.00 78.85           C  
ATOM   3170  N   THR   415       9.488  -2.351  -9.798  1.00 83.13           N  
ATOM   3171  CA  THR   415       9.556  -3.293 -10.909  1.00 83.38           C  
ATOM   3172  C   THR   415       9.532  -4.731 -10.401  1.00 83.96           C  
ATOM   3173  CB  THR   415      10.821  -3.066 -11.757  1.00 81.83           C  
ATOM   3174  O   THR   415       9.854  -4.990  -9.239  1.00 83.21           O  
ATOM   3175  CG2 THR   415      10.850  -1.654 -12.334  1.00 75.27           C  
ATOM   3176  OG1 THR   415      11.980  -3.259 -10.937  1.00 77.39           O  
ATOM   3177  N   ASN   416       9.132  -5.610 -11.292  1.00 86.26           N  
ATOM   3178  CA  ASN   416       9.135  -7.040 -11.005  1.00 86.69           C  
ATOM   3179  C   ASN   416       8.332  -7.361  -9.747  1.00 86.53           C  
ATOM   3180  CB  ASN   416      10.569  -7.557 -10.866  1.00 84.89           C  
ATOM   3181  O   ASN   416       8.902  -7.740  -8.722  1.00 84.99           O  
ATOM   3182  CG  ASN   416      11.377  -7.385 -12.137  1.00 80.47           C  
ATOM   3183  ND2 ASN   416      12.610  -6.912 -11.996  1.00 78.26           N  
ATOM   3184  OD1 ASN   416      10.897  -7.675 -13.236  1.00 77.89           O  
ATOM   3185  N   GLY   417       6.958  -7.154  -9.850  1.00 89.72           N  
ATOM   3186  CA  GLY   417       6.187  -7.389  -8.639  1.00 89.89           C  
ATOM   3187  C   GLY   417       4.719  -7.660  -8.909  1.00 90.31           C  
ATOM   3188  O   GLY   417       4.317  -7.837 -10.061  1.00 89.35           O  
ATOM   3189  N   SER   418       3.965  -7.750  -7.802  1.00 92.84           N  
ATOM   3190  CA  SER   418       2.533  -8.009  -7.914  1.00 93.38           C  
ATOM   3191  C   SER   418       1.761  -7.340  -6.782  1.00 93.57           C  
ATOM   3192  CB  SER   418       2.259  -9.513  -7.911  1.00 91.94           C  
ATOM   3193  O   SER   418       2.285  -7.175  -5.679  1.00 93.10           O  
ATOM   3194  OG  SER   418       2.647 -10.093  -6.677  1.00 79.90           O  
ATOM   3195  N   VAL   419       0.601  -6.900  -7.095  1.00 94.09           N  
ATOM   3196  CA  VAL   419      -0.419  -6.492  -6.135  1.00 94.21           C  
ATOM   3197  C   VAL   419      -1.638  -7.403  -6.257  1.00 93.97           C  
ATOM   3198  CB  VAL   419      -0.833  -5.017  -6.339  1.00 93.43           C  
ATOM   3199  O   VAL   419      -2.296  -7.433  -7.300  1.00 93.18           O  
ATOM   3200  CG1 VAL   419      -1.868  -4.598  -5.296  1.00 90.97           C  
ATOM   3201  CG2 VAL   419       0.391  -4.106  -6.278  1.00 90.97           C  
ATOM   3202  N   THR   420      -1.917  -8.160  -5.161  1.00 94.27           N  
ATOM   3203  CA  THR   420      -3.001  -9.134  -5.220  1.00 94.31           C  
ATOM   3204  C   THR   420      -3.951  -8.958  -4.039  1.00 93.77           C  
ATOM   3205  CB  THR   420      -2.457 -10.574  -5.235  1.00 92.40           C  
ATOM   3206  O   THR   420      -3.513  -8.884  -2.889  1.00 92.26           O  
ATOM   3207  CG2 THR   420      -3.586 -11.587  -5.398  1.00 73.56           C  
ATOM   3208  OG1 THR   420      -1.538 -10.721  -6.325  1.00 74.43           O  
ATOM   3209  N   GLY   421      -5.231  -8.910  -4.335  1.00 93.49           N  
ATOM   3210  CA  GLY   421      -6.209  -8.893  -3.260  1.00 93.39           C  
ATOM   3211  C   GLY   421      -6.241  -7.578  -2.503  1.00 92.29           C  
ATOM   3212  O   GLY   421      -6.103  -7.558  -1.278  1.00 89.70           O  
ATOM   3213  N   ALA   422      -6.408  -6.440  -3.136  1.00 94.51           N  
ATOM   3214  CA  ALA   422      -6.474  -5.136  -2.483  1.00 94.58           C  
ATOM   3215  C   ALA   422      -7.889  -4.566  -2.537  1.00 94.47           C  
ATOM   3216  CB  ALA   422      -5.488  -4.166  -3.129  1.00 93.53           C  
ATOM   3217  O   ALA   422      -8.598  -4.743  -3.530  1.00 93.64           O  
ATOM   3218  N   TYR   423      -8.334  -4.013  -1.436  1.00 95.30           N  
ATOM   3219  CA  TYR   423      -9.546  -3.205  -1.359  1.00 95.58           C  
ATOM   3220  C   TYR   423      -9.211  -1.743  -1.089  1.00 95.50           C  
ATOM   3221  CB  TYR   423     -10.479  -3.737  -0.266  1.00 94.71           C  
ATOM   3222  O   TYR   423      -8.609  -1.416  -0.063  1.00 95.00           O  
ATOM   3223  CG  TYR   423     -11.783  -2.984  -0.162  1.00 91.00           C  
ATOM   3224  CD1 TYR   423     -12.877  -3.334  -0.951  1.00 84.68           C  
ATOM   3225  CD2 TYR   423     -11.924  -1.922   0.724  1.00 84.73           C  
ATOM   3226  CE1 TYR   423     -14.080  -2.642  -0.860  1.00 86.03           C  
ATOM   3227  CE2 TYR   423     -13.123  -1.223   0.824  1.00 85.97           C  
ATOM   3228  OH  TYR   423     -15.382  -0.901   0.124  1.00 70.98           O  
ATOM   3229  CZ  TYR   423     -14.193  -1.590   0.029  1.00 84.73           C  
ATOM   3230  N   ILE   424      -9.542  -0.843  -2.003  1.00 95.60           N  
ATOM   3231  CA  ILE   424      -9.196   0.570  -1.904  1.00 95.67           C  
ATOM   3232  C   ILE   424     -10.461   1.420  -2.011  1.00 95.32           C  
ATOM   3233  CB  ILE   424      -8.181   0.981  -2.994  1.00 95.19           C  
ATOM   3234  O   ILE   424     -11.223   1.292  -2.972  1.00 94.58           O  
ATOM   3235  CG1 ILE   424      -6.952   0.066  -2.951  1.00 93.54           C  
ATOM   3236  CG2 ILE   424      -7.777   2.449  -2.830  1.00 93.44           C  
ATOM   3237  CD1 ILE   424      -5.999   0.254  -4.123  1.00 90.72           C  
ATOM   3238  N   GLU   425     -10.654   2.275  -1.012  1.00 94.85           N  
ATOM   3239  CA  GLU   425     -11.902   3.030  -0.968  1.00 94.90           C  
ATOM   3240  C   GLU   425     -11.658   4.477  -0.548  1.00 94.56           C  
ATOM   3241  CB  GLU   425     -12.898   2.367  -0.013  1.00 93.86           C  
ATOM   3242  O   GLU   425     -10.879   4.739   0.370  1.00 93.69           O  
ATOM   3243  CG  GLU   425     -14.245   3.072   0.059  1.00 89.59           C  
ATOM   3244  CD  GLU   425     -15.237   2.379   0.979  1.00 85.73           C  
ATOM   3245  OE1 GLU   425     -14.860   1.383   1.638  1.00 85.19           O  
ATOM   3246  OE2 GLU   425     -16.400   2.835   1.041  1.00 84.67           O  
ATOM   3247  N   ALA   426     -12.333   5.423  -1.184  1.00 92.90           N  
ATOM   3248  CA  ALA   426     -12.406   6.827  -0.788  1.00 92.69           C  
ATOM   3249  C   ALA   426     -11.020   7.466  -0.777  1.00 91.76           C  
ATOM   3250  CB  ALA   426     -13.060   6.959   0.585  1.00 91.48           C  
ATOM   3251  O   ALA   426     -10.647   8.138   0.188  1.00 89.57           O  
ATOM   3252  N   CYS   427     -10.294   7.217  -1.804  1.00 90.78           N  
ATOM   3253  CA  CYS   427      -9.032   7.888  -2.093  1.00 90.72           C  
ATOM   3254  C   CYS   427      -9.147   8.750  -3.345  1.00 89.56           C  
ATOM   3255  CB  CYS   427      -7.909   6.866  -2.268  1.00 89.77           C  
ATOM   3256  O   CYS   427     -10.125   8.646  -4.088  1.00 87.35           O  
ATOM   3257  SG  CYS   427      -7.694   5.772  -0.847  1.00 91.12           S  
ATOM   3258  N   ASN   428      -8.200   9.692  -3.577  1.00 87.73           N  
ATOM   3259  CA  ASN   428      -8.194  10.390  -4.859  1.00 87.27           C  
ATOM   3260  C   ASN   428      -7.949   9.429  -6.019  1.00 87.33           C  
ATOM   3261  CB  ASN   428      -7.144  11.502  -4.860  1.00 85.70           C  
ATOM   3262  O   ASN   428      -8.823   9.236  -6.866  1.00 85.78           O  
ATOM   3263  CG  ASN   428      -7.201  12.358  -6.110  1.00 79.63           C  
ATOM   3264  ND2 ASN   428      -6.094  13.019  -6.427  1.00 73.27           N  
ATOM   3265  OD1 ASN   428      -8.233  12.426  -6.784  1.00 74.38           O  
ATOM   3266  N   ALA   429      -6.785   8.822  -6.026  1.00 88.41           N  
ATOM   3267  CA  ALA   429      -6.566   7.700  -6.935  1.00 88.71           C  
ATOM   3268  C   ALA   429      -6.486   6.382  -6.169  1.00 89.46           C  
ATOM   3269  CB  ALA   429      -5.294   7.915  -7.750  1.00 87.10           C  
ATOM   3270  O   ALA   429      -6.008   6.344  -5.033  1.00 88.92           O  
ATOM   3271  N   GLY   430      -7.046   5.284  -6.726  1.00 92.63           N  
ATOM   3272  CA  GLY   430      -6.835   3.967  -6.147  1.00 92.94           C  
ATOM   3273  C   GLY   430      -5.402   3.485  -6.265  1.00 92.69           C  
ATOM   3274  O   GLY   430      -4.712   3.321  -5.256  1.00 91.73           O  
ATOM   3275  N   ILE   431      -5.015   3.384  -7.502  1.00 91.94           N  
ATOM   3276  CA  ILE   431      -3.643   3.005  -7.823  1.00 91.64           C  
ATOM   3277  C   ILE   431      -3.035   4.030  -8.778  1.00 90.66           C  
ATOM   3278  CB  ILE   431      -3.577   1.591  -8.441  1.00 91.06           C  
ATOM   3279  O   ILE   431      -3.530   4.221  -9.891  1.00 89.10           O  
ATOM   3280  CG1 ILE   431      -4.233   0.568  -7.507  1.00 89.68           C  
ATOM   3281  CG2 ILE   431      -2.128   1.203  -8.748  1.00 89.43           C  
ATOM   3282  CD1 ILE   431      -4.392  -0.817  -8.118  1.00 87.90           C  
ATOM   3283  N   ALA   432      -2.035   4.687  -8.294  1.00 86.94           N  
ATOM   3284  CA  ALA   432      -1.267   5.600  -9.137  1.00 86.56           C  
ATOM   3285  C   ALA   432       0.043   4.959  -9.587  1.00 86.45           C  
ATOM   3286  CB  ALA   432      -0.989   6.904  -8.394  1.00 85.41           C  
ATOM   3287  O   ALA   432       0.919   4.680  -8.765  1.00 85.32           O  
ATOM   3288  N   ILE   433       0.165   4.746 -10.881  1.00 83.88           N  
ATOM   3289  CA  ILE   433       1.347   4.101 -11.443  1.00 83.26           C  
ATOM   3290  C   ILE   433       2.346   5.163 -11.897  1.00 82.20           C  
ATOM   3291  CB  ILE   433       0.979   3.173 -12.622  1.00 82.27           C  
ATOM   3292  O   ILE   433       2.062   5.942 -12.810  1.00 79.50           O  
ATOM   3293  CG1 ILE   433      -0.075   2.148 -12.185  1.00 80.83           C  
ATOM   3294  CG2 ILE   433       2.227   2.475 -13.170  1.00 80.20           C  
ATOM   3295  CD1 ILE   433      -0.678   1.352 -13.335  1.00 79.21           C  
ATOM   3296  N   GLU   434       3.569   5.308 -11.166  1.00 77.49           N  
ATOM   3297  CA  GLU   434       4.497   6.396 -11.458  1.00 76.59           C  
ATOM   3298  C   GLU   434       5.889   5.862 -11.784  1.00 76.24           C  
ATOM   3299  CB  GLU   434       4.570   7.371 -10.280  1.00 74.73           C  
ATOM   3300  O   GLU   434       6.894   6.507 -11.479  1.00 72.11           O  
ATOM   3301  CG  GLU   434       3.295   8.172 -10.065  1.00 71.52           C  
ATOM   3302  CD  GLU   434       3.434   9.248  -9.000  1.00 67.89           C  
ATOM   3303  OE1 GLU   434       4.524   9.365  -8.395  1.00 64.50           O  
ATOM   3304  OE2 GLU   434       2.446   9.980  -8.769  1.00 62.05           O  
ATOM   3305  N   GLY   435       5.971   4.712 -12.503  1.00 73.27           N  
ATOM   3306  CA  GLY   435       7.169   4.009 -12.932  1.00 72.70           C  
ATOM   3307  C   GLY   435       7.171   2.542 -12.544  1.00 73.28           C  
ATOM   3308  O   GLY   435       7.647   2.180 -11.466  1.00 70.38           O  
ATOM   3309  N   SER   436       6.508   1.741 -13.278  1.00 79.49           N  
ATOM   3310  CA  SER   436       6.389   0.308 -13.032  1.00 79.56           C  
ATOM   3311  C   SER   436       6.590  -0.492 -14.314  1.00 79.63           C  
ATOM   3312  CB  SER   436       5.024  -0.020 -12.425  1.00 78.12           C  
ATOM   3313  O   SER   436       6.095  -0.108 -15.376  1.00 77.94           O  
ATOM   3314  OG  SER   436       4.866   0.617 -11.169  1.00 74.74           O  
ATOM   3315  N   SER   437       7.444  -1.502 -14.174  1.00 80.86           N  
ATOM   3316  CA  SER   437       7.603  -2.463 -15.260  1.00 81.25           C  
ATOM   3317  C   SER   437       7.522  -3.897 -14.746  1.00 81.94           C  
ATOM   3318  CB  SER   437       8.935  -2.245 -15.979  1.00 79.63           C  
ATOM   3319  O   SER   437       7.970  -4.190 -13.635  1.00 81.28           O  
ATOM   3320  OG  SER   437       8.993  -0.949 -16.548  1.00 73.92           O  
ATOM   3321  N   ASP   438       6.868  -4.792 -15.557  1.00 85.21           N  
ATOM   3322  CA  ASP   438       6.714  -6.205 -15.222  1.00 86.01           C  
ATOM   3323  C   ASP   438       5.940  -6.379 -13.918  1.00 86.58           C  
ATOM   3324  CB  ASP   438       8.081  -6.884 -15.118  1.00 84.60           C  
ATOM   3325  O   ASP   438       6.401  -7.067 -13.004  1.00 85.76           O  
ATOM   3326  CG  ASP   438       8.868  -6.835 -16.416  1.00 82.90           C  
ATOM   3327  OD1 ASP   438       8.440  -7.456 -17.412  1.00 82.50           O  
ATOM   3328  OD2 ASP   438       9.928  -6.172 -16.441  1.00 83.24           O  
ATOM   3329  N   VAL   439       4.767  -5.761 -13.865  1.00 89.02           N  
ATOM   3330  CA  VAL   439       3.956  -5.789 -12.651  1.00 89.43           C  
ATOM   3331  C   VAL   439       2.556  -6.303 -12.977  1.00 89.89           C  
ATOM   3332  CB  VAL   439       3.872  -4.393 -11.994  1.00 88.38           C  
ATOM   3333  O   VAL   439       1.971  -5.928 -13.996  1.00 89.35           O  
ATOM   3334  CG1 VAL   439       2.935  -4.420 -10.787  1.00 84.96           C  
ATOM   3335  CG2 VAL   439       5.263  -3.912 -11.583  1.00 84.64           C  
ATOM   3336  N   THR   440       2.045  -7.146 -12.099  1.00 92.86           N  
ATOM   3337  CA  THR   440       0.690  -7.673 -12.218  1.00 93.41           C  
ATOM   3338  C   THR   440      -0.194  -7.152 -11.088  1.00 93.68           C  
ATOM   3339  CB  THR   440       0.687  -9.213 -12.208  1.00 91.95           C  
ATOM   3340  O   THR   440       0.190  -7.206  -9.918  1.00 93.26           O  
ATOM   3341  CG2 THR   440      -0.730  -9.760 -12.351  1.00 80.16           C  
ATOM   3342  OG1 THR   440       1.485  -9.694 -13.297  1.00 83.24           O  
ATOM   3343  N   TYR   441      -1.296  -6.591 -11.431  1.00 94.21           N  
ATOM   3344  CA  TYR   441      -2.367  -6.203 -10.520  1.00 94.45           C  
ATOM   3345  C   TYR   441      -3.559  -7.144 -10.648  1.00 94.05           C  
ATOM   3346  CB  TYR   441      -2.808  -4.762 -10.792  1.00 93.82           C  
ATOM   3347  O   TYR   441      -4.175  -7.234 -11.713  1.00 93.18           O  
ATOM   3348  CG  TYR   441      -1.690  -3.754 -10.682  1.00 92.67           C  
ATOM   3349  CD1 TYR   441      -1.434  -3.096  -9.481  1.00 89.95           C  
ATOM   3350  CD2 TYR   441      -0.887  -3.456 -11.779  1.00 89.77           C  
ATOM   3351  CE1 TYR   441      -0.406  -2.165  -9.375  1.00 90.01           C  
ATOM   3352  CE2 TYR   441       0.144  -2.527 -11.685  1.00 90.28           C  
ATOM   3353  OH  TYR   441       1.396  -0.968 -10.382  1.00 84.88           O  
ATOM   3354  CZ  TYR   441       0.377  -1.888 -10.481  1.00 89.17           C  
ATOM   3355  N   ASP   442      -3.925  -7.843  -9.511  1.00 94.96           N  
ATOM   3356  CA  ASP   442      -4.933  -8.894  -9.623  1.00 95.05           C  
ATOM   3357  C   ASP   442      -5.895  -8.860  -8.438  1.00 94.90           C  
ATOM   3358  CB  ASP   442      -4.267 -10.268  -9.721  1.00 94.05           C  
ATOM   3359  O   ASP   442      -5.468  -8.732  -7.288  1.00 94.22           O  
ATOM   3360  CG  ASP   442      -5.261 -11.393  -9.948  1.00 89.14           C  
ATOM   3361  OD1 ASP   442      -6.185 -11.234 -10.775  1.00 83.83           O  
ATOM   3362  OD2 ASP   442      -5.120 -12.448  -9.293  1.00 86.33           O  
ATOM   3363  N   ASN   443      -7.167  -9.088  -8.746  1.00 94.66           N  
ATOM   3364  CA  ASN   443      -8.221  -9.200  -7.743  1.00 94.77           C  
ATOM   3365  C   ASN   443      -8.277  -7.966  -6.847  1.00 94.44           C  
ATOM   3366  CB  ASN   443      -8.026 -10.461  -6.898  1.00 93.09           C  
ATOM   3367  O   ASN   443      -8.141  -8.073  -5.627  1.00 93.16           O  
ATOM   3368  CG  ASN   443      -9.284 -10.867  -6.156  1.00 83.12           C  
ATOM   3369  ND2 ASN   443      -9.113 -11.513  -5.009  1.00 74.66           N  
ATOM   3370  OD1 ASN   443     -10.400 -10.603  -6.610  1.00 72.16           O  
ATOM   3371  N   ILE   444      -8.588  -6.811  -7.472  1.00 95.23           N  
ATOM   3372  CA  ILE   444      -8.596  -5.533  -6.770  1.00 95.34           C  
ATOM   3373  C   ILE   444      -9.972  -4.883  -6.895  1.00 95.05           C  
ATOM   3374  CB  ILE   444      -7.504  -4.584  -7.312  1.00 94.62           C  
ATOM   3375  O   ILE   444     -10.560  -4.866  -7.979  1.00 94.23           O  
ATOM   3376  CG1 ILE   444      -6.114  -5.198  -7.110  1.00 90.48           C  
ATOM   3377  CG2 ILE   444      -7.598  -3.211  -6.639  1.00 90.30           C  
ATOM   3378  CD1 ILE   444      -4.978  -4.361  -7.681  1.00 86.17           C  
ATOM   3379  N   THR   445     -10.489  -4.418  -5.803  1.00 95.34           N  
ATOM   3380  CA  THR   445     -11.716  -3.629  -5.769  1.00 95.53           C  
ATOM   3381  C   THR   445     -11.414  -2.176  -5.410  1.00 95.52           C  
ATOM   3382  CB  THR   445     -12.726  -4.210  -4.763  1.00 94.62           C  
ATOM   3383  O   THR   445     -10.767  -1.903  -4.398  1.00 95.09           O  
ATOM   3384  CG2 THR   445     -14.006  -3.380  -4.728  1.00 88.01           C  
ATOM   3385  OG1 THR   445     -13.051  -5.553  -5.142  1.00 88.48           O  
ATOM   3386  N   ILE   446     -11.841  -1.252  -6.256  1.00 95.53           N  
ATOM   3387  CA  ILE   446     -11.654   0.175  -6.015  1.00 95.55           C  
ATOM   3388  C   ILE   446     -13.012   0.871  -5.962  1.00 95.07           C  
ATOM   3389  CB  ILE   446     -10.763   0.819  -7.100  1.00 95.09           C  
ATOM   3390  O   ILE   446     -13.773   0.836  -6.932  1.00 94.16           O  
ATOM   3391  CG1 ILE   446      -9.455   0.033  -7.253  1.00 93.74           C  
ATOM   3392  CG2 ILE   446     -10.484   2.288  -6.767  1.00 93.67           C  
ATOM   3393  CD1 ILE   446      -8.573   0.517  -8.396  1.00 91.33           C  
ATOM   3394  N   LYS   447     -13.303   1.450  -4.852  1.00 94.84           N  
ATOM   3395  CA  LYS   447     -14.605   2.066  -4.611  1.00 94.75           C  
ATOM   3396  C   LYS   447     -14.454   3.534  -4.222  1.00 94.44           C  
ATOM   3397  CB  LYS   447     -15.363   1.309  -3.520  1.00 93.09           C  
ATOM   3398  O   LYS   447     -13.628   3.874  -3.373  1.00 93.38           O  
ATOM   3399  CG  LYS   447     -16.808   1.755  -3.348  1.00 82.61           C  
ATOM   3400  CD  LYS   447     -17.542   0.891  -2.331  1.00 77.11           C  
ATOM   3401  CE  LYS   447     -18.964   1.384  -2.100  1.00 70.90           C  
ATOM   3402  NZ  LYS   447     -19.660   0.592  -1.041  1.00 63.46           N  
ATOM   3403  N   ASN   448     -15.234   4.407  -4.870  1.00 93.22           N  
ATOM   3404  CA  ASN   448     -15.387   5.807  -4.490  1.00 93.33           C  
ATOM   3405  C   ASN   448     -14.053   6.547  -4.526  1.00 92.83           C  
ATOM   3406  CB  ASN   448     -16.019   5.920  -3.101  1.00 92.08           C  
ATOM   3407  O   ASN   448     -13.763   7.357  -3.644  1.00 91.26           O  
ATOM   3408  CG  ASN   448     -17.427   5.359  -3.052  1.00 87.97           C  
ATOM   3409  ND2 ASN   448     -17.848   4.916  -1.874  1.00 84.77           N  
ATOM   3410  OD1 ASN   448     -18.129   5.324  -4.066  1.00 82.71           O  
ATOM   3411  N   CYS   449     -13.263   6.213  -5.494  1.00 92.40           N  
ATOM   3412  CA  CYS   449     -12.050   6.958  -5.814  1.00 92.50           C  
ATOM   3413  C   CYS   449     -12.245   7.808  -7.063  1.00 91.15           C  
ATOM   3414  CB  CYS   449     -10.873   6.004  -6.014  1.00 91.65           C  
ATOM   3415  O   CYS   449     -12.852   7.359  -8.037  1.00 88.99           O  
ATOM   3416  SG  CYS   449     -10.453   5.047  -4.540  1.00 92.47           S  
ATOM   3417  N   SER   450     -11.707   9.082  -7.066  1.00 88.73           N  
ATOM   3418  CA  SER   450     -11.971   9.968  -8.194  1.00 88.38           C  
ATOM   3419  C   SER   450     -11.370   9.416  -9.483  1.00 88.07           C  
ATOM   3420  CB  SER   450     -11.414  11.366  -7.921  1.00 86.45           C  
ATOM   3421  O   SER   450     -12.015   9.437 -10.534  1.00 86.39           O  
ATOM   3422  OG  SER   450     -10.016  11.315  -7.694  1.00 73.31           O  
ATOM   3423  N   GLN   451     -10.154   8.935  -9.429  1.00 86.96           N  
ATOM   3424  CA  GLN   451      -9.439   8.306 -10.534  1.00 87.29           C  
ATOM   3425  C   GLN   451      -8.848   6.963 -10.114  1.00 88.21           C  
ATOM   3426  CB  GLN   451      -8.333   9.227 -11.052  1.00 84.99           C  
ATOM   3427  O   GLN   451      -7.745   6.908  -9.566  1.00 87.33           O  
ATOM   3428  CG  GLN   451      -8.845  10.540 -11.628  1.00 78.64           C  
ATOM   3429  CD  GLN   451      -7.731  11.425 -12.153  1.00 75.86           C  
ATOM   3430  NE2 GLN   451      -7.841  11.834 -13.413  1.00 68.24           N  
ATOM   3431  OE1 GLN   451      -6.779  11.741 -11.432  1.00 72.56           O  
ATOM   3432  N   PRO   452      -9.545   5.823 -10.287  1.00 92.18           N  
ATOM   3433  CA  PRO   452      -9.198   4.536  -9.680  1.00 92.81           C  
ATOM   3434  C   PRO   452      -7.838   4.014 -10.139  1.00 92.63           C  
ATOM   3435  CB  PRO   452     -10.324   3.610 -10.147  1.00 92.33           C  
ATOM   3436  O   PRO   452      -7.022   3.597  -9.313  1.00 91.95           O  
ATOM   3437  CG  PRO   452     -11.522   4.495 -10.267  1.00 92.02           C  
ATOM   3438  CD  PRO   452     -11.085   5.813 -10.840  1.00 90.73           C  
ATOM   3439  N   ILE   453      -7.656   4.001 -11.416  1.00 91.59           N  
ATOM   3440  CA  ILE   453      -6.352   3.615 -11.945  1.00 91.42           C  
ATOM   3441  C   ILE   453      -5.769   4.762 -12.767  1.00 90.36           C  
ATOM   3442  CB  ILE   453      -6.448   2.334 -12.804  1.00 90.91           C  
ATOM   3443  O   ILE   453      -6.332   5.146 -13.795  1.00 88.76           O  
ATOM   3444  CG1 ILE   453      -7.058   1.189 -11.988  1.00 90.12           C  
ATOM   3445  CG2 ILE   453      -5.071   1.945 -13.349  1.00 89.87           C  
ATOM   3446  CD1 ILE   453      -7.289  -0.086 -12.788  1.00 88.78           C  
ATOM   3447  N   LEU   454      -4.642   5.258 -12.265  1.00 86.56           N  
ATOM   3448  CA  LEU   454      -4.067   6.474 -12.830  1.00 85.99           C  
ATOM   3449  C   LEU   454      -2.596   6.270 -13.175  1.00 85.44           C  
ATOM   3450  CB  LEU   454      -4.217   7.642 -11.852  1.00 84.61           C  
ATOM   3451  O   LEU   454      -1.820   5.788 -12.347  1.00 83.70           O  
ATOM   3452  CG  LEU   454      -3.588   8.969 -12.279  1.00 80.82           C  
ATOM   3453  CD1 LEU   454      -4.344   9.556 -13.467  1.00 76.38           C  
ATOM   3454  CD2 LEU   454      -3.568   9.952 -11.114  1.00 76.57           C  
ATOM   3455  N   CYS   455      -2.211   6.562 -14.467  1.00 81.21           N  
ATOM   3456  CA  CYS   455      -0.822   6.655 -14.900  1.00 80.64           C  
ATOM   3457  C   CYS   455      -0.558   7.980 -15.605  1.00 79.74           C  
ATOM   3458  CB  CYS   455      -0.470   5.493 -15.829  1.00 79.07           C  
ATOM   3459  O   CYS   455      -0.934   8.156 -16.765  1.00 76.24           O  
ATOM   3460  SG  CYS   455       1.280   5.416 -16.268  1.00 79.65           S  
ATOM   3461  N   ARG   456      -0.080   8.995 -14.904  1.00 70.73           N  
ATOM   3462  CA  ARG   456      -0.045  10.315 -15.525  1.00 69.30           C  
ATOM   3463  C   ARG   456       1.254  11.043 -15.193  1.00 69.46           C  
ATOM   3464  CB  ARG   456      -1.244  11.153 -15.077  1.00 66.03           C  
ATOM   3465  O   ARG   456       1.700  11.906 -15.951  1.00 63.93           O  
ATOM   3466  CG  ARG   456      -1.376  12.481 -15.806  1.00 61.38           C  
ATOM   3467  CD  ARG   456      -2.610  13.250 -15.358  1.00 59.98           C  
ATOM   3468  NE  ARG   456      -2.706  14.548 -16.020  1.00 47.58           N  
ATOM   3469  NH1 ARG   456      -4.601  15.221 -14.882  1.00 39.60           N  
ATOM   3470  NH2 ARG   456      -3.642  16.603 -16.439  1.00 35.53           N  
ATOM   3471  CZ  ARG   456      -3.649  15.454 -15.779  1.00 56.30           C  
ATOM   3472  N   TYR   457       1.985  10.749 -14.116  1.00 57.66           N  
ATOM   3473  CA  TYR   457       2.975  11.597 -13.463  1.00 56.41           C  
ATOM   3474  C   TYR   457       4.378  11.029 -13.634  1.00 57.45           C  
ATOM   3475  CB  TYR   457       2.652  11.751 -11.973  1.00 51.73           C  
ATOM   3476  O   TYR   457       4.556   9.812 -13.723  1.00 53.49           O  
ATOM   3477  CG  TYR   457       1.349  12.465 -11.705  1.00 47.42           C  
ATOM   3478  CD1 TYR   457       1.254  13.850 -11.822  1.00 42.98           C  
ATOM   3479  CD2 TYR   457       0.212  11.756 -11.333  1.00 43.68           C  
ATOM   3480  CE1 TYR   457       0.056  14.511 -11.574  1.00 41.68           C  
ATOM   3481  CE2 TYR   457      -0.991  12.407 -11.082  1.00 45.27           C  
ATOM   3482  OH  TYR   457      -2.248  14.433 -10.959  1.00 41.19           O  
ATOM   3483  CZ  TYR   457      -1.060  13.783 -11.206  1.00 39.72           C  
ATOM   3484  N   TYR   458       5.472  11.901 -14.268  1.00 57.01           N  
ATOM   3485  CA  TYR   458       6.929  11.849 -14.243  1.00 57.08           C  
ATOM   3486  C   TYR   458       7.468  11.080 -15.443  1.00 57.14           C  
ATOM   3487  CB  TYR   458       7.422  11.203 -12.945  1.00 53.70           C  
ATOM   3488  O   TYR   458       6.755  10.272 -16.042  1.00 54.53           O  
ATOM   3489  CG  TYR   458       7.053  11.978 -11.703  1.00 51.60           C  
ATOM   3490  CD1 TYR   458       7.788  13.094 -11.311  1.00 49.23           C  
ATOM   3491  CD2 TYR   458       5.971  11.595 -10.918  1.00 49.57           C  
ATOM   3492  CE1 TYR   458       7.454  13.811 -10.167  1.00 45.68           C  
ATOM   3493  CE2 TYR   458       5.627  12.303  -9.772  1.00 47.55           C  
ATOM   3494  OH  TYR   458       6.037  14.113  -8.271  1.00 36.52           O  
ATOM   3495  CZ  TYR   458       6.373  13.408  -9.405  1.00 48.06           C  
ATOM   3496  N   PRO   459       8.668  11.461 -15.943  1.00 56.51           N  
ATOM   3497  CA  PRO   459       9.327  10.646 -16.967  1.00 55.25           C  
ATOM   3498  C   PRO   459       9.579   9.212 -16.507  1.00 56.76           C  
ATOM   3499  CB  PRO   459      10.647  11.383 -17.207  1.00 51.98           C  
ATOM   3500  O   PRO   459      10.477   8.969 -15.696  1.00 53.68           O  
ATOM   3501  CG  PRO   459      10.832  12.240 -15.997  1.00 48.11           C  
ATOM   3502  CD  PRO   459       9.514  12.353 -15.286  1.00 48.24           C  
ATOM   3503  N   VAL   460       8.651   8.385 -16.673  1.00 63.66           N  
ATOM   3504  CA  VAL   460       8.797   7.004 -16.224  1.00 62.95           C  
ATOM   3505  C   VAL   460       8.432   6.050 -17.359  1.00 63.89           C  
ATOM   3506  CB  VAL   460       7.924   6.715 -14.982  1.00 60.55           C  
ATOM   3507  O   VAL   460       7.831   6.461 -18.354  1.00 60.96           O  
ATOM   3508  CG1 VAL   460       8.472   7.442 -13.756  1.00 56.17           C  
ATOM   3509  CG2 VAL   460       6.474   7.121 -15.244  1.00 55.87           C  
ATOM   3510  N   VAL   461       9.046   4.982 -17.346  1.00 70.28           N  
ATOM   3511  CA  VAL   461       8.756   3.804 -18.157  1.00 70.13           C  
ATOM   3512  C   VAL   461       7.762   2.904 -17.426  1.00 71.01           C  
ATOM   3513  CB  VAL   461      10.042   3.015 -18.492  1.00 68.32           C  
ATOM   3514  O   VAL   461       7.996   2.513 -16.280  1.00 69.66           O  
ATOM   3515  CG1 VAL   461       9.714   1.776 -19.324  1.00 63.73           C  
ATOM   3516  CG2 VAL   461      11.039   3.908 -19.229  1.00 63.64           C  
ATOM   3517  N   CYS   462       6.554   2.771 -17.967  1.00 75.47           N  
ATOM   3518  CA  CYS   462       5.537   1.826 -17.520  1.00 75.77           C  
ATOM   3519  C   CYS   462       5.249   0.786 -18.596  1.00 75.64           C  
ATOM   3520  CB  CYS   462       4.248   2.561 -17.151  1.00 73.58           C  
ATOM   3521  O   CYS   462       4.496   1.049 -19.535  1.00 73.30           O  
ATOM   3522  SG  CYS   462       4.434   3.707 -15.768  1.00 72.80           S  
ATOM   3523  N   THR   463       6.001  -0.329 -18.442  1.00 78.38           N  
ATOM   3524  CA  THR   463       5.868  -1.329 -19.496  1.00 78.78           C  
ATOM   3525  C   THR   463       5.521  -2.693 -18.906  1.00 79.50           C  
ATOM   3526  CB  THR   463       7.159  -1.440 -20.328  1.00 77.05           C  
ATOM   3527  O   THR   463       5.847  -2.978 -17.752  1.00 78.43           O  
ATOM   3528  CG2 THR   463       7.514  -0.105 -20.973  1.00 70.28           C  
ATOM   3529  OG1 THR   463       8.236  -1.847 -19.475  1.00 73.02           O  
ATOM   3530  N   ARG   464       4.767  -3.504 -19.687  1.00 83.35           N  
ATOM   3531  CA  ARG   464       4.396  -4.872 -19.341  1.00 84.10           C  
ATOM   3532  C   ARG   464       3.623  -4.915 -18.027  1.00 84.81           C  
ATOM   3533  CB  ARG   464       5.639  -5.759 -19.247  1.00 82.49           C  
ATOM   3534  O   ARG   464       4.054  -5.560 -17.068  1.00 84.06           O  
ATOM   3535  CG  ARG   464       6.400  -5.894 -20.557  1.00 80.50           C  
ATOM   3536  CD  ARG   464       7.550  -6.885 -20.441  1.00 78.90           C  
ATOM   3537  NE  ARG   464       8.535  -6.454 -19.454  1.00 71.64           N  
ATOM   3538  NH1 ARG   464       9.440  -4.791 -20.777  1.00 62.99           N  
ATOM   3539  NH2 ARG   464      10.263  -5.161 -18.670  1.00 59.99           N  
ATOM   3540  CZ  ARG   464       9.411  -5.470 -19.636  1.00 71.77           C  
ATOM   3541  N   LEU   465       2.559  -4.135 -18.038  1.00 87.36           N  
ATOM   3542  CA  LEU   465       1.631  -4.099 -16.913  1.00 87.79           C  
ATOM   3543  C   LEU   465       0.397  -4.949 -17.200  1.00 88.05           C  
ATOM   3544  CB  LEU   465       1.213  -2.658 -16.608  1.00 86.53           C  
ATOM   3545  O   LEU   465      -0.194  -4.849 -18.277  1.00 87.35           O  
ATOM   3546  CG  LEU   465       2.347  -1.658 -16.377  1.00 83.74           C  
ATOM   3547  CD1 LEU   465       1.781  -0.268 -16.110  1.00 80.18           C  
ATOM   3548  CD2 LEU   465       3.233  -2.111 -15.221  1.00 80.50           C  
ATOM   3549  N   ARG   466       0.053  -5.746 -16.261  1.00 91.93           N  
ATOM   3550  CA  ARG   466      -1.130  -6.589 -16.403  1.00 92.42           C  
ATOM   3551  C   ARG   466      -2.122  -6.334 -15.273  1.00 92.99           C  
ATOM   3552  CB  ARG   466      -0.737  -8.068 -16.430  1.00 90.42           C  
ATOM   3553  O   ARG   466      -1.753  -6.360 -14.098  1.00 92.62           O  
ATOM   3554  CG  ARG   466      -1.894  -9.007 -16.730  1.00 81.15           C  
ATOM   3555  CD  ARG   466      -1.430 -10.451 -16.857  1.00 77.45           C  
ATOM   3556  NE  ARG   466      -2.541 -11.351 -17.152  1.00 72.51           N  
ATOM   3557  NH1 ARG   466      -1.232 -13.247 -17.322  1.00 56.75           N  
ATOM   3558  NH2 ARG   466      -3.500 -13.383 -17.627  1.00 52.13           N  
ATOM   3559  CZ  ARG   466      -2.422 -12.658 -17.366  1.00 69.79           C  
ATOM   3560  N   PHE   467      -3.378  -6.088 -15.619  1.00 93.64           N  
ATOM   3561  CA  PHE   467      -4.494  -5.912 -14.697  1.00 93.87           C  
ATOM   3562  C   PHE   467      -5.539  -7.003 -14.897  1.00 93.30           C  
ATOM   3563  CB  PHE   467      -5.134  -4.532 -14.883  1.00 93.17           C  
ATOM   3564  O   PHE   467      -6.090  -7.150 -15.990  1.00 92.21           O  
ATOM   3565  CG  PHE   467      -4.180  -3.388 -14.678  1.00 91.99           C  
ATOM   3566  CD1 PHE   467      -4.116  -2.727 -13.457  1.00 89.30           C  
ATOM   3567  CD2 PHE   467      -3.345  -2.972 -15.707  1.00 89.16           C  
ATOM   3568  CE1 PHE   467      -3.233  -1.667 -13.265  1.00 89.34           C  
ATOM   3569  CE2 PHE   467      -2.460  -1.913 -15.523  1.00 89.54           C  
ATOM   3570  CZ  PHE   467      -2.406  -1.261 -14.301  1.00 88.35           C  
ATOM   3571  N   SER   468      -5.789  -7.742 -13.841  1.00 93.73           N  
ATOM   3572  CA  SER   468      -6.741  -8.844 -13.944  1.00 93.74           C  
ATOM   3573  C   SER   468      -7.745  -8.816 -12.796  1.00 93.67           C  
ATOM   3574  CB  SER   468      -6.007 -10.186 -13.958  1.00 91.81           C  
ATOM   3575  O   SER   468      -7.381  -8.534 -11.653  1.00 92.73           O  
ATOM   3576  OG  SER   468      -5.207 -10.334 -12.797  1.00 72.92           O  
ATOM   3577  N   ASN   469      -8.961  -9.030 -13.203  1.00 93.36           N  
ATOM   3578  CA  ASN   469     -10.038  -9.156 -12.227  1.00 93.69           C  
ATOM   3579  C   ASN   469     -10.125  -7.927 -11.326  1.00 93.55           C  
ATOM   3580  CB  ASN   469      -9.854 -10.420 -11.385  1.00 92.18           C  
ATOM   3581  O   ASN   469      -9.956  -8.031 -10.110  1.00 92.39           O  
ATOM   3582  CG  ASN   469      -9.767 -11.676 -12.229  1.00 85.57           C  
ATOM   3583  ND2 ASN   469      -8.816 -12.544 -11.904  1.00 79.97           N  
ATOM   3584  OD1 ASN   469     -10.547 -11.865 -13.166  1.00 77.65           O  
ATOM   3585  N   ILE   470     -10.480  -6.800 -11.953  1.00 94.47           N  
ATOM   3586  CA  ILE   470     -10.584  -5.527 -11.247  1.00 94.51           C  
ATOM   3587  C   ILE   470     -12.034  -5.047 -11.259  1.00 94.19           C  
ATOM   3588  CB  ILE   470      -9.660  -4.457 -11.872  1.00 93.65           C  
ATOM   3589  O   ILE   470     -12.686  -5.049 -12.306  1.00 93.21           O  
ATOM   3590  CG1 ILE   470      -8.226  -4.987 -11.978  1.00 88.34           C  
ATOM   3591  CG2 ILE   470      -9.707  -3.162 -11.057  1.00 87.88           C  
ATOM   3592  CD1 ILE   470      -7.563  -5.253 -10.633  1.00 83.49           C  
ATOM   3593  N   LEU   471     -12.561  -4.667 -10.087  1.00 94.45           N  
ATOM   3594  CA  LEU   471     -13.875  -4.046  -9.955  1.00 94.69           C  
ATOM   3595  C   LEU   471     -13.746  -2.587  -9.530  1.00 94.77           C  
ATOM   3596  CB  LEU   471     -14.730  -4.811  -8.941  1.00 93.53           C  
ATOM   3597  O   LEU   471     -13.111  -2.285  -8.517  1.00 94.32           O  
ATOM   3598  CG  LEU   471     -16.089  -4.198  -8.602  1.00 87.92           C  
ATOM   3599  CD1 LEU   471     -16.984  -4.176  -9.836  1.00 79.79           C  
ATOM   3600  CD2 LEU   471     -16.755  -4.968  -7.466  1.00 79.74           C  
ATOM   3601  N   ILE   472     -14.362  -1.685 -10.309  1.00 94.42           N  
ATOM   3602  CA  ILE   472     -14.337  -0.255 -10.021  1.00 94.42           C  
ATOM   3603  C   ILE   472     -15.765   0.277  -9.928  1.00 93.74           C  
ATOM   3604  CB  ILE   472     -13.543   0.525 -11.092  1.00 93.90           C  
ATOM   3605  O   ILE   472     -16.581   0.042 -10.823  1.00 92.56           O  
ATOM   3606  CG1 ILE   472     -12.080   0.065 -11.112  1.00 92.54           C  
ATOM   3607  CG2 ILE   472     -13.640   2.033 -10.845  1.00 92.37           C  
ATOM   3608  CD1 ILE   472     -11.271   0.627 -12.273  1.00 90.49           C  
ATOM   3609  N   THR   473     -16.032   1.024  -8.833  1.00 92.51           N  
ATOM   3610  CA  THR   473     -17.354   1.624  -8.694  1.00 92.45           C  
ATOM   3611  C   THR   473     -17.267   2.961  -7.964  1.00 92.11           C  
ATOM   3612  CB  THR   473     -18.316   0.686  -7.941  1.00 90.52           C  
ATOM   3613  O   THR   473     -16.376   3.165  -7.137  1.00 90.73           O  
ATOM   3614  CG2 THR   473     -17.832   0.428  -6.518  1.00 74.33           C  
ATOM   3615  OG1 THR   473     -19.616   1.287  -7.890  1.00 77.57           O  
ATOM   3616  N   GLY   474     -18.159   3.869  -8.308  1.00 89.96           N  
ATOM   3617  CA  GLY   474     -18.338   5.090  -7.538  1.00 89.96           C  
ATOM   3618  C   GLY   474     -17.352   6.180  -7.910  1.00 89.43           C  
ATOM   3619  O   GLY   474     -17.212   7.171  -7.189  1.00 87.38           O  
ATOM   3620  N   HIS   475     -16.629   6.044  -9.036  1.00 89.33           N  
ATOM   3621  CA  HIS   475     -15.647   7.048  -9.428  1.00 89.32           C  
ATOM   3622  C   HIS   475     -16.320   8.257 -10.069  1.00 87.88           C  
ATOM   3623  CB  HIS   475     -14.621   6.447 -10.391  1.00 88.45           C  
ATOM   3624  O   HIS   475     -17.454   8.163 -10.543  1.00 85.17           O  
ATOM   3625  CG  HIS   475     -15.206   6.012 -11.696  1.00 87.97           C  
ATOM   3626  CD2 HIS   475     -15.087   6.531 -12.941  1.00 85.30           C  
ATOM   3627  ND1 HIS   475     -16.032   4.915 -11.813  1.00 86.64           N  
ATOM   3628  CE1 HIS   475     -16.394   4.777 -13.077  1.00 85.62           C  
ATOM   3629  NE2 HIS   475     -15.835   5.745 -13.783  1.00 86.32           N  
ATOM   3630  N   THR   476     -15.661   9.448 -10.075  1.00 86.81           N  
ATOM   3631  CA  THR   476     -16.266  10.678 -10.573  1.00 86.30           C  
ATOM   3632  C   THR   476     -15.558  11.157 -11.837  1.00 85.48           C  
ATOM   3633  CB  THR   476     -16.229  11.790  -9.508  1.00 84.96           C  
ATOM   3634  O   THR   476     -15.906  12.201 -12.392  1.00 83.03           O  
ATOM   3635  CG2 THR   476     -17.114  11.440  -8.316  1.00 79.43           C  
ATOM   3636  OG1 THR   476     -14.881  11.962  -9.052  1.00 82.09           O  
ATOM   3637  N   ASP   477     -14.481  10.535 -12.270  1.00 84.51           N  
ATOM   3638  CA  ASP   477     -13.758  10.803 -13.510  1.00 84.44           C  
ATOM   3639  C   ASP   477     -13.449   9.508 -14.256  1.00 84.88           C  
ATOM   3640  CB  ASP   477     -12.464  11.566 -13.221  1.00 83.29           C  
ATOM   3641  O   ASP   477     -14.249   8.570 -14.243  1.00 83.49           O  
ATOM   3642  CG  ASP   477     -11.972  12.370 -14.412  1.00 80.77           C  
ATOM   3643  OD1 ASP   477     -12.478  12.166 -15.537  1.00 78.66           O  
ATOM   3644  OD2 ASP   477     -11.068  13.213 -14.225  1.00 79.29           O  
ATOM   3645  N   TRP   478     -12.327   9.475 -15.024  1.00 86.76           N  
ATOM   3646  CA  TRP   478     -11.924   8.272 -15.745  1.00 87.65           C  
ATOM   3647  C   TRP   478     -11.592   7.142 -14.776  1.00 88.03           C  
ATOM   3648  CB  TRP   478     -10.719   8.562 -16.644  1.00 86.30           C  
ATOM   3649  O   TRP   478     -10.823   7.332 -13.831  1.00 87.30           O  
ATOM   3650  CG  TRP   478     -11.017   9.492 -17.781  1.00 82.75           C  
ATOM   3651  CD1 TRP   478     -10.704  10.821 -17.862  1.00 78.38           C  
ATOM   3652  CD2 TRP   478     -11.692   9.163 -18.999  1.00 79.79           C  
ATOM   3653  CE2 TRP   478     -11.754  10.343 -19.774  1.00 81.56           C  
ATOM   3654  CE3 TRP   478     -12.252   7.985 -19.511  1.00 84.62           C  
ATOM   3655  NE1 TRP   478     -11.145  11.338 -19.059  1.00 83.75           N  
ATOM   3656  CH2 TRP   478     -12.892   9.210 -21.513  1.00 80.00           C  
ATOM   3657  CZ2 TRP   478     -12.353  10.376 -21.036  1.00 81.61           C  
ATOM   3658  CZ3 TRP   478     -12.847   8.021 -20.766  1.00 81.70           C  
ATOM   3659  N   ALA   479     -12.252   5.968 -14.953  1.00 90.51           N  
ATOM   3660  CA  ALA   479     -11.894   4.792 -14.165  1.00 91.09           C  
ATOM   3661  C   ALA   479     -10.455   4.363 -14.441  1.00 91.27           C  
ATOM   3662  CB  ALA   479     -12.854   3.642 -14.459  1.00 90.32           C  
ATOM   3663  O   ALA   479      -9.715   4.020 -13.517  1.00 90.71           O  
ATOM   3664  N   VAL   480     -10.125   4.365 -15.667  1.00 90.47           N  
ATOM   3665  CA  VAL   480      -8.762   4.083 -16.105  1.00 90.45           C  
ATOM   3666  C   VAL   480      -8.223   5.263 -16.911  1.00 89.64           C  
ATOM   3667  CB  VAL   480      -8.692   2.788 -16.944  1.00 89.76           C  
ATOM   3668  O   VAL   480      -8.779   5.616 -17.953  1.00 87.97           O  
ATOM   3669  CG1 VAL   480      -7.270   2.546 -17.447  1.00 88.75           C  
ATOM   3670  CG2 VAL   480      -9.183   1.595 -16.125  1.00 88.20           C  
ATOM   3671  N   PHE   481      -7.237   5.866 -16.369  1.00 85.98           N  
ATOM   3672  CA  PHE   481      -6.676   7.047 -17.016  1.00 85.85           C  
ATOM   3673  C   PHE   481      -5.162   6.925 -17.145  1.00 85.33           C  
ATOM   3674  CB  PHE   481      -7.035   8.313 -16.232  1.00 84.71           C  
ATOM   3675  O   PHE   481      -4.437   7.045 -16.155  1.00 83.48           O  
ATOM   3676  CG  PHE   481      -6.710   9.590 -16.959  1.00 83.13           C  
ATOM   3677  CD1 PHE   481      -7.404   9.948 -18.108  1.00 80.14           C  
ATOM   3678  CD2 PHE   481      -5.709  10.432 -16.492  1.00 80.65           C  
ATOM   3679  CE1 PHE   481      -7.105  11.129 -18.783  1.00 79.54           C  
ATOM   3680  CE2 PHE   481      -5.405  11.614 -17.161  1.00 81.29           C  
ATOM   3681  CZ  PHE   481      -6.103  11.961 -18.307  1.00 74.71           C  
ATOM   3682  N   PHE   482      -4.720   6.598 -18.380  1.00 82.75           N  
ATOM   3683  CA  PHE   482      -3.308   6.596 -18.745  1.00 82.47           C  
ATOM   3684  C   PHE   482      -2.993   7.745 -19.695  1.00 81.17           C  
ATOM   3685  CB  PHE   482      -2.919   5.261 -19.387  1.00 81.42           C  
ATOM   3686  O   PHE   482      -3.517   7.797 -20.810  1.00 77.63           O  
ATOM   3687  CG  PHE   482      -2.829   4.120 -18.410  1.00 82.09           C  
ATOM   3688  CD1 PHE   482      -1.616   3.487 -18.169  1.00 80.18           C  
ATOM   3689  CD2 PHE   482      -3.959   3.681 -17.732  1.00 80.70           C  
ATOM   3690  CE1 PHE   482      -1.530   2.431 -17.265  1.00 80.14           C  
ATOM   3691  CE2 PHE   482      -3.880   2.626 -16.827  1.00 80.74           C  
ATOM   3692  CZ  PHE   482      -2.665   2.002 -16.596  1.00 75.78           C  
ATOM   3693  N   LEU   483      -2.459   8.797 -19.194  1.00 73.27           N  
ATOM   3694  CA  LEU   483      -2.196   9.954 -20.044  1.00 72.48           C  
ATOM   3695  C   LEU   483      -0.729  10.363 -19.965  1.00 72.55           C  
ATOM   3696  CB  LEU   483      -3.089  11.130 -19.640  1.00 69.52           C  
ATOM   3697  O   LEU   483      -0.186  10.536 -18.872  1.00 68.18           O  
ATOM   3698  CG  LEU   483      -2.958  12.401 -20.481  1.00 64.62           C  
ATOM   3699  CD1 LEU   483      -3.530  12.174 -21.877  1.00 60.68           C  
ATOM   3700  CD2 LEU   483      -3.654  13.571 -19.795  1.00 61.67           C  
ATOM   3701  N   ARG   484      -0.141  10.490 -21.178  1.00 57.98           N  
ATOM   3702  CA  ARG   484       1.113  11.229 -21.274  1.00 56.82           C  
ATOM   3703  C   ARG   484       0.873  12.732 -21.167  1.00 57.77           C  
ATOM   3704  CB  ARG   484       1.829  10.906 -22.588  1.00 52.99           C  
ATOM   3705  O   ARG   484       0.036  13.284 -21.883  1.00 54.63           O  
ATOM   3706  CG  ARG   484       3.198  11.554 -22.720  1.00 49.39           C  
ATOM   3707  CD  ARG   484       3.902  11.130 -24.001  1.00 51.06           C  
ATOM   3708  NE  ARG   484       5.144  11.871 -24.204  1.00 42.05           N  
ATOM   3709  NH1 ARG   484       5.753  10.730 -26.118  1.00 31.84           N  
ATOM   3710  NH2 ARG   484       7.096  12.395 -25.294  1.00 27.60           N  
ATOM   3711  CZ  ARG   484       5.995  11.663 -25.205  1.00 41.59           C  
ATOM   3712  N   LYS   485       1.186  13.387 -20.091  1.00 49.69           N  
ATOM   3713  CA  LYS   485       1.088  14.844 -20.051  1.00 49.17           C  
ATOM   3714  C   LYS   485       1.901  15.481 -21.173  1.00 49.94           C  
ATOM   3715  CB  LYS   485       1.556  15.376 -18.696  1.00 45.76           C  
ATOM   3716  O   LYS   485       3.100  15.221 -21.303  1.00 47.94           O  
ATOM   3717  CG  LYS   485       0.927  16.704 -18.302  1.00 43.22           C  
ATOM   3718  CD  LYS   485       1.383  17.150 -16.918  1.00 46.12           C  
ATOM   3719  CE  LYS   485       0.812  18.513 -16.553  1.00 36.26           C  
ATOM   3720  NZ  LYS   485       1.259  18.956 -15.198  1.00 34.50           N  
ATOM   3721  N   ASP   486       1.292  16.045 -22.169  1.00 40.99           N  
ATOM   3722  CA  ASP   486       1.664  17.032 -23.178  1.00 43.39           C  
ATOM   3723  C   ASP   486       2.225  18.296 -22.530  1.00 41.44           C  
ATOM   3724  CB  ASP   486       0.460  17.381 -24.056  1.00 37.18           C  
ATOM   3725  O   ASP   486       1.649  18.817 -21.573  1.00 39.80           O  
ATOM   3726  CG  ASP   486       0.265  16.410 -25.207  1.00 34.82           C  
ATOM   3727  OD1 ASP   486       1.163  15.579 -25.464  1.00 34.83           O  
ATOM   3728  OD2 ASP   486      -0.795  16.478 -25.866  1.00 30.72           O  
ATOM   3729  N   GLY   487       3.562  18.587 -22.829  1.00 40.20           N  
ATOM   3730  CA  GLY   487       4.334  19.780 -22.519  1.00 40.96           C  
ATOM   3731  C   GLY   487       5.183  19.634 -21.270  1.00 40.31           C  
ATOM   3732  O   GLY   487       5.928  20.548 -20.910  1.00 38.04           O  
ATOM   3733  N   SER   488       5.094  18.554 -20.600  1.00 40.57           N  
ATOM   3734  CA  SER   488       6.054  18.329 -19.524  1.00 40.80           C  
ATOM   3735  C   SER   488       7.152  17.363 -19.955  1.00 40.69           C  
ATOM   3736  CB  SER   488       5.348  17.788 -18.280  1.00 37.14           C  
ATOM   3737  O   SER   488       6.942  16.530 -20.839  1.00 38.97           O  
ATOM   3738  OG  SER   488       4.921  16.453 -18.484  1.00 32.75           O  
ATOM   3739  N   SER   489       8.406  17.760 -20.233  1.00 41.38           N  
ATOM   3740  CA  SER   489       9.624  16.967 -20.358  1.00 42.02           C  
ATOM   3741  C   SER   489       9.444  15.578 -19.755  1.00 41.34           C  
ATOM   3742  CB  SER   489      10.798  17.677 -19.682  1.00 38.09           C  
ATOM   3743  O   SER   489      10.383  14.780 -19.728  1.00 38.82           O  
ATOM   3744  OG  SER   489      10.483  18.003 -18.339  1.00 31.85           O  
ATOM   3745  N   HIS   490       8.295  15.166 -19.439  1.00 45.58           N  
ATOM   3746  CA  HIS   490       8.098  13.896 -18.748  1.00 46.85           C  
ATOM   3747  C   HIS   490       7.515  12.843 -19.685  1.00 45.71           C  
ATOM   3748  CB  HIS   490       7.184  14.083 -17.536  1.00 43.07           C  
ATOM   3749  O   HIS   490       6.355  12.942 -20.092  1.00 44.05           O  
ATOM   3750  CG  HIS   490       7.717  15.049 -16.526  1.00 41.17           C  
ATOM   3751  CD2 HIS   490       8.337  14.845 -15.340  1.00 39.24           C  
ATOM   3752  ND1 HIS   490       7.633  16.415 -16.688  1.00 36.78           N  
ATOM   3753  CE1 HIS   490       8.182  17.011 -15.642  1.00 36.54           C  
ATOM   3754  NE2 HIS   490       8.617  16.080 -14.810  1.00 35.09           N  
ATOM   3755  N   THR   491       8.353  12.240 -20.574  1.00 52.62           N  
ATOM   3756  CA  THR   491       7.999  11.170 -21.500  1.00 51.99           C  
ATOM   3757  C   THR   491       7.595   9.910 -20.740  1.00 52.83           C  
ATOM   3758  CB  THR   491       9.164  10.848 -22.453  1.00 49.17           C  
ATOM   3759  O   THR   491       8.391   9.356 -19.979  1.00 50.49           O  
ATOM   3760  CG2 THR   491       8.652  10.467 -23.838  1.00 44.88           C  
ATOM   3761  OG1 THR   491      10.012  11.997 -22.568  1.00 41.83           O  
ATOM   3762  N   VAL   492       6.327   9.733 -20.483  1.00 59.24           N  
ATOM   3763  CA  VAL   492       5.907   8.389 -20.103  1.00 57.74           C  
ATOM   3764  C   VAL   492       5.998   7.458 -21.310  1.00 59.48           C  
ATOM   3765  CB  VAL   492       4.471   8.383 -19.533  1.00 55.53           C  
ATOM   3766  O   VAL   492       5.434   7.746 -22.368  1.00 56.88           O  
ATOM   3767  CG1 VAL   492       4.049   6.967 -19.146  1.00 50.65           C  
ATOM   3768  CG2 VAL   492       4.370   9.321 -18.332  1.00 51.37           C  
ATOM   3769  N   ASN   493       6.887   6.561 -21.218  1.00 64.26           N  
ATOM   3770  CA  ASN   493       6.917   5.472 -22.189  1.00 64.03           C  
ATOM   3771  C   ASN   493       6.038   4.305 -21.750  1.00 64.81           C  
ATOM   3772  CB  ASN   493       8.354   4.998 -22.419  1.00 61.40           C  
ATOM   3773  O   ASN   493       6.398   3.560 -20.837  1.00 62.35           O  
ATOM   3774  CG  ASN   493       9.165   5.973 -23.250  1.00 57.89           C  
ATOM   3775  ND2 ASN   493      10.476   5.983 -23.040  1.00 51.90           N  
ATOM   3776  OD1 ASN   493       8.617   6.711 -24.073  1.00 56.41           O  
ATOM   3777  N   LEU   494       4.798   4.373 -22.243  1.00 70.60           N  
ATOM   3778  CA  LEU   494       3.907   3.248 -21.977  1.00 70.05           C  
ATOM   3779  C   LEU   494       4.145   2.119 -22.974  1.00 70.61           C  
ATOM   3780  CB  LEU   494       2.445   3.697 -22.036  1.00 68.07           C  
ATOM   3781  O   LEU   494       4.305   2.366 -24.172  1.00 67.58           O  
ATOM   3782  CG  LEU   494       2.010   4.728 -20.993  1.00 64.19           C  
ATOM   3783  CD1 LEU   494       0.605   5.235 -21.303  1.00 61.07           C  
ATOM   3784  CD2 LEU   494       2.071   4.131 -19.592  1.00 61.83           C  
ATOM   3785  N   GLY   495       4.322   0.866 -22.419  1.00 70.40           N  
ATOM   3786  CA  GLY   495       4.435  -0.290 -23.294  1.00 70.05           C  
ATOM   3787  C   GLY   495       3.768  -1.532 -22.732  1.00 71.24           C  
ATOM   3788  O   GLY   495       3.771  -1.749 -21.519  1.00 67.58           O  
ATOM   3789  N   ASP   496       2.997  -2.227 -23.562  1.00 80.99           N  
ATOM   3790  CA  ASP   496       2.439  -3.554 -23.320  1.00 81.33           C  
ATOM   3791  C   ASP   496       1.577  -3.567 -22.060  1.00 81.93           C  
ATOM   3792  CB  ASP   496       3.556  -4.594 -23.205  1.00 79.06           C  
ATOM   3793  O   ASP   496       2.023  -4.016 -21.002  1.00 80.19           O  
ATOM   3794  CG  ASP   496       4.317  -4.793 -24.503  1.00 74.31           C  
ATOM   3795  OD1 ASP   496       3.731  -4.597 -25.590  1.00 70.42           O  
ATOM   3796  OD2 ASP   496       5.513  -5.152 -24.440  1.00 73.27           O  
ATOM   3797  N   ILE   497       0.421  -2.987 -22.220  1.00 85.34           N  
ATOM   3798  CA  ILE   497      -0.561  -2.903 -21.145  1.00 85.73           C  
ATOM   3799  C   ILE   497      -1.731  -3.839 -21.440  1.00 86.23           C  
ATOM   3800  CB  ILE   497      -1.066  -1.456 -20.952  1.00 84.09           C  
ATOM   3801  O   ILE   497      -2.326  -3.776 -22.519  1.00 85.55           O  
ATOM   3802  CG1 ILE   497       0.106  -0.517 -20.644  1.00 78.53           C  
ATOM   3803  CG2 ILE   497      -2.123  -1.396 -19.845  1.00 78.07           C  
ATOM   3804  CD1 ILE   497      -0.267   0.959 -20.644  1.00 75.69           C  
ATOM   3805  N   GLU   498      -1.982  -4.652 -20.481  1.00 90.29           N  
ATOM   3806  CA  GLU   498      -3.047  -5.635 -20.656  1.00 90.82           C  
ATOM   3807  C   GLU   498      -4.062  -5.557 -19.520  1.00 91.47           C  
ATOM   3808  CB  GLU   498      -2.466  -7.048 -20.746  1.00 89.03           C  
ATOM   3809  O   GLU   498      -3.691  -5.589 -18.345  1.00 91.04           O  
ATOM   3810  CG  GLU   498      -3.504  -8.123 -21.032  1.00 81.89           C  
ATOM   3811  CD  GLU   498      -2.905  -9.514 -21.172  1.00 78.38           C  
ATOM   3812  OE1 GLU   498      -1.677  -9.667 -20.984  1.00 76.51           O  
ATOM   3813  OE2 GLU   498      -3.670 -10.457 -21.473  1.00 72.59           O  
ATOM   3814  N   PHE   499      -5.324  -5.454 -19.932  1.00 92.36           N  
ATOM   3815  CA  PHE   499      -6.446  -5.643 -19.021  1.00 92.54           C  
ATOM   3816  C   PHE   499      -7.218  -6.910 -19.370  1.00 92.08           C  
ATOM   3817  CB  PHE   499      -7.382  -4.431 -19.059  1.00 91.76           C  
ATOM   3818  O   PHE   499      -7.634  -7.095 -20.516  1.00 90.99           O  
ATOM   3819  CG  PHE   499      -6.774  -3.177 -18.490  1.00 90.52           C  
ATOM   3820  CD1 PHE   499      -7.022  -2.803 -17.175  1.00 87.69           C  
ATOM   3821  CD2 PHE   499      -5.955  -2.372 -19.271  1.00 87.55           C  
ATOM   3822  CE1 PHE   499      -6.461  -1.643 -16.646  1.00 87.76           C  
ATOM   3823  CE2 PHE   499      -5.391  -1.212 -18.749  1.00 87.87           C  
ATOM   3824  CZ  PHE   499      -5.646  -0.848 -17.437  1.00 86.60           C  
ATOM   3825  N   ASP   500      -7.352  -7.794 -18.429  1.00 92.56           N  
ATOM   3826  CA  ASP   500      -8.138  -9.015 -18.576  1.00 92.60           C  
ATOM   3827  C   ASP   500      -9.083  -9.206 -17.391  1.00 92.02           C  
ATOM   3828  CB  ASP   500      -7.220 -10.231 -18.717  1.00 91.76           C  
ATOM   3829  O   ASP   500      -8.662  -9.640 -16.318  1.00 90.58           O  
ATOM   3830  CG  ASP   500      -7.964 -11.492 -19.120  1.00 90.01           C  
ATOM   3831  OD1 ASP   500      -9.213 -11.481 -19.147  1.00 87.63           O  
ATOM   3832  OD2 ASP   500      -7.294 -12.507 -19.411  1.00 87.65           O  
ATOM   3833  N   GLY   501     -10.366  -8.858 -17.599  1.00 91.54           N  
ATOM   3834  CA  GLY   501     -11.354  -8.876 -16.532  1.00 91.64           C  
ATOM   3835  C   GLY   501     -11.459  -7.556 -15.793  1.00 91.04           C  
ATOM   3836  O   GLY   501     -10.936  -7.415 -14.685  1.00 89.20           O  
ATOM   3837  N   LEU   502     -12.101  -6.536 -16.364  1.00 92.63           N  
ATOM   3838  CA  LEU   502     -12.330  -5.214 -15.792  1.00 92.68           C  
ATOM   3839  C   LEU   502     -13.820  -4.889 -15.756  1.00 92.22           C  
ATOM   3840  CB  LEU   502     -11.582  -4.146 -16.593  1.00 91.47           C  
ATOM   3841  O   LEU   502     -14.482  -4.875 -16.796  1.00 90.90           O  
ATOM   3842  CG  LEU   502     -11.737  -2.703 -16.110  1.00 87.57           C  
ATOM   3843  CD1 LEU   502     -11.192  -2.557 -14.693  1.00 81.18           C  
ATOM   3844  CD2 LEU   502     -11.034  -1.741 -17.061  1.00 81.09           C  
ATOM   3845  N   THR   503     -14.342  -4.730 -14.572  1.00 92.12           N  
ATOM   3846  CA  THR   503     -15.730  -4.322 -14.387  1.00 92.34           C  
ATOM   3847  C   THR   503     -15.807  -2.902 -13.832  1.00 92.33           C  
ATOM   3848  CB  THR   503     -16.475  -5.285 -13.445  1.00 91.11           C  
ATOM   3849  O   THR   503     -15.245  -2.613 -12.774  1.00 91.60           O  
ATOM   3850  CG2 THR   503     -17.938  -4.882 -13.291  1.00 84.12           C  
ATOM   3851  OG1 THR   503     -16.410  -6.613 -13.980  1.00 86.47           O  
ATOM   3852  N   ILE   504     -16.500  -2.026 -14.578  1.00 91.90           N  
ATOM   3853  CA  ILE   504     -16.596  -0.618 -14.210  1.00 91.61           C  
ATOM   3854  C   ILE   504     -18.063  -0.226 -14.048  1.00 90.59           C  
ATOM   3855  CB  ILE   504     -15.912   0.289 -15.257  1.00 90.99           C  
ATOM   3856  O   ILE   504     -18.836  -0.280 -15.008  1.00 88.78           O  
ATOM   3857  CG1 ILE   504     -14.457  -0.146 -15.471  1.00 89.60           C  
ATOM   3858  CG2 ILE   504     -15.988   1.758 -14.832  1.00 89.31           C  
ATOM   3859  CD1 ILE   504     -13.777   0.527 -16.655  1.00 87.67           C  
ATOM   3860  N   HIS   505     -18.389   0.149 -12.885  1.00 89.55           N  
ATOM   3861  CA  HIS   505     -19.703   0.726 -12.623  1.00 89.27           C  
ATOM   3862  C   HIS   505     -19.623   2.244 -12.497  1.00 88.75           C  
ATOM   3863  CB  HIS   505     -20.308   0.125 -11.353  1.00 87.76           C  
ATOM   3864  O   HIS   505     -19.179   2.763 -11.470  1.00 87.04           O  
ATOM   3865  CG  HIS   505     -20.648  -1.326 -11.479  1.00 82.43           C  
ATOM   3866  CD2 HIS   505     -19.925  -2.371 -11.947  1.00 76.32           C  
ATOM   3867  ND1 HIS   505     -21.868  -1.841 -11.097  1.00 75.41           N  
ATOM   3868  CE1 HIS   505     -21.880  -3.143 -11.326  1.00 75.38           C  
ATOM   3869  NE2 HIS   505     -20.713  -3.490 -11.841  1.00 72.95           N  
ATOM   3870  N   CYS   506     -20.045   2.893 -13.575  1.00 85.03           N  
ATOM   3871  CA  CYS   506     -20.120   4.349 -13.593  1.00 84.59           C  
ATOM   3872  C   CYS   506     -21.412   4.837 -12.950  1.00 82.61           C  
ATOM   3873  CB  CYS   506     -20.023   4.873 -15.026  1.00 82.45           C  
ATOM   3874  O   CYS   506     -22.396   5.099 -13.644  1.00 78.10           O  
ATOM   3875  SG  CYS   506     -18.521   4.362 -15.888  1.00 82.82           S  
ATOM   3876  N   THR   507     -21.388   4.915 -11.621  1.00 82.29           N  
ATOM   3877  CA  THR   507     -22.614   5.173 -10.875  1.00 81.63           C  
ATOM   3878  C   THR   507     -22.748   6.659 -10.551  1.00 80.59           C  
ATOM   3879  CB  THR   507     -22.658   4.355  -9.571  1.00 79.95           C  
ATOM   3880  O   THR   507     -23.805   7.110 -10.107  1.00 76.77           O  
ATOM   3881  CG2 THR   507     -22.747   2.861  -9.862  1.00 75.40           C  
ATOM   3882  OG1 THR   507     -21.470   4.613  -8.812  1.00 77.39           O  
ATOM   3883  N   GLN   508     -21.725   7.439 -10.765  1.00 82.89           N  
ATOM   3884  CA  GLN   508     -21.723   8.867 -10.465  1.00 82.58           C  
ATOM   3885  C   GLN   508     -21.755   9.698 -11.745  1.00 81.89           C  
ATOM   3886  CB  GLN   508     -20.498   9.238  -9.628  1.00 80.89           C  
ATOM   3887  O   GLN   508     -21.241   9.272 -12.781  1.00 79.35           O  
ATOM   3888  CG  GLN   508     -20.403   8.483  -8.309  1.00 76.76           C  
ATOM   3889  CD  GLN   508     -21.445   8.929  -7.301  1.00 73.65           C  
ATOM   3890  NE2 GLN   508     -21.825   8.027  -6.403  1.00 68.94           N  
ATOM   3891  OE1 GLN   508     -21.905  10.075  -7.329  1.00 71.77           O  
ATOM   3892  N   SER   509     -22.398  10.854 -11.623  1.00 78.25           N  
ATOM   3893  CA  SER   509     -22.396  11.776 -12.754  1.00 78.45           C  
ATOM   3894  C   SER   509     -20.980  12.222 -13.102  1.00 78.39           C  
ATOM   3895  CB  SER   509     -23.264  12.998 -12.451  1.00 76.16           C  
ATOM   3896  O   SER   509     -20.173  12.495 -12.211  1.00 76.01           O  
ATOM   3897  OG  SER   509     -23.288  13.885 -13.556  1.00 70.90           O  
ATOM   3898  N   GLY   510     -20.659  12.180 -14.414  1.00 76.88           N  
ATOM   3899  CA  GLY   510     -19.356  12.620 -14.887  1.00 77.11           C  
ATOM   3900  C   GLY   510     -18.350  11.491 -15.002  1.00 77.77           C  
ATOM   3901  O   GLY   510     -17.252  11.682 -15.529  1.00 76.65           O  
ATOM   3902  N   SER   511     -18.704  10.333 -14.380  1.00 81.73           N  
ATOM   3903  CA  SER   511     -17.800   9.188 -14.425  1.00 81.79           C  
ATOM   3904  C   SER   511     -17.611   8.689 -15.853  1.00 81.39           C  
ATOM   3905  CB  SER   511     -18.327   8.054 -13.545  1.00 79.99           C  
ATOM   3906  O   SER   511     -18.565   8.650 -16.634  1.00 79.12           O  
ATOM   3907  OG  SER   511     -19.620   7.652 -13.964  1.00 75.59           O  
ATOM   3908  N   LYS   512     -16.359   8.371 -16.140  1.00 81.83           N  
ATOM   3909  CA  LYS   512     -15.939   7.838 -17.432  1.00 82.06           C  
ATOM   3910  C   LYS   512     -15.163   6.534 -17.263  1.00 83.01           C  
ATOM   3911  CB  LYS   512     -15.086   8.861 -18.184  1.00 80.34           C  
ATOM   3912  O   LYS   512     -14.672   6.236 -16.173  1.00 82.28           O  
ATOM   3913  CG  LYS   512     -15.771  10.203 -18.394  1.00 75.84           C  
ATOM   3914  CD  LYS   512     -14.775  11.283 -18.796  1.00 73.27           C  
ATOM   3915  CE  LYS   512     -15.356  12.678 -18.611  1.00 65.14           C  
ATOM   3916  NZ  LYS   512     -14.336  13.741 -18.856  1.00 59.13           N  
ATOM   3917  N   ALA   513     -15.044   5.786 -18.440  1.00 86.54           N  
ATOM   3918  CA  ALA   513     -14.518   4.435 -18.264  1.00 86.89           C  
ATOM   3919  C   ALA   513     -13.017   4.391 -18.536  1.00 87.50           C  
ATOM   3920  CB  ALA   513     -15.250   3.455 -19.178  1.00 85.73           C  
ATOM   3921  O   ALA   513     -12.214   4.305 -17.604  1.00 86.22           O  
ATOM   3922  N   VAL   514     -12.572   4.622 -19.788  1.00 88.38           N  
ATOM   3923  CA  VAL   514     -11.170   4.333 -20.070  1.00 88.38           C  
ATOM   3924  C   VAL   514     -10.598   5.403 -20.997  1.00 87.85           C  
ATOM   3925  CB  VAL   514     -10.995   2.933 -20.700  1.00 87.42           C  
ATOM   3926  O   VAL   514     -11.174   5.696 -22.048  1.00 86.41           O  
ATOM   3927  CG1 VAL   514      -9.531   2.682 -21.059  1.00 85.31           C  
ATOM   3928  CG2 VAL   514     -11.509   1.853 -19.750  1.00 84.66           C  
ATOM   3929  N   MET   515      -9.537   5.993 -20.577  1.00 86.32           N  
ATOM   3930  CA  MET   515      -8.698   6.832 -21.428  1.00 86.16           C  
ATOM   3931  C   MET   515      -7.240   6.391 -21.358  1.00 86.16           C  
ATOM   3932  CB  MET   515      -8.820   8.302 -21.023  1.00 84.57           C  
ATOM   3933  O   MET   515      -6.603   6.502 -20.309  1.00 84.88           O  
ATOM   3934  CG  MET   515      -7.891   9.229 -21.790  1.00 79.64           C  
ATOM   3935  SD  MET   515      -8.335   9.357 -23.566  1.00 76.33           S  
ATOM   3936  CE  MET   515      -9.822  10.391 -23.449  1.00 66.47           C  
ATOM   3937  N   ILE   516      -6.749   5.846 -22.519  1.00 85.07           N  
ATOM   3938  CA  ILE   516      -5.345   5.461 -22.613  1.00 84.79           C  
ATOM   3939  C   ILE   516      -4.683   6.203 -23.771  1.00 84.06           C  
ATOM   3940  CB  ILE   516      -5.189   3.934 -22.794  1.00 84.04           C  
ATOM   3941  O   ILE   516      -5.098   6.064 -24.924  1.00 82.34           O  
ATOM   3942  CG1 ILE   516      -5.853   3.188 -21.632  1.00 84.10           C  
ATOM   3943  CG2 ILE   516      -3.710   3.554 -22.916  1.00 83.60           C  
ATOM   3944  CD1 ILE   516      -5.857   1.673 -21.791  1.00 82.64           C  
ATOM   3945  N   ASN   517      -3.785   7.022 -23.464  1.00 80.22           N  
ATOM   3946  CA  ASN   517      -2.983   7.754 -24.438  1.00 79.95           C  
ATOM   3947  C   ASN   517      -1.500   7.420 -24.308  1.00 79.70           C  
ATOM   3948  CB  ASN   517      -3.203   9.261 -24.292  1.00 78.44           C  
ATOM   3949  O   ASN   517      -0.851   7.825 -23.341  1.00 77.70           O  
ATOM   3950  CG  ASN   517      -2.572  10.056 -25.418  1.00 75.15           C  
ATOM   3951  ND2 ASN   517      -2.955  11.321 -25.537  1.00 71.93           N  
ATOM   3952  OD1 ASN   517      -1.747   9.536 -26.174  1.00 72.45           O  
ATOM   3953  N   CYS   518      -0.857   6.679 -25.307  1.00 75.59           N  
ATOM   3954  CA  CYS   518       0.496   6.145 -25.206  1.00 74.82           C  
ATOM   3955  C   CYS   518       1.517   7.137 -25.750  1.00 73.86           C  
ATOM   3956  CB  CYS   518       0.607   4.821 -25.962  1.00 72.56           C  
ATOM   3957  O   CYS   518       2.710   6.835 -25.814  1.00 69.02           O  
ATOM   3958  SG  CYS   518      -0.469   3.521 -25.316  1.00 73.55           S  
ATOM   3959  N   GLY   519       1.269   8.537 -25.959  1.00 65.74           N  
ATOM   3960  CA  GLY   519       2.247   9.590 -26.184  1.00 64.25           C  
ATOM   3961  C   GLY   519       2.261  10.096 -27.614  1.00 65.67           C  
ATOM   3962  O   GLY   519       1.426   9.696 -28.428  1.00 60.87           O  
ATOM   3963  N   LEU   520       3.105  11.216 -27.962  1.00 47.58           N  
ATOM   3964  CA  LEU   520       3.074  12.076 -29.140  1.00 47.80           C  
ATOM   3965  C   LEU   520       3.793  11.418 -30.313  1.00 47.71           C  
ATOM   3966  CB  LEU   520       3.714  13.432 -28.831  1.00 42.95           C  
ATOM   3967  O   LEU   520       3.508  11.725 -31.473  1.00 45.06           O  
ATOM   3968  CG  LEU   520       2.853  14.426 -28.049  1.00 40.28           C  
ATOM   3969  CD1 LEU   520       3.726  15.515 -27.435  1.00 34.75           C  
ATOM   3970  CD2 LEU   520       1.785  15.034 -28.952  1.00 36.57           C  
ATOM   3971  N   ASN   521       4.731  10.477 -30.034  1.00 43.32           N  
ATOM   3972  CA  ASN   521       5.491  10.081 -31.215  1.00 44.10           C  
ATOM   3973  C   ASN   521       5.091   8.690 -31.699  1.00 43.46           C  
ATOM   3974  CB  ASN   521       6.993  10.131 -30.928  1.00 39.89           C  
ATOM   3975  O   ASN   521       4.921   7.773 -30.895  1.00 41.38           O  
ATOM   3976  CG  ASN   521       7.511  11.548 -30.775  1.00 37.55           C  
ATOM   3977  ND2 ASN   521       8.700  11.685 -30.200  1.00 27.83           N  
ATOM   3978  OD1 ASN   521       6.848  12.510 -31.170  1.00 36.79           O  
ATOM   3979  N   ALA   522       4.249   8.629 -32.822  1.00 42.29           N  
ATOM   3980  CA  ALA   522       3.853   7.536 -33.707  1.00 41.83           C  
ATOM   3981  C   ALA   522       4.767   6.327 -33.528  1.00 42.26           C  
ATOM   3982  CB  ALA   522       3.866   7.998 -35.162  1.00 37.76           C  
ATOM   3983  O   ALA   522       4.436   5.221 -33.961  1.00 39.62           O  
ATOM   3984  N   THR   523       5.931   6.510 -32.851  1.00 43.80           N  
ATOM   3985  CA  THR   523       6.721   5.303 -32.632  1.00 44.04           C  
ATOM   3986  C   THR   523       6.215   4.540 -31.412  1.00 43.98           C  
ATOM   3987  CB  THR   523       8.213   5.638 -32.449  1.00 39.70           C  
ATOM   3988  O   THR   523       6.937   4.388 -30.424  1.00 41.72           O  
ATOM   3989  CG2 THR   523       8.887   5.898 -33.792  1.00 34.35           C  
ATOM   3990  OG1 THR   523       8.337   6.806 -31.629  1.00 30.67           O  
ATOM   3991  N   ALA   524       4.898   4.740 -31.154  1.00 55.25           N  
ATOM   3992  CA  ALA   524       4.261   4.050 -30.034  1.00 53.60           C  
ATOM   3993  C   ALA   524       4.529   2.549 -30.092  1.00 55.71           C  
ATOM   3994  CB  ALA   524       2.759   4.319 -30.028  1.00 49.19           C  
ATOM   3995  O   ALA   524       4.292   1.908 -31.119  1.00 52.91           O  
ATOM   3996  N   THR   525       5.590   2.127 -29.430  1.00 57.36           N  
ATOM   3997  CA  THR   525       5.981   0.741 -29.196  1.00 56.72           C  
ATOM   3998  C   THR   525       4.948   0.028 -28.329  1.00 58.22           C  
ATOM   3999  CB  THR   525       7.365   0.657 -28.525  1.00 50.96           C  
ATOM   4000  O   THR   525       5.151  -1.122 -27.931  1.00 54.74           O  
ATOM   4001  CG2 THR   525       8.461   1.154 -29.461  1.00 42.07           C  
ATOM   4002  OG1 THR   525       7.364   1.461 -27.338  1.00 41.34           O  
ATOM   4003  N   SER   526       3.773   0.609 -28.144  1.00 75.91           N  
ATOM   4004  CA  SER   526       3.025   0.021 -27.037  1.00 75.71           C  
ATOM   4005  C   SER   526       1.792  -0.724 -27.539  1.00 76.95           C  
ATOM   4006  CB  SER   526       2.606   1.101 -26.039  1.00 73.26           C  
ATOM   4007  O   SER   526       1.028  -0.196 -28.349  1.00 74.31           O  
ATOM   4008  OG  SER   526       3.741   1.779 -25.526  1.00 68.29           O  
ATOM   4009  N   ASP   527       1.605  -1.956 -27.143  1.00 82.63           N  
ATOM   4010  CA  ASP   527       0.428  -2.790 -27.362  1.00 83.31           C  
ATOM   4011  C   ASP   527      -0.545  -2.685 -26.190  1.00 83.88           C  
ATOM   4012  CB  ASP   527       0.835  -4.249 -27.578  1.00 81.83           C  
ATOM   4013  O   ASP   527      -0.144  -2.805 -25.030  1.00 83.26           O  
ATOM   4014  CG  ASP   527       1.661  -4.453 -28.837  1.00 79.39           C  
ATOM   4015  OD1 ASP   527       1.600  -3.603 -29.751  1.00 78.71           O  
ATOM   4016  OD2 ASP   527       2.375  -5.476 -28.916  1.00 78.59           O  
ATOM   4017  N   ILE   528      -1.740  -2.340 -26.577  1.00 86.41           N  
ATOM   4018  CA  ILE   528      -2.811  -2.271 -25.589  1.00 86.79           C  
ATOM   4019  C   ILE   528      -3.814  -3.396 -25.835  1.00 87.20           C  
ATOM   4020  CB  ILE   528      -3.524  -0.901 -25.624  1.00 85.46           C  
ATOM   4021  O   ILE   528      -4.373  -3.509 -26.928  1.00 86.53           O  
ATOM   4022  CG1 ILE   528      -2.503   0.236 -25.500  1.00 81.63           C  
ATOM   4023  CG2 ILE   528      -4.579  -0.813 -24.517  1.00 81.00           C  
ATOM   4024  CD1 ILE   528      -1.692   0.202 -24.212  1.00 78.42           C  
ATOM   4025  N   THR   529      -3.974  -4.229 -24.848  1.00 89.55           N  
ATOM   4026  CA  THR   529      -4.964  -5.298 -24.924  1.00 90.10           C  
ATOM   4027  C   THR   529      -5.982  -5.174 -23.795  1.00 90.57           C  
ATOM   4028  CB  THR   529      -4.295  -6.684 -24.866  1.00 88.64           C  
ATOM   4029  O   THR   529      -5.611  -5.110 -22.621  1.00 90.04           O  
ATOM   4030  CG2 THR   529      -5.329  -7.799 -24.978  1.00 80.85           C  
ATOM   4031  OG1 THR   529      -3.362  -6.804 -25.947  1.00 84.11           O  
ATOM   4032  N   MET   530      -7.207  -5.157 -24.145  1.00 91.16           N  
ATOM   4033  CA  MET   530      -8.280  -5.130 -23.155  1.00 91.29           C  
ATOM   4034  C   MET   530      -9.317  -6.210 -23.447  1.00 90.83           C  
ATOM   4035  CB  MET   530      -8.950  -3.756 -23.124  1.00 89.72           C  
ATOM   4036  O   MET   530     -10.051  -6.121 -24.433  1.00 89.40           O  
ATOM   4037  CG  MET   530      -8.000  -2.618 -22.785  1.00 84.52           C  
ATOM   4038  SD  MET   530      -8.880  -1.042 -22.456  1.00 83.06           S  
ATOM   4039  CE  MET   530      -9.579  -1.401 -20.821  1.00 76.52           C  
ATOM   4040  N   LYS   531      -9.390  -7.194 -22.520  1.00 92.00           N  
ATOM   4041  CA  LYS   531     -10.275  -8.346 -22.666  1.00 91.98           C  
ATOM   4042  C   LYS   531     -11.243  -8.448 -21.491  1.00 92.09           C  
ATOM   4043  CB  LYS   531      -9.462  -9.636 -22.789  1.00 90.11           C  
ATOM   4044  O   LYS   531     -10.897  -8.093 -20.362  1.00 91.21           O  
ATOM   4045  CG  LYS   531      -8.460  -9.629 -23.935  1.00 81.27           C  
ATOM   4046  CD  LYS   531      -7.640 -10.912 -23.967  1.00 77.33           C  
ATOM   4047  CE  LYS   531      -6.603 -10.886 -25.082  1.00 69.91           C  
ATOM   4048  NZ  LYS   531      -5.698 -12.073 -25.025  1.00 62.35           N  
ATOM   4049  N   ASN   532     -12.411  -8.945 -21.879  1.00 91.04           N  
ATOM   4050  CA  ASN   532     -13.409  -9.239 -20.856  1.00 91.61           C  
ATOM   4051  C   ASN   532     -13.706  -8.015 -19.995  1.00 91.21           C  
ATOM   4052  CB  ASN   532     -12.951 -10.407 -19.980  1.00 90.38           C  
ATOM   4053  O   ASN   532     -13.512  -8.045 -18.778  1.00 89.72           O  
ATOM   4054  CG  ASN   532     -12.559 -11.626 -20.790  1.00 87.56           C  
ATOM   4055  ND2 ASN   532     -11.420 -12.221 -20.453  1.00 86.61           N  
ATOM   4056  OD1 ASN   532     -13.272 -12.030 -21.712  1.00 84.84           O  
ATOM   4057  N   VAL   533     -14.214  -6.984 -20.653  1.00 91.06           N  
ATOM   4058  CA  VAL   533     -14.504  -5.718 -19.988  1.00 90.95           C  
ATOM   4059  C   VAL   533     -16.015  -5.514 -19.901  1.00 90.26           C  
ATOM   4060  CB  VAL   533     -13.847  -4.528 -20.723  1.00 89.86           C  
ATOM   4061  O   VAL   533     -16.730  -5.696 -20.889  1.00 88.73           O  
ATOM   4062  CG1 VAL   533     -14.281  -3.202 -20.100  1.00 85.63           C  
ATOM   4063  CG2 VAL   533     -12.325  -4.660 -20.698  1.00 85.37           C  
ATOM   4064  N   ARG   534     -16.409  -5.201 -18.717  1.00 90.07           N  
ATOM   4065  CA  ARG   534     -17.812  -4.871 -18.490  1.00 89.90           C  
ATOM   4066  C   ARG   534     -17.961  -3.452 -17.952  1.00 90.02           C  
ATOM   4067  CB  ARG   534     -18.450  -5.868 -17.520  1.00 87.66           C  
ATOM   4068  O   ARG   534     -17.386  -3.112 -16.915  1.00 88.95           O  
ATOM   4069  CG  ARG   534     -19.945  -5.671 -17.328  1.00 77.97           C  
ATOM   4070  CD  ARG   534     -20.552  -6.766 -16.462  1.00 74.00           C  
ATOM   4071  NE  ARG   534     -21.993  -6.593 -16.305  1.00 67.88           N  
ATOM   4072  NH1 ARG   534     -22.337  -8.637 -15.286  1.00 51.60           N  
ATOM   4073  NH2 ARG   534     -24.104  -7.225 -15.658  1.00 46.90           N  
ATOM   4074  CZ  ARG   534     -22.808  -7.485 -15.750  1.00 65.73           C  
ATOM   4075  N   ILE   535     -18.759  -2.632 -18.664  1.00 88.25           N  
ATOM   4076  CA  ILE   535     -18.991  -1.246 -18.271  1.00 87.81           C  
ATOM   4077  C   ILE   535     -20.486  -1.010 -18.071  1.00 86.78           C  
ATOM   4078  CB  ILE   535     -18.428  -0.260 -19.319  1.00 86.87           C  
ATOM   4079  O   ILE   535     -21.291  -1.297 -18.960  1.00 84.84           O  
ATOM   4080  CG1 ILE   535     -16.920  -0.470 -19.494  1.00 84.73           C  
ATOM   4081  CG2 ILE   535     -18.737   1.186 -18.920  1.00 84.32           C  
ATOM   4082  CD1 ILE   535     -16.337   0.218 -20.721  1.00 82.75           C  
ATOM   4083  N   VAL   536     -20.784  -0.435 -16.888  1.00 85.08           N  
ATOM   4084  CA  VAL   536     -22.180  -0.163 -16.561  1.00 84.76           C  
ATOM   4085  C   VAL   536     -22.337   1.297 -16.142  1.00 84.35           C  
ATOM   4086  CB  VAL   536     -22.694  -1.097 -15.443  1.00 83.35           C  
ATOM   4087  O   VAL   536     -21.575   1.797 -15.311  1.00 82.58           O  
ATOM   4088  CG1 VAL   536     -24.165  -0.819 -15.140  1.00 78.00           C  
ATOM   4089  CG2 VAL   536     -22.493  -2.560 -15.836  1.00 77.47           C  
ATOM   4090  N   GLY   537     -23.366   2.050 -16.650  1.00 78.46           N  
ATOM   4091  CA  GLY   537     -23.841   3.325 -16.137  1.00 77.90           C  
ATOM   4092  C   GLY   537     -22.971   4.496 -16.552  1.00 77.48           C  
ATOM   4093  O   GLY   537     -22.927   5.518 -15.864  1.00 72.58           O  
ATOM   4094  N   ALA   538     -22.170   4.370 -17.665  1.00 71.55           N  
ATOM   4095  CA  ALA   538     -21.249   5.443 -18.029  1.00 69.87           C  
ATOM   4096  C   ALA   538     -22.004   6.728 -18.355  1.00 71.19           C  
ATOM   4097  CB  ALA   538     -20.384   5.022 -19.215  1.00 67.14           C  
ATOM   4098  O   ALA   538     -23.114   6.684 -18.892  1.00 66.78           O  
ATOM   4099  N   PHE   539     -21.356   7.925 -17.829  1.00 67.60           N  
ATOM   4100  CA  PHE   539     -21.944   9.243 -18.034  1.00 66.44           C  
ATOM   4101  C   PHE   539     -21.026  10.120 -18.878  1.00 67.38           C  
ATOM   4102  CB  PHE   539     -22.227   9.922 -16.690  1.00 59.03           C  
ATOM   4103  O   PHE   539     -20.333  10.991 -18.350  1.00 60.84           O  
ATOM   4104  CG  PHE   539     -23.255   9.207 -15.854  1.00 52.26           C  
ATOM   4105  CD1 PHE   539     -24.596   9.564 -15.921  1.00 45.75           C  
ATOM   4106  CD2 PHE   539     -22.879   8.178 -15.000  1.00 50.26           C  
ATOM   4107  CE1 PHE   539     -25.549   8.905 -15.149  1.00 48.10           C  
ATOM   4108  CE2 PHE   539     -23.826   7.515 -14.225  1.00 51.54           C  
ATOM   4109  CZ  PHE   539     -25.160   7.880 -14.300  1.00 44.64           C  
ATOM   4110  N   PRO   540     -20.940   9.847 -20.141  1.00 64.24           N  
ATOM   4111  CA  PRO   540     -20.125  10.795 -20.905  1.00 61.80           C  
ATOM   4112  C   PRO   540     -20.687  12.214 -20.875  1.00 64.80           C  
ATOM   4113  CB  PRO   540     -20.157  10.224 -22.325  1.00 58.38           C  
ATOM   4114  O   PRO   540     -21.889  12.402 -20.665  1.00 60.96           O  
ATOM   4115  CG  PRO   540     -21.317   9.282 -22.331  1.00 55.86           C  
ATOM   4116  CD  PRO   540     -21.674   8.955 -20.909  1.00 56.72           C  
ATOM   4117  N   ASP   541     -19.740  13.204 -20.721  1.00 58.85           N  
ATOM   4118  CA  ASP   541     -20.107  14.612 -20.831  1.00 57.86           C  
ATOM   4119  C   ASP   541     -20.890  14.877 -22.115  1.00 58.85           C  
ATOM   4120  CB  ASP   541     -18.860  15.497 -20.783  1.00 52.99           C  
ATOM   4121  O   ASP   541     -20.778  14.123 -23.083  1.00 55.40           O  
ATOM   4122  CG  ASP   541     -18.189  15.503 -19.421  1.00 49.81           C  
ATOM   4123  OD1 ASP   541     -18.841  15.141 -18.418  1.00 50.68           O  
ATOM   4124  OD2 ASP   541     -16.997  15.875 -19.349  1.00 51.25           O  
ATOM   4125  N   ALA   542     -21.756  15.857 -22.096  1.00 53.05           N  
ATOM   4126  CA  ALA   542     -22.528  16.451 -23.184  1.00 51.90           C  
ATOM   4127  C   ALA   542     -21.655  16.681 -24.415  1.00 52.96           C  
ATOM   4128  CB  ALA   542     -23.161  17.764 -22.732  1.00 47.23           C  
ATOM   4129  O   ALA   542     -22.148  16.668 -25.545  1.00 49.74           O  
ATOM   4130  N   ASP   543     -20.317  16.719 -24.281  1.00 49.34           N  
ATOM   4131  CA  ASP   543     -19.492  17.289 -25.342  1.00 50.15           C  
ATOM   4132  C   ASP   543     -18.920  16.195 -26.241  1.00 49.79           C  
ATOM   4133  CB  ASP   543     -18.358  18.127 -24.748  1.00 43.12           C  
ATOM   4134  O   ASP   543     -17.983  16.437 -27.003  1.00 46.77           O  
ATOM   4135  CG  ASP   543     -18.833  19.458 -24.192  1.00 40.01           C  
ATOM   4136  OD1 ASP   543     -19.964  19.885 -24.513  1.00 40.37           O  
ATOM   4137  OD2 ASP   543     -18.070  20.087 -23.428  1.00 39.34           O  
ATOM   4138  N   GLY   544     -19.527  14.998 -26.552  1.00 59.45           N  
ATOM   4139  CA  GLY   544     -18.939  14.199 -27.616  1.00 58.20           C  
ATOM   4140  C   GLY   544     -17.839  13.275 -27.130  1.00 59.88           C  
ATOM   4141  O   GLY   544     -16.953  12.898 -27.899  1.00 56.45           O  
ATOM   4142  N   GLN   545     -17.766  12.932 -25.978  1.00 74.59           N  
ATOM   4143  CA  GLN   545     -16.660  12.097 -25.521  1.00 74.81           C  
ATOM   4144  C   GLN   545     -17.009  10.616 -25.624  1.00 75.54           C  
ATOM   4145  CB  GLN   545     -16.281  12.449 -24.081  1.00 71.69           C  
ATOM   4146  O   GLN   545     -18.180  10.241 -25.535  1.00 72.73           O  
ATOM   4147  CG  GLN   545     -15.080  13.378 -23.971  1.00 66.66           C  
ATOM   4148  CD  GLN   545     -14.609  13.562 -22.540  1.00 64.30           C  
ATOM   4149  NE2 GLN   545     -13.725  14.529 -22.326  1.00 52.32           N  
ATOM   4150  OE1 GLN   545     -15.039  12.840 -21.634  1.00 61.49           O  
ATOM   4151  N   ALA   546     -16.045   9.791 -25.944  1.00 80.82           N  
ATOM   4152  CA  ALA   546     -16.188   8.341 -26.043  1.00 81.47           C  
ATOM   4153  C   ALA   546     -16.089   7.685 -24.669  1.00 81.92           C  
ATOM   4154  CB  ALA   546     -15.130   7.765 -26.981  1.00 80.02           C  
ATOM   4155  O   ALA   546     -15.485   8.242 -23.749  1.00 81.13           O  
ATOM   4156  N   ILE   547     -16.725   6.616 -24.554  1.00 81.95           N  
ATOM   4157  CA  ILE   547     -16.692   5.853 -23.311  1.00 82.36           C  
ATOM   4158  C   ILE   547     -15.283   5.313 -23.075  1.00 82.93           C  
ATOM   4159  CB  ILE   547     -17.714   4.695 -23.332  1.00 80.95           C  
ATOM   4160  O   ILE   547     -14.775   5.356 -21.952  1.00 82.00           O  
ATOM   4161  CG1 ILE   547     -19.145   5.245 -23.327  1.00 75.72           C  
ATOM   4162  CG2 ILE   547     -17.486   3.752 -22.146  1.00 74.58           C  
ATOM   4163  CD1 ILE   547     -20.221   4.170 -23.385  1.00 72.30           C  
ATOM   4164  N   CYS   548     -14.736   4.945 -24.116  1.00 86.26           N  
ATOM   4165  CA  CYS   548     -13.356   4.474 -24.104  1.00 86.45           C  
ATOM   4166  C   CYS   548     -12.544   5.138 -25.210  1.00 86.23           C  
ATOM   4167  CB  CYS   548     -13.306   2.955 -24.264  1.00 84.60           C  
ATOM   4168  O   CYS   548     -12.940   5.114 -26.377  1.00 84.69           O  
ATOM   4169  SG  CYS   548     -14.080   2.054 -22.904  1.00 80.45           S  
ATOM   4170  N   GLN   549     -11.453   5.695 -24.793  1.00 86.80           N  
ATOM   4171  CA  GLN   549     -10.545   6.348 -25.731  1.00 86.68           C  
ATOM   4172  C   GLN   549      -9.136   5.774 -25.623  1.00 86.79           C  
ATOM   4173  CB  GLN   549     -10.518   7.858 -25.489  1.00 85.00           C  
ATOM   4174  O   GLN   549      -8.532   5.796 -24.548  1.00 85.72           O  
ATOM   4175  CG  GLN   549     -11.879   8.527 -25.619  1.00 79.65           C  
ATOM   4176  CD  GLN   549     -11.806  10.037 -25.492  1.00 76.54           C  
ATOM   4177  NE2 GLN   549     -12.868  10.640 -24.967  1.00 69.47           N  
ATOM   4178  OE1 GLN   549     -10.804  10.656 -25.861  1.00 72.24           O  
ATOM   4179  N   ILE   550      -8.645   5.316 -26.762  1.00 85.99           N  
ATOM   4180  CA  ILE   550      -7.274   4.821 -26.824  1.00 85.74           C  
ATOM   4181  C   ILE   550      -6.517   5.537 -27.941  1.00 84.87           C  
ATOM   4182  CB  ILE   550      -7.234   3.292 -27.044  1.00 84.91           C  
ATOM   4183  O   ILE   550      -6.911   5.471 -29.107  1.00 83.00           O  
ATOM   4184  CG1 ILE   550      -8.066   2.577 -25.973  1.00 84.03           C  
ATOM   4185  CG2 ILE   550      -5.789   2.785 -27.045  1.00 83.50           C  
ATOM   4186  CD1 ILE   550      -8.174   1.072 -26.176  1.00 82.23           C  
ATOM   4187  N   HIS   551      -5.446   6.281 -27.570  1.00 82.41           N  
ATOM   4188  CA  HIS   551      -4.684   7.142 -28.467  1.00 82.26           C  
ATOM   4189  C   HIS   551      -3.245   6.658 -28.606  1.00 82.01           C  
ATOM   4190  CB  HIS   551      -4.706   8.588 -27.970  1.00 80.32           C  
ATOM   4191  O   HIS   551      -2.642   6.201 -27.632  1.00 79.85           O  
ATOM   4192  CG  HIS   551      -6.082   9.113 -27.710  1.00 74.39           C  
ATOM   4193  CD2 HIS   551      -7.286   8.494 -27.722  1.00 69.70           C  
ATOM   4194  ND1 HIS   551      -6.329  10.431 -27.394  1.00 62.51           N  
ATOM   4195  CE1 HIS   551      -7.629  10.601 -27.222  1.00 67.73           C  
ATOM   4196  NE2 HIS   551      -8.233   9.441 -27.416  1.00 62.64           N  
ATOM   4197  N   ASN   552      -2.667   6.800 -29.832  1.00 78.74           N  
ATOM   4198  CA  ASN   552      -1.230   6.757 -30.080  1.00 78.61           C  
ATOM   4199  C   ASN   552      -0.619   5.442 -29.606  1.00 78.58           C  
ATOM   4200  CB  ASN   552      -0.533   7.940 -29.404  1.00 76.92           C  
ATOM   4201  O   ASN   552       0.359   5.441 -28.856  1.00 76.32           O  
ATOM   4202  CG  ASN   552      -1.021   9.279 -29.922  1.00 73.95           C  
ATOM   4203  ND2 ASN   552      -1.216  10.230 -29.016  1.00 71.23           N  
ATOM   4204  OD1 ASN   552      -1.221   9.457 -31.127  1.00 71.49           O  
ATOM   4205  N   ALA   553      -1.186   4.334 -29.998  1.00 80.44           N  
ATOM   4206  CA  ALA   553      -0.709   2.991 -29.676  1.00 80.45           C  
ATOM   4207  C   ALA   553      -0.242   2.259 -30.931  1.00 80.43           C  
ATOM   4208  CB  ALA   553      -1.803   2.192 -28.974  1.00 79.23           C  
ATOM   4209  O   ALA   553      -0.600   2.640 -32.048  1.00 79.01           O  
ATOM   4210  N   ARG   554       0.612   1.254 -30.819  1.00 82.03           N  
ATOM   4211  CA  ARG   554       1.005   0.426 -31.954  1.00 82.28           C  
ATOM   4212  C   ARG   554      -0.113  -0.536 -32.343  1.00 82.55           C  
ATOM   4213  CB  ARG   554       2.281  -0.356 -31.634  1.00 80.70           C  
ATOM   4214  O   ARG   554      -0.650  -0.457 -33.450  1.00 81.31           O  
ATOM   4215  CG  ARG   554       2.820  -1.163 -32.804  1.00 77.11           C  
ATOM   4216  CD  ARG   554       4.149  -1.825 -32.469  1.00 74.18           C  
ATOM   4217  NE  ARG   554       4.008  -2.798 -31.389  1.00 64.20           N  
ATOM   4218  NH1 ARG   554       6.232  -3.426 -31.388  1.00 52.54           N  
ATOM   4219  NH2 ARG   554       4.762  -4.391 -29.917  1.00 48.87           N  
ATOM   4220  CZ  ARG   554       5.001  -3.536 -30.900  1.00 66.67           C  
ATOM   4221  N   HIS   555      -0.458  -1.437 -31.350  1.00 84.27           N  
ATOM   4222  CA  HIS   555      -1.542  -2.394 -31.540  1.00 85.14           C  
ATOM   4223  C   HIS   555      -2.589  -2.266 -30.440  1.00 85.83           C  
ATOM   4224  CB  HIS   555      -0.995  -3.822 -31.580  1.00 83.37           C  
ATOM   4225  O   HIS   555      -2.251  -2.241 -29.254  1.00 85.39           O  
ATOM   4226  CG  HIS   555       0.057  -4.033 -32.623  1.00 78.17           C  
ATOM   4227  CD2 HIS   555       1.375  -4.322 -32.511  1.00 74.04           C  
ATOM   4228  ND1 HIS   555      -0.206  -3.947 -33.973  1.00 73.41           N  
ATOM   4229  CE1 HIS   555       0.908  -4.177 -34.648  1.00 71.59           C  
ATOM   4230  NE2 HIS   555       1.882  -4.407 -33.784  1.00 67.88           N  
ATOM   4231  N   ILE   556      -3.780  -2.142 -30.933  1.00 87.98           N  
ATOM   4232  CA  ILE   556      -4.902  -2.111 -30.001  1.00 88.37           C  
ATOM   4233  C   ILE   556      -5.776  -3.347 -30.203  1.00 88.57           C  
ATOM   4234  CB  ILE   556      -5.743  -0.826 -30.173  1.00 87.44           C  
ATOM   4235  O   ILE   556      -6.224  -3.622 -31.318  1.00 87.89           O  
ATOM   4236  CG1 ILE   556      -4.872   0.416 -29.953  1.00 85.94           C  
ATOM   4237  CG2 ILE   556      -6.940  -0.832 -29.217  1.00 85.48           C  
ATOM   4238  CD1 ILE   556      -5.541   1.722 -30.361  1.00 83.33           C  
ATOM   4239  N   GLU   557      -5.947  -4.080 -29.140  1.00 89.90           N  
ATOM   4240  CA  GLU   557      -6.840  -5.235 -29.145  1.00 90.21           C  
ATOM   4241  C   GLU   557      -7.937  -5.090 -28.094  1.00 90.83           C  
ATOM   4242  CB  GLU   557      -6.052  -6.526 -28.907  1.00 88.28           C  
ATOM   4243  O   GLU   557      -7.649  -4.940 -26.905  1.00 90.30           O  
ATOM   4244  CG  GLU   557      -6.889  -7.790 -29.037  1.00 79.83           C  
ATOM   4245  CD  GLU   557      -6.063  -9.065 -28.968  1.00 76.08           C  
ATOM   4246  OE1 GLU   557      -4.816  -8.979 -28.916  1.00 72.25           O  
ATOM   4247  OE2 GLU   557      -6.670 -10.160 -28.968  1.00 69.19           O  
ATOM   4248  N   VAL   558      -9.139  -5.124 -28.590  1.00 90.77           N  
ATOM   4249  CA  VAL   558     -10.330  -5.102 -27.747  1.00 90.62           C  
ATOM   4250  C   VAL   558     -11.136  -6.382 -27.958  1.00 90.22           C  
ATOM   4251  CB  VAL   558     -11.209  -3.865 -28.039  1.00 88.74           C  
ATOM   4252  O   VAL   558     -11.554  -6.682 -29.078  1.00 88.76           O  
ATOM   4253  CG1 VAL   558     -12.510  -3.927 -27.242  1.00 76.30           C  
ATOM   4254  CG2 VAL   558     -10.445  -2.581 -27.721  1.00 76.74           C  
ATOM   4255  N   ASP   559     -11.336  -7.115 -26.868  1.00 91.17           N  
ATOM   4256  CA  ASP   559     -12.031  -8.394 -26.984  1.00 91.38           C  
ATOM   4257  C   ASP   559     -13.023  -8.586 -25.840  1.00 91.37           C  
ATOM   4258  CB  ASP   559     -11.028  -9.549 -27.009  1.00 90.04           C  
ATOM   4259  O   ASP   559     -12.667  -8.435 -24.669  1.00 90.42           O  
ATOM   4260  CG  ASP   559     -11.677 -10.893 -27.291  1.00 85.44           C  
ATOM   4261  OD1 ASP   559     -12.819 -10.923 -27.798  1.00 82.33           O  
ATOM   4262  OD2 ASP   559     -11.042 -11.930 -27.001  1.00 83.25           O  
ATOM   4263  N   ASN   560     -14.218  -8.965 -26.237  1.00 90.24           N  
ATOM   4264  CA  ASN   560     -15.284  -9.317 -25.305  1.00 90.56           C  
ATOM   4265  C   ASN   560     -15.596  -8.169 -24.350  1.00 90.09           C  
ATOM   4266  CB  ASN   560     -14.916 -10.577 -24.519  1.00 89.03           C  
ATOM   4267  O   ASN   560     -15.394  -8.290 -23.140  1.00 88.38           O  
ATOM   4268  CG  ASN   560     -16.107 -11.195 -23.814  1.00 84.65           C  
ATOM   4269  ND2 ASN   560     -15.856 -11.845 -22.684  1.00 82.73           N  
ATOM   4270  OD1 ASN   560     -17.244 -11.090 -24.282  1.00 81.20           O  
ATOM   4271  N   TRP   561     -16.116  -7.101 -24.928  1.00 89.13           N  
ATOM   4272  CA  TRP   561     -16.612  -5.954 -24.174  1.00 89.62           C  
ATOM   4273  C   TRP   561     -18.134  -5.975 -24.088  1.00 87.33           C  
ATOM   4274  CB  TRP   561     -16.142  -4.645 -24.815  1.00 87.45           C  
ATOM   4275  O   TRP   561     -18.815  -6.234 -25.083  1.00 83.39           O  
ATOM   4276  CG  TRP   561     -14.710  -4.306 -24.528  1.00 80.90           C  
ATOM   4277  CD1 TRP   561     -13.698  -5.179 -24.241  1.00 72.93           C  
ATOM   4278  CD2 TRP   561     -14.132  -2.998 -24.497  1.00 74.66           C  
ATOM   4279  CE2 TRP   561     -12.763  -3.153 -24.184  1.00 79.24           C  
ATOM   4280  CE3 TRP   561     -14.639  -1.708 -24.704  1.00 80.57           C  
ATOM   4281  NE1 TRP   561     -12.525  -4.492 -24.033  1.00 82.12           N  
ATOM   4282  CH2 TRP   561     -12.416  -0.814 -24.281  1.00 76.24           C  
ATOM   4283  CZ2 TRP   561     -11.894  -2.064 -24.074  1.00 79.38           C  
ATOM   4284  CZ3 TRP   561     -13.773  -0.626 -24.594  1.00 77.51           C  
ATOM   4285  N   ASN   562     -18.544  -5.701 -22.890  1.00 86.83           N  
ATOM   4286  CA  ASN   562     -19.973  -5.556 -22.633  1.00 86.69           C  
ATOM   4287  C   ASN   562     -20.290  -4.215 -21.976  1.00 86.43           C  
ATOM   4288  CB  ASN   562     -20.482  -6.707 -21.763  1.00 84.56           C  
ATOM   4289  O   ASN   562     -19.876  -3.961 -20.843  1.00 84.84           O  
ATOM   4290  CG  ASN   562     -21.994  -6.730 -21.651  1.00 76.45           C  
ATOM   4291  ND2 ASN   562     -22.583  -7.908 -21.823  1.00 69.61           N  
ATOM   4292  OD1 ASN   562     -22.627  -5.699 -21.414  1.00 70.40           O  
ATOM   4293  N   ILE   563     -20.932  -3.372 -22.726  1.00 84.41           N  
ATOM   4294  CA  ILE   563     -21.273  -2.039 -22.243  1.00 83.96           C  
ATOM   4295  C   ILE   563     -22.789  -1.912 -22.107  1.00 83.02           C  
ATOM   4296  CB  ILE   563     -20.726  -0.940 -23.182  1.00 82.76           C  
ATOM   4297  O   ILE   563     -23.523  -2.094 -23.081  1.00 80.73           O  
ATOM   4298  CG1 ILE   563     -19.210  -1.094 -23.356  1.00 80.09           C  
ATOM   4299  CG2 ILE   563     -21.078   0.451 -22.647  1.00 79.75           C  
ATOM   4300  CD1 ILE   563     -18.610  -0.162 -24.400  1.00 78.12           C  
ATOM   4301  N   ARG   564     -23.216  -1.559 -20.826  1.00 81.51           N  
ATOM   4302  CA  ARG   564     -24.652  -1.505 -20.572  1.00 81.37           C  
ATOM   4303  C   ARG   564     -25.018  -0.266 -19.763  1.00 81.05           C  
ATOM   4304  CB  ARG   564     -25.116  -2.766 -19.839  1.00 79.17           C  
ATOM   4305  O   ARG   564     -24.203   0.241 -18.989  1.00 78.58           O  
ATOM   4306  CG  ARG   564     -24.849  -4.054 -20.600  1.00 72.70           C  
ATOM   4307  CD  ARG   564     -25.415  -5.266 -19.873  1.00 69.35           C  
ATOM   4308  NE  ARG   564     -25.148  -6.504 -20.600  1.00 60.59           N  
ATOM   4309  NH1 ARG   564     -26.759  -7.741 -19.499  1.00 46.75           N  
ATOM   4310  NH2 ARG   564     -25.468  -8.718 -21.123  1.00 41.85           N  
ATOM   4311  CZ  ARG   564     -25.792  -7.652 -20.406  1.00 60.68           C  
ATOM   4312  N   GLY   565     -26.266   0.232 -19.943  1.00 75.74           N  
ATOM   4313  CA  GLY   565     -26.859   1.215 -19.050  1.00 75.36           C  
ATOM   4314  C   GLY   565     -26.214   2.584 -19.156  1.00 75.60           C  
ATOM   4315  O   GLY   565     -26.187   3.340 -18.183  1.00 72.08           O  
ATOM   4316  N   VAL   566     -25.646   2.936 -20.223  1.00 73.04           N  
ATOM   4317  CA  VAL   566     -24.986   4.227 -20.385  1.00 72.31           C  
ATOM   4318  C   VAL   566     -25.989   5.354 -20.144  1.00 72.41           C  
ATOM   4319  CB  VAL   566     -24.353   4.369 -21.787  1.00 70.39           C  
ATOM   4320  O   VAL   566     -27.095   5.337 -20.689  1.00 69.14           O  
ATOM   4321  CG1 VAL   566     -23.699   5.740 -21.949  1.00 64.85           C  
ATOM   4322  CG2 VAL   566     -23.335   3.255 -22.027  1.00 64.72           C  
ATOM   4323  N   ASN   567     -25.727   6.147 -19.105  1.00 70.70           N  
ATOM   4324  CA  ASN   567     -26.598   7.253 -18.725  1.00 69.90           C  
ATOM   4325  C   ASN   567     -26.133   8.570 -19.340  1.00 69.38           C  
ATOM   4326  CB  ASN   567     -26.677   7.377 -17.202  1.00 67.09           C  
ATOM   4327  O   ASN   567     -25.686   9.469 -18.626  1.00 64.58           O  
ATOM   4328  CG  ASN   567     -27.594   6.342 -16.579  1.00 62.88           C  
ATOM   4329  ND2 ASN   567     -27.346   6.013 -15.317  1.00 60.55           N  
ATOM   4330  OD1 ASN   567     -28.517   5.842 -17.227  1.00 62.10           O  
ATOM   4331  N   GLY   568     -25.998   8.630 -20.648  1.00 67.80           N  
ATOM   4332  CA  GLY   568     -25.617   9.787 -21.442  1.00 67.10           C  
ATOM   4333  C   GLY   568     -25.627   9.516 -22.935  1.00 67.39           C  
ATOM   4334  O   GLY   568     -26.234   8.545 -23.391  1.00 63.26           O  
ATOM   4335  N   GLN   569     -25.078  10.594 -23.774  1.00 68.96           N  
ATOM   4336  CA  GLN   569     -24.963  10.491 -25.224  1.00 68.71           C  
ATOM   4337  C   GLN   569     -23.500  10.483 -25.661  1.00 69.30           C  
ATOM   4338  CB  GLN   569     -25.708  11.639 -25.906  1.00 66.46           C  
ATOM   4339  O   GLN   569     -22.998  11.481 -26.182  1.00 66.96           O  
ATOM   4340  CG  GLN   569     -27.212  11.624 -25.666  1.00 62.86           C  
ATOM   4341  CD  GLN   569     -28.003  12.107 -26.867  1.00 61.00           C  
ATOM   4342  NE2 GLN   569     -29.307  11.852 -26.859  1.00 49.48           N  
ATOM   4343  OE1 GLN   569     -27.447  12.705 -27.793  1.00 58.72           O  
ATOM   4344  N   PRO   570     -22.853   9.355 -25.424  1.00 74.98           N  
ATOM   4345  CA  PRO   570     -21.463   9.340 -25.888  1.00 74.93           C  
ATOM   4346  C   PRO   570     -21.349   9.393 -27.410  1.00 75.43           C  
ATOM   4347  CB  PRO   570     -20.926   8.013 -25.346  1.00 73.41           C  
ATOM   4348  O   PRO   570     -22.280   8.999 -28.117  1.00 73.63           O  
ATOM   4349  CG  PRO   570     -22.122   7.121 -25.262  1.00 71.27           C  
ATOM   4350  CD  PRO   570     -23.322   7.963 -24.932  1.00 70.17           C  
ATOM   4351  N   SER   571     -20.220   9.970 -27.867  1.00 76.65           N  
ATOM   4352  CA  SER   571     -19.984   9.945 -29.307  1.00 76.80           C  
ATOM   4353  C   SER   571     -19.697   8.529 -29.795  1.00 77.41           C  
ATOM   4354  CB  SER   571     -18.820  10.866 -29.675  1.00 75.27           C  
ATOM   4355  O   SER   571     -20.151   8.135 -30.872  1.00 76.45           O  
ATOM   4356  OG  SER   571     -17.632  10.464 -29.015  1.00 71.12           O  
ATOM   4357  N   SER   572     -18.987   7.765 -28.992  1.00 81.10           N  
ATOM   4358  CA  SER   572     -18.549   6.421 -29.357  1.00 81.70           C  
ATOM   4359  C   SER   572     -18.378   5.541 -28.123  1.00 82.35           C  
ATOM   4360  CB  SER   572     -17.236   6.479 -30.138  1.00 80.35           C  
ATOM   4361  O   SER   572     -18.203   6.047 -27.013  1.00 81.86           O  
ATOM   4362  OG  SER   572     -17.348   7.355 -31.247  1.00 76.78           O  
ATOM   4363  N   TYR   573     -18.531   4.290 -28.309  1.00 83.18           N  
ATOM   4364  CA  TYR   573     -18.106   3.328 -27.298  1.00 83.63           C  
ATOM   4365  C   TYR   573     -16.589   3.190 -27.280  1.00 84.08           C  
ATOM   4366  CB  TYR   573     -18.752   1.962 -27.550  1.00 82.54           C  
ATOM   4367  O   TYR   573     -15.968   3.226 -26.215  1.00 83.33           O  
ATOM   4368  CG  TYR   573     -20.233   1.928 -27.259  1.00 80.37           C  
ATOM   4369  CD1 TYR   573     -20.719   2.220 -25.987  1.00 77.72           C  
ATOM   4370  CD2 TYR   573     -21.147   1.602 -28.255  1.00 78.18           C  
ATOM   4371  CE1 TYR   573     -22.083   2.188 -25.714  1.00 76.60           C  
ATOM   4372  CE2 TYR   573     -22.513   1.566 -27.993  1.00 77.95           C  
ATOM   4373  OH  TYR   573     -24.321   1.827 -26.457  1.00 67.88           O  
ATOM   4374  CZ  TYR   573     -22.970   1.861 -26.722  1.00 71.65           C  
ATOM   4375  N   LEU   574     -16.089   3.130 -28.455  1.00 87.02           N  
ATOM   4376  CA  LEU   574     -14.643   3.021 -28.616  1.00 87.17           C  
ATOM   4377  C   LEU   574     -14.129   4.049 -29.618  1.00 86.94           C  
ATOM   4378  CB  LEU   574     -14.259   1.611 -29.071  1.00 86.39           C  
ATOM   4379  O   LEU   574     -14.537   4.046 -30.782  1.00 85.88           O  
ATOM   4380  CG  LEU   574     -12.778   1.374 -29.368  1.00 86.14           C  
ATOM   4381  CD1 LEU   574     -11.951   1.526 -28.096  1.00 84.22           C  
ATOM   4382  CD2 LEU   574     -12.570  -0.005 -29.986  1.00 84.47           C  
ATOM   4383  N   TYR   575     -13.352   4.909 -29.155  1.00 86.83           N  
ATOM   4384  CA  TYR   575     -12.603   5.858 -29.970  1.00 86.97           C  
ATOM   4385  C   TYR   575     -11.124   5.491 -30.014  1.00 87.05           C  
ATOM   4386  CB  TYR   575     -12.771   7.281 -29.430  1.00 85.81           C  
ATOM   4387  O   TYR   575     -10.419   5.608 -29.009  1.00 86.12           O  
ATOM   4388  CG  TYR   575     -12.040   8.327 -30.235  1.00 83.22           C  
ATOM   4389  CD1 TYR   575     -12.581   8.830 -31.416  1.00 79.87           C  
ATOM   4390  CD2 TYR   575     -10.805   8.814 -29.818  1.00 80.28           C  
ATOM   4391  CE1 TYR   575     -11.909   9.793 -32.163  1.00 79.59           C  
ATOM   4392  CE2 TYR   575     -10.125   9.776 -30.556  1.00 81.15           C  
ATOM   4393  OH  TYR   575     -10.015  11.212 -32.460  1.00 71.32           O  
ATOM   4394  CZ  TYR   575     -10.684  10.259 -31.725  1.00 75.55           C  
ATOM   4395  N   ALA   576     -10.651   5.005 -31.182  1.00 86.96           N  
ATOM   4396  CA  ALA   576      -9.255   4.634 -31.395  1.00 86.83           C  
ATOM   4397  C   ALA   576      -8.565   5.613 -32.340  1.00 86.13           C  
ATOM   4398  CB  ALA   576      -9.160   3.212 -31.944  1.00 85.79           C  
ATOM   4399  O   ALA   576      -9.003   5.800 -33.478  1.00 84.41           O  
ATOM   4400  N   GLN   577      -7.477   6.216 -31.878  1.00 84.48           N  
ATOM   4401  CA  GLN   577      -6.810   7.235 -32.681  1.00 84.29           C  
ATOM   4402  C   GLN   577      -5.315   6.955 -32.794  1.00 84.00           C  
ATOM   4403  CB  GLN   577      -7.041   8.625 -32.085  1.00 82.68           C  
ATOM   4404  O   GLN   577      -4.665   6.615 -31.803  1.00 82.10           O  
ATOM   4405  CG  GLN   577      -6.414   9.752 -32.894  1.00 78.25           C  
ATOM   4406  CD  GLN   577      -6.652  11.118 -32.279  1.00 74.94           C  
ATOM   4407  NE2 GLN   577      -6.204  12.164 -32.965  1.00 68.67           N  
ATOM   4408  OE1 GLN   577      -7.234  11.233 -31.196  1.00 71.48           O  
ATOM   4409  N   ALA   578      -4.728   7.089 -34.085  1.00 81.32           N  
ATOM   4410  CA  ALA   578      -3.298   7.077 -34.384  1.00 81.26           C  
ATOM   4411  C   ALA   578      -2.648   5.783 -33.901  1.00 81.03           C  
ATOM   4412  CB  ALA   578      -2.611   8.283 -33.748  1.00 79.65           C  
ATOM   4413  O   ALA   578      -1.669   5.815 -33.151  1.00 78.72           O  
ATOM   4414  N   ALA   579      -3.159   4.647 -34.398  1.00 82.48           N  
ATOM   4415  CA  ALA   579      -2.589   3.333 -34.110  1.00 82.77           C  
ATOM   4416  C   ALA   579      -2.099   2.656 -35.387  1.00 82.68           C  
ATOM   4417  CB  ALA   579      -3.616   2.451 -33.404  1.00 81.53           C  
ATOM   4418  O   ALA   579      -2.505   3.029 -36.490  1.00 81.07           O  
ATOM   4419  N   GLN   580      -1.231   1.710 -35.276  1.00 82.32           N  
ATOM   4420  CA  GLN   580      -0.798   0.909 -36.416  1.00 82.69           C  
ATOM   4421  C   GLN   580      -1.833  -0.156 -36.766  1.00 83.16           C  
ATOM   4422  CB  GLN   580       0.554   0.254 -36.130  1.00 80.49           C  
ATOM   4423  O   GLN   580      -2.127  -0.381 -37.941  1.00 81.81           O  
ATOM   4424  CG  GLN   580       1.162  -0.454 -37.333  1.00 73.32           C  
ATOM   4425  CD  GLN   580       2.555  -0.989 -37.057  1.00 68.65           C  
ATOM   4426  NE2 GLN   580       3.087  -1.768 -37.993  1.00 57.60           N  
ATOM   4427  OE1 GLN   580       3.148  -0.704 -36.012  1.00 64.59           O  
ATOM   4428  N   SER   581      -2.357  -0.836 -35.786  1.00 83.99           N  
ATOM   4429  CA  SER   581      -3.408  -1.815 -36.043  1.00 84.76           C  
ATOM   4430  C   SER   581      -4.471  -1.785 -34.950  1.00 85.78           C  
ATOM   4431  CB  SER   581      -2.816  -3.221 -36.151  1.00 82.70           C  
ATOM   4432  O   SER   581      -4.190  -1.393 -33.815  1.00 85.42           O  
ATOM   4433  OG  SER   581      -2.251  -3.625 -34.916  1.00 73.31           O  
ATOM   4434  N   LEU   582      -5.691  -2.150 -35.297  1.00 87.91           N  
ATOM   4435  CA  LEU   582      -6.840  -2.204 -34.400  1.00 88.33           C  
ATOM   4436  C   LEU   582      -7.635  -3.487 -34.611  1.00 88.31           C  
ATOM   4437  CB  LEU   582      -7.745  -0.988 -34.614  1.00 87.33           C  
ATOM   4438  O   LEU   582      -8.065  -3.779 -35.730  1.00 87.35           O  
ATOM   4439  CG  LEU   582      -9.039  -0.954 -33.799  1.00 86.11           C  
ATOM   4440  CD1 LEU   582      -8.725  -0.839 -32.311  1.00 83.32           C  
ATOM   4441  CD2 LEU   582      -9.927   0.200 -34.253  1.00 83.69           C  
ATOM   4442  N   ASN   583      -7.730  -4.233 -33.585  1.00 89.07           N  
ATOM   4443  CA  ASN   583      -8.548  -5.440 -33.562  1.00 89.51           C  
ATOM   4444  C   ASN   583      -9.658  -5.347 -32.519  1.00 90.00           C  
ATOM   4445  CB  ASN   583      -7.679  -6.673 -33.304  1.00 87.62           C  
ATOM   4446  O   ASN   583      -9.384  -5.290 -31.319  1.00 89.32           O  
ATOM   4447  CG  ASN   583      -6.660  -6.909 -34.401  1.00 79.83           C  
ATOM   4448  ND2 ASN   583      -5.401  -7.081 -34.014  1.00 73.68           N  
ATOM   4449  OD1 ASN   583      -7.000  -6.936 -35.587  1.00 74.47           O  
ATOM   4450  N   VAL   584     -10.894  -5.346 -33.015  1.00 89.48           N  
ATOM   4451  CA  VAL   584     -12.055  -5.297 -32.132  1.00 89.39           C  
ATOM   4452  C   VAL   584     -12.910  -6.546 -32.332  1.00 88.76           C  
ATOM   4453  CB  VAL   584     -12.902  -4.028 -32.378  1.00 88.42           C  
ATOM   4454  O   VAL   584     -13.418  -6.790 -33.429  1.00 87.22           O  
ATOM   4455  CG1 VAL   584     -14.054  -3.945 -31.379  1.00 86.08           C  
ATOM   4456  CG2 VAL   584     -12.026  -2.779 -32.294  1.00 85.98           C  
ATOM   4457  N   HIS   585     -12.985  -7.319 -31.256  1.00 88.76           N  
ATOM   4458  CA  HIS   585     -13.783  -8.540 -31.283  1.00 89.10           C  
ATOM   4459  C   HIS   585     -14.835  -8.536 -30.179  1.00 89.08           C  
ATOM   4460  CB  HIS   585     -12.885  -9.771 -31.148  1.00 86.61           C  
ATOM   4461  O   HIS   585     -14.532  -8.210 -29.029  1.00 87.56           O  
ATOM   4462  CG  HIS   585     -11.811  -9.846 -32.186  1.00 76.86           C  
ATOM   4463  CD2 HIS   585     -10.568  -9.311 -32.220  1.00 68.40           C  
ATOM   4464  ND1 HIS   585     -11.965 -10.541 -33.367  1.00 63.39           N  
ATOM   4465  CE1 HIS   585     -10.859 -10.429 -34.083  1.00 66.03           C  
ATOM   4466  NE2 HIS   585      -9.995  -9.688 -33.410  1.00 62.38           N  
ATOM   4467  N   ARG   586     -16.136  -8.896 -30.559  1.00 86.55           N  
ATOM   4468  CA  ARG   586     -17.219  -9.149 -29.614  1.00 86.97           C  
ATOM   4469  C   ARG   586     -17.424  -7.957 -28.685  1.00 86.73           C  
ATOM   4470  CB  ARG   586     -16.935 -10.409 -28.794  1.00 85.70           C  
ATOM   4471  O   ARG   586     -17.508  -8.120 -27.466  1.00 84.84           O  
ATOM   4472  CG  ARG   586     -16.896 -11.685 -29.619  1.00 84.60           C  
ATOM   4473  CD  ARG   586     -16.534 -12.896 -28.770  1.00 83.13           C  
ATOM   4474  NE  ARG   586     -15.175 -12.801 -28.246  1.00 79.36           N  
ATOM   4475  NH1 ARG   586     -14.491 -14.845 -29.077  1.00 68.71           N  
ATOM   4476  NH2 ARG   586     -13.030 -13.540 -27.886  1.00 66.55           N  
ATOM   4477  CZ  ARG   586     -14.235 -13.729 -28.404  1.00 78.45           C  
ATOM   4478  N   LEU   587     -17.500  -6.807 -29.249  1.00 86.62           N  
ATOM   4479  CA  LEU   587     -17.967  -5.626 -28.530  1.00 86.47           C  
ATOM   4480  C   LEU   587     -19.489  -5.539 -28.559  1.00 85.71           C  
ATOM   4481  CB  LEU   587     -17.359  -4.357 -29.133  1.00 85.28           C  
ATOM   4482  O   LEU   587     -20.090  -5.459 -29.632  1.00 83.67           O  
ATOM   4483  CG  LEU   587     -17.734  -3.038 -28.455  1.00 83.24           C  
ATOM   4484  CD1 LEU   587     -16.990  -2.892 -27.132  1.00 79.21           C  
ATOM   4485  CD2 LEU   587     -17.435  -1.860 -29.376  1.00 79.46           C  
ATOM   4486  N   VAL   588     -20.060  -5.657 -27.386  1.00 83.40           N  
ATOM   4487  CA  VAL   588     -21.515  -5.650 -27.268  1.00 83.12           C  
ATOM   4488  C   VAL   588     -21.963  -4.433 -26.463  1.00 82.59           C  
ATOM   4489  CB  VAL   588     -22.037  -6.947 -26.610  1.00 81.63           C  
ATOM   4490  O   VAL   588     -21.506  -4.224 -25.336  1.00 80.52           O  
ATOM   4491  CG1 VAL   588     -23.558  -6.912 -26.480  1.00 76.45           C  
ATOM   4492  CG2 VAL   588     -21.594  -8.169 -27.413  1.00 75.39           C  
ATOM   4493  N   GLY   589     -22.724  -3.629 -27.125  1.00 79.60           N  
ATOM   4494  CA  GLY   589     -23.394  -2.513 -26.476  1.00 78.86           C  
ATOM   4495  C   GLY   589     -24.899  -2.689 -26.391  1.00 78.19           C  
ATOM   4496  O   GLY   589     -25.542  -3.067 -27.372  1.00 74.62           O  
ATOM   4497  N   VAL   590     -25.448  -2.750 -25.290  1.00 69.30           N  
ATOM   4498  CA  VAL   590     -26.874  -3.009 -25.122  1.00 68.81           C  
ATOM   4499  C   VAL   590     -27.592  -1.718 -24.735  1.00 68.58           C  
ATOM   4500  CB  VAL   590     -27.132  -4.101 -24.060  1.00 64.57           C  
ATOM   4501  O   VAL   590     -27.093  -0.945 -23.914  1.00 64.36           O  
ATOM   4502  CG1 VAL   590     -28.624  -4.414 -23.957  1.00 55.16           C  
ATOM   4503  CG2 VAL   590     -26.340  -5.365 -24.391  1.00 54.92           C  
ATOM   4504  N   GLN   591     -28.826  -1.449 -25.562  1.00 50.25           N  
ATOM   4505  CA  GLN   591     -29.945  -0.562 -25.264  1.00 51.61           C  
ATOM   4506  C   GLN   591     -30.725  -1.050 -24.046  1.00 50.41           C  
ATOM   4507  CB  GLN   591     -30.877  -0.448 -26.472  1.00 42.30           C  
ATOM   4508  O   GLN   591     -30.651  -2.226 -23.685  1.00 47.27           O  
ATOM   4509  CG  GLN   591     -30.451   0.612 -27.478  1.00 38.19           C  
ATOM   4510  CD  GLN   591     -31.618   1.435 -27.993  1.00 43.65           C  
ATOM   4511  NE2 GLN   591     -31.314   2.557 -28.636  1.00 32.61           N  
ATOM   4512  OE1 GLN   591     -32.783   1.064 -27.815  1.00 43.43           O  
ATOM   4513  N   PRO   592     -31.283  -0.012 -23.294  1.00 50.75           N  
ATOM   4514  CA  PRO   592     -32.265   1.016 -23.648  1.00 48.21           C  
ATOM   4515  C   PRO   592     -31.854   2.410 -23.181  1.00 50.05           C  
ATOM   4516  CB  PRO   592     -33.535   0.551 -22.931  1.00 42.48           C  
ATOM   4517  O   PRO   592     -31.535   2.602 -22.005  1.00 46.11           O  
ATOM   4518  CG  PRO   592     -33.053  -0.368 -21.856  1.00 38.49           C  
ATOM   4519  CD  PRO   592     -31.646  -0.782 -22.178  1.00 40.61           C  
ATOM   4520  N   PHE   593     -30.975   3.142 -24.119  1.00 37.76           N  
ATOM   4521  CA  PHE   593     -30.737   4.532 -23.746  1.00 44.46           C  
ATOM   4522  C   PHE   593     -29.506   5.080 -24.456  1.00 38.25           C  
ATOM   4523  CB  PHE   593     -30.569   4.661 -22.229  1.00 34.67           C  
ATOM   4524  O   PHE   593     -28.738   4.322 -25.053  1.00 38.07           O  
ATOM   4525  CG  PHE   593     -31.740   4.138 -21.441  1.00 32.59           C  
ATOM   4526  CD1 PHE   593     -32.904   4.886 -21.321  1.00 30.18           C  
ATOM   4527  CD2 PHE   593     -31.676   2.897 -20.821  1.00 30.74           C  
ATOM   4528  CE1 PHE   593     -33.990   4.405 -20.592  1.00 27.40           C  
ATOM   4529  CE2 PHE   593     -32.756   2.409 -20.092  1.00 30.97           C  
ATOM   4530  CZ  PHE   593     -33.912   3.165 -19.978  1.00 28.14           C  
ATOM   4531  N   GLY   594     -29.467   6.434 -25.051  1.00 50.71           N  
ATOM   4532  CA  GLY   594     -28.937   7.450 -25.946  1.00 48.40           C  
ATOM   4533  C   GLY   594     -28.052   6.879 -27.038  1.00 50.62           C  
ATOM   4534  O   GLY   594     -27.428   5.832 -26.855  1.00 48.04           O  
ATOM   4535  N   THR   595     -28.559   6.922 -28.336  1.00 58.45           N  
ATOM   4536  CA  THR   595     -27.962   6.618 -29.631  1.00 57.50           C  
ATOM   4537  C   THR   595     -26.527   7.133 -29.700  1.00 58.64           C  
ATOM   4538  CB  THR   595     -28.784   7.228 -30.782  1.00 53.95           C  
ATOM   4539  O   THR   595     -26.228   8.221 -29.204  1.00 55.58           O  
ATOM   4540  CG2 THR   595     -30.076   6.448 -31.009  1.00 47.85           C  
ATOM   4541  OG1 THR   595     -29.109   8.586 -30.462  1.00 49.18           O  
ATOM   4542  N   VAL   596     -25.639   6.237 -29.821  1.00 69.52           N  
ATOM   4543  CA  VAL   596     -24.265   6.566 -30.186  1.00 69.44           C  
ATOM   4544  C   VAL   596     -24.169   6.783 -31.694  1.00 70.19           C  
ATOM   4545  CB  VAL   596     -23.280   5.461 -29.742  1.00 67.13           C  
ATOM   4546  O   VAL   596     -24.719   6.004 -32.476  1.00 67.90           O  
ATOM   4547  CG1 VAL   596     -21.837   5.891 -29.997  1.00 60.28           C  
ATOM   4548  CG2 VAL   596     -23.488   5.123 -28.267  1.00 60.35           C  
ATOM   4549  N   ASP   597     -23.796   7.948 -32.099  1.00 71.26           N  
ATOM   4550  CA  ASP   597     -23.682   8.318 -33.506  1.00 71.34           C  
ATOM   4551  C   ASP   597     -22.753   7.363 -34.252  1.00 71.95           C  
ATOM   4552  CB  ASP   597     -23.177   9.756 -33.643  1.00 69.25           C  
ATOM   4553  O   ASP   597     -23.133   6.794 -35.278  1.00 69.65           O  
ATOM   4554  CG  ASP   597     -23.258  10.280 -35.066  1.00 64.81           C  
ATOM   4555  OD1 ASP   597     -24.080   9.770 -35.858  1.00 63.74           O  
ATOM   4556  OD2 ASP   597     -22.492  11.210 -35.399  1.00 65.49           O  
ATOM   4557  N   ARG   598     -21.635   7.042 -33.785  1.00 78.17           N  
ATOM   4558  CA  ARG   598     -20.546   6.239 -34.331  1.00 78.72           C  
ATOM   4559  C   ARG   598     -19.896   5.387 -33.246  1.00 79.50           C  
ATOM   4560  CB  ARG   598     -19.497   7.133 -34.994  1.00 76.68           C  
ATOM   4561  O   ARG   598     -18.929   5.814 -32.611  1.00 77.83           O  
ATOM   4562  CG  ARG   598     -19.066   8.315 -34.140  1.00 72.98           C  
ATOM   4563  CD  ARG   598     -18.126   9.244 -34.895  1.00 69.79           C  
ATOM   4564  NE  ARG   598     -17.689  10.361 -34.063  1.00 58.34           N  
ATOM   4565  NH1 ARG   598     -17.323  11.804 -35.830  1.00 44.64           N  
ATOM   4566  NH2 ARG   598     -16.937  12.497 -33.679  1.00 40.24           N  
ATOM   4567  CZ  ARG   598     -17.317  11.551 -34.526  1.00 59.96           C  
ATOM   4568  N   PRO   599     -20.441   4.196 -32.982  1.00 80.72           N  
ATOM   4569  CA  PRO   599     -20.033   3.402 -31.820  1.00 81.14           C  
ATOM   4570  C   PRO   599     -18.555   3.018 -31.858  1.00 81.84           C  
ATOM   4571  CB  PRO   599     -20.922   2.160 -31.911  1.00 79.89           C  
ATOM   4572  O   PRO   599     -17.909   2.932 -30.811  1.00 80.97           O  
ATOM   4573  CG  PRO   599     -21.402   2.136 -33.326  1.00 77.81           C  
ATOM   4574  CD  PRO   599     -21.459   3.548 -33.834  1.00 75.51           C  
ATOM   4575  N   ILE   600     -18.076   2.828 -33.042  1.00 83.88           N  
ATOM   4576  CA  ILE   600     -16.649   2.561 -33.178  1.00 84.11           C  
ATOM   4577  C   ILE   600     -16.017   3.594 -34.108  1.00 83.85           C  
ATOM   4578  CB  ILE   600     -16.389   1.133 -33.707  1.00 83.22           C  
ATOM   4579  O   ILE   600     -16.386   3.690 -35.281  1.00 82.74           O  
ATOM   4580  CG1 ILE   600     -17.028   0.095 -32.778  1.00 83.86           C  
ATOM   4581  CG2 ILE   600     -14.886   0.879 -33.860  1.00 83.64           C  
ATOM   4582  CD1 ILE   600     -16.955  -1.333 -33.302  1.00 82.18           C  
ATOM   4583  N   GLU   601     -15.140   4.304 -33.579  1.00 85.33           N  
ATOM   4584  CA  GLU   601     -14.460   5.342 -34.349  1.00 85.22           C  
ATOM   4585  C   GLU   601     -12.970   5.042 -34.484  1.00 85.62           C  
ATOM   4586  CB  GLU   601     -14.664   6.713 -33.701  1.00 83.19           C  
ATOM   4587  O   GLU   601     -12.264   4.912 -33.481  1.00 84.49           O  
ATOM   4588  CG  GLU   601     -14.267   7.880 -34.593  1.00 76.14           C  
ATOM   4589  CD  GLU   601     -14.659   9.233 -34.021  1.00 72.53           C  
ATOM   4590  OE1 GLU   601     -15.357   9.274 -32.983  1.00 67.87           O  
ATOM   4591  OE2 GLU   601     -14.265  10.261 -34.616  1.00 65.39           O  
ATOM   4592  N   CYS   602     -12.544   4.989 -35.762  1.00 85.54           N  
ATOM   4593  CA  CYS   602     -11.159   4.715 -36.128  1.00 85.59           C  
ATOM   4594  C   CYS   602     -10.516   5.934 -36.780  1.00 84.36           C  
ATOM   4595  CB  CYS   602     -11.081   3.518 -37.075  1.00 83.56           C  
ATOM   4596  O   CYS   602     -10.787   6.236 -37.943  1.00 81.23           O  
ATOM   4597  SG  CYS   602     -11.896   2.035 -36.442  1.00 81.90           S  
ATOM   4598  N   VAL   603      -9.697   6.609 -36.018  1.00 85.24           N  
ATOM   4599  CA  VAL   603      -9.129   7.871 -36.480  1.00 85.23           C  
ATOM   4600  C   VAL   603      -7.623   7.719 -36.677  1.00 84.89           C  
ATOM   4601  CB  VAL   603      -9.424   9.021 -35.491  1.00 83.81           C  
ATOM   4602  O   VAL   603      -6.892   7.435 -35.725  1.00 83.15           O  
ATOM   4603  CG1 VAL   603      -8.807  10.329 -35.984  1.00 79.82           C  
ATOM   4604  CG2 VAL   603     -10.930   9.180 -35.291  1.00 78.67           C  
ATOM   4605  N   GLY   604      -7.161   7.828 -37.908  1.00 82.67           N  
ATOM   4606  CA  GLY   604      -5.739   7.800 -38.212  1.00 82.91           C  
ATOM   4607  C   GLY   604      -5.101   6.447 -37.961  1.00 83.02           C  
ATOM   4608  O   GLY   604      -3.949   6.369 -37.530  1.00 81.27           O  
ATOM   4609  N   ILE   605      -5.820   5.334 -38.197  1.00 82.50           N  
ATOM   4610  CA  ILE   605      -5.251   3.992 -38.131  1.00 82.81           C  
ATOM   4611  C   ILE   605      -4.523   3.677 -39.436  1.00 81.81           C  
ATOM   4612  CB  ILE   605      -6.338   2.930 -37.854  1.00 81.04           C  
ATOM   4613  O   ILE   605      -5.125   3.698 -40.511  1.00 78.96           O  
ATOM   4614  CG1 ILE   605      -7.205   3.351 -36.661  1.00 78.63           C  
ATOM   4615  CG2 ILE   605      -5.703   1.558 -37.612  1.00 77.23           C  
ATOM   4616  CD1 ILE   605      -6.443   3.449 -35.347  1.00 75.51           C  
ATOM   4617  N   ALA   606      -3.237   3.476 -39.424  1.00 80.02           N  
ATOM   4618  CA  ALA   606      -2.435   3.379 -40.640  1.00 79.88           C  
ATOM   4619  C   ALA   606      -2.418   1.950 -41.174  1.00 79.58           C  
ATOM   4620  CB  ALA   606      -1.011   3.863 -40.378  1.00 77.89           C  
ATOM   4621  O   ALA   606      -2.408   1.734 -42.389  1.00 77.09           O  
ATOM   4622  N   GLY   607      -2.414   0.939 -40.362  1.00 79.74           N  
ATOM   4623  CA  GLY   607      -2.245  -0.443 -40.783  1.00 79.97           C  
ATOM   4624  C   GLY   607      -3.555  -1.201 -40.881  1.00 80.39           C  
ATOM   4625  O   GLY   607      -4.433  -0.836 -41.666  1.00 76.52           O  
ATOM   4626  N   HIS   608      -3.705  -2.322 -40.145  1.00 82.60           N  
ATOM   4627  CA  HIS   608      -4.808  -3.270 -40.254  1.00 83.43           C  
ATOM   4628  C   HIS   608      -5.902  -2.961 -39.237  1.00 84.04           C  
ATOM   4629  CB  HIS   608      -4.304  -4.702 -40.065  1.00 80.37           C  
ATOM   4630  O   HIS   608      -5.610  -2.661 -38.077  1.00 82.87           O  
ATOM   4631  CG  HIS   608      -3.196  -5.076 -40.997  1.00 72.48           C  
ATOM   4632  CD2 HIS   608      -1.861  -5.180 -40.794  1.00 66.73           C  
ATOM   4633  ND1 HIS   608      -3.411  -5.392 -42.320  1.00 62.85           N  
ATOM   4634  CE1 HIS   608      -2.253  -5.677 -42.893  1.00 61.75           C  
ATOM   4635  NE2 HIS   608      -1.297  -5.556 -41.988  1.00 58.86           N  
ATOM   4636  N   VAL   609      -7.134  -3.085 -39.665  1.00 85.15           N  
ATOM   4637  CA  VAL   609      -8.295  -2.964 -38.790  1.00 85.29           C  
ATOM   4638  C   VAL   609      -9.191  -4.190 -38.949  1.00 84.95           C  
ATOM   4639  CB  VAL   609      -9.096  -1.676 -39.083  1.00 83.83           C  
ATOM   4640  O   VAL   609      -9.604  -4.525 -40.062  1.00 83.64           O  
ATOM   4641  CG1 VAL   609     -10.323  -1.586 -38.178  1.00 80.20           C  
ATOM   4642  CG2 VAL   609      -8.208  -0.445 -38.909  1.00 80.09           C  
ATOM   4643  N   ASN   610      -9.408  -4.880 -37.866  1.00 85.43           N  
ATOM   4644  CA  ASN   610     -10.341  -5.999 -37.790  1.00 85.84           C  
ATOM   4645  C   ASN   610     -11.465  -5.725 -36.795  1.00 86.49           C  
ATOM   4646  CB  ASN   610      -9.604  -7.287 -37.419  1.00 83.83           C  
ATOM   4647  O   ASN   610     -11.212  -5.539 -35.603  1.00 85.81           O  
ATOM   4648  CG  ASN   610      -8.510  -7.640 -38.407  1.00 76.93           C  
ATOM   4649  ND2 ASN   610      -7.369  -8.086 -37.895  1.00 72.19           N  
ATOM   4650  OD1 ASN   610      -8.689  -7.513 -39.621  1.00 72.75           O  
ATOM   4651  N   ILE   611     -12.644  -5.706 -37.281  1.00 85.28           N  
ATOM   4652  CA  ILE   611     -13.820  -5.534 -36.436  1.00 85.29           C  
ATOM   4653  C   ILE   611     -14.784  -6.698 -36.650  1.00 84.75           C  
ATOM   4654  CB  ILE   611     -14.529  -4.191 -36.721  1.00 84.02           C  
ATOM   4655  O   ILE   611     -15.435  -6.790 -37.694  1.00 83.08           O  
ATOM   4656  CG1 ILE   611     -13.557  -3.021 -36.526  1.00 81.46           C  
ATOM   4657  CG2 ILE   611     -15.764  -4.032 -35.829  1.00 81.04           C  
ATOM   4658  CD1 ILE   611     -14.150  -1.661 -36.864  1.00 79.07           C  
ATOM   4659  N   VAL   612     -14.863  -7.539 -35.656  1.00 83.61           N  
ATOM   4660  CA  VAL   612     -15.536  -8.816 -35.872  1.00 83.89           C  
ATOM   4661  C   VAL   612     -16.510  -9.087 -34.727  1.00 84.27           C  
ATOM   4662  CB  VAL   612     -14.525  -9.977 -35.998  1.00 82.29           C  
ATOM   4663  O   VAL   612     -16.166  -8.908 -33.556  1.00 83.32           O  
ATOM   4664  CG1 VAL   612     -15.250 -11.303 -36.220  1.00 75.68           C  
ATOM   4665  CG2 VAL   612     -13.541  -9.706 -37.135  1.00 75.51           C  
ATOM   4666  N   ASN   613     -17.773  -9.525 -35.127  1.00 81.74           N  
ATOM   4667  CA  ASN   613     -18.805 -10.013 -34.219  1.00 82.23           C  
ATOM   4668  C   ASN   613     -19.152  -8.975 -33.155  1.00 82.31           C  
ATOM   4669  CB  ASN   613     -18.367 -11.322 -33.561  1.00 80.27           C  
ATOM   4670  O   ASN   613     -19.395  -9.323 -31.999  1.00 80.69           O  
ATOM   4671  CG  ASN   613     -18.296 -12.475 -34.543  1.00 76.79           C  
ATOM   4672  ND2 ASN   613     -17.474 -13.470 -34.232  1.00 75.63           N  
ATOM   4673  OD1 ASN   613     -18.975 -12.471 -35.574  1.00 74.84           O  
ATOM   4674  N   CYS   614     -19.258  -7.752 -33.567  1.00 83.30           N  
ATOM   4675  CA  CYS   614     -19.684  -6.676 -32.679  1.00 83.31           C  
ATOM   4676  C   CYS   614     -21.176  -6.406 -32.826  1.00 82.53           C  
ATOM   4677  CB  CYS   614     -18.895  -5.399 -32.968  1.00 82.02           C  
ATOM   4678  O   CYS   614     -21.735  -6.558 -33.913  1.00 80.49           O  
ATOM   4679  SG  CYS   614     -17.122  -5.552 -32.654  1.00 86.41           S  
ATOM   4680  N   SER   615     -21.807  -6.167 -31.684  1.00 79.28           N  
ATOM   4681  CA  SER   615     -23.233  -5.858 -31.654  1.00 79.12           C  
ATOM   4682  C   SER   615     -23.506  -4.577 -30.873  1.00 78.97           C  
ATOM   4683  CB  SER   615     -24.020  -7.017 -31.038  1.00 77.48           C  
ATOM   4684  O   SER   615     -23.439  -4.567 -29.642  1.00 77.02           O  
ATOM   4685  OG  SER   615     -25.411  -6.751 -31.065  1.00 72.05           O  
ATOM   4686  N   VAL   616     -23.727  -3.519 -31.617  1.00 78.53           N  
ATOM   4687  CA  VAL   616     -23.869  -2.238 -30.933  1.00 78.13           C  
ATOM   4688  C   VAL   616     -24.967  -1.414 -31.602  1.00 77.67           C  
ATOM   4689  CB  VAL   616     -22.541  -1.448 -30.923  1.00 76.38           C  
ATOM   4690  O   VAL   616     -25.189  -1.528 -32.810  1.00 74.61           O  
ATOM   4691  CG1 VAL   616     -21.504  -2.147 -30.046  1.00 70.56           C  
ATOM   4692  CG2 VAL   616     -22.013  -1.276 -32.346  1.00 70.13           C  
ATOM   4693  N   PRO   617     -25.691  -0.632 -30.770  1.00 73.78           N  
ATOM   4694  CA  PRO   617     -26.613   0.320 -31.393  1.00 73.22           C  
ATOM   4695  C   PRO   617     -25.891   1.479 -32.077  1.00 73.64           C  
ATOM   4696  CB  PRO   617     -27.454   0.820 -30.215  1.00 71.57           C  
ATOM   4697  O   PRO   617     -24.867   1.953 -31.579  1.00 71.20           O  
ATOM   4698  CG  PRO   617     -26.577   0.642 -29.018  1.00 68.47           C  
ATOM   4699  CD  PRO   617     -25.629  -0.492 -29.285  1.00 67.26           C  
ATOM   4700  N   ALA   618     -26.428   1.974 -33.292  1.00 69.31           N  
ATOM   4701  CA  ALA   618     -25.850   3.101 -34.019  1.00 68.20           C  
ATOM   4702  C   ALA   618     -26.939   3.973 -34.636  1.00 69.45           C  
ATOM   4703  CB  ALA   618     -24.895   2.602 -35.102  1.00 65.39           C  
ATOM   4704  O   ALA   618     -27.977   3.468 -35.069  1.00 66.39           O  
ATOM   4705  N   THR   619     -26.731   5.294 -34.612  1.00 67.35           N  
ATOM   4706  CA  THR   619     -27.703   6.160 -35.271  1.00 67.10           C  
ATOM   4707  C   THR   619     -27.283   6.448 -36.709  1.00 66.95           C  
ATOM   4708  CB  THR   619     -27.876   7.486 -34.508  1.00 63.72           C  
ATOM   4709  O   THR   619     -28.097   6.352 -37.630  1.00 63.35           O  
ATOM   4710  CG2 THR   619     -28.613   7.271 -33.190  1.00 55.11           C  
ATOM   4711  OG1 THR   619     -26.586   8.046 -34.236  1.00 61.08           O  
ATOM   4712  N   THR   620     -26.052   6.981 -36.896  1.00 67.56           N  
ATOM   4713  CA  THR   620     -25.605   7.370 -38.229  1.00 67.55           C  
ATOM   4714  C   THR   620     -24.738   6.278 -38.849  1.00 67.52           C  
ATOM   4715  CB  THR   620     -24.818   8.693 -38.191  1.00 64.70           C  
ATOM   4716  O   THR   620     -25.116   5.675 -39.857  1.00 64.58           O  
ATOM   4717  CG2 THR   620     -25.755   9.885 -38.017  1.00 59.47           C  
ATOM   4718  OG1 THR   620     -23.895   8.662 -37.096  1.00 62.67           O  
ATOM   4719  N   LYS   621     -23.590   5.927 -38.052  1.00 73.60           N  
ATOM   4720  CA  LYS   621     -22.610   4.988 -38.590  1.00 73.80           C  
ATOM   4721  C   LYS   621     -22.178   3.978 -37.531  1.00 74.46           C  
ATOM   4722  CB  LYS   621     -21.390   5.736 -39.130  1.00 71.56           C  
ATOM   4723  O   LYS   621     -21.883   4.350 -36.394  1.00 72.65           O  
ATOM   4724  CG  LYS   621     -21.698   6.662 -40.297  1.00 67.80           C  
ATOM   4725  CD  LYS   621     -20.440   7.350 -40.812  1.00 65.85           C  
ATOM   4726  CE  LYS   621     -20.760   8.354 -41.910  1.00 57.78           C  
ATOM   4727  NZ  LYS   621     -19.530   9.033 -42.417  1.00 52.56           N  
ATOM   4728  N   GLY   622     -22.104   2.632 -37.986  1.00 74.34           N  
ATOM   4729  CA  GLY   622     -21.600   1.619 -37.072  1.00 74.50           C  
ATOM   4730  C   GLY   622     -20.116   1.755 -36.790  1.00 75.21           C  
ATOM   4731  O   GLY   622     -19.689   1.689 -35.635  1.00 73.80           O  
ATOM   4732  N   ILE   623     -19.389   2.112 -37.864  1.00 79.68           N  
ATOM   4733  CA  ILE   623     -17.948   2.321 -37.787  1.00 79.80           C  
ATOM   4734  C   ILE   623     -17.567   3.583 -38.558  1.00 79.42           C  
ATOM   4735  CB  ILE   623     -17.171   1.103 -38.335  1.00 78.46           C  
ATOM   4736  O   ILE   623     -17.913   3.728 -39.733  1.00 77.54           O  
ATOM   4737  CG1 ILE   623     -17.632  -0.182 -37.639  1.00 78.90           C  
ATOM   4738  CG2 ILE   623     -15.662   1.305 -38.167  1.00 78.23           C  
ATOM   4739  CD1 ILE   623     -17.246  -1.458 -38.376  1.00 76.31           C  
ATOM   4740  N   LEU   624     -16.883   4.427 -37.982  1.00 81.19           N  
ATOM   4741  CA  LEU   624     -16.382   5.626 -38.644  1.00 81.36           C  
ATOM   4742  C   LEU   624     -14.874   5.541 -38.854  1.00 81.62           C  
ATOM   4743  CB  LEU   624     -16.725   6.874 -37.825  1.00 79.77           C  
ATOM   4744  O   LEU   624     -14.118   5.359 -37.896  1.00 80.60           O  
ATOM   4745  CG  LEU   624     -16.222   8.208 -38.379  1.00 76.56           C  
ATOM   4746  CD1 LEU   624     -16.913   8.526 -39.701  1.00 73.64           C  
ATOM   4747  CD2 LEU   624     -16.449   9.327 -37.368  1.00 74.13           C  
ATOM   4748  N   TYR   625     -14.438   5.715 -40.123  1.00 81.81           N  
ATOM   4749  CA  TYR   625     -13.025   5.844 -40.460  1.00 81.72           C  
ATOM   4750  C   TYR   625     -12.695   7.268 -40.889  1.00 80.70           C  
ATOM   4751  CB  TYR   625     -12.646   4.862 -41.573  1.00 80.44           C  
ATOM   4752  O   TYR   625     -13.361   7.831 -41.762  1.00 77.91           O  
ATOM   4753  CG  TYR   625     -12.801   3.412 -41.182  1.00 81.10           C  
ATOM   4754  CD1 TYR   625     -11.766   2.725 -40.553  1.00 79.56           C  
ATOM   4755  CD2 TYR   625     -13.983   2.727 -41.442  1.00 79.96           C  
ATOM   4756  CE1 TYR   625     -11.904   1.388 -40.193  1.00 79.41           C  
ATOM   4757  CE2 TYR   625     -14.133   1.390 -41.087  1.00 79.61           C  
ATOM   4758  OH  TYR   625     -13.232  -0.592 -40.109  1.00 77.01           O  
ATOM   4759  CZ  TYR   625     -13.089   0.731 -40.463  1.00 76.05           C  
ATOM   4760  N   THR   626     -11.699   7.851 -40.293  1.00 81.78           N  
ATOM   4761  CA  THR   626     -11.286   9.166 -40.768  1.00 81.30           C  
ATOM   4762  C   THR   626     -10.119   9.047 -41.744  1.00 80.14           C  
ATOM   4763  CB  THR   626     -10.886  10.083 -39.596  1.00 78.95           C  
ATOM   4764  O   THR   626      -9.807   9.996 -42.466  1.00 76.58           O  
ATOM   4765  CG2 THR   626     -12.043  10.261 -38.618  1.00 70.15           C  
ATOM   4766  OG1 THR   626      -9.773   9.504 -38.903  1.00 73.09           O  
ATOM   4767  N   SER   627      -9.429   7.977 -41.723  1.00 76.96           N  
ATOM   4768  CA  SER   627      -8.387   7.611 -42.678  1.00 77.12           C  
ATOM   4769  C   SER   627      -8.522   6.155 -43.111  1.00 77.50           C  
ATOM   4770  CB  SER   627      -7.001   7.847 -42.076  1.00 74.88           C  
ATOM   4771  O   SER   627      -9.089   5.336 -42.386  1.00 75.80           O  
ATOM   4772  OG  SER   627      -6.828   7.080 -40.897  1.00 69.61           O  
ATOM   4773  N   THR   628      -8.132   5.792 -44.324  1.00 74.24           N  
ATOM   4774  CA  THR   628      -8.245   4.439 -44.858  1.00 74.67           C  
ATOM   4775  C   THR   628      -7.104   3.561 -44.352  1.00 75.50           C  
ATOM   4776  CB  THR   628      -8.249   4.445 -46.398  1.00 71.18           C  
ATOM   4777  O   THR   628      -5.936   3.819 -44.651  1.00 73.71           O  
ATOM   4778  CG2 THR   628      -8.481   3.043 -46.952  1.00 64.77           C  
ATOM   4779  OG1 THR   628      -9.292   5.309 -46.864  1.00 69.88           O  
ATOM   4780  N   PRO   629      -7.408   2.562 -43.589  1.00 76.93           N  
ATOM   4781  CA  PRO   629      -6.355   1.620 -43.200  1.00 77.63           C  
ATOM   4782  C   PRO   629      -5.819   0.814 -44.381  1.00 78.03           C  
ATOM   4783  CB  PRO   629      -7.053   0.708 -42.188  1.00 75.83           C  
ATOM   4784  O   PRO   629      -6.489   0.703 -45.411  1.00 76.88           O  
ATOM   4785  CG  PRO   629      -8.512   0.875 -42.467  1.00 75.60           C  
ATOM   4786  CD  PRO   629      -8.710   2.160 -43.220  1.00 74.83           C  
ATOM   4787  N   SER   630      -4.573   0.306 -44.221  1.00 77.11           N  
ATOM   4788  CA  SER   630      -3.975  -0.482 -45.294  1.00 77.68           C  
ATOM   4789  C   SER   630      -4.790  -1.739 -45.577  1.00 77.02           C  
ATOM   4790  CB  SER   630      -2.537  -0.866 -44.940  1.00 74.83           C  
ATOM   4791  O   SER   630      -4.892  -2.173 -46.727  1.00 75.18           O  
ATOM   4792  OG  SER   630      -2.496  -1.597 -43.727  1.00 68.50           O  
ATOM   4793  N   SER   631      -5.315  -2.320 -44.592  1.00 77.82           N  
ATOM   4794  CA  SER   631      -6.230  -3.448 -44.731  1.00 78.38           C  
ATOM   4795  C   SER   631      -7.339  -3.392 -43.685  1.00 78.42           C  
ATOM   4796  CB  SER   631      -5.473  -4.772 -44.612  1.00 75.86           C  
ATOM   4797  O   SER   631      -7.146  -2.848 -42.596  1.00 77.16           O  
ATOM   4798  OG  SER   631      -4.984  -4.955 -43.295  1.00 70.56           O  
ATOM   4799  N   ARG   632      -8.453  -3.898 -44.087  1.00 77.19           N  
ATOM   4800  CA  ARG   632      -9.611  -3.892 -43.199  1.00 76.88           C  
ATOM   4801  C   ARG   632     -10.413  -5.182 -43.337  1.00 76.34           C  
ATOM   4802  CB  ARG   632     -10.505  -2.685 -43.490  1.00 74.05           C  
ATOM   4803  O   ARG   632     -10.674  -5.641 -44.451  1.00 73.61           O  
ATOM   4804  CG  ARG   632     -11.659  -2.524 -42.513  1.00 69.41           C  
ATOM   4805  CD  ARG   632     -12.466  -1.265 -42.797  1.00 67.16           C  
ATOM   4806  NE  ARG   632     -13.195  -1.364 -44.058  1.00 61.72           N  
ATOM   4807  NH1 ARG   632     -13.570   0.907 -44.259  1.00 52.92           N  
ATOM   4808  NH2 ARG   632     -14.349  -0.535 -45.863  1.00 47.83           N  
ATOM   4809  CZ  ARG   632     -13.703  -0.330 -44.724  1.00 61.76           C  
ATOM   4810  N   TYR   633     -10.802  -5.626 -42.258  1.00 78.55           N  
ATOM   4811  CA  TYR   633     -11.649  -6.811 -42.199  1.00 79.14           C  
ATOM   4812  C   TYR   633     -12.802  -6.610 -41.223  1.00 79.34           C  
ATOM   4813  CB  TYR   633     -10.829  -8.039 -41.791  1.00 77.08           C  
ATOM   4814  O   TYR   633     -12.582  -6.341 -40.040  1.00 78.55           O  
ATOM   4815  CG  TYR   633     -11.622  -9.323 -41.781  1.00 72.96           C  
ATOM   4816  CD1 TYR   633     -12.022  -9.927 -42.971  1.00 70.10           C  
ATOM   4817  CD2 TYR   633     -11.974  -9.935 -40.583  1.00 70.61           C  
ATOM   4818  CE1 TYR   633     -12.755 -11.109 -42.967  1.00 68.57           C  
ATOM   4819  CE2 TYR   633     -12.706 -11.117 -40.566  1.00 68.97           C  
ATOM   4820  OH  TYR   633     -13.816 -12.867 -41.751  1.00 59.70           O  
ATOM   4821  CZ  TYR   633     -13.091 -11.696 -41.762  1.00 65.78           C  
ATOM   4822  N   GLU   634     -14.016  -6.687 -41.680  1.00 78.55           N  
ATOM   4823  CA  GLU   634     -15.233  -6.543 -40.886  1.00 78.10           C  
ATOM   4824  C   GLU   634     -16.173  -7.726 -41.098  1.00 77.42           C  
ATOM   4825  CB  GLU   634     -15.949  -5.235 -41.231  1.00 76.21           C  
ATOM   4826  O   GLU   634     -16.581  -8.007 -42.227  1.00 74.33           O  
ATOM   4827  CG  GLU   634     -15.110  -3.990 -40.980  1.00 73.27           C  
ATOM   4828  CD  GLU   634     -15.779  -2.709 -41.452  1.00 71.67           C  
ATOM   4829  OE1 GLU   634     -17.009  -2.718 -41.687  1.00 69.40           O  
ATOM   4830  OE2 GLU   634     -15.068  -1.689 -41.590  1.00 68.09           O  
ATOM   4831  N   GLU   635     -16.512  -8.336 -40.007  1.00 74.25           N  
ATOM   4832  CA  GLU   635     -17.345  -9.523 -40.173  1.00 74.52           C  
ATOM   4833  C   GLU   635     -18.266  -9.723 -38.972  1.00 75.01           C  
ATOM   4834  CB  GLU   635     -16.475 -10.765 -40.381  1.00 72.22           C  
ATOM   4835  O   GLU   635     -17.868  -9.480 -37.831  1.00 73.67           O  
ATOM   4836  CG  GLU   635     -17.267 -12.024 -40.703  1.00 67.58           C  
ATOM   4837  CD  GLU   635     -16.387 -13.233 -40.977  1.00 65.64           C  
ATOM   4838  OE1 GLU   635     -15.144 -13.090 -40.985  1.00 63.00           O  
ATOM   4839  OE2 GLU   635     -16.946 -14.333 -41.187  1.00 60.07           O  
ATOM   4840  N   GLY   636     -19.538 -10.183 -39.339  1.00 74.88           N  
ATOM   4841  CA  GLY   636     -20.423 -10.645 -38.282  1.00 75.08           C  
ATOM   4842  C   GLY   636     -20.907  -9.527 -37.378  1.00 75.56           C  
ATOM   4843  O   GLY   636     -21.347  -9.778 -36.254  1.00 74.30           O  
ATOM   4844  N   ASN   637     -20.746  -8.236 -37.743  1.00 78.37           N  
ATOM   4845  CA  ASN   637     -21.163  -7.110 -36.913  1.00 78.16           C  
ATOM   4846  C   ASN   637     -22.651  -6.814 -37.075  1.00 77.50           C  
ATOM   4847  CB  ASN   637     -20.334  -5.866 -37.240  1.00 76.81           C  
ATOM   4848  O   ASN   637     -23.208  -6.990 -38.160  1.00 75.16           O  
ATOM   4849  CG  ASN   637     -18.849  -6.081 -37.026  1.00 77.27           C  
ATOM   4850  ND2 ASN   637     -18.069  -5.933 -38.091  1.00 78.84           N  
ATOM   4851  OD1 ASN   637     -18.406  -6.377 -35.914  1.00 78.63           O  
ATOM   4852  N   GLN   638     -23.247  -6.505 -36.008  1.00 76.01           N  
ATOM   4853  CA  GLN   638     -24.641  -6.076 -35.971  1.00 75.85           C  
ATOM   4854  C   GLN   638     -24.772  -4.679 -35.372  1.00 75.59           C  
ATOM   4855  CB  GLN   638     -25.488  -7.070 -35.175  1.00 73.80           C  
ATOM   4856  O   GLN   638     -24.463  -4.470 -34.197  1.00 73.08           O  
ATOM   4857  CG  GLN   638     -25.581  -8.449 -35.814  1.00 68.70           C  
ATOM   4858  CD  GLN   638     -26.436  -9.412 -35.011  1.00 66.26           C  
ATOM   4859  NE2 GLN   638     -26.683 -10.593 -35.569  1.00 57.26           N  
ATOM   4860  OE1 GLN   638     -26.869  -9.098 -33.898  1.00 62.65           O  
ATOM   4861  N   PHE   639     -25.163  -3.763 -36.206  1.00 73.04           N  
ATOM   4862  CA  PHE   639     -25.418  -2.399 -35.758  1.00 72.36           C  
ATOM   4863  C   PHE   639     -26.909  -2.084 -35.805  1.00 71.75           C  
ATOM   4864  CB  PHE   639     -24.642  -1.395 -36.617  1.00 69.83           C  
ATOM   4865  O   PHE   639     -27.495  -1.991 -36.886  1.00 67.58           O  
ATOM   4866  CG  PHE   639     -23.158  -1.639 -36.642  1.00 66.92           C  
ATOM   4867  CD1 PHE   639     -22.366  -1.304 -35.551  1.00 65.84           C  
ATOM   4868  CD2 PHE   639     -22.553  -2.202 -37.759  1.00 66.65           C  
ATOM   4869  CE1 PHE   639     -20.991  -1.528 -35.571  1.00 64.72           C  
ATOM   4870  CE2 PHE   639     -21.180  -2.429 -37.786  1.00 63.98           C  
ATOM   4871  CZ  PHE   639     -20.401  -2.090 -36.692  1.00 63.22           C  
ATOM   4872  N   TYR   640     -27.544  -2.183 -34.725  1.00 64.79           N  
ATOM   4873  CA  TYR   640     -28.994  -2.031 -34.678  1.00 65.02           C  
ATOM   4874  C   TYR   640     -29.383  -0.569 -34.500  1.00 63.53           C  
ATOM   4875  CB  TYR   640     -29.586  -2.872 -33.543  1.00 61.34           C  
ATOM   4876  O   TYR   640     -28.657   0.201 -33.867  1.00 59.88           O  
ATOM   4877  CG  TYR   640     -28.792  -4.118 -33.232  1.00 58.30           C  
ATOM   4878  CD1 TYR   640     -29.068  -5.322 -33.876  1.00 54.49           C  
ATOM   4879  CD2 TYR   640     -27.766  -4.093 -32.294  1.00 55.22           C  
ATOM   4880  CE1 TYR   640     -28.340  -6.473 -33.592  1.00 48.42           C  
ATOM   4881  CE2 TYR   640     -27.032  -5.238 -32.001  1.00 51.27           C  
ATOM   4882  OH  TYR   640     -26.602  -7.557 -32.369  1.00 36.22           O  
ATOM   4883  CZ  TYR   640     -27.326  -6.421 -32.655  1.00 50.06           C  
ATOM   4884  N   ASN   641     -30.445   0.003 -35.177  1.00 59.37           N  
ATOM   4885  CA  ASN   641     -31.071   1.321 -35.213  1.00 59.09           C  
ATOM   4886  C   ASN   641     -30.226   2.322 -35.996  1.00 59.03           C  
ATOM   4887  CB  ASN   641     -31.325   1.835 -33.795  1.00 54.40           C  
ATOM   4888  O   ASN   641     -30.425   3.532 -35.881  1.00 55.76           O  
ATOM   4889  CG  ASN   641     -32.472   1.117 -33.110  1.00 51.20           C  
ATOM   4890  ND2 ASN   641     -32.545   1.240 -31.790  1.00 45.96           N  
ATOM   4891  OD1 ASN   641     -33.286   0.458 -33.763  1.00 51.06           O  
ATOM   4892  N   SER   642     -29.199   1.905 -36.835  1.00 54.89           N  
ATOM   4893  CA  SER   642     -28.387   2.807 -37.645  1.00 54.03           C  
ATOM   4894  C   SER   642     -29.012   3.031 -39.018  1.00 55.99           C  
ATOM   4895  CB  SER   642     -26.970   2.255 -37.804  1.00 49.80           C  
ATOM   4896  O   SER   642     -29.595   2.112 -39.597  1.00 53.77           O  
ATOM   4897  OG  SER   642     -26.814   1.623 -39.063  1.00 47.42           O  
ATOM   4898  N   ALA   643     -29.119   4.335 -39.448  1.00 48.87           N  
ATOM   4899  CA  ALA   643     -29.438   4.695 -40.827  1.00 47.23           C  
ATOM   4900  C   ALA   643     -28.419   4.104 -41.797  1.00 48.79           C  
ATOM   4901  CB  ALA   643     -29.498   6.212 -40.982  1.00 44.70           C  
ATOM   4902  O   ALA   643     -28.753   3.784 -42.940  1.00 46.92           O  
ATOM   4903  N   GLN   644     -27.187   3.864 -41.533  1.00 46.77           N  
ATOM   4904  CA  GLN   644     -26.091   3.293 -42.308  1.00 47.77           C  
ATOM   4905  C   GLN   644     -25.276   2.313 -41.469  1.00 47.16           C  
ATOM   4906  CB  GLN   644     -25.184   4.398 -42.853  1.00 43.41           C  
ATOM   4907  O   GLN   644     -24.289   2.699 -40.839  1.00 45.37           O  
ATOM   4908  CG  GLN   644     -25.803   5.194 -43.994  1.00 41.22           C  
ATOM   4909  CD  GLN   644     -24.877   5.321 -45.190  1.00 45.60           C  
ATOM   4910  NE2 GLN   644     -25.436   5.700 -46.334  1.00 35.68           N  
ATOM   4911  OE1 GLN   644     -23.670   5.081 -45.086  1.00 48.31           O  
ATOM   4912  N   PRO   645     -25.738   1.104 -41.185  1.00 48.27           N  
ATOM   4913  CA  PRO   645     -25.008   0.202 -40.291  1.00 46.34           C  
ATOM   4914  C   PRO   645     -23.593  -0.098 -40.783  1.00 48.17           C  
ATOM   4915  CB  PRO   645     -25.866  -1.065 -40.291  1.00 43.03           C  
ATOM   4916  O   PRO   645     -22.673  -0.246 -39.974  1.00 45.93           O  
ATOM   4917  CG  PRO   645     -26.948  -0.794 -41.285  1.00 39.27           C  
ATOM   4918  CD  PRO   645     -26.813   0.624 -41.762  1.00 40.63           C  
ATOM   4919  N   GLN   646     -23.242   0.048 -42.016  1.00 47.24           N  
ATOM   4920  CA  GLN   646     -21.966  -0.331 -42.616  1.00 47.64           C  
ATOM   4921  C   GLN   646     -21.565   0.645 -43.719  1.00 47.68           C  
ATOM   4922  CB  GLN   646     -22.036  -1.753 -43.172  1.00 44.15           C  
ATOM   4923  O   GLN   646     -22.362   0.942 -44.612  1.00 46.04           O  
ATOM   4924  CG  GLN   646     -22.030  -2.835 -42.100  1.00 42.21           C  
ATOM   4925  CD  GLN   646     -22.106  -4.235 -42.678  1.00 45.92           C  
ATOM   4926  NE2 GLN   646     -21.914  -5.239 -41.829  1.00 36.70           N  
ATOM   4927  OE1 GLN   646     -22.338  -4.414 -43.878  1.00 48.15           O  
ATOM   4928  N   GLN   647     -20.713   1.690 -43.423  1.00 41.76           N  
ATOM   4929  CA  GLN   647     -20.289   2.749 -44.332  1.00 42.15           C  
ATOM   4930  C   GLN   647     -19.768   2.171 -45.645  1.00 42.03           C  
ATOM   4931  CB  GLN   647     -19.215   3.620 -43.679  1.00 37.78           C  
ATOM   4932  O   GLN   647     -19.893   2.798 -46.699  1.00 39.85           O  
ATOM   4933  CG  GLN   647     -19.439   5.115 -43.863  1.00 35.69           C  
ATOM   4934  CD  GLN   647     -18.345   5.955 -43.231  1.00 40.27           C  
ATOM   4935  NE2 GLN   647     -18.444   7.271 -43.386  1.00 32.64           N  
ATOM   4936  OE1 GLN   647     -17.419   5.426 -42.608  1.00 39.44           O  
ATOM   4937  N   PHE   648     -19.450   1.009 -45.767  1.00 39.29           N  
ATOM   4938  CA  PHE   648     -18.824   0.532 -46.994  1.00 40.61           C
[truncated: 24,980 more chars]
