# Supplementary material for: The transformative power of transformers in protein structure prediction
Source: Proc Natl Acad Sci U S A. 2023 Jul 31;120(32):e2303499120. doi: 10.1073/pnas.2303499120 (PMC10410766; doi:10.1073/pnas.2303499120)
Supplement: Supplementary file 2 — Dataset S01 (GZ) [file pnas.2303499120.sd01.gz › SI_Data/predicted_structures/ESMFold/T1146.pdb]

PARENT N/A
ATOM      1  N   MET     1      15.120 -73.440  25.547  1.00 87.00           N  
ATOM      2  CA  MET     1      13.805 -72.850  25.313  1.00 89.12           C  
ATOM      3  C   MET     1      13.744 -72.183  23.943  1.00 87.99           C  
ATOM      4  CB  MET     1      13.469 -71.833  26.405  1.00 82.30           C  
ATOM      5  O   MET     1      14.421 -71.182  23.704  1.00 79.65           O  
ATOM      6  CG  MET     1      12.780 -72.439  27.616  1.00 73.33           C  
ATOM      7  SD  MET     1      12.787 -71.314  29.066  1.00 69.17           S  
ATOM      8  CE  MET     1      11.152 -70.548  28.884  1.00 75.26           C  
ATOM      9  N   ARG     2      13.322 -72.836  22.852  1.00 93.69           N  
ATOM     10  CA  ARG     2      13.253 -72.504  21.433  1.00 93.22           C  
ATOM     11  C   ARG     2      12.080 -71.572  21.146  1.00 92.54           C  
ATOM     12  CB  ARG     2      13.133 -73.774  20.588  1.00 91.88           C  
ATOM     13  O   ARG     2      10.921 -71.985  21.218  1.00 87.96           O  
ATOM     14  CG  ARG     2      14.427 -74.564  20.476  1.00 87.78           C  
ATOM     15  CD  ARG     2      14.254 -75.811  19.620  1.00 84.97           C  
ATOM     16  NE  ARG     2      15.536 -76.443  19.323  1.00 88.41           N  
ATOM     17  NH1 ARG     2      14.622 -78.249  18.209  1.00 76.47           N  
ATOM     18  NH2 ARG     2      16.896 -78.072  18.445  1.00 73.53           N  
ATOM     19  CZ  ARG     2      15.682 -77.587  18.660  1.00 84.41           C  
ATOM     20  N   PHE     3      12.253 -70.305  20.998  1.00 91.52           N  
ATOM     21  CA  PHE     3      11.330 -69.283  20.518  1.00 91.72           C  
ATOM     22  C   PHE     3      11.229 -69.315  18.998  1.00 90.92           C  
ATOM     23  CB  PHE     3      11.776 -67.893  20.984  1.00 89.19           C  
ATOM     24  O   PHE     3      12.217 -69.079  18.299  1.00 86.07           O  
ATOM     25  CG  PHE     3      11.086 -67.423  22.237  1.00 85.05           C  
ATOM     26  CD1 PHE     3       9.882 -66.734  22.166  1.00 80.83           C  
ATOM     27  CD2 PHE     3      11.642 -67.671  23.485  1.00 81.60           C  
ATOM     28  CE1 PHE     3       9.241 -66.297  23.324  1.00 83.54           C  
ATOM     29  CE2 PHE     3      11.008 -67.239  24.646  1.00 82.40           C  
ATOM     30  CZ  PHE     3       9.808 -66.551  24.563  1.00 83.21           C  
ATOM     31  N   LEU     4      10.153 -69.927  18.408  1.00 93.54           N  
ATOM     32  CA  LEU     4       9.722 -69.888  17.015  1.00 93.37           C  
ATOM     33  C   LEU     4       9.231 -68.495  16.637  1.00 92.65           C  
ATOM     34  CB  LEU     4       8.616 -70.917  16.767  1.00 91.76           C  
ATOM     35  O   LEU     4       8.191 -68.046  17.123  1.00 88.26           O  
ATOM     36  CG  LEU     4       9.073 -72.322  16.369  1.00 87.64           C  
ATOM     37  CD1 LEU     4       8.337 -73.372  17.195  1.00 82.70           C  
ATOM     38  CD2 LEU     4       8.852 -72.554  14.879  1.00 82.70           C  
ATOM     39  N   TRP     5       9.886 -67.680  15.774  1.00 89.73           N  
ATOM     40  CA  TRP     5       9.619 -66.432  15.066  1.00 91.43           C  
ATOM     41  C   TRP     5       8.728 -66.674  13.852  1.00 88.78           C  
ATOM     42  CB  TRP     5      10.929 -65.770  14.629  1.00 86.24           C  
ATOM     43  O   TRP     5       9.139 -67.333  12.894  1.00 82.03           O  
ATOM     44  CG  TRP     5      11.547 -64.893  15.676  1.00 75.10           C  
ATOM     45  CD1 TRP     5      11.850 -65.235  16.965  1.00 70.51           C  
ATOM     46  CD2 TRP     5      11.934 -63.524  15.523  1.00 73.61           C  
ATOM     47  CE2 TRP     5      12.465 -63.099  16.761  1.00 74.73           C  
ATOM     48  CE3 TRP     5      11.883 -62.614  14.458  1.00 71.78           C  
ATOM     49  NE1 TRP     5      12.402 -64.160  17.623  1.00 74.15           N  
ATOM     50  CH2 TRP     5      12.881 -60.932  15.905  1.00 73.25           C  
ATOM     51  CZ2 TRP     5      12.942 -61.801  16.963  1.00 73.31           C  
ATOM     52  CZ3 TRP     5      12.359 -61.324  14.661  1.00 73.41           C  
ATOM     53  N   SER     6       7.424 -66.388  13.846  1.00 90.86           N  
ATOM     54  CA  SER     6       6.538 -66.326  12.688  1.00 91.87           C  
ATOM     55  C   SER     6       6.756 -65.043  11.893  1.00 91.16           C  
ATOM     56  CB  SER     6       5.076 -66.422  13.126  1.00 89.11           C  
ATOM     57  O   SER     6       6.541 -63.944  12.407  1.00 86.84           O  
ATOM     58  OG  SER     6       4.979 -66.528  14.536  1.00 80.47           O  
ATOM     59  N   ALA     7       7.271 -65.135  10.693  1.00 88.80           N  
ATOM     60  CA  ALA     7       7.391 -64.084   9.686  1.00 90.23           C  
ATOM     61  C   ALA     7       6.031 -63.745   9.083  1.00 89.14           C  
ATOM     62  CB  ALA     7       8.366 -64.507   8.590  1.00 87.26           C  
ATOM     63  O   ALA     7       5.458 -64.544   8.339  1.00 84.34           O  
ATOM     64  N   THR     8       5.301 -62.768   9.415  1.00 87.92           N  
ATOM     65  CA  THR     8       4.134 -62.194   8.757  1.00 90.57           C  
ATOM     66  C   THR     8       4.545 -61.403   7.518  1.00 89.52           C  
ATOM     67  CB  THR     8       3.346 -61.280   9.714  1.00 87.30           C  
ATOM     68  O   THR     8       5.218 -60.376   7.626  1.00 84.55           O  
ATOM     69  CG2 THR     8       1.906 -61.101   9.244  1.00 75.39           C  
ATOM     70  OG1 THR     8       3.341 -61.860  11.024  1.00 86.06           O  
ATOM     71  N   MET     9       4.352 -61.986   6.360  1.00 89.60           N  
ATOM     72  CA  MET     9       4.479 -61.294   5.080  1.00 90.94           C  
ATOM     73  C   MET     9       3.453 -60.172   4.965  1.00 89.98           C  
ATOM     74  CB  MET     9       4.313 -62.276   3.919  1.00 87.53           C  
ATOM     75  O   MET     9       2.255 -60.431   4.837  1.00 84.12           O  
ATOM     76  CG  MET     9       5.555 -63.104   3.634  1.00 82.02           C  
ATOM     77  SD  MET     9       5.914 -63.238   1.839  1.00 86.47           S  
ATOM     78  CE  MET     9       7.084 -64.625   1.849  1.00 83.33           C  
ATOM     79  N   LEU    10       3.735 -58.917   5.076  1.00 87.57           N  
ATOM     80  CA  LEU    10       2.947 -57.730   4.765  1.00 90.15           C  
ATOM     81  C   LEU    10       2.907 -57.482   3.261  1.00 90.05           C  
ATOM     82  CB  LEU    10       3.519 -56.504   5.481  1.00 87.06           C  
ATOM     83  O   LEU    10       3.919 -57.110   2.662  1.00 86.54           O  
ATOM     84  CG  LEU    10       2.517 -55.633   6.241  1.00 83.94           C  
ATOM     85  CD1 LEU    10       2.344 -56.145   7.667  1.00 80.78           C  
ATOM     86  CD2 LEU    10       2.967 -54.176   6.241  1.00 81.94           C  
ATOM     87  N   SER    11       1.863 -57.959   2.558  1.00 88.73           N  
ATOM     88  CA  SER    11       1.578 -57.546   1.188  1.00 90.95           C  
ATOM     89  C   SER    11       1.494 -56.028   1.074  1.00 89.45           C  
ATOM     90  CB  SER    11       0.273 -58.175   0.698  1.00 87.20           C  
ATOM     91  O   SER    11       0.553 -55.413   1.581  1.00 83.66           O  
ATOM     92  OG  SER    11      -0.842 -57.593   1.352  1.00 75.52           O  
ATOM     93  N   VAL    12       2.466 -55.424   0.497  1.00 82.96           N  
ATOM     94  CA  VAL    12       2.444 -54.018   0.104  1.00 87.00           C  
ATOM     95  C   VAL    12       1.590 -53.846  -1.150  1.00 86.34           C  
ATOM     96  CB  VAL    12       3.870 -53.476  -0.143  1.00 83.15           C  
ATOM     97  O   VAL    12       2.046 -54.122  -2.262  1.00 82.16           O  
ATOM     98  CG1 VAL    12       3.824 -52.004  -0.550  1.00 77.69           C  
ATOM     99  CG2 VAL    12       4.735 -53.663   1.102  1.00 72.34           C  
ATOM    100  N   SER    13       0.301 -53.710  -1.128  1.00 84.79           N  
ATOM    101  CA  SER    13      -0.535 -53.225  -2.221  1.00 89.34           C  
ATOM    102  C   SER    13      -0.018 -51.897  -2.764  1.00 87.56           C  
ATOM    103  CB  SER    13      -1.984 -53.066  -1.758  1.00 84.67           C  
ATOM    104  O   SER    13      -0.120 -50.865  -2.097  1.00 82.46           O  
ATOM    105  OG  SER    13      -2.698 -54.280  -1.915  1.00 72.57           O  
ATOM    106  N   LEU    14       0.682 -52.030  -3.917  1.00 85.91           N  
ATOM    107  CA  LEU    14       1.048 -50.826  -4.655  1.00 88.82           C  
ATOM    108  C   LEU    14      -0.189 -50.141  -5.225  1.00 88.12           C  
ATOM    109  CB  LEU    14       2.024 -51.166  -5.784  1.00 86.07           C  
ATOM    110  O   LEU    14      -0.594 -50.422  -6.355  1.00 83.36           O  
ATOM    111  CG  LEU    14       3.214 -50.221  -5.959  1.00 84.01           C  
ATOM    112  CD1 LEU    14       4.345 -50.613  -5.014  1.00 81.08           C  
ATOM    113  CD2 LEU    14       3.694 -50.228  -7.407  1.00 82.94           C  
ATOM    114  N   MET    15      -0.943 -49.373  -4.532  1.00 85.37           N  
ATOM    115  CA  MET    15      -1.913 -48.429  -5.081  1.00 89.99           C  
ATOM    116  C   MET    15      -1.235 -47.438  -6.021  1.00 88.63           C  
ATOM    117  CB  MET    15      -2.629 -47.678  -3.958  1.00 84.87           C  
ATOM    118  O   MET    15      -0.545 -46.521  -5.571  1.00 83.52           O  
ATOM    119  CG  MET    15      -3.727 -48.486  -3.284  1.00 78.86           C  
ATOM    120  SD  MET    15      -4.761 -47.467  -2.161  1.00 86.26           S  
ATOM    121  CE  MET    15      -5.946 -48.718  -1.593  1.00 80.86           C  
ATOM    122  N   LEU    16      -1.322 -47.777  -7.355  1.00 89.22           N  
ATOM    123  CA  LEU    16      -0.991 -46.762  -8.348  1.00 90.43           C  
ATOM    124  C   LEU    16      -1.905 -45.549  -8.212  1.00 88.12           C  
ATOM    125  CB  LEU    16      -1.098 -47.340  -9.762  1.00 87.89           C  
ATOM    126  O   LEU    16      -2.995 -45.520  -8.788  1.00 81.44           O  
ATOM    127  CG  LEU    16       0.056 -48.233 -10.218  1.00 86.47           C  
ATOM    128  CD1 LEU    16      -0.391 -49.131 -11.367  1.00 82.81           C  
ATOM    129  CD2 LEU    16       1.257 -47.387 -10.630  1.00 84.25           C  
ATOM    130  N   PHE    17      -1.555 -44.527  -7.463  1.00 81.22           N  
ATOM    131  CA  PHE    17      -2.139 -43.194  -7.554  1.00 87.33           C  
ATOM    132  C   PHE    17      -1.865 -42.575  -8.919  1.00 84.63           C  
ATOM    133  CB  PHE    17      -1.589 -42.289  -6.446  1.00 80.30           C  
ATOM    134  O   PHE    17      -0.746 -42.135  -9.193  1.00 79.02           O  
ATOM    135  CG  PHE    17      -2.219 -42.526  -5.100  1.00 74.32           C  
ATOM    136  CD1 PHE    17      -3.428 -41.928  -4.768  1.00 71.37           C  
ATOM    137  CD2 PHE    17      -1.601 -43.348  -4.167  1.00 75.69           C  
ATOM    138  CE1 PHE    17      -4.013 -42.145  -3.523  1.00 77.83           C  
ATOM    139  CE2 PHE    17      -2.180 -43.570  -2.920  1.00 79.98           C  
ATOM    140  CZ  PHE    17      -3.385 -42.967  -2.600  1.00 76.58           C  
ATOM    141  N   ALA    18      -2.844 -42.735  -9.881  1.00 81.56           N  
ATOM    142  CA  ALA    18      -2.799 -41.823 -11.020  1.00 86.72           C  
ATOM    143  C   ALA    18      -2.573 -40.385 -10.563  1.00 83.49           C  
ATOM    144  CB  ALA    18      -4.088 -41.923 -11.833  1.00 81.90           C  
ATOM    145  O   ALA    18      -3.231 -39.911  -9.634  1.00 79.34           O  
ATOM    146  N   PRO    19      -1.657 -39.700 -11.108  1.00 75.49           N  
ATOM    147  CA  PRO    19      -1.633 -38.283 -10.739  1.00 80.28           C  
ATOM    148  C   PRO    19      -2.957 -37.577 -11.023  1.00 78.03           C  
ATOM    149  CB  PRO    19      -0.511 -37.711 -11.609  1.00 74.78           C  
ATOM    150  O   PRO    19      -3.388 -37.507 -12.177  1.00 74.21           O  
ATOM    151  CG  PRO    19      -0.480 -38.588 -12.818  1.00 74.05           C  
ATOM    152  CD  PRO    19      -0.955 -39.958 -12.426  1.00 72.56           C  
ATOM    153  N   ALA    20      -3.748 -37.237 -10.039  1.00 75.26           N  
ATOM    154  CA  ALA    20      -4.790 -36.247 -10.299  1.00 79.63           C  
ATOM    155  C   ALA    20      -4.244 -35.079 -11.116  1.00 77.70           C  
ATOM    156  CB  ALA    20      -5.384 -35.742  -8.987  1.00 72.90           C  
ATOM    157  O   ALA    20      -3.374 -34.340 -10.650  1.00 73.92           O  
ATOM    158  N   ILE    21      -4.543 -35.131 -12.414  1.00 75.25           N  
ATOM    159  CA  ILE    21      -4.351 -33.887 -13.151  1.00 78.17           C  
ATOM    160  C   ILE    21      -5.150 -32.766 -12.488  1.00 74.40           C  
ATOM    161  CB  ILE    21      -4.767 -34.037 -14.632  1.00 70.03           C  
ATOM    162  O   ILE    21      -6.327 -32.569 -12.797  1.00 66.82           O  
ATOM    163  CG1 ILE    21      -3.990 -35.183 -15.290  1.00 63.37           C  
ATOM    164  CG2 ILE    21      -4.551 -32.724 -15.389  1.00 54.79           C  
ATOM    165  CD1 ILE    21      -4.423 -35.484 -16.719  1.00 62.35           C  
ATOM    166  N   PHE    22      -4.566 -32.096 -11.579  1.00 71.11           N  
ATOM    167  CA  PHE    22      -5.133 -30.826 -11.143  1.00 75.32           C  
ATOM    168  C   PHE    22      -5.127 -29.812 -12.281  1.00 74.19           C  
ATOM    169  CB  PHE    22      -4.358 -30.272  -9.943  1.00 67.92           C  
ATOM    170  O   PHE    22      -4.073 -29.284 -12.643  1.00 71.18           O  
ATOM    171  CG  PHE    22      -4.524 -31.084  -8.687  1.00 64.71           C  
ATOM    172  CD1 PHE    22      -5.654 -30.938  -7.892  1.00 62.59           C  
ATOM    173  CD2 PHE    22      -3.548 -31.994  -8.301  1.00 65.67           C  
ATOM    174  CE1 PHE    22      -5.810 -31.688  -6.729  1.00 62.48           C  
ATOM    175  CE2 PHE    22      -3.697 -32.748  -7.140  1.00 61.76           C  
ATOM    176  CZ  PHE    22      -4.828 -32.592  -6.355  1.00 62.20           C  
ATOM    177  N   ALA    23      -6.182 -29.833 -13.140  1.00 76.92           N  
ATOM    178  CA  ALA    23      -6.361 -28.640 -13.964  1.00 79.67           C  
ATOM    179  C   ALA    23      -5.871 -27.392 -13.236  1.00 78.20           C  
ATOM    180  CB  ALA    23      -7.828 -28.481 -14.357  1.00 74.25           C  
ATOM    181  O   ALA    23      -6.273 -27.130 -12.099  1.00 74.28           O  
ATOM    182  N   THR    24      -4.896 -26.728 -13.837  1.00 79.49           N  
ATOM    183  CA  THR    24      -4.458 -25.460 -13.263  1.00 81.24           C  
ATOM    184  C   THR    24      -5.647 -24.531 -13.032  1.00 81.86           C  
ATOM    185  CB  THR    24      -3.427 -24.763 -14.170  1.00 75.94           C  
ATOM    186  O   THR    24      -6.221 -24.000 -13.986  1.00 78.79           O  
ATOM    187  CG2 THR    24      -2.114 -25.537 -14.206  1.00 63.37           C  
ATOM    188  OG1 THR    24      -3.953 -24.673 -15.500  1.00 67.46           O  
ATOM    189  N   GLN    25      -6.245 -24.615 -11.881  1.00 79.33           N  
ATOM    190  CA  GLN    25      -7.285 -23.652 -11.534  1.00 80.87           C  
ATOM    191  C   GLN    25      -6.889 -22.240 -11.955  1.00 81.03           C  
ATOM    192  CB  GLN    25      -7.574 -23.691 -10.033  1.00 77.24           C  
ATOM    193  O   GLN    25      -5.741 -21.830 -11.769  1.00 78.86           O  
ATOM    194  CG  GLN    25      -8.352 -24.922  -9.588  1.00 72.60           C  
ATOM    195  CD  GLN    25      -8.579 -24.963  -8.088  1.00 71.27           C  
ATOM    196  NE2 GLN    25      -9.509 -25.806  -7.652  1.00 66.84           N  
ATOM    197  OE1 GLN    25      -7.923 -24.244  -7.328  1.00 73.77           O  
ATOM    198  N   SER    26      -7.887 -21.555 -12.560  1.00 79.61           N  
ATOM    199  CA  SER    26      -7.597 -20.175 -12.936  1.00 79.91           C  
ATOM    200  C   SER    26      -7.285 -19.323 -11.710  1.00 81.02           C  
ATOM    201  CB  SER    26      -8.774 -19.569 -13.702  1.00 78.14           C  
ATOM    202  O   SER    26      -7.744 -19.622 -10.606  1.00 79.83           O  
ATOM    203  OG  SER    26      -9.831 -19.236 -12.819  1.00 76.78           O  
ATOM    204  N   HIS    27      -6.482 -18.241 -11.784  1.00 78.93           N  
ATOM    205  CA  HIS    27      -6.218 -17.302 -10.700  1.00 79.49           C  
ATOM    206  C   HIS    27      -7.516 -16.786 -10.088  1.00 80.53           C  
ATOM    207  CB  HIS    27      -5.372 -16.130 -11.201  1.00 77.93           C  
ATOM    208  O   HIS    27      -7.605 -16.605  -8.872  1.00 80.25           O  
ATOM    209  CG  HIS    27      -3.969 -16.510 -11.553  1.00 74.92           C  
ATOM    210  CD2 HIS    27      -3.274 -16.375 -12.707  1.00 72.70           C  
ATOM    211  ND1 HIS    27      -3.114 -17.112 -10.656  1.00 73.72           N  
ATOM    212  CE1 HIS    27      -1.950 -17.330 -11.245  1.00 70.79           C  
ATOM    213  NE2 HIS    27      -2.021 -16.892 -12.490  1.00 70.35           N  
ATOM    214  N   LYS    28      -8.486 -16.658 -10.897  1.00 79.72           N  
ATOM    215  CA  LYS    28      -9.823 -16.260 -10.467  1.00 80.40           C  
ATOM    216  C   LYS    28     -10.435 -17.303  -9.537  1.00 81.70           C  
ATOM    217  CB  LYS    28     -10.733 -16.038 -11.677  1.00 78.86           C  
ATOM    218  O   LYS    28     -10.877 -16.976  -8.434  1.00 81.79           O  
ATOM    219  CG  LYS    28     -12.133 -15.562 -11.320  1.00 76.70           C  
ATOM    220  CD  LYS    28     -12.946 -15.233 -12.566  1.00 75.88           C  
ATOM    221  CE  LYS    28     -14.332 -14.714 -12.208  1.00 70.64           C  
ATOM    222  NZ  LYS    28     -15.040 -14.158 -13.401  1.00 69.66           N  
ATOM    223  N   ASP    29     -10.437 -18.531  -9.945  1.00 82.86           N  
ATOM    224  CA  ASP    29     -10.992 -19.611  -9.135  1.00 83.70           C  
ATOM    225  C   ASP    29     -10.242 -19.747  -7.812  1.00 84.24           C  
ATOM    226  CB  ASP    29     -10.950 -20.934  -9.902  1.00 82.38           C  
ATOM    227  O   ASP    29     -10.858 -19.888  -6.754  1.00 83.82           O  
ATOM    228  CG  ASP    29     -11.726 -20.888 -11.207  1.00 81.02           C  
ATOM    229  OD1 ASP    29     -12.801 -20.253 -11.255  1.00 82.65           O  
ATOM    230  OD2 ASP    29     -11.259 -21.495 -12.195  1.00 81.52           O  
ATOM    231  N   GLN    30      -8.935 -19.649  -7.840  1.00 83.93           N  
ATOM    232  CA  GLN    30      -8.103 -19.676  -6.642  1.00 84.59           C  
ATOM    233  C   GLN    30      -8.441 -18.515  -5.711  1.00 85.25           C  
ATOM    234  CB  GLN    30      -6.620 -19.635  -7.016  1.00 82.87           C  
ATOM    235  O   GLN    30      -8.580 -18.703  -4.501  1.00 84.83           O  
ATOM    236  CG  GLN    30      -6.111 -20.920  -7.655  1.00 78.96           C  
ATOM    237  CD  GLN    30      -4.659 -20.826  -8.084  1.00 77.59           C  
ATOM    238  NE2 GLN    30      -4.270 -21.657  -9.045  1.00 75.29           N  
ATOM    239  OE1 GLN    30      -3.893 -20.014  -7.556  1.00 76.89           O  
ATOM    240  N   ALA    31      -8.699 -17.375  -6.215  1.00 86.07           N  
ATOM    241  CA  ALA    31      -9.048 -16.183  -5.446  1.00 86.91           C  
ATOM    242  C   ALA    31     -10.422 -16.330  -4.799  1.00 87.56           C  
ATOM    243  CB  ALA    31      -9.013 -14.945  -6.340  1.00 85.24           C  
ATOM    244  O   ALA    31     -10.594 -16.026  -3.616  1.00 87.11           O  
ATOM    245  N   TYR    32     -11.297 -16.842  -5.543  1.00 86.62           N  
ATOM    246  CA  TYR    32     -12.647 -17.102  -5.054  1.00 87.48           C  
ATOM    247  C   TYR    32     -12.630 -18.127  -3.926  1.00 88.52           C  
ATOM    248  CB  TYR    32     -13.546 -17.593  -6.192  1.00 83.89           C  
ATOM    249  O   TYR    32     -13.164 -17.876  -2.843  1.00 87.98           O  
ATOM    250  CG  TYR    32     -14.973 -17.848  -5.771  1.00 73.74           C  
ATOM    251  CD1 TYR    32     -15.857 -16.792  -5.559  1.00 66.60           C  
ATOM    252  CD2 TYR    32     -15.441 -19.144  -5.585  1.00 66.92           C  
ATOM    253  CE1 TYR    32     -17.172 -17.022  -5.169  1.00 63.05           C  
ATOM    254  CE2 TYR    32     -16.754 -19.386  -5.195  1.00 61.36           C  
ATOM    255  OH  TYR    32     -18.912 -18.554  -4.605  1.00 46.02           O  
ATOM    256  CZ  TYR    32     -17.611 -18.320  -4.990  1.00 63.95           C  
ATOM    257  N   LEU    33     -11.942 -19.254  -4.073  1.00 87.30           N  
ATOM    258  CA  LEU    33     -11.816 -20.281  -3.045  1.00 87.86           C  
ATOM    259  C   LEU    33     -11.140 -19.722  -1.798  1.00 88.47           C  
ATOM    260  CB  LEU    33     -11.023 -21.478  -3.577  1.00 86.27           C  
ATOM    261  O   LEU    33     -11.539 -20.038  -0.675  1.00 88.20           O  
ATOM    262  CG  LEU    33     -11.739 -22.368  -4.594  1.00 81.71           C  
ATOM    263  CD1 LEU    33     -10.765 -23.375  -5.195  1.00 78.06           C  
ATOM    264  CD2 LEU    33     -12.920 -23.080  -3.944  1.00 78.45           C  
ATOM    265  N   TYR    34     -10.188 -18.871  -1.988  1.00 89.86           N  
ATOM    266  CA  TYR    34      -9.509 -18.227  -0.869  1.00 90.28           C  
ATOM    267  C   TYR    34     -10.460 -17.313  -0.105  1.00 90.91           C  
ATOM    268  CB  TYR    34      -8.300 -17.427  -1.362  1.00 87.69           C  
ATOM    269  O   TYR    34     -10.505 -17.343   1.127  1.00 90.31           O  
ATOM    270  CG  TYR    34      -7.262 -17.176  -0.294  1.00 78.82           C  
ATOM    271  CD1 TYR    34      -7.518 -16.303   0.761  1.00 72.29           C  
ATOM    272  CD2 TYR    34      -6.025 -17.809  -0.339  1.00 72.24           C  
ATOM    273  CE1 TYR    34      -6.564 -16.066   1.745  1.00 71.24           C  
ATOM    274  CE2 TYR    34      -5.064 -17.580   0.640  1.00 68.52           C  
ATOM    275  OH  TYR    34      -4.395 -16.478   2.649  1.00 58.98           O  
ATOM    276  CZ  TYR    34      -5.342 -16.709   1.677  1.00 70.24           C  
ATOM    277  N   LEU    35     -11.327 -16.529  -0.726  1.00 90.91           N  
ATOM    278  CA  LEU    35     -12.319 -15.657  -0.107  1.00 91.24           C  
ATOM    279  C   LEU    35     -13.375 -16.474   0.630  1.00 91.12           C  
ATOM    280  CB  LEU    35     -12.986 -14.770  -1.162  1.00 89.86           C  
ATOM    281  O   LEU    35     -13.705 -16.176   1.780  1.00 90.45           O  
ATOM    282  CG  LEU    35     -12.164 -13.584  -1.668  1.00 86.26           C  
ATOM    283  CD1 LEU    35     -12.901 -12.874  -2.799  1.00 82.14           C  
ATOM    284  CD2 LEU    35     -11.862 -12.617  -0.529  1.00 82.15           C  
ATOM    285  N   GLN    36     -13.852 -17.567   0.028  1.00 89.54           N  
ATOM    286  CA  GLN    36     -14.792 -18.472   0.681  1.00 89.81           C  
ATOM    287  C   GLN    36     -14.213 -19.022   1.982  1.00 90.18           C  
ATOM    288  CB  GLN    36     -15.167 -19.623  -0.254  1.00 88.22           C  
ATOM    289  O   GLN    36     -14.908 -19.085   2.998  1.00 89.97           O  
ATOM    290  CG  GLN    36     -16.078 -19.211  -1.403  1.00 83.03           C  
ATOM    291  CD  GLN    36     -16.444 -20.372  -2.308  1.00 81.53           C  
ATOM    292  NE2 GLN    36     -17.575 -20.255  -2.995  1.00 80.44           N  
ATOM    293  OE1 GLN    36     -15.716 -21.366  -2.389  1.00 81.50           O  
ATOM    294  N   ASN    37     -12.911 -19.329   1.955  1.00 89.77           N  
ATOM    295  CA  ASN    37     -12.234 -19.809   3.155  1.00 89.79           C  
ATOM    296  C   ASN    37     -12.089 -18.703   4.197  1.00 90.57           C  
ATOM    297  CB  ASN    37     -10.863 -20.389   2.802  1.00 87.11           C  
ATOM    298  O   ASN    37     -12.365 -18.918   5.378  1.00 90.24           O  
ATOM    299  CG  ASN    37     -10.133 -20.938   4.012  1.00 77.77           C  
ATOM    300  ND2 ASN    37      -8.850 -20.615   4.127  1.00 74.26           N  
ATOM    301  OD1 ASN    37     -10.716 -21.647   4.836  1.00 74.57           O  
ATOM    302  N   ILE    38     -11.714 -17.483   3.824  1.00 91.16           N  
ATOM    303  CA  ILE    38     -11.603 -16.328   4.708  1.00 91.40           C  
ATOM    304  C   ILE    38     -12.966 -16.015   5.322  1.00 91.57           C  
ATOM    305  CB  ILE    38     -11.057 -15.093   3.958  1.00 90.69           C  
ATOM    306  O   ILE    38     -13.074 -15.803   6.532  1.00 91.04           O  
ATOM    307  CG1 ILE    38      -9.550 -15.237   3.718  1.00 87.92           C  
ATOM    308  CG2 ILE    38     -11.367 -13.809   4.734  1.00 87.86           C  
ATOM    309  CD1 ILE    38      -8.965 -14.172   2.800  1.00 85.05           C  
ATOM    310  N   TYR    39     -14.030 -16.074   4.492  1.00 91.99           N  
ATOM    311  CA  TYR    39     -15.364 -15.672   4.922  1.00 92.05           C  
ATOM    312  C   TYR    39     -16.227 -16.888   5.234  1.00 89.75           C  
ATOM    313  CB  TYR    39     -16.039 -14.815   3.846  1.00 91.59           C  
ATOM    314  O   TYR    39     -17.456 -16.820   5.162  1.00 86.10           O  
ATOM    315  CG  TYR    39     -15.386 -13.469   3.644  1.00 93.50           C  
ATOM    316  CD1 TYR    39     -15.256 -12.571   4.700  1.00 92.14           C  
ATOM    317  CD2 TYR    39     -14.900 -13.093   2.397  1.00 92.03           C  
ATOM    318  CE1 TYR    39     -14.657 -11.329   4.518  1.00 91.25           C  
ATOM    319  CE2 TYR    39     -14.299 -11.854   2.203  1.00 90.84           C  
ATOM    320  OH  TYR    39     -13.587  -9.752   3.082  1.00 89.14           O  
ATOM    321  CZ  TYR    39     -14.181 -10.980   3.268  1.00 90.37           C  
ATOM    322  N   SER    40     -15.640 -18.011   5.562  1.00 89.01           N  
ATOM    323  CA  SER    40     -16.394 -19.122   6.136  1.00 88.32           C  
ATOM    324  C   SER    40     -17.147 -18.689   7.390  1.00 89.06           C  
ATOM    325  CB  SER    40     -15.462 -20.288   6.467  1.00 86.33           C  
ATOM    326  O   SER    40     -16.719 -17.770   8.090  1.00 88.50           O  
ATOM    327  OG  SER    40     -14.592 -19.949   7.534  1.00 85.41           O  
ATOM    328  N   ARG    41     -18.254 -19.364   7.784  1.00 78.76           N  
ATOM    329  CA  ARG    41     -19.110 -19.017   8.914  1.00 84.03           C  
ATOM    330  C   ARG    41     -18.297 -18.888  10.198  1.00 81.65           C  
ATOM    331  CB  ARG    41     -20.213 -20.063   9.095  1.00 76.92           C  
ATOM    332  O   ARG    41     -18.465 -17.927  10.951  1.00 81.56           O  
ATOM    333  CG  ARG    41     -21.225 -19.710  10.173  1.00 67.91           C  
ATOM    334  CD  ARG    41     -22.266 -20.807  10.349  1.00 62.76           C  
ATOM    335  NE  ARG    41     -23.152 -20.901   9.192  1.00 68.26           N  
ATOM    336  NH1 ARG    41     -24.356 -22.700   9.999  1.00 53.37           N  
ATOM    337  NH2 ARG    41     -24.871 -21.793   7.958  1.00 47.26           N  
ATOM    338  CZ  ARG    41     -24.124 -21.798   9.052  1.00 68.13           C  
ATOM    339  N   ASP    42     -17.411 -19.763  10.425  1.00 84.72           N  
ATOM    340  CA  ASP    42     -16.594 -19.792  11.635  1.00 87.02           C  
ATOM    341  C   ASP    42     -15.623 -18.614  11.670  1.00 85.79           C  
ATOM    342  CB  ASP    42     -15.825 -21.111  11.732  1.00 81.70           C  
ATOM    343  O   ASP    42     -15.402 -18.016  12.725  1.00 85.12           O  
ATOM    344  CG  ASP    42     -16.734 -22.318  11.881  1.00 74.46           C  
ATOM    345  OD1 ASP    42     -17.934 -22.144  12.186  1.00 73.29           O  
ATOM    346  OD2 ASP    42     -16.246 -23.453  11.693  1.00 78.52           O  
ATOM    347  N   ASN    43     -15.125 -18.211  10.569  1.00 84.87           N  
ATOM    348  CA  ASN    43     -14.186 -17.095  10.503  1.00 86.49           C  
ATOM    349  C   ASN    43     -14.905 -15.752  10.595  1.00 87.73           C  
ATOM    350  CB  ASN    43     -13.357 -17.167   9.219  1.00 83.01           C  
ATOM    351  O   ASN    43     -14.469 -14.859  11.324  1.00 87.69           O  
ATOM    352  CG  ASN    43     -12.291 -18.243   9.271  1.00 79.41           C  
ATOM    353  ND2 ASN    43     -11.834 -18.683   8.105  1.00 75.79           N  
ATOM    354  OD1 ASN    43     -11.882 -18.677  10.352  1.00 78.19           O  
ATOM    355  N   VAL    44     -16.045 -15.596   9.999  1.00 88.35           N  
ATOM    356  CA  VAL    44     -16.812 -14.354  10.028  1.00 90.33           C  
ATOM    357  C   VAL    44     -17.220 -14.032  11.463  1.00 90.81           C  
ATOM    358  CB  VAL    44     -18.062 -14.439   9.123  1.00 87.71           C  
ATOM    359  O   VAL    44     -17.046 -12.902  11.926  1.00 91.05           O  
ATOM    360  CG1 VAL    44     -18.967 -13.228   9.340  1.00 82.42           C  
ATOM    361  CG2 VAL    44     -17.652 -14.547   7.656  1.00 82.34           C  
ATOM    362  N   SER    45     -17.639 -15.011  12.281  1.00 90.77           N  
ATOM    363  CA  SER    45     -17.999 -14.804  13.680  1.00 91.46           C  
ATOM    364  C   SER    45     -16.809 -14.299  14.488  1.00 91.52           C  
ATOM    365  CB  SER    45     -18.531 -16.100  14.295  1.00 88.18           C  
ATOM    366  O   SER    45     -16.948 -13.385  15.303  1.00 91.41           O  
ATOM    367  OG  SER    45     -17.517 -17.089  14.338  1.00 76.19           O  
ATOM    368  N   LYS    46     -15.613 -14.755  14.212  1.00 90.35           N  
ATOM    369  CA  LYS    46     -14.378 -14.302  14.846  1.00 90.41           C  
ATOM    370  C   LYS    46     -14.035 -12.876  14.426  1.00 90.68           C  
ATOM    371  CB  LYS    46     -13.222 -15.242  14.502  1.00 88.20           C  
ATOM    372  O   LYS    46     -13.621 -12.062  15.253  1.00 90.84           O  
ATOM    373  CG  LYS    46     -13.335 -16.621  15.136  1.00 83.14           C  
ATOM    374  CD  LYS    46     -12.272 -17.571  14.601  1.00 82.68           C  
ATOM    375  CE  LYS    46     -12.469 -18.986  15.128  1.00 78.89           C  
ATOM    376  NZ  LYS    46     -11.582 -19.965  14.432  1.00 81.74           N  
ATOM    377  N   LEU    47     -14.281 -12.535  13.165  1.00 92.57           N  
ATOM    378  CA  LEU    47     -13.946 -11.218  12.635  1.00 92.83           C  
ATOM    379  C   LEU    47     -14.825 -10.141  13.261  1.00 92.84           C  
ATOM    380  CB  LEU    47     -14.099 -11.198  11.112  1.00 91.87           C  
ATOM    381  O   LEU    47     -14.368  -9.021  13.500  1.00 92.30           O  
ATOM    382  CG  LEU    47     -13.096 -12.036  10.318  1.00 89.50           C  
ATOM    383  CD1 LEU    47     -13.440 -12.008   8.833  1.00 86.17           C  
ATOM    384  CD2 LEU    47     -11.675 -11.534  10.553  1.00 86.17           C  
ATOM    385  N   HIS    48     -16.092 -10.420  13.654  1.00 93.66           N  
ATOM    386  CA  HIS    48     -17.044  -9.472  14.221  1.00 93.74           C  
ATOM    387  C   HIS    48     -16.631  -9.050  15.627  1.00 93.27           C  
ATOM    388  CB  HIS    48     -18.450 -10.075  14.246  1.00 92.37           C  
ATOM    389  O   HIS    48     -16.994  -7.964  16.086  1.00 92.38           O  
ATOM    390  CG  HIS    48     -19.175  -9.962  12.943  1.00 88.59           C  
ATOM    391  CD2 HIS    48     -19.485 -10.896  12.014  1.00 84.84           C  
ATOM    392  ND1 HIS    48     -19.669  -8.766  12.468  1.00 85.49           N  
ATOM    393  CE1 HIS    48     -20.255  -8.971  11.300  1.00 83.65           C  
ATOM    394  NE2 HIS    48     -20.157 -10.256  11.002  1.00 86.66           N  
ATOM    395  N   VAL    49     -15.794  -9.806  16.269  1.00 94.94           N  
ATOM    396  CA  VAL    49     -15.416  -9.481  17.640  1.00 94.79           C  
ATOM    397  C   VAL    49     -14.059  -8.780  17.650  1.00 94.79           C  
ATOM    398  CB  VAL    49     -15.369 -10.744  18.530  1.00 93.28           C  
ATOM    399  O   VAL    49     -13.624  -8.271  18.686  1.00 93.74           O  
ATOM    400  CG1 VAL    49     -16.750 -11.392  18.620  1.00 85.06           C  
ATOM    401  CG2 VAL    49     -14.342 -11.738  17.992  1.00 83.53           C  
ATOM    402  N   LEU    50     -13.321  -8.776  16.547  1.00 94.40           N  
ATOM    403  CA  LEU    50     -12.027  -8.113  16.434  1.00 94.63           C  
ATOM    404  C   LEU    50     -12.201  -6.618  16.190  1.00 94.50           C  
ATOM    405  CB  LEU    50     -11.203  -8.734  15.303  1.00 94.48           C  
ATOM    406  O   LEU    50     -13.002  -6.212  15.345  1.00 93.87           O  
ATOM    407  CG  LEU    50     -10.818 -10.205  15.474  1.00 94.07           C  
ATOM    408  CD1 LEU    50      -9.954 -10.665  14.304  1.00 92.87           C  
ATOM    409  CD2 LEU    50     -10.092 -10.418  16.798  1.00 92.72           C  
ATOM    410  N   SER    51     -11.429  -5.781  16.863  1.00 94.68           N  
ATOM    411  CA  SER    51     -11.270  -4.369  16.534  1.00 94.95           C  
ATOM    412  C   SER    51     -10.671  -4.190  15.143  1.00 95.09           C  
ATOM    413  CB  SER    51     -10.388  -3.672  17.571  1.00 94.60           C  
ATOM    414  O   SER    51     -10.067  -5.116  14.597  1.00 94.72           O  
ATOM    415  OG  SER    51      -9.048  -4.122  17.475  1.00 92.18           O  
ATOM    416  N   LEU    52     -10.768  -3.047  14.602  1.00 95.01           N  
ATOM    417  CA  LEU    52     -10.200  -2.712  13.301  1.00 95.18           C  
ATOM    418  C   LEU    52      -8.702  -2.994  13.272  1.00 95.58           C  
ATOM    419  CB  LEU    52     -10.461  -1.241  12.965  1.00 93.73           C  
ATOM    420  O   LEU    52      -8.198  -3.601  12.324  1.00 95.29           O  
ATOM    421  CG  LEU    52     -10.050  -0.782  11.565  1.00 86.37           C  
ATOM    422  CD1 LEU    52     -10.961  -1.407  10.514  1.00 79.66           C  
ATOM    423  CD2 LEU    52     -10.081   0.739  11.470  1.00 79.53           C  
ATOM    424  N   GLN    53      -7.986  -2.698  14.330  1.00 95.71           N  
ATOM    425  CA  GLN    53      -6.561  -2.967  14.493  1.00 95.81           C  
ATOM    426  C   GLN    53      -6.279  -4.467  14.478  1.00 96.20           C  
ATOM    427  CB  GLN    53      -6.043  -2.349  15.793  1.00 93.89           C  
ATOM    428  O   GLN    53      -5.383  -4.928  13.768  1.00 95.84           O  
ATOM    429  CG  GLN    53      -4.582  -2.664  16.084  1.00 82.30           C  
ATOM    430  CD  GLN    53      -4.115  -2.105  17.415  1.00 76.44           C  
ATOM    431  NE2 GLN    53      -2.919  -2.502  17.838  1.00 68.30           N  
ATOM    432  OE1 GLN    53      -4.822  -1.323  18.057  1.00 77.07           O  
ATOM    433  N   GLN    54      -7.088  -5.220  15.199  1.00 95.22           N  
ATOM    434  CA  GLN    54      -6.931  -6.670  15.263  1.00 95.63           C  
ATOM    435  C   GLN    54      -7.232  -7.315  13.913  1.00 95.51           C  
ATOM    436  CB  GLN    54      -7.839  -7.262  16.341  1.00 95.34           C  
ATOM    437  O   GLN    54      -6.539  -8.245  13.495  1.00 95.26           O  
ATOM    438  CG  GLN    54      -7.377  -6.970  17.763  1.00 94.69           C  
ATOM    439  CD  GLN    54      -8.427  -7.311  18.803  1.00 93.72           C  
ATOM    440  NE2 GLN    54      -8.000  -7.944  19.891  1.00 93.51           N  
ATOM    441  OE1 GLN    54      -9.612  -7.007  18.632  1.00 92.94           O  
ATOM    442  N   ARG    55      -8.136  -6.815  13.189  1.00 95.50           N  
ATOM    443  CA  ARG    55      -8.453  -7.294  11.848  1.00 95.66           C  
ATOM    444  C   ARG    55      -7.322  -6.983  10.873  1.00 95.86           C  
ATOM    445  CB  ARG    55      -9.760  -6.673  11.349  1.00 94.64           C  
ATOM    446  O   ARG    55      -6.895  -7.853  10.111  1.00 95.61           O  
ATOM    447  CG  ARG    55     -11.001  -7.210  12.044  1.00 90.28           C  
ATOM    448  CD  ARG    55     -12.255  -6.458  11.618  1.00 87.98           C  
ATOM    449  NE  ARG    55     -12.544  -6.652  10.200  1.00 85.80           N  
ATOM    450  NH1 ARG    55     -14.010  -4.873  10.044  1.00 81.20           N  
ATOM    451  NH2 ARG    55     -13.562  -6.160   8.201  1.00 79.13           N  
ATOM    452  CZ  ARG    55     -13.371  -5.895   9.485  1.00 82.13           C  
ATOM    453  N   LEU    56      -6.771  -5.754  10.925  1.00 96.73           N  
ATOM    454  CA  LEU    56      -5.636  -5.371  10.092  1.00 96.79           C  
ATOM    455  C   LEU    56      -4.433  -6.267  10.367  1.00 96.91           C  
ATOM    456  CB  LEU    56      -5.263  -3.906  10.334  1.00 96.36           C  
ATOM    457  O   LEU    56      -3.828  -6.805   9.437  1.00 96.64           O  
ATOM    458  CG  LEU    56      -4.188  -3.320   9.418  1.00 94.40           C  
ATOM    459  CD1 LEU    56      -4.741  -3.120   8.011  1.00 91.37           C  
ATOM    460  CD2 LEU    56      -3.662  -2.006   9.984  1.00 91.09           C  
ATOM    461  N   GLU    57      -4.112  -6.562  11.618  1.00 96.40           N  
ATOM    462  CA  GLU    57      -3.036  -7.473  11.995  1.00 96.32           C  
ATOM    463  C   GLU    57      -3.328  -8.896  11.529  1.00 96.23           C  
ATOM    464  CB  GLU    57      -2.818  -7.450  13.510  1.00 95.65           C  
ATOM    465  O   GLU    57      -2.457  -9.561  10.964  1.00 95.77           O  
ATOM    466  CG  GLU    57      -1.619  -8.265  13.972  1.00 92.70           C  
ATOM    467  CD  GLU    57      -1.403  -8.217  15.476  1.00 90.69           C  
ATOM    468  OE1 GLU    57      -2.107  -7.444  16.166  1.00 89.46           O  
ATOM    469  OE2 GLU    57      -0.523  -8.956  15.969  1.00 89.37           O  
ATOM    470  N   TYR    58      -4.570  -9.373  11.711  1.00 95.06           N  
ATOM    471  CA  TYR    58      -4.995 -10.707  11.303  1.00 95.05           C  
ATOM    472  C   TYR    58      -4.841 -10.893   9.799  1.00 94.95           C  
ATOM    473  CB  TYR    58      -6.450 -10.956  11.714  1.00 94.66           C  
ATOM    474  O   TYR    58      -4.118 -11.785   9.348  1.00 94.43           O  
ATOM    475  CG  TYR    58      -7.022 -12.242  11.168  1.00 93.40           C  
ATOM    476  CD1 TYR    58      -6.753 -13.463  11.782  1.00 91.81           C  
ATOM    477  CD2 TYR    58      -7.833 -12.238  10.038  1.00 91.54           C  
ATOM    478  CE1 TYR    58      -7.277 -14.651  11.281  1.00 90.61           C  
ATOM    479  CE2 TYR    58      -8.362 -13.420   9.529  1.00 90.26           C  
ATOM    480  OH  TYR    58      -8.601 -15.791   9.657  1.00 87.66           O  
ATOM    481  CZ  TYR    58      -8.079 -14.619  10.157  1.00 89.59           C  
ATOM    482  N   PHE    59      -5.390 -10.023   8.953  1.00 95.36           N  
ATOM    483  CA  PHE    59      -5.392 -10.162   7.502  1.00 95.64           C  
ATOM    484  C   PHE    59      -3.996  -9.931   6.935  1.00 95.64           C  
ATOM    485  CB  PHE    59      -6.385  -9.184   6.868  1.00 95.48           C  
ATOM    486  O   PHE    59      -3.563 -10.644   6.027  1.00 95.26           O  
ATOM    487  CG  PHE    59      -7.823  -9.611   6.996  1.00 95.12           C  
ATOM    488  CD1 PHE    59      -8.244 -10.839   6.502  1.00 93.94           C  
ATOM    489  CD2 PHE    59      -8.753  -8.782   7.610  1.00 93.81           C  
ATOM    490  CE1 PHE    59      -9.574 -11.237   6.619  1.00 93.04           C  
ATOM    491  CE2 PHE    59     -10.084  -9.173   7.730  1.00 92.90           C  
ATOM    492  CZ  PHE    59     -10.492 -10.400   7.233  1.00 92.85           C  
ATOM    493  N   SER    60      -3.228  -9.015   7.502  1.00 96.71           N  
ATOM    494  CA  SER    60      -1.868  -8.789   7.023  1.00 96.71           C  
ATOM    495  C   SER    60      -0.969  -9.983   7.327  1.00 96.38           C  
ATOM    496  CB  SER    60      -1.280  -7.525   7.651  1.00 96.51           C  
ATOM    497  O   SER    60      -0.052 -10.287   6.562  1.00 95.70           O  
ATOM    498  OG  SER    60      -1.195  -7.657   9.060  1.00 94.88           O  
ATOM    499  N   ARG    61      -1.187 -10.764   8.371  1.00 96.53           N  
ATOM    500  CA  ARG    61      -0.414 -11.921   8.810  1.00 96.22           C  
ATOM    501  C   ARG    61      -0.666 -13.123   7.906  1.00 95.71           C  
ATOM    502  CB  ARG    61      -0.754 -12.276  10.259  1.00 95.00           C  
ATOM    503  O   ARG    61       0.258 -13.876   7.592  1.00 94.70           O  
ATOM    504  CG  ARG    61       0.058 -13.434  10.817  1.00 87.58           C  
ATOM    505  CD  ARG    61      -0.230 -13.666  12.294  1.00 83.33           C  
ATOM    506  NE  ARG    61      -1.602 -14.117  12.511  1.00 82.19           N  
ATOM    507  NH1 ARG    61      -1.512 -13.946  14.813  1.00 74.71           N  
ATOM    508  NH2 ARG    61      -3.433 -14.659  13.786  1.00 70.58           N  
ATOM    509  CZ  ARG    61      -2.179 -14.239  13.703  1.00 76.74           C  
ATOM    510  N   ILE    62      -1.900 -13.372   7.381  1.00 94.91           N  
ATOM    511  CA  ILE    62      -2.249 -14.569   6.623  1.00 94.29           C  
ATOM    512  C   ILE    62      -1.496 -14.576   5.295  1.00 94.55           C  
ATOM    513  CB  ILE    62      -3.772 -14.657   6.377  1.00 92.06           C  
ATOM    514  O   ILE    62      -1.363 -15.622   4.655  1.00 93.22           O  
ATOM    515  CG1 ILE    62      -4.223 -13.550   5.418  1.00 76.94           C  
ATOM    516  CG2 ILE    62      -4.539 -14.582   7.700  1.00 77.13           C  
ATOM    517  CD1 ILE    62      -5.689 -13.638   5.016  1.00 73.75           C  
ATOM    518  N   PHE    63      -0.895 -13.425   4.879  1.00 94.97           N  
ATOM    519  CA  PHE    63      -0.191 -13.338   3.605  1.00 95.27           C  
ATOM    520  C   PHE    63       1.317 -13.398   3.815  1.00 95.36           C  
ATOM    521  CB  PHE    63      -0.568 -12.049   2.868  1.00 94.89           C  
ATOM    522  O   PHE    63       2.085 -13.351   2.852  1.00 94.76           O  
ATOM    523  CG  PHE    63      -2.009 -11.995   2.438  1.00 94.19           C  
ATOM    524  CD1 PHE    63      -2.555 -13.009   1.661  1.00 92.04           C  
ATOM    525  CD2 PHE    63      -2.818 -10.929   2.811  1.00 91.95           C  
ATOM    526  CE1 PHE    63      -3.889 -12.961   1.260  1.00 91.07           C  
ATOM    527  CE2 PHE    63      -4.151 -10.875   2.415  1.00 91.05           C  
ATOM    528  CZ  PHE    63      -4.684 -11.891   1.639  1.00 90.87           C  
ATOM    529  N   LEU    64       1.859 -13.532   5.052  1.00 95.97           N  
ATOM    530  CA  LEU    64       3.288 -13.726   5.278  1.00 96.06           C  
ATOM    531  C   LEU    64       3.806 -14.921   4.486  1.00 95.69           C  
ATOM    532  CB  LEU    64       3.572 -13.924   6.769  1.00 95.69           C  
ATOM    533  O   LEU    64       3.145 -15.960   4.418  1.00 95.10           O  
ATOM    534  CG  LEU    64       3.463 -12.680   7.652  1.00 94.89           C  
ATOM    535  CD1 LEU    64       3.652 -13.053   9.119  1.00 93.73           C  
ATOM    536  CD2 LEU    64       4.483 -11.630   7.226  1.00 93.49           C  
ATOM    537  N   GLY    65       4.916 -14.745   3.806  1.00 94.85           N  
ATOM    538  CA  GLY    65       5.565 -15.767   3.002  1.00 94.79           C  
ATOM    539  C   GLY    65       4.981 -15.889   1.607  1.00 94.05           C  
ATOM    540  O   GLY    65       5.501 -16.633   0.773  1.00 92.80           O  
ATOM    541  N   LYS    66       3.850 -15.134   1.255  1.00 93.84           N  
ATOM    542  CA  LYS    66       3.378 -15.076  -0.126  1.00 93.70           C  
ATOM    543  C   LYS    66       4.410 -14.412  -1.032  1.00 93.70           C  
ATOM    544  CB  LYS    66       2.048 -14.325  -0.207  1.00 93.20           C  
ATOM    545  O   LYS    66       5.010 -13.401  -0.661  1.00 93.12           O  
ATOM    546  CG  LYS    66       0.896 -15.026   0.497  1.00 91.31           C  
ATOM    547  CD  LYS    66       0.557 -16.353  -0.170  1.00 89.38           C  
ATOM    548  CE  LYS    66      -0.649 -17.016   0.482  1.00 87.40           C  
ATOM    549  NZ  LYS    66      -1.071 -18.244  -0.255  1.00 85.43           N  
ATOM    550  N   PRO    67       4.683 -14.963  -2.207  1.00 92.56           N  
ATOM    551  CA  PRO    67       5.699 -14.434  -3.120  1.00 92.73           C  
ATOM    552  C   PRO    67       5.428 -12.989  -3.531  1.00 92.86           C  
ATOM    553  CB  PRO    67       5.610 -15.371  -4.327  1.00 91.53           C  
ATOM    554  O   PRO    67       4.269 -12.586  -3.658  1.00 92.30           O  
ATOM    555  CG  PRO    67       5.040 -16.642  -3.784  1.00 87.62           C  
ATOM    556  CD  PRO    67       4.108 -16.302  -2.656  1.00 86.59           C  
ATOM    557  N   TYR    68       6.553 -12.258  -3.703  1.00 93.14           N  
ATOM    558  CA  TYR    68       6.479 -10.968  -4.380  1.00 93.05           C  
ATOM    559  C   TYR    68       6.354 -11.150  -5.888  1.00 91.25           C  
ATOM    560  CB  TYR    68       7.713 -10.120  -4.057  1.00 92.84           C  
ATOM    561  O   TYR    68       7.139 -11.878  -6.499  1.00 88.91           O  
ATOM    562  CG  TYR    68       7.682  -8.744  -4.676  1.00 92.88           C  
ATOM    563  CD1 TYR    68       7.200  -7.649  -3.962  1.00 91.70           C  
ATOM    564  CD2 TYR    68       8.134  -8.536  -5.974  1.00 91.37           C  
ATOM    565  CE1 TYR    68       7.168  -6.379  -4.529  1.00 91.30           C  
ATOM    566  CE2 TYR    68       8.107  -7.270  -6.551  1.00 91.32           C  
ATOM    567  OH  TYR    68       7.594  -4.945  -6.388  1.00 87.98           O  
ATOM    568  CZ  TYR    68       7.623  -6.200  -5.822  1.00 90.98           C  
ATOM    569  N   LEU    69       5.401 -10.411  -6.507  1.00 88.49           N  
ATOM    570  CA  LEU    69       5.195 -10.312  -7.948  1.00 87.96           C  
ATOM    571  C   LEU    69       4.908  -8.871  -8.358  1.00 87.50           C  
ATOM    572  CB  LEU    69       4.044 -11.219  -8.389  1.00 87.12           C  
ATOM    573  O   LEU    69       3.847  -8.330  -8.037  1.00 85.97           O  
ATOM    574  CG  LEU    69       3.720 -11.224  -9.884  1.00 84.70           C  
ATOM    575  CD1 LEU    69       4.940 -11.655 -10.690  1.00 81.65           C  
ATOM    576  CD2 LEU    69       2.533 -12.138 -10.170  1.00 81.41           C  
ATOM    577  N   GLY    70       5.934  -8.188  -8.946  1.00 85.32           N  
ATOM    578  CA  GLY    70       5.725  -6.869  -9.522  1.00 84.75           C  
ATOM    579  C   GLY    70       4.626  -6.842 -10.568  1.00 83.69           C  
ATOM    580  O   GLY    70       4.622  -7.658 -11.492  1.00 81.08           O  
ATOM    581  N   GLY    71       3.645  -5.859 -10.415  1.00 80.27           N  
ATOM    582  CA  GLY    71       2.485  -5.808 -11.291  1.00 79.75           C  
ATOM    583  C   GLY    71       1.553  -6.992 -11.116  1.00 80.65           C  
ATOM    584  O   GLY    71       1.100  -7.583 -12.099  1.00 78.90           O  
ATOM    585  N   ALA    72       1.415  -7.501  -9.938  1.00 81.50           N  
ATOM    586  CA  ALA    72       0.734  -8.734  -9.553  1.00 80.94           C  
ATOM    587  C   ALA    72      -0.654  -8.813 -10.182  1.00 79.98           C  
ATOM    588  CB  ALA    72       0.632  -8.834  -8.033  1.00 79.28           C  
ATOM    589  O   ALA    72      -1.160  -9.905 -10.452  1.00 75.58           O  
ATOM    590  N   LEU    73      -1.333  -7.783 -10.496  1.00 78.72           N  
ATOM    591  CA  LEU    73      -2.658  -7.782 -11.107  1.00 76.17           C  
ATOM    592  C   LEU    73      -2.574  -7.426 -12.587  1.00 75.06           C  
ATOM    593  CB  LEU    73      -3.581  -6.796 -10.385  1.00 73.73           C  
ATOM    594  O   LEU    73      -3.591  -7.130 -13.218  1.00 68.48           O  
ATOM    595  CG  LEU    73      -3.914  -7.121  -8.928  1.00 71.89           C  
ATOM    596  CD1 LEU    73      -4.810  -6.039  -8.335  1.00 68.33           C  
ATOM    597  CD2 LEU    73      -4.579  -8.490  -8.824  1.00 69.43           C  
ATOM    598  N   GLY    74      -1.399  -7.654 -13.137  1.00 63.92           N  
ATOM    599  CA  GLY    74      -1.158  -7.452 -14.557  1.00 61.05           C  
ATOM    600  C   GLY    74      -0.800  -6.019 -14.903  1.00 62.27           C  
ATOM    601  O   GLY    74      -1.217  -5.503 -15.943  1.00 57.04           O  
ATOM    602  N   GLU    75      -0.206  -5.318 -13.968  1.00 54.40           N  
ATOM    603  CA  GLU    75       0.508  -4.120 -14.401  1.00 53.27           C  
ATOM    604  C   GLU    75       1.724  -4.480 -15.250  1.00 54.28           C  
ATOM    605  CB  GLU    75       0.938  -3.284 -13.193  1.00 47.76           C  
ATOM    606  O   GLU    75       2.364  -5.509 -15.023  1.00 51.05           O  
ATOM    607  CG  GLU    75      -0.222  -2.805 -12.332  1.00 44.12           C  
ATOM    608  CD  GLU    75       0.222  -2.001 -11.121  1.00 48.23           C  
ATOM    609  OE1 GLU    75       1.447  -1.856 -10.904  1.00 50.07           O  
ATOM    610  OE2 GLU    75      -0.661  -1.512 -10.383  1.00 42.00           O  
ATOM    611  N   GLY    76       1.718  -3.697 -16.481  1.00 42.18           N  
ATOM    612  CA  GLY    76       2.809  -3.838 -17.432  1.00 41.63           C  
ATOM    613  C   GLY    76       2.375  -4.444 -18.753  1.00 42.59           C  
ATOM    614  O   GLY    76       1.180  -4.612 -19.002  1.00 40.35           O  
ATOM    615  N   ALA    77       3.302  -4.549 -19.714  1.00 40.07           N  
ATOM    616  CA  ALA    77       3.103  -4.767 -21.145  1.00 40.09           C  
ATOM    617  C   ALA    77       2.213  -5.980 -21.397  1.00 40.25           C  
ATOM    618  CB  ALA    77       4.447  -4.942 -21.849  1.00 36.53           C  
ATOM    619  O   ALA    77       1.553  -6.068 -22.435  1.00 38.18           O  
ATOM    620  N   ASN    78       2.047  -6.962 -20.422  1.00 45.12           N  
ATOM    621  CA  ASN    78       1.378  -8.233 -20.678  1.00 44.94           C  
ATOM    622  C   ASN    78       0.041  -8.320 -19.947  1.00 45.06           C  
ATOM    623  CB  ASN    78       2.278  -9.404 -20.279  1.00 40.93           C  
ATOM    624  O   ASN    78      -0.652  -9.336 -20.030  1.00 42.77           O  
ATOM    625  CG  ASN    78       3.554  -9.463 -21.096  1.00 38.07           C  
ATOM    626  ND2 ASN    78       4.635  -9.921 -20.475  1.00 33.84           N  
ATOM    627  OD1 ASN    78       3.569  -9.100 -22.275  1.00 38.67           O  
ATOM    628  N   SER    79      -0.438  -7.299 -19.397  1.00 49.46           N  
ATOM    629  CA  SER    79      -1.711  -7.391 -18.689  1.00 49.65           C  
ATOM    630  C   SER    79      -2.691  -6.329 -19.174  1.00 49.48           C  
ATOM    631  CB  SER    79      -1.498  -7.249 -17.181  1.00 44.69           C  
ATOM    632  O   SER    79      -2.285  -5.229 -19.557  1.00 47.38           O  
ATOM    633  OG  SER    79      -0.624  -6.169 -16.896  1.00 38.54           O  
ATOM    634  N   ALA    80      -3.823  -6.706 -19.757  1.00 51.12           N  
ATOM    635  CA  ALA    80      -4.991  -5.837 -19.872  1.00 50.17           C  
ATOM    636  C   ALA    80      -5.357  -5.228 -18.521  1.00 51.01           C  
ATOM    637  CB  ALA    80      -6.178  -6.611 -20.441  1.00 46.65           C  
ATOM    638  O   ALA    80      -5.592  -5.951 -17.550  1.00 48.58           O  
ATOM    639  N   TYR    81      -4.808  -4.117 -18.161  1.00 61.18           N  
ATOM    640  CA  TYR    81      -5.249  -3.388 -16.977  1.00 60.37           C  
ATOM    641  C   TYR    81      -6.715  -3.675 -16.674  1.00 61.63           C  
ATOM    642  CB  TYR    81      -5.039  -1.882 -17.163  1.00 56.60           C  
ATOM    643  O   TYR    81      -7.543  -3.735 -17.585  1.00 58.84           O  
ATOM    644  CG  TYR    81      -3.588  -1.465 -17.150  1.00 53.65           C  
ATOM    645  CD1 TYR    81      -2.912  -1.262 -15.949  1.00 50.30           C  
ATOM    646  CD2 TYR    81      -2.891  -1.273 -18.338  1.00 51.79           C  
ATOM    647  CE1 TYR    81      -1.576  -0.876 -15.932  1.00 49.55           C  
ATOM    648  CE2 TYR    81      -1.555  -0.887 -18.333  1.00 50.08           C  
ATOM    649  OH  TYR    81       0.416  -0.309 -17.117  1.00 49.66           O  
ATOM    650  CZ  TYR    81      -0.907  -0.691 -17.128  1.00 50.33           C  
ATOM    651  N   ASP    82      -6.867  -4.066 -15.435  1.00 69.36           N  
ATOM    652  CA  ASP    82      -8.203  -3.987 -14.853  1.00 68.33           C  
ATOM    653  C   ASP    82      -9.098  -5.106 -15.381  1.00 69.24           C  
ATOM    654  CB  ASP    82      -8.837  -2.625 -15.145  1.00 64.98           C  
ATOM    655  O   ASP    82     -10.307  -4.920 -15.537  1.00 65.55           O  
ATOM    656  CG  ASP    82      -8.021  -1.464 -14.603  1.00 61.82           C  
ATOM    657  OD1 ASP    82      -7.552  -1.536 -13.447  1.00 63.38           O  
ATOM    658  OD2 ASP    82      -7.850  -0.468 -15.338  1.00 65.40           O  
ATOM    659  N   ASN    83      -8.437  -6.169 -15.786  1.00 66.24           N  
ATOM    660  CA  ASN    83      -9.185  -7.382 -16.100  1.00 65.58           C  
ATOM    661  C   ASN    83      -9.298  -8.300 -14.887  1.00 66.48           C  
ATOM    662  CB  ASN    83      -8.536  -8.125 -17.270  1.00 62.75           C  
ATOM    663  O   ASN    83      -8.469  -8.240 -13.977  1.00 63.77           O  
ATOM    664  CG  ASN    83      -8.646  -7.365 -18.577  1.00 59.91           C  
ATOM    665  ND2 ASN    83      -7.618  -7.469 -19.411  1.00 54.81           N  
ATOM    666  OD1 ASN    83      -9.646  -6.691 -18.835  1.00 58.42           O  
ATOM    667  N   ASP    84     -10.352  -9.103 -14.825  1.00 69.71           N  
ATOM    668  CA  ASP    84     -10.681 -10.145 -13.857  1.00 68.94           C  
ATOM    669  C   ASP    84      -9.585 -11.207 -13.800  1.00 70.30           C  
ATOM    670  CB  ASP    84     -12.023 -10.793 -14.201  1.00 64.38           C  
ATOM    671  O   ASP    84      -9.112 -11.676 -14.837  1.00 66.46           O  
ATOM    672  CG  ASP    84     -12.569 -11.660 -13.080  1.00 58.78           C  
ATOM    673  OD1 ASP    84     -12.047 -11.590 -11.946  1.00 57.66           O  
ATOM    674  OD2 ASP    84     -13.528 -12.421 -13.332  1.00 59.60           O  
ATOM    675  N   PRO    85      -9.113 -11.634 -12.558  1.00 71.30           N  
ATOM    676  CA  PRO    85      -9.564 -11.026 -11.304  1.00 71.43           C  
ATOM    677  C   PRO    85      -8.877  -9.693 -11.015  1.00 73.26           C  
ATOM    678  CB  PRO    85      -9.191 -12.072 -10.250  1.00 68.08           C  
ATOM    679  O   PRO    85      -7.681  -9.541 -11.275  1.00 70.27           O  
ATOM    680  CG  PRO    85      -7.979 -12.753 -10.800  1.00 65.28           C  
ATOM    681  CD  PRO    85      -8.087 -12.782 -12.298  1.00 64.84           C  
ATOM    682  N   LEU    86      -9.607  -8.792 -10.389  1.00 80.05           N  
ATOM    683  CA  LEU    86      -9.158  -7.481  -9.934  1.00 80.58           C  
ATOM    684  C   LEU    86      -8.324  -7.603  -8.663  1.00 82.13           C  
ATOM    685  CB  LEU    86     -10.355  -6.560  -9.686  1.00 78.48           C  
ATOM    686  O   LEU    86      -7.858  -6.598  -8.122  1.00 80.66           O  
ATOM    687  CG  LEU    86     -11.197  -6.198 -10.911  1.00 75.36           C  
ATOM    688  CD1 LEU    86     -12.395  -5.349 -10.498  1.00 71.65           C  
ATOM    689  CD2 LEU    86     -10.349  -5.467 -11.946  1.00 72.57           C  
ATOM    690  N   TYR    87      -8.144  -8.894  -8.212  1.00 85.02           N  
ATOM    691  CA  TYR    87      -7.365  -9.230  -7.026  1.00 85.75           C  
ATOM    692  C   TYR    87      -6.798 -10.641  -7.126  1.00 85.37           C  
ATOM    693  CB  TYR    87      -8.223  -9.100  -5.764  1.00 83.90           C  
ATOM    694  O   TYR    87      -7.271 -11.451  -7.927  1.00 83.60           O  
ATOM    695  CG  TYR    87      -9.530  -9.851  -5.839  1.00 82.31           C  
ATOM    696  CD1 TYR    87     -10.682  -9.236  -6.324  1.00 79.59           C  
ATOM    697  CD2 TYR    87      -9.616 -11.176  -5.425  1.00 80.46           C  
ATOM    698  CE1 TYR    87     -11.889  -9.924  -6.394  1.00 79.49           C  
ATOM    699  CE2 TYR    87     -10.818 -11.873  -5.490  1.00 79.58           C  
ATOM    700  OH  TYR    87     -13.139 -11.926  -6.041  1.00 70.04           O  
ATOM    701  CZ  TYR    87     -11.947 -11.240  -5.975  1.00 76.90           C  
ATOM    702  N   ARG    88      -5.769 -10.884  -6.395  1.00 87.30           N  
ATOM    703  CA  ARG    88      -5.200 -12.214  -6.202  1.00 87.27           C  
ATOM    704  C   ARG    88      -4.679 -12.386  -4.779  1.00 88.20           C  
ATOM    705  CB  ARG    88      -4.074 -12.468  -7.207  1.00 85.40           C  
ATOM    706  O   ARG    88      -4.460 -11.402  -4.070  1.00 87.54           O  
ATOM    707  CG  ARG    88      -2.887 -11.531  -7.050  1.00 80.23           C  
ATOM    708  CD  ARG    88      -1.851 -11.745  -8.145  1.00 78.79           C  
ATOM    709  NE  ARG    88      -1.273 -13.085  -8.085  1.00 72.56           N  
ATOM    710  NH1 ARG    88      -0.552 -13.097 -10.280  1.00 65.57           N  
ATOM    711  NH2 ARG    88      -0.179 -14.916  -8.937  1.00 61.96           N  
ATOM    712  CZ  ARG    88      -0.669 -13.696  -9.101  1.00 71.23           C  
ATOM    713  N   PHE    89      -4.443 -13.635  -4.384  1.00 90.36           N  
ATOM    714  CA  PHE    89      -4.039 -13.922  -3.013  1.00 90.88           C  
ATOM    715  C   PHE    89      -2.791 -14.796  -2.988  1.00 90.42           C  
ATOM    716  CB  PHE    89      -5.176 -14.608  -2.249  1.00 90.41           C  
ATOM    717  O   PHE    89      -2.332 -15.201  -1.918  1.00 89.30           O  
ATOM    718  CG  PHE    89      -6.388 -13.736  -2.052  1.00 90.98           C  
ATOM    719  CD1 PHE    89      -6.349 -12.655  -1.181  1.00 89.51           C  
ATOM    720  CD2 PHE    89      -7.565 -13.999  -2.740  1.00 89.55           C  
ATOM    721  CE1 PHE    89      -7.469 -11.847  -0.997  1.00 89.32           C  
ATOM    722  CE2 PHE    89      -8.688 -13.196  -2.561  1.00 89.35           C  
ATOM    723  CZ  PHE    89      -8.638 -12.121  -1.688  1.00 89.22           C  
ATOM    724  N   ASP    90      -2.254 -15.159  -4.173  1.00 88.69           N  
ATOM    725  CA  ASP    90      -1.137 -16.086  -4.322  1.00 88.98           C  
ATOM    726  C   ASP    90       0.189 -15.336  -4.428  1.00 89.49           C  
ATOM    727  CB  ASP    90      -1.338 -16.976  -5.550  1.00 88.12           C  
ATOM    728  O   ASP    90       1.243 -15.875  -4.083  1.00 88.89           O  
ATOM    729  CG  ASP    90      -1.437 -16.188  -6.844  1.00 86.10           C  
ATOM    730  OD1 ASP    90      -1.975 -15.060  -6.831  1.00 85.66           O  
ATOM    731  OD2 ASP    90      -0.975 -16.701  -7.886  1.00 85.68           O  
ATOM    732  N   ALA    91       0.206 -14.071  -4.827  1.00 89.37           N  
ATOM    733  CA  ALA    91       1.371 -13.194  -4.908  1.00 89.90           C  
ATOM    734  C   ALA    91       0.961 -11.727  -4.823  1.00 90.36           C  
ATOM    735  CB  ALA    91       2.143 -13.454  -6.200  1.00 88.74           C  
ATOM    736  O   ALA    91      -0.167 -11.370  -5.170  1.00 90.06           O  
ATOM    737  N   PHE    92       1.930 -10.900  -4.404  1.00 92.15           N  
ATOM    738  CA  PHE    92       1.644  -9.485  -4.204  1.00 92.43           C  
ATOM    739  C   PHE    92       2.830  -8.627  -4.629  1.00 91.93           C  
ATOM    740  CB  PHE    92       1.294  -9.208  -2.739  1.00 92.48           C  
ATOM    741  O   PHE    92       3.983  -8.986  -4.380  1.00 91.11           O  
ATOM    742  CG  PHE    92       0.072  -9.942  -2.257  1.00 93.01           C  
ATOM    743  CD1 PHE    92      -1.200  -9.447  -2.514  1.00 92.51           C  
ATOM    744  CD2 PHE    92       0.197 -11.130  -1.547  1.00 92.37           C  
ATOM    745  CE1 PHE    92      -2.333 -10.125  -2.069  1.00 91.99           C  
ATOM    746  CE2 PHE    92      -0.931 -11.813  -1.100  1.00 92.01           C  
ATOM    747  CZ  PHE    92      -2.194 -11.308  -1.361  1.00 92.30           C  
ATOM    748  N   ASP    93       2.575  -7.415  -5.204  1.00 92.04           N  
ATOM    749  CA  ASP    93       3.483  -6.285  -5.030  1.00 92.45           C  
ATOM    750  C   ASP    93       3.107  -5.463  -3.799  1.00 93.18           C  
ATOM    751  CB  ASP    93       3.479  -5.397  -6.276  1.00 91.30           C  
ATOM    752  O   ASP    93       2.221  -5.851  -3.034  1.00 92.96           O  
ATOM    753  CG  ASP    93       2.134  -4.741  -6.533  1.00 87.72           C  
ATOM    754  OD1 ASP    93       1.514  -4.226  -5.578  1.00 85.69           O  
ATOM    755  OD2 ASP    93       1.688  -4.743  -7.701  1.00 86.02           O  
ATOM    756  N   CYS    94       3.828  -4.376  -3.501  1.00 94.55           N  
ATOM    757  CA  CYS    94       3.652  -3.582  -2.290  1.00 95.00           C  
ATOM    758  C   CYS    94       2.261  -2.959  -2.244  1.00 95.09           C  
ATOM    759  CB  CYS    94       4.714  -2.486  -2.209  1.00 94.18           C  
ATOM    760  O   CYS    94       1.633  -2.909  -1.185  1.00 94.77           O  
ATOM    761  SG  CYS    94       4.754  -1.402  -3.654  1.00 92.45           S  
ATOM    762  N   THR    95       1.705  -2.480  -3.412  1.00 94.17           N  
ATOM    763  CA  THR    95       0.414  -1.807  -3.503  1.00 94.29           C  
ATOM    764  C   THR    95      -0.729  -2.813  -3.407  1.00 94.43           C  
ATOM    765  CB  THR    95       0.292  -1.011  -4.816  1.00 93.29           C  
ATOM    766  O   THR    95      -1.603  -2.688  -2.547  1.00 93.99           O  
ATOM    767  CG2 THR    95      -1.003  -0.205  -4.852  1.00 86.60           C  
ATOM    768  OG1 THR    95       1.403  -0.113  -4.929  1.00 88.81           O  
ATOM    769  N   THR    96      -0.648  -3.909  -4.116  1.00 92.74           N  
ATOM    770  CA  THR    96      -1.712  -4.907  -4.130  1.00 93.03           C  
ATOM    771  C   THR    96      -1.821  -5.600  -2.775  1.00 93.45           C  
ATOM    772  CB  THR    96      -1.475  -5.959  -5.230  1.00 92.05           C  
ATOM    773  O   THR    96      -2.919  -5.951  -2.338  1.00 93.16           O  
ATOM    774  CG2 THR    96      -1.423  -5.311  -6.609  1.00 86.76           C  
ATOM    775  OG1 THR    96      -0.234  -6.630  -4.982  1.00 88.40           O  
ATOM    776  N   TYR    97      -0.726  -5.746  -2.037  1.00 95.28           N  
ATOM    777  CA  TYR    97      -0.736  -6.264  -0.674  1.00 95.69           C  
ATOM    778  C   TYR    97      -1.494  -5.327   0.259  1.00 95.85           C  
ATOM    779  CB  TYR    97       0.694  -6.464  -0.163  1.00 95.66           C  
ATOM    780  O   TYR    97      -2.423  -5.749   0.953  1.00 95.75           O  
ATOM    781  CG  TYR    97       0.771  -6.841   1.296  1.00 95.68           C  
ATOM    782  CD1 TYR    97       0.222  -8.035   1.757  1.00 95.30           C  
ATOM    783  CD2 TYR    97       1.391  -6.004   2.217  1.00 95.13           C  
ATOM    784  CE1 TYR    97       0.288  -8.386   3.101  1.00 94.53           C  
ATOM    785  CE2 TYR    97       1.463  -6.344   3.564  1.00 94.71           C  
ATOM    786  OH  TYR    97       0.979  -7.878   5.328  1.00 93.25           O  
ATOM    787  CZ  TYR    97       0.910  -7.536   3.996  1.00 94.51           C  
ATOM    788  N   VAL    98      -1.177  -4.028   0.258  1.00 97.05           N  
ATOM    789  CA  VAL    98      -1.772  -3.018   1.127  1.00 97.04           C  
ATOM    790  C   VAL    98      -3.260  -2.876   0.812  1.00 97.03           C  
ATOM    791  CB  VAL    98      -1.064  -1.653   0.979  1.00 96.88           C  
ATOM    792  O   VAL    98      -4.099  -2.919   1.714  1.00 96.78           O  
ATOM    793  CG1 VAL    98      -1.888  -0.543   1.630  1.00 95.85           C  
ATOM    794  CG2 VAL    98       0.336  -1.710   1.588  1.00 95.79           C  
ATOM    795  N   GLU    99      -3.638  -2.826  -0.497  1.00 95.92           N  
ATOM    796  CA  GLU    99      -5.022  -2.698  -0.944  1.00 95.98           C  
ATOM    797  C   GLU    99      -5.850  -3.911  -0.530  1.00 95.93           C  
ATOM    798  CB  GLU    99      -5.081  -2.514  -2.463  1.00 95.60           C  
ATOM    799  O   GLU    99      -6.946  -3.765   0.015  1.00 95.60           O  
ATOM    800  CG  GLU    99      -4.545  -1.173  -2.941  1.00 94.35           C  
ATOM    801  CD  GLU    99      -4.501  -1.050  -4.456  1.00 91.90           C  
ATOM    802  OE1 GLU    99      -4.646  -2.080  -5.153  1.00 90.95           O  
ATOM    803  OE2 GLU    99      -4.319   0.085  -4.950  1.00 90.87           O  
ATOM    804  N   THR   100      -5.312  -5.108  -0.696  1.00 95.54           N  
ATOM    805  CA  THR   100      -5.988  -6.355  -0.356  1.00 95.70           C  
ATOM    806  C   THR   100      -6.211  -6.456   1.150  1.00 95.91           C  
ATOM    807  CB  THR   100      -5.184  -7.576  -0.842  1.00 95.27           C  
ATOM    808  O   THR   100      -7.315  -6.772   1.599  1.00 95.77           O  
ATOM    809  CG2 THR   100      -5.869  -8.879  -0.443  1.00 93.54           C  
ATOM    810  OG1 THR   100      -5.068  -7.527  -2.269  1.00 93.48           O  
ATOM    811  N   VAL   101      -5.223  -6.150   1.941  1.00 96.67           N  
ATOM    812  CA  VAL   101      -5.328  -6.208   3.395  1.00 96.76           C  
ATOM    813  C   VAL   101      -6.310  -5.146   3.885  1.00 96.85           C  
ATOM    814  CB  VAL   101      -3.953  -6.015   4.072  1.00 96.64           C  
ATOM    815  O   VAL   101      -7.172  -5.427   4.721  1.00 96.67           O  
ATOM    816  CG1 VAL   101      -4.114  -5.842   5.581  1.00 96.18           C  
ATOM    817  CG2 VAL   101      -3.035  -7.196   3.761  1.00 96.17           C  
ATOM    818  N   ALA   102      -6.275  -3.917   3.344  1.00 97.16           N  
ATOM    819  CA  ALA   102      -7.199  -2.846   3.707  1.00 97.10           C  
ATOM    820  C   ALA   102      -8.638  -3.225   3.368  1.00 97.05           C  
ATOM    821  CB  ALA   102      -6.814  -1.548   3.000  1.00 96.91           C  
ATOM    822  O   ALA   102      -9.525  -3.145   4.221  1.00 96.73           O  
ATOM    823  N   ALA   103      -8.888  -3.743   2.152  1.00 96.27           N  
ATOM    824  CA  ALA   103     -10.215  -4.157   1.703  1.00 96.27           C  
ATOM    825  C   ALA   103     -10.754  -5.298   2.561  1.00 96.21           C  
ATOM    826  CB  ALA   103     -10.175  -4.572   0.234  1.00 95.89           C  
ATOM    827  O   ALA   103     -11.901  -5.257   3.011  1.00 95.84           O  
ATOM    828  N   LEU   104      -9.938  -6.305   2.904  1.00 95.88           N  
ATOM    829  CA  LEU   104     -10.320  -7.415   3.770  1.00 95.92           C  
ATOM    830  C   LEU   104     -10.624  -6.923   5.181  1.00 95.83           C  
ATOM    831  CB  LEU   104      -9.209  -8.468   3.813  1.00 95.73           C  
ATOM    832  O   LEU   104     -11.611  -7.343   5.790  1.00 95.48           O  
ATOM    833  CG  LEU   104      -9.037  -9.323   2.557  1.00 95.20           C  
ATOM    834  CD1 LEU   104      -7.768 -10.163   2.657  1.00 94.13           C  
ATOM    835  CD2 LEU   104     -10.257 -10.212   2.343  1.00 93.88           C  
ATOM    836  N   THR   105      -9.860  -5.975   5.721  1.00 96.59           N  
ATOM    837  CA  THR   105     -10.018  -5.413   7.058  1.00 96.55           C  
ATOM    838  C   THR   105     -11.366  -4.709   7.192  1.00 96.27           C  
ATOM    839  CB  THR   105      -8.884  -4.425   7.387  1.00 96.36           C  
ATOM    840  O   THR   105     -11.986  -4.743   8.257  1.00 95.67           O  
ATOM    841  CG2 THR   105      -9.129  -3.731   8.723  1.00 95.36           C  
ATOM    842  OG1 THR   105      -7.642  -5.136   7.451  1.00 95.26           O  
ATOM    843  N   LEU   106     -11.894  -4.170   6.094  1.00 96.66           N  
ATOM    844  CA  LEU   106     -13.110  -3.365   6.060  1.00 96.55           C  
ATOM    845  C   LEU   106     -14.311  -4.212   5.655  1.00 96.20           C  
ATOM    846  CB  LEU   106     -12.948  -2.191   5.091  1.00 96.35           C  
ATOM    847  O   LEU   106     -15.426  -3.698   5.537  1.00 95.30           O  
ATOM    848  CG  LEU   106     -11.921  -1.126   5.481  1.00 95.90           C  
ATOM    849  CD1 LEU   106     -11.674  -0.176   4.314  1.00 94.66           C  
ATOM    850  CD2 LEU   106     -12.387  -0.358   6.713  1.00 94.40           C  
ATOM    851  N   SER   107     -14.149  -5.527   5.436  1.00 95.89           N  
ATOM    852  CA  SER   107     -15.193  -6.369   4.859  1.00 95.78           C  
ATOM    853  C   SER   107     -15.564  -7.510   5.800  1.00 95.44           C  
ATOM    854  CB  SER   107     -14.743  -6.934   3.511  1.00 95.37           C  
ATOM    855  O   SER   107     -14.715  -8.018   6.535  1.00 94.73           O  
ATOM    856  OG  SER   107     -14.442  -5.888   2.603  1.00 92.01           O  
ATOM    857  N   TYR   108     -16.855  -8.003   5.635  1.00 95.16           N  
ATOM    858  CA  TYR   108     -17.376  -9.149   6.371  1.00 94.96           C  
ATOM    859  C   TYR   108     -17.903 -10.215   5.418  1.00 94.00           C  
ATOM    860  CB  TYR   108     -18.487  -8.712   7.330  1.00 94.50           C  
ATOM    861  O   TYR   108     -18.457 -11.227   5.854  1.00 92.15           O  
ATOM    862  CG  TYR   108     -18.010  -7.803   8.437  1.00 94.17           C  
ATOM    863  CD1 TYR   108     -17.414  -8.323   9.584  1.00 92.65           C  
ATOM    864  CD2 TYR   108     -18.155  -6.423   8.339  1.00 92.38           C  
ATOM    865  CE1 TYR   108     -16.975  -7.489  10.607  1.00 91.53           C  
ATOM    866  CE2 TYR   108     -17.719  -5.580   9.356  1.00 91.70           C  
ATOM    867  OH  TYR   108     -16.698  -5.292  11.494  1.00 89.47           O  
ATOM    868  CZ  TYR   108     -17.131  -6.122  10.484  1.00 91.29           C  
ATOM    869  N   GLY   109     -17.683 -10.005   4.107  1.00 93.18           N  
ATOM    870  CA  GLY   109     -18.065 -10.941   3.061  1.00 93.48           C  
ATOM    871  C   GLY   109     -17.478 -10.594   1.706  1.00 93.46           C  
ATOM    872  O   GLY   109     -16.898  -9.521   1.531  1.00 92.96           O  
ATOM    873  N   GLU   110     -17.638 -11.448   0.816  1.00 92.19           N  
ATOM    874  CA  GLU   110     -17.028 -11.354  -0.507  1.00 92.16           C  
ATOM    875  C   GLU   110     -17.525 -10.122  -1.258  1.00 92.25           C  
ATOM    876  CB  GLU   110     -17.316 -12.618  -1.322  1.00 90.92           C  
ATOM    877  O   GLU   110     -16.726  -9.359  -1.805  1.00 91.67           O  
ATOM    878  CG  GLU   110     -16.742 -12.585  -2.731  1.00 86.85           C  
ATOM    879  CD  GLU   110     -16.960 -13.880  -3.498  1.00 84.79           C  
ATOM    880  OE1 GLU   110     -17.382 -14.886  -2.883  1.00 83.05           O  
ATOM    881  OE2 GLU   110     -16.707 -13.888  -4.723  1.00 81.52           O  
ATOM    882  N   ALA   111     -18.812  -9.873  -1.272  1.00 92.28           N  
ATOM    883  CA  ALA   111     -19.398  -8.749  -1.998  1.00 92.74           C  
ATOM    884  C   ALA   111     -18.893  -7.418  -1.449  1.00 93.06           C  
ATOM    885  CB  ALA   111     -20.922  -8.806  -1.928  1.00 92.05           C  
ATOM    886  O   ALA   111     -18.559  -6.510  -2.214  1.00 92.89           O  
ATOM    887  N   GLU   112     -18.741  -7.327  -0.114  1.00 94.46           N  
ATOM    888  CA  GLU   112     -18.181  -6.154   0.550  1.00 94.58           C  
ATOM    889  C   GLU   112     -16.695  -6.000   0.239  1.00 94.91           C  
ATOM    890  CB  GLU   112     -18.395  -6.239   2.064  1.00 93.58           C  
ATOM    891  O   GLU   112     -16.236  -4.907  -0.098  1.00 94.59           O  
ATOM    892  CG  GLU   112     -18.073  -4.949   2.804  1.00 87.22           C  
ATOM    893  CD  GLU   112     -18.258  -5.059   4.309  1.00 82.50           C  
ATOM    894  OE1 GLU   112     -18.572  -6.165   4.803  1.00 82.68           O  
ATOM    895  OE2 GLU   112     -18.089  -4.029   5.000  1.00 79.91           O  
ATOM    896  N   PHE   113     -15.955  -7.071   0.201  1.00 94.17           N  
ATOM    897  CA  PHE   113     -14.543  -7.063  -0.162  1.00 94.39           C  
ATOM    898  C   PHE   113     -14.351  -6.547  -1.583  1.00 94.07           C  
ATOM    899  CB  PHE   113     -13.945  -8.467  -0.028  1.00 94.31           C  
ATOM    900  O   PHE   113     -13.541  -5.649  -1.818  1.00 93.51           O  
ATOM    901  CG  PHE   113     -12.592  -8.615  -0.670  1.00 94.34           C  
ATOM    902  CD1 PHE   113     -11.454  -8.120  -0.046  1.00 93.65           C  
ATOM    903  CD2 PHE   113     -12.459  -9.248  -1.898  1.00 93.43           C  
ATOM    904  CE1 PHE   113     -10.200  -8.255  -0.637  1.00 92.59           C  
ATOM    905  CE2 PHE   113     -11.209  -9.387  -2.496  1.00 92.74           C  
ATOM    906  CZ  PHE   113     -10.081  -8.888  -1.864  1.00 92.83           C  
ATOM    907  N   GLN   114     -15.153  -7.021  -2.510  1.00 92.22           N  
ATOM    908  CA  GLN   114     -15.063  -6.598  -3.904  1.00 92.27           C  
ATOM    909  C   GLN   114     -15.400  -5.117  -4.052  1.00 92.47           C  
ATOM    910  CB  GLN   114     -15.992  -7.438  -4.781  1.00 90.95           C  
ATOM    911  O   GLN   114     -14.679  -4.375  -4.723  1.00 91.91           O  
ATOM    912  CG  GLN   114     -15.534  -8.880  -4.957  1.00 85.16           C  
ATOM    913  CD  GLN   114     -16.526  -9.719  -5.741  1.00 82.20           C  
ATOM    914  NE2 GLN   114     -16.211 -10.998  -5.919  1.00 76.99           N  
ATOM    915  OE1 GLN   114     -17.567  -9.223  -6.182  1.00 80.98           O  
ATOM    916  N   LYS   115     -16.419  -4.695  -3.396  1.00 94.05           N  
ATOM    917  CA  LYS   115     -16.796  -3.285  -3.372  1.00 94.32           C  
ATOM    918  C   LYS   115     -15.675  -2.426  -2.794  1.00 94.61           C  
ATOM    919  CB  LYS   115     -18.079  -3.085  -2.564  1.00 94.01           C  
ATOM    920  O   LYS   115     -15.245  -1.454  -3.418  1.00 94.47           O  
ATOM    921  CG  LYS   115     -18.534  -1.636  -2.472  1.00 92.81           C  
ATOM    922  CD  LYS   115     -19.733  -1.484  -1.545  1.00 91.34           C  
ATOM    923  CE  LYS   115     -20.091  -0.020  -1.328  1.00 90.03           C  
ATOM    924  NZ  LYS   115     -21.126   0.145  -0.265  1.00 88.87           N  
ATOM    925  N   ASN   116     -15.132  -2.775  -1.617  1.00 95.37           N  
ATOM    926  CA  ASN   116     -14.071  -2.046  -0.931  1.00 95.61           C  
ATOM    927  C   ASN   116     -12.780  -2.037  -1.745  1.00 95.67           C  
ATOM    928  CB  ASN   116     -13.820  -2.642   0.456  1.00 95.45           C  
ATOM    929  O   ASN   116     -12.146  -0.991  -1.900  1.00 95.42           O  
ATOM    930  CG  ASN   116     -14.967  -2.391   1.415  1.00 94.98           C  
ATOM    931  ND2 ASN   116     -14.949  -3.075   2.553  1.00 94.12           N  
ATOM    932  OD1 ASN   116     -15.863  -1.591   1.135  1.00 93.44           O  
ATOM    933  N   MET   117     -12.457  -3.147  -2.347  1.00 94.31           N  
ATOM    934  CA  MET   117     -11.305  -3.235  -3.240  1.00 94.20           C  
ATOM    935  C   MET   117     -11.441  -2.255  -4.401  1.00 94.05           C  
ATOM    936  CB  MET   117     -11.144  -4.659  -3.774  1.00 93.31           C  
ATOM    937  O   MET   117     -10.505  -1.515  -4.707  1.00 93.36           O  
ATOM    938  CG  MET   117      -9.942  -4.840  -4.686  1.00 89.26           C  
ATOM    939  SD  MET   117      -8.362  -4.399  -3.862  1.00 85.81           S  
ATOM    940  CE  MET   117      -8.203  -5.792  -2.709  1.00 78.73           C  
ATOM    941  N   ASN   118     -12.614  -2.149  -5.015  1.00 93.10           N  
ATOM    942  CA  ASN   118     -12.859  -1.251  -6.138  1.00 93.31           C  
ATOM    943  C   ASN   118     -12.752   0.212  -5.719  1.00 93.74           C  
ATOM    944  CB  ASN   118     -14.231  -1.527  -6.757  1.00 92.29           C  
ATOM    945  O   ASN   118     -12.071   1.002  -6.377  1.00 93.51           O  
ATOM    946  CG  ASN   118     -14.274  -2.836  -7.521  1.00 88.10           C  
ATOM    947  ND2 ASN   118     -15.463  -3.221  -7.969  1.00 85.35           N  
ATOM    948  OD1 ASN   118     -13.248  -3.495  -7.706  1.00 85.61           O  
ATOM    949  N   VAL   119     -13.278   0.631  -4.565  1.00 96.00           N  
ATOM    950  CA  VAL   119     -13.289   2.039  -4.180  1.00 96.03           C  
ATOM    951  C   VAL   119     -11.913   2.442  -3.654  1.00 96.12           C  
ATOM    952  CB  VAL   119     -14.372   2.328  -3.117  1.00 95.65           C  
ATOM    953  O   VAL   119     -11.512   3.602  -3.773  1.00 95.81           O  
ATOM    954  CG1 VAL   119     -15.764   2.018  -3.665  1.00 94.05           C  
ATOM    955  CG2 VAL   119     -14.102   1.521  -1.848  1.00 93.85           C  
ATOM    956  N   ILE   120     -11.079   1.537  -3.097  1.00 95.89           N  
ATOM    957  CA  ILE   120      -9.708   1.801  -2.676  1.00 96.00           C  
ATOM    958  C   ILE   120      -8.813   1.962  -3.902  1.00 95.89           C  
ATOM    959  CB  ILE   120      -9.170   0.675  -1.764  1.00 95.90           C  
ATOM    960  O   ILE   120      -7.997   2.885  -3.966  1.00 95.53           O  
ATOM    961  CG1 ILE   120      -9.835   0.741  -0.385  1.00 95.43           C  
ATOM    962  CG2 ILE   120      -7.646   0.760  -1.643  1.00 95.38           C  
ATOM    963  CD1 ILE   120      -9.633  -0.509   0.461  1.00 94.70           C  
ATOM    964  N   ARG   121      -9.010   1.200  -4.966  1.00 94.16           N  
ATOM    965  CA  ARG   121      -8.093   1.088  -6.096  1.00 94.08           C  
ATOM    966  C   ARG   121      -8.469   2.064  -7.205  1.00 93.95           C  
ATOM    967  CB  ARG   121      -8.081  -0.343  -6.639  1.00 93.27           C  
ATOM    968  O   ARG   121      -7.616   2.471  -7.996  1.00 93.27           O  
ATOM    969  CG  ARG   121      -7.094  -0.562  -7.775  1.00 90.32           C  
ATOM    970  CD  ARG   121      -6.946  -2.038  -8.116  1.00 86.95           C  
ATOM    971  NE  ARG   121      -6.249  -2.768  -7.061  1.00 83.82           N  
ATOM    972  NH1 ARG   121      -6.874  -4.862  -7.811  1.00 72.05           N  
ATOM    973  NH2 ARG   121      -5.563  -4.653  -5.942  1.00 70.28           N  
ATOM    974  CZ  ARG   121      -6.230  -4.093  -6.941  1.00 82.23           C  
ATOM    975  N   TYR   122      -9.776   2.367  -7.304  1.00 92.51           N  
ATOM    976  CA  TYR   122     -10.277   3.180  -8.406  1.00 92.97           C  
ATOM    977  C   TYR   122     -11.041   4.392  -7.887  1.00 93.07           C  
ATOM    978  CB  TYR   122     -11.179   2.347  -9.322  1.00 92.45           C  
ATOM    979  O   TYR   122     -11.823   4.281  -6.940  1.00 92.72           O  
ATOM    980  CG  TYR   122     -10.513   1.106  -9.865  1.00 91.67           C  
ATOM    981  CD1 TYR   122      -9.740   1.157 -11.023  1.00 89.86           C  
ATOM    982  CD2 TYR   122     -10.655  -0.119  -9.223  1.00 89.85           C  
ATOM    983  CE1 TYR   122      -9.125   0.016 -11.529  1.00 89.36           C  
ATOM    984  CE2 TYR   122     -10.045  -1.266  -9.720  1.00 89.52           C  
ATOM    985  OH  TYR   122      -8.677  -2.321 -11.367  1.00 86.50           O  
ATOM    986  CZ  TYR   122      -9.283  -1.189 -10.871  1.00 89.43           C  
ATOM    987  N   GLN   123     -10.819   5.480  -8.551  1.00 93.84           N  
ATOM    988  CA  GLN   123     -11.649   6.645  -8.266  1.00 93.74           C  
ATOM    989  C   GLN   123     -13.131   6.315  -8.414  1.00 93.70           C  
ATOM    990  CB  GLN   123     -11.276   7.809  -9.186  1.00 92.35           C  
ATOM    991  O   GLN   123     -13.553   5.774  -9.438  1.00 92.76           O  
ATOM    992  CG  GLN   123      -9.847   8.303  -9.005  1.00 85.94           C  
ATOM    993  CD  GLN   123      -9.450   9.342 -10.037  1.00 82.78           C  
ATOM    994  NE2 GLN   123      -8.212   9.817  -9.954  1.00 80.30           N  
ATOM    995  OE1 GLN   123     -10.250   9.714 -10.902  1.00 82.25           O  
ATOM    996  N   ASP   124     -13.882   6.520  -7.276  1.00 94.37           N  
ATOM    997  CA  ASP   124     -15.324   6.349  -7.122  1.00 94.50           C  
ATOM    998  C   ASP   124     -15.744   4.915  -7.436  1.00 94.54           C  
ATOM    999  CB  ASP   124     -16.079   7.328  -8.023  1.00 93.32           C  
ATOM   1000  O   ASP   124     -16.904   4.661  -7.766  1.00 93.80           O  
ATOM   1001  CG  ASP   124     -15.691   8.777  -7.782  1.00 89.50           C  
ATOM   1002  OD1 ASP   124     -15.589   9.193  -6.608  1.00 87.04           O  
ATOM   1003  OD2 ASP   124     -15.490   9.509  -8.775  1.00 88.06           O  
ATOM   1004  N   GLY   125     -14.784   3.951  -7.383  1.00 93.39           N  
ATOM   1005  CA  GLY   125     -14.997   2.524  -7.563  1.00 93.39           C  
ATOM   1006  C   GLY   125     -15.161   2.124  -9.017  1.00 92.37           C  
ATOM   1007  O   GLY   125     -15.552   0.993  -9.315  1.00 90.59           O  
ATOM   1008  N   VAL   126     -14.891   3.040  -9.970  1.00 90.20           N  
ATOM   1009  CA  VAL   126     -15.069   2.782 -11.395  1.00 89.92           C  
ATOM   1010  C   VAL   126     -13.835   2.076 -11.951  1.00 89.34           C  
ATOM   1011  CB  VAL   126     -15.335   4.087 -12.179  1.00 89.58           C  
ATOM   1012  O   VAL   126     -12.803   2.709 -12.187  1.00 88.11           O  
ATOM   1013  CG1 VAL   126     -15.522   3.795 -13.666  1.00 89.16           C  
ATOM   1014  CG2 VAL   126     -16.558   4.808 -11.615  1.00 88.70           C  
ATOM   1015  N   VAL   127     -14.002   0.833 -12.254  1.00 86.79           N  
ATOM   1016  CA  VAL   127     -12.906   0.007 -12.751  1.00 86.47           C  
ATOM   1017  C   VAL   127     -12.511   0.462 -14.154  1.00 85.55           C  
ATOM   1018  CB  VAL   127     -13.286  -1.491 -12.764  1.00 85.45           C  
ATOM   1019  O   VAL   127     -13.261   0.262 -15.112  1.00 83.45           O  
ATOM   1020  CG1 VAL   127     -12.124  -2.338 -13.278  1.00 83.77           C  
ATOM   1021  CG2 VAL   127     -13.706  -1.946 -11.367  1.00 83.38           C  
ATOM   1022  N   SER   128     -11.301   1.046 -14.224  1.00 83.46           N  
ATOM   1023  CA  SER   128     -10.694   1.429 -15.495  1.00 83.37           C  
ATOM   1024  C   SER   128      -9.249   1.879 -15.303  1.00 83.68           C  
ATOM   1025  CB  SER   128     -11.500   2.545 -16.160  1.00 82.26           C  
ATOM   1026  O   SER   128      -8.910   2.474 -14.279  1.00 82.93           O  
ATOM   1027  OG  SER   128     -11.156   3.807 -15.615  1.00 79.04           O  
ATOM   1028  N   LEU   129      -8.517   1.768 -16.343  1.00 83.07           N  
ATOM   1029  CA  LEU   129      -7.122   2.196 -16.345  1.00 83.06           C  
ATOM   1030  C   LEU   129      -7.005   3.667 -15.962  1.00 83.68           C  
ATOM   1031  CB  LEU   129      -6.492   1.963 -17.721  1.00 81.83           C  
ATOM   1032  O   LEU   129      -6.055   4.062 -15.282  1.00 83.09           O  
ATOM   1033  CG  LEU   129      -5.029   2.381 -17.876  1.00 78.45           C  
ATOM   1034  CD1 LEU   129      -4.133   1.507 -17.004  1.00 75.75           C  
ATOM   1035  CD2 LEU   129      -4.602   2.302 -19.338  1.00 75.97           C  
ATOM   1036  N   ILE   130      -7.957   4.491 -16.294  1.00 84.69           N  
ATOM   1037  CA  ILE   130      -7.893   5.935 -16.103  1.00 84.89           C  
ATOM   1038  C   ILE   130      -8.327   6.287 -14.682  1.00 86.11           C  
ATOM   1039  CB  ILE   130      -8.772   6.681 -17.132  1.00 83.20           C  
ATOM   1040  O   ILE   130      -7.858   7.274 -14.109  1.00 85.94           O  
ATOM   1041  CG1 ILE   130      -8.203   6.508 -18.545  1.00 74.90           C  
ATOM   1042  CG2 ILE   130      -8.889   8.164 -16.767  1.00 74.31           C  
ATOM   1043  CD1 ILE   130      -9.075   7.105 -19.641  1.00 72.00           C  
ATOM   1044  N   THR   131      -9.208   5.506 -14.098  1.00 88.47           N  
ATOM   1045  CA  THR   131      -9.709   5.787 -12.757  1.00 88.84           C  
ATOM   1046  C   THR   131      -8.887   5.046 -11.707  1.00 88.83           C  
ATOM   1047  CB  THR   131     -11.192   5.397 -12.622  1.00 88.18           C  
ATOM   1048  O   THR   131      -9.070   5.257 -10.506  1.00 88.06           O  
ATOM   1049  CG2 THR   131     -12.070   6.248 -13.534  1.00 87.24           C  
ATOM   1050  OG1 THR   131     -11.352   4.017 -12.977  1.00 88.61           O  
ATOM   1051  N   ARG   132      -8.026   4.218 -12.154  1.00 89.86           N  
ATOM   1052  CA  ARG   132      -7.145   3.566 -11.192  1.00 89.97           C  
ATOM   1053  C   ARG   132      -6.255   4.584 -10.486  1.00 90.48           C  
ATOM   1054  CB  ARG   132      -6.283   2.507 -11.882  1.00 88.84           C  
ATOM   1055  O   ARG   132      -5.684   5.468 -11.129  1.00 90.08           O  
ATOM   1056  CG  ARG   132      -5.486   1.638 -10.922  1.00 84.99           C  
ATOM   1057  CD  ARG   132      -4.698   0.562 -11.656  1.00 82.87           C  
ATOM   1058  NE  ARG   132      -4.048  -0.358 -10.727  1.00 79.15           N  
ATOM   1059  NH1 ARG   132      -4.006  -2.140 -12.196  1.00 70.03           N  
ATOM   1060  NH2 ARG   132      -3.144  -2.369 -10.085  1.00 69.02           N  
ATOM   1061  CZ  ARG   132      -3.734  -1.620 -11.005  1.00 77.41           C  
ATOM   1062  N   ASN   133      -6.056   4.459  -9.203  1.00 93.06           N  
ATOM   1063  CA  ASN   133      -5.170   5.267  -8.372  1.00 93.30           C  
ATOM   1064  C   ASN   133      -3.712   4.847  -8.532  1.00 92.72           C  
ATOM   1065  CB  ASN   133      -5.588   5.182  -6.902  1.00 92.90           C  
ATOM   1066  O   ASN   133      -3.178   4.110  -7.701  1.00 91.64           O  
ATOM   1067  CG  ASN   133      -6.975   5.743  -6.656  1.00 92.32           C  
ATOM   1068  ND2 ASN   133      -7.744   5.071  -5.808  1.00 91.37           N  
ATOM   1069  OD1 ASN   133      -7.352   6.771  -7.224  1.00 90.71           O  
ATOM   1070  N   HIS   134      -3.049   5.326  -9.543  1.00 91.57           N  
ATOM   1071  CA  HIS   134      -1.735   4.872  -9.984  1.00 91.85           C  
ATOM   1072  C   HIS   134      -0.627   5.479  -9.129  1.00 91.79           C  
ATOM   1073  CB  HIS   134      -1.514   5.223 -11.456  1.00 91.39           C  
ATOM   1074  O   HIS   134       0.432   4.871  -8.956  1.00 91.22           O  
ATOM   1075  CG  HIS   134      -2.357   4.424 -12.397  1.00 90.87           C  
ATOM   1076  CD2 HIS   134      -3.425   4.775 -13.151  1.00 89.32           C  
ATOM   1077  ND1 HIS   134      -2.135   3.086 -12.642  1.00 89.40           N  
ATOM   1078  CE1 HIS   134      -3.032   2.648 -13.509  1.00 88.56           C  
ATOM   1079  NE2 HIS   134      -3.827   3.653 -13.834  1.00 88.79           N  
ATOM   1080  N   PHE   135      -0.832   6.670  -8.663  1.00 94.23           N  
ATOM   1081  CA  PHE   135       0.187   7.434  -7.954  1.00 94.76           C  
ATOM   1082  C   PHE   135      -0.207   7.640  -6.496  1.00 95.02           C  
ATOM   1083  CB  PHE   135       0.415   8.788  -8.633  1.00 94.38           C  
ATOM   1084  O   PHE   135      -1.215   8.287  -6.206  1.00 94.88           O  
ATOM   1085  CG  PHE   135       0.713   8.687 -10.105  1.00 93.60           C  
ATOM   1086  CD1 PHE   135       1.983   8.339 -10.549  1.00 91.97           C  
ATOM   1087  CD2 PHE   135      -0.278   8.940 -11.044  1.00 92.00           C  
ATOM   1088  CE1 PHE   135       2.261   8.245 -11.910  1.00 91.30           C  
ATOM   1089  CE2 PHE   135      -0.007   8.848 -12.407  1.00 91.61           C  
ATOM   1090  CZ  PHE   135       1.264   8.501 -12.837  1.00 91.27           C  
ATOM   1091  N   THR   136       0.591   7.132  -5.606  1.00 96.29           N  
ATOM   1092  CA  THR   136       0.249   7.090  -4.189  1.00 96.47           C  
ATOM   1093  C   THR   136      -0.045   8.491  -3.662  1.00 96.68           C  
ATOM   1094  CB  THR   136       1.380   6.454  -3.360  1.00 96.13           C  
ATOM   1095  O   THR   136      -1.115   8.737  -3.100  1.00 96.54           O  
ATOM   1096  CG2 THR   136       1.005   6.379  -1.884  1.00 95.01           C  
ATOM   1097  OG1 THR   136       1.633   5.129  -3.845  1.00 94.55           O  
ATOM   1098  N   SER   137       0.759   9.500  -3.913  1.00 97.11           N  
ATOM   1099  CA  SER   137       0.698  10.811  -3.276  1.00 97.09           C  
ATOM   1100  C   SER   137      -0.369  11.690  -3.919  1.00 96.95           C  
ATOM   1101  CB  SER   137       2.057  11.507  -3.351  1.00 96.83           C  
ATOM   1102  O   SER   137      -0.907  12.594  -3.276  1.00 96.44           O  
ATOM   1103  OG  SER   137       2.523  11.558  -4.688  1.00 94.05           O  
ATOM   1104  N   VAL   138      -0.828  11.452  -5.217  1.00 97.18           N  
ATOM   1105  CA  VAL   138      -1.739  12.373  -5.889  1.00 96.99           C  
ATOM   1106  C   VAL   138      -3.053  11.663  -6.204  1.00 96.73           C  
ATOM   1107  CB  VAL   138      -1.117  12.943  -7.183  1.00 96.33           C  
ATOM   1108  O   VAL   138      -4.053  12.309  -6.526  1.00 95.79           O  
ATOM   1109  CG1 VAL   138       0.099  13.810  -6.862  1.00 90.94           C  
ATOM   1110  CG2 VAL   138      -0.733  11.809  -8.133  1.00 91.12           C  
ATOM   1111  N   ASP   139      -3.128  10.309  -6.165  1.00 96.23           N  
ATOM   1112  CA  ASP   139      -4.354   9.561  -6.431  1.00 96.30           C  
ATOM   1113  C   ASP   139      -4.775   8.744  -5.212  1.00 96.43           C  
ATOM   1114  CB  ASP   139      -4.170   8.644  -7.642  1.00 95.66           C  
ATOM   1115  O   ASP   139      -5.864   8.943  -4.671  1.00 96.08           O  
ATOM   1116  CG  ASP   139      -3.818   9.400  -8.911  1.00 93.59           C  
ATOM   1117  OD1 ASP   139      -4.346  10.512  -9.124  1.00 90.34           O  
ATOM   1118  OD2 ASP   139      -3.008   8.876  -9.707  1.00 90.27           O  
ATOM   1119  N   TRP   140      -3.914   7.867  -4.699  1.00 96.94           N  
ATOM   1120  CA  TRP   140      -4.298   6.817  -3.761  1.00 97.08           C  
ATOM   1121  C   TRP   140      -4.502   7.386  -2.361  1.00 97.22           C  
ATOM   1122  CB  TRP   140      -3.239   5.712  -3.727  1.00 96.86           C  
ATOM   1123  O   TRP   140      -5.566   7.211  -1.762  1.00 96.96           O  
ATOM   1124  CG  TRP   140      -3.636   4.513  -2.919  1.00 95.25           C  
ATOM   1125  CD1 TRP   140      -4.324   3.415  -3.357  1.00 91.34           C  
ATOM   1126  CD2 TRP   140      -3.372   4.294  -1.530  1.00 91.89           C  
ATOM   1127  CE2 TRP   140      -3.929   3.040  -1.192  1.00 91.17           C  
ATOM   1128  CE3 TRP   140      -2.718   5.036  -0.538  1.00 94.70           C  
ATOM   1129  NE1 TRP   140      -4.503   2.526  -2.323  1.00 96.03           N  
ATOM   1130  CH2 TRP   140      -3.205   3.259   1.051  1.00 94.30           C  
ATOM   1131  CZ2 TRP   140      -3.850   2.512   0.099  1.00 94.91           C  
ATOM   1132  CZ3 TRP   140      -2.641   4.509   0.746  1.00 94.86           C  
ATOM   1133  N   ASN   141      -3.513   8.168  -1.776  1.00 98.05           N  
ATOM   1134  CA  ASN   141      -3.663   8.790  -0.465  1.00 98.01           C  
ATOM   1135  C   ASN   141      -4.873   9.719  -0.420  1.00 98.03           C  
ATOM   1136  CB  ASN   141      -2.393   9.555  -0.086  1.00 97.92           C  
ATOM   1137  O   ASN   141      -5.765   9.543   0.412  1.00 97.80           O  
ATOM   1138  CG  ASN   141      -1.242   8.634   0.273  1.00 97.38           C  
ATOM   1139  ND2 ASN   141      -0.122   9.217   0.683  1.00 96.15           N  
ATOM   1140  OD1 ASN   141      -1.360   7.410   0.183  1.00 95.68           O  
ATOM   1141  N   PRO   142      -5.052  10.680  -1.425  1.00 97.76           N  
ATOM   1142  CA  PRO   142      -6.240  11.537  -1.404  1.00 97.78           C  
ATOM   1143  C   PRO   142      -7.540  10.746  -1.528  1.00 97.76           C  
ATOM   1144  CB  PRO   142      -6.038  12.450  -2.615  1.00 97.59           C  
ATOM   1145  O   PRO   142      -8.548  11.107  -0.916  1.00 97.57           O  
ATOM   1146  CG  PRO   142      -4.555  12.563  -2.766  1.00 96.86           C  
ATOM   1147  CD  PRO   142      -3.941  11.228  -2.455  1.00 95.96           C  
ATOM   1148  N   ASN   143      -7.554   9.655  -2.261  1.00 97.45           N  
ATOM   1149  CA  ASN   143      -8.742   8.825  -2.420  1.00 97.46           C  
ATOM   1150  C   ASN   143      -9.116   8.124  -1.117  1.00 97.57           C  
ATOM   1151  CB  ASN   143      -8.534   7.797  -3.535  1.00 97.21           C  
ATOM   1152  O   ASN   143     -10.259   8.212  -0.666  1.00 97.43           O  
ATOM   1153  CG  ASN   143      -9.741   6.903  -3.738  1.00 95.41           C  
ATOM   1154  ND2 ASN   143      -9.591   5.623  -3.420  1.00 92.56           N  
ATOM   1155  OD1 ASN   143     -10.799   7.359  -4.179  1.00 91.17           O  
ATOM   1156  N   VAL   144      -8.219   7.490  -0.362  1.00 97.51           N  
ATOM   1157  CA  VAL   144      -8.512   6.714   0.839  1.00 97.49           C  
ATOM   1158  C   VAL   144      -8.777   7.655   2.011  1.00 97.44           C  
ATOM   1159  CB  VAL   144      -7.359   5.745   1.183  1.00 97.40           C  
ATOM   1160  O   VAL   144      -9.540   7.323   2.922  1.00 97.20           O  
ATOM   1161  CG1 VAL   144      -7.248   4.642   0.133  1.00 97.14           C  
ATOM   1162  CG2 VAL   144      -6.040   6.507   1.304  1.00 97.14           C  
ATOM   1163  N   GLU   145      -8.279   8.879   1.970  1.00 97.89           N  
ATOM   1164  CA  GLU   145      -8.633   9.927   2.922  1.00 97.79           C  
ATOM   1165  C   GLU   145     -10.048  10.442   2.675  1.00 97.69           C  
ATOM   1166  CB  GLU   145      -7.632  11.083   2.847  1.00 97.49           C  
ATOM   1167  O   GLU   145     -10.860  10.509   3.600  1.00 97.35           O  
ATOM   1168  CG  GLU   145      -6.279  10.766   3.469  1.00 94.27           C  
ATOM   1169  CD  GLU   145      -5.359  11.974   3.551  1.00 88.82           C  
ATOM   1170  OE1 GLU   145      -5.130  12.634   2.512  1.00 89.71           O  
ATOM   1171  OE2 GLU   145      -4.862  12.261   4.662  1.00 89.45           O  
ATOM   1172  N   LYS   146     -10.365  10.741   1.389  1.00 97.08           N  
ATOM   1173  CA  LYS   146     -11.700  11.164   0.976  1.00 97.05           C  
ATOM   1174  C   LYS   146     -12.752  10.134   1.376  1.00 96.82           C  
ATOM   1175  CB  LYS   146     -11.744  11.400  -0.535  1.00 96.95           C  
ATOM   1176  O   LYS   146     -13.865  10.494   1.764  1.00 96.44           O  
ATOM   1177  CG  LYS   146     -13.116  11.799  -1.058  1.00 96.12           C  
ATOM   1178  CD  LYS   146     -13.131  11.880  -2.580  1.00 94.24           C  
ATOM   1179  CE  LYS   146     -14.537  12.119  -3.113  1.00 93.18           C  
ATOM   1180  NZ  LYS   146     -14.594  11.995  -4.601  1.00 91.11           N  
ATOM   1181  N   LEU   147     -12.427   8.881   1.377  1.00 96.92           N  
ATOM   1182  CA  LEU   147     -13.307   7.772   1.726  1.00 96.82           C  
ATOM   1183  C   LEU   147     -13.380   7.591   3.239  1.00 96.38           C  
ATOM   1184  CB  LEU   147     -12.824   6.476   1.069  1.00 96.73           C  
ATOM   1185  O   LEU   147     -14.157   6.771   3.734  1.00 95.50           O  
ATOM   1186  CG  LEU   147     -12.972   6.391  -0.451  1.00 96.06           C  
ATOM   1187  CD1 LEU   147     -12.195   5.196  -0.993  1.00 94.63           C  
ATOM   1188  CD2 LEU   147     -14.443   6.301  -0.842  1.00 94.28           C  
ATOM   1189  N   GLY   148     -12.586   8.263   4.021  1.00 96.74           N  
ATOM   1190  CA  GLY   148     -12.526   8.141   5.468  1.00 96.71           C  
ATOM   1191  C   GLY   148     -11.901   6.839   5.932  1.00 96.62           C  
ATOM   1192  O   GLY   148     -12.057   6.447   7.090  1.00 96.06           O  
ATOM   1193  N   ILE   149     -11.125   6.105   5.126  1.00 97.06           N  
ATOM   1194  CA  ILE   149     -10.479   4.834   5.430  1.00 97.14           C  
ATOM   1195  C   ILE   149      -9.168   5.086   6.173  1.00 97.24           C  
ATOM   1196  CB  ILE   149     -10.219   4.011   4.148  1.00 96.96           C  
ATOM   1197  O   ILE   149      -8.874   4.421   7.169  1.00 97.01           O  
ATOM   1198  CG1 ILE   149     -11.545   3.601   3.499  1.00 95.72           C  
ATOM   1199  CG2 ILE   149      -9.359   2.783   4.460  1.00 95.83           C  
ATOM   1200  CD1 ILE   149     -11.388   2.923   2.145  1.00 94.54           C  
ATOM   1201  N   LEU   150      -8.382   6.053   5.632  1.00 97.86           N  
ATOM   1202  CA  LEU   150      -7.087   6.467   6.162  1.00 97.85           C  
ATOM   1203  C   LEU   150      -7.043   7.977   6.371  1.00 97.76           C  
ATOM   1204  CB  LEU   150      -5.960   6.038   5.220  1.00 97.72           C  
ATOM   1205  O   LEU   150      -7.766   8.722   5.705  1.00 97.42           O  
ATOM   1206  CG  LEU   150      -5.842   4.538   4.943  1.00 97.06           C  
ATOM   1207  CD1 LEU   150      -4.813   4.280   3.847  1.00 95.76           C  
ATOM   1208  CD2 LEU   150      -5.474   3.785   6.217  1.00 95.52           C  
ATOM   1209  N   ARG   151      -6.199   8.370   7.225  1.00 98.10           N  
ATOM   1210  CA  ARG   151      -5.851   9.766   7.469  1.00 98.11           C  
ATOM   1211  C   ARG   151      -4.340   9.946   7.563  1.00 98.14           C  
ATOM   1212  CB  ARG   151      -6.519  10.271   8.750  1.00 97.72           C  
ATOM   1213  O   ARG   151      -3.669   9.228   8.307  1.00 97.98           O  
ATOM   1214  CG  ARG   151      -6.311  11.754   9.010  1.00 93.95           C  
ATOM   1215  CD  ARG   151      -7.106  12.233  10.217  1.00 89.94           C  
ATOM   1216  NE  ARG   151      -6.604  11.651  11.459  1.00 89.08           N  
ATOM   1217  NH1 ARG   151      -5.680  13.616  12.247  1.00 81.16           N  
ATOM   1218  NH2 ARG   151      -5.526  11.694  13.486  1.00 77.30           N  
ATOM   1219  CZ  ARG   151      -5.938  12.322  12.394  1.00 82.90           C  
ATOM   1220  N   ASP   152      -3.782  10.909   6.852  1.00 98.38           N  
ATOM   1221  CA  ASP   152      -2.386  11.302   7.020  1.00 98.43           C  
ATOM   1222  C   ASP   152      -2.157  11.942   8.388  1.00 98.37           C  
ATOM   1223  CB  ASP   152      -1.963  12.267   5.910  1.00 98.28           C  
ATOM   1224  O   ASP   152      -2.765  12.965   8.710  1.00 98.12           O  
ATOM   1225  CG  ASP   152      -0.466  12.517   5.881  1.00 97.68           C  
ATOM   1226  OD1 ASP   152       0.197  12.375   6.931  1.00 96.49           O  
ATOM   1227  OD2 ASP   152       0.056  12.862   4.799  1.00 95.96           O  
ATOM   1228  N   VAL   153      -1.275  11.346   9.225  1.00 98.27           N  
ATOM   1229  CA  VAL   153      -0.990  11.779  10.589  1.00 98.28           C  
ATOM   1230  C   VAL   153       0.482  12.165  10.712  1.00 98.24           C  
ATOM   1231  CB  VAL   153      -1.341  10.680  11.617  1.00 98.05           C  
ATOM   1232  O   VAL   153       0.996  12.328  11.821  1.00 97.94           O  
ATOM   1233  CG1 VAL   153      -2.852  10.467  11.686  1.00 97.11           C  
ATOM   1234  CG2 VAL   153      -0.629   9.374  11.265  1.00 97.07           C  
ATOM   1235  N   THR   154       1.172  12.283   9.586  1.00 98.46           N  
ATOM   1236  CA  THR   154       2.610  12.523   9.542  1.00 98.47           C  
ATOM   1237  C   THR   154       2.963  13.827  10.252  1.00 98.30           C  
ATOM   1238  CB  THR   154       3.125  12.569   8.092  1.00 98.40           C  
ATOM   1239  O   THR   154       3.882  13.864  11.072  1.00 97.91           O  
ATOM   1240  CG2 THR   154       4.647  12.663   8.052  1.00 98.10           C  
ATOM   1241  OG1 THR   154       2.712  11.380   7.407  1.00 97.93           O  
ATOM   1242  N   ALA   155       2.217  14.888  10.020  1.00 98.30           N  
ATOM   1243  CA  ALA   155       2.469  16.205  10.599  1.00 98.25           C  
ATOM   1244  C   ALA   155       2.220  16.199  12.105  1.00 98.11           C  
ATOM   1245  CB  ALA   155       1.596  17.260   9.923  1.00 97.80           C  
ATOM   1246  O   ALA   155       2.976  16.805  12.867  1.00 97.78           O  
ATOM   1247  N   GLU   156       1.220  15.454  12.620  1.00 97.88           N  
ATOM   1248  CA  GLU   156       0.883  15.316  14.034  1.00 97.90           C  
ATOM   1249  C   GLU   156       1.971  14.558  14.789  1.00 97.71           C  
ATOM   1250  CB  GLU   156      -0.464  14.607  14.198  1.00 97.25           C  
ATOM   1251  O   GLU   156       2.307  14.909  15.922  1.00 97.32           O  
ATOM   1252  CG  GLU   156      -1.639  15.374  13.611  1.00 91.50           C  
ATOM   1253  CD  GLU   156      -2.943  14.593  13.644  1.00 85.81           C  
ATOM   1254  OE1 GLU   156      -3.055  13.632  14.439  1.00 88.57           O  
ATOM   1255  OE2 GLU   156      -3.860  14.944  12.869  1.00 86.32           O  
ATOM   1256  N   ILE   157       2.537  13.544  14.143  1.00 98.00           N  
ATOM   1257  CA  ILE   157       3.593  12.727  14.732  1.00 97.95           C  
ATOM   1258  C   ILE   157       4.884  13.538  14.821  1.00 97.50           C  
ATOM   1259  CB  ILE   157       3.827  11.434  13.919  1.00 97.81           C  
ATOM   1260  O   ILE   157       5.547  13.548  15.861  1.00 96.72           O  
ATOM   1261  CG1 ILE   157       2.604  10.515  14.013  1.00 96.99           C  
ATOM   1262  CG2 ILE   157       5.091  10.715  14.399  1.00 96.91           C  
ATOM   1263  CD1 ILE   157       2.571   9.417  12.959  1.00 95.87           C  
ATOM   1264  N   GLY   158       5.258  14.248  13.756  1.00 97.30           N  
ATOM   1265  CA  GLY   158       6.558  14.883  13.616  1.00 97.01           C  
ATOM   1266  C   GLY   158       6.609  16.277  14.213  1.00 95.94           C  
ATOM   1267  O   GLY   158       7.689  16.791  14.511  1.00 94.06           O  
ATOM   1268  N   LEU   159       5.481  16.897  14.362  1.00 96.99           N  
ATOM   1269  CA  LEU   159       5.404  18.301  14.753  1.00 96.83           C  
ATOM   1270  C   LEU   159       6.391  19.143  13.952  1.00 96.31           C  
ATOM   1271  CB  LEU   159       5.680  18.456  16.251  1.00 95.08           C  
ATOM   1272  O   LEU   159       6.281  19.238  12.727  1.00 92.27           O  
ATOM   1273  CG  LEU   159       4.784  17.650  17.193  1.00 94.04           C  
ATOM   1274  CD1 LEU   159       5.224  17.848  18.640  1.00 90.09           C  
ATOM   1275  CD2 LEU   159       3.323  18.048  17.013  1.00 90.27           C  
ATOM   1276  N   ALA   160       7.345  19.715  14.539  1.00 95.76           N  
ATOM   1277  CA  ALA   160       8.321  20.596  13.903  1.00 96.05           C  
ATOM   1278  C   ALA   160       9.331  19.796  13.085  1.00 95.47           C  
ATOM   1279  CB  ALA   160       9.039  21.441  14.952  1.00 94.92           C  
ATOM   1280  O   ALA   160      10.087  20.364  12.294  1.00 94.92           O  
ATOM   1281  N   ASP   161       9.389  18.514  13.140  1.00 96.13           N  
ATOM   1282  CA  ASP   161      10.367  17.648  12.488  1.00 96.76           C  
ATOM   1283  C   ASP   161       9.837  17.127  11.155  1.00 96.88           C  
ATOM   1284  CB  ASP   161      10.739  16.478  13.401  1.00 95.83           C  
ATOM   1285  O   ASP   161      10.452  16.257  10.534  1.00 96.55           O  
ATOM   1286  CG  ASP   161      11.647  16.885  14.548  1.00 94.08           C  
ATOM   1287  OD1 ASP   161      12.628  17.625  14.317  1.00 94.21           O  
ATOM   1288  OD2 ASP   161      11.380  16.461  15.693  1.00 91.43           O  
ATOM   1289  N   VAL   162       8.687  17.592  10.707  1.00 97.64           N  
ATOM   1290  CA  VAL   162       8.083  17.157   9.453  1.00 97.69           C  
ATOM   1291  C   VAL   162       8.770  17.853   8.280  1.00 97.47           C  
ATOM   1292  CB  VAL   162       6.564  17.439   9.425  1.00 96.41           C  
ATOM   1293  O   VAL   162       8.942  19.074   8.289  1.00 96.96           O  
ATOM   1294  CG1 VAL   162       5.988  17.162   8.038  1.00 83.13           C  
ATOM   1295  CG2 VAL   162       5.847  16.601  10.482  1.00 83.80           C  
ATOM   1296  N   SER   163       9.124  17.131   7.277  1.00 97.59           N  
ATOM   1297  CA  SER   163       9.572  17.622   5.978  1.00 97.70           C  
ATOM   1298  C   SER   163       8.487  17.453   4.919  1.00 97.54           C  
ATOM   1299  CB  SER   163      10.843  16.894   5.538  1.00 97.43           C  
ATOM   1300  O   SER   163       7.623  16.582   5.042  1.00 97.25           O  
ATOM   1301  OG  SER   163      11.915  17.177   6.421  1.00 94.68           O  
ATOM   1302  N   THR   164       8.515  18.231   3.853  1.00 97.49           N  
ATOM   1303  CA  THR   164       7.619  18.099   2.709  1.00 97.55           C  
ATOM   1304  C   THR   164       8.413  17.899   1.421  1.00 97.30           C  
ATOM   1305  CB  THR   164       6.709  19.333   2.567  1.00 97.09           C  
ATOM   1306  O   THR   164       9.327  18.670   1.122  1.00 96.84           O  
ATOM   1307  CG2 THR   164       5.737  19.169   1.404  1.00 95.24           C  
ATOM   1308  OG1 THR   164       5.962  19.511   3.778  1.00 95.58           O  
ATOM   1309  N   LEU   165       8.037  16.843   0.672  1.00 96.46           N  
ATOM   1310  CA  LEU   165       8.572  16.575  -0.659  1.00 96.50           C  
ATOM   1311  C   LEU   165       7.573  16.981  -1.738  1.00 96.28           C  
ATOM   1312  CB  LEU   165       8.927  15.094  -0.807  1.00 96.34           C  
ATOM   1313  O   LEU   165       6.452  16.468  -1.776  1.00 95.68           O  
ATOM   1314  CG  LEU   165       9.472  14.659  -2.168  1.00 95.44           C  
ATOM   1315  CD1 LEU   165      10.782  15.380  -2.469  1.00 93.90           C  
ATOM   1316  CD2 LEU   165       9.665  13.147  -2.209  1.00 93.75           C  
ATOM   1317  N   GLN   166       8.034  17.897  -2.612  1.00 95.94           N  
ATOM   1318  CA  GLN   166       7.269  18.253  -3.802  1.00 96.00           C  
ATOM   1319  C   GLN   166       7.774  17.496  -5.028  1.00 95.56           C  
ATOM   1320  CB  GLN   166       7.333  19.760  -4.053  1.00 95.23           C  
ATOM   1321  O   GLN   166       8.971  17.510  -5.322  1.00 94.79           O  
ATOM   1322  CG  GLN   166       6.637  20.591  -2.983  1.00 91.87           C  
ATOM   1323  CD  GLN   166       6.650  22.076  -3.293  1.00 89.37           C  
ATOM   1324  NE2 GLN   166       5.670  22.801  -2.764  1.00 89.26           N  
ATOM   1325  OE1 GLN   166       7.534  22.568  -4.002  1.00 89.25           O  
ATOM   1326  N   THR   167       6.824  16.831  -5.717  1.00 94.96           N  
ATOM   1327  CA  THR   167       7.147  16.056  -6.910  1.00 95.12           C  
ATOM   1328  C   THR   167       6.151  16.347  -8.029  1.00 94.93           C  
ATOM   1329  CB  THR   167       7.159  14.546  -6.609  1.00 94.84           C  
ATOM   1330  O   THR   167       4.938  16.275  -7.822  1.00 94.33           O  
ATOM   1331  CG2 THR   167       7.473  13.738  -7.864  1.00 93.31           C  
ATOM   1332  OG1 THR   167       8.155  14.271  -5.616  1.00 93.56           O  
ATOM   1333  N   LEU   168       6.643  16.667  -9.233  1.00 94.15           N  
ATOM   1334  CA  LEU   168       5.793  16.759 -10.415  1.00 94.34           C  
ATOM   1335  C   LEU   168       5.437  15.371 -10.938  1.00 94.09           C  
ATOM   1336  CB  LEU   168       6.489  17.567 -11.514  1.00 93.76           C  
ATOM   1337  O   LEU   168       6.300  14.657 -11.453  1.00 93.37           O  
ATOM   1338  CG  LEU   168       5.673  17.832 -12.780  1.00 92.34           C  
ATOM   1339  CD1 LEU   168       4.528  18.795 -12.482  1.00 90.48           C  
ATOM   1340  CD2 LEU   168       6.566  18.383 -13.887  1.00 90.41           C  
ATOM   1341  N   ILE   169       4.163  15.038 -10.846  1.00 94.73           N  
ATOM   1342  CA  ILE   169       3.589  13.816 -11.396  1.00 94.80           C  
ATOM   1343  C   ILE   169       2.841  14.134 -12.689  1.00 94.60           C  
ATOM   1344  CB  ILE   169       2.643  13.130 -10.385  1.00 94.37           C  
ATOM   1345  O   ILE   169       1.761  14.728 -12.658  1.00 93.84           O  
ATOM   1346  CG1 ILE   169       3.346  12.949  -9.034  1.00 92.86           C  
ATOM   1347  CG2 ILE   169       2.151  11.787 -10.931  1.00 92.72           C  
ATOM   1348  CD1 ILE   169       4.605  12.095  -9.102  1.00 90.60           C  
ATOM   1349  N   ASP   170       3.406  13.741 -13.831  1.00 94.43           N  
ATOM   1350  CA  ASP   170       2.799  13.896 -15.149  1.00 94.43           C  
ATOM   1351  C   ASP   170       2.100  12.610 -15.586  1.00 93.96           C  
ATOM   1352  CB  ASP   170       3.854  14.297 -16.182  1.00 93.97           C  
ATOM   1353  O   ASP   170       2.702  11.764 -16.250  1.00 92.90           O  
ATOM   1354  CG  ASP   170       3.250  14.769 -17.494  1.00 93.21           C  
ATOM   1355  OD1 ASP   170       2.123  14.348 -17.832  1.00 91.83           O  
ATOM   1356  OD2 ASP   170       3.909  15.565 -18.196  1.00 91.20           O  
ATOM   1357  N   LYS   171       0.871  12.477 -15.246  1.00 93.21           N  
ATOM   1358  CA  LYS   171       0.026  11.321 -15.535  1.00 93.11           C  
ATOM   1359  C   LYS   171      -0.175  11.149 -17.037  1.00 92.55           C  
ATOM   1360  CB  LYS   171      -1.328  11.458 -14.837  1.00 92.48           C  
ATOM   1361  O   LYS   171      -0.299  10.025 -17.527  1.00 91.60           O  
ATOM   1362  CG  LYS   171      -1.239  11.514 -13.319  1.00 91.19           C  
ATOM   1363  CD  LYS   171      -2.619  11.456 -12.676  1.00 90.39           C  
ATOM   1364  CE  LYS   171      -2.531  11.496 -11.156  1.00 88.07           C  
ATOM   1365  NZ  LYS   171      -3.868  11.310 -10.519  1.00 86.22           N  
ATOM   1366  N   LYS   172      -0.289  12.286 -17.737  1.00 92.15           N  
ATOM   1367  CA  LYS   172      -0.461  12.229 -19.185  1.00 91.94           C  
ATOM   1368  C   LYS   172       0.711  11.512 -19.850  1.00 91.57           C  
ATOM   1369  CB  LYS   172      -0.610  13.637 -19.764  1.00 91.22           C  
ATOM   1370  O   LYS   172       0.511  10.601 -20.655  1.00 90.78           O  
ATOM   1371  CG  LYS   172      -0.779  13.670 -21.276  1.00 88.97           C  
ATOM   1372  CD  LYS   172      -0.939  15.095 -21.790  1.00 87.58           C  
ATOM   1373  CE  LYS   172      -1.077  15.132 -23.306  1.00 84.81           C  
ATOM   1374  NZ  LYS   172      -1.251  16.526 -23.812  1.00 84.36           N  
ATOM   1375  N   GLU   173       1.933  11.837 -19.505  1.00 92.08           N  
ATOM   1376  CA  GLU   173       3.120  11.193 -20.062  1.00 92.05           C  
ATOM   1377  C   GLU   173       3.225   9.741 -19.604  1.00 91.65           C  
ATOM   1378  CB  GLU   173       4.383  11.962 -19.668  1.00 91.45           C  
ATOM   1379  O   GLU   173       3.556   8.858 -20.398  1.00 90.86           O  
ATOM   1380  CG  GLU   173       4.546  13.290 -20.393  1.00 90.07           C  
ATOM   1381  CD  GLU   173       4.417  13.169 -21.903  1.00 89.28           C  
ATOM   1382  OE1 GLU   173       5.161  12.368 -22.514  1.00 87.68           O  
ATOM   1383  OE2 GLU   173       3.565  13.881 -22.481  1.00 88.41           O  
ATOM   1384  N   TRP   174       2.791   9.464 -18.404  1.00 89.91           N  
ATOM   1385  CA  TRP   174       2.718   8.085 -17.932  1.00 90.35           C  
ATOM   1386  C   TRP   174       1.740   7.272 -18.772  1.00 89.15           C  
ATOM   1387  CB  TRP   174       2.303   8.043 -16.458  1.00 89.62           C  
ATOM   1388  O   TRP   174       2.104   6.233 -19.329  1.00 87.12           O  
ATOM   1389  CG  TRP   174       2.227   6.659 -15.887  1.00 88.49           C  
ATOM   1390  CD1 TRP   174       3.253   5.932 -15.350  1.00 85.86           C  
ATOM   1391  CD2 TRP   174       1.062   5.833 -15.800  1.00 86.68           C  
ATOM   1392  CE2 TRP   174       1.455   4.617 -15.198  1.00 88.10           C  
ATOM   1393  CE3 TRP   174      -0.279   6.004 -16.171  1.00 86.54           C  
ATOM   1394  NE1 TRP   174       2.795   4.703 -14.934  1.00 85.89           N  
ATOM   1395  CH2 TRP   174      -0.751   3.770 -15.333  1.00 84.49           C  
ATOM   1396  CZ2 TRP   174       0.554   3.577 -14.959  1.00 85.14           C  
ATOM   1397  CZ3 TRP   174      -1.173   4.967 -15.933  1.00 85.17           C  
ATOM   1398  N   TYR   175       0.500   7.718 -19.000  1.00 88.35           N  
ATOM   1399  CA  TYR   175      -0.506   7.032 -19.803  1.00 88.13           C  
ATOM   1400  C   TYR   175      -0.021   6.839 -21.235  1.00 87.15           C  
ATOM   1401  CB  TYR   175      -1.822   7.815 -19.799  1.00 87.69           C  
ATOM   1402  O   TYR   175      -0.196   5.765 -21.816  1.00 85.64           O  
ATOM   1403  CG  TYR   175      -2.637   7.624 -18.543  1.00 87.78           C  
ATOM   1404  CD1 TYR   175      -3.059   6.356 -18.148  1.00 86.43           C  
ATOM   1405  CD2 TYR   175      -2.988   8.710 -17.748  1.00 86.44           C  
ATOM   1406  CE1 TYR   175      -3.812   6.176 -16.993  1.00 85.76           C  
ATOM   1407  CE2 TYR   175      -3.740   8.542 -16.591  1.00 85.96           C  
ATOM   1408  OH  TYR   175      -4.892   7.100 -15.076  1.00 83.80           O  
ATOM   1409  CZ  TYR   175      -4.147   7.273 -16.221  1.00 84.72           C  
ATOM   1410  N   LYS   176       0.619   7.848 -21.809  1.00 86.35           N  
ATOM   1411  CA  LYS   176       1.203   7.740 -23.143  1.00 85.77           C  
ATOM   1412  C   LYS   176       2.223   6.606 -23.206  1.00 85.26           C  
ATOM   1413  CB  LYS   176       1.861   9.059 -23.549  1.00 84.47           C  
ATOM   1414  O   LYS   176       2.195   5.790 -24.130  1.00 83.90           O  
ATOM   1415  CG  LYS   176       2.444   9.053 -24.955  1.00 79.82           C  
ATOM   1416  CD  LYS   176       3.114  10.380 -25.288  1.00 77.29           C  
ATOM   1417  CE  LYS   176       3.824  10.326 -26.634  1.00 71.35           C  
ATOM   1418  NZ  LYS   176       4.688  11.525 -26.852  1.00 69.74           N  
ATOM   1419  N   LYS   177       3.052   6.483 -22.238  1.00 85.59           N  
ATOM   1420  CA  LYS   177       4.076   5.443 -22.171  1.00 84.40           C  
ATOM   1421  C   LYS   177       3.449   4.067 -21.964  1.00 83.52           C  
ATOM   1422  CB  LYS   177       5.071   5.741 -21.049  1.00 83.04           C  
ATOM   1423  O   LYS   177       3.774   3.117 -22.679  1.00 81.45           O  
ATOM   1424  CG  LYS   177       6.289   4.829 -21.044  1.00 78.54           C  
ATOM   1425  CD  LYS   177       7.462   5.467 -20.310  1.00 77.02           C  
ATOM   1426  CE  LYS   177       8.722   4.620 -20.424  1.00 71.44           C  
ATOM   1427  NZ  LYS   177       9.927   5.350 -19.929  1.00 69.60           N  
ATOM   1428  N   GLN   178       2.466   3.941 -21.036  1.00 82.98           N  
ATOM   1429  CA  GLN   178       1.760   2.690 -20.783  1.00 82.16           C  
ATOM   1430  C   GLN   178       0.949   2.260 -22.002  1.00 81.77           C  
ATOM   1431  CB  GLN   178       0.844   2.826 -19.565  1.00 81.41           C  
ATOM   1432  O   GLN   178       1.022   1.105 -22.426  1.00 79.55           O  
ATOM   1433  CG  GLN   178       1.591   3.052 -18.257  1.00 80.34           C  
ATOM   1434  CD  GLN   178       2.666   2.011 -18.008  1.00 79.21           C  
ATOM   1435  NE2 GLN   178       3.745   2.420 -17.349  1.00 76.92           N  
ATOM   1436  OE1 GLN   178       2.528   0.849 -18.403  1.00 76.58           O  
ATOM   1437  N   ALA   179       0.269   3.181 -22.664  1.00 79.33           N  
ATOM   1438  CA  ALA   179      -0.505   2.928 -23.877  1.00 78.94           C  
ATOM   1439  C   ALA   179       0.390   2.414 -25.001  1.00 79.05           C  
ATOM   1440  CB  ALA   179      -1.233   4.196 -24.317  1.00 77.41           C  
ATOM   1441  O   ALA   179       0.060   1.427 -25.663  1.00 77.00           O  
ATOM   1442  N   SER   180       1.530   2.948 -25.193  1.00 78.09           N  
ATOM   1443  CA  SER   180       2.504   2.539 -26.200  1.00 77.65           C  
ATOM   1444  C   SER   180       3.032   1.136 -25.920  1.00 77.24           C  
ATOM   1445  CB  SER   180       3.668   3.529 -26.254  1.00 75.76           C  
ATOM   1446  O   SER   180       3.320   0.378 -26.849  1.00 75.09           O  
ATOM   1447  OG  SER   180       3.209   4.827 -26.591  1.00 72.31           O  
ATOM   1448  N   ALA   181       3.154   0.793 -24.672  1.00 75.69           N  
ATOM   1449  CA  ALA   181       3.581  -0.545 -24.273  1.00 74.44           C  
ATOM   1450  C   ALA   181       2.484  -1.573 -24.540  1.00 74.24           C  
ATOM   1451  CB  ALA   181       3.973  -0.561 -22.798  1.00 73.20           C  
ATOM   1452  O   ALA   181       2.759  -2.668 -25.036  1.00 71.51           O  
ATOM   1453  N   MET   182       1.233  -1.209 -24.408  1.00 72.64           N  
ATOM   1454  CA  MET   182       0.072  -2.064 -24.638  1.00 72.10           C  
ATOM   1455  C   MET   182      -0.076  -2.394 -26.120  1.00 72.23           C  
ATOM   1456  CB  MET   182      -1.202  -1.393 -24.122  1.00 69.70           C  
ATOM   1457  O   MET   182      -0.329  -3.544 -26.482  1.00 69.44           O  
ATOM   1458  CG  MET   182      -1.274  -1.299 -22.606  1.00 65.10           C  
ATOM   1459  SD  MET   182      -2.742  -0.361 -22.030  1.00 62.07           S  
ATOM   1460  CE  MET   182      -4.048  -1.580 -22.353  1.00 53.68           C  
ATOM   1461  N   VAL   183      -0.063  -1.450 -27.006  1.00 71.98           N  
ATOM   1462  CA  VAL   183      -0.165  -1.632 -28.451  1.00 71.65           C  
ATOM   1463  C   VAL   183       0.823  -2.702 -28.908  1.00 71.76           C  
ATOM   1464  CB  VAL   183       0.092  -0.310 -29.209  1.00 67.03           C  
ATOM   1465  O   VAL   183       0.498  -3.533 -29.760  1.00 68.39           O  
ATOM   1466  CG1 VAL   183       0.157  -0.556 -30.715  1.00 62.19           C  
ATOM   1467  CG2 VAL   183      -0.991   0.714 -28.877  1.00 59.74           C  
ATOM   1468  N   LYS   184       1.987  -2.825 -28.319  1.00 70.50           N  
ATOM   1469  CA  LYS   184       3.021  -3.777 -28.714  1.00 69.21           C  
ATOM   1470  C   LYS   184       2.596  -5.209 -28.404  1.00 69.33           C  
ATOM   1471  CB  LYS   184       4.342  -3.458 -28.013  1.00 65.94           C  
ATOM   1472  O   LYS   184       3.151  -6.161 -28.957  1.00 66.78           O  
ATOM   1473  CG  LYS   184       5.014  -2.185 -28.508  1.00 64.71           C  
ATOM   1474  CD  LYS   184       6.316  -1.916 -27.765  1.00 64.78           C  
ATOM   1475  CE  LYS   184       6.974  -0.627 -28.238  1.00 58.99           C  
ATOM   1476  NZ  LYS   184       8.258  -0.365 -27.522  1.00 56.22           N  
ATOM   1477  N   VAL   185       1.526  -5.334 -27.665  1.00 65.57           N  
ATOM   1478  CA  VAL   185       1.115  -6.662 -27.220  1.00 65.56           C  
ATOM   1479  C   VAL   185      -0.053  -7.154 -28.073  1.00 65.48           C  
ATOM   1480  CB  VAL   185       0.721  -6.663 -25.726  1.00 61.25           C  
ATOM   1481  O   VAL   185      -0.145  -8.344 -28.382  1.00 63.53           O  
ATOM   1482  CG1 VAL   185       0.208  -8.039 -25.304  1.00 54.10           C  
ATOM   1483  CG2 VAL   185       1.908  -6.244 -24.862  1.00 54.44           C  
ATOM   1484  N   LYS   186      -0.868  -6.282 -28.500  1.00 68.08           N  
ATOM   1485  CA  LYS   186      -2.105  -6.724 -29.138  1.00 67.30           C  
ATOM   1486  C   LYS   186      -2.637  -5.665 -30.099  1.00 69.10           C  
ATOM   1487  CB  LYS   186      -3.163  -7.055 -28.084  1.00 64.30           C  
ATOM   1488  O   LYS   186      -3.259  -4.689 -29.673  1.00 66.97           O  
ATOM   1489  CG  LYS   186      -2.776  -8.196 -27.155  1.00 62.34           C  
ATOM   1490  CD  LYS   186      -3.876  -8.490 -26.143  1.00 62.08           C  
ATOM   1491  CE  LYS   186      -3.471  -9.600 -25.182  1.00 58.78           C  
ATOM   1492  NZ  LYS   186      -4.522  -9.851 -24.151  1.00 52.89           N  
ATOM   1493  N   ASP   187      -2.453  -5.881 -31.438  1.00 67.84           N  
ATOM   1494  CA  ASP   187      -2.743  -4.925 -32.502  1.00 67.99           C  
ATOM   1495  C   ASP   187      -4.197  -4.463 -32.445  1.00 67.82           C  
ATOM   1496  CB  ASP   187      -2.439  -5.537 -33.871  1.00 62.27           C  
ATOM   1497  O   ASP   187      -4.491  -3.289 -32.681  1.00 64.33           O  
ATOM   1498  CG  ASP   187      -0.954  -5.733 -34.117  1.00 58.04           C  
ATOM   1499  OD1 ASP   187      -0.133  -5.038 -33.481  1.00 58.12           O  
ATOM   1500  OD2 ASP   187      -0.600  -6.589 -34.957  1.00 62.20           O  
ATOM   1501  N   ASN   188      -5.174  -5.431 -32.064  1.00 68.54           N  
ATOM   1502  CA  ASN   188      -6.600  -5.133 -31.988  1.00 69.35           C  
ATOM   1503  C   ASN   188      -6.907  -4.140 -30.872  1.00 67.85           C  
ATOM   1504  CB  ASN   188      -7.408  -6.418 -31.793  1.00 63.82           C  
ATOM   1505  O   ASN   188      -8.041  -3.673 -30.744  1.00 64.90           O  
ATOM   1506  CG  ASN   188      -7.076  -7.124 -30.492  1.00 60.07           C  
ATOM   1507  ND2 ASN   188      -7.892  -8.105 -30.125  1.00 56.36           N  
ATOM   1508  OD1 ASN   188      -6.095  -6.789 -29.823  1.00 57.33           O  
ATOM   1509  N   GLU   189      -5.817  -3.630 -30.237  1.00 69.47           N  
ATOM   1510  CA  GLU   189      -6.010  -2.740 -29.095  1.00 69.38           C  
ATOM   1511  C   GLU   189      -5.633  -1.303 -29.445  1.00 70.75           C  
ATOM   1512  CB  GLU   189      -5.192  -3.221 -27.894  1.00 65.98           C  
ATOM   1513  O   GLU   189      -5.923  -0.377 -28.685  1.00 68.90           O  
ATOM   1514  CG  GLU   189      -5.671  -4.544 -27.314  1.00 63.48           C  
ATOM   1515  CD  GLU   189      -5.400  -4.679 -25.824  1.00 62.10           C  
ATOM   1516  OE1 GLU   189      -4.389  -4.123 -25.338  1.00 60.69           O  
ATOM   1517  OE2 GLU   189      -6.204  -5.348 -25.137  1.00 57.71           O  
ATOM   1518  N   ALA   190      -5.057  -1.130 -30.627  1.00 73.15           N  
ATOM   1519  CA  ALA   190      -4.630   0.200 -31.055  1.00 74.58           C  
ATOM   1520  C   ALA   190      -5.770   1.207 -30.934  1.00 75.11           C  
ATOM   1521  CB  ALA   190      -4.112   0.157 -32.490  1.00 70.90           C  
ATOM   1522  O   ALA   190      -5.578   2.315 -30.426  1.00 74.37           O  
ATOM   1523  N   LYS   191      -7.006   0.779 -31.359  1.00 77.32           N  
ATOM   1524  CA  LYS   191      -8.185   1.631 -31.233  1.00 77.70           C  
ATOM   1525  C   LYS   191      -8.506   1.912 -29.768  1.00 77.68           C  
ATOM   1526  CB  LYS   191      -9.390   0.984 -31.918  1.00 74.82           C  
ATOM   1527  O   LYS   191      -8.850   3.040 -29.408  1.00 76.43           O  
ATOM   1528  CG  LYS   191     -10.634   1.860 -31.940  1.00 73.03           C  
ATOM   1529  CD  LYS   191     -11.771   1.198 -32.707  1.00 72.23           C  
ATOM   1530  CE  LYS   191     -13.019   2.070 -32.723  1.00 70.51           C  
ATOM   1531  NZ  LYS   191     -14.130   1.434 -33.492  1.00 69.83           N  
ATOM   1532  N   LYS   192      -8.446   0.972 -28.834  1.00 75.10           N  
ATOM   1533  CA  LYS   192      -8.642   1.158 -27.399  1.00 74.48           C  
ATOM   1534  C   LYS   192      -7.602   2.113 -26.821  1.00 75.77           C  
ATOM   1535  CB  LYS   192      -8.582  -0.186 -26.670  1.00 72.80           C  
ATOM   1536  O   LYS   192      -7.945   3.039 -26.082  1.00 74.90           O  
ATOM   1537  CG  LYS   192      -9.762  -1.102 -26.961  1.00 69.06           C  
ATOM   1538  CD  LYS   192      -9.632  -2.431 -26.228  1.00 67.61           C  
ATOM   1539  CE  LYS   192     -10.756  -3.388 -26.601  1.00 61.71           C  
ATOM   1540  NZ  LYS   192     -10.543  -4.746 -26.017  1.00 57.92           N  
ATOM   1541  N   VAL   193      -6.393   1.989 -27.306  1.00 75.88           N  
ATOM   1542  CA  VAL   193      -5.264   2.812 -26.884  1.00 76.58           C  
ATOM   1543  C   VAL   193      -5.490   4.259 -27.318  1.00 78.34           C  
ATOM   1544  CB  VAL   193      -3.931   2.285 -27.458  1.00 74.43           C  
ATOM   1545  O   VAL   193      -5.345   5.184 -26.515  1.00 78.62           O  
ATOM   1546  CG1 VAL   193      -2.804   3.288 -27.215  1.00 70.74           C  
ATOM   1547  CG2 VAL   193      -3.585   0.929 -26.845  1.00 70.93           C  
ATOM   1548  N   GLY   194      -5.843   4.446 -28.619  1.00 77.69           N  
ATOM   1549  CA  GLY   194      -6.216   5.774 -29.080  1.00 78.44           C  
ATOM   1550  C   GLY   194      -7.290   6.422 -28.226  1.00 78.97           C  
ATOM   1551  O   GLY   194      -7.168   7.588 -27.846  1.00 78.66           O  
ATOM   1552  N   GLY   195      -8.311   5.710 -27.829  1.00 80.53           N  
ATOM   1553  CA  GLY   195      -9.364   6.182 -26.945  1.00 80.59           C  
ATOM   1554  C   GLY   195      -8.869   6.512 -25.549  1.00 81.04           C  
ATOM   1555  O   GLY   195      -9.315   7.487 -24.941  1.00 80.25           O  
ATOM   1556  N   ILE   196      -7.969   5.724 -24.976  1.00 79.27           N  
ATOM   1557  CA  ILE   196      -7.318   6.030 -23.707  1.00 79.32           C  
ATOM   1558  C   ILE   196      -6.527   7.330 -23.832  1.00 81.01           C  
ATOM   1559  CB  ILE   196      -6.391   4.879 -23.255  1.00 77.83           C  
ATOM   1560  O   ILE   196      -6.737   8.268 -23.060  1.00 80.87           O  
ATOM   1561  CG1 ILE   196      -7.218   3.648 -22.867  1.00 75.42           C  
ATOM   1562  CG2 ILE   196      -5.500   5.328 -22.094  1.00 75.96           C  
ATOM   1563  CD1 ILE   196      -6.400   2.371 -22.729  1.00 72.48           C  
ATOM   1564  N   ILE   197      -5.669   7.436 -24.851  1.00 81.27           N  
ATOM   1565  CA  ILE   197      -4.832   8.609 -25.077  1.00 82.06           C  
ATOM   1566  C   ILE   197      -5.710   9.848 -25.234  1.00 83.86           C  
ATOM   1567  CB  ILE   197      -3.931   8.429 -26.320  1.00 80.25           C  
ATOM   1568  O   ILE   197      -5.465  10.875 -24.597  1.00 84.27           O  
ATOM   1569  CG1 ILE   197      -2.862   7.362 -26.056  1.00 78.03           C  
ATOM   1570  CG2 ILE   197      -3.289   9.761 -26.719  1.00 78.36           C  
ATOM   1571  CD1 ILE   197      -2.071   6.959 -27.292  1.00 74.28           C  
ATOM   1572  N   ALA   198      -6.762   9.798 -25.971  1.00 85.16           N  
ATOM   1573  CA  ALA   198      -7.683  10.913 -26.173  1.00 86.31           C  
ATOM   1574  C   ALA   198      -8.298  11.363 -24.852  1.00 86.46           C  
ATOM   1575  CB  ALA   198      -8.779  10.526 -27.163  1.00 84.01           C  
ATOM   1576  O   ALA   198      -8.350  12.561 -24.559  1.00 85.79           O  
ATOM   1577  N   ARG   199      -8.630  10.486 -23.958  1.00 84.43           N  
ATOM   1578  CA  ARG   199      -9.245  10.795 -22.670  1.00 84.44           C  
ATOM   1579  C   ARG   199      -8.221  11.376 -21.701  1.00 84.93           C  
ATOM   1580  CB  ARG   199      -9.887   9.544 -22.067  1.00 82.33           C  
ATOM   1581  O   ARG   199      -8.579  12.121 -20.786  1.00 84.01           O  
ATOM   1582  CG  ARG   199     -11.180   9.126 -22.748  1.00 78.06           C  
ATOM   1583  CD  ARG   199     -11.842   7.957 -22.032  1.00 77.87           C  
ATOM   1584  NE  ARG   199     -11.056   6.733 -22.157  1.00 73.08           N  
ATOM   1585  NH1 ARG   199     -12.570   5.400 -21.031  1.00 69.03           N  
ATOM   1586  NH2 ARG   199     -10.627   4.498 -21.848  1.00 64.93           N  
ATOM   1587  CZ  ARG   199     -11.419   5.546 -21.678  1.00 71.45           C  
ATOM   1588  N   THR   200      -6.977  11.157 -21.944  1.00 86.84           N  
ATOM   1589  CA  THR   200      -5.939  11.625 -21.032  1.00 87.86           C  
ATOM   1590  C   THR   200      -5.446  13.011 -21.438  1.00 88.39           C  
ATOM   1591  CB  THR   200      -4.750  10.646 -20.989  1.00 84.86           C  
ATOM   1592  O   THR   200      -4.678  13.641 -20.708  1.00 86.99           O  
ATOM   1593  CG2 THR   200      -5.208   9.241 -20.614  1.00 78.45           C  
ATOM   1594  OG1 THR   200      -4.127  10.605 -22.279  1.00 76.86           O  
ATOM   1595  N   GLN   201      -5.894  13.510 -22.617  1.00 85.85           N  
ATOM   1596  CA  GLN   201      -5.420  14.789 -23.135  1.00 87.24           C  
ATOM   1597  C   GLN   201      -5.767  15.930 -22.182  1.00 87.44           C  
ATOM   1598  CB  GLN   201      -6.011  15.062 -24.518  1.00 83.76           C  
ATOM   1599  O   GLN   201      -5.015  16.900 -22.066  1.00 86.58           O  
ATOM   1600  CG  GLN   201      -5.370  14.246 -25.633  1.00 76.86           C  
ATOM   1601  CD  GLN   201      -5.930  14.582 -27.002  1.00 74.09           C  
ATOM   1602  NE2 GLN   201      -5.231  14.157 -28.049  1.00 73.45           N  
ATOM   1603  OE1 GLN   201      -6.984  15.216 -27.119  1.00 77.98           O  
ATOM   1604  N   ALA   202      -6.864  15.768 -21.477  1.00 89.29           N  
ATOM   1605  CA  ALA   202      -7.332  16.795 -20.548  1.00 90.41           C  
ATOM   1606  C   ALA   202      -6.620  16.682 -19.203  1.00 90.96           C  
ATOM   1607  CB  ALA   202      -8.843  16.691 -20.358  1.00 87.80           C  
ATOM   1608  O   ALA   202      -6.720  17.581 -18.364  1.00 90.11           O  
ATOM   1609  N   ILE   203      -5.893  15.601 -18.916  1.00 90.40           N  
ATOM   1610  CA  ILE   203      -5.193  15.407 -17.651  1.00 91.24           C  
ATOM   1611  C   ILE   203      -3.978  16.330 -17.587  1.00 92.10           C  
ATOM   1612  CB  ILE   203      -4.758  13.936 -17.466  1.00 90.24           C  
ATOM   1613  O   ILE   203      -3.131  16.316 -18.484  1.00 91.71           O  
ATOM   1614  CG1 ILE   203      -5.979  13.010 -17.496  1.00 89.45           C  
ATOM   1615  CG2 ILE   203      -3.973  13.765 -16.162  1.00 89.51           C  
ATOM   1616  CD1 ILE   203      -5.640  11.532 -17.357  1.00 85.43           C  
ATOM   1617  N   ARG   204      -3.895  17.212 -16.565  1.00 90.32           N  
ATOM   1618  CA  ARG   204      -2.782  18.113 -16.286  1.00 92.31           C  
ATOM   1619  C   ARG   204      -1.798  17.481 -15.307  1.00 92.64           C  
ATOM   1620  CB  ARG   204      -3.294  19.444 -15.730  1.00 89.91           C  
ATOM   1621  O   ARG   204      -2.195  16.712 -14.430  1.00 92.64           O  
ATOM   1622  CG  ARG   204      -4.182  20.214 -16.694  1.00 84.93           C  
ATOM   1623  CD  ARG   204      -4.557  21.583 -16.144  1.00 82.80           C  
ATOM   1624  NE  ARG   204      -5.411  22.320 -17.071  1.00 83.95           N  
ATOM   1625  NH1 ARG   204      -5.251  24.330 -15.943  1.00 77.99           N  
ATOM   1626  NH2 ARG   204      -6.508  24.180 -17.854  1.00 72.48           N  
ATOM   1627  CZ  ARG   204      -5.721  23.608 -16.954  1.00 79.48           C  
ATOM   1628  N   PRO   205      -0.527  17.724 -15.502  1.00 93.91           N  
ATOM   1629  CA  PRO   205       0.416  17.378 -14.436  1.00 94.82           C  
ATOM   1630  C   PRO   205       0.009  17.948 -13.079  1.00 95.00           C  
ATOM   1631  CB  PRO   205       1.732  17.996 -14.915  1.00 93.82           C  
ATOM   1632  O   PRO   205      -0.551  19.045 -13.010  1.00 94.91           O  
ATOM   1633  CG  PRO   205       1.573  18.134 -16.395  1.00 91.68           C  
ATOM   1634  CD  PRO   205       0.138  18.460 -16.692  1.00 91.10           C  
ATOM   1635  N   GLN   206       0.359  17.239 -12.098  1.00 94.97           N  
ATOM   1636  CA  GLN   206       0.089  17.622 -10.716  1.00 95.62           C  
ATOM   1637  C   GLN   206       1.379  17.688  -9.902  1.00 95.73           C  
ATOM   1638  CB  GLN   206      -0.891  16.643 -10.068  1.00 94.33           C  
ATOM   1639  O   GLN   206       2.286  16.878 -10.100  1.00 95.47           O  
ATOM   1640  CG  GLN   206      -2.286  16.675 -10.678  1.00 88.11           C  
ATOM   1641  CD  GLN   206      -3.230  15.677 -10.036  1.00 84.58           C  
ATOM   1642  NE2 GLN   206      -4.020  16.142  -9.074  1.00 85.52           N  
ATOM   1643  OE1 GLN   206      -3.251  14.498 -10.402  1.00 86.31           O  
ATOM   1644  N   ILE   207       1.512  18.639  -9.049  1.00 95.65           N  
ATOM   1645  CA  ILE   207       2.558  18.672  -8.033  1.00 95.90           C  
ATOM   1646  C   ILE   207       2.035  18.061  -6.734  1.00 95.27           C  
ATOM   1647  CB  ILE   207       3.059  20.112  -7.784  1.00 95.07           C  
ATOM   1648  O   ILE   207       1.082  18.572  -6.141  1.00 94.29           O  
ATOM   1649  CG1 ILE   207       3.614  20.716  -9.079  1.00 92.56           C  
ATOM   1650  CG2 ILE   207       4.114  20.133  -6.674  1.00 91.81           C  
ATOM   1651  CD1 ILE   207       3.984  22.188  -8.967  1.00 89.77           C  
ATOM   1652  N   SER   208       2.627  16.919  -6.390  1.00 95.36           N  
ATOM   1653  CA  SER   208       2.405  16.396  -5.045  1.00 95.37           C  
ATOM   1654  C   SER   208       3.084  17.269  -3.994  1.00 95.20           C  
ATOM   1655  CB  SER   208       2.919  14.960  -4.937  1.00 94.45           C  
ATOM   1656  O   SER   208       4.098  17.911  -4.274  1.00 94.30           O  
ATOM   1657  OG  SER   208       4.336  14.928  -4.973  1.00 88.80           O  
ATOM   1658  N   ALA   209       2.551  17.284  -2.798  1.00 96.95           N  
ATOM   1659  CA  ALA   209       3.183  17.781  -1.578  1.00 96.93           C  
ATOM   1660  C   ALA   209       3.063  16.766  -0.445  1.00 96.72           C  
ATOM   1661  CB  ALA   209       2.562  19.113  -1.162  1.00 95.82           C  
ATOM   1662  O   ALA   209       2.108  16.806   0.335  1.00 95.86           O  
ATOM   1663  N   LEU   210       3.983  15.841  -0.371  1.00 97.26           N  
ATOM   1664  CA  LEU   210       3.941  14.711   0.551  1.00 97.37           C  
ATOM   1665  C   LEU   210       4.737  15.012   1.817  1.00 97.47           C  
ATOM   1666  CB  LEU   210       4.488  13.450  -0.122  1.00 97.00           C  
ATOM   1667  O   LEU   210       5.962  15.150   1.767  1.00 97.20           O  
ATOM   1668  CG  LEU   210       4.309  12.139   0.646  1.00 95.00           C  
ATOM   1669  CD1 LEU   210       2.830  11.779   0.741  1.00 91.21           C  
ATOM   1670  CD2 LEU   210       5.096  11.016  -0.021  1.00 91.21           C  
ATOM   1671  N   ASN   211       4.079  15.107   2.981  1.00 98.02           N  
ATOM   1672  CA  ASN   211       4.715  15.202   4.291  1.00 98.15           C  
ATOM   1673  C   ASN   211       5.379  13.886   4.688  1.00 98.22           C  
ATOM   1674  CB  ASN   211       3.698  15.625   5.353  1.00 97.96           C  
ATOM   1675  O   ASN   211       4.815  12.812   4.472  1.00 98.15           O  
ATOM   1676  CG  ASN   211       3.229  17.055   5.175  1.00 96.89           C  
ATOM   1677  ND2 ASN   211       1.986  17.324   5.557  1.00 95.62           N  
ATOM   1678  OD1 ASN   211       3.977  17.912   4.696  1.00 95.19           O  
ATOM   1679  N   PHE   212       6.596  13.960   5.271  1.00 98.19           N  
ATOM   1680  CA  PHE   212       7.277  12.749   5.713  1.00 98.22           C  
ATOM   1681  C   PHE   212       8.207  13.047   6.883  1.00 98.15           C  
ATOM   1682  CB  PHE   212       8.068  12.125   4.559  1.00 98.14           C  
ATOM   1683  O   PHE   212       8.681  14.174   7.034  1.00 97.86           O  
ATOM   1684  CG  PHE   212       9.274  12.925   4.147  1.00 97.65           C  
ATOM   1685  CD1 PHE   212       9.138  14.048   3.341  1.00 96.60           C  
ATOM   1686  CD2 PHE   212      10.545  12.553   4.566  1.00 96.48           C  
ATOM   1687  CE1 PHE   212      10.253  14.791   2.958  1.00 95.43           C  
ATOM   1688  CE2 PHE   212      11.663  13.290   4.188  1.00 95.21           C  
ATOM   1689  CZ  PHE   212      11.515  14.408   3.383  1.00 95.07           C  
ATOM   1690  N   LEU   213       8.443  12.081   7.709  1.00 98.52           N  
ATOM   1691  CA  LEU   213       9.503  12.040   8.711  1.00 98.55           C  
ATOM   1692  C   LEU   213      10.802  11.517   8.107  1.00 98.46           C  
ATOM   1693  CB  LEU   213       9.087  11.163   9.895  1.00 98.45           C  
ATOM   1694  O   LEU   213      10.846  10.396   7.594  1.00 98.24           O  
ATOM   1695  CG  LEU   213       7.771  11.530  10.581  1.00 97.84           C  
ATOM   1696  CD1 LEU   213       7.408  10.482  11.628  1.00 96.66           C  
ATOM   1697  CD2 LEU   213       7.865  12.914  11.214  1.00 96.71           C  
ATOM   1698  N   SER   214      11.847  12.353   8.186  1.00 98.26           N  
ATOM   1699  CA  SER   214      13.102  11.974   7.545  1.00 98.30           C  
ATOM   1700  C   SER   214      13.744  10.782   8.248  1.00 98.37           C  
ATOM   1701  CB  SER   214      14.076  13.153   7.533  1.00 98.05           C  
ATOM   1702  O   SER   214      13.575  10.602   9.456  1.00 98.25           O  
ATOM   1703  OG  SER   214      14.745  13.266   8.777  1.00 94.10           O  
ATOM   1704  N   LYS   215      14.487   9.958   7.492  1.00 97.90           N  
ATOM   1705  CA  LYS   215      15.195   8.809   8.050  1.00 97.96           C  
ATOM   1706  C   LYS   215      16.195   9.246   9.116  1.00 97.82           C  
ATOM   1707  CB  LYS   215      15.912   8.032   6.945  1.00 97.65           C  
ATOM   1708  O   LYS   215      16.438   8.518  10.082  1.00 97.47           O  
ATOM   1709  CG  LYS   215      16.978   8.835   6.215  1.00 96.85           C  
ATOM   1710  CD  LYS   215      17.596   8.037   5.075  1.00 95.98           C  
ATOM   1711  CE  LYS   215      18.673   8.835   4.352  1.00 93.66           C  
ATOM   1712  NZ  LYS   215      19.243   8.078   3.198  1.00 92.23           N  
ATOM   1713  N   GLU   216      16.802  10.470   8.996  1.00 98.02           N  
ATOM   1714  CA  GLU   216      17.693  11.082   9.977  1.00 98.16           C  
ATOM   1715  C   GLU   216      16.977  11.315  11.304  1.00 98.11           C  
ATOM   1716  CB  GLU   216      18.255  12.402   9.443  1.00 98.06           C  
ATOM   1717  O   GLU   216      17.446  10.871  12.355  1.00 97.96           O  
ATOM   1718  CG  GLU   216      19.110  12.247   8.195  1.00 97.82           C  
ATOM   1719  CD  GLU   216      18.308  11.861   6.962  1.00 97.30           C  
ATOM   1720  OE1 GLU   216      17.104  12.197   6.892  1.00 96.54           O  
ATOM   1721  OE2 GLU   216      18.889  11.217   6.059  1.00 96.52           O  
ATOM   1722  N   ILE   217      15.767  11.850  11.244  1.00 98.19           N  
ATOM   1723  CA  ILE   217      14.977  12.154  12.432  1.00 98.19           C  
ATOM   1724  C   ILE   217      14.518  10.856  13.093  1.00 98.27           C  
ATOM   1725  CB  ILE   217      13.759  13.040  12.089  1.00 97.24           C  
ATOM   1726  O   ILE   217      14.656  10.687  14.306  1.00 98.14           O  
ATOM   1727  CG1 ILE   217      14.210  14.474  11.786  1.00 81.82           C  
ATOM   1728  CG2 ILE   217      12.736  13.017  13.229  1.00 82.68           C  
ATOM   1729  CD1 ILE   217      14.905  15.163  12.952  1.00 76.37           C  
ATOM   1730  N   LEU   218      14.088   9.831  12.338  1.00 98.36           N  
ATOM   1731  CA  LEU   218      13.593   8.556  12.845  1.00 98.41           C  
ATOM   1732  C   LEU   218      14.720   7.751  13.484  1.00 98.11           C  
ATOM   1733  CB  LEU   218      12.947   7.746  11.717  1.00 98.44           C  
ATOM   1734  O   LEU   218      14.488   6.991  14.427  1.00 97.78           O  
ATOM   1735  CG  LEU   218      11.617   8.275  11.179  1.00 98.37           C  
ATOM   1736  CD1 LEU   218      11.224   7.526   9.910  1.00 98.15           C  
ATOM   1737  CD2 LEU   218      10.526   8.154  12.237  1.00 98.17           C  
ATOM   1738  N   THR   219      15.953   7.907  13.019  1.00 98.27           N  
ATOM   1739  CA  THR   219      17.118   7.237  13.586  1.00 98.17           C  
ATOM   1740  C   THR   219      17.641   7.997  14.802  1.00 97.85           C  
ATOM   1741  CB  THR   219      18.243   7.095  12.544  1.00 97.55           C  
ATOM   1742  O   THR   219      18.090   7.388  15.775  1.00 97.36           O  
ATOM   1743  CG2 THR   219      19.434   6.336  13.120  1.00 90.04           C  
ATOM   1744  OG1 THR   219      17.743   6.383  11.405  1.00 92.03           O  
ATOM   1745  N   ALA   220      17.580   9.344  14.834  1.00 98.08           N  
ATOM   1746  CA  ALA   220      18.070  10.188  15.920  1.00 98.05           C  
ATOM   1747  C   ALA   220      17.084  10.212  17.084  1.00 97.90           C  
ATOM   1748  CB  ALA   220      18.328  11.607  15.417  1.00 97.63           C  
ATOM   1749  O   ALA   220      17.486  10.333  18.244  1.00 97.63           O  
ATOM   1750  N   LYS   221      15.703  10.065  16.809  1.00 97.67           N  
ATOM   1751  CA  LYS   221      14.615  10.096  17.782  1.00 97.91           C  
ATOM   1752  C   LYS   221      13.720   8.867  17.645  1.00 97.94           C  
ATOM   1753  CB  LYS   221      13.785  11.370  17.620  1.00 97.53           C  
ATOM   1754  O   LYS   221      12.566   8.978  17.227  1.00 97.62           O  
ATOM   1755  CG  LYS   221      14.578  12.654  17.814  1.00 96.52           C  
ATOM   1756  CD  LYS   221      13.684  13.883  17.714  1.00 95.03           C  
ATOM   1757  CE  LYS   221      14.488  15.171  17.829  1.00 93.78           C  
ATOM   1758  NZ  LYS   221      13.626  16.379  17.659  1.00 93.24           N  
ATOM   1759  N   PRO   222      14.212   7.651  17.986  1.00 97.17           N  
ATOM   1760  CA  PRO   222      13.438   6.423  17.791  1.00 97.43           C  
ATOM   1761  C   PRO   222      12.138   6.413  18.592  1.00 97.12           C  
ATOM   1762  CB  PRO   222      14.388   5.326  18.278  1.00 96.59           C  
ATOM   1763  O   PRO   222      11.177   5.741  18.208  1.00 96.84           O  
ATOM   1764  CG  PRO   222      15.316   6.017  19.224  1.00 95.53           C  
ATOM   1765  CD  PRO   222      15.550   7.415  18.728  1.00 95.71           C  
ATOM   1766  N   ASP   223      11.972   7.225  19.691  1.00 97.03           N  
ATOM   1767  CA  ASP   223      10.775   7.369  20.514  1.00 97.06           C  
ATOM   1768  C   ASP   223       9.642   8.023  19.727  1.00 97.34           C  
ATOM   1769  CB  ASP   223      11.083   8.186  21.771  1.00 95.63           C  
ATOM   1770  O   ASP   223       8.473   7.907  20.099  1.00 97.06           O  
ATOM   1771  CG  ASP   223      12.071   7.500  22.698  1.00 88.09           C  
ATOM   1772  OD1 ASP   223      12.245   6.266  22.598  1.00 85.49           O  
ATOM   1773  OD2 ASP   223      12.678   8.199  23.537  1.00 89.19           O  
ATOM   1774  N   LEU   224       9.873   8.662  18.564  1.00 97.41           N  
ATOM   1775  CA  LEU   224       8.849   9.170  17.658  1.00 97.39           C  
ATOM   1776  C   LEU   224       7.984   8.033  17.123  1.00 97.62           C  
ATOM   1777  CB  LEU   224       9.491   9.929  16.495  1.00 96.16           C  
ATOM   1778  O   LEU   224       6.802   8.230  16.834  1.00 97.41           O  
ATOM   1779  CG  LEU   224      10.066  11.309  16.820  1.00 87.36           C  
ATOM   1780  CD1 LEU   224      10.667  11.941  15.569  1.00 80.09           C  
ATOM   1781  CD2 LEU   224       8.989  12.209  17.417  1.00 79.89           C  
ATOM   1782  N   LEU   225       8.498   6.775  17.034  1.00 97.71           N  
ATOM   1783  CA  LEU   225       7.763   5.609  16.555  1.00 97.71           C  
ATOM   1784  C   LEU   225       6.672   5.211  17.544  1.00 97.45           C  
ATOM   1785  CB  LEU   225       8.715   4.432  16.326  1.00 97.35           C  
ATOM   1786  O   LEU   225       5.637   4.670  17.148  1.00 96.93           O  
ATOM   1787  CG  LEU   225       9.758   4.609  15.221  1.00 96.03           C  
ATOM   1788  CD1 LEU   225      10.659   3.381  15.142  1.00 93.82           C  
ATOM   1789  CD2 LEU   225       9.078   4.866  13.881  1.00 93.47           C  
ATOM   1790  N   LEU   226       6.822   5.557  18.828  1.00 96.33           N  
ATOM   1791  CA  LEU   226       5.810   5.318  19.851  1.00 96.09           C  
ATOM   1792  C   LEU   226       4.585   6.195  19.619  1.00 95.82           C  
ATOM   1793  CB  LEU   226       6.384   5.581  21.245  1.00 95.58           C  
ATOM   1794  O   LEU   226       3.521   5.948  20.192  1.00 95.08           O  
ATOM   1795  CG  LEU   226       7.597   4.741  21.649  1.00 94.45           C  
ATOM   1796  CD1 LEU   226       8.083   5.144  23.037  1.00 92.78           C  
ATOM   1797  CD2 LEU   226       7.255   3.255  21.607  1.00 92.65           C  
ATOM   1798  N   ARG   227       4.648   7.212  18.742  1.00 97.27           N  
ATOM   1799  CA  ARG   227       3.545   8.089  18.363  1.00 97.45           C  
ATOM   1800  C   ARG   227       2.858   7.589  17.097  1.00 97.35           C  
ATOM   1801  CB  ARG   227       4.043   9.521  18.158  1.00 97.06           C  
ATOM   1802  O   ARG   227       1.852   8.156  16.665  1.00 96.99           O  
ATOM   1803  CG  ARG   227       4.674  10.137  19.396  1.00 95.96           C  
ATOM   1804  CD  ARG   227       5.304  11.490  19.095  1.00 94.96           C  
ATOM   1805  NE  ARG   227       4.312  12.454  18.628  1.00 92.92           N  
ATOM   1806  NH1 ARG   227       5.847  14.112  18.144  1.00 89.38           N  
ATOM   1807  NH2 ARG   227       3.612  14.473  17.786  1.00 88.91           N  
ATOM   1808  CZ  ARG   227       4.592  13.677  18.187  1.00 91.74           C  
ATOM   1809  N   PHE   228       3.412   6.616  16.400  1.00 97.93           N  
ATOM   1810  CA  PHE   228       2.762   6.047  15.225  1.00 98.02           C  
ATOM   1811  C   PHE   228       1.425   5.417  15.598  1.00 97.63           C  
ATOM   1812  CB  PHE   228       3.666   5.005  14.560  1.00 97.98           C  
ATOM   1813  O   PHE   228       1.245   4.952  16.726  1.00 97.08           O  
ATOM   1814  CG  PHE   228       4.699   5.597  13.640  1.00 97.76           C  
ATOM   1815  CD1 PHE   228       5.365   6.768  13.981  1.00 97.14           C  
ATOM   1816  CD2 PHE   228       5.005   4.981  12.433  1.00 97.12           C  
ATOM   1817  CE1 PHE   228       6.322   7.318  13.131  1.00 96.44           C  
ATOM   1818  CE2 PHE   228       5.960   5.525  11.578  1.00 96.12           C  
ATOM   1819  CZ  PHE   228       6.616   6.694  11.929  1.00 95.92           C  
ATOM   1820  N   PRO   229       0.438   5.437  14.731  1.00 97.53           N  
ATOM   1821  CA  PRO   229      -0.827   4.754  15.012  1.00 97.53           C  
ATOM   1822  C   PRO   229      -0.649   3.255  15.244  1.00 97.28           C  
ATOM   1823  CB  PRO   229      -1.658   5.017  13.754  1.00 97.24           C  
ATOM   1824  O   PRO   229       0.177   2.618  14.585  1.00 96.86           O  
ATOM   1825  CG  PRO   229      -0.654   5.142  12.653  1.00 96.29           C  
ATOM   1826  CD  PRO   229       0.580   5.796  13.205  1.00 95.65           C  
ATOM   1827  N   LYS   230      -1.462   2.711  16.081  1.00 95.94           N  
ATOM   1828  CA  LYS   230      -1.417   1.294  16.432  1.00 95.80           C  
ATOM   1829  C   LYS   230      -1.765   0.419  15.232  1.00 95.52           C  
ATOM   1830  CB  LYS   230      -2.370   0.998  17.591  1.00 94.63           C  
ATOM   1831  O   LYS   230      -1.509  -0.787  15.241  1.00 94.54           O  
ATOM   1832  CG  LYS   230      -1.978   1.663  18.902  1.00 90.73           C  
ATOM   1833  CD  LYS   230      -2.807   1.137  20.066  1.00 88.41           C  
ATOM   1834  CE  LYS   230      -2.307   1.679  21.399  1.00 84.89           C  
ATOM   1835  NZ  LYS   230      -2.883   0.926  22.553  1.00 84.39           N  
ATOM   1836  N   ALA   231      -2.394   0.944  14.271  1.00 95.85           N  
ATOM   1837  CA  ALA   231      -2.706   0.357  12.970  1.00 95.99           C  
ATOM   1838  C   ALA   231      -2.691   1.417  11.872  1.00 96.17           C  
ATOM   1839  CB  ALA   231      -4.064  -0.340  13.013  1.00 94.17           C  
ATOM   1840  O   ALA   231      -3.349   2.453  11.991  1.00 95.63           O  
ATOM   1841  N   GLY   232      -1.976   1.096  10.750  1.00 97.85           N  
ATOM   1842  CA  GLY   232      -1.855   2.090   9.696  1.00 97.90           C  
ATOM   1843  C   GLY   232      -1.100   1.583   8.481  1.00 98.01           C  
ATOM   1844  O   GLY   232      -0.829   0.386   8.367  1.00 97.80           O  
ATOM   1845  N   ILE   233      -0.813   2.463   7.588  1.00 98.39           N  
ATOM   1846  CA  ILE   233       0.007   2.252   6.401  1.00 98.40           C  
ATOM   1847  C   ILE   233       1.172   3.239   6.396  1.00 98.41           C  
ATOM   1848  CB  ILE   233      -0.824   2.398   5.106  1.00 98.12           C  
ATOM   1849  O   ILE   233       0.989   4.427   6.673  1.00 98.26           O  
ATOM   1850  CG1 ILE   233      -1.904   1.312   5.041  1.00 94.50           C  
ATOM   1851  CG2 ILE   233       0.083   2.342   3.873  1.00 94.94           C  
ATOM   1852  CD1 ILE   233      -2.923   1.520   3.928  1.00 89.27           C  
ATOM   1853  N   VAL   234       2.373   2.791   6.053  1.00 98.49           N  
ATOM   1854  CA  VAL   234       3.532   3.649   5.831  1.00 98.43           C  
ATOM   1855  C   VAL   234       3.901   3.647   4.349  1.00 98.43           C  
ATOM   1856  CB  VAL   234       4.742   3.201   6.681  1.00 97.76           C  
ATOM   1857  O   VAL   234       4.034   2.584   3.738  1.00 98.19           O  
ATOM   1858  CG1 VAL   234       6.024   3.873   6.193  1.00 69.18           C  
ATOM   1859  CG2 VAL   234       4.500   3.513   8.157  1.00 69.79           C  
ATOM   1860  N   ASN   235       4.030   4.832   3.783  1.00 98.33           N  
ATOM   1861  CA  ASN   235       4.655   5.072   2.487  1.00 98.30           C  
ATOM   1862  C   ASN   235       6.146   5.360   2.628  1.00 98.27           C  
ATOM   1863  CB  ASN   235       3.957   6.223   1.760  1.00 98.17           C  
ATOM   1864  O   ASN   235       6.545   6.220   3.415  1.00 98.07           O  
ATOM   1865  CG  ASN   235       2.477   5.972   1.552  1.00 97.44           C  
ATOM   1866  ND2 ASN   235       1.654   6.951   1.908  1.00 95.99           N  
ATOM   1867  OD1 ASN   235       2.076   4.907   1.077  1.00 95.67           O  
ATOM   1868  N   ILE   236       6.951   4.632   1.872  1.00 97.67           N  
ATOM   1869  CA  ILE   236       8.385   4.880   1.775  1.00 97.62           C  
ATOM   1870  C   ILE   236       8.650   5.985   0.755  1.00 97.54           C  
ATOM   1871  CB  ILE   236       9.155   3.598   1.388  1.00 97.32           C  
ATOM   1872  O   ILE   236       8.511   5.771  -0.451  1.00 97.17           O  
ATOM   1873  CG1 ILE   236       8.732   2.429   2.286  1.00 95.39           C  
ATOM   1874  CG2 ILE   236      10.667   3.831   1.469  1.00 95.47           C  
ATOM   1875  CD1 ILE   236       8.878   2.708   3.775  1.00 92.71           C  
ATOM   1876  N   VAL   237       9.064   7.206   1.281  1.00 97.52           N  
ATOM   1877  CA  VAL   237       9.293   8.425   0.513  1.00 97.45           C  
ATOM   1878  C   VAL   237      10.710   8.420  -0.055  1.00 97.13           C  
ATOM   1879  CB  VAL   237       9.068   9.689   1.373  1.00 97.28           C  
ATOM   1880  O   VAL   237      11.674   8.155   0.668  1.00 96.51           O  
ATOM   1881  CG1 VAL   237       9.198  10.951   0.523  1.00 96.36           C  
ATOM   1882  CG2 VAL   237       7.700   9.636   2.051  1.00 96.35           C  
ATOM   1883  N   ARG   238      10.841   8.720  -1.300  1.00 96.03           N  
ATOM   1884  CA  ARG   238      12.132   8.801  -1.976  1.00 95.52           C  
ATOM   1885  C   ARG   238      12.311  10.155  -2.654  1.00 94.51           C  
ATOM   1886  CB  ARG   238      12.272   7.677  -3.005  1.00 93.72           C  
ATOM   1887  O   ARG   238      11.443  10.597  -3.410  1.00 92.68           O  
ATOM   1888  CG  ARG   238      12.468   6.300  -2.391  1.00 85.25           C  
ATOM   1889  CD  ARG   238      12.784   5.251  -3.447  1.00 82.93           C  
ATOM   1890  NE  ARG   238      13.107   3.961  -2.846  1.00 80.19           N  
ATOM   1891  NH1 ARG   238      15.397   4.242  -2.969  1.00 74.59           N  
ATOM   1892  NH2 ARG   238      14.520   2.321  -2.078  1.00 71.90           N  
ATOM   1893  CZ  ARG   238      14.340   3.511  -2.632  1.00 74.75           C  
ATOM   1894  N   LYS   239      13.491  10.648  -2.506  1.00 92.97           N  
ATOM   1895  CA  LYS   239      13.953  11.860  -3.177  1.00 90.92           C  
ATOM   1896  C   LYS   239      14.891  11.525  -4.333  1.00 87.83           C  
ATOM   1897  CB  LYS   239      14.654  12.789  -2.185  1.00 86.99           C  
ATOM   1898  O   LYS   239      15.626  10.537  -4.277  1.00 83.37           O  
ATOM   1899  CG  LYS   239      15.949  12.226  -1.618  1.00 75.70           C  
ATOM   1900  CD  LYS   239      16.549  13.152  -0.568  1.00 73.31           C  
ATOM   1901  CE  LYS   239      17.832  12.578   0.017  1.00 67.01           C  
ATOM   1902  NZ  LYS   239      18.429  13.488   1.040  1.00 65.46           N  
ATOM   1903  N   ASN   240      14.917  12.289  -5.383  1.00 78.70           N  
ATOM   1904  CA  ASN   240      15.767  12.142  -6.560  1.00 81.20           C  
ATOM   1905  C   ASN   240      15.607  10.766  -7.199  1.00 76.11           C  
ATOM   1906  CB  ASN   240      17.233  12.391  -6.197  1.00 73.17           C  
ATOM   1907  O   ASN   240      16.522  10.273  -7.861  1.00 69.35           O  
ATOM   1908  CG  ASN   240      17.453  13.744  -5.550  1.00 69.38           C  
ATOM   1909  ND2 ASN   240      18.437  13.825  -4.663  1.00 72.07           N  
ATOM   1910  OD1 ASN   240      16.742  14.709  -5.844  1.00 67.30           O  
ATOM   1911  N   TRP   241      14.597  10.143  -6.855  1.00 73.87           N  
ATOM   1912  CA  TRP   241      14.226   8.860  -7.443  1.00 77.73           C  
ATOM   1913  C   TRP   241      13.558   9.056  -8.800  1.00 69.09           C  
ATOM   1914  CB  TRP   241      13.292   8.088  -6.507  1.00 65.15           C  
ATOM   1915  O   TRP   241      12.329   9.059  -8.899  1.00 59.82           O  
ATOM   1916  CG  TRP   241      13.039   6.673  -6.931  1.00 56.96           C  
ATOM   1917  CD1 TRP   241      13.946   5.795  -7.456  1.00 53.87           C  
ATOM   1918  CD2 TRP   241      11.792   5.973  -6.871  1.00 57.85           C  
ATOM   1919  CE2 TRP   241      12.017   4.673  -7.375  1.00 54.62           C  
ATOM   1920  CE3 TRP   241      10.505   6.320  -6.437  1.00 62.38           C  
ATOM   1921  NE1 TRP   241      13.338   4.590  -7.725  1.00 68.28           N  
ATOM   1922  CH2 TRP   241       9.752   4.083  -7.027  1.00 66.11           C  
ATOM   1923  CZ2 TRP   241      11.001   3.718  -7.458  1.00 69.37           C  
ATOM   1924  CZ3 TRP   241       9.496   5.368  -6.520  1.00 66.63           C  
ATOM   1925  N   ASN   242      14.451   9.322  -9.737  1.00 80.03           N  
ATOM   1926  CA  ASN   242      14.028   9.541 -11.116  1.00 78.39           C  
ATOM   1927  C   ASN   242      13.790   8.223 -11.845  1.00 78.86           C  
ATOM   1928  CB  ASN   242      15.060  10.385 -11.867  1.00 74.37           C  
ATOM   1929  O   ASN   242      14.741   7.545 -12.239  1.00 75.17           O  
ATOM   1930  CG  ASN   242      14.607  10.752 -13.266  1.00 70.47           C  
ATOM   1931  ND2 ASN   242      15.424  11.527 -13.970  1.00 64.07           N  
ATOM   1932  OD1 ASN   242      13.532  10.343 -13.711  1.00 67.51           O  
ATOM   1933  N   VAL   243      12.467   7.894 -12.044  1.00 87.36           N  
ATOM   1934  CA  VAL   243      12.026   6.722 -12.794  1.00 87.42           C  
ATOM   1935  C   VAL   243      11.318   7.163 -14.072  1.00 87.79           C  
ATOM   1936  CB  VAL   243      11.093   5.827 -11.948  1.00 85.46           C  
ATOM   1937  O   VAL   243      10.713   6.344 -14.768  1.00 86.20           O  
ATOM   1938  CG1 VAL   243      11.855   5.202 -10.781  1.00 80.71           C  
ATOM   1939  CG2 VAL   243       9.898   6.632 -11.441  1.00 81.61           C  
ATOM   1940  N   ARG   244      11.489   8.419 -14.373  1.00 89.49           N  
ATOM   1941  CA  ARG   244      10.780   9.079 -15.464  1.00 89.99           C  
ATOM   1942  C   ARG   244      11.074   8.401 -16.798  1.00 89.16           C  
ATOM   1943  CB  ARG   244      11.159  10.560 -15.534  1.00 88.93           C  
ATOM   1944  O   ARG   244      10.165   8.175 -17.600  1.00 88.04           O  
ATOM   1945  CG  ARG   244      10.470  11.320 -16.657  1.00 86.12           C  
ATOM   1946  CD  ARG   244      10.828  12.799 -16.638  1.00 84.17           C  
ATOM   1947  NE  ARG   244      10.113  13.539 -17.675  1.00 82.54           N  
ATOM   1948  NH1 ARG   244      10.843  15.619 -16.983  1.00 78.00           N  
ATOM   1949  NH2 ARG   244       9.450  15.432 -18.793  1.00 75.92           N  
ATOM   1950  CZ  ARG   244      10.137  14.862 -17.815  1.00 81.01           C  
ATOM   1951  N   ASP   245      12.319   7.999 -17.040  1.00 87.17           N  
ATOM   1952  CA  ASP   245      12.701   7.348 -18.289  1.00 87.49           C  
ATOM   1953  C   ASP   245      12.016   5.991 -18.434  1.00 86.38           C  
ATOM   1954  CB  ASP   245      14.220   7.181 -18.365  1.00 86.06           C  
ATOM   1955  O   ASP   245      11.589   5.619 -19.529  1.00 84.96           O  
ATOM   1956  CG  ASP   245      14.961   8.506 -18.411  1.00 83.83           C  
ATOM   1957  OD1 ASP   245      14.350   9.534 -18.776  1.00 84.66           O  
ATOM   1958  OD2 ASP   245      16.167   8.522 -18.083  1.00 85.71           O  
ATOM   1959  N   ALA   246      11.709   5.341 -17.288  1.00 85.16           N  
ATOM   1960  CA  ALA   246      11.114   4.007 -17.286  1.00 84.80           C  
ATOM   1961  C   ALA   246       9.595   4.083 -17.408  1.00 84.78           C  
ATOM   1962  CB  ALA   246      11.506   3.251 -16.018  1.00 83.93           C  
ATOM   1963  O   ALA   246       8.993   3.357 -18.203  1.00 83.73           O  
ATOM   1964  N   ILE   247       8.904   5.144 -16.783  1.00 87.09           N  
ATOM   1965  CA  ILE   247       7.455   5.055 -16.643  1.00 87.01           C  
ATOM   1966  C   ILE   247       6.806   6.336 -17.162  1.00 87.32           C  
ATOM   1967  CB  ILE   247       7.043   4.803 -15.175  1.00 86.24           C  
ATOM   1968  O   ILE   247       5.580   6.427 -17.249  1.00 86.12           O  
ATOM   1969  CG1 ILE   247       7.408   6.011 -14.303  1.00 85.23           C  
ATOM   1970  CG2 ILE   247       7.698   3.526 -14.642  1.00 84.85           C  
ATOM   1971  CD1 ILE   247       6.732   6.017 -12.939  1.00 83.40           C  
ATOM   1972  N   GLY   248       7.551   7.358 -17.531  1.00 89.55           N  
ATOM   1973  CA  GLY   248       7.059   8.580 -18.148  1.00 90.00           C  
ATOM   1974  C   GLY   248       6.873   9.715 -17.159  1.00 90.38           C  
ATOM   1975  O   GLY   248       6.575  10.845 -17.552  1.00 89.40           O  
ATOM   1976  N   THR   249       7.013   9.509 -15.839  1.00 92.35           N  
ATOM   1977  CA  THR   249       6.866  10.562 -14.841  1.00 92.69           C  
ATOM   1978  C   THR   249       7.731  10.274 -13.617  1.00 92.44           C  
ATOM   1979  CB  THR   249       5.397  10.720 -14.407  1.00 92.29           C  
ATOM   1980  O   THR   249       8.294   9.184 -13.492  1.00 91.65           O  
ATOM   1981  CG2 THR   249       4.930   9.516 -13.597  1.00 90.56           C  
ATOM   1982  OG1 THR   249       5.265  11.902 -13.607  1.00 92.05           O  
ATOM   1983  N   ASN   250       7.915  11.232 -12.754  1.00 93.43           N  
ATOM   1984  CA  ASN   250       8.538  11.057 -11.446  1.00 93.58           C  
ATOM   1985  C   ASN   250       7.583  10.400 -10.454  1.00 93.50           C  
ATOM   1986  CB  ASN   250       9.028  12.400 -10.901  1.00 92.95           C  
ATOM   1987  O   ASN   250       6.365  10.437 -10.639  1.00 92.93           O  
ATOM   1988  CG  ASN   250      10.047  13.062 -11.807  1.00 90.80           C  
ATOM   1989  ND2 ASN   250       9.861  14.350 -12.068  1.00 90.72           N  
ATOM   1990  OD1 ASN   250      10.994  12.420 -12.270  1.00 89.93           O  
ATOM   1991  N   LEU   251       8.150   9.872  -9.396  1.00 93.11           N  
ATOM   1992  CA  LEU   251       7.440   9.351  -8.233  1.00 93.40           C  
ATOM   1993  C   LEU   251       8.086   9.837  -6.940  1.00 93.53           C  
ATOM   1994  CB  LEU   251       7.414   7.821  -8.261  1.00 92.06           C  
ATOM   1995  O   LEU   251       9.307   9.997  -6.873  1.00 92.99           O  
ATOM   1996  CG  LEU   251       6.706   7.176  -9.454  1.00 87.25           C  
ATOM   1997  CD1 LEU   251       6.725   5.657  -9.324  1.00 82.21           C  
ATOM   1998  CD2 LEU   251       5.275   7.691  -9.568  1.00 82.07           C  
ATOM   1999  N   ASP   252       7.333   9.982  -5.894  1.00 95.22           N  
ATOM   2000  CA  ASP   252       7.800  10.335  -4.556  1.00 95.40           C  
ATOM   2001  C   ASP   252       7.598   9.177  -3.581  1.00 95.43           C  
ATOM   2002  CB  ASP   252       7.076  11.583  -4.047  1.00 95.01           C  
ATOM   2003  O   ASP   252       8.320   9.061  -2.589  1.00 94.90           O  
ATOM   2004  CG  ASP   252       5.581  11.549  -4.308  1.00 94.09           C  
ATOM   2005  OD1 ASP   252       5.032  10.458  -4.573  1.00 92.54           O  
ATOM   2006  OD2 ASP   252       4.945  12.624  -4.250  1.00 92.08           O  
ATOM   2007  N   VAL   253       6.744   8.247  -3.832  1.00 95.98           N  
ATOM   2008  CA  VAL   253       6.547   7.020  -3.067  1.00 96.05           C  
ATOM   2009  C   VAL   253       7.004   5.819  -3.891  1.00 95.67           C  
ATOM   2010  CB  VAL   253       5.071   6.845  -2.644  1.00 95.87           C  
ATOM   2011  O   VAL   253       6.483   5.570  -4.981  1.00 95.03           O  
ATOM   2012  CG1 VAL   253       4.878   5.531  -1.889  1.00 95.65           C  
ATOM   2013  CG2 VAL   253       4.618   8.028  -1.790  1.00 95.61           C  
ATOM   2014  N   SER   254       7.927   4.972  -3.341  1.00 94.85           N  
ATOM   2015  CA  SER   254       8.496   3.840  -4.064  1.00 94.69           C  
ATOM   2016  C   SER   254       7.965   2.516  -3.524  1.00 94.42           C  
ATOM   2017  CB  SER   254      10.022   3.860  -3.976  1.00 94.26           C  
ATOM   2018  O   SER   254       8.116   1.473  -4.163  1.00 93.62           O  
ATOM   2019  OG  SER   254      10.451   3.721  -2.632  1.00 92.02           O  
ATOM   2020  N   HIS   255       7.502   2.610  -2.272  1.00 95.64           N  
ATOM   2021  CA  HIS   255       7.080   1.411  -1.557  1.00 96.15           C  
ATOM   2022  C   HIS   255       6.071   1.747  -0.464  1.00 96.35           C  
ATOM   2023  CB  HIS   255       8.289   0.695  -0.952  1.00 95.89           C  
ATOM   2024  O   HIS   255       6.047   2.873   0.040  1.00 96.24           O  
ATOM   2025  CG  HIS   255       8.002  -0.709  -0.524  1.00 95.01           C  
ATOM   2026  CD2 HIS   255       8.186  -1.331   0.665  1.00 93.23           C  
ATOM   2027  ND1 HIS   255       7.461  -1.650  -1.373  1.00 92.62           N  
ATOM   2028  CE1 HIS   255       7.323  -2.793  -0.722  1.00 93.01           C  
ATOM   2029  NE2 HIS   255       7.755  -2.626   0.516  1.00 93.41           N  
ATOM   2030  N   GLN   256       5.229   0.843  -0.057  1.00 97.34           N  
ATOM   2031  CA  GLN   256       4.308   0.982   1.066  1.00 97.38           C  
ATOM   2032  C   GLN   256       4.132  -0.344   1.801  1.00 97.56           C  
ATOM   2033  CB  GLN   256       2.951   1.500   0.587  1.00 96.62           C  
ATOM   2034  O   GLN   256       4.440  -1.406   1.257  1.00 97.39           O  
ATOM   2035  CG  GLN   256       2.282   0.607  -0.449  1.00 87.53           C  
ATOM   2036  CD  GLN   256       0.987   1.192  -0.981  1.00 80.61           C  
ATOM   2037  NE2 GLN   256       0.516   0.665  -2.106  1.00 72.98           N  
ATOM   2038  OE1 GLN   256       0.414   2.110  -0.384  1.00 80.31           O  
ATOM   2039  N   GLY   257       3.642  -0.337   3.011  1.00 98.11           N  
ATOM   2040  CA  GLY   257       3.306  -1.492   3.828  1.00 98.09           C  
ATOM   2041  C   GLY   257       2.423  -1.147   5.013  1.00 98.16           C  
ATOM   2042  O   GLY   257       2.111   0.023   5.242  1.00 98.02           O  
ATOM   2043  N   ILE   258       1.999  -2.124   5.744  1.00 98.39           N  
ATOM   2044  CA  ILE   258       1.116  -2.059   6.903  1.00 98.37           C  
ATOM   2045  C   ILE   258       1.948  -1.991   8.182  1.00 98.37           C  
ATOM   2046  CB  ILE   258       0.156  -3.268   6.952  1.00 98.14           C  
ATOM   2047  O   ILE   258       2.916  -2.739   8.341  1.00 98.20           O  
ATOM   2048  CG1 ILE   258      -0.748  -3.283   5.713  1.00 94.67           C  
ATOM   2049  CG2 ILE   258      -0.677  -3.246   8.237  1.00 94.97           C  
ATOM   2050  CD1 ILE   258      -1.552  -4.565   5.549  1.00 90.00           C  
ATOM   2051  N   ILE   259       1.569  -1.100   9.109  1.00 98.19           N  
ATOM   2052  CA  ILE   259       2.186  -1.025  10.429  1.00 98.13           C  
ATOM   2053  C   ILE   259       1.148  -1.345  11.503  1.00 97.84           C  
ATOM   2054  CB  ILE   259       2.808   0.366  10.684  1.00 97.94           C  
ATOM   2055  O   ILE   259      -0.039  -1.055  11.334  1.00 97.27           O  
ATOM   2056  CG1 ILE   259       1.756   1.465  10.495  1.00 96.92           C  
ATOM   2057  CG2 ILE   259       4.012   0.595   9.765  1.00 96.96           C  
ATOM   2058  CD1 ILE   259       2.168   2.819  11.056  1.00 95.33           C  
ATOM   2059  N   PHE   260       1.570  -1.927  12.566  1.00 96.71           N  
ATOM   2060  CA  PHE   260       0.829  -2.152  13.801  1.00 96.64           C  
ATOM   2061  C   PHE   260       1.775  -2.237  14.993  1.00 96.38           C  
ATOM   2062  CB  PHE   260      -0.008  -3.431  13.702  1.00 95.93           C  
ATOM   2063  O   PHE   260       2.969  -2.495  14.827  1.00 95.52           O  
ATOM   2064  CG  PHE   260       0.801  -4.663  13.393  1.00 93.43           C  
ATOM   2065  CD1 PHE   260       1.118  -4.992  12.081  1.00 89.51           C  
ATOM   2066  CD2 PHE   260       1.244  -5.491  14.416  1.00 89.48           C  
ATOM   2067  CE1 PHE   260       1.866  -6.131  11.792  1.00 87.15           C  
ATOM   2068  CE2 PHE   260       1.992  -6.631  14.135  1.00 85.29           C  
ATOM   2069  CZ  PHE   260       2.301  -6.950  12.822  1.00 85.86           C  
ATOM   2070  N   GLU   261       1.285  -1.979  16.147  1.00 95.63           N  
ATOM   2071  CA  GLU   261       2.043  -2.101  17.388  1.00 95.50           C  
ATOM   2072  C   GLU   261       1.974  -3.522  17.940  1.00 94.92           C  
ATOM   2073  CB  GLU   261       1.528  -1.107  18.432  1.00 94.72           C  
ATOM   2074  O   GLU   261       0.899  -4.123  17.992  1.00 93.89           O  
ATOM   2075  CG  GLU   261       2.405  -1.008  19.672  1.00 91.93           C  
ATOM   2076  CD  GLU   261       1.764  -0.211  20.798  1.00 89.95           C  
ATOM   2077  OE1 GLU   261       1.055   0.780  20.512  1.00 89.44           O  
ATOM   2078  OE2 GLU   261       1.975  -0.581  21.975  1.00 89.48           O  
ATOM   2079  N   ARG   262       3.128  -4.056  18.319  1.00 94.58           N  
ATOM   2080  CA  ARG   262       3.292  -5.308  19.050  1.00 94.53           C  
ATOM   2081  C   ARG   262       4.404  -5.196  20.087  1.00 94.22           C  
ATOM   2082  CB  ARG   262       3.589  -6.459  18.086  1.00 94.15           C  
ATOM   2083  O   ARG   262       5.540  -4.853  19.753  1.00 93.56           O  
ATOM   2084  CG  ARG   262       3.619  -7.826  18.749  1.00 92.87           C  
ATOM   2085  CD  ARG   262       3.988  -8.924  17.761  1.00 92.07           C  
ATOM   2086  NE  ARG   262       3.035  -8.999  16.658  1.00 90.52           N  
ATOM   2087  NH1 ARG   262       4.445 -10.165  15.247  1.00 87.28           N  
ATOM   2088  NH2 ARG   262       2.336  -9.596  14.553  1.00 86.82           N  
ATOM   2089  CZ  ARG   262       3.274  -9.587  15.488  1.00 89.45           C  
ATOM   2090  N   ASP   263       3.995  -5.434  21.393  1.00 93.90           N  
ATOM   2091  CA  ASP   263       4.897  -5.496  22.539  1.00 93.88           C  
ATOM   2092  C   ASP   263       5.736  -4.225  22.647  1.00 93.91           C  
ATOM   2093  CB  ASP   263       5.808  -6.721  22.440  1.00 93.22           C  
ATOM   2094  O   ASP   263       6.922  -4.284  22.980  1.00 92.93           O  
ATOM   2095  CG  ASP   263       5.039  -8.024  22.307  1.00 91.32           C  
ATOM   2096  OD1 ASP   263       3.973  -8.170  22.944  1.00 89.80           O  
ATOM   2097  OD2 ASP   263       5.503  -8.913  21.561  1.00 90.26           O  
ATOM   2098  N   GLY   264       5.168  -3.045  22.292  1.00 94.26           N  
ATOM   2099  CA  GLY   264       5.771  -1.724  22.370  1.00 94.51           C  
ATOM   2100  C   GLY   264       6.631  -1.388  21.166  1.00 94.68           C  
ATOM   2101  O   GLY   264       7.249  -0.323  21.116  1.00 94.10           O  
ATOM   2102  N   GLU   265       6.644  -2.221  20.163  1.00 96.09           N  
ATOM   2103  CA  GLU   265       7.388  -1.996  18.927  1.00 96.27           C  
ATOM   2104  C   GLU   265       6.446  -1.826  17.739  1.00 96.52           C  
ATOM   2105  CB  GLU   265       8.361  -3.149  18.667  1.00 95.32           C  
ATOM   2106  O   GLU   265       5.427  -2.514  17.644  1.00 96.30           O  
ATOM   2107  CG  GLU   265       9.316  -2.898  17.510  1.00 88.96           C  
ATOM   2108  CD  GLU   265      10.443  -3.916  17.430  1.00 84.48           C  
ATOM   2109  OE1 GLU   265      10.165  -5.135  17.491  1.00 86.28           O  
ATOM   2110  OE2 GLU   265      11.613  -3.491  17.308  1.00 83.91           O  
ATOM   2111  N   ILE   266       6.804  -0.935  16.796  1.00 97.24           N  
ATOM   2112  CA  ILE   266       6.076  -0.806  15.538  1.00 97.37           C  
ATOM   2113  C   ILE   266       6.626  -1.802  14.520  1.00 97.50           C  
ATOM   2114  CB  ILE   266       6.161   0.632  14.981  1.00 97.07           C  
ATOM   2115  O   ILE   266       7.768  -1.675  14.071  1.00 97.25           O  
ATOM   2116  CG1 ILE   266       5.599   1.633  15.997  1.00 95.62           C  
ATOM   2117  CG2 ILE   266       5.423   0.738  13.643  1.00 95.72           C  
ATOM   2118  CD1 ILE   266       4.149   1.376  16.382  1.00 93.59           C  
ATOM   2119  N   ILE   267       5.794  -2.725  14.148  1.00 97.33           N  
ATOM   2120  CA  ILE   267       6.071  -3.769  13.168  1.00 97.39           C  
ATOM   2121  C   ILE   267       5.605  -3.317  11.786  1.00 97.55           C  
ATOM   2122  CB  ILE   267       5.390  -5.101  13.554  1.00 96.88           C  
ATOM   2123  O   ILE   267       4.485  -2.824  11.632  1.00 97.37           O  
ATOM   2124  CG1 ILE   267       5.812  -5.527  14.965  1.00 93.98           C  
ATOM   2125  CG2 ILE   267       5.719  -6.192  12.531  1.00 94.05           C  
ATOM   2126  CD1 ILE   267       7.316  -5.684  15.140  1.00 90.23           C  
ATOM   2127  N   PHE   268       6.439  -3.532  10.769  1.00 97.78           N  
ATOM   2128  CA  PHE   268       6.195  -3.225   9.365  1.00 97.91           C  
ATOM   2129  C   PHE   268       6.054  -4.503   8.548  1.00 97.87           C  
ATOM   2130  CB  PHE   268       7.326  -2.361   8.798  1.00 97.85           C  
ATOM   2131  O   PHE   268       7.027  -5.235   8.357  1.00 97.57           O  
ATOM   2132  CG  PHE   268       7.147  -2.004   7.347  1.00 97.59           C  
ATOM   2133  CD1 PHE   268       5.932  -1.517   6.881  1.00 97.02           C  
ATOM   2134  CD2 PHE   268       8.196  -2.155   6.448  1.00 97.00           C  
ATOM   2135  CE1 PHE   268       5.764  -1.185   5.538  1.00 96.43           C  
ATOM   2136  CE2 PHE   268       8.035  -1.826   5.105  1.00 96.38           C  
ATOM   2137  CZ  PHE   268       6.819  -1.342   4.652  1.00 96.08           C  
ATOM   2138  N   ARG   269       4.839  -4.782   7.999  1.00 98.02           N  
ATOM   2139  CA  ARG   269       4.574  -5.875   7.069  1.00 98.04           C  
ATOM   2140  C   ARG   269       4.414  -5.355   5.644  1.00 97.99           C  
ATOM   2141  CB  ARG   269       3.321  -6.647   7.489  1.00 97.82           C  
ATOM   2142  O   ARG   269       3.614  -4.451   5.394  1.00 97.76           O  
ATOM   2143  CG  ARG   269       3.517  -7.515   8.722  1.00 96.58           C  
ATOM   2144  CD  ARG   269       2.239  -8.250   9.103  1.00 94.83           C  
ATOM   2145  NE  ARG   269       2.385  -8.964  10.368  1.00 93.57           N  
ATOM   2146  NH1 ARG   269       0.166  -8.758  10.978  1.00 87.41           N  
ATOM   2147  NH2 ARG   269       1.641  -9.850  12.352  1.00 86.52           N  
ATOM   2148  CZ  ARG   269       1.397  -9.189  11.230  1.00 91.18           C  
ATOM   2149  N   HIS   270       5.191  -5.952   4.712  1.00 97.75           N  
ATOM   2150  CA  HIS   270       5.209  -5.451   3.342  1.00 97.73           C  
ATOM   2151  C   HIS   270       5.636  -6.540   2.363  1.00 97.52           C  
ATOM   2152  CB  HIS   270       6.140  -4.244   3.224  1.00 97.59           C  
ATOM   2153  O   HIS   270       6.368  -7.461   2.733  1.00 96.97           O  
ATOM   2154  CG  HIS   270       7.578  -4.569   3.477  1.00 96.68           C  
ATOM   2155  CD2 HIS   270       8.212  -4.981   4.600  1.00 94.36           C  
ATOM   2156  ND1 HIS   270       8.545  -4.478   2.499  1.00 94.02           N  
ATOM   2157  CE1 HIS   270       9.715  -4.823   3.011  1.00 93.46           C  
ATOM   2158  NE2 HIS   270       9.540  -5.133   4.285  1.00 94.11           N  
ATOM   2159  N   ALA   271       5.233  -6.455   1.084  1.00 96.51           N  
ATOM   2160  CA  ALA   271       5.718  -7.315   0.008  1.00 96.40           C  
ATOM   2161  C   ALA   271       7.090  -6.861  -0.481  1.00 95.85           C  
ATOM   2162  CB  ALA   271       4.722  -7.331  -1.150  1.00 95.80           C  
ATOM   2163  O   ALA   271       7.200  -5.874  -1.212  1.00 94.63           O  
ATOM   2164  N   SER   272       8.123  -7.549  -0.128  1.00 96.10           N  
ATOM   2165  CA  SER   272       9.511  -7.176  -0.378  1.00 95.85           C  
ATOM   2166  C   SER   272       9.965  -7.631  -1.762  1.00 94.47           C  
ATOM   2167  CB  SER   272      10.428  -7.775   0.690  1.00 95.28           C  
ATOM   2168  O   SER   272       9.993  -8.829  -2.049  1.00 92.14           O  
ATOM   2169  OG  SER   272      11.767  -7.352   0.498  1.00 91.75           O  
ATOM   2170  N   TYR   273      10.518  -6.750  -2.559  1.00 92.56           N  
ATOM   2171  CA  TYR   273      11.052  -7.042  -3.885  1.00 91.93           C  
ATOM   2172  C   TYR   273      12.524  -7.430  -3.807  1.00 90.45           C  
ATOM   2173  CB  TYR   273      10.878  -5.836  -4.813  1.00 89.44           C  
ATOM   2174  O   TYR   273      13.162  -7.677  -4.833  1.00 86.99           O  
ATOM   2175  CG  TYR   273      11.762  -4.665  -4.458  1.00 84.43           C  
ATOM   2176  CD1 TYR   273      11.342  -3.702  -3.543  1.00 78.74           C  
ATOM   2177  CD2 TYR   273      13.017  -4.518  -5.037  1.00 78.69           C  
ATOM   2178  CE1 TYR   273      12.152  -2.620  -3.214  1.00 78.07           C  
ATOM   2179  CE2 TYR   273      13.836  -3.440  -4.716  1.00 75.93           C  
ATOM   2180  OH  TYR   273      14.201  -1.429  -3.484  1.00 66.76           O  
ATOM   2181  CZ  TYR   273      13.395  -2.498  -3.805  1.00 76.27           C  
ATOM   2182  N   LYS   274      13.118  -7.359  -2.623  1.00 90.51           N  
ATOM   2183  CA  LYS   274      14.536  -7.671  -2.465  1.00 89.83           C  
ATOM   2184  C   LYS   274      14.810  -9.144  -2.758  1.00 90.52           C  
ATOM   2185  CB  LYS   274      15.009  -7.321  -1.053  1.00 88.50           C  
ATOM   2186  O   LYS   274      14.087 -10.022  -2.283  1.00 89.87           O  
ATOM   2187  CG  LYS   274      15.032  -5.828  -0.761  1.00 84.19           C  
ATOM   2188  CD  LYS   274      15.617  -5.537   0.615  1.00 83.18           C  
ATOM   2189  CE  LYS   274      15.661  -4.042   0.900  1.00 79.96           C  
ATOM   2190  NZ  LYS   274      16.162  -3.755   2.278  1.00 78.69           N  
ATOM   2191  N   LYS   275      15.941  -9.426  -3.419  1.00 82.60           N  
ATOM   2192  CA  LYS   275      16.308 -10.762  -3.879  1.00 86.13           C  
ATOM   2193  C   LYS   275      16.370 -11.747  -2.715  1.00 84.36           C  
ATOM   2194  CB  LYS   275      17.652 -10.728  -4.609  1.00 79.55           C  
ATOM   2195  O   LYS   275      16.011 -12.917  -2.865  1.00 82.66           O  
ATOM   2196  CG  LYS   275      17.592 -10.085  -5.987  1.00 70.93           C  
ATOM   2197  CD  LYS   275      18.916 -10.225  -6.727  1.00 66.90           C  
ATOM   2198  CE  LYS   275      18.856  -9.585  -8.107  1.00 66.96           C  
ATOM   2199  NZ  LYS   275      20.138  -9.757  -8.854  1.00 67.50           N  
ATOM   2200  N   SER   276      16.764 -11.306  -1.602  1.00 86.58           N  
ATOM   2201  CA  SER   276      16.921 -12.129  -0.407  1.00 87.54           C  
ATOM   2202  C   SER   276      15.582 -12.359   0.286  1.00 85.38           C  
ATOM   2203  CB  SER   276      17.903 -11.478   0.567  1.00 84.82           C  
ATOM   2204  O   SER   276      15.492 -13.147   1.229  1.00 82.90           O  
ATOM   2205  OG  SER   276      17.506 -10.152   0.872  1.00 79.92           O  
ATOM   2206  N   SER   277      14.493 -11.690  -0.136  1.00 87.49           N  
ATOM   2207  CA  SER   277      13.186 -11.715   0.513  1.00 88.37           C  
ATOM   2208  C   SER   277      12.075 -11.357  -0.468  1.00 85.45           C  
ATOM   2209  CB  SER   277      13.159 -10.752   1.700  1.00 80.72           C  
ATOM   2210  O   SER   277      11.381 -10.355  -0.289  1.00 78.65           O  
ATOM   2211  OG  SER   277      13.508  -9.440   1.292  1.00 58.90           O  
ATOM   2212  N   GLN   278      11.891 -12.033  -1.587  1.00 92.66           N  
ATOM   2213  CA  GLN   278      10.866 -11.817  -2.603  1.00 93.14           C  
ATOM   2214  C   GLN   278       9.522 -12.385  -2.158  1.00 92.53           C  
ATOM   2215  CB  GLN   278      11.287 -12.444  -3.933  1.00 89.03           C  
ATOM   2216  O   GLN   278       8.903 -13.167  -2.882  1.00 89.48           O  
ATOM   2217  CG  GLN   278      12.457 -11.737  -4.604  1.00 79.31           C  
ATOM   2218  CD  GLN   278      12.687 -12.206  -6.028  1.00 74.73           C  
ATOM   2219  NE2 GLN   278      12.854 -11.258  -6.945  1.00 74.25           N  
ATOM   2220  OE1 GLN   278      12.716 -13.410  -6.303  1.00 77.32           O  
ATOM   2221  N   TYR   279       9.078 -12.060  -1.011  1.00 95.25           N  
ATOM   2222  CA  TYR   279       7.808 -12.464  -0.418  1.00 95.59           C  
ATOM   2223  C   TYR   279       7.292 -11.400   0.544  1.00 95.99           C  
ATOM   2224  CB  TYR   279       7.958 -13.801   0.315  1.00 93.53           C  
ATOM   2225  O   TYR   279       7.964 -10.394   0.785  1.00 95.38           O  
ATOM   2226  CG  TYR   279       9.114 -13.834   1.285  1.00 84.22           C  
ATOM   2227  CD1 TYR   279      10.399 -14.160   0.857  1.00 76.03           C  
ATOM   2228  CD2 TYR   279       8.924 -13.542   2.631  1.00 76.64           C  
ATOM   2229  CE1 TYR   279      11.467 -14.195   1.748  1.00 74.08           C  
ATOM   2230  CE2 TYR   279       9.985 -13.573   3.531  1.00 70.91           C  
ATOM   2231  OH  TYR   279      12.304 -13.932   3.966  1.00 54.37           O  
ATOM   2232  CZ  TYR   279      11.251 -13.899   3.080  1.00 74.65           C  
ATOM   2233  N   VAL   280       6.143 -11.528   1.113  1.00 96.44           N  
ATOM   2234  CA  VAL   280       5.599 -10.720   2.200  1.00 96.72           C  
ATOM   2235  C   VAL   280       6.338 -11.036   3.498  1.00 96.75           C  
ATOM   2236  CB  VAL   280       4.082 -10.957   2.378  1.00 96.44           C  
ATOM   2237  O   VAL   280       6.362 -12.186   3.942  1.00 96.46           O  
ATOM   2238  CG1 VAL   280       3.529 -10.085   3.504  1.00 95.52           C  
ATOM   2239  CG2 VAL   280       3.342 -10.680   1.071  1.00 95.53           C  
ATOM   2240  N   VAL   281       6.935 -10.035   4.098  1.00 97.11           N  
ATOM   2241  CA  VAL   281       7.797 -10.175   5.267  1.00 97.16           C  
ATOM   2242  C   VAL   281       7.306  -9.256   6.384  1.00 97.17           C  
ATOM   2243  CB  VAL   281       9.271  -9.859   4.926  1.00 96.72           C  
ATOM   2244  O   VAL   281       6.610  -8.271   6.125  1.00 96.89           O  
ATOM   2245  CG1 VAL   281       9.818 -10.864   3.914  1.00 93.37           C  
ATOM   2246  CG2 VAL   281       9.401  -8.434   4.392  1.00 93.31           C  
ATOM   2247  N   GLU   282       7.701  -9.562   7.535  1.00 96.97           N  
ATOM   2248  CA  GLU   282       7.567  -8.775   8.757  1.00 96.91           C  
ATOM   2249  C   GLU   282       8.932  -8.378   9.310  1.00 96.65           C  
ATOM   2250  CB  GLU   282       6.778  -9.553   9.813  1.00 96.11           C  
ATOM   2251  O   GLU   282       9.825  -9.218   9.437  1.00 95.96           O  
ATOM   2252  CG  GLU   282       6.558  -8.782  11.108  1.00 90.20           C  
ATOM   2253  CD  GLU   282       5.594  -9.472  12.060  1.00 85.26           C  
ATOM   2254  OE1 GLU   282       4.367  -9.433  11.815  1.00 85.85           O  
ATOM   2255  OE2 GLU   282       6.070 -10.055  13.060  1.00 85.36           O  
ATOM   2256  N   VAL   283       9.085  -7.090   9.694  1.00 96.91           N  
ATOM   2257  CA  VAL   283      10.306  -6.557  10.290  1.00 96.97           C  
ATOM   2258  C   VAL   283       9.958  -5.431  11.260  1.00 97.16           C  
ATOM   2259  CB  VAL   283      11.289  -6.049   9.213  1.00 96.22           C  
ATOM   2260  O   VAL   283       9.009  -4.676  11.031  1.00 96.91           O  
ATOM   2261  CG1 VAL   283      11.704  -7.185   8.281  1.00 87.24           C  
ATOM   2262  CG2 VAL   283      10.664  -4.903   8.419  1.00 86.40           C  
ATOM   2263  N   PRO   284      10.672  -5.238  12.408  1.00 97.64           N  
ATOM   2264  CA  PRO   284      10.569  -3.980  13.152  1.00 97.76           C  
ATOM   2265  C   PRO   284      10.848  -2.756  12.283  1.00 97.94           C  
ATOM   2266  CB  PRO   284      11.631  -4.128  14.244  1.00 97.48           C  
ATOM   2267  O   PRO   284      11.843  -2.726  11.554  1.00 97.89           O  
ATOM   2268  CG  PRO   284      11.806  -5.604  14.409  1.00 96.25           C  
ATOM   2269  CD  PRO   284      11.681  -6.252  13.060  1.00 95.02           C  
ATOM   2270  N   LEU   285       9.991  -1.738  12.337  1.00 98.33           N  
ATOM   2271  CA  LEU   285      10.033  -0.598  11.428  1.00 98.36           C  
ATOM   2272  C   LEU   285      11.344   0.167  11.575  1.00 98.35           C  
ATOM   2273  CB  LEU   285       8.850   0.339  11.687  1.00 98.33           C  
ATOM   2274  O   LEU   285      11.928   0.602  10.580  1.00 98.19           O  
ATOM   2275  CG  LEU   285       8.738   1.559  10.772  1.00 98.10           C  
ATOM   2276  CD1 LEU   285       8.590   1.120   9.318  1.00 97.74           C  
ATOM   2277  CD2 LEU   285       7.565   2.438  11.192  1.00 97.71           C  
ATOM   2278  N   LEU   286      11.885   0.278  12.790  1.00 98.34           N  
ATOM   2279  CA  LEU   286      13.163   0.934  13.041  1.00 98.37           C  
ATOM   2280  C   LEU   286      14.307   0.164  12.389  1.00 98.26           C  
ATOM   2281  CB  LEU   286      13.413   1.063  14.546  1.00 98.19           C  
ATOM   2282  O   LEU   286      15.233   0.765  11.841  1.00 98.04           O  
ATOM   2283  CG  LEU   286      14.704   1.771  14.960  1.00 97.32           C  
ATOM   2284  CD1 LEU   286      14.718   3.201  14.433  1.00 96.05           C  
ATOM   2285  CD2 LEU   286      14.861   1.753  16.477  1.00 95.95           C  
ATOM   2286  N   GLU   287      14.263  -1.214  12.389  1.00 97.96           N  
ATOM   2287  CA  GLU   287      15.247  -2.042  11.698  1.00 97.90           C  
ATOM   2288  C   GLU   287      15.186  -1.827  10.189  1.00 97.87           C  
ATOM   2289  CB  GLU   287      15.031  -3.522  12.028  1.00 97.24           C  
ATOM   2290  O   GLU   287      16.221  -1.678   9.536  1.00 97.61           O  
ATOM   2291  CG  GLU   287      16.157  -4.428  11.554  1.00 89.59           C  
ATOM   2292  CD  GLU   287      15.820  -5.907  11.654  1.00 83.23           C  
ATOM   2293  OE1 GLU   287      15.247  -6.331  12.683  1.00 84.48           O  
ATOM   2294  OE2 GLU   287      16.131  -6.648  10.695  1.00 81.66           O  
ATOM   2295  N   TYR   288      13.974  -1.690   9.617  1.00 97.42           N  
ATOM   2296  CA  TYR   288      13.796  -1.359   8.208  1.00 97.51           C  
ATOM   2297  C   TYR   288      14.433  -0.014   7.879  1.00 97.47           C  
ATOM   2298  CB  TYR   288      12.308  -1.335   7.845  1.00 97.58           C  
ATOM   2299  O   TYR   288      15.181   0.104   6.905  1.00 97.20           O  
ATOM   2300  CG  TYR   288      12.040  -0.983   6.402  1.00 97.44           C  
ATOM   2301  CD1 TYR   288      11.890  -1.978   5.439  1.00 96.99           C  
ATOM   2302  CD2 TYR   288      11.939   0.344   5.998  1.00 96.88           C  
ATOM   2303  CE1 TYR   288      11.645  -1.659   4.107  1.00 96.32           C  
ATOM   2304  CE2 TYR   288      11.695   0.675   4.669  1.00 96.27           C  
ATOM   2305  OH  TYR   288      11.307  -0.010   2.416  1.00 94.67           O  
ATOM   2306  CZ  TYR   288      11.549  -0.332   3.733  1.00 96.01           C  
ATOM   2307  N   VAL   289      14.245   1.083   8.690  1.00 98.21           N  
ATOM   2308  CA  VAL   289      14.811   2.415   8.506  1.00 98.18           C  
ATOM   2309  C   VAL   289      16.334   2.345   8.579  1.00 98.04           C  
ATOM   2310  CB  VAL   289      14.272   3.411   9.557  1.00 98.13           C  
ATOM   2311  O   VAL   289      17.027   2.771   7.652  1.00 97.71           O  
ATOM   2312  CG1 VAL   289      15.013   4.744   9.468  1.00 97.75           C  
ATOM   2313  CG2 VAL   289      12.770   3.618   9.374  1.00 97.77           C  
ATOM   2314  N   LYS   290      16.887   1.659   9.585  1.00 98.08           N  
ATOM   2315  CA  LYS   290      18.327   1.526   9.788  1.00 98.04           C  
ATOM   2316  C   LYS   290      18.974   0.753   8.643  1.00 97.80           C  
ATOM   2317  CB  LYS   290      18.619   0.833  11.120  1.00 97.97           C  
ATOM   2318  O   LYS   290      20.006   1.170   8.111  1.00 97.47           O  
ATOM   2319  CG  LYS   290      18.408   1.719  12.339  1.00 97.46           C  
ATOM   2320  CD  LYS   290      18.614   0.946  13.635  1.00 96.64           C  
ATOM   2321  CE  LYS   290      18.473   1.848  14.853  1.00 96.09           C  
ATOM   2322  NZ  LYS   290      18.564   1.074  16.128  1.00 94.95           N  
ATOM   2323  N   LYS   291      18.346  -0.301   8.205  1.00 96.86           N  
ATOM   2324  CA  LYS   291      18.847  -1.158   7.135  1.00 96.67           C  
ATOM   2325  C   LYS   291      18.892  -0.408   5.806  1.00 96.36           C  
ATOM   2326  CB  LYS   291      17.981  -2.411   7.000  1.00 96.08           C  
ATOM   2327  O   LYS   291      19.709  -0.723   4.938  1.00 95.60           O  
ATOM   2328  CG  LYS   291      18.437  -3.365   5.906  1.00 92.11           C  
ATOM   2329  CD  LYS   291      17.658  -4.673   5.944  1.00 87.47           C  
ATOM   2330  CE  LYS   291      18.143  -5.645   4.877  1.00 83.40           C  
ATOM   2331  NZ  LYS   291      17.549  -7.004   5.053  1.00 82.28           N  
ATOM   2332  N   ASN   292      18.012   0.603   5.539  1.00 95.74           N  
ATOM   2333  CA  ASN   292      17.929   1.368   4.300  1.00 95.85           C  
ATOM   2334  C   ASN   292      18.532   2.761   4.460  1.00 95.98           C  
ATOM   2335  CB  ASN   292      16.477   1.469   3.828  1.00 95.32           C  
ATOM   2336  O   ASN   292      18.519   3.559   3.521  1.00 95.40           O  
ATOM   2337  CG  ASN   292      15.926   0.143   3.343  1.00 93.99           C  
ATOM   2338  ND2 ASN   292      15.189  -0.545   4.207  1.00 92.58           N  
ATOM   2339  OD1 ASN   292      16.162  -0.262   2.201  1.00 92.15           O  
ATOM   2340  N   PHE   293      19.206   3.086   5.581  1.00 96.64           N  
ATOM   2341  CA  PHE   293      19.723   4.407   5.919  1.00 96.92           C  
ATOM   2342  C   PHE   293      20.761   4.860   4.898  1.00 95.63           C  
ATOM   2343  CB  PHE   293      20.334   4.404   7.323  1.00 96.84           C  
ATOM   2344  O   PHE   293      20.776   6.025   4.496  1.00 94.16           O  
ATOM   2345  CG  PHE   293      20.703   5.772   7.828  1.00 96.78           C  
ATOM   2346  CD1 PHE   293      19.782   6.543   8.526  1.00 96.25           C  
ATOM   2347  CD2 PHE   293      21.973   6.289   7.604  1.00 96.21           C  
ATOM   2348  CE1 PHE   293      20.121   7.810   8.995  1.00 95.74           C  
ATOM   2349  CE2 PHE   293      22.319   7.554   8.069  1.00 95.76           C  
ATOM   2350  CZ  PHE   293      21.391   8.314   8.763  1.00 95.55           C  
ATOM   2351  N   GLY   294      21.612   3.925   4.321  1.00 95.72           N  
ATOM   2352  CA  GLY   294      22.655   4.229   3.354  1.00 95.66           C  
ATOM   2353  C   GLY   294      22.121   4.470   1.955  1.00 94.68           C  
ATOM   2354  O   GLY   294      22.863   4.891   1.065  1.00 93.19           O  
ATOM   2355  N   ASP   295      20.846   4.155   1.673  1.00 93.73           N  
ATOM   2356  CA  ASP   295      20.211   4.458   0.394  1.00 94.17           C  
ATOM   2357  C   ASP   295      19.925   5.952   0.263  1.00 94.43           C  
ATOM   2358  CB  ASP   295      18.916   3.659   0.235  1.00 93.61           C  
ATOM   2359  O   ASP   295      19.057   6.486   0.957  1.00 93.91           O  
ATOM   2360  CG  ASP   295      18.250   3.872  -1.112  1.00 91.50           C  
ATOM   2361  OD1 ASP   295      18.621   4.823  -1.833  1.00 89.19           O  
ATOM   2362  OD2 ASP   295      17.342   3.083  -1.455  1.00 88.51           O  
ATOM   2363  N   GLN   296      20.639   6.663  -0.690  1.00 93.21           N  
ATOM   2364  CA  GLN   296      20.610   8.108  -0.889  1.00 93.58           C  
ATOM   2365  C   GLN   296      19.253   8.563  -1.419  1.00 93.15           C  
ATOM   2366  CB  GLN   296      21.720   8.541  -1.847  1.00 91.68           C  
ATOM   2367  O   GLN   296      18.887   9.732  -1.282  1.00 92.02           O  
ATOM   2368  CG  GLN   296      23.124   8.334  -1.295  1.00 84.63           C  
ATOM   2369  CD  GLN   296      23.350   9.057   0.020  1.00 79.95           C  
ATOM   2370  NE2 GLN   296      23.892   8.345   1.002  1.00 77.38           N  
ATOM   2371  OE1 GLN   296      23.041  10.246   0.151  1.00 82.23           O  
ATOM   2372  N   THR   297      18.424   7.699  -2.005  1.00 93.68           N  
ATOM   2373  CA  THR   297      17.105   8.046  -2.525  1.00 94.17           C  
ATOM   2374  C   THR   297      16.044   7.915  -1.437  1.00 94.63           C  
ATOM   2375  CB  THR   297      16.726   7.159  -3.725  1.00 92.68           C  
ATOM   2376  O   THR   297      14.981   8.534  -1.521  1.00 94.09           O  
ATOM   2377  CG2 THR   297      17.837   7.144  -4.771  1.00 87.46           C  
ATOM   2378  OG1 THR   297      16.497   5.820  -3.269  1.00 87.57           O  
ATOM   2379  N   PHE   298      16.269   7.036  -0.376  1.00 95.53           N  
ATOM   2380  CA  PHE   298      15.353   6.888   0.748  1.00 96.32           C  
ATOM   2381  C   PHE   298      15.330   8.154   1.597  1.00 96.58           C  
ATOM   2382  CB  PHE   298      15.747   5.685   1.610  1.00 96.16           C  
ATOM   2383  O   PHE   298      16.284   8.437   2.325  1.00 96.44           O  
ATOM   2384  CG  PHE   298      14.878   5.497   2.824  1.00 96.15           C  
ATOM   2385  CD1 PHE   298      13.516   5.766   2.770  1.00 95.49           C  
ATOM   2386  CD2 PHE   298      15.423   5.051   4.021  1.00 95.48           C  
ATOM   2387  CE1 PHE   298      12.709   5.594   3.892  1.00 94.95           C  
ATOM   2388  CE2 PHE   298      14.623   4.876   5.147  1.00 94.91           C  
ATOM   2389  CZ  PHE   298      13.266   5.149   5.080  1.00 94.56           C  
ATOM   2390  N   ALA   299      14.231   8.949   1.536  1.00 97.19           N  
ATOM   2391  CA  ALA   299      14.065  10.225   2.227  1.00 97.28           C  
ATOM   2392  C   ALA   299      13.494  10.020   3.627  1.00 97.49           C  
ATOM   2393  CB  ALA   299      13.163  11.155   1.419  1.00 96.76           C  
ATOM   2394  O   ALA   299      13.959  10.633   4.591  1.00 97.30           O  
ATOM   2395  N   GLY   300      12.504   9.119   3.780  1.00 97.86           N  
ATOM   2396  CA  GLY   300      11.823   8.905   5.047  1.00 97.94           C  
ATOM   2397  C   GLY   300      10.497   8.183   4.897  1.00 98.09           C  
ATOM   2398  O   GLY   300      10.293   7.442   3.934  1.00 97.93           O  
ATOM   2399  N   LEU   301       9.561   8.421   5.893  1.00 98.44           N  
ATOM   2400  CA  LEU   301       8.270   7.749   5.986  1.00 98.48           C  
ATOM   2401  C   LEU   301       7.130   8.762   6.014  1.00 98.47           C  
ATOM   2402  CB  LEU   301       8.214   6.866   7.236  1.00 98.41           C  
ATOM   2403  O   LEU   301       7.136   9.687   6.829  1.00 98.31           O  
ATOM   2404  CG  LEU   301       9.334   5.836   7.388  1.00 97.98           C  
ATOM   2405  CD1 LEU   301       9.138   5.026   8.666  1.00 97.22           C  
ATOM   2406  CD2 LEU   301       9.386   4.919   6.171  1.00 97.27           C  
ATOM   2407  N   ASN   302       6.203   8.648   5.143  1.00 98.51           N  
ATOM   2408  CA  ASN   302       4.855   9.178   5.311  1.00 98.51           C  
ATOM   2409  C   ASN   302       3.941   8.175   6.010  1.00 98.55           C  
ATOM   2410  CB  ASN   302       4.263   9.582   3.959  1.00 98.34           C  
ATOM   2411  O   ASN   302       3.964   6.984   5.695  1.00 98.41           O  
ATOM   2412  CG  ASN   302       2.790   9.930   4.046  1.00 96.41           C  
ATOM   2413  ND2 ASN   302       2.491  11.120   4.554  1.00 93.90           N  
ATOM   2414  OD1 ASN   302       1.928   9.135   3.662  1.00 92.87           O  
ATOM   2415  N   VAL   303       3.122   8.643   7.026  1.00 98.56           N  
ATOM   2416  CA  VAL   303       2.396   7.764   7.937  1.00 98.57           C  
ATOM   2417  C   VAL   303       0.899   8.053   7.851  1.00 98.53           C  
ATOM   2418  CB  VAL   303       2.887   7.925   9.393  1.00 98.43           C  
ATOM   2419  O   VAL   303       0.456   9.163   8.154  1.00 98.36           O  
ATOM   2420  CG1 VAL   303       2.263   6.861  10.294  1.00 97.63           C  
ATOM   2421  CG2 VAL   303       4.412   7.852   9.453  1.00 97.65           C  
ATOM   2422  N   LEU   304       0.092   7.032   7.540  1.00 98.48           N  
ATOM   2423  CA  LEU   304      -1.365   7.074   7.499  1.00 98.44           C  
ATOM   2424  C   LEU   304      -1.965   6.219   8.611  1.00 98.34           C  
ATOM   2425  CB  LEU   304      -1.878   6.596   6.139  1.00 98.19           C  
ATOM   2426  O   LEU   304      -1.658   5.029   8.719  1.00 98.03           O  
ATOM   2427  CG  LEU   304      -1.350   7.345   4.914  1.00 95.49           C  
ATOM   2428  CD1 LEU   304      -0.149   6.614   4.323  1.00 88.30           C  
ATOM   2429  CD2 LEU   304      -2.451   7.506   3.870  1.00 87.70           C  
ATOM   2430  N   SER   305      -2.822   6.761   9.352  1.00 97.95           N  
ATOM   2431  CA  SER   305      -3.610   6.043  10.349  1.00 97.87           C  
ATOM   2432  C   SER   305      -4.841   5.399   9.721  1.00 97.62           C  
ATOM   2433  CB  SER   305      -4.036   6.986  11.476  1.00 97.66           C  
ATOM   2434  O   SER   305      -5.564   6.042   8.958  1.00 97.10           O  
ATOM   2435  OG  SER   305      -4.692   6.271  12.508  1.00 95.41           O  
ATOM   2436  N   PHE   306      -5.098   4.186  10.039  1.00 96.01           N  
ATOM   2437  CA  PHE   306      -6.337   3.513   9.665  1.00 95.65           C  
ATOM   2438  C   PHE   306      -7.490   3.971  10.550  1.00 94.47           C  
ATOM   2439  CB  PHE   306      -6.174   1.992   9.761  1.00 93.96           C  
ATOM   2440  O   PHE   306      -7.490   3.722  11.757  1.00 92.22           O  
ATOM   2441  CG  PHE   306      -7.078   1.226   8.834  1.00 87.11           C  
ATOM   2442  CD1 PHE   306      -8.417   1.030   9.151  1.00 80.00           C  
ATOM   2443  CD2 PHE   306      -6.589   0.700   7.645  1.00 79.60           C  
ATOM   2444  CE1 PHE   306      -9.256   0.321   8.296  1.00 79.07           C  
ATOM   2445  CE2 PHE   306      -7.422  -0.010   6.785  1.00 76.89           C  
ATOM   2446  CZ  PHE   306      -8.755  -0.199   7.112  1.00 77.87           C  
ATOM   2447  N   VAL   307      -8.596   4.627  10.017  1.00 95.67           N  
ATOM   2448  CA  VAL   307      -9.691   5.263  10.742  1.00 94.76           C  
ATOM   2449  C   VAL   307     -10.965   4.436  10.585  1.00 92.33           C  
ATOM   2450  CB  VAL   307      -9.931   6.709  10.253  1.00 92.53           C  
ATOM   2451  O   VAL   307     -11.840   4.460  11.455  1.00 87.81           O  
ATOM   2452  CG1 VAL   307      -8.759   7.610  10.636  1.00 78.75           C  
ATOM   2453  CG2 VAL   307     -10.154   6.730   8.742  1.00 78.00           C  
ATOM   2454  N   GLY   308     -11.039   3.639   9.609  1.00 88.03           N  
ATOM   2455  CA  GLY   308     -12.069   2.624   9.455  1.00 85.99           C  
ATOM   2456  C   GLY   308     -13.353   3.163   8.854  1.00 82.09           C  
ATOM   2457  O   GLY   308     -14.437   2.637   9.117  1.00 72.92           O  
ATOM   2458  N   GLY   309     -13.323   4.303   8.165  1.00 79.60           N  
ATOM   2459  CA  GLY   309     -14.420   4.829   7.368  1.00 77.43           C  
ATOM   2460  C   GLY   309     -14.623   4.080   6.065  1.00 72.08           C  
ATOM   2461  O   GLY   309     -13.660   3.613   5.454  1.00 64.19           O  
ATOM   2462  N   LEU   310     -16.108   3.755   5.738  1.00 80.65           N  
ATOM   2463  CA  LEU   310     -16.793   3.453   4.486  1.00 81.18           C  
ATOM   2464  C   LEU   310     -18.304   3.420   4.688  1.00 73.63           C  
ATOM   2465  CB  LEU   310     -16.313   2.114   3.921  1.00 75.24           C  
ATOM   2466  O   LEU   310     -18.784   3.038   5.757  1.00 65.49           O  
ATOM   2467  CG  LEU   310     -14.912   2.100   3.307  1.00 73.19           C  
ATOM   2468  CD1 LEU   310     -14.482   0.670   2.998  1.00 69.29           C  
ATOM   2469  CD2 LEU   310     -14.872   2.960   2.048  1.00 70.96           C  
TER    2470      LEU   310
END
