# Supplementary material for: The transformative power of transformers in protein structure prediction
Source: Proc Natl Acad Sci U S A. 2023 Jul 31;120(32):e2303499120. doi: 10.1073/pnas.2303499120 (PMC10410766; doi:10.1073/pnas.2303499120)
Supplement: Supplementary file 2 — Dataset S01 (GZ) [file pnas.2303499120.sd01.gz › SI_Data/predicted_structures/ESMFold/T1152.pdb]

PARENT N/A
ATOM      1  N   MET     1       1.979  -9.304  -2.677  1.00 82.86           N  
ATOM      2  CA  MET     1       2.314  -8.632  -1.425  1.00 85.09           C  
ATOM      3  C   MET     1       3.516  -7.711  -1.607  1.00 86.76           C  
ATOM      4  CB  MET     1       2.601  -9.654  -0.325  1.00 81.04           C  
ATOM      5  O   MET     1       4.491  -8.078  -2.264  1.00 85.32           O  
ATOM      6  CG  MET     1       2.571  -9.070   1.078  1.00 73.52           C  
ATOM      7  SD  MET     1       2.580 -10.363   2.379  1.00 67.80           S  
ATOM      8  CE  MET     1       4.307 -10.911   2.274  1.00 62.81           C  
ATOM      9  N   TYR     2       3.408  -6.480  -1.017  1.00 87.98           N  
ATOM     10  CA  TYR     2       4.423  -5.434  -1.069  1.00 89.40           C  
ATOM     11  C   TYR     2       4.955  -5.121   0.324  1.00 89.56           C  
ATOM     12  CB  TYR     2       3.855  -4.164  -1.709  1.00 88.04           C  
ATOM     13  O   TYR     2       4.184  -5.011   1.280  1.00 88.85           O  
ATOM     14  CG  TYR     2       4.844  -3.025  -1.779  1.00 85.47           C  
ATOM     15  CD1 TYR     2       5.836  -2.998  -2.757  1.00 81.99           C  
ATOM     16  CD2 TYR     2       4.789  -1.976  -0.868  1.00 83.22           C  
ATOM     17  CE1 TYR     2       6.751  -1.952  -2.824  1.00 84.59           C  
ATOM     18  CE2 TYR     2       5.698  -0.925  -0.926  1.00 85.30           C  
ATOM     19  OH  TYR     2       7.576   0.116  -1.969  1.00 74.85           O  
ATOM     20  CZ  TYR     2       6.673  -0.922  -1.906  1.00 83.83           C  
ATOM     21  N   THR     3       6.278  -5.068   0.504  1.00 91.77           N  
ATOM     22  CA  THR     3       6.898  -4.635   1.752  1.00 92.91           C  
ATOM     23  C   THR     3       7.237  -3.148   1.700  1.00 93.29           C  
ATOM     24  CB  THR     3       8.172  -5.445   2.053  1.00 91.01           C  
ATOM     25  O   THR     3       7.955  -2.701   0.803  1.00 92.76           O  
ATOM     26  CG2 THR     3       8.766  -5.054   3.402  1.00 82.06           C  
ATOM     27  OG1 THR     3       7.851  -6.841   2.072  1.00 85.75           O  
ATOM     28  N   VAL     4       6.706  -2.452   2.650  1.00 92.27           N  
ATOM     29  CA  VAL     4       6.857  -1.001   2.685  1.00 93.47           C  
ATOM     30  C   VAL     4       8.336  -0.638   2.794  1.00 92.97           C  
ATOM     31  CB  VAL     4       6.067  -0.376   3.856  1.00 91.99           C  
ATOM     32  O   VAL     4       9.054  -1.179   3.639  1.00 91.94           O  
ATOM     33  CG1 VAL     4       6.330   1.126   3.945  1.00 84.21           C  
ATOM     34  CG2 VAL     4       4.573  -0.652   3.698  1.00 82.80           C  
ATOM     35  N   LYS     5       8.820   0.202   1.935  1.00 92.79           N  
ATOM     36  CA  LYS     5      10.175   0.745   1.942  1.00 93.04           C  
ATOM     37  C   LYS     5      10.199   2.157   2.520  1.00 93.08           C  
ATOM     38  CB  LYS     5      10.759   0.749   0.528  1.00 90.76           C  
ATOM     39  O   LYS     5       9.165   2.826   2.582  1.00 92.23           O  
ATOM     40  CG  LYS     5      10.828  -0.628  -0.117  1.00 80.30           C  
ATOM     41  CD  LYS     5      11.390  -0.556  -1.530  1.00 77.16           C  
ATOM     42  CE  LYS     5      11.422  -1.927  -2.191  1.00 70.81           C  
ATOM     43  NZ  LYS     5      11.979  -1.863  -3.575  1.00 63.33           N  
ATOM     44  N   PRO     6      11.427   2.550   2.985  1.00 93.50           N  
ATOM     45  CA  PRO     6      11.506   3.954   3.395  1.00 94.00           C  
ATOM     46  C   PRO     6      11.039   4.915   2.304  1.00 93.46           C  
ATOM     47  CB  PRO     6      12.994   4.151   3.696  1.00 92.73           C  
ATOM     48  O   PRO     6      11.420   4.766   1.140  1.00 92.17           O  
ATOM     49  CG  PRO     6      13.506   2.781   4.005  1.00 87.84           C  
ATOM     50  CD  PRO     6      12.773   1.793   3.143  1.00 84.19           C  
ATOM     51  N   GLY     7      10.192   5.872   2.698  1.00 92.66           N  
ATOM     52  CA  GLY     7       9.730   6.896   1.774  1.00 92.74           C  
ATOM     53  C   GLY     7       8.403   6.557   1.122  1.00 92.54           C  
ATOM     54  O   GLY     7       7.794   7.404   0.465  1.00 91.30           O  
ATOM     55  N   ASP     8       7.878   5.375   1.295  1.00 93.19           N  
ATOM     56  CA  ASP     8       6.615   4.967   0.688  1.00 93.36           C  
ATOM     57  C   ASP     8       5.428   5.605   1.407  1.00 92.93           C  
ATOM     58  CB  ASP     8       6.480   3.443   0.701  1.00 92.89           C  
ATOM     59  O   ASP     8       5.511   5.916   2.597  1.00 91.89           O  
ATOM     60  CG  ASP     8       7.338   2.762  -0.350  1.00 91.79           C  
ATOM     61  OD1 ASP     8       7.730   3.421  -1.338  1.00 90.07           O  
ATOM     62  OD2 ASP     8       7.624   1.556  -0.192  1.00 90.28           O  
ATOM     63  N   THR     9       4.400   5.873   0.744  1.00 93.39           N  
ATOM     64  CA  THR     9       3.042   6.115   1.216  1.00 93.39           C  
ATOM     65  C   THR     9       2.057   5.162   0.545  1.00 93.38           C  
ATOM     66  CB  THR     9       2.611   7.570   0.955  1.00 92.51           C  
ATOM     67  O   THR     9       2.357   4.589  -0.504  1.00 92.71           O  
ATOM     68  CG2 THR     9       3.636   8.555   1.507  1.00 89.84           C  
ATOM     69  OG1 THR     9       2.477   7.777  -0.457  1.00 90.07           O  
ATOM     70  N   MET    10       0.922   5.044   1.195  1.00 91.46           N  
ATOM     71  CA  MET    10      -0.131   4.237   0.585  1.00 91.50           C  
ATOM     72  C   MET    10      -0.476   4.756  -0.807  1.00 91.23           C  
ATOM     73  CB  MET    10      -1.382   4.229   1.465  1.00 89.72           C  
ATOM     74  O   MET    10      -0.692   3.970  -1.731  1.00 89.92           O  
ATOM     75  CG  MET    10      -1.271   3.322   2.680  1.00 81.69           C  
ATOM     76  SD  MET    10      -1.098   1.553   2.223  1.00 74.98           S  
ATOM     77  CE  MET    10      -2.745   1.239   1.530  1.00 72.19           C  
ATOM     78  N   TRP    11      -0.482   6.138  -0.915  1.00 89.75           N  
ATOM     79  CA  TRP    11      -0.789   6.777  -2.190  1.00 91.02           C  
ATOM     80  C   TRP    11       0.251   6.415  -3.245  1.00 90.25           C  
ATOM     81  CB  TRP    11      -0.859   8.298  -2.026  1.00 85.59           C  
ATOM     82  O   TRP    11      -0.097   6.058  -4.373  1.00 88.07           O  
ATOM     83  CG  TRP    11      -1.186   9.033  -3.292  1.00 68.87           C  
ATOM     84  CD1 TRP    11      -0.312   9.696  -4.108  1.00 59.60           C  
ATOM     85  CD2 TRP    11      -2.480   9.182  -3.883  1.00 61.35           C  
ATOM     86  CE2 TRP    11      -2.317   9.948  -5.058  1.00 50.96           C  
ATOM     87  CE3 TRP    11      -3.763   8.741  -3.533  1.00 51.41           C  
ATOM     88  NE1 TRP    11      -0.987  10.249  -5.173  1.00 56.60           N  
ATOM     89  CH2 TRP    11      -4.636   9.839  -5.521  1.00 51.57           C  
ATOM     90  CZ2 TRP    11      -3.391  10.283  -5.886  1.00 63.22           C  
ATOM     91  CZ3 TRP    11      -4.831   9.075  -4.358  1.00 43.45           C  
ATOM     92  N   LYS    12       1.537   6.442  -2.915  1.00 90.93           N  
ATOM     93  CA  LYS    12       2.601   6.120  -3.862  1.00 91.12           C  
ATOM     94  C   LYS    12       2.522   4.661  -4.301  1.00 90.73           C  
ATOM     95  CB  LYS    12       3.972   6.408  -3.248  1.00 89.14           C  
ATOM     96  O   LYS    12       2.739   4.347  -5.474  1.00 89.49           O  
ATOM     97  CG  LYS    12       4.322   7.888  -3.184  1.00 80.96           C  
ATOM     98  CD  LYS    12       5.648   8.118  -2.470  1.00 77.98           C  
ATOM     99  CE  LYS    12       6.040   9.589  -2.478  1.00 72.62           C  
ATOM    100  NZ  LYS    12       7.310   9.828  -1.729  1.00 64.49           N  
ATOM    101  N   ILE    13       2.152   3.837  -3.413  1.00 89.41           N  
ATOM    102  CA  ILE    13       2.048   2.409  -3.695  1.00 89.57           C  
ATOM    103  C   ILE    13       0.881   2.155  -4.646  1.00 88.66           C  
ATOM    104  CB  ILE    13       1.871   1.588  -2.398  1.00 88.71           C  
ATOM    105  O   ILE    13       1.009   1.391  -5.606  1.00 87.13           O  
ATOM    106  CG1 ILE    13       3.127   1.691  -1.525  1.00 86.30           C  
ATOM    107  CG2 ILE    13       1.548   0.127  -2.723  1.00 85.22           C  
ATOM    108  CD1 ILE    13       2.933   1.191  -0.100  1.00 84.34           C  
ATOM    109  N   ALA    14      -0.252   2.822  -4.414  1.00 87.71           N  
ATOM    110  CA  ALA    14      -1.436   2.691  -5.260  1.00 87.70           C  
ATOM    111  C   ALA    14      -1.134   3.108  -6.696  1.00 87.53           C  
ATOM    112  CB  ALA    14      -2.586   3.524  -4.698  1.00 86.63           C  
ATOM    113  O   ALA    14      -1.547   2.436  -7.644  1.00 86.35           O  
ATOM    114  N   VAL    15      -0.359   4.254  -6.868  1.00 86.16           N  
ATOM    115  CA  VAL    15       0.014   4.767  -8.182  1.00 86.07           C  
ATOM    116  C   VAL    15       0.950   3.780  -8.876  1.00 85.84           C  
ATOM    117  CB  VAL    15       0.685   6.155  -8.080  1.00 84.43           C  
ATOM    118  O   VAL    15       0.790   3.494 -10.065  1.00 84.54           O  
ATOM    119  CG1 VAL    15       1.366   6.524  -9.396  1.00 77.52           C  
ATOM    120  CG2 VAL    15      -0.343   7.216  -7.691  1.00 76.01           C  
ATOM    121  N   LYS    16       1.881   3.211  -8.113  1.00 86.69           N  
ATOM    122  CA  LYS    16       2.877   2.288  -8.648  1.00 86.43           C  
ATOM    123  C   LYS    16       2.216   1.040  -9.226  1.00 85.65           C  
ATOM    124  CB  LYS    16       3.881   1.894  -7.563  1.00 84.62           C  
ATOM    125  O   LYS    16       2.608   0.561 -10.292  1.00 83.68           O  
ATOM    126  CG  LYS    16       4.944   0.911  -8.031  1.00 78.50           C  
ATOM    127  CD  LYS    16       5.982   0.652  -6.947  1.00 75.78           C  
ATOM    128  CE  LYS    16       7.052  -0.324  -7.418  1.00 69.17           C  
ATOM    129  NZ  LYS    16       8.256  -0.294  -6.534  1.00 61.34           N  
ATOM    130  N   TYR    17       1.175   0.604  -8.649  1.00 84.67           N  
ATOM    131  CA  TYR    17       0.560  -0.658  -9.044  1.00 84.20           C  
ATOM    132  C   TYR    17      -0.747  -0.418  -9.791  1.00 83.56           C  
ATOM    133  CB  TYR    17       0.306  -1.540  -7.818  1.00 83.45           C  
ATOM    134  O   TYR    17      -1.458  -1.367 -10.131  1.00 81.51           O  
ATOM    135  CG  TYR    17       1.552  -2.191  -7.269  1.00 83.18           C  
ATOM    136  CD1 TYR    17       1.994  -3.418  -7.759  1.00 81.36           C  
ATOM    137  CD2 TYR    17       2.290  -1.582  -6.260  1.00 81.77           C  
ATOM    138  CE1 TYR    17       3.141  -4.023  -7.255  1.00 80.85           C  
ATOM    139  CE2 TYR    17       3.438  -2.177  -5.749  1.00 81.37           C  
ATOM    140  OH  TYR    17       4.991  -3.990  -5.750  1.00 76.23           O  
ATOM    141  CZ  TYR    17       3.855  -3.396  -6.252  1.00 78.07           C  
ATOM    142  N   GLN    18      -1.065   0.896 -10.101  1.00 83.22           N  
ATOM    143  CA  GLN    18      -2.234   1.302 -10.875  1.00 82.67           C  
ATOM    144  C   GLN    18      -3.522   0.794 -10.234  1.00 82.46           C  
ATOM    145  CB  GLN    18      -2.128   0.794 -12.314  1.00 81.01           C  
ATOM    146  O   GLN    18      -4.391   0.252 -10.920  1.00 80.22           O  
ATOM    147  CG  GLN    18      -0.990   1.424 -13.106  1.00 77.85           C  
ATOM    148  CD  GLN    18      -0.932   0.932 -14.541  1.00 75.07           C  
ATOM    149  NE2 GLN    18       0.279   0.767 -15.062  1.00 66.76           N  
ATOM    150  OE1 GLN    18      -1.967   0.703 -15.175  1.00 71.01           O  
ATOM    151  N   ILE    19      -3.620   0.978  -8.992  1.00 82.76           N  
ATOM    152  CA  ILE    19      -4.778   0.570  -8.204  1.00 82.39           C  
ATOM    153  C   ILE    19      -5.327   1.769  -7.434  1.00 82.60           C  
ATOM    154  CB  ILE    19      -4.424  -0.577  -7.231  1.00 80.43           C  
ATOM    155  O   ILE    19      -4.578   2.683  -7.081  1.00 80.67           O  
ATOM    156  CG1 ILE    19      -3.254  -0.169  -6.328  1.00 70.79           C  
ATOM    157  CG2 ILE    19      -4.100  -1.859  -8.002  1.00 70.43           C  
ATOM    158  CD1 ILE    19      -2.952  -1.165  -5.217  1.00 68.82           C  
ATOM    159  N   GLY    20      -6.673   1.893  -7.362  1.00 82.73           N  
ATOM    160  CA  GLY    20      -7.280   2.941  -6.557  1.00 82.84           C  
ATOM    161  C   GLY    20      -6.957   2.821  -5.079  1.00 83.41           C  
ATOM    162  O   GLY    20      -6.841   1.713  -4.552  1.00 82.46           O  
ATOM    163  N   ILE    21      -6.724   3.910  -4.397  1.00 85.78           N  
ATOM    164  CA  ILE    21      -6.368   3.947  -2.982  1.00 85.95           C  
ATOM    165  C   ILE    21      -7.423   3.203  -2.166  1.00 85.96           C  
ATOM    166  CB  ILE    21      -6.223   5.399  -2.474  1.00 84.25           C  
ATOM    167  O   ILE    21      -7.091   2.478  -1.225  1.00 84.65           O  
ATOM    168  CG1 ILE    21      -5.737   5.410  -1.021  1.00 78.27           C  
ATOM    169  CG2 ILE    21      -7.547   6.156  -2.615  1.00 77.30           C  
ATOM    170  CD1 ILE    21      -4.381   4.748  -0.816  1.00 75.73           C  
ATOM    171  N   SER    22      -8.699   3.288  -2.623  1.00 85.03           N  
ATOM    172  CA  SER    22      -9.780   2.634  -1.893  1.00 84.93           C  
ATOM    173  C   SER    22      -9.658   1.116  -1.968  1.00 84.63           C  
ATOM    174  CB  SER    22     -11.139   3.072  -2.440  1.00 82.99           C  
ATOM    175  O   SER    22      -9.999   0.412  -1.015  1.00 83.04           O  
ATOM    176  OG  SER    22     -11.237   2.793  -3.826  1.00 74.37           O  
ATOM    177  N   GLU    23      -9.159   0.625  -3.155  1.00 84.54           N  
ATOM    178  CA  GLU    23      -8.992  -0.816  -3.326  1.00 84.73           C  
ATOM    179  C   GLU    23      -7.883  -1.353  -2.426  1.00 85.16           C  
ATOM    180  CB  GLU    23      -8.692  -1.153  -4.788  1.00 82.41           C  
ATOM    181  O   GLU    23      -8.024  -2.422  -1.829  1.00 84.05           O  
ATOM    182  CG  GLU    23      -9.858  -0.892  -5.731  1.00 74.86           C  
ATOM    183  CD  GLU    23      -9.508  -1.114  -7.194  1.00 71.76           C  
ATOM    184  OE1 GLU    23      -8.307  -1.064  -7.545  1.00 67.90           O  
ATOM    185  OE2 GLU    23     -10.442  -1.337  -7.996  1.00 63.66           O  
ATOM    186  N   ILE    24      -6.783  -0.587  -2.324  1.00 88.11           N  
ATOM    187  CA  ILE    24      -5.680  -1.018  -1.471  1.00 88.21           C  
ATOM    188  C   ILE    24      -6.112  -0.973  -0.007  1.00 88.38           C  
ATOM    189  CB  ILE    24      -4.425  -0.143  -1.687  1.00 86.70           C  
ATOM    190  O   ILE    24      -5.797  -1.880   0.767  1.00 87.40           O  
ATOM    191  CG1 ILE    24      -3.167  -0.896  -1.240  1.00 78.88           C  
ATOM    192  CG2 ILE    24      -4.560   1.188  -0.942  1.00 77.61           C  
ATOM    193  CD1 ILE    24      -1.864  -0.237  -1.672  1.00 76.18           C  
ATOM    194  N   ILE    25      -6.851   0.051   0.375  1.00 88.17           N  
ATOM    195  CA  ILE    25      -7.323   0.180   1.749  1.00 88.49           C  
ATOM    196  C   ILE    25      -8.256  -0.980   2.085  1.00 88.23           C  
ATOM    197  CB  ILE    25      -8.041   1.529   1.976  1.00 87.05           C  
ATOM    198  O   ILE    25      -8.124  -1.606   3.140  1.00 87.17           O  
ATOM    199  CG1 ILE    25      -7.040   2.688   1.893  1.00 82.64           C  
ATOM    200  CG2 ILE    25      -8.771   1.532   3.322  1.00 81.95           C  
ATOM    201  CD1 ILE    25      -7.689   4.065   1.860  1.00 80.11           C  
ATOM    202  N   ALA    26      -9.119  -1.307   1.157  1.00 87.10           N  
ATOM    203  CA  ALA    26     -10.077  -2.386   1.379  1.00 87.06           C  
ATOM    204  C   ALA    26      -9.366  -3.727   1.538  1.00 86.98           C  
ATOM    205  CB  ALA    26     -11.080  -2.452   0.230  1.00 85.24           C  
ATOM    206  O   ALA    26      -9.814  -4.588   2.299  1.00 85.80           O  
ATOM    207  N   ALA    27      -8.258  -3.856   0.906  1.00 87.86           N  
ATOM    208  CA  ALA    27      -7.504  -5.106   0.886  1.00 88.07           C  
ATOM    209  C   ALA    27      -6.599  -5.220   2.109  1.00 88.51           C  
ATOM    210  CB  ALA    27      -6.679  -5.210  -0.394  1.00 86.49           C  
ATOM    211  O   ALA    27      -5.971  -6.258   2.331  1.00 87.60           O  
ATOM    212  N   ASN    28      -6.542  -4.165   2.908  1.00 89.23           N  
ATOM    213  CA  ASN    28      -5.610  -4.149   4.031  1.00 89.81           C  
ATOM    214  C   ASN    28      -6.278  -3.641   5.305  1.00 89.39           C  
ATOM    215  CB  ASN    28      -4.384  -3.296   3.698  1.00 88.73           C  
ATOM    216  O   ASN    28      -5.850  -2.637   5.878  1.00 87.77           O  
ATOM    217  CG  ASN    28      -3.543  -3.892   2.586  1.00 87.34           C  
ATOM    218  ND2 ASN    28      -3.754  -3.418   1.364  1.00 87.34           N  
ATOM    219  OD1 ASN    28      -2.710  -4.771   2.823  1.00 86.50           O  
ATOM    220  N   PRO    29      -7.294  -4.428   5.768  1.00 89.67           N  
ATOM    221  CA  PRO    29      -8.002  -4.017   6.983  1.00 90.21           C  
ATOM    222  C   PRO    29      -7.098  -3.998   8.214  1.00 90.33           C  
ATOM    223  CB  PRO    29      -9.098  -5.075   7.127  1.00 88.21           C  
ATOM    224  O   PRO    29      -7.450  -3.398   9.233  1.00 89.43           O  
ATOM    225  CG  PRO    29      -8.567  -6.275   6.411  1.00 83.53           C  
ATOM    226  CD  PRO    29      -7.765  -5.810   5.230  1.00 83.31           C  
ATOM    227  N   GLN    30      -5.942  -4.691   8.094  1.00 90.39           N  
ATOM    228  CA  GLN    30      -5.020  -4.704   9.225  1.00 90.28           C  
ATOM    229  C   GLN    30      -4.388  -3.331   9.436  1.00 89.95           C  
ATOM    230  CB  GLN    30      -3.930  -5.757   9.017  1.00 88.92           C  
ATOM    231  O   GLN    30      -3.805  -3.066  10.489  1.00 88.31           O  
ATOM    232  CG  GLN    30      -2.908  -5.382   7.952  1.00 85.50           C  
ATOM    233  CD  GLN    30      -3.398  -5.662   6.544  1.00 82.60           C  
ATOM    234  NE2 GLN    30      -2.493  -5.580   5.574  1.00 80.41           N  
ATOM    235  OE1 GLN    30      -4.579  -5.950   6.329  1.00 81.83           O  
ATOM    236  N   ILE    31      -4.395  -2.461   8.476  1.00 90.48           N  
ATOM    237  CA  ILE    31      -3.873  -1.102   8.572  1.00 91.14           C  
ATOM    238  C   ILE    31      -4.993  -0.146   8.975  1.00 90.06           C  
ATOM    239  CB  ILE    31      -3.232  -0.648   7.242  1.00 88.71           C  
ATOM    240  O   ILE    31      -5.888   0.143   8.177  1.00 87.80           O  
ATOM    241  CG1 ILE    31      -2.070  -1.573   6.865  1.00 77.95           C  
ATOM    242  CG2 ILE    31      -2.765   0.808   7.337  1.00 75.72           C  
ATOM    243  CD1 ILE    31      -1.453  -1.271   5.506  1.00 74.47           C  
ATOM    244  N   LYS    32      -4.972   0.302  10.221  1.00 90.29           N  
ATOM    245  CA  LYS    32      -6.050   1.112  10.781  1.00 90.20           C  
ATOM    246  C   LYS    32      -6.008   2.536  10.235  1.00 88.94           C  
ATOM    247  CB  LYS    32      -5.970   1.133  12.308  1.00 86.91           C  
ATOM    248  O   LYS    32      -7.052   3.132   9.960  1.00 86.21           O  
ATOM    249  CG  LYS    32      -6.127  -0.235  12.955  1.00 76.98           C  
ATOM    250  CD  LYS    32      -7.467  -0.868  12.604  1.00 74.23           C  
ATOM    251  CE  LYS    32      -7.660  -2.202  13.314  1.00 68.13           C  
ATOM    252  NZ  LYS    32      -8.865  -2.928  12.812  1.00 61.21           N  
ATOM    253  N   ASN    33      -4.773   3.031  10.106  1.00 91.68           N  
ATOM    254  CA  ASN    33      -4.579   4.359   9.534  1.00 92.36           C  
ATOM    255  C   ASN    33      -3.796   4.298   8.226  1.00 91.60           C  
ATOM    256  CB  ASN    33      -3.870   5.275  10.534  1.00 90.52           C  
ATOM    257  O   ASN    33      -2.583   4.084   8.233  1.00 89.89           O  
ATOM    258  CG  ASN    33      -3.834   6.721  10.079  1.00 85.30           C  
ATOM    259  ND2 ASN    33      -3.463   7.619  10.983  1.00 84.31           N  
ATOM    260  OD1 ASN    33      -4.139   7.028   8.923  1.00 82.25           O  
ATOM    261  N   PRO    34      -4.498   4.489   7.130  1.00 89.71           N  
ATOM    262  CA  PRO    34      -3.800   4.368   5.848  1.00 90.04           C  
ATOM    263  C   PRO    34      -2.760   5.467   5.637  1.00 89.80           C  
ATOM    264  CB  PRO    34      -4.928   4.480   4.820  1.00 88.59           C  
ATOM    265  O   PRO    34      -1.897   5.345   4.764  1.00 88.46           O  
ATOM    266  CG  PRO    34      -6.168   4.121   5.573  1.00 85.29           C  
ATOM    267  CD  PRO    34      -5.940   4.404   7.030  1.00 84.25           C  
ATOM    268  N   ASN    35      -2.864   6.568   6.459  1.00 91.01           N  
ATOM    269  CA  ASN    35      -1.901   7.656   6.335  1.00 91.34           C  
ATOM    270  C   ASN    35      -0.623   7.366   7.118  1.00 91.10           C  
ATOM    271  CB  ASN    35      -2.520   8.976   6.799  1.00 89.37           C  
ATOM    272  O   ASN    35       0.323   8.155   7.085  1.00 89.65           O  
ATOM    273  CG  ASN    35      -3.652   9.437   5.903  1.00 82.92           C  
ATOM    274  ND2 ASN    35      -4.723   9.935   6.509  1.00 78.43           N  
ATOM    275  OD1 ASN    35      -3.565   9.345   4.676  1.00 78.30           O  
ATOM    276  N   LEU    36      -0.659   6.357   7.762  1.00 92.93           N  
ATOM    277  CA  LEU    36       0.483   6.036   8.611  1.00 93.34           C  
ATOM    278  C   LEU    36       0.933   4.596   8.395  1.00 93.18           C  
ATOM    279  CB  LEU    36       0.134   6.258  10.085  1.00 91.44           C  
ATOM    280  O   LEU    36       0.361   3.668   8.972  1.00 92.12           O  
ATOM    281  CG  LEU    36       1.282   6.107  11.084  1.00 84.13           C  
ATOM    282  CD1 LEU    36       2.365   7.144  10.807  1.00 76.60           C  
ATOM    283  CD2 LEU    36       0.767   6.233  12.514  1.00 77.73           C  
ATOM    284  N   ILE    37       1.947   4.432   7.553  1.00 92.74           N  
ATOM    285  CA  ILE    37       2.535   3.118   7.319  1.00 93.09           C  
ATOM    286  C   ILE    37       4.026   3.154   7.647  1.00 93.03           C  
ATOM    287  CB  ILE    37       2.318   2.653   5.861  1.00 92.42           C  
ATOM    288  O   ILE    37       4.637   4.225   7.670  1.00 92.12           O  
ATOM    289  CG1 ILE    37       2.923   3.666   4.882  1.00 90.64           C  
ATOM    290  CG2 ILE    37       0.828   2.440   5.578  1.00 90.11           C  
ATOM    291  CD1 ILE    37       2.991   3.172   3.444  1.00 88.89           C  
ATOM    292  N   TYR    38       4.640   1.986   7.966  1.00 92.56           N  
ATOM    293  CA  TYR    38       6.016   1.875   8.437  1.00 93.34           C  
ATOM    294  C   TYR    38       6.831   0.963   7.529  1.00 92.91           C  
ATOM    295  CB  TYR    38       6.051   1.347   9.875  1.00 91.38           C  
ATOM    296  O   TYR    38       6.305  -0.006   6.978  1.00 91.99           O  
ATOM    297  CG  TYR    38       5.359   2.248  10.869  1.00 85.23           C  
ATOM    298  CD1 TYR    38       6.023   3.335  11.434  1.00 78.77           C  
ATOM    299  CD2 TYR    38       4.042   2.013  11.247  1.00 79.90           C  
ATOM    300  CE1 TYR    38       5.391   4.166  12.352  1.00 82.38           C  
ATOM    301  CE2 TYR    38       3.399   2.838  12.165  1.00 82.07           C  
ATOM    302  OH  TYR    38       3.449   4.730  13.619  1.00 70.19           O  
ATOM    303  CZ  TYR    38       4.080   3.910  12.710  1.00 81.21           C  
ATOM    304  N   PRO    39       8.128   1.342   7.372  1.00 93.06           N  
ATOM    305  CA  PRO    39       8.997   0.391   6.675  1.00 94.01           C  
ATOM    306  C   PRO    39       8.919  -1.017   7.261  1.00 93.26           C  
ATOM    307  CB  PRO    39      10.395   0.984   6.865  1.00 92.49           C  
ATOM    308  O   PRO    39       8.870  -1.180   8.483  1.00 92.05           O  
ATOM    309  CG  PRO    39      10.161   2.439   7.117  1.00 87.74           C  
ATOM    310  CD  PRO    39       8.877   2.591   7.880  1.00 85.42           C  
ATOM    311  N   GLY    40       8.856  -1.966   6.355  1.00 93.17           N  
ATOM    312  CA  GLY    40       8.799  -3.352   6.792  1.00 93.20           C  
ATOM    313  C   GLY    40       7.384  -3.892   6.878  1.00 92.50           C  
ATOM    314  O   GLY    40       7.181  -5.105   6.969  1.00 90.99           O  
ATOM    315  N   GLN    41       6.427  -2.938   6.891  1.00 93.02           N  
ATOM    316  CA  GLN    41       5.034  -3.370   6.931  1.00 92.82           C  
ATOM    317  C   GLN    41       4.637  -4.069   5.633  1.00 92.45           C  
ATOM    318  CB  GLN    41       4.109  -2.180   7.190  1.00 91.21           C  
ATOM    319  O   GLN    41       5.084  -3.681   4.551  1.00 91.30           O  
ATOM    320  CG  GLN    41       4.159  -1.663   8.621  1.00 82.32           C  
ATOM    321  CD  GLN    41       3.214  -0.500   8.858  1.00 77.78           C  
ATOM    322  NE2 GLN    41       2.471  -0.555   9.959  1.00 73.25           N  
ATOM    323  OE1 GLN    41       3.152   0.440   8.060  1.00 76.85           O  
ATOM    324  N   LYS    42       3.780  -5.117   5.727  1.00 91.75           N  
ATOM    325  CA  LYS    42       3.305  -5.860   4.564  1.00 91.81           C  
ATOM    326  C   LYS    42       1.933  -5.362   4.116  1.00 91.06           C  
ATOM    327  CB  LYS    42       3.245  -7.357   4.870  1.00 89.37           C  
ATOM    328  O   LYS    42       1.002  -5.287   4.920  1.00 89.28           O  
ATOM    329  CG  LYS    42       4.587  -7.966   5.247  1.00 80.72           C  
ATOM    330  CD  LYS    42       5.541  -7.996   4.059  1.00 78.15           C  
ATOM    331  CE  LYS    42       6.841  -8.710   4.402  1.00 71.86           C  
ATOM    332  NZ  LYS    42       7.802  -8.691   3.259  1.00 64.01           N  
ATOM    333  N   ILE    43       1.848  -5.067   2.859  1.00 91.09           N  
ATOM    334  CA  ILE    43       0.627  -4.543   2.258  1.00 91.40           C  
ATOM    335  C   ILE    43       0.109  -5.519   1.205  1.00 90.18           C  
ATOM    336  CB  ILE    43       0.859  -3.150   1.630  1.00 89.25           C  
ATOM    337  O   ILE    43       0.863  -5.961   0.334  1.00 87.76           O  
ATOM    338  CG1 ILE    43       1.400  -2.174   2.681  1.00 74.04           C  
ATOM    339  CG2 ILE    43      -0.433  -2.619   1.002  1.00 72.21           C  
ATOM    340  CD1 ILE    43       0.417  -1.862   3.801  1.00 71.47           C  
ATOM    341  N   ASN    44      -1.052  -5.866   1.294  1.00 89.04           N  
ATOM    342  CA  ASN    44      -1.726  -6.658   0.271  1.00 89.12           C  
ATOM    343  C   ASN    44      -2.091  -5.810  -0.944  1.00 88.54           C  
ATOM    344  CB  ASN    44      -2.976  -7.327   0.846  1.00 86.68           C  
ATOM    345  O   ASN    44      -2.757  -4.782  -0.812  1.00 86.94           O  
ATOM    346  CG  ASN    44      -2.654  -8.318   1.947  1.00 78.82           C  
ATOM    347  ND2 ASN    44      -3.455  -8.310   3.006  1.00 72.96           N  
ATOM    348  OD1 ASN    44      -1.692  -9.084   1.848  1.00 75.22           O  
ATOM    349  N   ILE    45      -1.554  -6.060  -2.084  1.00 85.37           N  
ATOM    350  CA  ILE    45      -1.918  -5.403  -3.335  1.00 85.15           C  
ATOM    351  C   ILE    45      -2.946  -6.250  -4.082  1.00 83.94           C  
ATOM    352  CB  ILE    45      -0.680  -5.155  -4.225  1.00 82.99           C  
ATOM    353  O   ILE    45      -2.634  -7.348  -4.549  1.00 81.05           O  
ATOM    354  CG1 ILE    45       0.413  -4.431  -3.430  1.00 76.44           C  
ATOM    355  CG2 ILE    45      -1.065  -4.360  -5.476  1.00 75.07           C  
ATOM    356  CD1 ILE    45      -0.005  -3.063  -2.908  1.00 74.20           C  
ATOM    357  N   PRO    46      -4.218  -5.823  -3.964  1.00 79.84           N  
ATOM    358  CA  PRO    46      -5.229  -6.676  -4.593  1.00 78.65           C  
ATOM    359  C   PRO    46      -4.931  -6.957  -6.064  1.00 78.24           C  
ATOM    360  CB  PRO    46      -6.518  -5.864  -4.442  1.00 76.75           C  
ATOM    361  O   PRO    46      -4.346  -6.115  -6.751  1.00 74.02           O  
ATOM    362  CG  PRO    46      -6.063  -4.448  -4.298  1.00 72.99           C  
ATOM    363  CD  PRO    46      -4.675  -4.449  -3.725  1.00 72.08           C  
ATOM    364  N   ASN    47      -4.787  -8.184  -6.489  1.00 67.93           N  
ATOM    365  CA  ASN    47      -4.688  -8.578  -7.891  1.00 66.31           C  
ATOM    366  C   ASN    47      -5.872  -8.061  -8.703  1.00 66.93           C  
ATOM    367  CB  ASN    47      -4.583 -10.099  -8.015  1.00 62.92           C  
ATOM    368  O   ASN    47      -7.025  -8.368  -8.393  1.00 62.76           O  
ATOM    369  CG  ASN    47      -3.179 -10.611  -7.758  1.00 59.75           C  
ATOM    370  ND2 ASN    47      -3.049 -11.919  -7.575  1.00 54.12           N  
ATOM    371  OD1 ASN    47      -2.220  -9.836  -7.725  1.00 56.38           O  
ATOM    372  N   ILE    48      -5.909  -6.781  -8.844  1.00 54.48           N  
ATOM    373  CA  ILE    48      -7.015  -6.335  -9.684  1.00 53.65           C  
ATOM    374  C   ILE    48      -6.986  -7.082 -11.015  1.00 54.56           C  
ATOM    375  CB  ILE    48      -6.963  -4.809  -9.924  1.00 50.29           C  
ATOM    376  O   ILE    48      -5.942  -7.162 -11.667  1.00 52.84           O  
ATOM    377  CG1 ILE    48      -6.993  -4.057  -8.589  1.00 45.15           C  
ATOM    378  CG2 ILE    48      -8.117  -4.366 -10.829  1.00 45.99           C  
ATOM    379  CD1 ILE    48      -6.780  -2.555  -8.719  1.00 44.68           C  
ATOM    380  N   LEU    49      -7.077  -8.418 -10.919  1.00 49.59           N  
ATOM    381  CA  LEU    49      -7.415  -9.266 -12.057  1.00 49.03           C  
ATOM    382  C   LEU    49      -7.726  -8.423 -13.289  1.00 49.38           C  
ATOM    383  CB  LEU    49      -8.610 -10.161 -11.722  1.00 45.19           C  
ATOM    384  O   LEU    49      -8.380  -7.382 -13.186  1.00 47.02           O  
ATOM    385  CG  LEU    49      -8.328 -11.354 -10.807  1.00 42.69           C  
ATOM    386  CD1 LEU    49      -9.623 -11.857 -10.177  1.00 38.52           C  
ATOM    387  CD2 LEU    49      -7.635 -12.470 -11.580  1.00 39.99           C  
ATOM    388  N   GLU    50      -6.607  -7.893 -14.040  1.00 50.82           N  
ATOM    389  CA  GLU    50      -6.697  -7.490 -15.440  1.00 51.04           C  
ATOM    390  C   GLU    50      -8.117  -7.067 -15.803  1.00 50.83           C  
ATOM    391  CB  GLU    50      -6.235  -8.625 -16.358  1.00 47.75           C  
ATOM    392  O   GLU    50      -9.066  -7.829 -15.608  1.00 48.96           O  
ATOM    393  CG  GLU    50      -4.788  -8.499 -16.812  1.00 46.24           C  
ATOM    394  CD  GLU    50      -4.364  -9.597 -17.774  1.00 48.66           C  
ATOM    395  OE1 GLU    50      -5.171 -10.517 -18.040  1.00 48.02           O  
ATOM    396  OE2 GLU    50      -3.214  -9.539 -18.264  1.00 44.37           O  
ATOM    397  N   HIS    51      -8.714  -6.046 -15.077  1.00 49.36           N  
ATOM    398  CA  HIS    51     -10.033  -5.463 -15.298  1.00 48.89           C  
ATOM    399  C   HIS    51     -10.421  -5.522 -16.772  1.00 49.49           C  
ATOM    400  CB  HIS    51     -10.069  -4.016 -14.803  1.00 46.50           C  
ATOM    401  O   HIS    51      -9.631  -5.149 -17.642  1.00 48.18           O  
ATOM    402  CG  HIS    51     -10.278  -3.892 -13.328  1.00 45.85           C  
ATOM    403  CD2 HIS    51      -9.437  -3.504 -12.340  1.00 44.30           C  
ATOM    404  ND1 HIS    51     -11.478  -4.190 -12.718  1.00 45.14           N  
ATOM    405  CE1 HIS    51     -11.365  -3.988 -11.416  1.00 43.24           C  
ATOM    406  NE2 HIS    51     -10.136  -3.572 -11.161  1.00 39.35           N  
ATOM    407  N   HIS    52     -10.726  -6.767 -17.353  1.00 46.29           N  
ATOM    408  CA  HIS    52     -11.745  -7.248 -18.278  1.00 47.12           C  
ATOM    409  C   HIS    52     -11.522  -6.693 -19.681  1.00 46.52           C  
ATOM    410  CB  HIS    52     -13.142  -6.872 -17.780  1.00 43.77           C  
ATOM    411  O   HIS    52     -11.479  -5.476 -19.872  1.00 44.96           O  
ATOM    412  CG  HIS    52     -13.693  -7.822 -16.765  1.00 42.94           C  
ATOM    413  CD2 HIS    52     -14.483  -7.610 -15.686  1.00 41.41           C  
ATOM    414  ND1 HIS    52     -13.439  -9.176 -16.798  1.00 43.88           N  
ATOM    415  CE1 HIS    52     -14.052  -9.758 -15.781  1.00 41.04           C  
ATOM    416  NE2 HIS    52     -14.692  -8.830 -15.090  1.00 38.55           N  
ATOM    417  N   HIS    53     -10.296  -6.871 -20.478  1.00 46.81           N  
ATOM    418  CA  HIS    53     -10.383  -7.216 -21.892  1.00 48.39           C  
ATOM    419  C   HIS    53     -11.739  -6.825 -22.471  1.00 46.86           C  
ATOM    420  CB  HIS    53     -10.137  -8.712 -22.096  1.00 44.37           C  
ATOM    421  O   HIS    53     -11.860  -6.593 -23.677  1.00 45.49           O  
ATOM    422  CG  HIS    53      -8.694  -9.063 -22.271  1.00 44.92           C  
ATOM    423  CD2 HIS    53      -7.955  -9.256 -23.389  1.00 42.78           C  
ATOM    424  ND1 HIS    53      -7.841  -9.261 -21.207  1.00 41.87           N  
ATOM    425  CE1 HIS    53      -6.637  -9.559 -21.664  1.00 41.31           C  
ATOM    426  NE2 HIS    53      -6.679  -9.563 -22.986  1.00 39.26           N  
ATOM    427  N   HIS    54     -12.441  -5.824 -22.278  1.00 46.34           N  
ATOM    428  CA  HIS    54     -13.552  -5.623 -23.202  1.00 47.71           C  
ATOM    429  C   HIS    54     -14.020  -4.172 -23.193  1.00 46.40           C  
ATOM    430  CB  HIS    54     -14.715  -6.552 -22.853  1.00 43.78           C  
ATOM    431  O   HIS    54     -15.044  -3.842 -23.796  1.00 45.29           O  
ATOM    432  CG  HIS    54     -14.541  -7.948 -23.360  1.00 44.10           C  
ATOM    433  CD2 HIS    54     -14.275  -9.105 -22.708  1.00 41.60           C  
ATOM    434  ND1 HIS    54     -14.637  -8.272 -24.696  1.00 40.84           N  
ATOM    435  CE1 HIS    54     -14.437  -9.571 -24.844  1.00 40.60           C  
ATOM    436  NE2 HIS    54     -14.215 -10.099 -23.653  1.00 38.74           N  
ATOM    437  N   HIS    55     -13.224  -3.229 -22.923  1.00 43.36           N  
ATOM    438  CA  HIS    55     -13.884  -2.018 -23.397  1.00 47.92           C  
ATOM    439  C   HIS    55     -12.952  -1.190 -24.276  1.00 43.57           C  
ATOM    440  CB  HIS    55     -14.376  -1.178 -22.217  1.00 42.86           C  
ATOM    441  O   HIS    55     -12.035  -0.536 -23.772  1.00 44.20           O  
ATOM    442  CG  HIS    55     -15.618  -1.712 -21.577  1.00 44.29           C  
ATOM    443  CD2 HIS    55     -15.810  -2.331 -20.389  1.00 42.34           C  
ATOM    444  ND1 HIS    55     -16.856  -1.638 -22.179  1.00 35.38           N  
ATOM    445  CE1 HIS    55     -17.758  -2.190 -21.385  1.00 37.61           C  
ATOM    446  NE2 HIS    55     -17.150  -2.618 -20.292  1.00 39.91           N  
ATOM    447  N   HIS    56     -12.442  -1.688 -25.548  1.00 31.27           N  
ATOM    448  CA  HIS    56     -12.591  -1.255 -26.933  1.00 40.62           C  
ATOM    449  C   HIS    56     -13.305  -2.314 -27.767  1.00 31.51           C  
ATOM    450  CB  HIS    56     -11.226  -0.937 -27.545  1.00 33.38           C  
ATOM    451  O   HIS    56     -13.070  -3.511 -27.591  1.00 31.08           O  
ATOM    452  CG  HIS    56     -10.547   0.239 -26.918  1.00 37.10           C  
ATOM    453  CD2 HIS    56      -9.462   0.314 -26.112  1.00 37.21           C  
ATOM    454  ND1 HIS    56     -10.986   1.534 -27.095  1.00 25.77           N  
ATOM    455  CE1 HIS    56     -10.197   2.356 -26.424  1.00 34.89           C  
ATOM    456  NE2 HIS    56      -9.264   1.641 -25.818  1.00 38.43           N  
TER     457      HIS    56
END
