# Supplementary material for: The transformative power of transformers in protein structure prediction
Source: Proc Natl Acad Sci U S A. 2023 Jul 31;120(32):e2303499120. doi: 10.1073/pnas.2303499120 (PMC10410766; doi:10.1073/pnas.2303499120)
Supplement: Supplementary file 2 — Dataset S01 (GZ) [file pnas.2303499120.sd01.gz › SI_Data/predicted_structures/ESMFold/T1137s6.pdb]

PARENT N/A
ATOM      1  N   MET     1      38.335  16.960  54.921  1.00 73.71           N  
ATOM      2  CA  MET     1      38.484  18.090  54.008  1.00 77.87           C  
ATOM      3  C   MET     1      37.219  18.940  53.982  1.00 77.12           C  
ATOM      4  CB  MET     1      38.814  17.601  52.596  1.00 68.06           C  
ATOM      5  O   MET     1      36.196  18.522  53.437  1.00 70.01           O  
ATOM      6  CG  MET     1      40.299  17.387  52.353  1.00 62.47           C  
ATOM      7  SD  MET     1      40.655  16.791  50.654  1.00 61.52           S  
ATOM      8  CE  MET     1      42.448  16.539  50.773  1.00 62.64           C  
ATOM      9  N   LEU     2      37.238  19.933  54.797  1.00 85.69           N  
ATOM     10  CA  LEU     2      36.156  20.909  54.727  1.00 85.72           C  
ATOM     11  C   LEU     2      36.131  21.597  53.366  1.00 84.91           C  
ATOM     12  CB  LEU     2      36.302  21.953  55.837  1.00 81.05           C  
ATOM     13  O   LEU     2      37.068  22.316  53.012  1.00 78.74           O  
ATOM     14  CG  LEU     2      35.959  21.489  57.253  1.00 76.70           C  
ATOM     15  CD1 LEU     2      36.550  22.446  58.283  1.00 72.98           C  
ATOM     16  CD2 LEU     2      34.448  21.375  57.428  1.00 74.50           C  
ATOM     17  N   LEU     3      35.252  21.071  52.446  1.00 86.57           N  
ATOM     18  CA  LEU     3      35.007  21.824  51.221  1.00 88.54           C  
ATOM     19  C   LEU     3      34.819  23.307  51.522  1.00 88.66           C  
ATOM     20  CB  LEU     3      33.775  21.278  50.494  1.00 84.93           C  
ATOM     21  O   LEU     3      33.934  23.680  52.295  1.00 86.39           O  
ATOM     22  CG  LEU     3      33.969  19.980  49.710  1.00 79.60           C  
ATOM     23  CD1 LEU     3      32.644  19.236  49.579  1.00 75.10           C  
ATOM     24  CD2 LEU     3      34.564  20.269  48.336  1.00 75.40           C  
ATOM     25  N   THR     4      35.683  24.154  51.219  1.00 88.10           N  
ATOM     26  CA  THR     4      35.550  25.601  51.350  1.00 89.58           C  
ATOM     27  C   THR     4      34.177  26.063  50.869  1.00 90.96           C  
ATOM     28  CB  THR     4      36.648  26.337  50.561  1.00 85.96           C  
ATOM     29  O   THR     4      33.583  25.445  49.983  1.00 90.33           O  
ATOM     30  CG2 THR     4      38.033  26.012  51.111  1.00 76.56           C  
ATOM     31  OG1 THR     4      36.587  25.940  49.185  1.00 78.16           O  
ATOM     32  N   ARG     5      33.616  27.057  51.463  1.00 91.81           N  
ATOM     33  CA  ARG     5      32.317  27.629  51.126  1.00 92.67           C  
ATOM     34  C   ARG     5      32.193  27.858  49.624  1.00 93.30           C  
ATOM     35  CB  ARG     5      32.097  28.944  51.877  1.00 90.52           C  
ATOM     36  O   ARG     5      31.120  27.666  49.048  1.00 93.00           O  
ATOM     37  CG  ARG     5      31.750  28.765  53.346  1.00 85.85           C  
ATOM     38  CD  ARG     5      31.434  30.094  54.017  1.00 84.85           C  
ATOM     39  NE  ARG     5      31.103  29.920  55.429  1.00 83.99           N  
ATOM     40  NH1 ARG     5      30.799  32.171  55.849  1.00 80.90           N  
ATOM     41  NH2 ARG     5      30.523  30.639  57.531  1.00 78.24           N  
ATOM     42  CZ  ARG     5      30.809  30.911  56.266  1.00 79.55           C  
ATOM     43  N   PHE     6      33.265  28.208  48.984  1.00 92.11           N  
ATOM     44  CA  PHE     6      33.319  28.474  47.551  1.00 92.63           C  
ATOM     45  C   PHE     6      33.057  27.203  46.753  1.00 92.67           C  
ATOM     46  CB  PHE     6      34.678  29.067  47.164  1.00 91.04           C  
ATOM     47  O   PHE     6      32.195  27.183  45.872  1.00 92.04           O  
ATOM     48  CG  PHE     6      34.779  29.458  45.715  1.00 88.05           C  
ATOM     49  CD1 PHE     6      34.200  30.635  45.256  1.00 85.30           C  
ATOM     50  CD2 PHE     6      35.453  28.649  44.810  1.00 85.68           C  
ATOM     51  CE1 PHE     6      34.291  31.001  43.915  1.00 84.87           C  
ATOM     52  CE2 PHE     6      35.549  29.007  43.468  1.00 83.53           C  
ATOM     53  CZ  PHE     6      34.967  30.183  43.023  1.00 82.44           C  
ATOM     54  N   ILE     7      33.638  26.009  47.076  1.00 92.42           N  
ATOM     55  CA  ILE     7      33.468  24.729  46.399  1.00 92.85           C  
ATOM     56  C   ILE     7      32.041  24.223  46.603  1.00 92.62           C  
ATOM     57  CB  ILE     7      34.485  23.682  46.904  1.00 92.05           C  
ATOM     58  O   ILE     7      31.407  23.738  45.662  1.00 91.81           O  
ATOM     59  CG1 ILE     7      35.913  24.108  46.544  1.00 91.17           C  
ATOM     60  CG2 ILE     7      34.166  22.298  46.332  1.00 90.51           C  
ATOM     61  CD1 ILE     7      36.994  23.220  47.146  1.00 89.40           C  
ATOM     62  N   LYS     8      31.407  24.380  47.798  1.00 93.78           N  
ATOM     63  CA  LYS     8      30.013  24.022  48.041  1.00 94.18           C  
ATOM     64  C   LYS     8      29.075  24.824  47.144  1.00 94.40           C  
ATOM     65  CB  LYS     8      29.650  24.242  49.510  1.00 93.31           C  
ATOM     66  O   LYS     8      28.150  24.268  46.548  1.00 94.04           O  
ATOM     67  CG  LYS     8      30.265  23.225  50.459  1.00 91.07           C  
ATOM     68  CD  LYS     8      29.804  23.448  51.894  1.00 89.78           C  
ATOM     69  CE  LYS     8      30.424  22.435  52.846  1.00 89.92           C  
ATOM     70  NZ  LYS     8      29.899  22.587  54.236  1.00 89.08           N  
ATOM     71  N   MET     9      29.387  26.169  46.980  1.00 94.49           N  
ATOM     72  CA  MET     9      28.571  27.024  46.124  1.00 94.72           C  
ATOM     73  C   MET     9      28.687  26.602  44.663  1.00 94.47           C  
ATOM     74  CB  MET     9      28.982  28.490  46.279  1.00 92.98           C  
ATOM     75  O   MET     9      27.677  26.456  43.973  1.00 93.63           O  
ATOM     76  CG  MET     9      28.058  29.464  45.566  1.00 87.04           C  
ATOM     77  SD  MET     9      28.566  31.212  45.797  1.00 90.43           S  
ATOM     78  CE  MET     9      30.017  31.269  44.708  1.00 80.42           C  
ATOM     79  N   GLN    10      29.794  26.268  44.145  1.00 94.89           N  
ATOM     80  CA  GLN    10      30.031  25.809  42.781  1.00 95.03           C  
ATOM     81  C   GLN    10      29.338  24.474  42.521  1.00 94.89           C  
ATOM     82  CB  GLN    10      31.531  25.683  42.508  1.00 93.66           C  
ATOM     83  O   GLN    10      28.704  24.290  41.481  1.00 94.16           O  
ATOM     84  CG  GLN    10      32.234  27.020  42.315  1.00 87.58           C  
ATOM     85  CD  GLN    10      33.719  26.868  42.041  1.00 82.95           C  
ATOM     86  NE2 GLN    10      34.291  27.827  41.321  1.00 84.47           N  
ATOM     87  OE1 GLN    10      34.347  25.896  42.475  1.00 85.74           O  
ATOM     88  N   LEU    11      29.368  23.553  43.482  1.00 94.76           N  
ATOM     89  CA  LEU    11      28.708  22.256  43.384  1.00 94.87           C  
ATOM     90  C   LEU    11      27.193  22.419  43.334  1.00 95.15           C  
ATOM     91  CB  LEU    11      29.098  21.366  44.567  1.00 93.35           C  
ATOM     92  O   LEU    11      26.520  21.767  42.532  1.00 94.73           O  
ATOM     93  CG  LEU    11      28.661  19.902  44.487  1.00 85.22           C  
ATOM     94  CD1 LEU    11      29.878  18.992  44.355  1.00 78.26           C  
ATOM     95  CD2 LEU    11      27.834  19.523  45.711  1.00 77.90           C  
ATOM     96  N   VAL    12      26.652  23.357  44.104  1.00 95.70           N  
ATOM     97  CA  VAL    12      25.220  23.636  44.103  1.00 95.89           C  
ATOM     98  C   VAL    12      24.812  24.241  42.762  1.00 95.91           C  
ATOM     99  CB  VAL    12      24.825  24.584  45.257  1.00 95.30           C  
ATOM    100  O   VAL    12      23.832  23.808  42.150  1.00 95.53           O  
ATOM    101  CG1 VAL    12      23.386  25.069  45.090  1.00 93.98           C  
ATOM    102  CG2 VAL    12      25.004  23.887  46.605  1.00 93.68           C  
ATOM    103  N   ILE    13      25.605  25.180  42.217  1.00 96.52           N  
ATOM    104  CA  ILE    13      25.332  25.791  40.920  1.00 96.61           C  
ATOM    105  C   ILE    13      25.421  24.734  39.822  1.00 96.48           C  
ATOM    106  CB  ILE    13      26.308  26.953  40.626  1.00 95.97           C  
ATOM    107  O   ILE    13      24.520  24.619  38.988  1.00 95.92           O  
ATOM    108  CG1 ILE    13      26.014  28.143  41.546  1.00 94.67           C  
ATOM    109  CG2 ILE    13      26.227  27.365  39.153  1.00 94.39           C  
ATOM    110  CD1 ILE    13      27.114  29.195  41.568  1.00 92.25           C  
ATOM    111  N   PHE    14      26.377  23.838  39.833  1.00 96.74           N  
ATOM    112  CA  PHE    14      26.563  22.777  38.851  1.00 96.74           C  
ATOM    113  C   PHE    14      25.411  21.781  38.904  1.00 96.24           C  
ATOM    114  CB  PHE    14      27.894  22.053  39.084  1.00 96.07           C  
ATOM    115  O   PHE    14      24.823  21.447  37.873  1.00 95.43           O  
ATOM    116  CG  PHE    14      28.149  20.926  38.120  1.00 92.30           C  
ATOM    117  CD1 PHE    14      28.690  21.176  36.865  1.00 87.61           C  
ATOM    118  CD2 PHE    14      27.847  19.616  38.470  1.00 87.48           C  
ATOM    119  CE1 PHE    14      28.928  20.134  35.971  1.00 86.60           C  
ATOM    120  CE2 PHE    14      28.082  18.571  37.582  1.00 85.11           C  
ATOM    121  CZ  PHE    14      28.621  18.832  36.333  1.00 85.35           C  
ATOM    122  N   LEU    15      25.059  21.350  40.125  1.00 97.25           N  
ATOM    123  CA  LEU    15      23.944  20.432  40.329  1.00 97.13           C  
ATOM    124  C   LEU    15      22.633  21.058  39.864  1.00 97.04           C  
ATOM    125  CB  LEU    15      23.838  20.037  41.804  1.00 96.11           C  
ATOM    126  O   LEU    15      21.836  20.407  39.186  1.00 96.65           O  
ATOM    127  CG  LEU    15      22.786  18.982  42.150  1.00 88.46           C  
ATOM    128  CD1 LEU    15      23.222  17.612  41.644  1.00 81.01           C  
ATOM    129  CD2 LEU    15      22.537  18.948  43.654  1.00 80.30           C  
ATOM    130  N   THR    16      22.426  22.395  40.122  1.00 97.61           N  
ATOM    131  CA  THR    16      21.238  23.122  39.690  1.00 97.61           C  
ATOM    132  C   THR    16      21.201  23.242  38.169  1.00 97.53           C  
ATOM    133  CB  THR    16      21.182  24.526  40.319  1.00 96.94           C  
ATOM    134  O   THR    16      20.182  22.943  37.542  1.00 97.15           O  
ATOM    135  CG2 THR    16      19.899  25.253  39.928  1.00 93.25           C  
ATOM    136  OG1 THR    16      21.234  24.406  41.746  1.00 94.14           O  
ATOM    137  N   LEU    17      22.316  23.489  37.463  1.00 97.49           N  
ATOM    138  CA  LEU    17      22.403  23.590  36.010  1.00 97.38           C  
ATOM    139  C   LEU    17      22.199  22.226  35.358  1.00 97.06           C  
ATOM    140  CB  LEU    17      23.756  24.171  35.593  1.00 96.79           C  
ATOM    141  O   LEU    17      21.490  22.112  34.356  1.00 96.39           O  
ATOM    142  CG  LEU    17      23.930  25.680  35.774  1.00 93.54           C  
ATOM    143  CD1 LEU    17      25.389  26.074  35.565  1.00 89.63           C  
ATOM    144  CD2 LEU    17      23.023  26.442  34.814  1.00 89.43           C  
ATOM    145  N   THR    18      22.738  21.146  35.935  1.00 97.11           N  
ATOM    146  CA  THR    18      22.535  19.779  35.467  1.00 97.03           C  
ATOM    147  C   THR    18      21.069  19.376  35.595  1.00 96.78           C  
ATOM    148  CB  THR    18      23.414  18.785  36.249  1.00 96.54           C  
ATOM    149  O   THR    18      20.490  18.818  34.660  1.00 96.16           O  
ATOM    150  CG2 THR    18      23.242  17.365  35.719  1.00 92.28           C  
ATOM    151  OG1 THR    18      24.789  19.168  36.120  1.00 93.66           O  
ATOM    152  N   LEU    19      20.449  19.736  36.712  1.00 97.08           N  
ATOM    153  CA  LEU    19      19.040  19.426  36.931  1.00 96.98           C  
ATOM    154  C   LEU    19      18.157  20.202  35.960  1.00 96.68           C  
ATOM    155  CB  LEU    19      18.639  19.747  38.373  1.00 96.21           C  
ATOM    156  O   LEU    19      17.265  19.628  35.330  1.00 96.11           O  
ATOM    157  CG  LEU    19      17.206  19.390  38.773  1.00 91.66           C  
ATOM    158  CD1 LEU    19      17.031  17.876  38.825  1.00 86.54           C  
ATOM    159  CD2 LEU    19      16.853  20.021  40.115  1.00 85.80           C  
ATOM    160  N   VAL    20      18.433  21.470  35.668  1.00 96.44           N  
ATOM    161  CA  VAL    20      17.723  22.296  34.698  1.00 96.38           C  
ATOM    162  C   VAL    20      17.936  21.740  33.291  1.00 95.83           C  
ATOM    163  CB  VAL    20      18.182  23.770  34.763  1.00 96.11           C  
ATOM    164  O   VAL    20      16.979  21.577  32.530  1.00 94.84           O  
ATOM    165  CG1 VAL    20      17.638  24.558  33.573  1.00 95.76           C  
ATOM    166  CG2 VAL    20      17.739  24.408  36.078  1.00 95.53           C  
ATOM    167  N   ALA    21      19.148  21.278  32.990  1.00 95.97           N  
ATOM    168  CA  ALA    21      19.447  20.679  31.692  1.00 95.84           C  
ATOM    169  C   ALA    21      18.705  19.358  31.513  1.00 94.90           C  
ATOM    170  CB  ALA    21      20.951  20.466  31.537  1.00 95.13           C  
ATOM    171  O   ALA    21      18.129  19.100  30.453  1.00 93.55           O  
ATOM    172  N   LEU    22      18.581  18.574  32.492  1.00 95.18           N  
ATOM    173  CA  LEU    22      17.866  17.302  32.458  1.00 94.97           C  
ATOM    174  C   LEU    22      16.362  17.527  32.343  1.00 94.05           C  
ATOM    175  CB  LEU    22      18.177  16.479  33.711  1.00 94.32           C  
ATOM    176  O   LEU    22      15.686  16.846  31.569  1.00 92.95           O  
ATOM    177  CG  LEU    22      19.546  15.800  33.754  1.00 91.47           C  
ATOM    178  CD1 LEU    22      19.798  15.202  35.134  1.00 88.64           C  
ATOM    179  CD2 LEU    22      19.645  14.727  32.675  1.00 88.09           C  
ATOM    180  N   VAL    23      15.809  18.544  33.035  1.00 94.44           N  
ATOM    181  CA  VAL    23      14.395  18.898  32.956  1.00 94.29           C  
ATOM    182  C   VAL    23      14.077  19.444  31.566  1.00 93.31           C  
ATOM    183  CB  VAL    23      14.007  19.931  34.037  1.00 93.96           C  
ATOM    184  O   VAL    23      13.103  19.026  30.936  1.00 91.89           O  
ATOM    185  CG1 VAL    23      12.610  20.489  33.773  1.00 93.00           C  
ATOM    186  CG2 VAL    23      14.081  19.301  35.427  1.00 92.58           C  
ATOM    187  N   VAL    24      15.010  20.271  31.051  1.00 93.63           N  
ATOM    188  CA  VAL    24      14.856  20.814  29.706  1.00 93.27           C  
ATOM    189  C   VAL    24      14.946  19.686  28.680  1.00 91.52           C  
ATOM    190  CB  VAL    24      15.918  21.895  29.405  1.00 92.70           C  
ATOM    191  O   VAL    24      14.093  19.572  27.797  1.00 89.43           O  
ATOM    192  CG1 VAL    24      15.915  22.257  27.921  1.00 91.05           C  
ATOM    193  CG2 VAL    24      15.673  23.135  30.262  1.00 90.35           C  
ATOM    194  N   LEU    25      15.914  18.782  28.804  1.00 93.43           N  
ATOM    195  CA  LEU    25      16.045  17.611  27.944  1.00 92.67           C  
ATOM    196  C   LEU    25      14.814  16.718  28.051  1.00 91.17           C  
ATOM    197  CB  LEU    25      17.301  16.815  28.309  1.00 90.81           C  
ATOM    198  O   LEU    25      14.266  16.283  27.035  1.00 89.11           O  
ATOM    199  CG  LEU    25      17.676  15.671  27.365  1.00 80.68           C  
ATOM    200  CD1 LEU    25      18.585  16.179  26.251  1.00 73.85           C  
ATOM    201  CD2 LEU    25      18.348  14.540  28.137  1.00 73.90           C  
ATOM    202  N   ALA    26      14.277  16.528  29.231  1.00 91.54           N  
ATOM    203  CA  ALA    26      13.106  15.693  29.485  1.00 90.83           C  
ATOM    204  C   ALA    26      11.847  16.315  28.887  1.00 89.64           C  
ATOM    205  CB  ALA    26      12.925  15.472  30.985  1.00 89.80           C  
ATOM    206  O   ALA    26      11.040  15.622  28.265  1.00 87.89           O  
ATOM    207  N   LEU    27      11.630  17.622  28.865  1.00 90.49           N  
ATOM    208  CA  LEU    27      10.454  18.351  28.405  1.00 89.73           C  
ATOM    209  C   LEU    27      10.465  18.498  26.887  1.00 88.18           C  
ATOM    210  CB  LEU    27      10.388  19.733  29.062  1.00 89.00           C  
ATOM    211  O   LEU    27       9.449  18.262  26.229  1.00 85.68           O  
ATOM    212  CG  LEU    27       9.982  19.763  30.536  1.00 87.13           C  
ATOM    213  CD1 LEU    27      10.132  21.173  31.098  1.00 84.33           C  
ATOM    214  CD2 LEU    27       8.552  19.263  30.708  1.00 84.42           C  
ATOM    215  N   PHE    28      11.783  18.714  26.277  1.00 89.32           N  
ATOM    216  CA  PHE    28      11.852  19.043  24.858  1.00 88.57           C  
ATOM    217  C   PHE    28      12.221  17.816  24.034  1.00 86.36           C  
ATOM    218  CB  PHE    28      12.868  20.164  24.614  1.00 88.08           C  
ATOM    219  O   PHE    28      11.666  17.595  22.956  1.00 83.37           O  
ATOM    220  CG  PHE    28      12.352  21.536  24.957  1.00 88.11           C  
ATOM    221  CD1 PHE    28      11.494  22.206  24.095  1.00 86.22           C  
ATOM    222  CD2 PHE    28      12.727  22.155  26.143  1.00 86.38           C  
ATOM    223  CE1 PHE    28      11.015  23.476  24.409  1.00 87.11           C  
ATOM    224  CE2 PHE    28      12.253  23.423  26.464  1.00 86.82           C  
ATOM    225  CZ  PHE    28      11.398  24.083  25.595  1.00 85.88           C  
ATOM    226  N   TYR    29      13.184  16.967  24.604  1.00 89.27           N  
ATOM    227  CA  TYR    29      13.659  15.810  23.854  1.00 88.08           C  
ATOM    228  C   TYR    29      12.764  14.600  24.095  1.00 85.03           C  
ATOM    229  CB  TYR    29      15.103  15.475  24.238  1.00 86.77           C  
ATOM    230  O   TYR    29      12.282  13.977  23.145  1.00 81.18           O  
ATOM    231  CG  TYR    29      15.732  14.414  23.368  1.00 81.91           C  
ATOM    232  CD1 TYR    29      15.746  13.079  23.764  1.00 77.82           C  
ATOM    233  CD2 TYR    29      16.315  14.745  22.149  1.00 78.50           C  
ATOM    234  CE1 TYR    29      16.326  12.098  22.967  1.00 78.21           C  
ATOM    235  CE2 TYR    29      16.898  13.772  21.343  1.00 77.23           C  
ATOM    236  OH  TYR    29      17.474  11.487  20.966  1.00 63.75           O  
ATOM    237  CZ  TYR    29      16.898  12.454  21.760  1.00 76.98           C  
ATOM    238  N   LEU    30      12.413  14.258  25.378  1.00 89.37           N  
ATOM    239  CA  LEU    30      11.607  13.087  25.706  1.00 88.08           C  
ATOM    240  C   LEU    30      10.124  13.371  25.495  1.00 86.01           C  
ATOM    241  CB  LEU    30      11.855  12.654  27.153  1.00 87.22           C  
ATOM    242  O   LEU    30       9.296  12.461  25.571  1.00 82.54           O  
ATOM    243  CG  LEU    30      13.252  12.119  27.472  1.00 85.28           C  
ATOM    244  CD1 LEU    30      13.368  11.790  28.956  1.00 82.26           C  
ATOM    245  CD2 LEU    30      13.561  10.892  26.621  1.00 82.64           C  
ATOM    246  N   ARG    31       9.880  14.616  25.192  1.00 83.84           N  
ATOM    247  CA  ARG    31       8.513  15.097  25.021  1.00 83.70           C  
ATOM    248  C   ARG    31       7.586  14.495  26.071  1.00 83.41           C  
ATOM    249  CB  ARG    31       7.999  14.770  23.618  1.00 80.11           C  
ATOM    250  O   ARG    31       6.504  14.002  25.743  1.00 79.07           O  
ATOM    251  CG  ARG    31       8.783  15.441  22.502  1.00 79.71           C  
ATOM    252  CD  ARG    31       8.168  15.168  21.137  1.00 78.74           C  
ATOM    253  NE  ARG    31       8.862  15.896  20.078  1.00 72.10           N  
ATOM    254  NH1 ARG    31       7.516  15.110  18.372  1.00 63.37           N  
ATOM    255  NH2 ARG    31       9.235  16.554  17.909  1.00 59.65           N  
ATOM    256  CZ  ARG    31       8.536  15.852  18.789  1.00 76.63           C  
ATOM    257  N   LEU    32       7.935  14.514  27.397  1.00 85.89           N  
ATOM    258  CA  LEU    32       7.204  13.931  28.517  1.00 86.12           C  
ATOM    259  C   LEU    32       5.762  14.425  28.540  1.00 86.13           C  
ATOM    260  CB  LEU    32       7.894  14.269  29.841  1.00 84.40           C  
ATOM    261  O   LEU    32       4.841  13.651  28.813  1.00 85.05           O  
ATOM    262  CG  LEU    32       9.131  13.442  30.192  1.00 81.24           C  
ATOM    263  CD1 LEU    32       9.777  13.970  31.469  1.00 78.26           C  
ATOM    264  CD2 LEU    32       8.766  11.969  30.341  1.00 78.77           C  
ATOM    265  N   PRO    33       5.452  15.607  28.178  1.00 86.81           N  
ATOM    266  CA  PRO    33       4.057  16.055  28.188  1.00 86.76           C  
ATOM    267  C   PRO    33       3.178  15.268  27.218  1.00 86.17           C  
ATOM    268  CB  PRO    33       4.155  17.523  27.767  1.00 84.60           C  
ATOM    269  O   PRO    33       2.052  14.898  27.561  1.00 84.21           O  
ATOM    270  CG  PRO    33       5.543  17.935  28.138  1.00 83.34           C  
ATOM    271  CD  PRO    33       6.453  16.753  27.968  1.00 84.30           C  
ATOM    272  N   THR    34       3.773  14.922  26.081  1.00 86.07           N  
ATOM    273  CA  THR    34       3.015  14.150  25.102  1.00 85.09           C  
ATOM    274  C   THR    34       2.789  12.724  25.594  1.00 84.01           C  
ATOM    275  CB  THR    34       3.732  14.118  23.739  1.00 82.22           C  
ATOM    276  O   THR    34       1.750  12.122  25.314  1.00 81.16           O  
ATOM    277  CG2 THR    34       3.799  15.511  23.120  1.00 75.08           C  
ATOM    278  OG1 THR    34       5.065  13.623  23.919  1.00 74.44           O  
ATOM    279  N   TRP    35       3.792  12.224  26.327  1.00 76.36           N  
ATOM    280  CA  TRP    35       3.645  10.920  26.967  1.00 82.04           C  
ATOM    281  C   TRP    35       2.573  10.963  28.051  1.00 75.87           C  
ATOM    282  CB  TRP    35       4.977  10.462  27.566  1.00 72.83           C  
ATOM    283  O   TRP    35       1.818  10.003  28.225  1.00 72.25           O  
ATOM    284  CG  TRP    35       4.952   9.064  28.109  1.00 62.67           C  
ATOM    285  CD1 TRP    35       4.756   7.910  27.403  1.00 56.71           C  
ATOM    286  CD2 TRP    35       5.124   8.675  29.475  1.00 59.69           C  
ATOM    287  CE2 TRP    35       5.021   7.268  29.525  1.00 53.12           C  
ATOM    288  CE3 TRP    35       5.356   9.382  30.663  1.00 62.03           C  
ATOM    289  NE1 TRP    35       4.797   6.825  28.249  1.00 67.77           N  
ATOM    290  CH2 TRP    35       5.370   7.267  31.866  1.00 61.78           C  
ATOM    291  CZ2 TRP    35       5.143   6.552  30.718  1.00 67.76           C  
ATOM    292  CZ3 TRP    35       5.477   8.667  31.850  1.00 60.13           C  
ATOM    293  N   ALA    36       2.366  12.112  28.817  1.00 86.39           N  
ATOM    294  CA  ALA    36       1.356  12.330  29.850  1.00 86.16           C  
ATOM    295  C   ALA    36       0.009  12.691  29.232  1.00 86.36           C  
ATOM    296  CB  ALA    36       1.807  13.425  30.812  1.00 84.61           C  
ATOM    297  O   ALA    36      -0.939  13.025  29.946  1.00 85.41           O  
ATOM    298  N   GLY    37      -0.061  12.757  27.977  1.00 85.54           N  
ATOM    299  CA  GLY    37      -1.284  13.152  27.297  1.00 86.45           C  
ATOM    300  C   GLY    37      -1.557  14.642  27.379  1.00 87.17           C  
ATOM    301  O   GLY    37      -2.640  15.101  27.009  1.00 85.78           O  
ATOM    302  N   LEU    38      -0.635  15.381  27.860  1.00 89.86           N  
ATOM    303  CA  LEU    38      -0.785  16.831  27.913  1.00 90.46           C  
ATOM    304  C   LEU    38      -0.672  17.440  26.519  1.00 90.15           C  
ATOM    305  CB  LEU    38       0.267  17.446  28.839  1.00 88.43           C  
ATOM    306  O   LEU    38       0.309  17.201  25.811  1.00 88.95           O  
ATOM    307  CG  LEU    38       0.179  17.061  30.316  1.00 85.17           C  
ATOM    308  CD1 LEU    38       1.390  17.590  31.076  1.00 81.79           C  
ATOM    309  CD2 LEU    38      -1.115  17.586  30.929  1.00 82.07           C  
ATOM    310  N   GLY    39      -1.687  18.213  26.095  1.00 91.55           N  
ATOM    311  CA  GLY    39      -1.760  18.850  24.790  1.00 92.27           C  
ATOM    312  C   GLY    39      -2.294  17.932  23.707  1.00 92.69           C  
ATOM    313  O   GLY    39      -2.046  18.154  22.520  1.00 91.61           O  
ATOM    314  N   MET    40      -2.858  16.812  24.171  1.00 94.36           N  
ATOM    315  CA  MET    40      -3.581  15.910  23.279  1.00 94.91           C  
ATOM    316  C   MET    40      -4.967  15.596  23.830  1.00 95.17           C  
ATOM    317  CB  MET    40      -2.795  14.615  23.070  1.00 93.72           C  
ATOM    318  O   MET    40      -5.155  15.523  25.045  1.00 94.68           O  
ATOM    319  CG  MET    40      -1.449  14.816  22.393  1.00 89.78           C  
ATOM    320  SD  MET    40      -0.592  13.231  22.045  1.00 91.14           S  
ATOM    321  CE  MET    40       1.048  13.850  21.577  1.00 85.56           C  
ATOM    322  N   TYR    41      -6.000  15.429  23.002  1.00 96.73           N  
ATOM    323  CA  TYR    41      -7.314  14.926  23.387  1.00 96.98           C  
ATOM    324  C   TYR    41      -7.650  13.645  22.633  1.00 97.19           C  
ATOM    325  CB  TYR    41      -8.392  15.983  23.127  1.00 96.70           C  
ATOM    326  O   TYR    41      -7.136  13.409  21.537  1.00 96.96           O  
ATOM    327  CG  TYR    41      -8.599  16.291  21.663  1.00 96.09           C  
ATOM    328  CD1 TYR    41      -7.778  17.199  20.999  1.00 94.65           C  
ATOM    329  CD2 TYR    41      -9.617  15.675  20.943  1.00 94.58           C  
ATOM    330  CE1 TYR    41      -7.967  17.487  19.651  1.00 93.80           C  
ATOM    331  CE2 TYR    41      -9.815  15.955  19.595  1.00 93.29           C  
ATOM    332  OH  TYR    41      -9.177  17.142  17.624  1.00 91.83           O  
ATOM    333  CZ  TYR    41      -8.986  16.861  18.959  1.00 93.00           C  
ATOM    334  N   LYS    42      -8.371  12.779  23.286  1.00 96.99           N  
ATOM    335  CA  LYS    42      -8.778  11.498  22.716  1.00 97.20           C  
ATOM    336  C   LYS    42      -9.977  11.667  21.787  1.00 97.42           C  
ATOM    337  CB  LYS    42      -9.111  10.498  23.824  1.00 96.34           C  
ATOM    338  O   LYS    42     -10.960  12.319  22.145  1.00 97.21           O  
ATOM    339  CG  LYS    42      -7.907  10.060  24.645  1.00 91.87           C  
ATOM    340  CD  LYS    42      -8.286   9.004  25.674  1.00 89.25           C  
ATOM    341  CE  LYS    42      -7.061   8.465  26.401  1.00 87.12           C  
ATOM    342  NZ  LYS    42      -7.256   7.051  26.840  1.00 85.84           N  
ATOM    343  N   LEU    43      -9.866  11.090  20.655  1.00 98.09           N  
ATOM    344  CA  LEU    43     -10.969  10.919  19.715  1.00 98.07           C  
ATOM    345  C   LEU    43     -11.118   9.456  19.312  1.00 98.10           C  
ATOM    346  CB  LEU    43     -10.751  11.784  18.470  1.00 97.38           C  
ATOM    347  O   LEU    43     -10.121   8.757  19.118  1.00 97.82           O  
ATOM    348  CG  LEU    43     -11.955  11.951  17.541  1.00 89.75           C  
ATOM    349  CD1 LEU    43     -13.087  12.670  18.266  1.00 79.36           C  
ATOM    350  CD2 LEU    43     -11.555  12.707  16.279  1.00 78.97           C  
ATOM    351  N   ASN    44     -12.319   8.946  19.190  1.00 98.04           N  
ATOM    352  CA  ASN    44     -12.583   7.583  18.738  1.00 98.09           C  
ATOM    353  C   ASN    44     -13.088   7.558  17.298  1.00 98.09           C  
ATOM    354  CB  ASN    44     -13.587   6.895  19.665  1.00 97.79           C  
ATOM    355  O   ASN    44     -13.679   8.530  16.826  1.00 97.83           O  
ATOM    356  CG  ASN    44     -13.154   6.921  21.118  1.00 96.35           C  
ATOM    357  ND2 ASN    44     -13.872   7.680  21.938  1.00 95.63           N  
ATOM    358  OD1 ASN    44     -12.181   6.265  21.500  1.00 94.94           O  
ATOM    359  N   ALA    45     -12.840   6.535  16.565  1.00 97.63           N  
ATOM    360  CA  ALA    45     -13.472   6.269  15.275  1.00 97.62           C  
ATOM    361  C   ALA    45     -13.971   4.829  15.196  1.00 97.37           C  
ATOM    362  CB  ALA    45     -12.497   6.555  14.136  1.00 97.16           C  
ATOM    363  O   ALA    45     -13.248   3.895  15.550  1.00 96.72           O  
ATOM    364  N   ASP    46     -15.219   4.624  14.739  1.00 96.93           N  
ATOM    365  CA  ASP    46     -15.750   3.299  14.434  1.00 96.86           C  
ATOM    366  C   ASP    46     -15.561   2.958  12.958  1.00 96.12           C  
ATOM    367  CB  ASP    46     -17.231   3.215  14.808  1.00 96.22           C  
ATOM    368  O   ASP    46     -16.135   3.612  12.085  1.00 94.79           O  
ATOM    369  CG  ASP    46     -17.465   3.219  16.309  1.00 94.60           C  
ATOM    370  OD1 ASP    46     -16.580   2.766  17.065  1.00 93.34           O  
ATOM    371  OD2 ASP    46     -18.546   3.678  16.738  1.00 92.85           O  
ATOM    372  N   LEU    47     -14.653   2.012  12.661  1.00 95.47           N  
ATOM    373  CA  LEU    47     -14.306   1.537  11.326  1.00 95.49           C  
ATOM    374  C   LEU    47     -15.052   0.248  10.997  1.00 93.72           C  
ATOM    375  CB  LEU    47     -12.796   1.309  11.214  1.00 94.63           C  
ATOM    376  O   LEU    47     -15.148  -0.650  11.836  1.00 91.14           O  
ATOM    377  CG  LEU    47     -11.903   2.504  11.553  1.00 92.00           C  
ATOM    378  CD1 LEU    47     -10.435   2.141  11.354  1.00 87.45           C  
ATOM    379  CD2 LEU    47     -12.281   3.712  10.702  1.00 87.19           C  
ATOM    380  N   PRO    48     -15.639   0.053   9.727  1.00 93.08           N  
ATOM    381  CA  PRO    48     -16.335  -1.185   9.368  1.00 92.22           C  
ATOM    382  C   PRO    48     -15.428  -2.412   9.429  1.00 90.30           C  
ATOM    383  CB  PRO    48     -16.804  -0.923   7.935  1.00 90.80           C  
ATOM    384  O   PRO    48     -15.911  -3.532   9.610  1.00 87.13           O  
ATOM    385  CG  PRO    48     -15.861   0.110   7.407  1.00 89.22           C  
ATOM    386  CD  PRO    48     -15.455   1.008   8.540  1.00 89.52           C  
ATOM    387  N   ASN    49     -14.165  -2.218   9.322  1.00 89.27           N  
ATOM    388  CA  ASN    49     -13.096  -3.183   9.557  1.00 89.25           C  
ATOM    389  C   ASN    49     -11.813  -2.497  10.018  1.00 89.71           C  
ATOM    390  CB  ASN    49     -12.834  -4.010   8.297  1.00 84.85           C  
ATOM    391  O   ASN    49     -11.676  -1.279   9.894  1.00 87.57           O  
ATOM    392  CG  ASN    49     -12.282  -3.178   7.157  1.00 74.45           C  
ATOM    393  ND2 ASN    49     -12.642  -3.540   5.931  1.00 67.05           N  
ATOM    394  OD1 ASN    49     -11.537  -2.219   7.375  1.00 67.83           O  
ATOM    395  N   SER    50     -10.732  -3.181  10.548  1.00 84.88           N  
ATOM    396  CA  SER    50      -9.512  -2.575  11.071  1.00 84.60           C  
ATOM    397  C   SER    50      -8.543  -2.225   9.947  1.00 81.50           C  
ATOM    398  CB  SER    50      -8.832  -3.513  12.069  1.00 80.65           C  
ATOM    399  O   SER    50      -7.609  -1.445  10.146  1.00 76.27           O  
ATOM    400  OG  SER    50      -8.488  -4.741  11.451  1.00 74.43           O  
ATOM    401  N   GLY    51      -8.669  -2.912   8.698  1.00 78.97           N  
ATOM    402  CA  GLY    51      -7.886  -2.667   7.497  1.00 77.12           C  
ATOM    403  C   GLY    51      -6.403  -2.921   7.689  1.00 75.41           C  
ATOM    404  O   GLY    51      -5.578  -2.424   6.919  1.00 67.56           O  
ATOM    405  N   GLY    52      -5.927  -3.568   8.817  1.00 82.08           N  
ATOM    406  CA  GLY    52      -4.535  -3.724   9.208  1.00 82.59           C  
ATOM    407  C   GLY    52      -3.989  -2.525   9.961  1.00 83.90           C  
ATOM    408  O   GLY    52      -2.773  -2.341  10.047  1.00 82.26           O  
ATOM    409  N   LEU    53      -4.726  -1.608  10.344  1.00 89.42           N  
ATOM    410  CA  LEU    53      -4.333  -0.488  11.192  1.00 90.64           C  
ATOM    411  C   LEU    53      -3.725  -0.983  12.500  1.00 90.26           C  
ATOM    412  CB  LEU    53      -5.536   0.413  11.483  1.00 88.53           C  
ATOM    413  O   LEU    53      -4.286  -1.864  13.155  1.00 88.87           O  
ATOM    414  CG  LEU    53      -5.222   1.845  11.918  1.00 82.85           C  
ATOM    415  CD1 LEU    53      -4.776   2.677  10.721  1.00 77.20           C  
ATOM    416  CD2 LEU    53      -6.435   2.477  12.593  1.00 78.13           C  
ATOM    417  N   TYR    54      -2.642  -0.616  12.958  1.00 88.75           N  
ATOM    418  CA  TYR    54      -1.986  -0.974  14.210  1.00 90.49           C  
ATOM    419  C   TYR    54      -1.945   0.214  15.164  1.00 91.53           C  
ATOM    420  CB  TYR    54      -0.564  -1.480  13.946  1.00 85.71           C  
ATOM    421  O   TYR    54      -2.014   1.367  14.732  1.00 90.62           O  
ATOM    422  CG  TYR    54       0.276  -0.531  13.128  1.00 73.68           C  
ATOM    423  CD1 TYR    54       0.242  -0.562  11.736  1.00 67.14           C  
ATOM    424  CD2 TYR    54       1.107   0.399  13.745  1.00 67.81           C  
ATOM    425  CE1 TYR    54       1.016   0.310  10.978  1.00 61.56           C  
ATOM    426  CE2 TYR    54       1.886   1.276  12.997  1.00 59.41           C  
ATOM    427  OH  TYR    54       2.602   2.090  10.871  1.00 42.15           O  
ATOM    428  CZ  TYR    54       1.833   1.224  11.616  1.00 64.30           C  
ATOM    429  N   ALA    55      -1.647  -0.107  16.377  1.00 86.61           N  
ATOM    430  CA  ALA    55      -1.322   0.878  17.406  1.00 86.71           C  
ATOM    431  C   ALA    55      -0.021   1.605  17.079  1.00 81.29           C  
ATOM    432  CB  ALA    55      -1.223   0.206  18.774  1.00 81.27           C  
ATOM    433  O   ALA    55       0.953   0.983  16.649  1.00 72.92           O  
ATOM    434  N   THR    56      -0.057   2.884  16.809  1.00 88.86           N  
ATOM    435  CA  THR    56       1.015   3.839  16.554  1.00 89.19           C  
ATOM    436  C   THR    56       0.893   4.428  15.151  1.00 88.57           C  
ATOM    437  CB  THR    56       2.399   3.183  16.720  1.00 86.73           C  
ATOM    438  O   THR    56       1.685   5.290  14.763  1.00 86.71           O  
ATOM    439  CG2 THR    56       2.590   2.654  18.137  1.00 80.60           C  
ATOM    440  OG1 THR    56       2.519   2.096  15.795  1.00 83.12           O  
ATOM    441  N   ALA    57      -0.107   3.925  14.348  1.00 90.79           N  
ATOM    442  CA  ALA    57      -0.353   4.486  13.023  1.00 91.78           C  
ATOM    443  C   ALA    57      -0.577   5.994  13.098  1.00 92.65           C  
ATOM    444  CB  ALA    57      -1.553   3.805  12.370  1.00 90.67           C  
ATOM    445  O   ALA    57      -1.085   6.503  14.100  1.00 92.39           O  
ATOM    446  N   ASN    58      -0.153   6.704  12.120  1.00 90.82           N  
ATOM    447  CA  ASN    58      -0.336   8.150  12.057  1.00 92.35           C  
ATOM    448  C   ASN    58      -1.799   8.520  11.826  1.00 93.42           C  
ATOM    449  CB  ASN    58       0.544   8.755  10.961  1.00 90.68           C  
ATOM    450  O   ASN    58      -2.513   7.825  11.101  1.00 93.53           O  
ATOM    451  CG  ASN    58       2.021   8.686  11.294  1.00 85.96           C  
ATOM    452  ND2 ASN    58       2.841   8.387  10.294  1.00 87.29           N  
ATOM    453  OD1 ASN    58       2.422   8.899  12.441  1.00 85.79           O  
ATOM    454  N   VAL    59      -2.257   9.558  12.420  1.00 93.48           N  
ATOM    455  CA  VAL    59      -3.494  10.253  12.076  1.00 94.84           C  
ATOM    456  C   VAL    59      -3.168  11.576  11.385  1.00 93.81           C  
ATOM    457  CB  VAL    59      -4.369  10.505  13.324  1.00 93.50           C  
ATOM    458  O   VAL    59      -2.432  12.403  11.929  1.00 92.36           O  
ATOM    459  CG1 VAL    59      -5.728  11.077  12.924  1.00 87.79           C  
ATOM    460  CG2 VAL    59      -4.543   9.215  14.123  1.00 86.56           C  
ATOM    461  N   THR    60      -3.665  11.789  10.201  1.00 93.16           N  
ATOM    462  CA  THR    60      -3.481  13.008   9.422  1.00 93.56           C  
ATOM    463  C   THR    60      -4.800  13.760   9.275  1.00 93.99           C  
ATOM    464  CB  THR    60      -2.907  12.697   8.027  1.00 91.54           C  
ATOM    465  O   THR    60      -5.875  13.176   9.428  1.00 93.53           O  
ATOM    466  CG2 THR    60      -1.573  11.966   8.132  1.00 85.22           C  
ATOM    467  OG1 THR    60      -3.834  11.876   7.306  1.00 86.55           O  
ATOM    468  N   TYR    61      -4.675  14.985   9.037  1.00 93.11           N  
ATOM    469  CA  TYR    61      -5.746  15.857   8.568  1.00 93.82           C  
ATOM    470  C   TYR    61      -5.298  16.669   7.359  1.00 89.73           C  
ATOM    471  CB  TYR    61      -6.204  16.796   9.688  1.00 91.53           C  
ATOM    472  O   TYR    61      -4.368  17.473   7.454  1.00 84.92           O  
ATOM    473  CG  TYR    61      -7.375  17.669   9.307  1.00 86.23           C  
ATOM    474  CD1 TYR    61      -8.637  17.120   9.089  1.00 80.48           C  
ATOM    475  CD2 TYR    61      -7.223  19.044   9.163  1.00 81.37           C  
ATOM    476  CE1 TYR    61      -9.718  17.920   8.736  1.00 86.49           C  
ATOM    477  CE2 TYR    61      -8.297  19.854   8.811  1.00 85.92           C  
ATOM    478  OH  TYR    61     -10.607  20.080   8.250  1.00 74.27           O  
ATOM    479  CZ  TYR    61      -9.539  19.284   8.600  1.00 87.36           C  
ATOM    480  N   ARG    62      -5.849  16.286   6.165  1.00 87.26           N  
ATOM    481  CA  ARG    62      -5.453  16.857   4.882  1.00 86.22           C  
ATOM    482  C   ARG    62      -3.955  16.693   4.648  1.00 84.74           C  
ATOM    483  CB  ARG    62      -5.836  18.337   4.810  1.00 83.37           C  
ATOM    484  O   ARG    62      -3.277  17.641   4.246  1.00 81.40           O  
ATOM    485  CG  ARG    62      -7.334  18.589   4.870  1.00 80.63           C  
ATOM    486  CD  ARG    62      -7.664  20.066   4.703  1.00 79.58           C  
ATOM    487  NE  ARG    62      -9.106  20.293   4.649  1.00 76.59           N  
ATOM    488  NH1 ARG    62      -8.943  22.570   4.297  1.00 74.07           N  
ATOM    489  NH2 ARG    62     -11.001  21.570   4.426  1.00 70.73           N  
ATOM    490  CZ  ARG    62      -9.680  21.477   4.458  1.00 73.68           C  
ATOM    491  N   GLY    63      -3.457  15.581   4.993  1.00 85.83           N  
ATOM    492  CA  GLY    63      -2.078  15.180   4.761  1.00 87.00           C  
ATOM    493  C   GLY    63      -1.133  15.628   5.860  1.00 87.35           C  
ATOM    494  O   GLY    63       0.050  15.283   5.847  1.00 86.38           O  
ATOM    495  N   THR    64      -1.568  16.412   6.800  1.00 89.74           N  
ATOM    496  CA  THR    64      -0.727  16.818   7.921  1.00 90.87           C  
ATOM    497  C   THR    64      -0.911  15.874   9.105  1.00 91.88           C  
ATOM    498  CB  THR    64      -1.037  18.262   8.358  1.00 88.62           C  
ATOM    499  O   THR    64      -2.037  15.641   9.550  1.00 91.81           O  
ATOM    500  CG2 THR    64      -0.145  18.689   9.518  1.00 79.52           C  
ATOM    501  OG1 THR    64      -0.821  19.147   7.251  1.00 82.22           O  
ATOM    502  N   THR    65       0.183  15.352   9.671  1.00 91.00           N  
ATOM    503  CA  THR    65       0.117  14.502  10.855  1.00 92.61           C  
ATOM    504  C   THR    65      -0.319  15.308  12.076  1.00 92.96           C  
ATOM    505  CB  THR    65       1.475  13.832  11.138  1.00 89.77           C  
ATOM    506  O   THR    65       0.395  16.209  12.519  1.00 92.05           O  
ATOM    507  CG2 THR    65       1.370  12.845  12.295  1.00 81.23           C  
ATOM    508  OG1 THR    65       1.909  13.133   9.965  1.00 85.76           O  
ATOM    509  N   ILE    66      -1.489  14.925  12.726  1.00 94.75           N  
ATOM    510  CA  ILE    66      -2.110  15.700  13.795  1.00 94.91           C  
ATOM    511  C   ILE    66      -2.253  14.832  15.044  1.00 94.70           C  
ATOM    512  CB  ILE    66      -3.487  16.253  13.366  1.00 94.78           C  
ATOM    513  O   ILE    66      -2.706  15.307  16.088  1.00 93.34           O  
ATOM    514  CG1 ILE    66      -4.420  15.107  12.958  1.00 92.84           C  
ATOM    515  CG2 ILE    66      -3.332  17.265  12.227  1.00 92.52           C  
ATOM    516  CD1 ILE    66      -5.898  15.467  12.999  1.00 91.39           C  
ATOM    517  N   GLY    67      -1.851  13.512  14.890  1.00 93.85           N  
ATOM    518  CA  GLY    67      -2.001  12.588  16.003  1.00 94.21           C  
ATOM    519  C   GLY    67      -1.474  11.198  15.700  1.00 93.59           C  
ATOM    520  O   GLY    67      -0.809  10.989  14.683  1.00 92.22           O  
ATOM    521  N   LYS    68      -1.798  10.285  16.592  1.00 92.86           N  
ATOM    522  CA  LYS    68      -1.481   8.867  16.447  1.00 93.23           C  
ATOM    523  C   LYS    68      -2.623   7.993  16.957  1.00 93.69           C  
ATOM    524  CB  LYS    68      -0.188   8.527  17.191  1.00 91.09           C  
ATOM    525  O   LYS    68      -3.306   8.353  17.917  1.00 93.28           O  
ATOM    526  CG  LYS    68       1.062   9.128  16.566  1.00 83.09           C  
ATOM    527  CD  LYS    68       2.329   8.533  17.167  1.00 80.67           C  
ATOM    528  CE  LYS    68       3.575   9.015  16.437  1.00 76.15           C  
ATOM    529  NZ  LYS    68       4.773   8.191  16.781  1.00 72.49           N  
ATOM    530  N   VAL    69      -2.775   6.872  16.344  1.00 94.03           N  
ATOM    531  CA  VAL    69      -3.605   5.803  16.889  1.00 94.80           C  
ATOM    532  C   VAL    69      -2.959   5.240  18.153  1.00 93.70           C  
ATOM    533  CB  VAL    69      -3.827   4.675  15.857  1.00 93.57           C  
ATOM    534  O   VAL    69      -1.752   4.990  18.182  1.00 92.00           O  
ATOM    535  CG1 VAL    69      -4.685   3.560  16.452  1.00 88.17           C  
ATOM    536  CG2 VAL    69      -4.473   5.232  14.589  1.00 86.64           C  
ATOM    537  N   THR    70      -3.767   5.017  19.239  1.00 94.26           N  
ATOM    538  CA  THR    70      -3.287   4.489  20.511  1.00 93.90           C  
ATOM    539  C   THR    70      -3.797   3.068  20.734  1.00 93.54           C  
ATOM    540  CB  THR    70      -3.721   5.384  21.686  1.00 92.83           C  
ATOM    541  O   THR    70      -3.104   2.241  21.330  1.00 92.27           O  
ATOM    542  CG2 THR    70      -2.928   6.687  21.708  1.00 85.93           C  
ATOM    543  OG1 THR    70      -5.115   5.688  21.559  1.00 87.51           O  
ATOM    544  N   SER    71      -4.992   2.826  20.266  1.00 95.52           N  
ATOM    545  CA  SER    71      -5.586   1.497  20.373  1.00 95.67           C  
ATOM    546  C   SER    71      -6.436   1.172  19.149  1.00 95.92           C  
ATOM    547  CB  SER    71      -6.437   1.391  21.639  1.00 94.52           C  
ATOM    548  O   SER    71      -7.023   2.068  18.538  1.00 95.55           O  
ATOM    549  OG  SER    71      -6.937   0.074  21.799  1.00 82.39           O  
ATOM    550  N   VAL    72      -6.497  -0.085  18.770  1.00 94.91           N  
ATOM    551  CA  VAL    72      -7.410  -0.680  17.800  1.00 95.37           C  
ATOM    552  C   VAL    72      -8.072  -1.916  18.405  1.00 93.90           C  
ATOM    553  CB  VAL    72      -6.682  -1.052  16.489  1.00 93.78           C  
ATOM    554  O   VAL    72      -7.416  -2.939  18.615  1.00 91.14           O  
ATOM    555  CG1 VAL    72      -7.678  -1.536  15.437  1.00 86.58           C  
ATOM    556  CG2 VAL    72      -5.883   0.140  15.966  1.00 85.20           C  
ATOM    557  N   GLU    73      -9.274  -1.774  18.772  1.00 94.74           N  
ATOM    558  CA  GLU    73     -10.031  -2.832  19.433  1.00 94.81           C  
ATOM    559  C   GLU    73     -11.134  -3.370  18.527  1.00 94.48           C  
ATOM    560  CB  GLU    73     -10.631  -2.324  20.747  1.00 94.19           C  
ATOM    561  O   GLU    73     -11.795  -2.604  17.822  1.00 93.73           O  
ATOM    562  CG  GLU    73      -9.592  -1.950  21.794  1.00 91.71           C  
ATOM    563  CD  GLU    73     -10.203  -1.492  23.108  1.00 89.56           C  
ATOM    564  OE1 GLU    73     -11.442  -1.333  23.179  1.00 89.89           O  
ATOM    565  OE2 GLU    73      -9.435  -1.289  24.075  1.00 90.26           O  
ATOM    566  N   PRO    74     -11.398  -4.703  18.453  1.00 90.56           N  
ATOM    567  CA  PRO    74     -12.601  -5.177  17.764  1.00 91.55           C  
ATOM    568  C   PRO    74     -13.886  -4.611  18.363  1.00 91.97           C  
ATOM    569  CB  PRO    74     -12.536  -6.695  17.946  1.00 88.54           C  
ATOM    570  O   PRO    74     -14.019  -4.533  19.587  1.00 91.35           O  
ATOM    571  CG  PRO    74     -11.754  -6.896  19.204  1.00 83.68           C  
ATOM    572  CD  PRO    74     -10.843  -5.717  19.393  1.00 84.01           C  
ATOM    573  N   SER    75     -14.820  -4.307  17.479  1.00 92.93           N  
ATOM    574  CA  SER    75     -16.178  -3.921  17.848  1.00 93.04           C  
ATOM    575  C   SER    75     -17.211  -4.793  17.143  1.00 91.87           C  
ATOM    576  CB  SER    75     -16.427  -2.449  17.513  1.00 91.75           C  
ATOM    577  O   SER    75     -16.873  -5.552  16.232  1.00 89.98           O  
ATOM    578  OG  SER    75     -16.534  -2.264  16.112  1.00 85.29           O  
ATOM    579  N   GLU    76     -18.495  -4.769  17.458  1.00 90.39           N  
ATOM    580  CA  GLU    76     -19.565  -5.544  16.836  1.00 90.08           C  
ATOM    581  C   GLU    76     -19.692  -5.216  15.351  1.00 88.20           C  
ATOM    582  CB  GLU    76     -20.896  -5.289  17.547  1.00 88.31           C  
ATOM    583  O   GLU    76     -20.045  -6.081  14.547  1.00 86.11           O  
ATOM    584  CG  GLU    76     -20.932  -5.791  18.984  1.00 83.85           C  
ATOM    585  CD  GLU    76     -22.290  -5.618  19.646  1.00 81.14           C  
ATOM    586  OE1 GLU    76     -23.163  -4.931  19.069  1.00 84.43           O  
ATOM    587  OE2 GLU    76     -22.481  -6.174  20.751  1.00 85.47           O  
ATOM    588  N   SER    77     -19.359  -3.971  14.997  1.00 90.83           N  
ATOM    589  CA  SER    77     -19.574  -3.470  13.644  1.00 89.76           C  
ATOM    590  C   SER    77     -18.263  -3.393  12.868  1.00 88.00           C  
ATOM    591  CB  SER    77     -20.235  -2.092  13.680  1.00 87.96           C  
ATOM    592  O   SER    77     -18.240  -2.946  11.720  1.00 84.52           O  
ATOM    593  OG  SER    77     -19.458  -1.181  14.438  1.00 83.64           O  
ATOM    594  N   GLY    78     -17.196  -3.831  13.547  1.00 91.92           N  
ATOM    595  CA  GLY    78     -15.881  -3.797  12.926  1.00 91.59           C  
ATOM    596  C   GLY    78     -14.761  -3.537  13.915  1.00 91.95           C  
ATOM    597  O   GLY    78     -14.421  -4.406  14.720  1.00 87.03           O  
ATOM    598  N   ALA    79     -14.087  -2.427  13.854  1.00 93.39           N  
ATOM    599  CA  ALA    79     -13.011  -2.060  14.772  1.00 94.51           C  
ATOM    600  C   ALA    79     -13.217  -0.651  15.321  1.00 95.50           C  
ATOM    601  CB  ALA    79     -11.658  -2.163  14.073  1.00 92.79           C  
ATOM    602  O   ALA    79     -13.489   0.284  14.564  1.00 95.40           O  
ATOM    603  N   ARG    80     -13.059  -0.485  16.608  1.00 96.51           N  
ATOM    604  CA  ARG    80     -12.974   0.821  17.254  1.00 96.65           C  
ATOM    605  C   ARG    80     -11.522   1.261  17.411  1.00 96.80           C  
ATOM    606  CB  ARG    80     -13.663   0.791  18.620  1.00 95.91           C  
ATOM    607  O   ARG    80     -10.721   0.563  18.036  1.00 96.44           O  
ATOM    608  CG  ARG    80     -13.666   2.132  19.338  1.00 93.52           C  
ATOM    609  CD  ARG    80     -14.717   2.180  20.437  1.00 92.51           C  
ATOM    610  NE  ARG    80     -16.070   2.208  19.889  1.00 90.01           N  
ATOM    611  NH1 ARG    80     -17.101   1.553  21.849  1.00 86.12           N  
ATOM    612  NH2 ARG    80     -18.352   1.967  19.974  1.00 85.13           N  
ATOM    613  CZ  ARG    80     -17.171   1.909  20.572  1.00 86.98           C  
ATOM    614  N   VAL    81     -11.247   2.391  16.878  1.00 96.96           N  
ATOM    615  CA  VAL    81      -9.910   2.975  16.890  1.00 97.23           C  
ATOM    616  C   VAL    81      -9.883   4.186  17.820  1.00 97.46           C  
ATOM    617  CB  VAL    81      -9.455   3.382  15.471  1.00 96.49           C  
ATOM    618  O   VAL    81     -10.639   5.141  17.626  1.00 97.19           O  
ATOM    619  CG1 VAL    81      -8.039   3.956  15.501  1.00 91.21           C  
ATOM    620  CG2 VAL    81      -9.530   2.186  14.523  1.00 91.34           C  
ATOM    621  N   GLU    82      -9.052   4.133  18.794  1.00 97.16           N  
ATOM    622  CA  GLU    82      -8.755   5.299  19.621  1.00 97.19           C  
ATOM    623  C   GLU    82      -7.561   6.075  19.071  1.00 97.40           C  
ATOM    624  CB  GLU    82      -8.488   4.879  21.068  1.00 96.09           C  
ATOM    625  O   GLU    82      -6.514   5.491  18.783  1.00 97.04           O  
ATOM    626  CG  GLU    82      -8.391   6.047  22.040  1.00 89.75           C  
ATOM    627  CD  GLU    82      -8.184   5.612  23.482  1.00 86.76           C  
ATOM    628  OE1 GLU    82      -9.158   5.159  24.125  1.00 86.75           O  
ATOM    629  OE2 GLU    82      -7.039   5.725  23.973  1.00 86.61           O  
ATOM    630  N   MET    83      -7.646   7.377  19.023  1.00 97.03           N  
ATOM    631  CA  MET    83      -6.641   8.304  18.510  1.00 97.09           C  
ATOM    632  C   MET    83      -6.336   9.395  19.531  1.00 96.80           C  
ATOM    633  CB  MET    83      -7.108   8.932  17.196  1.00 96.71           C  
ATOM    634  O   MET    83      -7.251   9.974  20.118  1.00 96.03           O  
ATOM    635  CG  MET    83      -7.443   7.916  16.116  1.00 94.47           C  
ATOM    636  SD  MET    83      -8.201   8.689  14.635  1.00 93.92           S  
ATOM    637  CE  MET    83      -9.861   9.048  15.275  1.00 89.42           C  
ATOM    638  N   ASN    84      -5.093   9.692  19.682  1.00 95.08           N  
ATOM    639  CA  ASN    84      -4.646  10.897  20.371  1.00 95.30           C  
ATOM    640  C   ASN    84      -4.305  12.012  19.387  1.00 95.11           C  
ATOM    641  CB  ASN    84      -3.441  10.590  21.263  1.00 93.43           C  
ATOM    642  O   ASN    84      -3.338  11.905  18.631  1.00 94.19           O  
ATOM    643  CG  ASN    84      -3.832   9.910  22.560  1.00 86.67           C  
ATOM    644  ND2 ASN    84      -2.861   9.293  23.222  1.00 85.68           N  
ATOM    645  OD1 ASN    84      -4.998   9.940  22.963  1.00 83.83           O  
ATOM    646  N   ILE    85      -5.061  13.064  19.424  1.00 96.70           N  
ATOM    647  CA  ILE    85      -4.953  14.219  18.540  1.00 96.68           C  
ATOM    648  C   ILE    85      -4.328  15.391  19.295  1.00 96.17           C  
ATOM    649  CB  ILE    85      -6.329  14.624  17.967  1.00 96.43           C  
ATOM    650  O   ILE    85      -4.684  15.655  20.446  1.00 95.20           O  
ATOM    651  CG1 ILE    85      -6.997  13.424  17.285  1.00 94.93           C  
ATOM    652  CG2 ILE    85      -6.185  15.797  16.993  1.00 94.89           C  
ATOM    653  CD1 ILE    85      -6.215  12.870  16.102  1.00 93.41           C  
ATOM    654  N   TYR    86      -3.465  16.178  18.692  1.00 93.68           N  
ATOM    655  CA  TYR    86      -2.874  17.371  19.287  1.00 94.40           C  
ATOM    656  C   TYR    86      -3.920  18.463  19.474  1.00 94.41           C  
ATOM    657  CB  TYR    86      -1.724  17.892  18.419  1.00 92.83           C  
ATOM    658  O   TYR    86      -4.639  18.809  18.534  1.00 93.85           O  
ATOM    659  CG  TYR    86      -0.595  16.905  18.251  1.00 88.31           C  
ATOM    660  CD1 TYR    86       0.118  16.438  19.353  1.00 83.72           C  
ATOM    661  CD2 TYR    86      -0.239  16.437  16.991  1.00 84.28           C  
ATOM    662  CE1 TYR    86       1.161  15.530  19.203  1.00 85.48           C  
ATOM    663  CE2 TYR    86       0.802  15.528  16.829  1.00 85.41           C  
ATOM    664  OH  TYR    86       2.526  14.182  17.784  1.00 75.28           O  
ATOM    665  CZ  TYR    86       1.495  15.081  17.939  1.00 84.62           C  
ATOM    666  N   ASP    87      -3.960  19.189  20.546  1.00 95.91           N  
ATOM    667  CA  ASP    87      -4.983  20.124  21.005  1.00 95.66           C  
ATOM    668  C   ASP    87      -5.080  21.331  20.075  1.00 95.40           C  
ATOM    669  CB  ASP    87      -4.688  20.583  22.434  1.00 93.39           C  
ATOM    670  O   ASP    87      -6.135  21.961  19.975  1.00 94.02           O  
ATOM    671  CG  ASP    87      -5.029  19.533  23.477  1.00 81.48           C  
ATOM    672  OD1 ASP    87      -5.692  18.529  23.137  1.00 75.81           O  
ATOM    673  OD2 ASP    87      -4.633  19.712  24.649  1.00 81.89           O  
ATOM    674  N   ARG    88      -3.942  21.613  19.391  1.00 94.34           N  
ATOM    675  CA  ARG    88      -3.858  22.741  18.468  1.00 94.23           C  
ATOM    676  C   ARG    88      -4.681  22.482  17.211  1.00 94.40           C  
ATOM    677  CB  ARG    88      -2.401  23.021  18.092  1.00 92.36           C  
ATOM    678  O   ARG    88      -4.934  23.400  16.428  1.00 93.48           O  
ATOM    679  CG  ARG    88      -1.740  21.899  17.308  1.00 86.69           C  
ATOM    680  CD  ARG    88      -0.303  22.238  16.940  1.00 84.92           C  
ATOM    681  NE  ARG    88       0.322  21.171  16.164  1.00 82.84           N  
ATOM    682  NH1 ARG    88       2.466  22.012  16.345  1.00 77.78           N  
ATOM    683  NH2 ARG    88       2.084  20.073  15.183  1.00 74.15           N  
ATOM    684  CZ  ARG    88       1.623  21.088  15.899  1.00 77.69           C  
ATOM    685  N   TYR    89      -5.094  21.242  16.964  1.00 96.07           N  
ATOM    686  CA  TYR    89      -5.896  20.883  15.800  1.00 96.28           C  
ATOM    687  C   TYR    89      -7.337  20.591  16.199  1.00 96.04           C  
ATOM    688  CB  TYR    89      -5.296  19.668  15.087  1.00 96.09           C  
ATOM    689  O   TYR    89      -7.607  19.619  16.909  1.00 95.05           O  
ATOM    690  CG  TYR    89      -3.904  19.905  14.552  1.00 95.48           C  
ATOM    691  CD1 TYR    89      -3.702  20.617  13.372  1.00 93.84           C  
ATOM    692  CD2 TYR    89      -2.789  19.416  15.225  1.00 93.58           C  
ATOM    693  CE1 TYR    89      -2.421  20.836  12.874  1.00 93.25           C  
ATOM    694  CE2 TYR    89      -1.504  19.629  14.736  1.00 93.20           C  
ATOM    695  OH  TYR    89      -0.061  20.552  13.075  1.00 90.22           O  
ATOM    696  CZ  TYR    89      -1.330  20.339  13.563  1.00 92.92           C  
ATOM    697  N   LYS    90      -8.242  21.377  15.782  1.00 96.57           N  
ATOM    698  CA  LYS    90      -9.679  21.172  15.943  1.00 96.53           C  
ATOM    699  C   LYS    90     -10.268  20.444  14.737  1.00 96.62           C  
ATOM    700  CB  LYS    90     -10.393  22.508  16.148  1.00 94.77           C  
ATOM    701  O   LYS    90     -10.189  20.936  13.610  1.00 95.91           O  
ATOM    702  CG  LYS    90      -9.884  23.305  17.341  1.00 86.54           C  
ATOM    703  CD  LYS    90     -10.049  22.530  18.642  1.00 83.09           C  
ATOM    704  CE  LYS    90      -9.615  23.356  19.845  1.00 79.74           C  
ATOM    705  NZ  LYS    90      -9.584  22.540  21.095  1.00 78.27           N  
ATOM    706  N   ILE    91     -10.793  19.255  14.975  1.00 97.00           N  
ATOM    707  CA  ILE    91     -11.370  18.427  13.921  1.00 97.14           C  
ATOM    708  C   ILE    91     -12.858  18.740  13.776  1.00 97.02           C  
ATOM    709  CB  ILE    91     -11.164  16.923  14.208  1.00 97.04           C  
ATOM    710  O   ILE    91     -13.610  18.679  14.752  1.00 96.47           O  
ATOM    711  CG1 ILE    91      -9.686  16.630  14.488  1.00 96.64           C  
ATOM    712  CG2 ILE    91     -11.679  16.076  13.040  1.00 96.69           C  
ATOM    713  CD1 ILE    91      -8.741  17.116  13.398  1.00 95.72           C  
ATOM    714  N   PRO    92     -13.404  19.130  12.657  1.00 96.71           N  
ATOM    715  CA  PRO    92     -14.834  19.380  12.462  1.00 96.80           C  
ATOM    716  C   PRO    92     -15.692  18.149  12.747  1.00 97.16           C  
ATOM    717  CB  PRO    92     -14.924  19.778  10.986  1.00 95.89           C  
ATOM    718  O   PRO    92     -15.271  17.022  12.474  1.00 96.96           O  
ATOM    719  CG  PRO    92     -13.573  20.327  10.656  1.00 93.21           C  
ATOM    720  CD  PRO    92     -12.540  19.531  11.400  1.00 92.55           C  
ATOM    721  N   ALA    93     -16.918  18.284  13.231  1.00 97.00           N  
ATOM    722  CA  ALA    93     -17.803  17.213  13.679  1.00 96.95           C  
ATOM    723  C   ALA    93     -18.339  16.413  12.495  1.00 96.67           C  
ATOM    724  CB  ALA    93     -18.959  17.784  14.497  1.00 96.21           C  
ATOM    725  O   ALA    93     -18.963  15.365  12.677  1.00 95.71           O  
ATOM    726  N   ASP    94     -18.075  16.848  11.287  1.00 95.67           N  
ATOM    727  CA  ASP    94     -18.496  16.179  10.060  1.00 95.65           C  
ATOM    728  C   ASP    94     -17.341  15.399   9.435  1.00 95.46           C  
ATOM    729  CB  ASP    94     -19.048  17.194   9.057  1.00 94.88           C  
ATOM    730  O   ASP    94     -17.482  14.834   8.349  1.00 94.44           O  
ATOM    731  CG  ASP    94     -17.989  18.151   8.538  1.00 93.48           C  
ATOM    732  OD1 ASP    94     -17.033  18.463   9.280  1.00 92.97           O  
ATOM    733  OD2 ASP    94     -18.114  18.599   7.378  1.00 92.24           O  
ATOM    734  N   ALA    95     -16.222  15.400  10.076  1.00 96.19           N  
ATOM    735  CA  ALA    95     -15.053  14.716   9.530  1.00 96.35           C  
ATOM    736  C   ALA    95     -15.328  13.227   9.341  1.00 96.27           C  
ATOM    737  CB  ALA    95     -13.844  14.920  10.441  1.00 95.99           C  
ATOM    738  O   ALA    95     -15.975  12.597  10.181  1.00 95.71           O  
ATOM    739  N   THR    96     -14.836  12.634   8.264  1.00 95.44           N  
ATOM    740  CA  THR    96     -14.796  11.214   7.932  1.00 95.73           C  
ATOM    741  C   THR    96     -13.405  10.638   8.185  1.00 96.02           C  
ATOM    742  CB  THR    96     -15.194  10.972   6.464  1.00 94.04           C  
ATOM    743  O   THR    96     -12.399  11.242   7.807  1.00 95.49           O  
ATOM    744  CG2 THR    96     -15.256   9.481   6.150  1.00 84.78           C  
ATOM    745  OG1 THR    96     -16.481  11.554   6.222  1.00 86.71           O  
ATOM    746  N   ALA    97     -13.300   9.485   8.819  1.00 96.49           N  
ATOM    747  CA  ALA    97     -12.054   8.758   9.047  1.00 96.45           C  
ATOM    748  C   ALA    97     -11.739   7.829   7.878  1.00 95.52           C  
ATOM    749  CB  ALA    97     -12.132   7.963  10.348  1.00 96.01           C  
ATOM    750  O   ALA    97     -12.330   6.754   7.754  1.00 93.34           O  
ATOM    751  N   ASN    98     -10.864   8.237   7.039  1.00 93.44           N  
ATOM    752  CA  ASN    98     -10.419   7.449   5.895  1.00 93.27           C  
ATOM    753  C   ASN    98      -9.124   6.700   6.199  1.00 92.15           C  
ATOM    754  CB  ASN    98     -10.239   8.343   4.666  1.00 91.56           C  
ATOM    755  O   ASN    98      -8.085   7.319   6.434  1.00 90.11           O  
ATOM    756  CG  ASN    98     -11.489   9.132   4.329  1.00 87.06           C  
ATOM    757  ND2 ASN    98     -11.393  10.454   4.400  1.00 87.22           N  
ATOM    758  OD1 ASN    98     -12.533   8.557   4.009  1.00 85.16           O  
ATOM    759  N   VAL    99      -9.149   5.387   6.205  1.00 93.17           N  
ATOM    760  CA  VAL    99      -7.915   4.614   6.304  1.00 92.68           C  
ATOM    761  C   VAL    99      -7.214   4.584   4.948  1.00 90.67           C  
ATOM    762  CB  VAL    99      -8.184   3.175   6.797  1.00 91.80           C  
ATOM    763  O   VAL    99      -7.809   4.186   3.943  1.00 87.79           O  
ATOM    764  CG1 VAL    99      -6.874   2.406   6.960  1.00 89.32           C  
ATOM    765  CG2 VAL    99      -8.960   3.199   8.113  1.00 89.06           C  
ATOM    766  N   HIS   100      -5.952   5.063   4.894  1.00 88.10           N  
ATOM    767  CA  HIS   100      -5.093   5.023   3.716  1.00 87.41           C  
ATOM    768  C   HIS   100      -3.861   4.158   3.962  1.00 85.52           C  
ATOM    769  CB  HIS   100      -4.670   6.436   3.313  1.00 86.00           C  
ATOM    770  O   HIS   100      -3.435   3.989   5.107  1.00 82.89           O  
ATOM    771  CG  HIS   100      -5.784   7.257   2.744  1.00 83.16           C  
ATOM    772  CD2 HIS   100      -6.505   8.270   3.280  1.00 80.17           C  
ATOM    773  ND1 HIS   100      -6.273   7.066   1.470  1.00 78.77           N  
ATOM    774  CE1 HIS   100      -7.250   7.930   1.247  1.00 80.27           C  
ATOM    775  NE2 HIS   100      -7.410   8.672   2.329  1.00 81.93           N  
ATOM    776  N   SER   101      -3.238   3.599   2.964  1.00 83.77           N  
ATOM    777  CA  SER   101      -1.954   2.905   2.972  1.00 83.60           C  
ATOM    778  C   SER   101      -0.885   3.712   2.243  1.00 82.83           C  
ATOM    779  CB  SER   101      -2.088   1.523   2.330  1.00 80.66           C  
ATOM    780  O   SER   101      -1.122   4.214   1.142  1.00 80.29           O  
ATOM    781  OG  SER   101      -3.075   0.753   2.994  1.00 71.93           O  
ATOM    782  N   VAL   102       0.305   3.926   2.829  1.00 79.86           N  
ATOM    783  CA  VAL   102       1.447   4.571   2.188  1.00 78.29           C  
ATOM    784  C   VAL   102       1.905   3.742   0.991  1.00 75.41           C  
ATOM    785  CB  VAL   102       2.616   4.768   3.179  1.00 75.84           C  
ATOM    786  O   VAL   102       2.425   4.285   0.014  1.00 71.52           O  
ATOM    787  CG1 VAL   102       3.777   5.497   2.505  1.00 69.78           C  
ATOM    788  CG2 VAL   102       2.145   5.534   4.414  1.00 69.65           C  
ATOM    789  N   SER   103       1.816   2.496   1.073  1.00 74.41           N  
ATOM    790  CA  SER   103       2.118   1.542   0.011  1.00 74.32           C  
ATOM    791  C   SER   103       1.147   0.367   0.030  1.00 73.21           C  
ATOM    792  CB  SER   103       3.553   1.030   0.142  1.00 71.10           C  
ATOM    793  O   SER   103       0.408   0.181   0.999  1.00 70.48           O  
ATOM    794  OG  SER   103       3.695   0.221   1.297  1.00 66.61           O  
ATOM    795  N   ALA   104       0.983  -0.484  -1.038  1.00 64.79           N  
ATOM    796  CA  ALA   104       0.063  -1.614  -1.140  1.00 64.71           C  
ATOM    797  C   ALA   104       0.209  -2.551   0.055  1.00 63.96           C  
ATOM    798  CB  ALA   104       0.299  -2.376  -2.442  1.00 61.85           C  
ATOM    799  O   ALA   104      -0.750  -3.219   0.449  1.00 62.13           O  
ATOM    800  N   VAL   105       1.311  -2.704   0.694  1.00 63.87           N  
ATOM    801  CA  VAL   105       1.668  -3.505   1.860  1.00 64.34           C  
ATOM    802  C   VAL   105       2.184  -2.596   2.973  1.00 63.62           C  
ATOM    803  CB  VAL   105       2.727  -4.574   1.511  1.00 60.33           C  
ATOM    804  O   VAL   105       2.864  -3.056   3.893  1.00 61.64           O  
ATOM    805  CG1 VAL   105       2.124  -5.976   1.587  1.00 55.56           C  
ATOM    806  CG2 VAL   105       3.311  -4.314   0.124  1.00 55.62           C  
ATOM    807  N   GLY   106       2.051  -1.333   2.913  1.00 70.70           N  
ATOM    808  CA  GLY   106       2.742  -0.413   3.802  1.00 71.08           C  
ATOM    809  C   GLY   106       1.913  -0.009   5.006  1.00 72.43           C  
ATOM    810  O   GLY   106       0.802  -0.508   5.196  1.00 68.69           O  
ATOM    811  N   GLU   107       2.528   0.856   5.771  1.00 82.17           N  
ATOM    812  CA  GLU   107       1.917   1.445   6.959  1.00 83.49           C  
ATOM    813  C   GLU   107       0.590   2.118   6.620  1.00 84.56           C  
ATOM    814  CB  GLU   107       2.867   2.454   7.609  1.00 80.08           C  
ATOM    815  O   GLU   107       0.519   2.936   5.700  1.00 83.01           O  
ATOM    816  CG  GLU   107       2.436   2.898   8.999  1.00 73.83           C  
ATOM    817  CD  GLU   107       3.436   3.826   9.670  1.00 72.41           C  
ATOM    818  OE1 GLU   107       4.469   4.158   9.046  1.00 72.55           O  
ATOM    819  OE2 GLU   107       3.184   4.223  10.829  1.00 68.62           O  
ATOM    820  N   GLN   108      -0.425   1.652   7.265  1.00 87.50           N  
ATOM    821  CA  GLN   108      -1.723   2.314   7.181  1.00 88.97           C  
ATOM    822  C   GLN   108      -1.806   3.486   8.155  1.00 90.29           C  
ATOM    823  CB  GLN   108      -2.852   1.321   7.456  1.00 87.34           C  
ATOM    824  O   GLN   108      -1.199   3.452   9.228  1.00 90.42           O  
ATOM    825  CG  GLN   108      -3.002   0.247   6.387  1.00 83.92           C  
ATOM    826  CD  GLN   108      -4.184  -0.670   6.637  1.00 83.05           C  
ATOM    827  NE2 GLN   108      -4.592  -1.405   5.608  1.00 82.61           N  
ATOM    828  OE1 GLN   108      -4.724  -0.719   7.746  1.00 83.82           O  
ATOM    829  N   PHE   109      -2.420   4.538   7.739  1.00 90.28           N  
ATOM    830  CA  PHE   109      -2.700   5.707   8.565  1.00 92.06           C  
ATOM    831  C   PHE   109      -4.144   6.160   8.389  1.00 93.01           C  
ATOM    832  CB  PHE   109      -1.744   6.853   8.220  1.00 90.83           C  
ATOM    833  O   PHE   109      -4.804   5.785   7.418  1.00 93.03           O  
ATOM    834  CG  PHE   109      -1.952   7.422   6.842  1.00 89.20           C  
ATOM    835  CD1 PHE   109      -1.407   6.797   5.727  1.00 87.06           C  
ATOM    836  CD2 PHE   109      -2.692   8.583   6.663  1.00 87.67           C  
ATOM    837  CE1 PHE   109      -1.598   7.322   4.451  1.00 87.56           C  
ATOM    838  CE2 PHE   109      -2.887   9.114   5.391  1.00 87.74           C  
ATOM    839  CZ  PHE   109      -2.339   8.482   4.286  1.00 86.95           C  
ATOM    840  N   ILE   110      -4.693   6.889   9.276  1.00 93.75           N  
ATOM    841  CA  ILE   110      -6.023   7.484   9.197  1.00 94.63           C  
ATOM    842  C   ILE   110      -5.916   8.922   8.697  1.00 94.43           C  
ATOM    843  CB  ILE   110      -6.742   7.443  10.564  1.00 93.92           C  
ATOM    844  O   ILE   110      -5.236   9.750   9.309  1.00 93.69           O  
ATOM    845  CG1 ILE   110      -6.881   5.996  11.052  1.00 92.12           C  
ATOM    846  CG2 ILE   110      -8.110   8.125  10.475  1.00 91.94           C  
ATOM    847  CD1 ILE   110      -7.581   5.861  12.397  1.00 89.55           C  
ATOM    848  N   ASP   111      -6.500   9.204   7.628  1.00 93.06           N  
ATOM    849  CA  ASP   111      -6.702  10.575   7.169  1.00 94.21           C  
ATOM    850  C   ASP   111      -8.099  11.075   7.530  1.00 94.82           C  
ATOM    851  CB  ASP   111      -6.482  10.673   5.658  1.00 91.92           C  
ATOM    852  O   ASP   111      -9.101  10.489   7.112  1.00 94.48           O  
ATOM    853  CG  ASP   111      -6.425  12.106   5.159  1.00 85.34           C  
ATOM    854  OD1 ASP   111      -6.087  13.014   5.948  1.00 84.97           O  
ATOM    855  OD2 ASP   111      -6.723  12.329   3.966  1.00 87.85           O  
ATOM    856  N   LEU   112      -8.154  12.094   8.351  1.00 95.53           N  
ATOM    857  CA  LEU   112      -9.401  12.779   8.675  1.00 95.89           C  
ATOM    858  C   LEU   112      -9.710  13.861   7.645  1.00 94.19           C  
ATOM    859  CB  LEU   112      -9.325  13.396  10.074  1.00 95.55           C  
ATOM    860  O   LEU   112      -8.906  14.772   7.435  1.00 91.96           O  
ATOM    861  CG  LEU   112      -8.977  12.442  11.218  1.00 95.00           C  
ATOM    862  CD1 LEU   112      -9.018  13.178  12.553  1.00 92.67           C  
ATOM    863  CD2 LEU   112      -9.929  11.251  11.229  1.00 91.98           C  
ATOM    864  N   THR   113     -10.830  13.734   6.927  1.00 94.76           N  
ATOM    865  CA  THR   113     -11.299  14.703   5.943  1.00 94.59           C  
ATOM    866  C   THR   113     -12.649  15.283   6.355  1.00 93.98           C  
ATOM    867  CB  THR   113     -11.414  14.068   4.545  1.00 93.07           C  
ATOM    868  O   THR   113     -13.458  14.599   6.985  1.00 92.69           O  
ATOM    869  CG2 THR   113     -10.057  13.581   4.048  1.00 86.55           C  
ATOM    870  OG1 THR   113     -12.316  12.956   4.605  1.00 88.96           O  
ATOM    871  N   SER   114     -12.872  16.443   6.057  1.00 94.88           N  
ATOM    872  CA  SER   114     -14.153  17.110   6.269  1.00 94.71           C  
ATOM    873  C   SER   114     -14.585  17.885   5.029  1.00 91.71           C  
ATOM    874  CB  SER   114     -14.073  18.055   7.469  1.00 92.10           C  
ATOM    875  O   SER   114     -13.763  18.535   4.379  1.00 87.59           O  
ATOM    876  OG  SER   114     -15.297  18.746   7.647  1.00 76.90           O  
ATOM    877  N   ASP   115     -15.857  17.815   4.736  1.00 91.40           N  
ATOM    878  CA  ASP   115     -16.431  18.539   3.606  1.00 90.52           C  
ATOM    879  C   ASP   115     -16.689  20.001   3.964  1.00 88.29           C  
ATOM    880  CB  ASP   115     -17.730  17.873   3.146  1.00 88.59           C  
ATOM    881  O   ASP   115     -16.675  20.871   3.091  1.00 84.94           O  
ATOM    882  CG  ASP   115     -17.512  16.486   2.567  1.00 84.02           C  
ATOM    883  OD1 ASP   115     -16.442  16.235   1.971  1.00 81.65           O  
ATOM    884  OD2 ASP   115     -18.419  15.638   2.706  1.00 84.22           O  
ATOM    885  N   SER   116     -16.801  20.298   5.204  1.00 89.82           N  
ATOM    886  CA  SER   116     -17.045  21.650   5.696  1.00 87.63           C  
ATOM    887  C   SER   116     -15.784  22.252   6.308  1.00 85.27           C  
ATOM    888  CB  SER   116     -18.173  21.650   6.728  1.00 85.51           C  
ATOM    889  O   SER   116     -15.110  21.606   7.112  1.00 80.60           O  
ATOM    890  OG  SER   116     -17.727  21.110   7.960  1.00 85.07           O  
ATOM    891  N   GLY   117     -15.234  23.356   5.895  1.00 78.77           N  
ATOM    892  CA  GLY   117     -14.170  24.145   6.494  1.00 79.14           C  
ATOM    893  C   GLY   117     -14.558  24.758   7.827  1.00 77.61           C  
ATOM    894  O   GLY   117     -13.793  25.530   8.408  1.00 75.43           O  
ATOM    895  N   GLY   118     -15.708  24.466   8.359  1.00 80.14           N  
ATOM    896  CA  GLY   118     -16.227  25.175   9.518  1.00 82.14           C  
ATOM    897  C   GLY   118     -17.383  24.456  10.188  1.00 80.69           C  
ATOM    898  O   GLY   118     -17.847  23.424   9.698  1.00 77.20           O  
ATOM    899  N   GLY   119     -17.887  24.957  11.485  1.00 92.41           N  
ATOM    900  CA  GLY   119     -18.978  24.382  12.255  1.00 92.72           C  
ATOM    901  C   GLY   119     -18.552  23.906  13.631  1.00 94.47           C  
ATOM    902  O   GLY   119     -17.618  24.453  14.221  1.00 92.69           O  
ATOM    903  N   ALA   120     -19.332  22.975  14.159  1.00 96.02           N  
ATOM    904  CA  ALA   120     -18.993  22.343  15.432  1.00 96.37           C  
ATOM    905  C   ALA   120     -17.726  21.502  15.306  1.00 96.92           C  
ATOM    906  CB  ALA   120     -20.154  21.480  15.923  1.00 94.95           C  
ATOM    907  O   ALA   120     -17.387  21.037  14.215  1.00 96.72           O  
ATOM    908  N   TYR   121     -16.956  21.322  16.300  1.00 97.19           N  
ATOM    909  CA  TYR   121     -15.757  20.497  16.391  1.00 97.55           C  
ATOM    910  C   TYR   121     -15.968  19.333  17.352  1.00 97.64           C  
ATOM    911  CB  TYR   121     -14.559  21.337  16.843  1.00 97.23           C  
ATOM    912  O   TYR   121     -16.691  19.461  18.342  1.00 97.38           O  
ATOM    913  CG  TYR   121     -14.204  22.451  15.889  1.00 96.14           C  
ATOM    914  CD1 TYR   121     -13.448  22.202  14.746  1.00 94.41           C  
ATOM    915  CD2 TYR   121     -14.624  23.755  16.129  1.00 94.32           C  
ATOM    916  CE1 TYR   121     -13.118  23.227  13.865  1.00 93.88           C  
ATOM    917  CE2 TYR   121     -14.299  24.788  15.255  1.00 93.92           C  
ATOM    918  OH  TYR   121     -13.223  25.532  13.259  1.00 91.91           O  
ATOM    919  CZ  TYR   121     -13.547  24.514  14.128  1.00 93.30           C  
ATOM    920  N   PHE   122     -15.389  18.206  17.105  1.00 97.46           N  
ATOM    921  CA  PHE   122     -15.381  17.086  18.038  1.00 97.62           C  
ATOM    922  C   PHE   122     -14.758  17.494  19.368  1.00 97.51           C  
ATOM    923  CB  PHE   122     -14.619  15.897  17.444  1.00 97.59           C  
ATOM    924  O   PHE   122     -13.757  18.213  19.396  1.00 97.10           O  
ATOM    925  CG  PHE   122     -15.376  15.167  16.367  1.00 97.30           C  
ATOM    926  CD1 PHE   122     -16.537  14.466  16.668  1.00 96.47           C  
ATOM    927  CD2 PHE   122     -14.926  15.182  15.054  1.00 96.47           C  
ATOM    928  CE1 PHE   122     -17.240  13.790  15.673  1.00 96.00           C  
ATOM    929  CE2 PHE   122     -15.622  14.509  14.054  1.00 95.67           C  
ATOM    930  CZ  PHE   122     -16.779  13.813  14.366  1.00 95.56           C  
ATOM    931  N   GLN   123     -15.315  17.033  20.506  1.00 97.44           N  
ATOM    932  CA  GLN   123     -14.825  17.195  21.871  1.00 97.48           C  
ATOM    933  C   GLN   123     -14.049  15.962  22.326  1.00 97.63           C  
ATOM    934  CB  GLN   123     -15.985  17.468  22.829  1.00 96.83           C  
ATOM    935  O   GLN   123     -14.139  14.901  21.704  1.00 97.37           O  
ATOM    936  CG  GLN   123     -16.748  18.750  22.521  1.00 93.89           C  
ATOM    937  CD  GLN   123     -15.861  19.980  22.541  1.00 91.48           C  
ATOM    938  NE2 GLN   123     -16.012  20.836  21.536  1.00 91.68           N  
ATOM    939  OE1 GLN   123     -15.047  20.161  23.452  1.00 91.56           O  
ATOM    940  N   PRO   124     -13.238  15.995  23.346  1.00 97.35           N  
ATOM    941  CA  PRO   124     -12.557  14.810  23.874  1.00 97.51           C  
ATOM    942  C   PRO   124     -13.520  13.672  24.200  1.00 97.59           C  
ATOM    943  CB  PRO   124     -11.877  15.331  25.143  1.00 96.77           C  
ATOM    944  O   PRO   124     -14.457  13.855  24.982  1.00 97.26           O  
ATOM    945  CG  PRO   124     -11.698  16.796  24.907  1.00 93.97           C  
ATOM    946  CD  PRO   124     -12.890  17.307  24.149  1.00 92.14           C  
ATOM    947  N   GLY   125     -13.293  12.548  23.591  1.00 97.07           N  
ATOM    948  CA  GLY   125     -14.074  11.343  23.823  1.00 97.26           C  
ATOM    949  C   GLY   125     -15.162  11.130  22.788  1.00 97.19           C  
ATOM    950  O   GLY   125     -15.812  10.082  22.770  1.00 96.83           O  
ATOM    951  N   ASP   126     -15.371  12.106  21.878  1.00 98.01           N  
ATOM    952  CA  ASP   126     -16.352  11.934  20.811  1.00 98.07           C  
ATOM    953  C   ASP   126     -15.937  10.815  19.859  1.00 98.15           C  
ATOM    954  CB  ASP   126     -16.538  13.241  20.037  1.00 97.76           C  
ATOM    955  O   ASP   126     -14.766  10.434  19.813  1.00 98.02           O  
ATOM    956  CG  ASP   126     -17.370  14.263  20.792  1.00 96.07           C  
ATOM    957  OD1 ASP   126     -17.972  13.914  21.829  1.00 95.19           O  
ATOM    958  OD2 ASP   126     -17.425  15.429  20.342  1.00 94.16           O  
ATOM    959  N   THR   127     -16.839  10.281  19.058  1.00 97.66           N  
ATOM    960  CA  THR   127     -16.609   9.172  18.138  1.00 97.75           C  
ATOM    961  C   THR   127     -16.982   9.566  16.712  1.00 97.58           C  
ATOM    962  CB  THR   127     -17.411   7.925  18.555  1.00 97.35           C  
ATOM    963  O   THR   127     -18.123   9.951  16.447  1.00 97.09           O  
ATOM    964  CG2 THR   127     -17.122   6.750  17.628  1.00 95.94           C  
ATOM    965  OG1 THR   127     -17.055   7.561  19.895  1.00 96.31           O  
ATOM    966  N   ILE   128     -16.068   9.477  15.758  1.00 97.68           N  
ATOM    967  CA  ILE   128     -16.300   9.596  14.322  1.00 97.74           C  
ATOM    968  C   ILE   128     -17.008   8.345  13.808  1.00 97.43           C  
ATOM    969  CB  ILE   128     -14.979   9.819  13.553  1.00 97.55           C  
ATOM    970  O   ILE   128     -16.425   7.258  13.789  1.00 96.74           O  
ATOM    971  CG1 ILE   128     -14.223  11.023  14.127  1.00 96.66           C  
ATOM    972  CG2 ILE   128     -15.250  10.004  12.057  1.00 96.65           C  
ATOM    973  CD1 ILE   128     -12.857  11.254  13.496  1.00 95.51           C  
ATOM    974  N   THR   129     -18.293   8.491  13.296  1.00 96.41           N  
ATOM    975  CA  THR   129     -19.115   7.374  12.842  1.00 96.14           C  
ATOM    976  C   THR   129     -19.016   7.210  11.328  1.00 95.00           C  
ATOM    977  CB  THR   129     -20.589   7.566  13.245  1.00 95.17           C  
ATOM    978  O   THR   129     -19.328   6.144  10.793  1.00 93.08           O  
ATOM    979  CG2 THR   129     -20.758   7.503  14.759  1.00 92.08           C  
ATOM    980  OG1 THR   129     -21.045   8.841  12.777  1.00 93.16           O  
ATOM    981  N   LYS   130     -18.534   8.177  10.621  1.00 94.92           N  
ATOM    982  CA  LYS   130     -18.269   8.093   9.187  1.00 95.12           C  
ATOM    983  C   LYS   130     -16.830   7.661   8.919  1.00 94.80           C  
ATOM    984  CB  LYS   130     -18.548   9.435   8.510  1.00 94.08           C  
ATOM    985  O   LYS   130     -15.891   8.418   9.175  1.00 93.74           O  
ATOM    986  CG  LYS   130     -20.000   9.881   8.594  1.00 91.16           C  
ATOM    987  CD  LYS   130     -20.213  11.225   7.910  1.00 88.65           C  
ATOM    988  CE  LYS   130     -21.648  11.711   8.064  1.00 87.68           C  
ATOM    989  NZ  LYS   130     -21.847  13.055   7.443  1.00 87.12           N  
ATOM    990  N   ALA   131     -16.677   6.479   8.386  1.00 95.28           N  
ATOM    991  CA  ALA   131     -15.343   5.954   8.105  1.00 95.39           C  
ATOM    992  C   ALA   131     -15.313   5.222   6.766  1.00 93.32           C  
ATOM    993  CB  ALA   131     -14.891   5.023   9.227  1.00 93.92           C  
ATOM    994  O   ALA   131     -16.281   4.556   6.393  1.00 89.47           O  
ATOM    995  N   THR   132     -14.266   5.335   6.025  1.00 91.49           N  
ATOM    996  CA  THR   132     -13.968   4.554   4.830  1.00 91.14           C  
ATOM    997  C   THR   132     -12.668   3.773   5.004  1.00 90.43           C  
ATOM    998  CB  THR   132     -13.866   5.454   3.584  1.00 88.03           C  
ATOM    999  O   THR   132     -11.646   4.339   5.398  1.00 88.22           O  
ATOM   1000  CG2 THR   132     -15.203   6.119   3.275  1.00 76.72           C  
ATOM   1001  OG1 THR   132     -12.882   6.470   3.816  1.00 75.88           O  
ATOM   1002  N   VAL   133     -12.620   2.510   4.778  1.00 89.06           N  
ATOM   1003  CA  VAL   133     -11.459   1.626   4.795  1.00 88.65           C  
ATOM   1004  C   VAL   133     -11.139   1.165   3.375  1.00 84.85           C  
ATOM   1005  CB  VAL   133     -11.690   0.405   5.713  1.00 85.34           C  
ATOM   1006  O   VAL   133     -12.046   0.882   2.589  1.00 79.39           O  
ATOM   1007  CG1 VAL   133     -10.401  -0.399   5.878  1.00 73.58           C  
ATOM   1008  CG2 VAL   133     -12.221   0.853   7.074  1.00 72.26           C  
ATOM   1009  N   PRO   134      -9.883   1.225   2.994  1.00 81.11           N  
ATOM   1010  CA  PRO   134      -9.563   0.571   1.723  1.00 80.57           C  
ATOM   1011  C   PRO   134      -9.982  -0.897   1.693  1.00 80.03           C  
ATOM   1012  CB  PRO   134      -8.042   0.708   1.629  1.00 78.20           C  
ATOM   1013  O   PRO   134     -10.027  -1.551   2.738  1.00 77.20           O  
ATOM   1014  CG  PRO   134      -7.575   0.767   3.047  1.00 75.05           C  
ATOM   1015  CD  PRO   134      -8.659   1.389   3.880  1.00 74.95           C  
ATOM   1016  N   ALA   135     -10.347  -1.409   0.453  1.00 73.45           N  
ATOM   1017  CA  ALA   135     -10.563  -2.845   0.295  1.00 73.79           C  
ATOM   1018  C   ALA   135      -9.369  -3.640   0.817  1.00 73.05           C  
ATOM   1019  CB  ALA   135     -10.826  -3.186  -1.170  1.00 70.21           C  
ATOM   1020  O   ALA   135      -8.222  -3.352   0.466  1.00 69.96           O  
ATOM   1021  N   GLU   136      -9.501  -4.507   1.790  1.00 73.98           N  
ATOM   1022  CA  GLU   136      -8.432  -5.367   2.289  1.00 73.79           C  
ATOM   1023  C   GLU   136      -7.792  -6.167   1.158  1.00 73.37           C  
ATOM   1024  CB  GLU   136      -8.963  -6.315   3.368  1.00 70.99           C  
ATOM   1025  O   GLU   136      -8.494  -6.758   0.335  1.00 70.38           O  
ATOM   1026  CG  GLU   136      -9.376  -5.613   4.653  1.00 68.35           C  
ATOM   1027  CD  GLU   136      -9.764  -6.576   5.764  1.00 67.27           C  
ATOM   1028  OE1 GLU   136      -9.834  -7.800   5.510  1.00 69.07           O  
ATOM   1029  OE2 GLU   136     -10.000  -6.103   6.899  1.00 66.88           O  
ATOM   1030  N   VAL   137      -6.464  -6.081   1.073  1.00 69.98           N  
ATOM   1031  CA  VAL   137      -5.710  -6.855   0.092  1.00 70.72           C  
ATOM   1032  C   VAL   137      -5.951  -8.346   0.313  1.00 71.72           C  
ATOM   1033  CB  VAL   137      -4.199  -6.543   0.163  1.00 68.10           C  
ATOM   1034  O   VAL   137      -5.882  -9.139  -0.629  1.00 71.49           O  
ATOM   1035  CG1 VAL   137      -3.431  -7.349  -0.884  1.00 63.06           C  
ATOM   1036  CG2 VAL   137      -3.954  -5.047  -0.026  1.00 63.61           C  
ATOM   1037  N   GLY   138      -6.267  -8.833   1.625  1.00 69.87           N  
ATOM   1038  CA  GLY   138      -6.438 -10.247   1.920  1.00 70.95           C  
ATOM   1039  C   GLY   138      -7.482 -10.916   1.048  1.00 72.18           C  
ATOM   1040  O   GLY   138      -7.150 -11.745   0.198  1.00 71.80           O  
ATOM   1041  N   PRO   139      -8.748 -10.456   1.232  1.00 68.37           N  
ATOM   1042  CA  PRO   139      -9.779 -11.057   0.384  1.00 68.48           C  
ATOM   1043  C   PRO   139      -9.428 -11.001  -1.101  1.00 68.99           C  
ATOM   1044  CB  PRO   139     -11.019 -10.210   0.683  1.00 66.25           C  
ATOM   1045  O   PRO   139      -9.792 -11.903  -1.860  1.00 68.30           O  
ATOM   1046  CG  PRO   139     -10.831  -9.740   2.089  1.00 66.51           C  
ATOM   1047  CD  PRO   139      -9.373  -9.448   2.303  1.00 66.70           C  
ATOM   1048  N   ALA   140      -8.800  -9.942  -1.552  1.00 71.50           N  
ATOM   1049  CA  ALA   140      -8.375  -9.862  -2.947  1.00 71.60           C  
ATOM   1050  C   ALA   140      -7.284 -10.886  -3.247  1.00 71.72           C  
ATOM   1051  CB  ALA   140      -7.883  -8.454  -3.273  1.00 69.41           C  
ATOM   1052  O   ALA   140      -7.297 -11.525  -4.302  1.00 70.51           O  
ATOM   1053  N   LEU   141      -6.327 -11.057  -2.306  1.00 73.06           N  
ATOM   1054  CA  LEU   141      -5.306 -12.090  -2.441  1.00 74.32           C  
ATOM   1055  C   LEU   141      -5.922 -13.481  -2.335  1.00 75.39           C  
ATOM   1056  CB  LEU   141      -4.222 -11.916  -1.374  1.00 71.84           C  
ATOM   1057  O   LEU   141      -5.627 -14.359  -3.149  1.00 76.13           O  
ATOM   1058  CG  LEU   141      -3.255 -10.748  -1.573  1.00 69.04           C  
ATOM   1059  CD1 LEU   141      -2.333 -10.611  -0.366  1.00 65.97           C  
ATOM   1060  CD2 LEU   141      -2.445 -10.937  -2.852  1.00 66.52           C  
ATOM   1061  N   ASP   142      -6.861 -13.739  -1.356  1.00 74.31           N  
ATOM   1062  CA  ASP   142      -7.577 -15.005  -1.225  1.00 77.88           C  
ATOM   1063  C   ASP   142      -8.357 -15.328  -2.497  1.00 76.19           C  
ATOM   1064  CB  ASP   142      -8.523 -14.965  -0.023  1.00 72.70           C  
ATOM   1065  O   ASP   142      -8.384 -16.478  -2.940  1.00 74.73           O  
ATOM   1066  CG  ASP   142      -7.797 -15.070   1.306  1.00 66.70           C  
ATOM   1067  OD1 ASP   142      -6.568 -15.300   1.314  1.00 65.71           O  
ATOM   1068  OD2 ASP   142      -8.460 -14.925   2.356  1.00 73.96           O  
ATOM   1069  N   ALA   143      -9.054 -14.297  -3.045  1.00 73.14           N  
ATOM   1070  CA  ALA   143      -9.765 -14.456  -4.311  1.00 74.32           C  
ATOM   1071  C   ALA   143      -8.795 -14.750  -5.452  1.00 71.44           C  
ATOM   1072  CB  ALA   143     -10.584 -13.206  -4.622  1.00 70.33           C  
ATOM   1073  O   ALA   143      -9.056 -15.617  -6.289  1.00 69.90           O  
ATOM   1074  N   ALA   144      -7.687 -14.068  -5.437  1.00 72.50           N  
ATOM   1075  CA  ALA   144      -6.644 -14.313  -6.430  1.00 73.34           C  
ATOM   1076  C   ALA   144      -6.041 -15.705  -6.260  1.00 72.97           C  
ATOM   1077  CB  ALA   144      -5.555 -13.249  -6.333  1.00 70.78           C  
ATOM   1078  O   ALA   144      -5.883 -16.443  -7.235  1.00 72.19           O  
ATOM   1079  N   GLU   145      -5.695 -16.109  -5.058  1.00 74.33           N  
ATOM   1080  CA  GLU   145      -5.197 -17.451  -4.772  1.00 77.12           C  
ATOM   1081  C   GLU   145      -6.198 -18.516  -5.212  1.00 77.24           C  
ATOM   1082  CB  GLU   145      -4.888 -17.604  -3.281  1.00 74.45           C  
ATOM   1083  O   GLU   145      -5.846 -19.440  -5.949  1.00 77.69           O  
ATOM   1084  CG  GLU   145      -4.245 -18.935  -2.919  1.00 71.87           C  
ATOM   1085  CD  GLU   145      -3.970 -19.083  -1.431  1.00 70.83           C  
ATOM   1086  OE1 GLU   145      -4.187 -18.110  -0.674  1.00 78.83           O  
ATOM   1087  OE2 GLU   145      -3.534 -20.181  -1.020  1.00 78.75           O  
ATOM   1088  N   LYS   146      -7.491 -18.453  -4.825  1.00 73.21           N  
ATOM   1089  CA  LYS   146      -8.538 -19.381  -5.245  1.00 75.96           C  
ATOM   1090  C   LYS   146      -8.671 -19.408  -6.765  1.00 71.88           C  
ATOM   1091  CB  LYS   146      -9.876 -19.004  -4.608  1.00 73.66           C  
ATOM   1092  O   LYS   146      -8.823 -20.476  -7.361  1.00 70.92           O  
ATOM   1093  CG  LYS   146      -9.977 -19.349  -3.130  1.00 74.36           C  
ATOM   1094  CD  LYS   146     -11.180 -18.678  -2.480  1.00 72.17           C  
ATOM   1095  CE  LYS   146     -11.225 -18.938  -0.980  1.00 83.53           C  
ATOM   1096  NZ  LYS   146     -12.134 -17.983  -0.279  1.00 82.74           N  
ATOM   1097  N   GLY   147      -8.620 -18.259  -7.406  1.00 74.93           N  
ATOM   1098  CA  GLY   147      -8.625 -18.165  -8.857  1.00 75.19           C  
ATOM   1099  C   GLY   147      -7.419 -18.820  -9.502  1.00 71.25           C  
ATOM   1100  O   GLY   147      -7.556 -19.560 -10.478  1.00 68.46           O  
ATOM   1101  N   LEU   148      -6.204 -18.585  -8.881  1.00 71.82           N  
ATOM   1102  CA  LEU   148      -4.968 -19.195  -9.358  1.00 73.72           C  
ATOM   1103  C   LEU   148      -4.956 -20.694  -9.075  1.00 73.08           C  
ATOM   1104  CB  LEU   148      -3.754 -18.531  -8.702  1.00 69.73           C  
ATOM   1105  O   LEU   148      -4.396 -21.472  -9.851  1.00 72.75           O  
ATOM   1106  CG  LEU   148      -3.403 -17.126  -9.192  1.00 67.14           C  
ATOM   1107  CD1 LEU   148      -2.317 -16.514  -8.313  1.00 65.17           C  
ATOM   1108  CD2 LEU   148      -2.959 -17.163 -10.651  1.00 66.13           C  
ATOM   1109  N   ALA   149      -5.574 -21.120  -8.020  1.00 69.61           N  
ATOM   1110  CA  ALA   149      -5.626 -22.534  -7.660  1.00 74.26           C  
ATOM   1111  C   ALA   149      -6.427 -23.332  -8.685  1.00 71.35           C  
ATOM   1112  CB  ALA   149      -6.227 -22.708  -6.267  1.00 69.17           C  
ATOM   1113  O   ALA   149      -6.208 -24.534  -8.854  1.00 70.48           O  
ATOM   1114  N   VAL   150      -7.403 -22.740  -9.386  1.00 74.01           N  
ATOM   1115  CA  VAL   150      -8.195 -23.380 -10.431  1.00 77.06           C  
ATOM   1116  C   VAL   150      -7.361 -23.516 -11.702  1.00 69.91           C  
ATOM   1117  CB  VAL   150      -9.491 -22.592 -10.725  1.00 71.11           C  
ATOM   1118  O   VAL   150      -7.639 -24.371 -12.547  1.00 66.63           O  
ATOM   1119  CG1 VAL   150     -10.292 -23.265 -11.837  1.00 61.06           C  
ATOM   1120  CG2 VAL   150     -10.334 -22.461  -9.458  1.00 58.76           C  
ATOM   1121  N   LEU   151      -6.383 -22.714 -11.855  1.00 75.71           N  
ATOM   1122  CA  LEU   151      -5.562 -22.731 -13.061  1.00 79.16           C  
ATOM   1123  C   LEU   151      -4.442 -23.759 -12.942  1.00 76.82           C  
ATOM   1124  CB  LEU   151      -4.971 -21.344 -13.327  1.00 72.81           C  
ATOM   1125  O   LEU   151      -3.700 -23.764 -11.958  1.00 72.28           O  
ATOM   1126  CG  LEU   151      -5.960 -20.255 -13.745  1.00 68.78           C  
ATOM   1127  CD1 LEU   151      -5.270 -18.895 -13.776  1.00 66.88           C  
ATOM   1128  CD2 LEU   151      -6.571 -20.580 -15.104  1.00 68.71           C  
ATOM   1129  N   PRO   152      -4.317 -24.802 -13.825  1.00 70.43           N  
ATOM   1130  CA  PRO   152      -3.118 -25.642 -13.822  1.00 72.97           C  
ATOM   1131  C   PRO   152      -1.826 -24.827 -13.792  1.00 68.79           C  
ATOM   1132  CB  PRO   152      -3.235 -26.431 -15.128  1.00 66.42           C  
ATOM   1133  O   PRO   152      -1.673 -23.878 -14.564  1.00 64.61           O  
ATOM   1134  CG  PRO   152      -4.667 -26.289 -15.532  1.00 63.17           C  
ATOM   1135  CD  PRO   152      -5.192 -24.993 -14.983  1.00 64.68           C  
ATOM   1136  N   LYS   153      -0.920 -25.111 -12.883  1.00 68.23           N  
ATOM   1137  CA  LYS   153       0.302 -24.357 -12.620  1.00 72.03           C  
ATOM   1138  C   LYS   153       1.071 -24.089 -13.911  1.00 66.89           C  
ATOM   1139  CB  LYS   153       1.191 -25.105 -11.626  1.00 63.99           C  
ATOM   1140  O   LYS   153       1.661 -23.020 -14.077  1.00 64.86           O  
ATOM   1141  CG  LYS   153       0.643 -25.135 -10.206  1.00 59.06           C  
ATOM   1142  CD  LYS   153       1.624 -25.788  -9.242  1.00 59.43           C  
ATOM   1143  CE  LYS   153       1.071 -25.831  -7.824  1.00 58.21           C  
ATOM   1144  NZ  LYS   153       2.033 -26.466  -6.873  1.00 51.73           N  
ATOM   1145  N   GLU   154       0.947 -25.139 -14.851  1.00 74.90           N  
ATOM   1146  CA  GLU   154       1.569 -25.028 -16.167  1.00 76.89           C  
ATOM   1147  C   GLU   154       1.035 -23.819 -16.929  1.00 73.10           C  
ATOM   1148  CB  GLU   154       1.341 -26.305 -16.979  1.00 69.62           C  
ATOM   1149  O   GLU   154       1.799 -23.096 -17.571  1.00 68.28           O  
ATOM   1150  CG  GLU   154       1.915 -27.557 -16.331  1.00 62.46           C  
ATOM   1151  CD  GLU   154       1.024 -28.130 -15.240  1.00 60.84           C  
ATOM   1152  OE1 GLU   154      -0.137 -27.682 -15.108  1.00 69.41           O  
ATOM   1153  OE2 GLU   154       1.492 -29.033 -14.511  1.00 68.49           O  
ATOM   1154  N   LYS   155      -0.213 -23.603 -16.784  1.00 71.66           N  
ATOM   1155  CA  LYS   155      -0.874 -22.495 -17.467  1.00 73.50           C  
ATOM   1156  C   LYS   155      -0.581 -21.168 -16.773  1.00 68.82           C  
ATOM   1157  CB  LYS   155      -2.384 -22.728 -17.533  1.00 67.60           C  
ATOM   1158  O   LYS   155      -0.557 -20.116 -17.417  1.00 65.74           O  
ATOM   1159  CG  LYS   155      -2.789 -23.922 -18.385  1.00 63.65           C  
ATOM   1160  CD  LYS   155      -4.261 -23.858 -18.775  1.00 62.74           C  
ATOM   1161  CE  LYS   155      -4.655 -25.026 -19.667  1.00 67.64           C  
ATOM   1162  NZ  LYS   155      -6.073 -24.920 -20.124  1.00 61.00           N  
ATOM   1163  N   ILE   156      -0.272 -21.188 -15.476  1.00 71.64           N  
ATOM   1164  CA  ILE   156       0.101 -19.950 -14.801  1.00 73.48           C  
ATOM   1165  C   ILE   156       1.457 -19.470 -15.314  1.00 70.44           C  
ATOM   1166  CB  ILE   156       0.143 -20.132 -13.267  1.00 68.85           C  
ATOM   1167  O   ILE   156       1.622 -18.294 -15.646  1.00 68.56           O  
ATOM   1168  CG1 ILE   156      -1.250 -20.483 -12.733  1.00 64.36           C  
ATOM   1169  CG2 ILE   156       0.690 -18.873 -12.588  1.00 64.18           C  
ATOM   1170  CD1 ILE   156      -1.275 -20.833 -11.251  1.00 64.85           C  
ATOM   1171  N   GLY   157       2.453 -20.422 -15.388  1.00 74.38           N  
ATOM   1172  CA  GLY   157       3.750 -20.058 -15.934  1.00 75.39           C  
ATOM   1173  C   GLY   157       3.667 -19.474 -17.332  1.00 74.46           C  
ATOM   1174  O   GLY   157       4.165 -18.375 -17.582  1.00 72.83           O  
ATOM   1175  N   THR   158       2.984 -20.228 -18.295  1.00 71.85           N  
ATOM   1176  CA  THR   158       2.752 -19.741 -19.651  1.00 73.46           C  
ATOM   1177  C   THR   158       2.034 -18.395 -19.627  1.00 70.37           C  
ATOM   1178  CB  THR   158       1.930 -20.750 -20.474  1.00 68.75           C  
ATOM   1179  O   THR   158       2.416 -17.469 -20.345  1.00 68.55           O  
ATOM   1180  CG2 THR   158       1.892 -20.357 -21.947  1.00 61.05           C  
ATOM   1181  OG1 THR   158       2.520 -22.050 -20.353  1.00 62.23           O  
ATOM   1182  N   LEU   159       0.980 -18.266 -18.810  1.00 73.76           N  
ATOM   1183  CA  LEU   159       0.239 -17.013 -18.713  1.00 74.17           C  
ATOM   1184  C   LEU   159       1.143 -15.883 -18.231  1.00 70.72           C  
ATOM   1185  CB  LEU   159      -0.954 -17.167 -17.767  1.00 70.02           C  
ATOM   1186  O   LEU   159       1.070 -14.763 -18.742  1.00 67.69           O  
ATOM   1187  CG  LEU   159      -2.115 -16.194 -17.976  1.00 65.29           C  
ATOM   1188  CD1 LEU   159      -3.361 -16.946 -18.432  1.00 60.63           C  
ATOM   1189  CD2 LEU   159      -2.395 -15.413 -16.696  1.00 61.13           C  
ATOM   1190  N   LEU   160       2.041 -16.149 -17.188  1.00 71.09           N  
ATOM   1191  CA  LEU   160       2.965 -15.130 -16.701  1.00 71.55           C  
ATOM   1192  C   LEU   160       4.024 -14.809 -17.750  1.00 70.83           C  
ATOM   1193  CB  LEU   160       3.637 -15.590 -15.404  1.00 69.08           C  
ATOM   1194  O   LEU   160       4.360 -13.642 -17.962  1.00 70.29           O  
ATOM   1195  CG  LEU   160       2.756 -15.612 -14.154  1.00 67.03           C  
ATOM   1196  CD1 LEU   160       3.510 -16.237 -12.985  1.00 64.92           C  
ATOM   1197  CD2 LEU   160       2.289 -14.203 -13.804  1.00 65.69           C  
ATOM   1198  N   ASP   161       4.509 -15.749 -18.524  1.00 70.51           N  
ATOM   1199  CA  ASP   161       5.476 -15.554 -19.600  1.00 72.20           C  
ATOM   1200  C   ASP   161       4.856 -14.782 -20.763  1.00 69.82           C  
ATOM   1201  CB  ASP   161       6.013 -16.900 -20.089  1.00 68.37           C  
ATOM   1202  O   ASP   161       5.445 -13.820 -21.261  1.00 68.14           O  
ATOM   1203  CG  ASP   161       7.278 -17.332 -19.367  1.00 63.74           C  
ATOM   1204  OD1 ASP   161       7.820 -16.544 -18.562  1.00 61.49           O  
ATOM   1205  OD2 ASP   161       7.737 -18.470 -19.607  1.00 66.69           O  
ATOM   1206  N   GLU   162       3.643 -15.202 -21.189  1.00 68.52           N  
ATOM   1207  CA  GLU   162       2.873 -14.481 -22.198  1.00 69.04           C  
ATOM   1208  C   GLU   162       2.554 -13.061 -21.738  1.00 66.05           C  
ATOM   1209  CB  GLU   162       1.579 -15.231 -22.525  1.00 65.50           C  
ATOM   1210  O   GLU   162       2.711 -12.106 -22.501  1.00 64.06           O  
ATOM   1211  CG  GLU   162       1.790 -16.487 -23.358  1.00 61.85           C  
ATOM   1212  CD  GLU   162       0.885 -16.559 -24.577  1.00 61.15           C  
ATOM   1213  OE1 GLU   162       0.022 -15.667 -24.745  1.00 67.97           O  
ATOM   1214  OE2 GLU   162       1.038 -17.514 -25.370  1.00 65.29           O  
ATOM   1215  N   ALA   163       2.125 -12.883 -20.446  1.00 67.36           N  
ATOM   1216  CA  ALA   163       1.885 -11.559 -19.879  1.00 67.34           C  
ATOM   1217  C   ALA   163       3.165 -10.729 -19.861  1.00 66.22           C  
ATOM   1218  CB  ALA   163       1.313 -11.680 -18.468  1.00 64.98           C  
ATOM   1219  O   ALA   163       3.168  -9.572 -20.288  1.00 64.42           O  
ATOM   1220  N   ALA   164       4.307 -11.303 -19.399  1.00 66.98           N  
ATOM   1221  CA  ALA   164       5.600 -10.623 -19.386  1.00 67.42           C  
ATOM   1222  C   ALA   164       6.032 -10.239 -20.798  1.00 66.95           C  
ATOM   1223  CB  ALA   164       6.658 -11.506 -18.730  1.00 64.74           C  
ATOM   1224  O   ALA   164       6.472  -9.111 -21.034  1.00 66.06           O  
ATOM   1225  N   THR   165       5.936 -11.136 -21.745  1.00 62.23           N  
ATOM   1226  CA  THR   165       6.221 -10.890 -23.154  1.00 62.38           C  
ATOM   1227  C   THR   165       5.269  -9.843 -23.724  1.00 60.72           C  
ATOM   1228  CB  THR   165       6.116 -12.186 -23.979  1.00 59.18           C  
ATOM   1229  O   THR   165       5.702  -8.899 -24.389  1.00 59.03           O  
ATOM   1230  CG2 THR   165       6.436 -11.930 -25.449  1.00 55.38           C  
ATOM   1231  OG1 THR   165       7.041 -13.151 -23.462  1.00 57.01           O  
ATOM   1232  N   ALA   166       3.914 -10.118 -23.483  1.00 59.70           N  
ATOM   1233  CA  ALA   166       2.894  -9.167 -23.918  1.00 59.71           C  
ATOM   1234  C   ALA   166       3.140  -7.786 -23.317  1.00 58.01           C  
ATOM   1235  CB  ALA   166       1.503  -9.668 -23.539  1.00 56.32           C  
ATOM   1236  O   ALA   166       3.052  -6.773 -24.016  1.00 56.13           O  
ATOM   1237  N   PHE   167       3.548  -7.786 -22.026  1.00 61.63           N  
ATOM   1238  CA  PHE   167       3.697  -6.522 -21.315  1.00 61.77           C  
ATOM   1239  C   PHE   167       5.110  -5.973 -21.476  1.00 60.87           C  
ATOM   1240  CB  PHE   167       3.368  -6.696 -19.829  1.00 57.99           C  
ATOM   1241  O   PHE   167       5.337  -4.772 -21.317  1.00 58.79           O  
ATOM   1242  CG  PHE   167       1.900  -6.873 -19.550  1.00 56.37           C  
ATOM   1243  CD1 PHE   167       0.991  -5.874 -19.874  1.00 55.31           C  
ATOM   1244  CD2 PHE   167       1.428  -8.041 -18.963  1.00 56.26           C  
ATOM   1245  CE1 PHE   167      -0.369  -6.035 -19.616  1.00 53.68           C  
ATOM   1246  CE2 PHE   167       0.071  -8.209 -18.702  1.00 51.09           C  
ATOM   1247  CZ  PHE   167      -0.825  -7.205 -19.029  1.00 56.79           C  
ATOM   1248  N   GLY   168       6.043  -6.897 -21.739  1.00 58.37           N  
ATOM   1249  CA  GLY   168       7.413  -6.505 -22.032  1.00 58.06           C  
ATOM   1250  C   GLY   168       7.537  -5.661 -23.285  1.00 57.57           C  
ATOM   1251  O   GLY   168       7.322  -6.152 -24.395  1.00 54.74           O  
ATOM   1252  N   GLY   169       7.071  -4.362 -23.376  1.00 51.89           N  
ATOM   1253  CA  GLY   169       7.138  -3.314 -24.383  1.00 52.11           C  
ATOM   1254  C   GLY   169       5.850  -2.521 -24.505  1.00 51.88           C  
ATOM   1255  O   GLY   169       5.810  -1.494 -25.186  1.00 49.62           O  
ATOM   1256  N   LEU   170       4.837  -2.996 -23.792  1.00 51.82           N  
ATOM   1257  CA  LEU   170       3.500  -2.459 -24.018  1.00 53.11           C  
ATOM   1258  C   LEU   170       3.149  -1.411 -22.967  1.00 51.99           C  
ATOM   1259  CB  LEU   170       2.460  -3.583 -24.001  1.00 45.59           C  
ATOM   1260  O   LEU   170       2.006  -0.955 -22.896  1.00 49.24           O  
ATOM   1261  CG  LEU   170       2.495  -4.557 -25.179  1.00 42.77           C  
ATOM   1262  CD1 LEU   170       1.517  -5.704 -24.949  1.00 40.41           C  
ATOM   1263  CD2 LEU   170       2.179  -3.832 -26.483  1.00 44.10           C  
ATOM   1264  N   GLY   171       4.098  -0.938 -22.152  1.00 60.57           N  
ATOM   1265  CA  GLY   171       3.692   0.052 -21.168  1.00 61.90           C  
ATOM   1266  C   GLY   171       2.605   0.982 -21.670  1.00 62.05           C  
ATOM   1267  O   GLY   171       1.497   1.000 -21.131  1.00 61.37           O  
ATOM   1268  N   PRO   172       2.928   1.731 -22.705  1.00 61.93           N  
ATOM   1269  CA  PRO   172       1.884   2.624 -23.214  1.00 62.45           C  
ATOM   1270  C   PRO   172       0.632   1.873 -23.661  1.00 63.31           C  
ATOM   1271  CB  PRO   172       2.559   3.315 -24.401  1.00 59.08           C  
ATOM   1272  O   PRO   172      -0.480   2.394 -23.542  1.00 63.68           O  
ATOM   1273  CG  PRO   172       4.024   3.206 -24.124  1.00 57.42           C  
ATOM   1274  CD  PRO   172       4.272   1.932 -23.367  1.00 57.73           C  
ATOM   1275  N   SER   173       0.754   0.690 -24.263  1.00 64.97           N  
ATOM   1276  CA  SER   173      -0.407  -0.085 -24.686  1.00 66.34           C  
ATOM   1277  C   SER   173      -1.192  -0.605 -23.485  1.00 64.54           C  
ATOM   1278  CB  SER   173       0.022  -1.256 -25.570  1.00 61.64           C  
ATOM   1279  O   SER   173      -2.424  -0.593 -23.490  1.00 63.37           O  
ATOM   1280  OG  SER   173       0.712  -0.793 -26.718  1.00 59.65           O  
ATOM   1281  N   LEU   174      -0.564  -0.973 -22.482  1.00 67.63           N  
ATOM   1282  CA  LEU   174      -1.229  -1.395 -21.254  1.00 68.56           C  
ATOM   1283  C   LEU   174      -1.997  -0.238 -20.625  1.00 67.81           C  
ATOM   1284  CB  LEU   174      -0.208  -1.948 -20.255  1.00 64.81           C  
ATOM   1285  O   LEU   174      -3.156  -0.395 -20.235  1.00 66.82           O  
ATOM   1286  CG  LEU   174      -0.721  -3.007 -19.277  1.00 62.54           C  
ATOM   1287  CD1 LEU   174      -0.164  -4.379 -19.641  1.00 57.88           C  
ATOM   1288  CD2 LEU   174      -0.351  -2.636 -17.845  1.00 58.24           C  
ATOM   1289  N   GLN   175      -1.335   0.873 -20.514  1.00 71.37           N  
ATOM   1290  CA  GLN   175      -2.075   2.037 -20.039  1.00 73.64           C  
ATOM   1291  C   GLN   175      -3.348   2.249 -20.854  1.00 75.00           C  
ATOM   1292  CB  GLN   175      -1.200   3.290 -20.096  1.00 69.46           C  
ATOM   1293  O   GLN   175      -4.442   2.341 -20.294  1.00 75.57           O  
ATOM   1294  CG  GLN   175      -1.859   4.527 -19.501  1.00 65.29           C  
ATOM   1295  CD  GLN   175      -1.993   4.453 -17.992  1.00 63.76           C  
ATOM   1296  NE2 GLN   175      -3.096   4.976 -17.468  1.00 56.85           N  
ATOM   1297  OE1 GLN   175      -1.112   3.929 -17.302  1.00 65.95           O  
ATOM   1298  N   ARG   176      -3.229   2.188 -22.176  1.00 73.07           N  
ATOM   1299  CA  ARG   176      -4.412   2.342 -23.016  1.00 74.10           C  
ATOM   1300  C   ARG   176      -5.416   1.223 -22.757  1.00 72.62           C  
ATOM   1301  CB  ARG   176      -4.022   2.364 -24.495  1.00 70.52           C  
ATOM   1302  O   ARG   176      -6.627   1.454 -22.771  1.00 71.88           O  
ATOM   1303  CG  ARG   176      -3.405   3.677 -24.950  1.00 68.42           C  
ATOM   1304  CD  ARG   176      -3.111   3.675 -26.444  1.00 68.05           C  
ATOM   1305  NE  ARG   176      -1.916   2.898 -26.757  1.00 63.17           N  
ATOM   1306  NH1 ARG   176      -2.125   3.113 -29.048  1.00 56.95           N  
ATOM   1307  NH2 ARG   176      -0.375   1.930 -28.158  1.00 53.48           N  
ATOM   1308  CZ  ARG   176      -1.475   2.649 -27.987  1.00 68.05           C  
ATOM   1309  N   LEU   177      -4.864   0.088 -22.584  1.00 75.72           N  
ATOM   1310  CA  LEU   177      -5.763  -1.021 -22.282  1.00 76.33           C  
ATOM   1311  C   LEU   177      -6.486  -0.791 -20.959  1.00 74.65           C  
ATOM   1312  CB  LEU   177      -4.987  -2.340 -22.231  1.00 72.47           C  
ATOM   1313  O   LEU   177      -7.707  -0.942 -20.880  1.00 72.78           O  
ATOM   1314  CG  LEU   177      -5.808  -3.598 -21.943  1.00 68.47           C  
ATOM   1315  CD1 LEU   177      -6.672  -3.955 -23.148  1.00 65.05           C  
ATOM   1316  CD2 LEU   177      -4.893  -4.761 -21.572  1.00 66.12           C  
ATOM   1317  N   VAL   178      -5.759  -0.446 -19.860  1.00 74.52           N  
ATOM   1318  CA  VAL   178      -6.367  -0.172 -18.562  1.00 76.04           C  
ATOM   1319  C   VAL   178      -7.366   0.975 -18.691  1.00 77.57           C  
ATOM   1320  CB  VAL   178      -5.301   0.166 -17.496  1.00 73.15           C  
ATOM   1321  O   VAL   178      -8.520   0.852 -18.274  1.00 78.37           O  
ATOM   1322  CG1 VAL   178      -5.961   0.660 -16.210  1.00 70.35           C  
ATOM   1323  CG2 VAL   178      -4.422  -1.052 -17.216  1.00 70.56           C  
ATOM   1324  N   ASP   179      -7.043   2.056 -19.291  1.00 76.94           N  
ATOM   1325  CA  ASP   179      -7.936   3.186 -19.526  1.00 79.67           C  
ATOM   1326  C   ASP   179      -9.176   2.753 -20.306  1.00 79.55           C  
ATOM   1327  CB  ASP   179      -7.205   4.301 -20.277  1.00 76.69           C  
ATOM   1328  O   ASP   179     -10.301   3.089 -19.930  1.00 79.93           O  
ATOM   1329  CG  ASP   179      -6.089   4.931 -19.463  1.00 73.50           C  
ATOM   1330  OD1 ASP   179      -6.109   4.827 -18.218  1.00 76.57           O  
ATOM   1331  OD2 ASP   179      -5.184   5.541 -20.072  1.00 79.76           O  
ATOM   1332  N   SER   180      -9.007   1.946 -21.385  1.00 77.65           N  
ATOM   1333  CA  SER   180     -10.127   1.449 -22.177  1.00 79.99           C  
ATOM   1334  C   SER   180     -11.012   0.515 -21.357  1.00 76.58           C  
ATOM   1335  CB  SER   180      -9.622   0.721 -23.423  1.00 74.64           C  
ATOM   1336  O   SER   180     -12.240   0.597 -21.425  1.00 74.69           O  
ATOM   1337  OG  SER   180      -8.848   1.590 -24.233  1.00 65.72           O  
ATOM   1338  N   THR   181     -10.416  -0.377 -20.651  1.00 76.29           N  
ATOM   1339  CA  THR   181     -11.176  -1.302 -19.818  1.00 77.68           C  
ATOM   1340  C   THR   181     -11.976  -0.546 -18.760  1.00 75.79           C  
ATOM   1341  CB  THR   181     -10.252  -2.325 -19.132  1.00 73.34           C  
ATOM   1342  O   THR   181     -13.140  -0.865 -18.509  1.00 73.85           O  
ATOM   1343  CG2 THR   181     -11.054  -3.318 -18.298  1.00 64.79           C  
ATOM   1344  OG1 THR   181      -9.517  -3.041 -20.132  1.00 67.05           O  
ATOM   1345  N   GLN   182     -11.498   0.502 -18.162  1.00 78.62           N  
ATOM   1346  CA  GLN   182     -12.214   1.351 -17.215  1.00 80.83           C  
ATOM   1347  C   GLN   182     -13.363   2.088 -17.898  1.00 81.08           C  
ATOM   1348  CB  GLN   182     -11.260   2.354 -16.565  1.00 76.42           C  
ATOM   1349  O   GLN   182     -14.469   2.160 -17.358  1.00 80.39           O  
ATOM   1350  CG  GLN   182     -11.885   3.146 -15.424  1.00 70.02           C  
ATOM   1351  CD  GLN   182     -10.896   4.076 -14.745  1.00 67.75           C  
ATOM   1352  NE2 GLN   182     -11.371   4.827 -13.757  1.00 63.17           N  
ATOM   1353  OE1 GLN   182      -9.715   4.117 -15.104  1.00 71.00           O  
ATOM   1354  N   ALA   183     -13.070   2.740 -19.032  1.00 78.98           N  
ATOM   1355  CA  ALA   183     -14.139   3.367 -19.805  1.00 81.17           C  
ATOM   1356  C   ALA   183     -15.274   2.382 -20.072  1.00 78.75           C  
ATOM   1357  CB  ALA   183     -13.593   3.914 -21.122  1.00 77.30           C  
ATOM   1358  O   ALA   183     -16.429   2.651 -19.736  1.00 77.83           O  
ATOM   1359  N   ILE   184     -14.897   1.162 -20.541  1.00 78.91           N  
ATOM   1360  CA  ILE   184     -15.902   0.149 -20.849  1.00 80.40           C  
ATOM   1361  C   ILE   184     -16.637  -0.253 -19.572  1.00 76.55           C  
ATOM   1362  CB  ILE   184     -15.268  -1.092 -21.516  1.00 75.85           C  
ATOM   1363  O   ILE   184     -17.868  -0.321 -19.553  1.00 73.91           O  
ATOM   1364  CG1 ILE   184     -14.781  -0.748 -22.928  1.00 71.44           C  
ATOM   1365  CG2 ILE   184     -16.262  -2.256 -21.547  1.00 70.04           C  
ATOM   1366  CD1 ILE   184     -13.828  -1.777 -23.522  1.00 69.64           C  
ATOM   1367  N   ALA   185     -15.909  -0.484 -18.471  1.00 74.77           N  
ATOM   1368  CA  ALA   185     -16.542  -0.885 -17.218  1.00 77.43           C  
ATOM   1369  C   ALA   185     -17.404   0.241 -16.654  1.00 75.42           C  
ATOM   1370  CB  ALA   185     -15.486  -1.304 -16.198  1.00 72.11           C  
ATOM   1371  O   ALA   185     -18.487  -0.006 -16.119  1.00 74.25           O  
ATOM   1372  N   GLY   186     -17.000   1.501 -16.696  1.00 76.22           N  
ATOM   1373  CA  GLY   186     -17.797   2.675 -16.374  1.00 79.06           C  
ATOM   1374  C   GLY   186     -19.058   2.788 -17.209  1.00 78.60           C  
ATOM   1375  O   GLY   186     -20.159   2.909 -16.668  1.00 79.26           O  
ATOM   1376  N   ASP   187     -18.894   2.710 -18.606  1.00 78.27           N  
ATOM   1377  CA  ASP   187     -20.012   2.766 -19.542  1.00 80.83           C  
ATOM   1378  C   ASP   187     -20.998   1.627 -19.289  1.00 76.24           C  
ATOM   1379  CB  ASP   187     -19.507   2.713 -20.985  1.00 75.24           C  
ATOM   1380  O   ASP   187     -22.212   1.841 -19.281  1.00 73.96           O  
ATOM   1381  CG  ASP   187     -18.843   4.005 -21.429  1.00 69.15           C  
ATOM   1382  OD1 ASP   187     -19.048   5.051 -20.776  1.00 69.20           O  
ATOM   1383  OD2 ASP   187     -18.111   3.978 -22.441  1.00 76.74           O  
ATOM   1384  N   PHE   188     -20.482   0.452 -19.075  1.00 78.16           N  
ATOM   1385  CA  PHE   188     -21.344  -0.685 -18.776  1.00 80.94           C  
ATOM   1386  C   PHE   188     -22.117  -0.453 -17.484  1.00 76.70           C  
ATOM   1387  CB  PHE   188     -20.521  -1.973 -18.671  1.00 72.97           C  
ATOM   1388  O   PHE   188     -23.324  -0.698 -17.423  1.00 73.52           O  
ATOM   1389  CG  PHE   188     -20.846  -2.989 -19.733  1.00 65.30           C  
ATOM   1390  CD1 PHE   188     -21.967  -3.802 -19.615  1.00 60.21           C  
ATOM   1391  CD2 PHE   188     -20.031  -3.131 -20.848  1.00 60.93           C  
ATOM   1392  CE1 PHE   188     -22.270  -4.744 -20.596  1.00 55.98           C  
ATOM   1393  CE2 PHE   188     -20.328  -4.069 -21.832  1.00 52.57           C  
ATOM   1394  CZ  PHE   188     -21.448  -4.876 -21.704  1.00 60.36           C  
ATOM   1395  N   ARG   189     -21.517   0.024 -16.404  1.00 76.79           N  
ATOM   1396  CA  ARG   189     -22.172   0.303 -15.130  1.00 78.83           C  
ATOM   1397  C   ARG   189     -23.187   1.433 -15.272  1.00 77.27           C  
ATOM   1398  CB  ARG   189     -21.137   0.660 -14.061  1.00 73.63           C  
ATOM   1399  O   ARG   189     -24.278   1.369 -14.702  1.00 76.23           O  
ATOM   1400  CG  ARG   189     -21.717   0.790 -12.661  1.00 68.00           C  
ATOM   1401  CD  ARG   189     -20.643   1.118 -11.634  1.00 66.44           C  
ATOM   1402  NE  ARG   189     -20.955   0.547 -10.327  1.00 60.53           N  
ATOM   1403  NH1 ARG   189     -18.771   0.551  -9.574  1.00 51.04           N  
ATOM   1404  NH2 ARG   189     -20.452  -0.229  -8.225  1.00 46.65           N  
ATOM   1405  CZ  ARG   189     -20.058   0.291  -9.378  1.00 63.03           C  
ATOM   1406  N   ALA   190     -22.777   2.570 -15.918  1.00 78.73           N  
ATOM   1407  CA  ALA   190     -23.687   3.690 -16.145  1.00 81.16           C  
ATOM   1408  C   ALA   190     -24.896   3.255 -16.969  1.00 78.65           C  
ATOM   1409  CB  ALA   190     -22.957   4.836 -16.840  1.00 76.38           C  
ATOM   1410  O   ALA   190     -25.966   3.861 -16.878  1.00 77.57           O  
ATOM   1411  N   ASN   191     -24.694   2.211 -17.790  1.00 74.39           N  
ATOM   1412  CA  ASN   191     -25.725   1.804 -18.738  1.00 77.02           C  
ATOM   1413  C   ASN   191     -26.251   0.405 -18.429  1.00 72.08           C  
ATOM   1414  CB  ASN   191     -25.191   1.865 -20.171  1.00 68.47           C  
ATOM   1415  O   ASN   191     -26.729  -0.295 -19.323  1.00 67.75           O  
ATOM   1416  CG  ASN   191     -24.857   3.278 -20.609  1.00 64.09           C  
ATOM   1417  ND2 ASN   191     -23.567   3.579 -20.705  1.00 64.86           N  
ATOM   1418  OD1 ASN   191     -25.750   4.091 -20.859  1.00 63.16           O  
ATOM   1419  N   ILE   192     -26.006  -0.047 -17.140  1.00 73.97           N  
ATOM   1420  CA  ILE   192     -26.405  -1.420 -16.845  1.00 75.81           C  
ATOM   1421  C   ILE   192     -27.907  -1.580 -17.067  1.00 74.58           C  
ATOM   1422  CB  ILE   192     -26.030  -1.820 -15.401  1.00 70.52           C  
ATOM   1423  O   ILE   192     -28.358  -2.599 -17.595  1.00 72.68           O  
ATOM   1424  CG1 ILE   192     -25.975  -3.346 -15.266  1.00 62.63           C  
ATOM   1425  CG2 ILE   192     -27.020  -1.217 -14.400  1.00 62.66           C  
ATOM   1426  CD1 ILE   192     -24.569  -3.901 -15.086  1.00 63.72           C  
ATOM   1427  N   ASP   193     -28.742  -0.516 -16.664  1.00 79.63           N  
ATOM   1428  CA  ASP   193     -30.192  -0.589 -16.821  1.00 80.93           C  
ATOM   1429  C   ASP   193     -30.582  -0.656 -18.296  1.00 79.35           C  
ATOM   1430  CB  ASP   193     -30.865   0.611 -16.152  1.00 77.11           C  
ATOM   1431  O   ASP   193     -31.277  -1.582 -18.718  1.00 76.93           O  
ATOM   1432  CG  ASP   193     -30.683   0.630 -14.645  1.00 73.87           C  
ATOM   1433  OD1 ASP   193     -30.485  -0.446 -14.041  1.00 74.66           O  
ATOM   1434  OD2 ASP   193     -30.740   1.731 -14.055  1.00 79.51           O  
ATOM   1435  N   PRO   194     -30.080   0.254 -19.210  1.00 76.08           N  
ATOM   1436  CA  PRO   194     -30.311   0.059 -20.643  1.00 76.89           C  
ATOM   1437  C   PRO   194     -29.757  -1.268 -21.155  1.00 74.68           C  
ATOM   1438  CB  PRO   194     -29.577   1.241 -21.282  1.00 72.20           C  
ATOM   1439  O   PRO   194     -30.305  -1.848 -22.096  1.00 71.65           O  
ATOM   1440  CG  PRO   194     -29.457   2.253 -20.189  1.00 68.62           C  
ATOM   1441  CD  PRO   194     -29.414   1.530 -18.873  1.00 68.40           C  
ATOM   1442  N   VAL   195     -28.591  -1.760 -20.620  1.00 71.30           N  
ATOM   1443  CA  VAL   195     -28.097  -3.063 -21.053  1.00 72.88           C  
ATOM   1444  C   VAL   195     -29.072  -4.156 -20.621  1.00 71.48           C  
ATOM   1445  CB  VAL   195     -26.688  -3.352 -20.489  1.00 68.73           C  
ATOM   1446  O   VAL   195     -29.408  -5.044 -21.408  1.00 70.66           O  
ATOM   1447  CG1 VAL   195     -26.262  -4.784 -20.808  1.00 62.26           C  
ATOM   1448  CG2 VAL   195     -25.676  -2.353 -21.047  1.00 62.51           C  
ATOM   1449  N   ASN   196     -29.499  -4.089 -19.374  1.00 76.14           N  
ATOM   1450  CA  ASN   196     -30.513  -5.033 -18.918  1.00 77.96           C  
ATOM   1451  C   ASN   196     -31.798  -4.914 -19.733  1.00 76.64           C  
ATOM   1452  CB  ASN   196     -30.808  -4.829 -17.431  1.00 74.05           C  
ATOM   1453  O   ASN   196     -32.323  -5.916 -20.222  1.00 75.07           O  
ATOM   1454  CG  ASN   196     -29.729  -5.408 -16.537  1.00 69.35           C  
ATOM   1455  ND2 ASN   196     -29.668  -4.935 -15.297  1.00 68.44           N  
ATOM   1456  OD1 ASN   196     -28.956  -6.274 -16.957  1.00 68.53           O  
ATOM   1457  N   ASP   197     -32.259  -3.694 -19.928  1.00 74.47           N  
ATOM   1458  CA  ASP   197     -33.440  -3.420 -20.740  1.00 76.08           C  
ATOM   1459  C   ASP   197     -33.274  -3.971 -22.155  1.00 72.69           C  
ATOM   1460  CB  ASP   197     -33.720  -1.917 -20.790  1.00 70.64           C  
ATOM   1461  O   ASP   197     -34.203  -4.560 -22.711  1.00 69.43           O  
ATOM   1462  CG  ASP   197     -34.425  -1.403 -19.547  1.00 65.59           C  
ATOM   1463  OD1 ASP   197     -34.765  -2.215 -18.660  1.00 64.51           O  
ATOM   1464  OD2 ASP   197     -34.645  -0.176 -19.456  1.00 70.24           O  
ATOM   1465  N   ILE   198     -32.077  -3.703 -22.795  1.00 69.67           N  
ATOM   1466  CA  ILE   198     -31.779  -4.257 -24.111  1.00 69.87           C  
ATOM   1467  C   ILE   198     -31.817  -5.783 -24.049  1.00 68.54           C  
ATOM   1468  CB  ILE   198     -30.405  -3.776 -24.628  1.00 66.33           C  
ATOM   1469  O   ILE   198     -32.321  -6.435 -24.966  1.00 67.27           O  
ATOM   1470  CG1 ILE   198     -30.472  -2.297 -25.026  1.00 61.20           C  
ATOM   1471  CG2 ILE   198     -29.938  -4.639 -25.805  1.00 61.91           C  
ATOM   1472  CD1 ILE   198     -29.109  -1.647 -25.224  1.00 60.87           C  
ATOM   1473  N   ILE   199     -31.161  -6.392 -22.985  1.00 70.29           N  
ATOM   1474  CA  ILE   199     -31.187  -7.845 -22.861  1.00 71.79           C  
ATOM   1475  C   ILE   199     -32.625  -8.321 -22.669  1.00 70.84           C  
ATOM   1476  CB  ILE   199     -30.301  -8.329 -21.691  1.00 67.77           C  
ATOM   1477  O   ILE   199     -33.082  -9.231 -23.364  1.00 70.72           O  
ATOM   1478  CG1 ILE   199     -28.820  -8.090 -22.008  1.00 63.52           C  
ATOM   1479  CG2 ILE   199     -30.566  -9.806 -21.388  1.00 63.14           C  
ATOM   1480  CD1 ILE   199     -27.897  -8.254 -20.809  1.00 63.13           C  
ATOM   1481  N   GLU   200     -33.302  -7.725 -21.750  1.00 75.04           N  
ATOM   1482  CA  GLU   200     -34.669  -8.131 -21.440  1.00 76.29           C  
ATOM   1483  C   GLU   200     -35.601  -7.880 -22.623  1.00 74.40           C  
ATOM   1484  CB  GLU   200     -35.182  -7.394 -20.201  1.00 72.81           C  
ATOM   1485  O   GLU   200     -36.433  -8.727 -22.955  1.00 73.16           O  
ATOM   1486  CG  GLU   200     -34.659  -7.959 -18.888  1.00 68.91           C  
ATOM   1487  CD  GLU   200     -35.203  -7.239 -17.665  1.00 68.08           C  
ATOM   1488  OE1 GLU   200     -36.018  -6.301 -17.826  1.00 73.12           O  
ATOM   1489  OE2 GLU   200     -34.812  -7.614 -16.538  1.00 71.25           O  
ATOM   1490  N   ASN   201     -35.295  -6.688 -23.305  1.00 65.43           N  
ATOM   1491  CA  ASN   201     -36.150  -6.245 -24.401  1.00 65.79           C  
ATOM   1492  C   ASN   201     -35.559  -6.616 -25.758  1.00 63.50           C  
ATOM   1493  CB  ASN   201     -36.387  -4.735 -24.320  1.00 60.38           C  
ATOM   1494  O   ASN   201     -36.078  -6.208 -26.799  1.00 60.77           O  
ATOM   1495  CG  ASN   201     -37.245  -4.342 -23.134  1.00 58.23           C  
ATOM   1496  ND2 ASN   201     -36.688  -3.531 -22.242  1.00 58.08           N  
ATOM   1497  OD1 ASN   201     -38.399  -4.763 -23.019  1.00 57.91           O  
ATOM   1498  N   SER   202     -34.311  -7.309 -25.727  1.00 63.21           N  
ATOM   1499  CA  SER   202     -33.782  -7.686 -27.034  1.00 66.07           C  
ATOM   1500  C   SER   202     -34.837  -8.401 -27.872  1.00 63.09           C  
ATOM   1501  CB  SER   202     -32.551  -8.579 -26.877  1.00 60.19           C  
ATOM   1502  O   SER   202     -34.813  -8.330 -29.102  1.00 62.10           O  
ATOM   1503  OG  SER   202     -32.869  -9.748 -26.141  1.00 56.76           O  
ATOM   1504  N   GLY   203     -35.691  -9.110 -27.205  1.00 63.38           N  
ATOM   1505  CA  GLY   203     -36.680  -9.813 -28.007  1.00 66.01           C  
ATOM   1506  C   GLY   203     -37.437  -8.902 -28.954  1.00 62.49           C  
ATOM   1507  O   GLY   203     -37.272  -8.989 -30.172  1.00 59.91           O  
ATOM   1508  N   PRO   204     -38.198  -7.866 -28.340  1.00 63.53           N  
ATOM   1509  CA  PRO   204     -38.937  -6.927 -29.187  1.00 63.00           C  
ATOM   1510  C   PRO   204     -38.020  -6.063 -30.051  1.00 62.21           C  
ATOM   1511  CB  PRO   204     -39.703  -6.069 -28.177  1.00 58.74           C  
ATOM   1512  O   PRO   204     -38.419  -5.624 -31.132  1.00 59.59           O  
ATOM   1513  CG  PRO   204     -39.754  -6.896 -26.933  1.00 57.11           C  
ATOM   1514  CD  PRO   204     -38.541  -7.781 -26.900  1.00 56.68           C  
ATOM   1515  N   ILE   205     -36.769  -5.805 -29.587  1.00 60.00           N  
ATOM   1516  CA  ILE   205     -35.824  -5.034 -30.386  1.00 59.69           C  
ATOM   1517  C   ILE   205     -35.370  -5.859 -31.588  1.00 59.26           C  
ATOM   1518  CB  ILE   205     -34.603  -4.592 -29.548  1.00 56.77           C  
ATOM   1519  O   ILE   205     -35.318  -5.353 -32.712  1.00 57.98           O  
ATOM   1520  CG1 ILE   205     -35.034  -3.614 -28.450  1.00 51.88           C  
ATOM   1521  CG2 ILE   205     -33.528  -3.970 -30.445  1.00 53.77           C  
ATOM   1522  CD1 ILE   205     -33.940  -3.293 -27.441  1.00 52.93           C  
ATOM   1523  N   ILE   206     -35.028  -7.185 -31.304  1.00 63.55           N  
ATOM   1524  CA  ILE   206     -34.801  -8.041 -32.463  1.00 64.77           C  
ATOM   1525  C   ILE   206     -36.048  -8.054 -33.346  1.00 63.63           C  
ATOM   1526  CB  ILE   206     -34.429  -9.480 -32.040  1.00 60.86           C  
ATOM   1527  O   ILE   206     -35.959  -7.854 -34.559  1.00 63.25           O  
ATOM   1528  CG1 ILE   206     -33.041  -9.502 -31.390  1.00 54.82           C  
ATOM   1529  CG2 ILE   206     -34.487 -10.428 -33.241  1.00 55.97           C  
ATOM   1530  CD1 ILE   206     -32.686 -10.831 -30.736  1.00 55.69           C  
ATOM   1531  N   ASP   207     -37.150  -8.110 -32.766  1.00 64.89           N  
ATOM   1532  CA  ASP   207     -38.406  -8.212 -33.503  1.00 66.48           C  
ATOM   1533  C   ASP   207     -38.730  -6.902 -34.219  1.00 63.80           C  
ATOM   1534  CB  ASP   207     -39.551  -8.594 -32.563  1.00 61.06           C  
ATOM   1535  O   ASP   207     -39.157  -6.911 -35.376  1.00 61.00           O  
ATOM   1536  CG  ASP   207     -39.567 -10.074 -32.220  1.00 58.62           C  
ATOM   1537  OD1 ASP   207     -38.932 -10.874 -32.940  1.00 60.31           O  
ATOM   1538  OD2 ASP   207     -40.223 -10.443 -31.222  1.00 68.37           O  
ATOM   1539  N   SER   208     -38.457  -5.699 -33.536  1.00 62.55           N  
ATOM   1540  CA  SER   208     -38.688  -4.368 -34.090  1.00 62.96           C  
ATOM   1541  C   SER   208     -37.663  -4.034 -35.169  1.00 60.89           C  
ATOM   1542  CB  SER   208     -38.641  -3.312 -32.985  1.00 58.66           C  
ATOM   1543  O   SER   208     -37.992  -3.385 -36.164  1.00 58.63           O  
ATOM   1544  OG  SER   208     -37.827  -2.217 -33.370  1.00 57.57           O  
ATOM   1545  N   GLN   209     -36.405  -4.605 -34.988  1.00 61.45           N  
ATOM   1546  CA  GLN   209     -35.397  -4.464 -36.034  1.00 62.06           C  
ATOM   1547  C   GLN   209     -35.772  -5.274 -37.272  1.00 61.10           C  
ATOM   1548  CB  GLN   209     -34.024  -4.899 -35.519  1.00 58.15           C  
ATOM   1549  O   GLN   209     -35.455  -4.882 -38.397  1.00 59.76           O  
ATOM   1550  CG  GLN   209     -33.357  -3.876 -34.609  1.00 56.66           C  
ATOM   1551  CD  GLN   209     -32.540  -2.853 -35.374  1.00 56.93           C  
ATOM   1552  NE2 GLN   209     -32.393  -1.663 -34.802  1.00 46.68           N  
ATOM   1553  OE1 GLN   209     -32.043  -3.130 -36.471  1.00 56.04           O  
ATOM   1554  N   VAL   210     -36.567  -6.349 -37.028  1.00 59.63           N  
ATOM   1555  CA  VAL   210     -37.161  -7.033 -38.172  1.00 60.25           C  
ATOM   1556  C   VAL   210     -38.017  -6.053 -38.972  1.00 59.46           C  
ATOM   1557  CB  VAL   210     -38.011  -8.245 -37.729  1.00 55.65           C  
ATOM   1558  O   VAL   210     -38.061  -6.120 -40.203  1.00 57.96           O  
ATOM   1559  CG1 VAL   210     -38.776  -8.830 -38.915  1.00 49.64           C  
ATOM   1560  CG2 VAL   210     -37.126  -9.309 -37.083  1.00 51.40           C  
ATOM   1561  N   ASN   211     -38.446  -4.889 -38.223  1.00 58.86           N  
ATOM   1562  CA  ASN   211     -39.436  -4.032 -38.868  1.00 59.41           C  
ATOM   1563  C   ASN   211     -38.826  -2.706 -39.312  1.00 58.27           C  
ATOM   1564  CB  ASN   211     -40.622  -3.784 -37.932  1.00 52.85           C  
ATOM   1565  O   ASN   211     -39.502  -1.884 -39.934  1.00 54.85           O  
ATOM   1566  CG  ASN   211     -41.517  -4.999 -37.790  1.00 50.91           C  
ATOM   1567  ND2 ASN   211     -42.071  -5.191 -36.598  1.00 51.21           N  
ATOM   1568  OD1 ASN   211     -41.710  -5.758 -38.743  1.00 52.57           O  
ATOM   1569  N   SER   212     -37.514  -2.504 -39.250  1.00 63.75           N  
ATOM   1570  CA  SER   212     -36.869  -1.238 -39.581  1.00 65.11           C  
ATOM   1571  C   SER   212     -36.159  -1.314 -40.929  1.00 63.63           C  
ATOM   1572  CB  SER   212     -35.871  -0.844 -38.491  1.00 57.45           C  
ATOM   1573  O   SER   212     -35.013  -1.760 -41.008  1.00 59.16           O  
ATOM   1574  OG  SER   212     -35.632  -1.929 -37.612  1.00 55.94           O  
ATOM   1575  N   GLY   213     -36.880  -1.279 -42.102  1.00 58.50           N  
ATOM   1576  CA  GLY   213     -36.679  -1.485 -43.527  1.00 59.38           C  
ATOM   1577  C   GLY   213     -35.415  -0.831 -44.053  1.00 58.34           C  
ATOM   1578  O   GLY   213     -34.598  -1.483 -44.706  1.00 55.96           O  
ATOM   1579  N   ASP   214     -35.173   0.433 -43.750  1.00 64.49           N  
ATOM   1580  CA  ASP   214     -34.073   1.172 -44.362  1.00 65.46           C  
ATOM   1581  C   ASP   214     -32.750   0.864 -43.665  1.00 63.35           C  
ATOM   1582  CB  ASP   214     -34.350   2.676 -44.324  1.00 59.11           C  
ATOM   1583  O   ASP   214     -31.698   0.830 -44.307  1.00 60.08           O  
ATOM   1584  CG  ASP   214     -35.454   3.100 -45.276  1.00 56.33           C  
ATOM   1585  OD1 ASP   214     -35.919   2.265 -46.082  1.00 55.40           O  
ATOM   1586  OD2 ASP   214     -35.860   4.281 -45.223  1.00 61.11           O  
ATOM   1587  N   ALA   215     -32.611   0.751 -42.384  1.00 61.55           N  
ATOM   1588  CA  ALA   215     -31.474   0.165 -41.679  1.00 61.99           C  
ATOM   1589  C   ALA   215     -31.277  -1.296 -42.076  1.00 60.74           C  
ATOM   1590  CB  ALA   215     -31.667   0.281 -40.169  1.00 58.09           C  
ATOM   1591  O   ALA   215     -30.148  -1.735 -42.307  1.00 59.11           O  
ATOM   1592  N   ILE   216     -32.434  -1.991 -42.350  1.00 58.66           N  
ATOM   1593  CA  ILE   216     -32.366  -3.340 -42.900  1.00 59.26           C  
ATOM   1594  C   ILE   216     -31.775  -3.295 -44.307  1.00 59.13           C  
ATOM   1595  CB  ILE   216     -33.758  -4.012 -42.924  1.00 54.53           C  
ATOM   1596  O   ILE   216     -30.916  -4.110 -44.653  1.00 57.94           O  
ATOM   1597  CG1 ILE   216     -34.236  -4.301 -41.496  1.00 47.79           C  
ATOM   1598  CG2 ILE   216     -33.724  -5.294 -43.761  1.00 48.57           C  
ATOM   1599  CD1 ILE   216     -35.691  -4.739 -41.408  1.00 46.95           C  
ATOM   1600  N   GLN   217     -32.256  -2.238 -45.094  1.00 64.92           N  
ATOM   1601  CA  GLN   217     -31.706  -2.185 -46.444  1.00 65.49           C  
ATOM   1602  C   GLN   217     -30.202  -1.929 -46.416  1.00 64.86           C  
ATOM   1603  CB  GLN   217     -32.408  -1.105 -47.268  1.00 61.15           C  
ATOM   1604  O   GLN   217     -29.442  -2.584 -47.132  1.00 63.20           O  
ATOM   1605  CG  GLN   217     -33.487  -1.643 -48.198  1.00 58.33           C  
ATOM   1606  CD  GLN   217     -34.130  -0.559 -49.042  1.00 57.88           C  
ATOM   1607  NE2 GLN   217     -35.182  -0.919 -49.769  1.00 51.24           N  
ATOM   1608  OE1 GLN   217     -33.685   0.593 -49.039  1.00 63.00           O  
ATOM   1609  N   ARG   218     -29.668  -0.929 -45.591  1.00 71.00           N  
ATOM   1610  CA  ARG   218     -28.230  -0.709 -45.483  1.00 70.81           C  
ATOM   1611  C   ARG   218     -27.539  -1.908 -44.843  1.00 68.87           C  
ATOM   1612  CB  ARG   218     -27.938   0.557 -44.674  1.00 66.62           C  
ATOM   1613  O   ARG   218     -26.457  -2.312 -45.275  1.00 66.00           O  
ATOM   1614  CG  ARG   218     -28.169   1.847 -45.444  1.00 64.23           C  
ATOM   1615  CD  ARG   218     -27.747   3.068 -44.639  1.00 63.15           C  
ATOM   1616  NE  ARG   218     -28.661   3.324 -43.529  1.00 54.63           N  
ATOM   1617  NH1 ARG   218     -27.691   5.330 -42.921  1.00 45.44           N  
ATOM   1618  NH2 ARG   218     -29.495   4.525 -41.758  1.00 41.66           N  
ATOM   1619  CZ  ARG   218     -28.614   4.392 -42.739  1.00 63.94           C  
ATOM   1620  N   TRP   219     -28.227  -2.452 -43.853  1.00 56.68           N  
ATOM   1621  CA  TRP   219     -27.779  -3.737 -43.328  1.00 63.57           C  
ATOM   1622  C   TRP   219     -27.822  -4.812 -44.409  1.00 56.65           C  
ATOM   1623  CB  TRP   219     -28.640  -4.161 -42.134  1.00 55.06           C  
ATOM   1624  O   TRP   219     -26.846  -5.539 -44.609  1.00 55.84           O  
ATOM   1625  CG  TRP   219     -28.198  -5.439 -41.488  1.00 53.10           C  
ATOM   1626  CD1 TRP   219     -27.129  -5.613 -40.653  1.00 47.94           C  
ATOM   1627  CD2 TRP   219     -28.812  -6.724 -41.627  1.00 49.39           C  
ATOM   1628  CE2 TRP   219     -28.062  -7.632 -40.848  1.00 47.17           C  
ATOM   1629  CE3 TRP   219     -29.925  -7.196 -42.336  1.00 55.24           C  
ATOM   1630  NE1 TRP   219     -27.042  -6.930 -40.265  1.00 55.01           N  
ATOM   1631  CH2 TRP   219     -29.484  -9.422 -41.461  1.00 51.34           C  
ATOM   1632  CZ2 TRP   219     -28.391  -8.987 -40.758  1.00 59.33           C  
ATOM   1633  CZ3 TRP   219     -30.250  -8.544 -42.245  1.00 44.78           C  
ATOM   1634  N   ALA   220     -28.978  -4.937 -45.182  1.00 56.55           N  
ATOM   1635  CA  ALA   220     -29.075  -5.891 -46.283  1.00 57.74           C  
ATOM   1636  C   ALA   220     -27.977  -5.652 -47.315  1.00 57.23           C  
ATOM   1637  CB  ALA   220     -30.450  -5.804 -46.942  1.00 55.00           C  
ATOM   1638  O   ALA   220     -27.355  -6.600 -47.800  1.00 57.80           O  
ATOM   1639  N   ALA   221     -27.741  -4.312 -47.715  1.00 68.62           N  
ATOM   1640  CA  ALA   221     -26.646  -4.037 -48.642  1.00 69.90           C  
ATOM   1641  C   ALA   221     -25.309  -4.488 -48.062  1.00 67.59           C  
ATOM   1642  CB  ALA   221     -26.599  -2.550 -48.985  1.00 64.68           C  
ATOM   1643  O   ALA   221     -24.519  -5.146 -48.744  1.00 65.46           O  
ATOM   1644  N   ASN   222     -25.027  -4.033 -46.780  1.00 68.63           N  
ATOM   1645  CA  ASN   222     -23.847  -4.544 -46.091  1.00 70.33           C  
ATOM   1646  C   ASN   222     -23.894  -6.063 -45.949  1.00 67.34           C  
ATOM   1647  CB  ASN   222     -23.701  -3.887 -44.717  1.00 64.36           C  
ATOM   1648  O   ASN   222     -22.872  -6.736 -46.097  1.00 64.78           O  
ATOM   1649  CG  ASN   222     -23.299  -2.428 -44.807  1.00 60.16           C  
ATOM   1650  ND2 ASN   222     -23.461  -1.699 -43.709  1.00 60.25           N  
ATOM   1651  OD1 ASN   222     -22.847  -1.959 -45.855  1.00 59.52           O  
ATOM   1652  N   LEU   223     -25.120  -6.674 -45.754  1.00 58.10           N  
ATOM   1653  CA  LEU   223     -25.322  -8.119 -45.782  1.00 62.97           C  
ATOM   1654  C   LEU   223     -25.021  -8.684 -47.166  1.00 58.69           C  
ATOM   1655  CB  LEU   223     -26.757  -8.467 -45.377  1.00 57.17           C  
ATOM   1656  O   LEU   223     -24.393  -9.738 -47.287  1.00 59.05           O  
ATOM   1657  CG  LEU   223     -26.939  -9.091 -43.993  1.00 55.95           C  
ATOM   1658  CD1 LEU   223     -28.294  -8.704 -43.410  1.00 51.21           C  
ATOM   1659  CD2 LEU   223     -26.797 -10.608 -44.067  1.00 52.25           C  
ATOM   1660  N   ASN   224     -25.570  -7.968 -48.273  1.00 62.68           N  
ATOM   1661  CA  ASN   224     -25.216  -8.505 -49.583  1.00 65.00           C  
ATOM   1662  C   ASN   224     -23.704  -8.608 -49.757  1.00 62.57           C  
ATOM   1663  CB  ASN   224     -25.822  -7.647 -50.696  1.00 60.02           C  
ATOM   1664  O   ASN   224     -23.201  -9.610 -50.270  1.00 61.39           O  
ATOM   1665  CG  ASN   224     -26.611  -8.465 -51.699  1.00 57.76           C  
ATOM   1666  ND2 ASN   224     -26.992  -7.838 -52.806  1.00 56.38           N  
ATOM   1667  OD1 ASN   224     -26.876  -9.650 -51.481  1.00 56.53           O  
ATOM   1668  N   THR   225     -22.949  -7.440 -49.376  1.00 70.61           N  
ATOM   1669  CA  THR   225     -21.492  -7.482 -49.394  1.00 71.67           C  
ATOM   1670  C   THR   225     -20.969  -8.561 -48.451  1.00 68.89           C  
ATOM   1671  CB  THR   225     -20.889  -6.120 -49.004  1.00 66.24           C  
ATOM   1672  O   THR   225     -20.108  -9.359 -48.828  1.00 65.60           O  
ATOM   1673  CG2 THR   225     -19.373  -6.120 -49.174  1.00 58.56           C  
ATOM   1674  OG1 THR   225     -21.452  -5.098 -49.836  1.00 62.21           O  
ATOM   1675  N   LEU   226     -21.492  -8.617 -47.233  1.00 64.02           N  
ATOM   1676  CA  LEU   226     -21.201  -9.701 -46.300  1.00 67.04           C  
ATOM   1677  C   LEU   226     -21.684 -11.038 -46.853  1.00 64.06           C  
ATOM   1678  CB  LEU   226     -21.856  -9.431 -44.943  1.00 61.76           C  
ATOM   1679  O   LEU   226     -20.963 -12.037 -46.791  1.00 63.08           O  
ATOM   1680  CG  LEU   226     -20.937  -9.496 -43.722  1.00 59.36           C  
ATOM   1681  CD1 LEU   226     -21.014  -8.194 -42.931  1.00 54.35           C  
ATOM   1682  CD2 LEU   226     -21.301 -10.685 -42.841  1.00 55.36           C  
ATOM   1683  N   ALA   227     -22.937 -11.076 -47.449  1.00 56.68           N  
ATOM   1684  CA  ALA   227     -23.464 -12.305 -48.038  1.00 59.29           C  
ATOM   1685  C   ALA   227     -22.583 -12.784 -49.188  1.00 57.32           C  
ATOM   1686  CB  ALA   227     -24.896 -12.091 -48.522  1.00 54.81           C  
ATOM   1687  O   ALA   227     -22.255 -13.970 -49.275  1.00 57.25           O  
ATOM   1688  N   ALA   228     -22.157 -11.836 -50.175  1.00 66.70           N  
ATOM   1689  CA  ALA   228     -21.254 -12.220 -51.257  1.00 68.70           C  
ATOM   1690  C   ALA   228     -19.924 -12.727 -50.707  1.00 66.42           C  
ATOM   1691  CB  ALA   228     -21.022 -11.041 -52.199  1.00 63.48           C  
ATOM   1692  O   ALA   228     -19.412 -13.756 -51.154  1.00 64.89           O  
ATOM   1693  N   GLN   229     -19.347 -11.997 -49.664  1.00 68.68           N  
ATOM   1694  CA  GLN   229     -18.163 -12.461 -48.949  1.00 70.38           C  
ATOM   1695  C   GLN   229     -18.471 -13.707 -48.124  1.00 67.71           C  
ATOM   1696  CB  GLN   229     -17.612 -11.356 -48.046  1.00 64.72           C  
ATOM   1697  O   GLN   229     -17.662 -14.635 -48.066  1.00 65.11           O  
ATOM   1698  CG  GLN   229     -16.823 -10.288 -48.792  1.00 61.08           C  
ATOM   1699  CD  GLN   229     -16.332  -9.178 -47.882  1.00 60.36           C  
ATOM   1700  NE2 GLN   229     -15.482  -8.307 -48.415  1.00 56.60           N  
ATOM   1701  OE1 GLN   229     -16.714  -9.104 -46.710  1.00 68.41           O  
ATOM   1702  N   SER   230     -19.715 -13.684 -47.589  1.00 58.83           N  
ATOM   1703  CA  SER   230     -20.223 -14.845 -46.864  1.00 63.67           C  
ATOM   1704  C   SER   230     -20.458 -16.023 -47.804  1.00 59.47           C  
ATOM   1705  CB  SER   230     -21.521 -14.496 -46.135  1.00 57.27           C  
ATOM   1706  O   SER   230     -20.099 -17.158 -47.486  1.00 58.71           O  
ATOM   1707  OG  SER   230     -21.324 -13.406 -45.250  1.00 51.94           O  
ATOM   1708  N   ALA   231     -21.054 -15.855 -49.046  1.00 63.07           N  
ATOM   1709  CA  ALA   231     -21.240 -16.920 -50.028  1.00 65.65           C  
ATOM   1710  C   ALA   231     -19.906 -17.557 -50.406  1.00 63.51           C  
ATOM   1711  CB  ALA   231     -21.939 -16.379 -51.273  1.00 60.55           C  
ATOM   1712  O   ALA   231     -19.841 -18.757 -50.683  1.00 62.91           O  
ATOM   1713  N   GLN   232     -18.801 -16.710 -50.494  1.00 70.52           N  
ATOM   1714  CA  GLN   232     -17.474 -17.264 -50.740  1.00 73.07           C  
ATOM   1715  C   GLN   232     -16.997 -18.098 -49.554  1.00 70.26           C  
ATOM   1716  CB  GLN   232     -16.470 -16.148 -51.033  1.00 66.65           C  
ATOM   1717  O   GLN   232     -16.161 -18.991 -49.711  1.00 67.73           O  
ATOM   1718  CG  GLN   232     -16.634 -15.520 -52.410  1.00 62.53           C  
ATOM   1719  CD  GLN   232     -15.686 -14.359 -52.643  1.00 62.47           C  
ATOM   1720  NE2 GLN   232     -15.820 -13.704 -53.791  1.00 57.08           N  
ATOM   1721  OE1 GLN   232     -14.839 -14.053 -51.797  1.00 69.38           O  
ATOM   1722  N   ASN   233     -17.600 -17.843 -48.433  1.00 65.87           N  
ATOM   1723  CA  ASN   233     -17.204 -18.514 -47.199  1.00 70.17           C  
ATOM   1724  C   ASN   233     -18.375 -19.260 -46.566  1.00 67.17           C  
ATOM   1725  CB  ASN   233     -16.615 -17.509 -46.207  1.00 61.44           C  
ATOM   1726  O   ASN   233     -18.458 -19.368 -45.341  1.00 63.17           O  
ATOM   1727  CG  ASN   233     -15.275 -16.962 -46.655  1.00 57.90           C  
ATOM   1728  ND2 ASN   233     -15.228 -15.665 -46.939  1.00 58.52           N  
ATOM   1729  OD1 ASN   233     -14.289 -17.698 -46.747  1.00 56.19           O  
ATOM   1730  N   ASP   234     -19.368 -19.633 -47.391  1.00 63.47           N  
ATOM   1731  CA  ASP   234     -20.602 -20.266 -46.937  1.00 65.88           C  
ATOM   1732  C   ASP   234     -20.313 -21.363 -45.915  1.00 64.27           C  
ATOM   1733  CB  ASP   234     -21.377 -20.844 -48.123  1.00 60.31           C  
ATOM   1734  O   ASP   234     -20.953 -21.424 -44.864  1.00 62.82           O  
ATOM   1735  CG  ASP   234     -22.774 -21.308 -47.750  1.00 57.96           C  
ATOM   1736  OD1 ASP   234     -23.565 -20.498 -47.220  1.00 54.73           O  
ATOM   1737  OD2 ASP   234     -23.085 -22.496 -47.984  1.00 57.96           O  
ATOM   1738  N   GLU   235     -19.329 -22.254 -46.290  1.00 70.68           N  
ATOM   1739  CA  GLU   235     -19.000 -23.349 -45.383  1.00 73.29           C  
ATOM   1740  C   GLU   235     -18.533 -22.823 -44.029  1.00 71.66           C  
ATOM   1741  CB  GLU   235     -17.926 -24.251 -45.996  1.00 68.17           C  
ATOM   1742  O   GLU   235     -18.985 -23.295 -42.984  1.00 70.44           O  
ATOM   1743  CG  GLU   235     -17.705 -25.550 -45.234  1.00 63.16           C  
ATOM   1744  CD  GLU   235     -16.695 -26.471 -45.899  1.00 62.64           C  
ATOM   1745  OE1 GLU   235     -16.149 -26.106 -46.964  1.00 68.94           O  
ATOM   1746  OE2 GLU   235     -16.449 -27.569 -45.350  1.00 65.48           O  
ATOM   1747  N   ALA   236     -17.625 -21.809 -44.013  1.00 70.57           N  
ATOM   1748  CA  ALA   236     -17.138 -21.219 -42.770  1.00 72.98           C  
ATOM   1749  C   ALA   236     -18.258 -20.489 -42.033  1.00 68.74           C  
ATOM   1750  CB  ALA   236     -15.980 -20.264 -43.052  1.00 67.13           C  
ATOM   1751  O   ALA   236     -18.376 -20.593 -40.810  1.00 66.19           O  
ATOM   1752  N   LEU   237     -19.119 -19.823 -42.678  1.00 65.29           N  
ATOM   1753  CA  LEU   237     -20.254 -19.125 -42.083  1.00 68.45           C  
ATOM   1754  C   LEU   237     -21.266 -20.116 -41.519  1.00 65.30           C  
ATOM   1755  CB  LEU   237     -20.930 -18.221 -43.117  1.00 63.26           C  
ATOM   1756  O   LEU   237     -21.746 -19.948 -40.395  1.00 63.84           O  
ATOM   1757  CG  LEU   237     -20.584 -16.733 -43.045  1.00 60.27           C  
ATOM   1758  CD1 LEU   237     -20.735 -16.087 -44.419  1.00 55.79           C  
ATOM   1759  CD2 LEU   237     -21.463 -16.028 -42.018  1.00 57.25           C  
ATOM   1760  N   ARG   238     -21.655 -21.210 -42.406  1.00 68.98           N  
ATOM   1761  CA  ARG   238     -22.527 -22.263 -41.897  1.00 71.94           C  
ATOM   1762  C   ARG   238     -21.945 -22.894 -40.636  1.00 70.32           C  
ATOM   1763  CB  ARG   238     -22.754 -23.336 -42.963  1.00 67.38           C  
ATOM   1764  O   ARG   238     -22.648 -23.056 -39.636  1.00 69.88           O  
ATOM   1765  CG  ARG   238     -24.008 -23.122 -43.796  1.00 63.81           C  
ATOM   1766  CD  ARG   238     -24.174 -24.205 -44.853  1.00 63.36           C  
ATOM   1767  NE  ARG   238     -25.173 -23.834 -45.852  1.00 57.52           N  
ATOM   1768  NH1 ARG   238     -25.181 -25.889 -46.908  1.00 48.04           N  
ATOM   1769  NH2 ARG   238     -26.537 -24.202 -47.662  1.00 44.34           N  
ATOM   1770  CZ  ARG   238     -25.628 -24.643 -46.805  1.00 62.69           C  
ATOM   1771  N   SER   239     -20.654 -23.202 -40.750  1.00 72.98           N  
ATOM   1772  CA  SER   239     -19.997 -23.755 -39.569  1.00 76.12           C  
ATOM   1773  C   SER   239     -20.033 -22.770 -38.405  1.00 71.20           C  
ATOM   1774  CB  SER   239     -18.549 -24.129 -39.887  1.00 69.97           C  
ATOM   1775  O   SER   239     -20.350 -23.148 -37.275  1.00 68.57           O  
ATOM   1776  OG  SER   239     -17.804 -24.309 -38.695  1.00 61.66           O  
ATOM   1777  N   GLY   240     -19.783 -21.441 -38.663  1.00 67.78           N  
ATOM   1778  CA  GLY   240     -19.846 -20.392 -37.658  1.00 71.09           C  
ATOM   1779  C   GLY   240     -21.233 -20.208 -37.073  1.00 66.06           C  
ATOM   1780  O   GLY   240     -21.394 -20.133 -35.853  1.00 64.43           O  
ATOM   1781  N   LEU   241     -22.259 -20.192 -37.978  1.00 66.33           N  
ATOM   1782  CA  LEU   241     -23.650 -20.057 -37.561  1.00 70.03           C  
ATOM   1783  C   LEU   241     -24.109 -21.291 -36.791  1.00 67.56           C  
ATOM   1784  CB  LEU   241     -24.555 -19.833 -38.775  1.00 64.11           C  
ATOM   1785  O   LEU   241     -24.835 -21.176 -35.801  1.00 67.12           O  
ATOM   1786  CG  LEU   241     -24.542 -18.428 -39.380  1.00 59.71           C  
ATOM   1787  CD1 LEU   241     -25.259 -18.424 -40.725  1.00 56.67           C  
ATOM   1788  CD2 LEU   241     -25.184 -17.428 -38.423  1.00 58.96           C  
ATOM   1789  N   GLN   242     -23.789 -22.534 -37.285  1.00 71.28           N  
ATOM   1790  CA  GLN   242     -24.095 -23.748 -36.536  1.00 74.48           C  
ATOM   1791  C   GLN   242     -23.462 -23.711 -35.147  1.00 71.56           C  
ATOM   1792  CB  GLN   242     -23.617 -24.985 -37.298  1.00 69.68           C  
ATOM   1793  O   GLN   242     -24.064 -24.167 -34.173  1.00 70.36           O  
ATOM   1794  CG  GLN   242     -24.577 -25.446 -38.386  1.00 65.44           C  
ATOM   1795  CD  GLN   242     -24.041 -26.619 -39.184  1.00 64.25           C  
ATOM   1796  NE2 GLN   242     -24.871 -27.166 -40.066  1.00 71.56           N  
ATOM   1797  OE1 GLN   242     -22.890 -27.031 -39.009  1.00 76.08           O  
ATOM   1798  N   GLN   243     -22.283 -23.113 -35.052  1.00 72.46           N  
ATOM   1799  CA  GLN   243     -21.596 -22.994 -33.771  1.00 76.12           C  
ATOM   1800  C   GLN   243     -22.125 -21.808 -32.971  1.00 70.62           C  
ATOM   1801  CB  GLN   243     -20.087 -22.855 -33.981  1.00 68.77           C  
ATOM   1802  O   GLN   243     -22.014 -21.781 -31.743  1.00 67.51           O  
ATOM   1803  CG  GLN   243     -19.418 -24.122 -34.496  1.00 62.74           C  
ATOM   1804  CD  GLN   243     -17.928 -23.949 -34.723  1.00 61.59           C  
ATOM   1805  NE2 GLN   243     -17.318 -24.905 -35.415  1.00 61.97           N  
ATOM   1806  OE1 GLN   243     -17.330 -22.963 -34.280  1.00 70.50           O  
ATOM   1807  N   ALA   244     -22.726 -20.799 -33.632  1.00 66.36           N  
ATOM   1808  CA  ALA   244     -23.175 -19.582 -32.960  1.00 72.23           C  
ATOM   1809  C   ALA   244     -24.233 -19.896 -31.906  1.00 68.02           C  
ATOM   1810  CB  ALA   244     -23.722 -18.583 -33.977  1.00 65.18           C  
ATOM   1811  O   ALA   244     -24.197 -19.353 -30.800  1.00 67.14           O  
ATOM   1812  N   ALA   245     -25.218 -20.783 -32.274  1.00 69.18           N  
ATOM   1813  CA  ALA   245     -26.298 -21.078 -31.336  1.00 73.38           C  
ATOM   1814  C   ALA   245     -25.760 -21.742 -30.072  1.00 72.96           C  
ATOM   1815  CB  ALA   245     -27.348 -21.968 -31.996  1.00 67.63           C  
ATOM   1816  O   ALA   245     -25.946 -21.229 -28.966  1.00 73.27           O  
ATOM   1817  N   PRO   246     -25.083 -22.931 -30.197  1.00 74.77           N  
ATOM   1818  CA  PRO   246     -24.495 -23.477 -28.971  1.00 77.19           C  
ATOM   1819  C   PRO   246     -23.593 -22.476 -28.253  1.00 72.79           C  
ATOM   1820  CB  PRO   246     -23.687 -24.677 -29.472  1.00 74.09           C  
ATOM   1821  O   PRO   246     -23.541 -22.460 -27.020  1.00 70.65           O  
ATOM   1822  CG  PRO   246     -24.108 -24.854 -30.895  1.00 73.73           C  
ATOM   1823  CD  PRO   246     -24.821 -23.610 -31.340  1.00 73.40           C  
ATOM   1824  N   THR   247     -22.837 -21.621 -29.037  1.00 73.30           N  
ATOM   1825  CA  THR   247     -22.003 -20.597 -28.419  1.00 77.16           C  
ATOM   1826  C   THR   247     -22.862 -19.569 -27.687  1.00 72.09           C  
ATOM   1827  CB  THR   247     -21.126 -19.884 -29.465  1.00 71.83           C  
ATOM   1828  O   THR   247     -22.529 -19.153 -26.575  1.00 70.23           O  
ATOM   1829  CG2 THR   247     -20.215 -18.852 -28.808  1.00 60.58           C  
ATOM   1830  OG1 THR   247     -20.319 -20.854 -30.144  1.00 60.04           O  
ATOM   1831  N   ALA   248     -23.939 -19.138 -28.294  1.00 72.43           N  
ATOM   1832  CA  ALA   248     -24.860 -18.197 -27.662  1.00 76.71           C  
ATOM   1833  C   ALA   248     -25.494 -18.805 -26.414  1.00 75.37           C  
ATOM   1834  CB  ALA   248     -25.943 -17.769 -28.650  1.00 71.82           C  
ATOM   1835  O   ALA   248     -25.589 -18.146 -25.375  1.00 75.59           O  
ATOM   1836  N   ASP   249     -25.931 -20.032 -26.502  1.00 77.04           N  
ATOM   1837  CA  ASP   249     -26.481 -20.739 -25.349  1.00 80.35           C  
ATOM   1838  C   ASP   249     -25.447 -20.854 -24.231  1.00 77.54           C  
ATOM   1839  CB  ASP   249     -26.973 -22.129 -25.756  1.00 77.02           C  
ATOM   1840  O   ASP   249     -25.752 -20.589 -23.067  1.00 76.79           O  
ATOM   1841  CG  ASP   249     -28.247 -22.089 -26.581  1.00 72.70           C  
ATOM   1842  OD1 ASP   249     -29.002 -21.097 -26.491  1.00 74.89           O  
ATOM   1843  OD2 ASP   249     -28.501 -23.061 -27.326  1.00 81.27           O  
ATOM   1844  N   GLN   250     -24.211 -21.269 -24.625  1.00 77.67           N  
ATOM   1845  CA  GLN   250     -23.125 -21.314 -23.653  1.00 79.65           C  
ATOM   1846  C   GLN   250     -22.856 -19.932 -23.063  1.00 72.05           C  
ATOM   1847  CB  GLN   250     -21.851 -21.867 -24.294  1.00 74.97           C  
ATOM   1848  O   GLN   250     -22.677 -19.792 -21.851  1.00 68.57           O  
ATOM   1849  CG  GLN   250     -21.893 -23.368 -24.549  1.00 70.00           C  
ATOM   1850  CD  GLN   250     -20.663 -23.874 -25.279  1.00 66.98           C  
ATOM   1851  NE2 GLN   250     -20.659 -25.159 -25.614  1.00 76.84           N  
ATOM   1852  OE1 GLN   250     -19.725 -23.115 -25.542  1.00 78.44           O  
ATOM   1853  N   LEU   251     -22.872 -18.899 -23.903  1.00 76.02           N  
ATOM   1854  CA  LEU   251     -22.688 -17.529 -23.434  1.00 78.82           C  
ATOM   1855  C   LEU   251     -23.847 -17.100 -22.541  1.00 74.51           C  
ATOM   1856  CB  LEU   251     -22.559 -16.569 -24.620  1.00 73.32           C  
ATOM   1857  O   LEU   251     -23.634 -16.499 -21.485  1.00 72.01           O  
ATOM   1858  CG  LEU   251     -21.192 -16.517 -25.304  1.00 66.27           C  
ATOM   1859  CD1 LEU   251     -21.290 -15.764 -26.627  1.00 63.09           C  
ATOM   1860  CD2 LEU   251     -20.161 -15.866 -24.388  1.00 64.27           C  
ATOM   1861  N   ASN   252     -25.055 -17.387 -22.911  1.00 75.69           N  
ATOM   1862  CA  ASN   252     -26.231 -17.117 -22.091  1.00 79.59           C  
ATOM   1863  C   ASN   252     -26.151 -17.831 -20.745  1.00 77.23           C  
ATOM   1864  CB  ASN   252     -27.507 -17.522 -22.832  1.00 72.96           C  
ATOM   1865  O   ASN   252     -26.476 -17.248 -19.708  1.00 75.82           O  
ATOM   1866  CG  ASN   252     -28.749 -16.873 -22.255  1.00 65.04           C  
ATOM   1867  ND2 ASN   252     -29.891 -17.531 -22.414  1.00 61.65           N  
ATOM   1868  OD1 ASN   252     -28.683 -15.787 -21.672  1.00 62.08           O  
ATOM   1869  N   ALA   253     -25.774 -19.099 -20.716  1.00 79.54           N  
ATOM   1870  CA  ALA   253     -25.548 -19.824 -19.469  1.00 81.15           C  
ATOM   1871  C   ALA   253     -24.505 -19.120 -18.606  1.00 77.01           C  
ATOM   1872  CB  ALA   253     -25.113 -21.259 -19.759  1.00 77.67           C  
ATOM   1873  O   ALA   253     -24.763 -18.808 -17.441  1.00 74.21           O  
ATOM   1874  N   VAL   254     -23.372 -18.758 -19.200  1.00 78.86           N  
ATOM   1875  CA  VAL   254     -22.302 -18.058 -18.497  1.00 79.26           C  
ATOM   1876  C   VAL   254     -22.818 -16.720 -17.970  1.00 74.73           C  
ATOM   1877  CB  VAL   254     -21.076 -17.834 -19.409  1.00 75.43           C  
ATOM   1878  O   VAL   254     -22.575 -16.366 -16.814  1.00 71.01           O  
ATOM   1879  CG1 VAL   254     -20.057 -16.920 -18.730  1.00 70.87           C  
ATOM   1880  CG2 VAL   254     -20.436 -19.170 -19.779  1.00 69.09           C  
ATOM   1881  N   PHE   255     -23.582 -16.005 -18.822  1.00 72.75           N  
ATOM   1882  CA  PHE   255     -24.120 -14.719 -18.395  1.00 75.93           C  
ATOM   1883  C   PHE   255     -25.177 -14.906 -17.313  1.00 73.07           C  
ATOM   1884  CB  PHE   255     -24.716 -13.962 -19.586  1.00 69.74           C  
ATOM   1885  O   PHE   255     -25.260 -14.110 -16.375  1.00 70.94           O  
ATOM   1886  CG  PHE   255     -23.688 -13.283 -20.450  1.00 65.04           C  
ATOM   1887  CD1 PHE   255     -22.790 -12.374 -19.903  1.00 62.49           C  
ATOM   1888  CD2 PHE   255     -23.619 -13.554 -21.810  1.00 64.20           C  
ATOM   1889  CE1 PHE   255     -21.838 -11.744 -20.700  1.00 62.91           C  
ATOM   1890  CE2 PHE   255     -22.669 -12.928 -22.614  1.00 58.05           C  
ATOM   1891  CZ  PHE   255     -21.780 -12.023 -22.057  1.00 66.62           C  
ATOM   1892  N   SER   256     -26.004 -15.926 -17.450  1.00 76.78           N  
ATOM   1893  CA  SER   256     -26.974 -16.235 -16.405  1.00 78.10           C  
ATOM   1894  C   SER   256     -26.282 -16.562 -15.087  1.00 76.36           C  
ATOM   1895  CB  SER   256     -27.863 -17.405 -16.828  1.00 73.98           C  
ATOM   1896  O   SER   256     -26.665 -16.048 -14.034  1.00 74.70           O  
ATOM   1897  OG  SER   256     -28.934 -16.955 -17.641  1.00 66.54           O  
ATOM   1898  N   ASP   257     -25.278 -17.422 -15.143  1.00 76.31           N  
ATOM   1899  CA  ASP   257     -24.545 -17.834 -13.950  1.00 78.58           C  
ATOM   1900  C   ASP   257     -23.844 -16.645 -13.298  1.00 73.51           C  
ATOM   1901  CB  ASP   257     -23.525 -18.921 -14.296  1.00 72.64           C  
ATOM   1902  O   ASP   257     -23.758 -16.565 -12.071  1.00 69.90           O  
ATOM   1903  CG  ASP   257     -24.167 -20.269 -14.578  1.00 66.04           C  
ATOM   1904  OD1 ASP   257     -25.382 -20.429 -14.331  1.00 64.91           O  
ATOM   1905  OD2 ASP   257     -23.451 -21.179 -15.048  1.00 76.73           O  
ATOM   1906  N   VAL   258     -23.433 -15.675 -14.158  1.00 75.37           N  
ATOM   1907  CA  VAL   258     -22.588 -14.598 -13.653  1.00 77.18           C  
ATOM   1908  C   VAL   258     -23.443 -13.368 -13.354  1.00 74.11           C  
ATOM   1909  CB  VAL   258     -21.469 -14.238 -14.655  1.00 70.50           C  
ATOM   1910  O   VAL   258     -22.992 -12.441 -12.677  1.00 69.87           O  
ATOM   1911  CG1 VAL   258     -20.097 -14.593 -14.084  1.00 60.23           C  
ATOM   1912  CG2 VAL   258     -21.696 -14.950 -15.988  1.00 60.22           C  
ATOM   1913  N   ARG   259     -24.748 -13.387 -13.751  1.00 73.42           N  
ATOM   1914  CA  ARG   259     -25.614 -12.218 -13.629  1.00 75.19           C  
ATOM   1915  C   ARG   259     -25.614 -11.683 -12.201  1.00 73.15           C  
ATOM   1916  CB  ARG   259     -27.041 -12.559 -14.062  1.00 69.92           C  
ATOM   1917  O   ARG   259     -25.528 -10.472 -11.987  1.00 71.41           O  
ATOM   1918  CG  ARG   259     -27.995 -11.376 -14.023  1.00 65.36           C  
ATOM   1919  CD  ARG   259     -29.391 -11.761 -14.493  1.00 64.25           C  
ATOM   1920  NE  ARG   259     -30.302 -10.621 -14.468  1.00 57.62           N  
ATOM   1921  NH1 ARG   259     -32.077 -11.754 -15.420  1.00 49.15           N  
ATOM   1922  NH2 ARG   259     -32.299  -9.547 -14.838  1.00 45.45           N  
ATOM   1923  CZ  ARG   259     -31.557 -10.643 -14.909  1.00 63.02           C  
ATOM   1924  N   GLU   260     -25.803 -12.640 -11.174  1.00 76.36           N  
ATOM   1925  CA  GLU   260     -25.858 -12.247  -9.769  1.00 77.96           C  
ATOM   1926  C   GLU   260     -24.504 -11.737  -9.285  1.00 76.41           C  
ATOM   1927  CB  GLU   260     -26.319 -13.420  -8.900  1.00 73.02           C  
ATOM   1928  O   GLU   260     -24.437 -10.806  -8.480  1.00 74.41           O  
ATOM   1929  CG  GLU   260     -27.758 -13.846  -9.155  1.00 67.43           C  
ATOM   1930  CD  GLU   260     -28.264 -14.877  -8.160  1.00 66.06           C  
ATOM   1931  OE1 GLU   260     -27.455 -15.391  -7.354  1.00 72.21           O  
ATOM   1932  OE2 GLU   260     -29.479 -15.175  -8.186  1.00 69.50           O  
ATOM   1933  N   SER   261     -23.460 -12.344  -9.792  1.00 74.57           N  
ATOM   1934  CA  SER   261     -22.112 -12.024  -9.332  1.00 76.81           C  
ATOM   1935  C   SER   261     -21.502 -10.892 -10.151  1.00 73.31           C  
ATOM   1936  CB  SER   261     -21.214 -13.259  -9.405  1.00 71.31           C  
ATOM   1937  O   SER   261     -20.558 -10.236  -9.706  1.00 70.52           O  
ATOM   1938  OG  SER   261     -21.145 -13.753 -10.732  1.00 63.81           O  
ATOM   1939  N   LEU   262     -22.052 -10.599 -11.365  1.00 72.71           N  
ATOM   1940  CA  LEU   262     -21.431  -9.688 -12.319  1.00 74.56           C  
ATOM   1941  C   LEU   262     -21.284  -8.292 -11.722  1.00 73.76           C  
ATOM   1942  CB  LEU   262     -22.252  -9.620 -13.609  1.00 69.79           C  
ATOM   1943  O   LEU   262     -20.203  -7.701 -11.772  1.00 72.83           O  
ATOM   1944  CG  LEU   262     -21.655  -8.796 -14.751  1.00 65.43           C  
ATOM   1945  CD1 LEU   262     -20.528  -9.568 -15.428  1.00 61.55           C  
ATOM   1946  CD2 LEU   262     -22.734  -8.419 -15.760  1.00 61.94           C  
ATOM   1947  N   PRO   263     -22.315  -7.690 -11.063  1.00 72.73           N  
ATOM   1948  CA  PRO   263     -22.106  -6.365 -10.475  1.00 73.82           C  
ATOM   1949  C   PRO   263     -20.972  -6.346  -9.452  1.00 73.89           C  
ATOM   1950  CB  PRO   263     -23.449  -6.060  -9.807  1.00 71.07           C  
ATOM   1951  O   PRO   263     -20.123  -5.453  -9.483  1.00 73.28           O  
ATOM   1952  CG  PRO   263     -24.449  -6.860 -10.577  1.00 69.71           C  
ATOM   1953  CD  PRO   263     -23.815  -8.163 -10.972  1.00 70.00           C  
ATOM   1954  N   GLN   264     -20.987  -7.349  -8.614  1.00 71.77           N  
ATOM   1955  CA  GLN   264     -19.931  -7.446  -7.611  1.00 73.97           C  
ATOM   1956  C   GLN   264     -18.572  -7.678  -8.264  1.00 71.05           C  
ATOM   1957  CB  GLN   264     -20.235  -8.568  -6.618  1.00 68.80           C  
ATOM   1958  O   GLN   264     -17.571  -7.087  -7.853  1.00 69.52           O  
ATOM   1959  CG  GLN   264     -19.234  -8.665  -5.474  1.00 63.20           C  
ATOM   1960  CD  GLN   264     -19.260  -7.450  -4.566  1.00 62.07           C  
ATOM   1961  NE2 GLN   264     -18.090  -6.876  -4.309  1.00 56.78           N  
ATOM   1962  OE1 GLN   264     -20.324  -7.031  -4.099  1.00 65.35           O  
ATOM   1963  N   THR   265     -18.550  -8.550  -9.287  1.00 73.66           N  
ATOM   1964  CA  THR   265     -17.325  -8.812 -10.033  1.00 74.51           C  
ATOM   1965  C   THR   265     -16.825  -7.542 -10.715  1.00 72.68           C  
ATOM   1966  CB  THR   265     -17.537  -9.914 -11.087  1.00 71.71           C  
ATOM   1967  O   THR   265     -15.633  -7.229 -10.660  1.00 71.28           O  
ATOM   1968  CG2 THR   265     -16.252 -10.191 -11.860  1.00 67.23           C  
ATOM   1969  OG1 THR   265     -17.957 -11.118 -10.433  1.00 68.05           O  
ATOM   1970  N   LEU   266     -17.724  -6.787 -11.332  1.00 73.96           N  
ATOM   1971  CA  LEU   266     -17.359  -5.528 -11.972  1.00 74.76           C  
ATOM   1972  C   LEU   266     -16.877  -4.513 -10.941  1.00 74.24           C  
ATOM   1973  CB  LEU   266     -18.547  -4.958 -12.751  1.00 72.18           C  
ATOM   1974  O   LEU   266     -15.845  -3.867 -11.134  1.00 73.91           O  
ATOM   1975  CG  LEU   266     -18.922  -5.683 -14.044  1.00 70.60           C  
ATOM   1976  CD1 LEU   266     -20.219  -5.116 -14.613  1.00 69.10           C  
ATOM   1977  CD2 LEU   266     -17.793  -5.578 -15.063  1.00 69.94           C  
ATOM   1978  N   ALA   267     -17.516  -4.407  -9.790  1.00 72.89           N  
ATOM   1979  CA  ALA   267     -17.082  -3.528  -8.707  1.00 74.27           C  
ATOM   1980  C   ALA   267     -15.685  -3.905  -8.223  1.00 71.61           C  
ATOM   1981  CB  ALA   267     -18.075  -3.580  -7.549  1.00 70.26           C  
ATOM   1982  O   ALA   267     -14.832  -3.035  -8.032  1.00 69.91           O  
ATOM   1983  N   ASN   268     -15.498  -5.209  -8.116  1.00 75.01           N  
ATOM   1984  CA  ASN   268     -14.185  -5.696  -7.704  1.00 76.09           C  
ATOM   1985  C   ASN   268     -13.131  -5.444  -8.779  1.00 72.48           C  
ATOM   1986  CB  ASN   268     -14.249  -7.185  -7.360  1.00 72.34           C  
ATOM   1987  O   ASN   268     -12.003  -5.058  -8.469  1.00 70.18           O  
ATOM   1988  CG  ASN   268     -15.026  -7.459  -6.088  1.00 67.93           C  
ATOM   1989  ND2 ASN   268     -15.433  -8.708  -5.898  1.00 67.68           N  
ATOM   1990  OD1 ASN   268     -15.259  -6.554  -5.282  1.00 67.63           O  
ATOM   1991  N   LEU   269     -13.498  -5.638 -10.007  1.00 75.89           N  
ATOM   1992  CA  LEU   269     -12.609  -5.387 -11.136  1.00 76.33           C  
ATOM   1993  C   LEU   269     -12.263  -3.905 -11.237  1.00 75.22           C  
ATOM   1994  CB  LEU   269     -13.252  -5.863 -12.441  1.00 72.66           C  
ATOM   1995  O   LEU   269     -11.115  -3.548 -11.507  1.00 73.34           O  
ATOM   1996  CG  LEU   269     -12.331  -5.950 -13.659  1.00 67.33           C  
ATOM   1997  CD1 LEU   269     -11.484  -7.217 -13.594  1.00 62.46           C  
ATOM   1998  CD2 LEU   269     -13.143  -5.909 -14.948  1.00 62.65           C  
ATOM   1999  N   GLU   270     -13.129  -3.024 -10.945  1.00 75.14           N  
ATOM   2000  CA  GLU   270     -12.860  -1.589 -10.915  1.00 76.29           C  
ATOM   2001  C   GLU   270     -11.780  -1.251  -9.892  1.00 74.79           C  
ATOM   2002  CB  GLU   270     -14.140  -0.808 -10.606  1.00 72.78           C  
ATOM   2003  O   GLU   270     -10.817  -0.549 -10.207  1.00 73.28           O  
ATOM   2004  CG  GLU   270     -13.983   0.701 -10.721  1.00 68.58           C  
ATOM   2005  CD  GLU   270     -15.288   1.457 -10.528  1.00 66.86           C  
ATOM   2006  OE1 GLU   270     -16.306   0.827 -10.162  1.00 73.00           O  
ATOM   2007  OE2 GLU   270     -15.292   2.689 -10.745  1.00 72.03           O  
ATOM   2008  N   ILE   271     -11.945  -1.793  -8.714  1.00 73.98           N  
ATOM   2009  CA  ILE   271     -10.942  -1.587  -7.675  1.00 74.64           C  
ATOM   2010  C   ILE   271      -9.576  -2.048  -8.179  1.00 71.99           C  
ATOM   2011  CB  ILE   271     -11.314  -2.334  -6.375  1.00 71.10           C  
ATOM   2012  O   ILE   271      -8.576  -1.348  -8.007  1.00 69.67           O  
ATOM   2013  CG1 ILE   271     -12.586  -1.738  -5.762  1.00 67.28           C  
ATOM   2014  CG2 ILE   271     -10.154  -2.292  -5.377  1.00 66.96           C  
ATOM   2015  CD1 ILE   271     -13.205  -2.593  -4.664  1.00 66.25           C  
ATOM   2016  N   VAL   272      -9.555  -3.214  -8.855  1.00 75.49           N  
ATOM   2017  CA  VAL   272      -8.306  -3.762  -9.374  1.00 75.65           C  
ATOM   2018  C   VAL   272      -7.769  -2.862 -10.485  1.00 74.87           C  
ATOM   2019  CB  VAL   272      -8.493  -5.203  -9.899  1.00 73.34           C  
ATOM   2020  O   VAL   272      -6.579  -2.538 -10.509  1.00 73.56           O  
ATOM   2021  CG1 VAL   272      -7.211  -5.708 -10.558  1.00 70.17           C  
ATOM   2022  CG2 VAL   272      -8.917  -6.133  -8.763  1.00 71.03           C  
ATOM   2023  N   ILE   273      -8.653  -2.419 -11.389  1.00 73.91           N  
ATOM   2024  CA  ILE   273      -8.275  -1.541 -12.490  1.00 74.76           C  
ATOM   2025  C   ILE   273      -7.763  -0.213 -11.939  1.00 74.20           C  
ATOM   2026  CB  ILE   273      -9.459  -1.301 -13.454  1.00 72.06           C  
ATOM   2027  O   ILE   273      -6.716   0.281 -12.365  1.00 73.25           O  
ATOM   2028  CG1 ILE   273      -9.766  -2.574 -14.250  1.00 68.37           C  
ATOM   2029  CG2 ILE   273      -9.162  -0.127 -14.392  1.00 69.13           C  
ATOM   2030  CD1 ILE   273     -11.102  -2.541 -14.980  1.00 67.38           C  
ATOM   2031  N   ASP   274      -8.488   0.409 -10.947  1.00 70.66           N  
ATOM   2032  CA  ASP   274      -8.038   1.642 -10.308  1.00 72.29           C  
ATOM   2033  C   ASP   274      -6.668   1.456  -9.660  1.00 69.41           C  
ATOM   2034  CB  ASP   274      -9.055   2.107  -9.263  1.00 67.83           C  
ATOM   2035  O   ASP   274      -5.799   2.323  -9.774  1.00 67.50           O  
ATOM   2036  CG  ASP   274      -9.570   3.513  -9.522  1.00 63.35           C  
ATOM   2037  OD1 ASP   274      -9.494   3.987 -10.676  1.00 59.59           O  
ATOM   2038  OD2 ASP   274     -10.053   4.152  -8.562  1.00 63.41           O  
ATOM   2039  N   MET   275      -6.441   0.336  -9.044  1.00 70.72           N  
ATOM   2040  CA  MET   275      -5.144   0.003  -8.462  1.00 71.19           C  
ATOM   2041  C   MET   275      -4.078  -0.127  -9.545  1.00 68.76           C  
ATOM   2042  CB  MET   275      -5.233  -1.295  -7.658  1.00 67.02           C  
ATOM   2043  O   MET   275      -3.011   0.482  -9.447  1.00 66.61           O  
ATOM   2044  CG  MET   275      -5.709  -1.099  -6.227  1.00 62.84           C  
ATOM   2045  SD  MET   275      -5.539  -2.620  -5.215  1.00 60.93           S  
ATOM   2046  CE  MET   275      -5.860  -3.882  -6.477  1.00 56.34           C  
ATOM   2047  N   LEU   276      -4.362  -0.870 -10.596  1.00 73.16           N  
ATOM   2048  CA  LEU   276      -3.434  -1.068 -11.704  1.00 73.14           C  
ATOM   2049  C   LEU   276      -3.118   0.256 -12.392  1.00 72.23           C  
ATOM   2050  CB  LEU   276      -4.013  -2.058 -12.718  1.00 70.92           C  
ATOM   2051  O   LEU   276      -1.964   0.523 -12.734  1.00 70.21           O  
ATOM   2052  CG  LEU   276      -4.020  -3.530 -12.300  1.00 68.87           C  
ATOM   2053  CD1 LEU   276      -4.793  -4.365 -13.316  1.00 66.28           C  
ATOM   2054  CD2 LEU   276      -2.595  -4.050 -12.146  1.00 66.46           C  
ATOM   2055  N   LYS   277      -4.055   1.146 -12.524  1.00 70.98           N  
ATOM   2056  CA  LYS   277      -3.875   2.497 -13.046  1.00 71.57           C  
ATOM   2057  C   LYS   277      -2.963   3.320 -12.141  1.00 68.95           C  
ATOM   2058  CB  LYS   277      -5.227   3.196 -13.202  1.00 68.07           C  
ATOM   2059  O   LYS   277      -2.023   3.960 -12.615  1.00 67.18           O  
ATOM   2060  CG  LYS   277      -5.148   4.547 -13.900  1.00 64.16           C  
ATOM   2061  CD  LYS   277      -6.533   5.134 -14.138  1.00 62.74           C  
ATOM   2062  CE  LYS   277      -6.454   6.517 -14.771  1.00 61.44           C  
ATOM   2063  NZ  LYS   277      -7.809   7.072 -15.062  1.00 56.81           N  
ATOM   2064  N   ARG   278      -3.338   3.384 -10.863  1.00 62.54           N  
ATOM   2065  CA  ARG   278      -2.551   4.141  -9.896  1.00 62.90           C  
ATOM   2066  C   ARG   278      -1.106   3.654  -9.865  1.00 60.07           C  
ATOM   2067  CB  ARG   278      -3.168   4.037  -8.500  1.00 60.32           C  
ATOM   2068  O   ARG   278      -0.178   4.456  -9.740  1.00 59.35           O  
ATOM   2069  CG  ARG   278      -2.544   4.974  -7.478  1.00 58.38           C  
ATOM   2070  CD  ARG   278      -3.232   4.872  -6.124  1.00 58.80           C  
ATOM   2071  NE  ARG   278      -4.583   5.426  -6.163  1.00 54.80           N  
ATOM   2072  NH1 ARG   278      -4.925   5.293  -3.882  1.00 48.21           N  
ATOM   2073  NH2 ARG   278      -6.569   6.125  -5.246  1.00 43.67           N  
ATOM   2074  CZ  ARG   278      -5.356   5.613  -5.097  1.00 57.50           C  
ATOM   2075  N   TYR   279      -0.977   2.341 -10.082  1.00 62.53           N  
ATOM   2076  CA  TYR   279       0.325   1.724  -9.854  1.00 62.49           C  
ATOM   2077  C   TYR   279       0.892   1.155 -11.149  1.00 62.09           C  
ATOM   2078  CB  TYR   279       0.219   0.619  -8.799  1.00 59.41           C  
ATOM   2079  O   TYR   279       1.804   0.324 -11.122  1.00 60.23           O  
ATOM   2080  CG  TYR   279      -0.139   1.125  -7.423  1.00 58.46           C  
ATOM   2081  CD1 TYR   279       0.780   1.847  -6.664  1.00 58.44           C  
ATOM   2082  CD2 TYR   279      -1.395   0.882  -6.878  1.00 58.63           C  
ATOM   2083  CE1 TYR   279       0.455   2.314  -5.395  1.00 56.42           C  
ATOM   2084  CE2 TYR   279      -1.731   1.344  -5.610  1.00 51.36           C  
ATOM   2085  OH  TYR   279      -1.128   2.518  -3.621  1.00 51.28           O  
ATOM   2086  CZ  TYR   279      -0.801   2.058  -4.877  1.00 61.16           C  
ATOM   2087  N   ASN   280       0.392   1.566 -12.303  1.00 59.12           N  
ATOM   2088  CA  ASN   280       0.763   1.025 -13.606  1.00 60.83           C  
ATOM   2089  C   ASN   280       2.278   0.966 -13.778  1.00 58.36           C  
ATOM   2090  CB  ASN   280       0.133   1.850 -14.730  1.00 56.54           C  
ATOM   2091  O   ASN   280       2.819  -0.052 -14.213  1.00 57.01           O  
ATOM   2092  CG  ASN   280       0.643   3.277 -14.763  1.00 55.39           C  
ATOM   2093  ND2 ASN   280       0.347   3.988 -15.845  1.00 49.56           N  
ATOM   2094  OD1 ASN   280       1.298   3.737 -13.824  1.00 52.36           O  
ATOM   2095  N   LYS   281       2.901   2.032 -13.280  1.00 52.88           N  
ATOM   2096  CA  LYS   281       4.351   2.088 -13.441  1.00 54.06           C  
ATOM   2097  C   LYS   281       5.045   1.078 -12.532  1.00 52.28           C  
ATOM   2098  CB  LYS   281       4.869   3.498 -13.151  1.00 50.69           C  
ATOM   2099  O   LYS   281       6.020   0.441 -12.934  1.00 51.47           O  
ATOM   2100  CG  LYS   281       4.375   4.553 -14.129  1.00 49.57           C  
ATOM   2101  CD  LYS   281       4.886   4.290 -15.540  1.00 51.16           C  
ATOM   2102  CE  LYS   281       4.455   5.386 -16.505  1.00 48.59           C  
ATOM   2103  NZ  LYS   281       4.772   5.033 -17.921  1.00 45.70           N  
ATOM   2104  N   ASN   282       4.531   0.888 -11.299  1.00 59.18           N  
ATOM   2105  CA  ASN   282       5.005  -0.177 -10.421  1.00 59.87           C  
ATOM   2106  C   ASN   282       4.698  -1.557 -10.997  1.00 59.15           C  
ATOM   2107  CB  ASN   282       4.392  -0.036  -9.026  1.00 57.48           C  
ATOM   2108  O   ASN   282       5.536  -2.458 -10.940  1.00 58.56           O  
ATOM   2109  CG  ASN   282       4.819   1.240  -8.327  1.00 56.83           C  
ATOM   2110  ND2 ASN   282       4.716   1.253  -7.003  1.00 51.52           N  
ATOM   2111  OD1 ASN   282       5.237   2.205  -8.971  1.00 54.34           O  
ATOM   2112  N   VAL   283       3.553  -1.692 -11.604  1.00 63.90           N  
ATOM   2113  CA  VAL   283       3.162  -2.935 -12.261  1.00 63.79           C  
ATOM   2114  C   VAL   283       4.087  -3.209 -13.444  1.00 63.83           C  
ATOM   2115  CB  VAL   283       1.692  -2.888 -12.734  1.00 61.71           C  
ATOM   2116  O   VAL   283       4.624  -4.311 -13.578  1.00 62.88           O  
ATOM   2117  CG1 VAL   283       1.346  -4.135 -13.546  1.00 58.30           C  
ATOM   2118  CG2 VAL   283       0.751  -2.748 -11.538  1.00 60.53           C  
ATOM   2119  N   GLU   284       4.343  -2.197 -14.213  1.00 56.79           N  
ATOM   2120  CA  GLU   284       5.321  -2.307 -15.292  1.00 58.38           C  
ATOM   2121  C   GLU   284       6.667  -2.800 -14.769  1.00 56.34           C  
ATOM   2122  CB  GLU   284       5.494  -0.961 -16.001  1.00 54.65           C  
ATOM   2123  O   GLU   284       7.228  -3.763 -15.295  1.00 55.89           O  
ATOM   2124  CG  GLU   284       6.322  -1.039 -17.275  1.00 52.65           C  
ATOM   2125  CD  GLU   284       6.477   0.303 -17.972  1.00 53.80           C  
ATOM   2126  OE1 GLU   284       5.893   1.304 -17.499  1.00 57.56           O  
ATOM   2127  OE2 GLU   284       7.189   0.354 -19.000  1.00 54.51           O  
ATOM   2128  N   GLN   285       7.082  -2.226 -13.767  1.00 54.33           N  
ATOM   2129  CA  GLN   285       8.367  -2.592 -13.183  1.00 56.51           C  
ATOM   2130  C   GLN   285       8.349  -4.030 -12.671  1.00 53.73           C  
ATOM   2131  CB  GLN   285       8.733  -1.635 -12.047  1.00 53.28           C  
ATOM   2132  O   GLN   285       9.285  -4.794 -12.916  1.00 53.65           O  
ATOM   2133  CG  GLN   285       9.418  -0.358 -12.516  1.00 53.00           C  
ATOM   2134  CD  GLN   285       9.768   0.574 -11.372  1.00 54.84           C  
ATOM   2135  NE2 GLN   285      10.331   1.732 -11.701  1.00 45.67           N  
ATOM   2136  OE1 GLN   285       9.534   0.257 -10.201  1.00 53.78           O  
ATOM   2137  N   VAL   286       7.361  -4.323 -11.913  1.00 63.93           N  
ATOM   2138  CA  VAL   286       7.216  -5.682 -11.402  1.00 63.63           C  
ATOM   2139  C   VAL   286       7.194  -6.672 -12.564  1.00 63.73           C  
ATOM   2140  CB  VAL   286       5.938  -5.834 -10.548  1.00 61.85           C  
ATOM   2141  O   VAL   286       7.892  -7.689 -12.535  1.00 63.11           O  
ATOM   2142  CG1 VAL   286       5.651  -7.307 -10.261  1.00 58.72           C  
ATOM   2143  CG2 VAL   286       6.071  -5.048  -9.244  1.00 60.31           C  
ATOM   2144  N   LEU   287       6.453  -6.352 -13.649  1.00 60.57           N  
ATOM   2145  CA  LEU   287       6.320  -7.243 -14.796  1.00 60.06           C  
ATOM   2146  C   LEU   287       7.649  -7.385 -15.531  1.00 59.98           C  
ATOM   2147  CB  LEU   287       5.246  -6.725 -15.756  1.00 58.14           C  
ATOM   2148  O   LEU   287       7.942  -8.443 -16.092  1.00 59.16           O  
ATOM   2149  CG  LEU   287       3.796  -6.862 -15.289  1.00 57.42           C  
ATOM   2150  CD1 LEU   287       2.855  -6.174 -16.272  1.00 56.96           C  
ATOM   2151  CD2 LEU   287       3.424  -8.332 -15.123  1.00 57.64           C  
ATOM   2152  N   VAL   288       8.501  -6.402 -15.454  1.00 50.36           N  
ATOM   2153  CA  VAL   288       9.841  -6.492 -16.027  1.00 51.05           C  
ATOM   2154  C   VAL   288      10.770  -7.219 -15.058  1.00 49.52           C  
ATOM   2155  CB  VAL   288      10.409  -5.094 -16.362  1.00 48.76           C  
ATOM   2156  O   VAL   288      11.562  -8.071 -15.468  1.00 49.03           O  
ATOM   2157  CG1 VAL   288      11.866  -5.197 -16.809  1.00 43.57           C  
ATOM   2158  CG2 VAL   288       9.562  -4.419 -17.440  1.00 44.50           C  
ATOM   2159  N   ALA   289      10.622  -6.916 -13.828  1.00 54.75           N  
ATOM   2160  CA  ALA   289      11.560  -7.408 -12.823  1.00 55.13           C  
ATOM   2161  C   ALA   289      11.244  -8.850 -12.437  1.00 54.47           C  
ATOM   2162  CB  ALA   289      11.535  -6.512 -11.587  1.00 52.89           C  
ATOM   2163  O   ALA   289      12.150  -9.636 -12.150  1.00 54.01           O  
ATOM   2164  N   LEU   290       9.940  -9.227 -12.468  1.00 57.56           N  
ATOM   2165  CA  LEU   290       9.543 -10.526 -11.938  1.00 58.37           C  
ATOM   2166  C   LEU   290      10.133 -11.658 -12.774  1.00 57.49           C  
ATOM   2167  CB  LEU   290       8.018 -10.646 -11.899  1.00 56.07           C  
ATOM   2168  O   LEU   290      10.741 -12.584 -12.232  1.00 57.14           O  
ATOM   2169  CG  LEU   290       7.399 -10.994 -10.545  1.00 55.79           C  
ATOM   2170  CD1 LEU   290       5.973 -10.460 -10.460  1.00 52.71           C  
ATOM   2171  CD2 LEU   290       7.425 -12.502 -10.316  1.00 53.16           C  
ATOM   2172  N   PRO   291       9.953 -11.685 -14.118  1.00 51.55           N  
ATOM   2173  CA  PRO   291      10.562 -12.800 -14.848  1.00 51.22           C  
ATOM   2174  C   PRO   291      12.074 -12.877 -14.652  1.00 51.17           C  
ATOM   2175  CB  PRO   291      10.215 -12.497 -16.308  1.00 49.79           C  
ATOM   2176  O   PRO   291      12.626 -13.970 -14.498  1.00 50.74           O  
ATOM   2177  CG  PRO   291       9.012 -11.613 -16.239  1.00 48.72           C  
ATOM   2178  CD  PRO   291       9.103 -10.779 -14.993  1.00 49.78           C  
ATOM   2179  N   GLN   292      12.615 -11.777 -14.535  1.00 44.35           N  
ATOM   2180  CA  GLN   292      14.058 -11.716 -14.327  1.00 46.46           C  
ATOM   2181  C   GLN   292      14.434 -12.219 -12.936  1.00 44.09           C  
ATOM   2182  CB  GLN   292      14.570 -10.289 -14.525  1.00 43.97           C  
ATOM   2183  O   GLN   292      15.360 -13.020 -12.790  1.00 43.89           O  
ATOM   2184  CG  GLN   292      14.564  -9.830 -15.977  1.00 43.56           C  
ATOM   2185  CD  GLN   292      15.025  -8.393 -16.140  1.00 47.34           C  
ATOM   2186  NE2 GLN   292      14.975  -7.891 -17.369  1.00 42.28           N  
ATOM   2187  OE1 GLN   292      15.422  -7.741 -15.170  1.00 50.23           O  
ATOM   2188  N   GLY   293      13.729 -11.730 -11.973  1.00 52.96           N  
ATOM   2189  CA  GLY   293      13.874 -12.232 -10.616  1.00 52.87           C  
ATOM   2190  C   GLY   293      13.626 -13.725 -10.502  1.00 52.82           C  
ATOM   2191  O   GLY   293      14.401 -14.441  -9.864  1.00 52.12           O  
ATOM   2192  N   ALA   294      12.605 -14.188 -11.188  1.00 55.19           N  
ATOM   2193  CA  ALA   294      12.326 -15.621 -11.238  1.00 55.14           C  
ATOM   2194  C   ALA   294      13.479 -16.382 -11.888  1.00 55.01           C  
ATOM   2195  CB  ALA   294      11.026 -15.885 -11.994  1.00 53.43           C  
ATOM   2196  O   ALA   294      13.921 -17.411 -11.372  1.00 54.32           O  
ATOM   2197  N   ALA   295      14.001 -15.822 -12.951  1.00 44.61           N  
ATOM   2198  CA  ALA   295      15.115 -16.455 -13.650  1.00 45.10           C  
ATOM   2199  C   ALA   295      16.367 -16.480 -12.779  1.00 44.06           C  
ATOM   2200  CB  ALA   295      15.400 -15.731 -14.964  1.00 43.30           C  
ATOM   2201  O   ALA   295      17.038 -17.510 -12.673  1.00 43.17           O  
ATOM   2202  N   VAL   296      16.584 -15.361 -12.085  1.00 49.31           N  
ATOM   2203  CA  VAL   296      17.716 -15.270 -11.169  1.00 49.27           C  
ATOM   2204  C   VAL   296      17.498 -16.207  -9.983  1.00 48.75           C  
ATOM   2205  CB  VAL   296      17.928 -13.822 -10.672  1.00 47.55           C  
ATOM   2206  O   VAL   296      18.408 -16.941  -9.588  1.00 47.61           O  
ATOM   2207  CG1 VAL   296      18.997 -13.777  -9.581  1.00 43.01           C  
ATOM   2208  CG2 VAL   296      18.309 -12.909 -11.836  1.00 44.36           C  
ATOM   2209  N   ALA   297      16.263 -16.148  -9.408  1.00 54.20           N  
ATOM   2210  CA  ALA   297      15.923 -17.078  -8.334  1.00 54.44           C  
ATOM   2211  C   ALA   297      16.177 -18.521  -8.758  1.00 53.84           C  
ATOM   2212  CB  ALA   297      14.465 -16.898  -7.916  1.00 52.59           C  
ATOM   2213  O   ALA   297      16.780 -19.297  -8.012  1.00 52.55           O  
ATOM   2214  N   GLN   298      15.800 -18.883  -9.905  1.00 46.31           N  
ATOM   2215  CA  GLN   298      16.005 -20.229 -10.430  1.00 47.09           C  
ATOM   2216  C   GLN   298      17.491 -20.556 -10.541  1.00 45.84           C  
ATOM   2217  CB  GLN   298      15.329 -20.383 -11.793  1.00 44.77           C  
ATOM   2218  O   GLN   298      17.914 -21.665 -10.210  1.00 44.82           O  
ATOM   2219  CG  GLN   298      14.031 -21.177 -11.751  1.00 43.69           C  
ATOM   2220  CD  GLN   298      13.338 -21.241 -13.099  1.00 46.95           C  
ATOM   2221  NE2 GLN   298      12.167 -21.870 -13.134  1.00 40.33           N  
ATOM   2222  OE1 GLN   298      13.849 -20.730 -14.100  1.00 48.25           O  
ATOM   2223  N   THR   299      18.258 -19.562 -10.986  1.00 41.78           N  
ATOM   2224  CA  THR   299      19.695 -19.776 -11.118  1.00 42.74           C  
ATOM   2225  C   THR   299      20.358 -19.859  -9.746  1.00 41.34           C  
ATOM   2226  CB  THR   299      20.353 -18.655 -11.943  1.00 40.96           C  
ATOM   2227  O   THR   299      21.276 -20.656  -9.542  1.00 40.40           O  
ATOM   2228  CG2 THR   299      20.278 -18.954 -13.437  1.00 37.32           C  
ATOM   2229  OG1 THR   299      19.679 -17.418 -11.680  1.00 34.28           O  
ATOM   2230  N   GLY   300      19.921 -18.994  -8.787  1.00 44.46           N  
ATOM   2231  CA  GLY   300      20.468 -18.930  -7.441  1.00 44.60           C  
ATOM   2232  C   GLY   300      20.066 -20.110  -6.576  1.00 44.17           C  
ATOM   2233  O   GLY   300      20.835 -20.546  -5.716  1.00 42.88           O  
ATOM   2234  N   THR   301      18.820 -20.653  -6.735  1.00 42.14           N  
ATOM   2235  CA  THR   301      18.444 -21.880  -6.040  1.00 43.60           C  
ATOM   2236  C   THR   301      19.328 -23.043  -6.481  1.00 42.08           C  
ATOM   2237  CB  THR   301      16.966 -22.232  -6.289  1.00 40.42           C  
ATOM   2238  O   THR   301      19.599 -23.956  -5.698  1.00 41.08           O  
ATOM   2239  CG2 THR   301      16.041 -21.303  -5.510  1.00 36.29           C  
ATOM   2240  OG1 THR   301      16.680 -22.109  -7.688  1.00 33.80           O  
ATOM   2241  N   ILE   302      19.775 -23.027  -7.760  1.00 38.53           N  
ATOM   2242  CA  ILE   302      20.675 -24.061  -8.258  1.00 38.92           C  
ATOM   2243  C   ILE   302      21.973 -24.048  -7.453  1.00 38.52           C  
ATOM   2244  CB  ILE   302      20.975 -23.873  -9.762  1.00 35.90           C  
ATOM   2245  O   ILE   302      22.602 -25.091  -7.260  1.00 37.01           O  
ATOM   2246  CG1 ILE   302      19.694 -24.042 -10.587  1.00 32.40           C  
ATOM   2247  CG2 ILE   302      22.057 -24.852 -10.224  1.00 32.21           C  
ATOM   2248  CD1 ILE   302      19.854 -23.685 -12.059  1.00 30.44           C  
ATOM   2249  N   PHE   303      22.306 -22.839  -6.729  1.00 36.85           N  
ATOM   2250  CA  PHE   303      23.624 -22.706  -6.120  1.00 38.56           C  
ATOM   2251  C   PHE   303      23.535 -22.828  -4.603  1.00 36.94           C  
ATOM   2252  CB  PHE   303      24.261 -21.366  -6.502  1.00 35.28           C  
ATOM   2253  O   PHE   303      24.558 -22.902  -3.920  1.00 35.70           O  
ATOM   2254  CG  PHE   303      24.585 -21.244  -7.967  1.00 34.17           C  
ATOM   2255  CD1 PHE   303      25.603 -22.002  -8.533  1.00 32.11           C  
ATOM   2256  CD2 PHE   303      23.871 -20.371  -8.777  1.00 34.69           C  
ATOM   2257  CE1 PHE   303      25.905 -21.891  -9.888  1.00 34.96           C  
ATOM   2258  CE2 PHE   303      24.167 -20.255 -10.132  1.00 36.28           C  
ATOM   2259  CZ  PHE   303      25.185 -21.015 -10.686  1.00 34.22           C  
ATOM   2260  N   ALA   304      22.362 -22.969  -3.981  1.00 38.07           N  
ATOM   2261  CA  ALA   304      22.286 -23.231  -2.546  1.00 39.45           C  
ATOM   2262  C   ALA   304      22.216 -24.729  -2.265  1.00 38.73           C  
ATOM   2263  CB  ALA   304      21.079 -22.521  -1.938  1.00 37.11           C  
ATOM   2264  O   ALA   304      21.407 -25.442  -2.863  1.00 38.46           O  
ATOM   2265  N   PRO   305      23.304 -25.352  -1.683  1.00 34.61           N  
ATOM   2266  CA  PRO   305      23.323 -26.786  -1.384  1.00 34.96           C  
ATOM   2267  C   PRO   305      21.967 -27.309  -0.914  1.00 34.72           C  
ATOM   2268  CB  PRO   305      24.367 -26.900  -0.271  1.00 32.75           C  
ATOM   2269  O   PRO   305      21.627 -28.468  -1.165  1.00 33.54           O  
ATOM   2270  CG  PRO   305      24.919 -25.519  -0.122  1.00 31.78           C  
ATOM   2271  CD  PRO   305      24.102 -24.585  -0.968  1.00 36.16           C  
ATOM   2272  N   GLU   306      21.162 -26.430  -0.328  1.00 32.81           N  
ATOM   2273  CA  GLU   306      19.873 -26.817   0.236  1.00 33.88           C  
ATOM   2274  C   GLU   306      18.721 -26.349  -0.648  1.00 32.86           C  
ATOM   2275  CB  GLU   306      19.713 -26.253   1.650  1.00 30.97           C  
ATOM   2276  O   GLU   306      17.553 -26.595  -0.338  1.00 31.45           O  
ATOM   2277  CG  GLU   306      20.782 -26.726   2.625  1.00 29.69           C  
ATOM   2278  CD  GLU   306      20.746 -25.993   3.957  1.00 34.30           C  
ATOM   2279  OE1 GLU   306      19.881 -25.106   4.138  1.00 38.72           O  
ATOM   2280  OE2 GLU   306      21.590 -26.307   4.825  1.00 35.26           O  
ATOM   2281  N   GLY   307      19.037 -25.890  -1.951  1.00 38.46           N  
ATOM   2282  CA  GLY   307      17.988 -25.388  -2.825  1.00 38.44           C  
ATOM   2283  C   GLY   307      17.197 -24.248  -2.213  1.00 38.47           C  
ATOM   2284  O   GLY   307      16.006 -24.092  -2.491  1.00 37.04           O  
ATOM   2285  N   LEU   308      17.683 -23.705  -1.136  1.00 38.14           N  
ATOM   2286  CA  LEU   308      16.986 -22.654  -0.403  1.00 39.67           C  
ATOM   2287  C   LEU   308      17.119 -21.313  -1.118  1.00 38.21           C  
ATOM   2288  CB  LEU   308      17.532 -22.541   1.023  1.00 36.35           C  
ATOM   2289  O   LEU   308      18.231 -20.823  -1.325  1.00 37.31           O  
ATOM   2290  CG  LEU   308      16.869 -23.433   2.075  1.00 34.76           C  
ATOM   2291  CD1 LEU   308      17.864 -23.780   3.178  1.00 32.18           C  
ATOM   2292  CD2 LEU   308      15.636 -22.750   2.655  1.00 34.20           C  
ATOM   2293  N   LEU   309      16.057 -20.887  -1.724  1.00 43.19           N  
ATOM   2294  CA  LEU   309      15.901 -19.469  -2.030  1.00 44.26           C  
ATOM   2295  C   LEU   309      15.484 -18.688  -0.789  1.00 43.37           C  
ATOM   2296  CB  LEU   309      14.868 -19.272  -3.143  1.00 42.58           C  
ATOM   2297  O   LEU   309      14.366 -18.850  -0.295  1.00 42.70           O  
ATOM   2298  CG  LEU   309      14.774 -17.866  -3.738  1.00 41.97           C  
ATOM   2299  CD1 LEU   309      15.919 -17.627  -4.717  1.00 41.20           C  
ATOM   2300  CD2 LEU   309      13.427 -17.664  -4.424  1.00 42.46           C  
ATOM   2301  N   HIS   310      16.424 -18.154  -0.140  1.00 37.46           N  
ATOM   2302  CA  HIS   310      16.103 -17.084   0.799  1.00 38.63           C  
ATOM   2303  C   HIS   310      15.812 -15.778   0.067  1.00 37.51           C  
ATOM   2304  CB  HIS   310      17.246 -16.884   1.796  1.00 36.71           C  
ATOM   2305  O   HIS   310      16.699 -15.209  -0.573  1.00 36.55           O  
ATOM   2306  CG  HIS   310      17.124 -17.728   3.024  1.00 35.45           C  
ATOM   2307  CD2 HIS   310      16.848 -19.045   3.175  1.00 35.05           C  
ATOM   2308  ND1 HIS   310      17.293 -17.221   4.295  1.00 37.25           N  
ATOM   2309  CE1 HIS   310      17.126 -18.193   5.176  1.00 35.00           C  
ATOM   2310  NE2 HIS   310      16.855 -19.310   4.522  1.00 34.99           N  
ATOM   2311  N   PHE   311      14.512 -15.469  -0.098  1.00 43.37           N  
ATOM   2312  CA  PHE   311      14.133 -14.100  -0.426  1.00 45.47           C  
ATOM   2313  C   PHE   311      13.955 -13.269   0.839  1.00 43.70           C  
ATOM   2314  CB  PHE   311      12.844 -14.080  -1.253  1.00 43.73           C  
ATOM   2315  O   PHE   311      13.151 -13.616   1.707  1.00 43.38           O  
ATOM   2316  CG  PHE   311      13.069 -13.853  -2.724  1.00 44.23           C  
ATOM   2317  CD1 PHE   311      13.105 -12.565  -3.245  1.00 43.51           C  
ATOM   2318  CD2 PHE   311      13.245 -14.928  -3.585  1.00 44.48           C  
ATOM   2319  CE1 PHE   311      13.313 -12.352  -4.606  1.00 40.99           C  
ATOM   2320  CE2 PHE   311      13.454 -14.723  -4.946  1.00 41.69           C  
ATOM   2321  CZ  PHE   311      13.486 -13.434  -5.454  1.00 43.43           C  
ATOM   2322  N   GLY   312      14.872 -12.418   1.188  1.00 38.78           N  
ATOM   2323  CA  GLY   312      14.582 -11.252   2.008  1.00 38.66           C  
ATOM   2324  C   GLY   312      13.881 -10.145   1.244  1.00 38.84           C  
ATOM   2325  O   GLY   312      14.460  -9.547   0.334  1.00 37.77           O  
ATOM   2326  N   LEU   313      12.567 -10.150   1.318  1.00 41.24           N  
ATOM   2327  CA  LEU   313      11.857  -8.918   0.992  1.00 41.75           C  
ATOM   2328  C   LEU   313      12.026  -7.883   2.099  1.00 41.25           C  
ATOM   2329  CB  LEU   313      10.369  -9.201   0.765  1.00 40.71           C  
ATOM   2330  O   LEU   313      11.505  -8.057   3.203  1.00 40.36           O  
ATOM   2331  CG  LEU   313       9.561  -8.085   0.101  1.00 40.02           C  
ATOM   2332  CD1 LEU   313       9.755  -8.118  -1.411  1.00 38.84           C  
ATOM   2333  CD2 LEU   313       8.084  -8.209   0.459  1.00 40.61           C  
ATOM   2334  N   GLY   314      13.073  -7.097   1.873  1.00 36.11           N  
ATOM   2335  CA  GLY   314      13.074  -5.854   2.628  1.00 36.53           C  
ATOM   2336  C   GLY   314      12.079  -4.836   2.103  1.00 36.12           C  
ATOM   2337  O   GLY   314      12.257  -4.293   1.011  1.00 35.11           O  
ATOM   2338  N   ILE   315      10.831  -4.881   2.575  1.00 38.51           N  
ATOM   2339  CA  ILE   315       9.933  -3.741   2.423  1.00 38.33           C  
ATOM   2340  C   ILE   315      10.404  -2.591   3.310  1.00 38.24           C  
ATOM   2341  CB  ILE   315       8.475  -4.121   2.767  1.00 36.79           C  
ATOM   2342  O   ILE   315      10.358  -2.688   4.539  1.00 36.55           O  
ATOM   2343  CG1 ILE   315       8.022  -5.319   1.925  1.00 33.70           C  
ATOM   2344  CG2 ILE   315       7.542  -2.924   2.561  1.00 33.72           C  
ATOM   2345  CD1 ILE   315       6.620  -5.813   2.253  1.00 32.73           C  
ATOM   2346  N   ASN   316      11.417  -1.854   2.830  1.00 31.17           N  
ATOM   2347  CA  ASN   316      11.853  -0.622   3.478  1.00 32.83           C  
ATOM   2348  C   ASN   316      10.727   0.405   3.545  1.00 31.21           C  
ATOM   2349  CB  ASN   316      13.065  -0.034   2.752  1.00 29.93           C  
ATOM   2350  O   ASN   316      10.030   0.635   2.555  1.00 30.09           O  
ATOM   2351  CG  ASN   316      14.336  -0.822   3.004  1.00 28.98           C  
ATOM   2352  ND2 ASN   316      15.210  -0.873   2.006  1.00 23.99           N  
ATOM   2353  OD1 ASN   316      14.530  -1.381   4.087  1.00 28.14           O  
ATOM   2354  N   ALA   317       9.925   0.552   4.636  1.00 31.71           N  
ATOM   2355  CA  ALA   317       9.257   1.825   4.895  1.00 31.73           C  
ATOM   2356  C   ALA   317      10.031   2.986   4.278  1.00 31.70           C  
ATOM   2357  CB  ALA   317       9.087   2.041   6.397  1.00 29.69           C  
ATOM   2358  O   ALA   317      11.264   2.979   4.261  1.00 30.47           O  
ATOM   2359  N   PRO   318       9.430   3.636   3.136  1.00 33.80           N  
ATOM   2360  CA  PRO   318      10.160   4.840   2.733  1.00 32.94           C  
ATOM   2361  C   PRO   318      10.966   5.452   3.877  1.00 33.85           C  
ATOM   2362  CB  PRO   318       9.050   5.791   2.278  1.00 31.89           C  
ATOM   2363  O   PRO   318      10.522   5.436   5.027  1.00 32.18           O  
ATOM   2364  CG  PRO   318       7.820   5.301   2.972  1.00 30.18           C  
ATOM   2365  CD  PRO   318       8.007   3.849   3.307  1.00 32.91           C  
ATOM   2366  N   PRO   319      12.320   5.489   3.761  1.00 33.77           N  
ATOM   2367  CA  PRO   319      13.132   6.210   4.744  1.00 33.34           C  
ATOM   2368  C   PRO   319      12.482   7.512   5.206  1.00 33.83           C  
ATOM   2369  CB  PRO   319      14.435   6.487   3.990  1.00 31.88           C  
ATOM   2370  O   PRO   319      11.683   8.101   4.474  1.00 32.28           O  
ATOM   2371  CG  PRO   319      14.078   6.347   2.546  1.00 30.35           C  
ATOM   2372  CD  PRO   319      12.821   5.531   2.442  1.00 32.88           C  
ATOM   2373  N   PRO   320      12.246   7.758   6.539  1.00 32.62           N  
ATOM   2374  CA  PRO   320      11.697   8.934   7.217  1.00 31.60           C  
ATOM   2375  C   PRO   320      11.954  10.230   6.452  1.00 32.69           C  
ATOM   2376  CB  PRO   320      12.429   8.939   8.561  1.00 29.71           C  
ATOM   2377  O   PRO   320      11.301  11.244   6.711  1.00 30.60           O  
ATOM   2378  CG  PRO   320      13.632   8.078   8.345  1.00 27.74           C  
ATOM   2379  CD  PRO   320      13.357   7.156   7.192  1.00 30.12           C  
ATOM   2380  N   CYS   321      12.478  10.168   5.224  1.00 29.45           N  
ATOM   2381  CA  CYS   321      12.723  11.316   4.359  1.00 32.40           C  
ATOM   2382  C   CYS   321      12.216  11.053   2.946  1.00 29.66           C  
ATOM   2383  CB  CYS   321      14.214  11.650   4.321  1.00 28.25           C  
ATOM   2384  O   CYS   321      12.649  10.101   2.294  1.00 28.88           O  
ATOM   2385  SG  CYS   321      14.904  12.082   5.934  1.00 22.96           S  
ATOM   2386  N   LEU   322      10.964  10.978   2.624  1.00 34.14           N  
ATOM   2387  CA  LEU   322      10.503  11.020   1.240  1.00 33.91           C  
ATOM   2388  C   LEU   322      11.206  12.129   0.466  1.00 34.07           C  
ATOM   2389  CB  LEU   322       8.987  11.226   1.186  1.00 32.01           C  
ATOM   2390  O   LEU   322      10.658  12.660  -0.503  1.00 32.57           O  
ATOM   2391  CG  LEU   322       8.127  10.072   1.706  1.00 29.87           C  
ATOM   2392  CD1 LEU   322       6.665  10.496   1.787  1.00 27.41           C  
ATOM   2393  CD2 LEU   322       8.285   8.844   0.816  1.00 29.74           C  
ATOM   2394  N   THR   323      12.413  12.540   0.742  1.00 32.90           N  
ATOM   2395  CA  THR   323      13.058  13.550  -0.090  1.00 34.90           C  
ATOM   2396  C   THR   323      13.358  12.995  -1.479  1.00 33.04           C  
ATOM   2397  CB  THR   323      14.361  14.056   0.556  1.00 31.00           C  
ATOM   2398  O   THR   323      13.972  11.934  -1.611  1.00 31.94           O  
ATOM   2399  CG2 THR   323      14.071  15.072   1.656  1.00 28.68           C  
ATOM   2400  OG1 THR   323      15.070  12.946   1.121  1.00 27.60           O  
ATOM   2401  N   GLY   324      12.628  13.428  -2.476  1.00 38.28           N  
ATOM   2402  CA  GLY   324      12.736  13.210  -3.910  1.00 38.37           C  
ATOM   2403  C   GLY   324      11.944  12.010  -4.393  1.00 38.34           C  
ATOM   2404  O   GLY   324      12.101  11.575  -5.535  1.00 36.49           O  
ATOM   2405  N   PHE   325      11.116  11.471  -3.568  1.00 36.72           N  
ATOM   2406  CA  PHE   325      10.160  10.556  -4.180  1.00 37.53           C  
ATOM   2407  C   PHE   325       9.029  11.325  -4.854  1.00 36.85           C  
ATOM   2408  CB  PHE   325       9.589   9.593  -3.134  1.00 35.15           C  
ATOM   2409  O   PHE   325       8.468  12.253  -4.268  1.00 35.66           O  
ATOM   2410  CG  PHE   325      10.403   8.339  -2.956  1.00 33.45           C  
ATOM   2411  CD1 PHE   325      10.137   7.207  -3.717  1.00 31.29           C  
ATOM   2412  CD2 PHE   325      11.434   8.293  -2.027  1.00 33.54           C  
ATOM   2413  CE1 PHE   325      10.889   6.046  -3.553  1.00 32.57           C  
ATOM   2414  CE2 PHE   325      12.189   7.136  -1.858  1.00 34.31           C  
ATOM   2415  CZ  PHE   325      11.914   6.013  -2.622  1.00 32.01           C  
ATOM   2416  N   LEU   326       9.142  11.488  -6.094  1.00 44.14           N  
ATOM   2417  CA  LEU   326       7.973  11.795  -6.911  1.00 44.14           C  
ATOM   2418  C   LEU   326       6.763  10.989  -6.453  1.00 44.41           C  
ATOM   2419  CB  LEU   326       8.261  11.511  -8.388  1.00 42.96           C  
ATOM   2420  O   LEU   326       6.892   9.816  -6.096  1.00 42.60           O  
ATOM   2421  CG  LEU   326       9.280  12.427  -9.068  1.00 41.48           C  
ATOM   2422  CD1 LEU   326       9.613  11.905 -10.462  1.00 39.41           C  
ATOM   2423  CD2 LEU   326       8.752  13.855  -9.139  1.00 40.59           C  
ATOM   2424  N   PRO   327       5.694  11.632  -6.003  1.00 45.54           N  
ATOM   2425  CA  PRO   327       4.454  10.854  -5.943  1.00 45.04           C  
ATOM   2426  C   PRO   327       4.375   9.783  -7.029  1.00 45.78           C  
ATOM   2427  CB  PRO   327       3.364  11.912  -6.139  1.00 44.20           C  
ATOM   2428  O   PRO   327       4.972   9.938  -8.097  1.00 44.26           O  
ATOM   2429  CG  PRO   327       4.075  13.087  -6.729  1.00 42.48           C  
ATOM   2430  CD  PRO   327       5.544  12.944  -6.453  1.00 43.67           C  
ATOM   2431  N   ALA   328       3.873   8.581  -6.685  1.00 43.08           N  
ATOM   2432  CA  ALA   328       3.768   7.446  -7.598  1.00 44.38           C  
ATOM   2433  C   ALA   328       3.367   7.903  -8.998  1.00 43.36           C  
ATOM   2434  CB  ALA   328       2.762   6.428  -7.066  1.00 42.59           C  
ATOM   2435  O   ALA   328       3.827   7.343  -9.996  1.00 42.83           O  
ATOM   2436  N   SER   329       2.556   8.957  -9.066  1.00 44.85           N  
ATOM   2437  CA  SER   329       2.126   9.563 -10.322  1.00 45.31           C  
ATOM   2438  C   SER   329       3.311  10.133 -11.094  1.00 44.68           C  
ATOM   2439  CB  SER   329       1.099  10.666 -10.061  1.00 42.88           C  
ATOM   2440  O   SER   329       3.245  10.291 -12.315  1.00 43.05           O  
ATOM   2441  OG  SER   329       1.625  11.646  -9.183  1.00 38.60           O  
ATOM   2442  N   GLN   330       4.469  10.499 -10.474  1.00 47.35           N  
ATOM   2443  CA  GLN   330       5.630  11.125 -11.098  1.00 47.59           C  
ATOM   2444  C   GLN   330       6.816  10.165 -11.141  1.00 47.07           C  
ATOM   2445  CB  GLN   330       6.017  12.403 -10.352  1.00 46.18           C  
ATOM   2446  O   GLN   330       7.912  10.542 -11.560  1.00 45.36           O  
ATOM   2447  CG  GLN   330       4.954  13.492 -10.407  1.00 45.04           C  
ATOM   2448  CD  GLN   330       5.392  14.775  -9.726  1.00 45.88           C  
ATOM   2449  NE2 GLN   330       4.482  15.739  -9.635  1.00 40.10           N  
ATOM   2450  OE1 GLN   330       6.539  14.899  -9.285  1.00 49.19           O  
ATOM   2451  N   TRP   331       6.621   8.908 -10.760  1.00 30.34           N  
ATOM   2452  CA  TRP   331       7.632   7.874 -10.951  1.00 42.34           C  
ATOM   2453  C   TRP   331       7.835   7.577 -12.433  1.00 31.03           C  
ATOM   2454  CB  TRP   331       7.238   6.593 -10.210  1.00 32.57           C  
ATOM   2455  O   TRP   331       6.888   7.639 -13.220  1.00 30.69           O  
ATOM   2456  CG  TRP   331       7.381   6.682  -8.721  1.00 35.20           C  
ATOM   2457  CD1 TRP   331       7.570   7.814  -7.977  1.00 37.03           C  
ATOM   2458  CD2 TRP   331       7.351   5.593  -7.793  1.00 37.82           C  
ATOM   2459  CE2 TRP   331       7.527   6.138  -6.502  1.00 34.46           C  
ATOM   2460  CE3 TRP   331       7.191   4.207  -7.928  1.00 34.54           C  
ATOM   2461  NE1 TRP   331       7.658   7.493  -6.642  1.00 29.87           N  
ATOM   2462  CH2 TRP   331       7.390   3.992  -5.513  1.00 25.10           C  
ATOM   2463  CZ2 TRP   331       7.548   5.344  -5.353  1.00 25.35           C  
ATOM   2464  CZ3 TRP   331       7.212   3.419  -6.783  1.00 28.10           C  
ATOM   2465  N   ARG   332       9.115   7.460 -12.867  1.00 45.82           N  
ATOM   2466  CA  ARG   332       9.666   7.283 -14.206  1.00 47.07           C  
ATOM   2467  C   ARG   332      10.087   5.836 -14.438  1.00 45.93           C  
ATOM   2468  CB  ARG   332      10.858   8.217 -14.426  1.00 43.77           C  
ATOM   2469  O   ARG   332      10.403   5.116 -13.489  1.00 44.41           O  
ATOM   2470  CG  ARG   332      10.510   9.694 -14.331  1.00 42.79           C  
ATOM   2471  CD  ARG   332      11.703  10.577 -14.668  1.00 46.14           C  
ATOM   2472  NE  ARG   332      11.392  11.993 -14.489  1.00 42.96           N  
ATOM   2473  NH1 ARG   332      13.306  12.757 -15.533  1.00 34.42           N  
ATOM   2474  NH2 ARG   332      11.783  14.247 -14.688  1.00 31.23           N  
ATOM   2475  CZ  ARG   332      12.161  12.996 -14.904  1.00 42.79           C  
ATOM   2476  N   SER   333       9.762   5.359 -15.539  1.00 41.11           N  
ATOM   2477  CA  SER   333      10.317   4.098 -16.020  1.00 42.84           C  
ATOM   2478  C   SER   333      11.838   4.086 -15.913  1.00 41.22           C  
ATOM   2479  CB  SER   333       9.898   3.847 -17.469  1.00 39.64           C  
ATOM   2480  O   SER   333      12.481   5.133 -16.015  1.00 40.63           O  
ATOM   2481  OG  SER   333      10.905   3.135 -18.168  1.00 34.46           O  
ATOM   2482  N   PRO   334      12.444   2.948 -15.486  1.00 36.72           N  
ATOM   2483  CA  PRO   334      13.897   2.859 -15.651  1.00 37.63           C  
ATOM   2484  C   PRO   334      14.366   3.346 -17.020  1.00 37.07           C  
ATOM   2485  CB  PRO   334      14.181   1.365 -15.476  1.00 35.92           C  
ATOM   2486  O   PRO   334      15.525   3.738 -17.176  1.00 36.80           O  
ATOM   2487  CG  PRO   334      12.949   0.815 -14.832  1.00 35.17           C  
ATOM   2488  CD  PRO   334      11.807   1.748 -15.113  1.00 40.09           C  
ATOM   2489  N   ALA   335      13.536   3.321 -17.951  1.00 34.65           N  
ATOM   2490  CA  ALA   335      13.872   3.797 -19.290  1.00 36.57           C  
ATOM   2491  C   ALA   335      13.730   5.314 -19.384  1.00 34.88           C  
ATOM   2492  CB  ALA   335      12.989   3.118 -20.334  1.00 33.20           C  
ATOM   2493  O   ALA   335      14.162   5.924 -20.365  1.00 34.08           O  
ATOM   2494  N   ASP   336      13.237   6.031 -18.405  1.00 45.28           N  
ATOM   2495  CA  ASP   336      13.107   7.483 -18.477  1.00 46.97           C  
ATOM   2496  C   ASP   336      14.355   8.173 -17.932  1.00 45.47           C  
ATOM   2497  CB  ASP   336      11.869   7.949 -17.708  1.00 43.11           C  
ATOM   2498  O   ASP   336      14.516   8.308 -16.717  1.00 44.45           O  
ATOM   2499  CG  ASP   336      11.572   9.426 -17.902  1.00 42.33           C  
ATOM   2500  OD1 ASP   336      12.391  10.136 -18.524  1.00 42.82           O  
ATOM   2501  OD2 ASP   336      10.511   9.884 -17.426  1.00 47.96           O  
ATOM   2502  N   THR   337      15.360   8.569 -18.779  1.00 42.77           N  
ATOM   2503  CA  THR   337      16.650   9.224 -18.598  1.00 43.20           C  
ATOM   2504  C   THR   337      16.488  10.741 -18.570  1.00 42.83           C  
ATOM   2505  CB  THR   337      17.638   8.832 -19.713  1.00 40.77           C  
ATOM   2506  O   THR   337      17.476  11.476 -18.522  1.00 41.85           O  
ATOM   2507  CG2 THR   337      17.930   7.335 -19.686  1.00 36.70           C  
ATOM   2508  OG1 THR   337      17.074   9.174 -20.985  1.00 35.02           O  
ATOM   2509  N   ARG   338      15.358  11.317 -18.541  1.00 45.96           N  
ATOM   2510  CA  ARG   338      15.235  12.771 -18.577  1.00 46.40           C  
ATOM   2511  C   ARG   338      15.584  13.383 -17.224  1.00 45.73           C  
ATOM   2512  CB  ARG   338      13.820  13.182 -18.988  1.00 43.73           C  
ATOM   2513  O   ARG   338      15.125  12.906 -16.184  1.00 44.30           O  
ATOM   2514  CG  ARG   338      13.464  12.816 -20.420  1.00 42.11           C  
ATOM   2515  CD  ARG   338      12.031  13.200 -20.761  1.00 42.68           C  
ATOM   2516  NE  ARG   338      11.067  12.324 -20.103  1.00 41.75           N  
ATOM   2517  NH1 ARG   338       9.219  13.589 -20.670  1.00 33.75           N  
ATOM   2518  NH2 ARG   338       8.966  11.667 -19.446  1.00 30.36           N  
ATOM   2519  CZ  ARG   338       9.753  12.529 -20.075  1.00 45.23           C  
ATOM   2520  N   THR   339      16.561  14.438 -17.064  1.00 43.06           N  
ATOM   2521  CA  THR   339      17.039  15.295 -15.984  1.00 44.96           C  
ATOM   2522  C   THR   339      16.041  16.414 -15.700  1.00 42.85           C  
ATOM   2523  CB  THR   339      18.414  15.903 -16.319  1.00 40.86           C  
ATOM   2524  O   THR   339      15.752  17.232 -16.576  1.00 41.69           O  
ATOM   2525  CG2 THR   339      19.538  15.128 -15.639  1.00 36.63           C  
ATOM   2526  OG1 THR   339      18.613  15.866 -17.738  1.00 33.13           O  
ATOM   2527  N   GLU   340      15.078  16.390 -14.784  1.00 40.44           N  
ATOM   2528  CA  GLU   340      14.258  17.506 -14.323  1.00 45.60           C  
ATOM   2529  C   GLU   340      14.860  18.157 -13.082  1.00 40.60           C  
ATOM   2530  CB  GLU   340      12.829  17.039 -14.031  1.00 39.57           C  
ATOM   2531  O   GLU   340      15.582  17.508 -12.322  1.00 40.07           O  
ATOM   2532  CG  GLU   340      11.977  16.851 -15.278  1.00 40.16           C  
ATOM   2533  CD  GLU   340      10.486  16.811 -14.986  1.00 45.38           C  
ATOM   2534  OE1 GLU   340      10.100  16.832 -13.795  1.00 48.45           O  
ATOM   2535  OE2 GLU   340       9.697  16.756 -15.955  1.00 46.56           O  
ATOM   2536  N   PRO   341      14.679  19.489 -12.896  1.00 42.41           N  
ATOM   2537  CA  PRO   341      15.084  20.265 -11.722  1.00 42.65           C  
ATOM   2538  C   PRO   341      14.503  19.714 -10.422  1.00 42.27           C  
ATOM   2539  CB  PRO   341      14.535  21.663 -12.016  1.00 40.39           C  
ATOM   2540  O   PRO   341      13.348  19.283 -10.391  1.00 40.73           O  
ATOM   2541  CG  PRO   341      13.470  21.447 -13.042  1.00 38.73           C  
ATOM   2542  CD  PRO   341      13.759  20.164 -13.767  1.00 40.14           C  
ATOM   2543  N   LEU   342      15.246  19.380  -9.369  1.00 41.98           N  
ATOM   2544  CA  LEU   342      15.036  18.915  -8.002  1.00 42.62           C  
ATOM   2545  C   LEU   342      14.023  19.796  -7.278  1.00 42.06           C  
ATOM   2546  CB  LEU   342      16.359  18.899  -7.232  1.00 40.58           C  
ATOM   2547  O   LEU   342      14.065  21.023  -7.396  1.00 40.73           O  
ATOM   2548  CG  LEU   342      17.356  17.806  -7.621  1.00 39.28           C  
ATOM   2549  CD1 LEU   342      18.725  18.099  -7.016  1.00 37.17           C  
ATOM   2550  CD2 LEU   342      16.850  16.438  -7.176  1.00 39.51           C  
ATOM   2551  N   PRO   343      12.880  19.243  -6.794  1.00 41.51           N  
ATOM   2552  CA  PRO   343      12.140  20.141  -5.905  1.00 41.99           C  
ATOM   2553  C   PRO   343      13.004  20.695  -4.774  1.00 41.83           C  
ATOM   2554  CB  PRO   343      11.023  19.251  -5.354  1.00 40.02           C  
ATOM   2555  O   PRO   343      13.747  19.944  -4.136  1.00 40.68           O  
ATOM   2556  CG  PRO   343      11.340  17.882  -5.862  1.00 38.96           C  
ATOM   2557  CD  PRO   343      12.510  17.980  -6.799  1.00 42.30           C  
ATOM   2558  N   SER   344      13.359  21.997  -4.670  1.00 38.99           N  
ATOM   2559  CA  SER   344      14.105  22.830  -3.733  1.00 38.36           C  
ATOM   2560  C   SER   344      13.559  22.693  -2.315  1.00 38.77           C  
ATOM   2561  CB  SER   344      14.060  24.297  -4.165  1.00 35.83           C  
ATOM   2562  O   SER   344      14.256  22.993  -1.344  1.00 36.50           O  
ATOM   2563  OG  SER   344      12.722  24.752  -4.260  1.00 32.55           O  
ATOM   2564  N   GLY   345      12.437  22.036  -2.087  1.00 38.51           N  
ATOM   2565  CA  GLY   345      11.762  22.017  -0.799  1.00 38.17           C  
ATOM   2566  C   GLY   345      11.905  20.694  -0.071  1.00 38.40           C  
ATOM   2567  O   GLY   345      11.046  19.818  -0.191  1.00 36.51           O  
ATOM   2568  N   LEU   346      13.106  20.082   0.159  1.00 38.01           N  
ATOM   2569  CA  LEU   346      13.659  18.897   0.805  1.00 38.53           C  
ATOM   2570  C   LEU   346      13.543  19.001   2.322  1.00 38.05           C  
ATOM   2571  CB  LEU   346      15.125  18.703   0.406  1.00 35.60           C  
ATOM   2572  O   LEU   346      14.044  19.953   2.924  1.00 36.65           O  
ATOM   2573  CG  LEU   346      15.382  18.266  -1.037  1.00 33.71           C  
ATOM   2574  CD1 LEU   346      16.838  18.517  -1.415  1.00 31.41           C  
ATOM   2575  CD2 LEU   346      15.022  16.796  -1.223  1.00 33.58           C  
ATOM   2576  N   TYR   347      12.472  18.646   2.985  1.00 36.58           N  
ATOM   2577  CA  TYR   347      12.236  18.645   4.424  1.00 38.87           C  
ATOM   2578  C   TYR   347      12.487  17.263   5.016  1.00 36.78           C  
ATOM   2579  CB  TYR   347      10.805  19.094   4.735  1.00 33.35           C  
ATOM   2580  O   TYR   347      11.695  16.340   4.811  1.00 35.37           O  
ATOM   2581  CG  TYR   347      10.610  20.589   4.665  1.00 31.47           C  
ATOM   2582  CD1 TYR   347      10.875  21.399   5.767  1.00 28.67           C  
ATOM   2583  CD2 TYR   347      10.159  21.195   3.497  1.00 30.14           C  
ATOM   2584  CE1 TYR   347      10.695  22.777   5.708  1.00 29.88           C  
ATOM   2585  CE2 TYR   347       9.975  22.572   3.427  1.00 32.38           C  
ATOM   2586  OH  TYR   347      10.065  24.717   4.471  1.00 23.80           O  
ATOM   2587  CZ  TYR   347      10.245  23.353   4.535  1.00 28.62           C  
ATOM   2588  N   CYS   348      13.743  16.792   5.333  1.00 32.85           N  
ATOM   2589  CA  CYS   348      14.178  15.675   6.164  1.00 38.63           C  
ATOM   2590  C   CYS   348      14.383  16.116   7.608  1.00 33.16           C  
ATOM   2591  CB  CYS   348      15.473  15.073   5.617  1.00 32.32           C  
ATOM   2592  O   CYS   348      14.962  17.173   7.863  1.00 33.15           O  
ATOM   2593  SG  CYS   348      15.284  14.284   4.004  1.00 31.84           S  
ATOM   2594  N   LYS   349      13.676  15.688   8.470  1.00 34.47           N  
ATOM   2595  CA  LYS   349      13.878  15.877   9.903  1.00 35.56           C  
ATOM   2596  C   LYS   349      15.100  15.104  10.392  1.00 34.68           C  
ATOM   2597  CB  LYS   349      12.636  15.443  10.683  1.00 31.54           C  
ATOM   2598  O   LYS   349      15.480  15.209  11.560  1.00 32.56           O  
ATOM   2599  CG  LYS   349      11.595  16.540  10.849  1.00 30.09           C  
ATOM   2600  CD  LYS   349      10.487  16.118  11.805  1.00 35.42           C  
ATOM   2601  CE  LYS   349       9.455  17.222  11.989  1.00 26.78           C  
ATOM   2602  NZ  LYS   349       8.367  16.814  12.927  1.00 27.97           N  
ATOM   2603  N   ILE   350      15.913  14.372   9.629  1.00 36.34           N  
ATOM   2604  CA  ILE   350      17.224  13.922  10.081  1.00 39.33           C  
ATOM   2605  C   ILE   350      18.315  14.763   9.420  1.00 36.73           C  
ATOM   2606  CB  ILE   350      17.444  12.423   9.774  1.00 35.13           C  
ATOM   2607  O   ILE   350      18.173  15.180   8.268  1.00 35.32           O  
ATOM   2608  CG1 ILE   350      16.178  11.812   9.163  1.00 33.60           C  
ATOM   2609  CG2 ILE   350      17.859  11.669  11.041  1.00 33.65           C  
ATOM   2610  CD1 ILE   350      16.342  10.365   8.718  1.00 34.23           C  
ATOM   2611  N   PRO   351      19.380  15.156  10.141  1.00 41.95           N  
ATOM   2612  CA  PRO   351      20.539  15.892   9.630  1.00 41.01           C  
ATOM   2613  C   PRO   351      21.117  15.275   8.358  1.00 41.96           C  
ATOM   2614  CB  PRO   351      21.544  15.810  10.782  1.00 39.65           C  
ATOM   2615  O   PRO   351      21.060  14.056   8.178  1.00 39.70           O  
ATOM   2616  CG  PRO   351      20.734  15.393  11.967  1.00 37.56           C  
ATOM   2617  CD  PRO   351      19.497  14.697  11.477  1.00 39.14           C  
ATOM   2618  N   LYS   352      21.410  16.093   7.263  1.00 42.27           N  
ATOM   2619  CA  LYS   352      22.013  15.805   5.965  1.00 42.20           C  
ATOM   2620  C   LYS   352      23.096  14.737   6.086  1.00 42.10           C  
ATOM   2621  CB  LYS   352      22.598  17.077   5.350  1.00 40.69           C  
ATOM   2622  O   LYS   352      23.320  13.964   5.152  1.00 39.73           O  
ATOM   2623  CG  LYS   352      21.565  17.974   4.683  1.00 38.63           C  
ATOM   2624  CD  LYS   352      22.221  19.159   3.986  1.00 40.37           C  
ATOM   2625  CE  LYS   352      21.187  20.067   3.334  1.00 36.28           C  
ATOM   2626  NZ  LYS   352      21.823  21.249   2.679  1.00 37.85           N  
ATOM   2627  N   ASP   353      23.807  14.530   7.158  1.00 41.02           N  
ATOM   2628  CA  ASP   353      25.021  13.792   7.493  1.00 42.58           C  
ATOM   2629  C   ASP   353      24.718  12.644   8.454  1.00 41.01           C  
ATOM   2630  CB  ASP   353      26.067  14.727   8.103  1.00 39.86           C  
ATOM   2631  O   ASP   353      25.625  11.920   8.869  1.00 39.35           O  
ATOM   2632  CG  ASP   353      25.544  15.499   9.302  1.00 38.79           C  
ATOM   2633  OD1 ASP   353      24.328  15.782   9.362  1.00 37.00           O  
ATOM   2634  OD2 ASP   353      26.356  15.830  10.193  1.00 39.33           O  
ATOM   2635  N   ALA   354      23.459  12.234   8.735  1.00 42.55           N  
ATOM   2636  CA  ALA   354      23.089  11.149   9.639  1.00 43.72           C  
ATOM   2637  C   ALA   354      23.434   9.790   9.035  1.00 42.74           C  
ATOM   2638  CB  ALA   354      21.601  11.217   9.973  1.00 40.64           C  
ATOM   2639  O   ALA   354      23.070   9.501   7.893  1.00 41.49           O  
ATOM   2640  N   PRO   355      24.373   8.968   9.493  1.00 37.15           N  
ATOM   2641  CA  PRO   355      24.808   7.666   8.981  1.00 36.77           C  
ATOM   2642  C   PRO   355      23.642   6.719   8.708  1.00 36.92           C  
ATOM   2643  CB  PRO   355      25.700   7.126  10.102  1.00 35.09           C  
ATOM   2644  O   PRO   355      23.781   5.771   7.931  1.00 35.16           O  
ATOM   2645  CG  PRO   355      25.485   8.064  11.246  1.00 33.29           C  
ATOM   2646  CD  PRO   355      24.756   9.275  10.739  1.00 34.89           C  
ATOM   2647  N   ASN   356      22.360   6.932   9.296  1.00 32.37           N  
ATOM   2648  CA  ASN   356      21.116   6.183   9.150  1.00 34.85           C  
ATOM   2649  C   ASN   356      20.120   6.919   8.258  1.00 32.56           C  
ATOM   2650  CB  ASN   356      20.495   5.902  10.520  1.00 30.89           C  
ATOM   2651  O   ASN   356      18.957   6.525   8.163  1.00 31.11           O  
ATOM   2652  CG  ASN   356      20.693   7.044  11.497  1.00 29.96           C  
ATOM   2653  ND2 ASN   356      19.840   7.112  12.511  1.00 16.13           N  
ATOM   2654  OD1 ASN   356      21.606   7.859  11.340  1.00 24.39           O  
ATOM   2655  N   ALA   357      20.417   7.947   7.610  1.00 34.01           N  
ATOM   2656  CA  ALA   357      19.649   8.576   6.539  1.00 34.48           C  
ATOM   2657  C   ALA   357      19.558   7.663   5.320  1.00 34.00           C  
ATOM   2658  CB  ALA   357      20.273   9.915   6.152  1.00 31.90           C  
ATOM   2659  O   ALA   357      20.497   7.585   4.524  1.00 32.41           O  
ATOM   2660  N   VAL   358      19.132   6.444   5.403  1.00 33.01           N  
ATOM   2661  CA  VAL   358      18.713   5.602   4.288  1.00 34.53           C  
ATOM   2662  C   VAL   358      17.636   6.317   3.476  1.00 33.03           C  
ATOM   2663  CB  VAL   358      18.191   4.232   4.777  1.00 31.11           C  
ATOM   2664  O   VAL   358      16.576   6.661   4.005  1.00 31.97           O  
ATOM   2665  CG1 VAL   358      18.113   3.239   3.618  1.00 28.92           C  
ATOM   2666  CG2 VAL   358      19.082   3.689   5.892  1.00 29.12           C  
ATOM   2667  N   ARG   359      18.000   7.297   2.554  1.00 33.01           N  
ATOM   2668  CA  ARG   359      17.382   8.152   1.546  1.00 33.40           C  
ATOM   2669  C   ARG   359      16.990   7.347   0.311  1.00 32.96           C  
ATOM   2670  CB  ARG   359      18.328   9.289   1.151  1.00 30.81           C  
ATOM   2671  O   ARG   359      17.699   6.417  -0.081  1.00 31.87           O  
ATOM   2672  CG  ARG   359      18.630  10.259   2.282  1.00 28.64           C  
ATOM   2673  CD  ARG   359      19.394  11.479   1.788  1.00 30.85           C  
ATOM   2674  NE  ARG   359      19.799  12.345   2.892  1.00 28.68           N  
ATOM   2675  NH1 ARG   359      20.463  14.100   1.545  1.00 25.17           N  
ATOM   2676  NH2 ARG   359      20.632  14.271   3.825  1.00 21.99           N  
ATOM   2677  CZ  ARG   359      20.297  13.570   2.752  1.00 29.17           C  
ATOM   2678  N   GLY   360      15.790   6.633   0.294  1.00 37.28           N  
ATOM   2679  CA  GLY   360      15.024   5.972  -0.750  1.00 36.95           C  
ATOM   2680  C   GLY   360      15.763   5.893  -2.073  1.00 37.28           C  
ATOM   2681  O   GLY   360      16.223   6.911  -2.594  1.00 36.07           O  
ATOM   2682  N   ALA   361      16.764   5.077  -2.349  1.00 35.45           N  
ATOM   2683  CA  ALA   361      17.775   4.516  -3.242  1.00 35.67           C  
ATOM   2684  C   ALA   361      17.241   4.391  -4.666  1.00 35.46           C  
ATOM   2685  CB  ALA   361      18.240   3.155  -2.730  1.00 32.43           C  
ATOM   2686  O   ALA   361      16.302   3.632  -4.919  1.00 34.36           O  
ATOM   2687  N   ARG   362      16.761   5.554  -5.351  1.00 40.35           N  
ATOM   2688  CA  ARG   362      16.796   5.613  -6.809  1.00 39.84           C  
ATOM   2689  C   ARG   362      16.944   7.050  -7.296  1.00 40.44           C  
ATOM   2690  CB  ARG   362      15.532   4.986  -7.403  1.00 37.15           C  
ATOM   2691  O   ARG   362      16.175   7.928  -6.899  1.00 38.92           O  
ATOM   2692  CG  ARG   362      15.463   3.475  -7.248  1.00 34.42           C  
ATOM   2693  CD  ARG   362      14.248   2.890  -7.953  1.00 37.55           C  
ATOM   2694  NE  ARG   362      14.114   1.459  -7.699  1.00 33.06           N  
ATOM   2695  NH1 ARG   362      12.452   1.126  -9.270  1.00 27.22           N  
ATOM   2696  NH2 ARG   362      13.225  -0.634  -8.021  1.00 23.82           N  
ATOM   2697  CZ  ARG   362      13.264   0.653  -8.330  1.00 33.51           C  
ATOM   2698  N   ASN   363      18.176   7.568  -7.556  1.00 41.94           N  
ATOM   2699  CA  ASN   363      18.563   8.727  -8.354  1.00 42.13           C  
ATOM   2700  C   ASN   363      18.943   9.912  -7.472  1.00 42.10           C  
ATOM   2701  CB  ASN   363      17.436   9.118  -9.312  1.00 38.73           C  
ATOM   2702  O   ASN   363      18.116  10.786  -7.208  1.00 40.75           O  
ATOM   2703  CG  ASN   363      17.231   8.102 -10.418  1.00 35.92           C  
ATOM   2704  ND2 ASN   363      16.071   8.153 -11.063  1.00 31.09           N  
ATOM   2705  OD1 ASN   363      18.107   7.276 -10.690  1.00 36.17           O  
ATOM   2706  N   TYR   364      19.923   9.957  -6.550  1.00 40.66           N  
ATOM   2707  CA  TYR   364      20.551  11.054  -5.822  1.00 41.44           C  
ATOM   2708  C   TYR   364      21.267  12.002  -6.777  1.00 41.15           C  
ATOM   2709  CB  TYR   364      21.538  10.516  -4.782  1.00 38.35           C  
ATOM   2710  O   TYR   364      21.969  11.560  -7.690  1.00 40.14           O  
ATOM   2711  CG  TYR   364      20.916  10.263  -3.430  1.00 36.66           C  
ATOM   2712  CD1 TYR   364      20.653  11.315  -2.555  1.00 33.10           C  
ATOM   2713  CD2 TYR   364      20.593   8.973  -3.024  1.00 36.38           C  
ATOM   2714  CE1 TYR   364      20.083  11.086  -1.307  1.00 35.63           C  
ATOM   2715  CE2 TYR   364      20.022   8.733  -1.778  1.00 36.46           C  
ATOM   2716  OH  TYR   364      19.206   9.562   0.306  1.00 28.57           O  
ATOM   2717  CZ  TYR   364      19.771   9.794  -0.928  1.00 34.90           C  
ATOM   2718  N   PRO   365      20.916  13.287  -6.906  1.00 46.70           N  
ATOM   2719  CA  PRO   365      22.035  14.183  -7.208  1.00 45.70           C  
ATOM   2720  C   PRO   365      23.172  14.069  -6.195  1.00 47.20           C  
ATOM   2721  CB  PRO   365      21.396  15.573  -7.158  1.00 44.83           C  
ATOM   2722  O   PRO   365      22.923  13.916  -4.997  1.00 46.01           O  
ATOM   2723  CG  PRO   365      20.061  15.358  -6.521  1.00 43.13           C  
ATOM   2724  CD  PRO   365      19.788  13.882  -6.474  1.00 45.09           C  
ATOM   2725  N   CYS   366      24.376  13.869  -6.507  1.00 50.99           N  
ATOM   2726  CA  CYS   366      25.645  13.970  -5.795  1.00 52.08           C  
ATOM   2727  C   CYS   366      25.902  15.401  -5.338  1.00 51.71           C  
ATOM   2728  CB  CYS   366      26.795  13.493  -6.681  1.00 48.75           C  
ATOM   2729  O   CYS   366      25.753  16.342  -6.119  1.00 50.38           O  
ATOM   2730  SG  CYS   366      26.651  11.767  -7.195  1.00 58.10           S  
ATOM   2731  N   ALA   367      26.017  15.588  -3.936  1.00 48.24           N  
ATOM   2732  CA  ALA   367      26.348  16.901  -3.388  1.00 48.14           C  
ATOM   2733  C   ALA   367      27.589  17.479  -4.062  1.00 48.77           C  
ATOM   2734  CB  ALA   367      26.559  16.810  -1.879  1.00 45.92           C  
ATOM   2735  O   ALA   367      27.645  18.676  -4.352  1.00 47.91           O  
ATOM   2736  N   ASP   368      28.542  16.600  -4.276  1.00 40.48           N  
ATOM   2737  CA  ASP   368      29.884  17.035  -4.652  1.00 42.49           C  
ATOM   2738  C   ASP   368      30.088  16.945  -6.163  1.00 40.91           C  
ATOM   2739  CB  ASP   368      30.942  16.200  -3.928  1.00 39.39           C  
ATOM   2740  O   ASP   368      31.091  17.431  -6.689  1.00 40.01           O  
ATOM   2741  CG  ASP   368      30.343  15.097  -3.073  1.00 39.54           C  
ATOM   2742  OD1 ASP   368      29.247  15.291  -2.506  1.00 40.13           O  
ATOM   2743  OD2 ASP   368      30.976  14.024  -2.963  1.00 41.15           O  
ATOM   2744  N   VAL   369      29.102  16.529  -6.916  1.00 50.50           N  
ATOM   2745  CA  VAL   369      29.098  16.452  -8.373  1.00 49.58           C  
ATOM   2746  C   VAL   369      27.731  16.870  -8.909  1.00 50.63           C  
ATOM   2747  CB  VAL   369      29.453  15.032  -8.867  1.00 47.98           C  
ATOM   2748  O   VAL   369      26.852  16.028  -9.111  1.00 49.06           O  
ATOM   2749  CG1 VAL   369      29.722  15.034 -10.371  1.00 44.66           C  
ATOM   2750  CG2 VAL   369      30.660  14.489  -8.106  1.00 46.07           C  
ATOM   2751  N   PRO   370      27.379  18.233  -8.980  1.00 44.64           N  
ATOM   2752  CA  PRO   370      26.165  18.746  -9.621  1.00 43.50           C  
ATOM   2753  C   PRO   370      25.886  18.086 -10.969  1.00 44.65           C  
ATOM   2754  CB  PRO   370      26.461  20.238  -9.793  1.00 41.80           C  
ATOM   2755  O   PRO   370      26.786  17.978 -11.806  1.00 42.99           O  
ATOM   2756  CG  PRO   370      27.510  20.540  -8.772  1.00 40.12           C  
ATOM   2757  CD  PRO   370      28.344  19.309  -8.566  1.00 43.57           C  
ATOM   2758  N   GLY   371      24.705  17.595 -11.149  1.00 46.03           N  
ATOM   2759  CA  GLY   371      24.250  16.860 -12.319  1.00 44.73           C  
ATOM   2760  C   GLY   371      24.451  15.361 -12.197  1.00 45.39           C  
ATOM   2761  O   GLY   371      23.784  14.582 -12.882  1.00 44.06           O  
ATOM   2762  N   LYS   372      25.402  14.911 -11.389  1.00 55.73           N  
ATOM   2763  CA  LYS   372      25.609  13.485 -11.150  1.00 53.76           C  
ATOM   2764  C   LYS   372      24.614  12.949 -10.125  1.00 54.66           C  
ATOM   2765  CB  LYS   372      27.040  13.222 -10.680  1.00 52.60           C  
ATOM   2766  O   LYS   372      24.266  13.643  -9.168  1.00 52.13           O  
ATOM   2767  CG  LYS   372      27.432  11.752 -10.681  1.00 50.38           C  
ATOM   2768  CD  LYS   372      28.920  11.569 -10.412  1.00 48.97           C  
ATOM   2769  CE  LYS   372      29.322  10.102 -10.463  1.00 53.99           C  
ATOM   2770  NZ  LYS   372      30.800   9.928 -10.332  1.00 48.57           N  
ATOM   2771  N   ARG   373      23.979  11.707 -10.360  1.00 50.41           N  
ATOM   2772  CA  ARG   373      22.987  10.992  -9.564  1.00 49.89           C  
ATOM   2773  C   ARG   373      23.447   9.568  -9.265  1.00 50.00           C  
ATOM   2774  CB  ARG   373      21.637  10.966 -10.283  1.00 48.21           C  
ATOM   2775  O   ARG   373      23.967   8.881 -10.147  1.00 48.17           O  
ATOM   2776  CG  ARG   373      21.024  12.342 -10.492  1.00 46.33           C  
ATOM   2777  CD  ARG   373      19.679  12.258 -11.199  1.00 46.97           C  
ATOM   2778  NE  ARG   373      19.089  13.580 -11.392  1.00 44.90           N  
ATOM   2779  NH1 ARG   373      16.975  12.967 -10.689  1.00 35.43           N  
ATOM   2780  NH2 ARG   373      17.386  15.121 -11.357  1.00 31.08           N  
ATOM   2781  CZ  ARG   373      17.818  13.886 -11.145  1.00 44.36           C  
ATOM   2782  N   ALA   374      23.576   9.173  -7.982  1.00 50.43           N  
ATOM   2783  CA  ALA   374      24.063   7.853  -7.591  1.00 49.77           C  
ATOM   2784  C   ALA   374      23.187   7.246  -6.499  1.00 50.37           C  
ATOM   2785  CB  ALA   374      25.513   7.938  -7.120  1.00 47.75           C  
ATOM   2786  O   ALA   374      22.427   7.957  -5.837  1.00 48.50           O  
ATOM   2787  N   ALA   375      23.023   6.007  -6.397  1.00 47.54           N  
ATOM   2788  CA  ALA   375      22.228   5.283  -5.408  1.00 47.32           C  
ATOM   2789  C   ALA   375      22.813   5.447  -4.008  1.00 47.56           C  
ATOM   2790  CB  ALA   375      22.142   3.804  -5.775  1.00 46.46           C  
ATOM   2791  O   ALA   375      22.083   5.400  -3.015  1.00 46.83           O  
ATOM   2792  N   THR   376      24.081   5.583  -3.884  1.00 48.58           N  
ATOM   2793  CA  THR   376      24.793   5.629  -2.612  1.00 48.28           C  
ATOM   2794  C   THR   376      25.699   6.855  -2.543  1.00 49.23           C  
ATOM   2795  CB  THR   376      25.631   4.356  -2.394  1.00 47.62           C  
ATOM   2796  O   THR   376      26.144   7.364  -3.574  1.00 48.54           O  
ATOM   2797  CG2 THR   376      24.782   3.101  -2.571  1.00 44.49           C  
ATOM   2798  OG1 THR   376      26.705   4.330  -3.342  1.00 40.93           O  
ATOM   2799  N   PRO   377      25.921   7.343  -1.322  1.00 48.27           N  
ATOM   2800  CA  PRO   377      26.947   8.374  -1.147  1.00 47.55           C  
ATOM   2801  C   PRO   377      28.317   7.936  -1.661  1.00 48.85           C  
ATOM   2802  CB  PRO   377      26.976   8.590   0.368  1.00 47.50           C  
ATOM   2803  O   PRO   377      29.124   8.774  -2.070  1.00 47.93           O  
ATOM   2804  CG  PRO   377      25.620   8.173   0.839  1.00 46.45           C  
ATOM   2805  CD  PRO   377      25.145   7.037  -0.022  1.00 47.06           C  
ATOM   2806  N   ARG   378      28.668   6.740  -1.667  1.00 49.90           N  
ATOM   2807  CA  ARG   378      29.929   6.270  -2.231  1.00 49.58           C  
ATOM   2808  C   ARG   378      29.981   6.512  -3.736  1.00 49.85           C  
ATOM   2809  CB  ARG   378      30.131   4.783  -1.932  1.00 48.63           C  
ATOM   2810  O   ARG   378      30.961   7.055  -4.250  1.00 48.73           O  
ATOM   2811  CG  ARG   378      31.475   4.240  -2.389  1.00 47.43           C  
ATOM   2812  CD  ARG   378      31.640   2.769  -2.033  1.00 48.73           C  
ATOM   2813  NE  ARG   378      32.907   2.234  -2.523  1.00 45.74           N  
ATOM   2814  NH1 ARG   378      32.609   0.132  -1.612  1.00 37.06           N  
ATOM   2815  NH2 ARG   378      34.508   0.611  -2.804  1.00 33.14           N  
ATOM   2816  CZ  ARG   378      33.338   0.994  -2.312  1.00 46.73           C  
ATOM   2817  N   GLU   379      28.944   6.187  -4.486  1.00 51.21           N  
ATOM   2818  CA  GLU   379      28.852   6.416  -5.925  1.00 52.19           C  
ATOM   2819  C   GLU   379      28.814   7.907  -6.246  1.00 51.38           C  
ATOM   2820  CB  GLU   379      27.615   5.722  -6.502  1.00 50.83           C  
ATOM   2821  O   GLU   379      29.336   8.340  -7.275  1.00 50.90           O  
ATOM   2822  CG  GLU   379      27.833   4.254  -6.838  1.00 51.20           C  
ATOM   2823  CD  GLU   379      26.547   3.518  -7.175  1.00 53.01           C  
ATOM   2824  OE1 GLU   379      25.454   4.117  -7.052  1.00 52.16           O  
ATOM   2825  OE2 GLU   379      26.632   2.331  -7.565  1.00 48.56           O  
ATOM   2826  N   CYS   380      28.213   8.615  -5.287  1.00 54.49           N  
ATOM   2827  CA  CYS   380      28.281  10.060  -5.477  1.00 56.19           C  
ATOM   2828  C   CYS   380      29.721  10.553  -5.409  1.00 55.03           C  
ATOM   2829  CB  CYS   380      27.436  10.779  -4.426  1.00 52.82           C  
ATOM   2830  O   CYS   380      30.094  11.494  -6.112  1.00 54.06           O  
ATOM   2831  SG  CYS   380      25.683  10.884  -4.847  1.00 56.78           S  
ATOM   2832  N   ARG   381      30.559   9.963  -4.581  1.00 54.60           N  
ATOM   2833  CA  ARG   381      31.943  10.387  -4.396  1.00 53.81           C  
ATOM   2834  C   ARG   381      32.874   9.653  -5.355  1.00 54.51           C  
ATOM   2835  CB  ARG   381      32.389  10.154  -2.951  1.00 53.44           C  
ATOM   2836  O   ARG   381      34.077   9.919  -5.387  1.00 53.83           O  
ATOM   2837  CG  ARG   381      31.704  11.061  -1.941  1.00 53.00           C  
ATOM   2838  CD  ARG   381      32.274  10.879  -0.541  1.00 53.79           C  
ATOM   2839  NE  ARG   381      31.401  10.060   0.295  1.00 48.72           N  
ATOM   2840  NH1 ARG   381      32.335  10.739   2.295  1.00 42.10           N  
ATOM   2841  NH2 ARG   381      30.607   9.233   2.285  1.00 38.10           N  
ATOM   2842  CZ  ARG   381      31.450  10.012   1.623  1.00 53.95           C  
ATOM   2843  N   SER   382      32.368   8.735  -6.074  1.00 58.76           N  
ATOM   2844  CA  SER   382      33.181   8.078  -7.092  1.00 58.94           C  
ATOM   2845  C   SER   382      33.358   8.968  -8.318  1.00 58.95           C  
ATOM   2846  CB  SER   382      32.552   6.747  -7.505  1.00 57.18           C  
ATOM   2847  O   SER   382      32.410   9.621  -8.759  1.00 58.48           O  
ATOM   2848  OG  SER   382      33.334   6.107  -8.499  1.00 57.10           O  
ATOM   2849  N   ASP   383      34.468   9.258  -8.750  1.00 52.42           N  
ATOM   2850  CA  ASP   383      34.778   9.801 -10.069  1.00 51.33           C  
ATOM   2851  C   ASP   383      34.254   8.888 -11.175  1.00 52.11           C  
ATOM   2852  CB  ASP   383      36.286  10.005 -10.224  1.00 50.14           C  
ATOM   2853  O   ASP   383      34.184   9.291 -12.338  1.00 50.79           O  
ATOM   2854  CG  ASP   383      36.855  11.002  -9.230  1.00 48.65           C  
ATOM   2855  OD1 ASP   383      36.167  11.991  -8.896  1.00 50.48           O  
ATOM   2856  OD2 ASP   383      38.003  10.799  -8.779  1.00 54.58           O  
ATOM   2857  N   GLU   384      33.836   7.804 -10.993  1.00 52.29           N  
ATOM   2858  CA  GLU   384      33.287   6.894 -11.994  1.00 52.71           C  
ATOM   2859  C   GLU   384      31.916   7.364 -12.474  1.00 51.84           C  
ATOM   2860  CB  GLU   384      33.190   5.473 -11.433  1.00 51.04           C  
ATOM   2861  O   GLU   384      31.107   7.847 -11.679  1.00 51.17           O  
ATOM   2862  CG  GLU   384      34.539   4.832 -11.145  1.00 50.94           C  
ATOM   2863  CD  GLU   384      34.476   3.316 -11.054  1.00 52.61           C  
ATOM   2864  OE1 GLU   384      33.357   2.756 -11.018  1.00 54.57           O  
ATOM   2865  OE2 GLU   384      35.555   2.682 -11.017  1.00 50.67           O  
ATOM   2866  N   PRO   385      31.645   7.550 -13.778  1.00 47.94           N  
ATOM   2867  CA  PRO   385      30.319   7.861 -14.316  1.00 46.00           C  
ATOM   2868  C   PRO   385      29.207   7.059 -13.645  1.00 47.56           C  
ATOM   2869  CB  PRO   385      30.443   7.490 -15.796  1.00 45.71           C  
ATOM   2870  O   PRO   385      29.399   5.885 -13.316  1.00 46.01           O  
ATOM   2871  CG  PRO   385      31.789   6.853 -15.919  1.00 43.22           C  
ATOM   2872  CD  PRO   385      32.490   6.960 -14.595  1.00 42.68           C  
ATOM   2873  N   TYR   386      28.104   7.722 -13.225  1.00 46.98           N  
ATOM   2874  CA  TYR   386      26.899   7.026 -12.790  1.00 45.76           C  
ATOM   2875  C   TYR   386      26.491   5.958 -13.798  1.00 46.76           C  
ATOM   2876  CB  TYR   386      25.749   8.018 -12.587  1.00 44.35           C  
ATOM   2877  O   TYR   386      26.327   6.247 -14.985  1.00 44.82           O  
ATOM   2878  CG  TYR   386      24.425   7.359 -12.286  1.00 42.08           C  
ATOM   2879  CD1 TYR   386      24.172   6.799 -11.036  1.00 38.67           C  
ATOM   2880  CD2 TYR   386      23.425   7.294 -13.251  1.00 40.17           C  
ATOM   2881  CE1 TYR   386      22.954   6.189 -10.755  1.00 40.67           C  
ATOM   2882  CE2 TYR   386      22.204   6.687 -12.981  1.00 41.68           C  
ATOM   2883  OH  TYR   386      20.770   5.535 -11.459  1.00 34.59           O  
ATOM   2884  CZ  TYR   386      21.977   6.138 -11.732  1.00 38.85           C  
ATOM   2885  N   GLN   387      26.393   4.778 -13.412  1.00 38.39           N  
ATOM   2886  CA  GLN   387      25.915   3.592 -14.115  1.00 38.48           C  
ATOM   2887  C   GLN   387      24.491   3.240 -13.694  1.00 38.37           C  
ATOM   2888  CB  GLN   387      26.846   2.405 -13.861  1.00 37.08           C  
ATOM   2889  O   GLN   387      24.251   2.872 -12.542  1.00 37.19           O  
ATOM   2890  CG  GLN   387      28.242   2.584 -14.442  1.00 35.19           C  
ATOM   2891  CD  GLN   387      28.917   1.264 -14.764  1.00 37.49           C  
ATOM   2892  NE2 GLN   387      30.070   1.332 -15.420  1.00 35.12           N  
ATOM   2893  OE1 GLN   387      28.406   0.191 -14.426  1.00 40.94           O  
ATOM   2894  N   PRO   388      23.420   3.766 -14.354  1.00 36.78           N  
ATOM   2895  CA  PRO   388      22.031   3.378 -14.098  1.00 35.56           C  
ATOM   2896  C   PRO   388      21.856   1.866 -13.968  1.00 36.59           C  
ATOM   2897  CB  PRO   388      21.284   3.910 -15.324  1.00 34.95           C  
ATOM   2898  O   PRO   388      22.656   1.099 -14.510  1.00 35.30           O  
ATOM   2899  CG  PRO   388      22.355   4.433 -16.226  1.00 33.09           C  
ATOM   2900  CD  PRO   388      23.680   4.275 -15.537  1.00 36.09           C  
ATOM   2901  N   LEU   389      21.234   1.323 -12.827  1.00 30.23           N  
ATOM   2902  CA  LEU   389      21.128  -0.102 -12.533  1.00 31.57           C  
ATOM   2903  C   LEU   389      21.120  -0.923 -13.818  1.00 30.07           C  
ATOM   2904  CB  LEU   389      19.862  -0.390 -11.722  1.00 28.58           C  
ATOM   2905  O   LEU   389      21.582  -2.066 -13.833  1.00 28.58           O  
ATOM   2906  CG  LEU   389      19.949  -0.136 -10.217  1.00 26.64           C  
ATOM   2907  CD1 LEU   389      18.552  -0.016  -9.618  1.00 24.40           C  
ATOM   2908  CD2 LEU   389      20.736  -1.248  -9.531  1.00 27.56           C  
ATOM   2909  N   GLY   390      20.573  -0.341 -14.974  1.00 29.44           N  
ATOM   2910  CA  GLY   390      20.844  -1.185 -16.127  1.00 29.46           C  
ATOM   2911  C   GLY   390      22.314  -1.521 -16.287  1.00 29.34           C  
ATOM   2912  O   GLY   390      22.661  -2.575 -16.824  1.00 27.09           O  
ATOM   2913  N   THR   391      23.161  -0.803 -15.523  1.00 27.22           N  
ATOM   2914  CA  THR   391      24.590  -1.081 -15.605  1.00 27.15           C  
ATOM   2915  C   THR   391      25.184  -1.280 -14.214  1.00 27.33           C  
ATOM   2916  CB  THR   391      25.339   0.054 -16.328  1.00 24.71           C  
ATOM   2917  O   THR   391      26.384  -1.087 -14.012  1.00 25.84           O  
ATOM   2918  CG2 THR   391      24.976   0.097 -17.808  1.00 22.86           C  
ATOM   2919  OG1 THR   391      24.992   1.307 -15.725  1.00 17.75           O  
ATOM   2920  N   ASN   392      24.378  -1.496 -13.045  1.00 29.20           N  
ATOM   2921  CA  ASN   392      24.952  -1.910 -11.769  1.00 29.76           C  
ATOM   2922  C   ASN   392      25.939  -3.060 -11.946  1.00 29.16           C  
ATOM   2923  CB  ASN   392      23.848  -2.304 -10.786  1.00 27.55           C  
ATOM   2924  O   ASN   392      25.676  -4.000 -12.699  1.00 27.90           O  
ATOM   2925  CG  ASN   392      24.316  -2.281  -9.344  1.00 26.77           C  
ATOM   2926  ND2 ASN   392      23.369  -2.243  -8.414  1.00 27.12           N  
ATOM   2927  OD1 ASN   392      25.518  -2.298  -9.068  1.00 28.12           O  
ATOM   2928  N   PRO   393      27.216  -2.722 -11.677  1.00 29.48           N  
ATOM   2929  CA  PRO   393      28.246  -3.744 -11.884  1.00 29.40           C  
ATOM   2930  C   PRO   393      27.742  -5.156 -11.594  1.00 29.49           C  
ATOM   2931  CB  PRO   393      29.345  -3.342 -10.897  1.00 27.18           C  
ATOM   2932  O   PRO   393      28.341  -6.134 -12.049  1.00 27.88           O  
ATOM   2933  CG  PRO   393      28.658  -2.472  -9.895  1.00 25.72           C  
ATOM   2934  CD  PRO   393      27.429  -1.889 -10.531  1.00 28.69           C  
ATOM   2935  N   TRP   394      26.593  -5.264 -10.848  1.00 24.76           N  
ATOM   2936  CA  TRP   394      26.123  -6.644 -10.803  1.00 31.50           C  
ATOM   2937  C   TRP   394      25.667  -7.109 -12.182  1.00 27.47           C  
ATOM   2938  CB  TRP   394      24.979  -6.791  -9.797  1.00 25.71           C  
ATOM   2939  O   TRP   394      25.593  -8.312 -12.445  1.00 24.75           O  
ATOM   2940  CG  TRP   394      25.387  -6.565  -8.372  1.00 24.70           C  
ATOM   2941  CD1 TRP   394      25.693  -5.371  -7.782  1.00  8.70           C  
ATOM   2942  CD2 TRP   394      25.540  -7.564  -7.359  1.00  7.66           C  
ATOM   2943  CE2 TRP   394      25.940  -6.903  -6.177  1.00  7.88           C  
ATOM   2944  CE3 TRP   394      25.376  -8.956  -7.336  1.00 17.30           C  
ATOM   2945  NE1 TRP   394      26.026  -5.567  -6.461  1.00 17.69           N  
ATOM   2946  CH2 TRP   394      26.011  -8.948  -4.987  1.00 14.90           C  
ATOM   2947  CZ2 TRP   394      26.179  -7.588  -4.983  1.00 15.60           C  
ATOM   2948  CZ3 TRP   394      25.614  -9.635  -6.147  1.00 15.79           C  
ATOM   2949  N   TYR   395      25.534  -6.139 -13.060  1.00 29.93           N  
ATOM   2950  CA  TYR   395      25.138  -6.570 -14.396  1.00 31.33           C  
ATOM   2951  C   TYR   395      26.226  -6.256 -15.416  1.00 30.03           C  
ATOM   2952  CB  TYR   395      23.825  -5.898 -14.811  1.00 27.73           C  
ATOM   2953  O   TYR   395      26.143  -6.678 -16.572  1.00 28.35           O  
ATOM   2954  CG  TYR   395      22.612  -6.441 -14.095  1.00 26.59           C  
ATOM   2955  CD1 TYR   395      22.104  -7.701 -14.403  1.00 25.36           C  
ATOM   2956  CD2 TYR   395      21.972  -5.696 -13.111  1.00 28.02           C  
ATOM   2957  CE1 TYR   395      20.986  -8.205 -13.747  1.00 28.46           C  
ATOM   2958  CE2 TYR   395      20.853  -6.190 -12.449  1.00 30.22           C  
ATOM   2959  OH  TYR   395      19.261  -7.938 -12.121  1.00 20.02           O  
ATOM   2960  CZ  TYR   395      20.368  -7.444 -12.773  1.00 27.37           C  
ATOM   2961  N   GLY   396      27.366  -5.638 -14.963  1.00 29.79           N  
ATOM   2962  CA  GLY   396      28.110  -5.207 -16.136  1.00 29.19           C  
ATOM   2963  C   GLY   396      29.530  -5.741 -16.171  1.00 29.79           C  
ATOM   2964  O   GLY   396      30.149  -5.804 -17.235  1.00 27.67           O  
ATOM   2965  N   ASP   397      29.834  -6.825 -15.393  1.00 32.64           N  
ATOM   2966  CA  ASP   397      31.080  -7.563 -15.575  1.00 32.84           C  
ATOM   2967  C   ASP   397      31.231  -8.654 -14.518  1.00 32.76           C  
ATOM   2968  CB  ASP   397      32.279  -6.613 -15.525  1.00 30.61           C  
ATOM   2969  O   ASP   397      31.287  -8.364 -13.321  1.00 31.23           O  
ATOM   2970  CG  ASP   397      33.589  -7.293 -15.880  1.00 29.41           C  
ATOM   2971  OD1 ASP   397      33.633  -8.540 -15.941  1.00 30.60           O  
ATOM   2972  OD2 ASP   397      34.589  -6.574 -16.099  1.00 30.32           O  
ATOM   2973  N   PRO   398      30.568  -9.837 -14.643  1.00 34.71           N  
ATOM   2974  CA  PRO   398      30.861 -10.926 -13.709  1.00 34.86           C  
ATOM   2975  C   PRO   398      32.260 -10.823 -13.103  1.00 34.65           C  
ATOM   2976  CB  PRO   398      30.732 -12.180 -14.577  1.00 33.00           C  
ATOM   2977  O   PRO   398      32.485 -11.281 -11.980  1.00 32.95           O  
ATOM   2978  CG  PRO   398      30.595 -11.665 -15.973  1.00 30.97           C  
ATOM   2979  CD  PRO   398      30.379 -10.180 -15.915  1.00 33.92           C  
ATOM   2980  N   ASP   399      33.095 -10.195 -13.788  1.00 32.57           N  
ATOM   2981  CA  ASP   399      34.444 -10.098 -13.240  1.00 34.01           C  
ATOM   2982  C   ASP   399      34.546  -8.957 -12.231  1.00 32.48           C  
ATOM   2983  CB  ASP   399      35.467  -9.902 -14.361  1.00 30.02           C  
ATOM   2984  O   ASP   399      35.338  -9.023 -11.288  1.00 29.96           O  
ATOM   2985  CG  ASP   399      35.699 -11.160 -15.179  1.00 29.07           C  
ATOM   2986  OD1 ASP   399      35.519 -12.276 -14.646  1.00 30.10           O  
ATOM   2987  OD2 ASP   399      36.069 -11.034 -16.367  1.00 31.47           O  
ATOM   2988  N   GLN   400      33.599  -8.070 -12.250  1.00 32.03           N  
ATOM   2989  CA  GLN   400      33.536  -7.008 -11.252  1.00 33.23           C  
ATOM   2990  C   GLN   400      32.546  -7.353 -10.143  1.00 32.05           C  
ATOM   2991  CB  GLN   400      33.151  -5.679 -11.904  1.00 29.71           C  
ATOM   2992  O   GLN   400      32.603  -6.781  -9.053  1.00 29.83           O  
ATOM   2993  CG  GLN   400      34.266  -5.056 -12.733  1.00 28.31           C  
ATOM   2994  CD  GLN   400      34.126  -3.551 -12.867  1.00 32.57           C  
ATOM   2995  NE2 GLN   400      35.015  -2.939 -13.642  1.00 26.55           N  
ATOM   2996  OE1 GLN   400      33.225  -2.943 -12.280  1.00 34.87           O  
ATOM   2997  N   ILE   401      31.682  -8.427 -10.288  1.00 33.55           N  
ATOM   2998  CA  ILE   401      30.973  -9.050  -9.175  1.00 34.09           C  
ATOM   2999  C   ILE   401      31.977  -9.690  -8.218  1.00 33.41           C  
ATOM   3000  CB  ILE   401      29.958 -10.104  -9.670  1.00 31.21           C  
ATOM   3001  O   ILE   401      31.712  -9.807  -7.019  1.00 31.24           O  
ATOM   3002  CG1 ILE   401      28.863  -9.438 -10.511  1.00 30.12           C  
ATOM   3003  CG2 ILE   401      29.353 -10.868  -8.489  1.00 29.56           C  
ATOM   3004  CD1 ILE   401      27.907 -10.420 -11.174  1.00 28.12           C  
ATOM   3005  N   ARG   402      33.161  -9.920  -8.568  1.00 35.32           N  
ATOM   3006  CA  ARG   402      34.242 -10.590  -7.853  1.00 35.45           C  
ATOM   3007  C   ARG   402      34.865  -9.666  -6.812  1.00 35.32           C  
ATOM   3008  CB  ARG   402      35.314 -11.076  -8.831  1.00 32.82           C  
ATOM   3009  O   ARG   402      35.540 -10.128  -5.889  1.00 33.07           O  
ATOM   3010  CG  ARG   402      34.931 -12.338  -9.587  1.00 30.82           C  
ATOM   3011  CD  ARG   402      36.069 -12.834 -10.469  1.00 32.97           C  
ATOM   3012  NE  ARG   402      35.640 -13.925 -11.340  1.00 31.81           N  
ATOM   3013  NH1 ARG   402      37.771 -14.488 -12.030  1.00 27.18           N  
ATOM   3014  NH2 ARG   402      35.961 -15.651 -12.820  1.00 24.82           N  
ATOM   3015  CZ  ARG   402      36.458 -14.686 -12.061  1.00 30.88           C  
ATOM   3016  N   ASN   403      34.319  -8.435  -6.786  1.00 32.27           N  
ATOM   3017  CA  ASN   403      35.231  -7.541  -6.080  1.00 33.85           C  
ATOM   3018  C   ASN   403      34.476  -6.574  -5.173  1.00 32.42           C  
ATOM   3019  CB  ASN   403      36.101  -6.768  -7.074  1.00 29.98           C  
ATOM   3020  O   ASN   403      33.947  -5.564  -5.638  1.00 31.00           O  
ATOM   3021  CG  ASN   403      37.200  -7.621  -7.675  1.00 28.56           C  
ATOM   3022  ND2 ASN   403      37.650  -7.253  -8.869  1.00 23.64           N  
ATOM   3023  OD1 ASN   403      37.640  -8.604  -7.073  1.00 28.86           O  
ATOM   3024  N   CYS   404      33.780  -7.120  -4.103  1.00 32.76           N  
ATOM   3025  CA  CYS   404      33.715  -6.510  -2.780  1.00 37.48           C  
ATOM   3026  C   CYS   404      33.356  -7.544  -1.720  1.00 33.11           C  
ATOM   3027  CB  CYS   404      32.693  -5.374  -2.763  1.00 31.90           C  
ATOM   3028  O   CYS   404      32.263  -8.111  -1.744  1.00 32.66           O  
ATOM   3029  SG  CYS   404      33.432  -3.728  -2.844  1.00 24.15           S  
ATOM   3030  N   PRO   405      34.351  -8.057  -0.943  1.00 34.82           N  
ATOM   3031  CA  PRO   405      34.361  -8.810   0.314  1.00 34.28           C  
ATOM   3032  C   PRO   405      33.948  -7.961   1.514  1.00 34.88           C  
ATOM   3033  CB  PRO   405      35.817  -9.263   0.441  1.00 32.75           C  
ATOM   3034  O   PRO   405      34.350  -6.800   1.621  1.00 33.60           O  
ATOM   3035  CG  PRO   405      36.593  -8.297  -0.396  1.00 30.57           C  
ATOM   3036  CD  PRO   405      35.666  -7.698  -1.414  1.00 33.22           C  
ATOM   3037  N   ALA   406      32.594  -8.143   2.081  1.00 35.08           N  
ATOM   3038  CA  ALA   406      32.120  -8.055   3.460  1.00 34.45           C  
ATOM   3039  C   ALA   406      31.771  -6.616   3.829  1.00 35.20           C  
ATOM   3040  CB  ALA   406      33.170  -8.608   4.420  1.00 32.64           C  
ATOM   3041  O   ALA   406      32.396  -5.673   3.338  1.00 33.67           O  
ATOM   3042  N   PRO   407      30.591  -6.302   4.376  1.00 32.67           N  
ATOM   3043  CA  PRO   407      30.562  -5.099   5.212  1.00 34.07           C  
ATOM   3044  C   PRO   407      31.888  -4.844   5.924  1.00 32.84           C  
ATOM   3045  CB  PRO   407      29.449  -5.397   6.219  1.00 31.00           C  
ATOM   3046  O   PRO   407      32.363  -5.699   6.678  1.00 31.54           O  
ATOM   3047  CG  PRO   407      28.781  -6.629   5.698  1.00 30.55           C  
ATOM   3048  CD  PRO   407      29.691  -7.275   4.693  1.00 36.83           C  
ATOM   3049  N   GLY   408      32.654  -3.831   5.511  1.00 32.86           N  
ATOM   3050  CA  GLY   408      33.901  -3.287   6.026  1.00 33.03           C  
ATOM   3051  C   GLY   408      35.077  -3.504   5.093  1.00 32.98           C  
ATOM   3052  O   GLY   408      36.165  -2.971   5.322  1.00 31.03           O  
ATOM   3053  N   ALA   409      34.985  -4.286   3.992  1.00 32.87           N  
ATOM   3054  CA  ALA   409      36.178  -4.416   3.160  1.00 33.56           C  
ATOM   3055  C   ALA   409      36.290  -3.255   2.175  1.00 32.91           C  
ATOM   3056  CB  ALA   409      36.162  -5.746   2.410  1.00 30.83           C  
ATOM   3057  O   ALA   409      35.302  -2.870   1.546  1.00 31.62           O  
ATOM   3058  N   ARG   410      37.098  -2.228   2.605  1.00 35.42           N  
ATOM   3059  CA  ARG   410      37.772  -1.133   1.916  1.00 33.73           C  
ATOM   3060  C   ARG   410      38.159  -1.533   0.496  1.00 35.40           C  
ATOM   3061  CB  ARG   410      39.015  -0.692   2.693  1.00 31.77           C  
ATOM   3062  O   ARG   410      38.951  -2.458   0.301  1.00 32.88           O  
ATOM   3063  CG  ARG   410      38.705   0.089   3.960  1.00 30.06           C  
ATOM   3064  CD  ARG   410      39.971   0.605   4.629  1.00 32.73           C  
ATOM   3065  NE  ARG   410      39.709   1.795   5.434  1.00 28.49           N  
ATOM   3066  NH1 ARG   410      41.926   2.185   5.953  1.00 21.74           N  
ATOM   3067  NH2 ARG   410      40.294   3.582   6.752  1.00 18.19           N  
ATOM   3068  CZ  ARG   410      40.643   2.518   6.044  1.00 26.25           C  
ATOM   3069  N   CYS   411      37.243  -1.402  -0.457  1.00 35.01           N  
ATOM   3070  CA  CYS   411      37.384  -1.535  -1.903  1.00 40.24           C  
ATOM   3071  C   CYS   411      38.654  -0.849  -2.392  1.00 35.37           C  
ATOM   3072  CB  CYS   411      36.168  -0.946  -2.617  1.00 33.86           C  
ATOM   3073  O   CYS   411      38.991  -0.927  -3.575  1.00 34.45           O  
ATOM   3074  SG  CYS   411      34.623  -1.810  -2.256  1.00 34.22           S  
ATOM   3075  N   ASP   412      39.492  -0.364  -1.383  1.00 33.50           N  
ATOM   3076  CA  ASP   412      40.775   0.212  -1.774  1.00 36.12           C  
ATOM   3077  C   ASP   412      41.864  -0.857  -1.828  1.00 33.62           C  
ATOM   3078  CB  ASP   412      41.180   1.327  -0.807  1.00 30.49           C  
ATOM   3079  O   ASP   412      42.968  -0.603  -2.314  1.00 31.02           O  
ATOM   3080  CG  ASP   412      41.087   0.911   0.650  1.00 30.03           C  
ATOM   3081  OD1 ASP   412      40.255   0.039   0.983  1.00 32.38           O  
ATOM   3082  OD2 ASP   412      41.849   1.461   1.474  1.00 32.39           O  
ATOM   3083  N   GLN   413      41.544  -2.145  -1.592  1.00 34.56           N  
ATOM   3084  CA  GLN   413      42.572  -3.173  -1.713  1.00 35.87           C  
ATOM   3085  C   GLN   413      42.297  -4.089  -2.902  1.00 34.45           C  
ATOM   3086  CB  GLN   413      42.663  -3.996  -0.426  1.00 31.48           C  
ATOM   3087  O   GLN   413      41.156  -4.497  -3.127  1.00 32.53           O  
ATOM   3088  CG  GLN   413      43.183  -3.211   0.770  1.00 30.39           C  
ATOM   3089  CD  GLN   413      44.282  -3.943   1.519  1.00 35.31           C  
ATOM   3090  NE2 GLN   413      45.103  -3.194   2.247  1.00 29.13           N  
ATOM   3091  OE1 GLN   413      44.391  -5.171   1.443  1.00 41.99           O  
ATOM   3092  N   PRO   414      43.109  -3.982  -3.995  1.00 36.81           N  
ATOM   3093  CA  PRO   414      43.066  -5.050  -4.995  1.00 37.10           C  
ATOM   3094  C   PRO   414      42.606  -6.385  -4.414  1.00 36.81           C  
ATOM   3095  CB  PRO   414      44.514  -5.137  -5.482  1.00 34.62           C  
ATOM   3096  O   PRO   414      43.176  -6.863  -3.430  1.00 35.20           O  
ATOM   3097  CG  PRO   414      45.304  -4.370  -4.471  1.00 33.12           C  
ATOM   3098  CD  PRO   414      44.354  -3.545  -3.651  1.00 36.87           C  
ATOM   3099  N   VAL   415      41.260  -6.745  -4.480  1.00 35.12           N  
ATOM   3100  CA  VAL   415      40.670  -8.042  -4.165  1.00 37.23           C  
ATOM   3101  C   VAL   415      41.412  -9.144  -4.917  1.00 35.24           C  
ATOM   3102  CB  VAL   415      39.165  -8.080  -4.512  1.00 33.80           C  
ATOM   3103  O   VAL   415      41.633  -9.039  -6.126  1.00 34.09           O  
ATOM   3104  CG1 VAL   415      38.534  -9.387  -4.036  1.00 33.22           C  
ATOM   3105  CG2 VAL   415      38.446  -6.881  -3.896  1.00 32.54           C  
ATOM   3106  N   ASP   416      42.167  -9.917  -4.175  1.00 39.05           N  
ATOM   3107  CA  ASP   416      42.803 -11.175  -4.556  1.00 39.57           C  
ATOM   3108  C   ASP   416      41.858 -12.037  -5.390  1.00 39.07           C  
ATOM   3109  CB  ASP   416      43.258 -11.944  -3.314  1.00 36.66           C  
ATOM   3110  O   ASP   416      40.772 -12.399  -4.932  1.00 37.79           O  
ATOM   3111  CG  ASP   416      44.019 -13.214  -3.649  1.00 35.82           C  
ATOM   3112  OD1 ASP   416      44.099 -13.581  -4.841  1.00 37.70           O  
ATOM   3113  OD2 ASP   416      44.541 -13.856  -2.712  1.00 41.50           O  
ATOM   3114  N   PRO   417      41.720 -11.956  -6.811  1.00 36.27           N  
ATOM   3115  CA  PRO   417      40.894 -12.756  -7.719  1.00 36.92           C  
ATOM   3116  C   PRO   417      40.670 -14.179  -7.213  1.00 36.20           C  
ATOM   3117  CB  PRO   417      41.702 -12.759  -9.019  1.00 34.38           C  
ATOM   3118  O   PRO   417      39.729 -14.850  -7.644  1.00 34.61           O  
ATOM   3119  CG  PRO   417      43.084 -12.363  -8.611  1.00 33.53           C  
ATOM   3120  CD  PRO   417      43.002 -11.609  -7.315  1.00 36.83           C  
ATOM   3121  N   GLY   418      41.474 -14.766  -6.236  1.00 36.91           N  
ATOM   3122  CA  GLY   418      41.464 -16.101  -5.662  1.00 37.18           C  
ATOM   3123  C   GLY   418      40.549 -16.227  -4.458  1.00 36.75           C  
ATOM   3124  O   GLY   418      40.289 -17.333  -3.982  1.00 34.70           O  
ATOM   3125  N   ARG   419      39.942 -15.108  -4.013  1.00 32.37           N  
ATOM   3126  CA  ARG   419      39.095 -15.093  -2.824  1.00 33.28           C  
ATOM   3127  C   ARG   419      37.651 -14.761  -3.185  1.00 32.39           C  
ATOM   3128  CB  ARG   419      39.624 -14.087  -1.800  1.00 29.53           C  
ATOM   3129  O   ARG   419      37.276 -13.588  -3.250  1.00 30.38           O  
ATOM   3130  CG  ARG   419      40.481 -14.711  -0.710  1.00 28.43           C  
ATOM   3131  CD  ARG   419      40.877 -13.691   0.349  1.00 31.68           C  
ATOM   3132  NE  ARG   419      41.751 -14.277   1.361  1.00 29.04           N  
ATOM   3133  NH1 ARG   419      41.615 -12.485   2.813  1.00 24.49           N  
ATOM   3134  NH2 ARG   419      42.884 -14.314   3.358  1.00 20.80           N  
ATOM   3135  CZ  ARG   419      42.081 -13.691   2.509  1.00 27.70           C  
ATOM   3136  N   VAL   420      36.983 -15.548  -4.095  1.00 33.40           N  
ATOM   3137  CA  VAL   420      35.542 -15.710  -4.259  1.00 35.81           C  
ATOM   3138  C   VAL   420      34.868 -15.754  -2.890  1.00 33.51           C  
ATOM   3139  CB  VAL   420      35.202 -16.986  -5.061  1.00 31.56           C  
ATOM   3140  O   VAL   420      34.988 -16.742  -2.163  1.00 32.19           O  
ATOM   3141  CG1 VAL   420      33.708 -17.045  -5.373  1.00 30.17           C  
ATOM   3142  CG2 VAL   420      36.023 -17.041  -6.349  1.00 30.04           C  
ATOM   3143  N   ILE   421      34.713 -14.639  -2.218  1.00 30.50           N  
ATOM   3144  CA  ILE   421      33.749 -14.612  -1.124  1.00 31.72           C  
ATOM   3145  C   ILE   421      32.340 -14.423  -1.682  1.00 30.56           C  
ATOM   3146  CB  ILE   421      34.077 -13.495  -0.109  1.00 28.76           C  
ATOM   3147  O   ILE   421      32.090 -13.491  -2.451  1.00 29.46           O  
ATOM   3148  CG1 ILE   421      35.502 -13.666   0.431  1.00 28.26           C  
ATOM   3149  CG2 ILE   421      33.056 -13.485   1.033  1.00 27.87           C  
ATOM   3150  CD1 ILE   421      35.947 -12.550   1.367  1.00 27.19           C  
ATOM   3151  N   PRO   422      31.543 -15.510  -1.852  1.00 34.82           N  
ATOM   3152  CA  PRO   422      30.114 -15.329  -2.121  1.00 34.53           C  
ATOM   3153  C   PRO   422      29.543 -14.076  -1.461  1.00 34.90           C  
ATOM   3154  CB  PRO   422      29.482 -16.593  -1.532  1.00 33.05           C  
ATOM   3155  O   PRO   422      29.834 -13.802  -0.294  1.00 33.59           O  
ATOM   3156  CG  PRO   422      30.575 -17.233  -0.739  1.00 31.48           C  
ATOM   3157  CD  PRO   422      31.870 -16.550  -1.074  1.00 34.52           C  
ATOM   3158  N   ALA   423      29.355 -12.999  -2.292  1.00 33.46           N  
ATOM   3159  CA  ALA   423      28.725 -11.770  -1.818  1.00 34.31           C  
ATOM   3160  C   ALA   423      27.857 -12.036  -0.592  1.00 33.43           C  
ATOM   3161  CB  ALA   423      27.892 -11.136  -2.930  1.00 31.77           C  
ATOM   3162  O   ALA   423      27.154 -13.047  -0.530  1.00 32.26           O  
ATOM   3163  N   PRO   424      28.236 -11.546   0.650  1.00 29.70           N  
ATOM   3164  CA  PRO   424      27.315 -11.497   1.788  1.00 30.24           C  
ATOM   3165  C   PRO   424      25.877 -11.194   1.372  1.00 29.73           C  
ATOM   3166  CB  PRO   424      27.882 -10.369   2.653  1.00 28.02           C  
ATOM   3167  O   PRO   424      25.633 -10.232   0.639  1.00 28.55           O  
ATOM   3168  CG  PRO   424      28.844  -9.652   1.762  1.00 27.11           C  
ATOM   3169  CD  PRO   424      29.135 -10.523   0.574  1.00 30.45           C  
ATOM   3170  N   SER   425      25.039 -12.086   0.869  1.00 33.21           N  
ATOM   3171  CA  SER   425      23.583 -12.025   0.946  1.00 33.20           C  
ATOM   3172  C   SER   425      23.122 -10.781   1.698  1.00 33.17           C  
ATOM   3173  CB  SER   425      23.029 -13.277   1.627  1.00 31.13           C  
ATOM   3174  O   SER   425      23.621 -10.485   2.786  1.00 31.71           O  
ATOM   3175  OG  SER   425      23.308 -13.259   3.017  1.00 29.00           O  
ATOM   3176  N   ILE   426      23.212  -9.594   1.065  1.00 33.01           N  
ATOM   3177  CA  ILE   426      22.645  -8.402   1.685  1.00 34.81           C  
ATOM   3178  C   ILE   426      21.581  -8.806   2.703  1.00 33.12           C  
ATOM   3179  CB  ILE   426      22.043  -7.447   0.630  1.00 30.93           C  
ATOM   3180  O   ILE   426      20.525  -9.325   2.333  1.00 31.88           O  
ATOM   3181  CG1 ILE   426      23.134  -6.954  -0.328  1.00 30.30           C  
ATOM   3182  CG2 ILE   426      21.336  -6.269   1.308  1.00 29.68           C  
ATOM   3183  CD1 ILE   426      22.605  -6.138  -1.500  1.00 29.19           C  
ATOM   3184  N   ASN   427      21.875  -9.497   3.774  1.00 26.72           N  
ATOM   3185  CA  ASN   427      21.298  -9.767   5.087  1.00 28.28           C  
ATOM   3186  C   ASN   427      20.749  -8.497   5.730  1.00 26.85           C  
ATOM   3187  CB  ASN   427      22.334 -10.422   6.004  1.00 25.23           C  
ATOM   3188  O   ASN   427      21.513  -7.604   6.103  1.00 25.80           O  
ATOM   3189  CG  ASN   427      22.256 -11.935   5.986  1.00 25.22           C  
ATOM   3190  ND2 ASN   427      23.305 -12.589   6.471  1.00 24.63           N  
ATOM   3191  OD1 ASN   427      21.261 -12.513   5.539  1.00 28.22           O  
ATOM   3192  N   ASN   428      19.676  -7.950   5.141  1.00 29.48           N  
ATOM   3193  CA  ASN   428      18.651  -7.071   5.695  1.00 31.56           C  
ATOM   3194  C   ASN   428      18.176  -7.555   7.062  1.00 29.75           C  
ATOM   3195  CB  ASN   428      17.467  -6.954   4.732  1.00 27.79           C  
ATOM   3196  O   ASN   428      17.500  -8.580   7.162  1.00 29.11           O  
ATOM   3197  CG  ASN   428      17.792  -6.126   3.504  1.00 27.81           C  
ATOM   3198  ND2 ASN   428      16.994  -6.283   2.455  1.00 27.44           N  
ATOM   3199  OD1 ASN   428      18.754  -5.353   3.498  1.00 30.79           O  
ATOM   3200  N   GLY   429      19.091  -7.588   8.120  1.00 29.23           N  
ATOM   3201  CA  GLY   429      18.878  -7.501   9.556  1.00 29.30           C  
ATOM   3202  C   GLY   429      18.246  -8.748  10.142  1.00 29.27           C  
ATOM   3203  O   GLY   429      17.967  -8.805  11.342  1.00 27.06           O  
ATOM   3204  N   LEU   430      18.416  -9.992   9.504  1.00 28.65           N  
ATOM   3205  CA  LEU   430      18.257 -11.249  10.227  1.00 28.73           C  
ATOM   3206  C   LEU   430      19.491 -12.130  10.064  1.00 28.53           C  
ATOM   3207  CB  LEU   430      17.014 -11.996   9.734  1.00 25.12           C  
ATOM   3208  O   LEU   430      19.833 -12.526   8.948  1.00 26.28           O  
ATOM   3209  CG  LEU   430      15.663 -11.374  10.092  1.00 24.63           C  
ATOM   3210  CD1 LEU   430      14.541 -12.070   9.329  1.00 21.62           C  
ATOM   3211  CD2 LEU   430      15.421 -11.448  11.595  1.00 23.78           C  
ATOM   3212  N   ASN   431      20.702 -11.709  10.546  1.00 24.34           N  
ATOM   3213  CA  ASN   431      21.853 -12.474  11.013  1.00 29.07           C  
ATOM   3214  C   ASN   431      21.747 -13.943  10.616  1.00 24.54           C  
ATOM   3215  CB  ASN   431      22.005 -12.343  12.530  1.00 22.65           C  
ATOM   3216  O   ASN   431      20.964 -14.694  11.200  1.00 23.43           O  
ATOM   3217  CG  ASN   431      23.137 -11.417  12.926  1.00 23.20           C  
ATOM   3218  ND2 ASN   431      23.053 -10.856  14.127  1.00 15.29           N  
ATOM   3219  OD1 ASN   431      24.080 -11.206  12.159  1.00 23.52           O  
ATOM   3220  N   PRO   432      22.126 -14.521   9.380  1.00 31.08           N  
ATOM   3221  CA  PRO   432      22.982 -15.696   9.556  1.00 31.12           C  
ATOM   3222  C   PRO   432      24.468 -15.347   9.573  1.00 31.11           C  
ATOM   3223  CB  PRO   432      22.639 -16.567   8.345  1.00 28.53           C  
ATOM   3224  O   PRO   432      24.913 -14.491   8.804  1.00 29.86           O  
ATOM   3225  CG  PRO   432      22.157 -15.606   7.307  1.00 27.33           C  
ATOM   3226  CD  PRO   432      21.561 -14.414   8.001  1.00 31.21           C  
ATOM   3227  N   LEU   433      25.020 -15.256  10.818  1.00 32.42           N  
ATOM   3228  CA  LEU   433      26.436 -15.366  11.149  1.00 32.29           C  
ATOM   3229  C   LEU   433      27.300 -15.212   9.902  1.00 32.33           C  
ATOM   3230  CB  LEU   433      26.727 -16.709  11.823  1.00 29.30           C  
ATOM   3231  O   LEU   433      27.008 -15.808   8.862  1.00 30.17           O  
ATOM   3232  CG  LEU   433      26.234 -16.866  13.263  1.00 28.74           C  
ATOM   3233  CD1 LEU   433      26.305 -18.328  13.690  1.00 26.58           C  
ATOM   3234  CD2 LEU   433      27.049 -15.988  14.206  1.00 28.52           C  
ATOM   3235  N   PRO   434      27.834 -14.016   9.587  1.00 33.58           N  
ATOM   3236  CA  PRO   434      28.927 -13.903   8.618  1.00 33.69           C  
ATOM   3237  C   PRO   434      29.524 -15.257   8.241  1.00 33.44           C  
ATOM   3238  CB  PRO   434      29.956 -13.036   9.347  1.00 30.58           C  
ATOM   3239  O   PRO   434      29.699 -16.121   9.105  1.00 30.92           O  
ATOM   3240  CG  PRO   434      29.403 -12.862  10.724  1.00 29.75           C  
ATOM   3241  CD  PRO   434      28.054 -13.520  10.783  1.00 33.52           C  
ATOM   3242  N   ALA   435      29.208 -15.778   7.140  1.00 33.16           N  
ATOM   3243  CA  ALA   435      30.005 -16.906   6.667  1.00 34.69           C  
ATOM   3244  C   ALA   435      31.377 -16.927   7.333  1.00 33.06           C  
ATOM   3245  CB  ALA   435      30.155 -16.852   5.148  1.00 31.34           C  
ATOM   3246  O   ALA   435      31.977 -17.991   7.500  1.00 31.03           O  
ATOM   3247  N   SER   436      31.923 -15.804   7.887  1.00 30.96           N  
ATOM   3248  CA  SER   436      33.119 -15.822   8.722  1.00 34.14           C  
ATOM   3249  C   SER   436      32.822 -16.402  10.101  1.00 30.78           C  
ATOM   3250  CB  SER   436      33.694 -14.412   8.866  1.00 28.40           C  
ATOM   3251  O   SER   436      33.740 -16.775  10.834  1.00 28.18           O  
ATOM   3252  OG  SER   436      32.736 -13.533   9.428  1.00 27.78           O  
ATOM   3253  N   GLN   437      31.556 -16.625  10.442  1.00 32.59           N  
ATOM   3254  CA  GLN   437      31.214 -17.460  11.589  1.00 34.28           C  
ATOM   3255  C   GLN   437      30.508 -18.739  11.148  1.00 32.65           C  
ATOM   3256  CB  GLN   437      30.334 -16.688  12.573  1.00 29.29           C  
ATOM   3257  O   GLN   437      30.120 -19.559  11.982  1.00 29.38           O  
ATOM   3258  CG  GLN   437      31.045 -15.524  13.250  1.00 28.83           C  
ATOM   3259  CD  GLN   437      30.198 -14.862  14.322  1.00 34.51           C  
ATOM   3260  NE2 GLN   437      30.746 -13.833  14.959  1.00 27.45           N  
ATOM   3261  OE1 GLN   437      29.061 -15.272  14.574  1.00 40.78           O  
ATOM   3262  N   LEU   438      30.385 -19.078   9.873  1.00 32.13           N  
ATOM   3263  CA  LEU   438      30.456 -20.485   9.496  1.00 32.91           C  
ATOM   3264  C   LEU   438      31.897 -20.901   9.216  1.00 32.02           C  
ATOM   3265  CB  LEU   438      29.586 -20.756   8.266  1.00 29.51           C  
ATOM   3266  O   LEU   438      32.649 -20.158   8.582  1.00 30.00           O  
ATOM   3267  CG  LEU   438      28.077 -20.604   8.456  1.00 28.82           C  
ATOM   3268  CD1 LEU   438      27.363 -20.677   7.110  1.00 28.67           C  
ATOM   3269  CD2 LEU   438      27.547 -21.672   9.407  1.00 31.20           C  
ATOM   3270  N   PRO   439      32.607 -21.589  10.123  1.00 33.17           N  
ATOM   3271  CA  PRO   439      33.834 -22.234   9.650  1.00 32.87           C  
ATOM   3272  C   PRO   439      33.903 -22.327   8.127  1.00 33.07           C  
ATOM   3273  CB  PRO   439      33.764 -23.628  10.278  1.00 30.12           C  
ATOM   3274  O   PRO   439      32.883 -22.554   7.472  1.00 30.83           O  
ATOM   3275  CG  PRO   439      32.327 -23.810  10.644  1.00 29.35           C  
ATOM   3276  CD  PRO   439      31.684 -22.457  10.741  1.00 33.25           C  
ATOM   3277  N   PRO   440      34.737 -21.420   7.287  1.00 37.05           N  
ATOM   3278  CA  PRO   440      34.975 -21.887   5.919  1.00 36.38           C  
ATOM   3279  C   PRO   440      34.512 -23.325   5.697  1.00 36.82           C  
ATOM   3280  CB  PRO   440      36.494 -21.772   5.767  1.00 34.01           C  
ATOM   3281  O   PRO   440      34.656 -24.168   6.587  1.00 34.24           O  
ATOM   3282  CG  PRO   440      37.014 -21.706   7.166  1.00 32.55           C  
ATOM   3283  CD  PRO   440      35.897 -21.268   8.070  1.00 36.24           C  
ATOM   3284  N   PRO   441      33.384 -23.701   5.034  1.00 36.04           N  
ATOM   3285  CA  PRO   441      33.431 -25.125   4.695  1.00 36.43           C  
ATOM   3286  C   PRO   441      34.857 -25.640   4.511  1.00 35.97           C  
ATOM   3287  CB  PRO   441      32.650 -25.200   3.381  1.00 33.58           C  
ATOM   3288  O   PRO   441      35.677 -24.982   3.865  1.00 34.13           O  
ATOM   3289  CG  PRO   441      32.737 -23.824   2.805  1.00 32.13           C  
ATOM   3290  CD  PRO   441      32.910 -22.846   3.931  1.00 36.29           C  
ATOM   3291  N   GLU   442      35.606 -25.896   5.570  1.00 37.19           N  
ATOM   3292  CA  GLU   442      36.760 -26.751   5.309  1.00 38.56           C  
ATOM   3293  C   GLU   442      36.813 -27.174   3.844  1.00 36.80           C  
ATOM   3294  CB  GLU   442      36.730 -27.987   6.212  1.00 33.87           C  
ATOM   3295  O   GLU   442      35.928 -27.887   3.366  1.00 33.88           O  
ATOM   3296  CG  GLU   442      37.192 -27.718   7.637  1.00 32.65           C  
ATOM   3297  CD  GLU   442      37.246 -28.971   8.496  1.00 36.15           C  
ATOM   3298  OE1 GLU   442      36.680 -30.011   8.090  1.00 42.80           O  
ATOM   3299  OE2 GLU   442      37.860 -28.912   9.586  1.00 42.60           O  
ATOM   3300  N   VAL   443      36.996 -26.300   2.791  1.00 34.92           N  
ATOM   3301  CA  VAL   443      37.597 -26.839   1.576  1.00 38.50           C  
ATOM   3302  C   VAL   443      38.444 -28.064   1.917  1.00 34.83           C  
ATOM   3303  CB  VAL   443      38.459 -25.781   0.851  1.00 32.55           C  
ATOM   3304  O   VAL   443      39.561 -27.932   2.423  1.00 32.63           O  
ATOM   3305  CG1 VAL   443      38.812 -26.247  -0.560  1.00 33.41           C  
ATOM   3306  CG2 VAL   443      37.729 -24.440   0.807  1.00 32.74           C  
ATOM   3307  N   SER   444      37.879 -29.044   2.601  1.00 35.40           N  
ATOM   3308  CA  SER   444      38.567 -30.325   2.475  1.00 37.11           C  
ATOM   3309  C   SER   444      39.045 -30.558   1.045  1.00 35.41           C  
ATOM   3310  CB  SER   444      37.651 -31.471   2.908  1.00 32.34           C  
ATOM   3311  O   SER   444      38.243 -30.552   0.109  1.00 33.15           O  
ATOM   3312  OG  SER   444      37.450 -32.384   1.842  1.00 35.02           O  
ATOM   3313  N   SER   445      40.255 -29.996   0.549  1.00 38.95           N  
ATOM   3314  CA  SER   445      41.215 -30.547  -0.402  1.00 38.92           C  
ATOM   3315  C   SER   445      40.972 -32.034  -0.634  1.00 38.91           C  
ATOM   3316  CB  SER   445      42.646 -30.327   0.091  1.00 34.54           C  
ATOM   3317  O   SER   445      41.894 -32.772  -0.987  1.00 35.78           O  
ATOM   3318  OG  SER   445      42.769 -30.692   1.455  1.00 38.46           O  
ATOM   3319  N   GLY   446      39.720 -32.465  -0.562  1.00 38.23           N  
ATOM   3320  CA  GLY   446      39.464 -33.785  -1.117  1.00 38.94           C  
ATOM   3321  C   GLY   446      38.712 -33.743  -2.434  1.00 37.99           C  
ATOM   3322  O   GLY   446      38.033 -32.759  -2.736  1.00 35.88           O  
ATOM   3323  N   PRO   447      39.175 -34.357  -3.684  1.00 39.70           N  
ATOM   3324  CA  PRO   447      38.205 -34.585  -4.758  1.00 39.83           C  
ATOM   3325  C   PRO   447      36.759 -34.482  -4.279  1.00 39.50           C  
ATOM   3326  CB  PRO   447      38.525 -36.008  -5.225  1.00 36.86           C  
ATOM   3327  O   PRO   447      36.280 -35.358  -3.555  1.00 37.69           O  
ATOM   3328  CG  PRO   447      39.123 -36.677  -4.029  1.00 35.93           C  
ATOM   3329  CD  PRO   447      39.776 -35.630  -3.173  1.00 40.70           C  
ATOM   3330  N   SER   448      36.296 -33.406  -3.974  1.00 35.85           N  
ATOM   3331  CA  SER   448      34.867 -33.310  -3.695  1.00 37.80           C  
ATOM   3332  C   SER   448      34.038 -33.791  -4.881  1.00 36.09           C  
ATOM   3333  CB  SER   448      34.484 -31.871  -3.346  1.00 33.20           C  
ATOM   3334  O   SER   448      34.160 -33.260  -5.987  1.00 34.75           O  
ATOM   3335  OG  SER   448      34.777 -30.997  -4.423  1.00 34.52           O  
ATOM   3336  N   SER   449      33.797 -35.052  -5.086  1.00 38.98           N  
ATOM   3337  CA  SER   449      32.549 -35.576  -5.632  1.00 39.47           C  
ATOM   3338  C   SER   449      31.356 -34.736  -5.188  1.00 38.81           C  
ATOM   3339  CB  SER   449      32.346 -37.031  -5.205  1.00 35.70           C  
ATOM   3340  O   SER   449      30.268 -35.267  -4.956  1.00 36.43           O  
ATOM   3341  OG  SER   449      32.547 -37.178  -3.810  1.00 37.78           O  
ATOM   3342  N   ASP   450      31.545 -33.374  -4.923  1.00 37.12           N  
ATOM   3343  CA  ASP   450      30.375 -32.565  -4.596  1.00 39.51           C  
ATOM   3344  C   ASP   450      29.715 -32.018  -5.860  1.00 37.22           C  
ATOM   3345  CB  ASP   450      30.762 -31.414  -3.665  1.00 34.59           C  
ATOM   3346  O   ASP   450      30.362 -31.339  -6.660  1.00 35.94           O  
ATOM   3347  CG  ASP   450      29.759 -31.194  -2.547  1.00 33.85           C  
ATOM   3348  OD1 ASP   450      28.604 -31.657  -2.663  1.00 35.89           O  
ATOM   3349  OD2 ASP   450      30.126 -30.548  -1.541  1.00 37.25           O  
ATOM   3350  N   PRO   451      28.837 -32.851  -6.563  1.00 38.73           N  
ATOM   3351  CA  PRO   451      27.950 -32.455  -7.659  1.00 38.61           C  
ATOM   3352  C   PRO   451      27.574 -30.976  -7.608  1.00 38.63           C  
ATOM   3353  CB  PRO   451      26.717 -33.338  -7.451  1.00 35.59           C  
ATOM   3354  O   PRO   451      26.929 -30.467  -8.529  1.00 36.64           O  
ATOM   3355  CG  PRO   451      26.719 -33.660  -5.991  1.00 34.03           C  
ATOM   3356  CD  PRO   451      28.139 -33.650  -5.503  1.00 38.14           C  
ATOM   3357  N   LEU   452      28.174 -30.224  -6.728  1.00 35.16           N  
ATOM   3358  CA  LEU   452      27.787 -28.830  -6.543  1.00 37.06           C  
ATOM   3359  C   LEU   452      28.890 -27.892  -7.022  1.00 35.18           C  
ATOM   3360  CB  LEU   452      27.469 -28.552  -5.071  1.00 32.13           C  
ATOM   3361  O   LEU   452      28.807 -26.677  -6.826  1.00 33.41           O  
ATOM   3362  CG  LEU   452      26.211 -29.218  -4.513  1.00 31.01           C  
ATOM   3363  CD1 LEU   452      26.176 -29.095  -2.993  1.00 29.80           C  
ATOM   3364  CD2 LEU   452      24.960 -28.602  -5.132  1.00 32.64           C  
ATOM   3365  N   THR   453      29.938 -28.388  -7.731  1.00 35.71           N  
ATOM   3366  CA  THR   453      30.964 -27.717  -8.520  1.00 37.43           C  
ATOM   3367  C   THR   453      30.426 -27.339  -9.897  1.00 35.60           C  
ATOM   3368  CB  THR   453      32.214 -28.603  -8.680  1.00 33.48           C  
ATOM   3369  O   THR   453      30.038 -28.209 -10.679  1.00 34.00           O  
ATOM   3370  CG2 THR   453      33.352 -28.113  -7.791  1.00 31.74           C  
ATOM   3371  OG1 THR   453      31.887 -29.950  -8.320  1.00 31.19           O  
ATOM   3372  N   ALA   454      29.348 -26.363  -9.931  1.00 39.71           N  
ATOM   3373  CA  ALA   454      28.840 -25.565 -11.043  1.00 41.16           C  
ATOM   3374  C   ALA   454      29.411 -26.051 -12.373  1.00 39.87           C  
ATOM   3375  CB  ALA   454      29.171 -24.089 -10.834  1.00 36.97           C  
ATOM   3376  O   ALA   454      30.601 -26.357 -12.469  1.00 38.77           O  
ATOM   3377  N   PRO   455      28.568 -26.689 -13.176  1.00 39.75           N  
ATOM   3378  CA  PRO   455      29.060 -26.842 -14.547  1.00 40.45           C  
ATOM   3379  C   PRO   455      29.637 -25.548 -15.115  1.00 39.94           C  
ATOM   3380  CB  PRO   455      27.812 -27.270 -15.324  1.00 37.38           C  
ATOM   3381  O   PRO   455      28.953 -24.521 -15.139  1.00 38.61           O  
ATOM   3382  CG  PRO   455      26.670 -26.973 -14.406  1.00 35.63           C  
ATOM   3383  CD  PRO   455      27.211 -26.783 -13.018  1.00 39.83           C  
ATOM   3384  N   ARG   456      30.922 -25.231 -14.945  1.00 41.11           N  
ATOM   3385  CA  ARG   456      31.866 -24.505 -15.789  1.00 41.74           C  
ATOM   3386  C   ARG   456      31.440 -24.552 -17.253  1.00 41.17           C  
ATOM   3387  CB  ARG   456      33.276 -25.077 -15.635  1.00 38.04           C  
ATOM   3388  O   ARG   456      31.589 -25.581 -17.915  1.00 39.17           O  
ATOM   3389  CG  ARG   456      33.951 -24.708 -14.324  1.00 36.53           C  
ATOM   3390  CD  ARG   456      35.379 -25.231 -14.257  1.00 40.45           C  
ATOM   3391  NE  ARG   456      36.034 -24.853 -13.008  1.00 35.84           N  
ATOM   3392  NH1 ARG   456      37.998 -25.983 -13.455  1.00 28.35           N  
ATOM   3393  NH2 ARG   456      37.762 -24.817 -11.496  1.00 24.56           N  
ATOM   3394  CZ  ARG   456      37.263 -25.219 -12.656  1.00 35.77           C  
ATOM   3395  N   GLY   457      30.350 -23.919 -17.638  1.00 39.52           N  
ATOM   3396  CA  GLY   457      30.414 -23.784 -19.084  1.00 40.23           C  
ATOM   3397  C   GLY   457      29.314 -22.906 -19.651  1.00 39.77           C  
ATOM   3398  O   GLY   457      29.062 -22.918 -20.857  1.00 37.72           O  
ATOM   3399  N   GLY   458      28.603 -22.022 -18.859  1.00 47.19           N  
ATOM   3400  CA  GLY   458      27.923 -20.960 -19.584  1.00 48.94           C  
ATOM   3401  C   GLY   458      28.852 -19.840 -20.012  1.00 47.62           C  
ATOM   3402  O   GLY   458      29.836 -19.548 -19.329  1.00 47.07           O  
ATOM   3403  N   THR   459      28.836 -19.516 -21.339  1.00 44.37           N  
ATOM   3404  CA  THR   459      29.436 -18.306 -21.889  1.00 45.95           C  
ATOM   3405  C   THR   459      28.524 -17.102 -21.669  1.00 44.64           C  
ATOM   3406  CB  THR   459      29.731 -18.462 -23.392  1.00 44.09           C  
ATOM   3407  O   THR   459      27.329 -17.159 -21.967  1.00 44.33           O  
ATOM   3408  CG2 THR   459      31.037 -19.216 -23.621  1.00 41.03           C  
ATOM   3409  OG1 THR   459      28.660 -19.185 -24.011  1.00 38.92           O  
ATOM   3410  N   VAL   460      28.987 -16.190 -20.922  1.00 42.99           N  
ATOM   3411  CA  VAL   460      28.546 -14.803 -21.026  1.00 44.68           C  
ATOM   3412  C   VAL   460      29.260 -14.120 -22.190  1.00 43.49           C  
ATOM   3413  CB  VAL   460      28.802 -14.027 -19.715  1.00 42.09           C  
ATOM   3414  O   VAL   460      30.482 -13.957 -22.168  1.00 43.23           O  
ATOM   3415  CG1 VAL   460      28.291 -12.592 -19.828  1.00 38.29           C  
ATOM   3416  CG2 VAL   460      28.142 -14.740 -18.536  1.00 38.74           C  
ATOM   3417  N   THR   461      28.549 -14.004 -23.278  1.00 43.67           N  
ATOM   3418  CA  THR   461      29.037 -13.167 -24.368  1.00 45.63           C  
ATOM   3419  C   THR   461      28.525 -11.736 -24.222  1.00 43.78           C  
ATOM   3420  CB  THR   461      28.612 -13.729 -25.737  1.00 43.46           C  
ATOM   3421  O   THR   461      27.318 -11.494 -24.279  1.00 43.45           O  
ATOM   3422  CG2 THR   461      29.756 -13.649 -26.743  1.00 40.68           C  
ATOM   3423  OG1 THR   461      28.219 -15.098 -25.584  1.00 40.05           O  
ATOM   3424  N   CYS   462      29.358 -10.839 -23.714  1.00 39.99           N  
ATOM   3425  CA  CYS   462      29.247  -9.388 -23.812  1.00 47.66           C  
ATOM   3426  C   CYS   462      29.875  -8.879 -25.104  1.00 40.15           C  
ATOM   3427  CB  CYS   462      29.913  -8.716 -22.612  1.00 39.87           C  
ATOM   3428  O   CYS   462      31.042  -9.159 -25.384  1.00 39.77           O  
ATOM   3429  SG  CYS   462      29.241  -9.241 -21.019  1.00 38.50           S  
ATOM   3430  N   SER   463      29.118  -8.664 -26.102  1.00 40.81           N  
ATOM   3431  CA  SER   463      29.651  -7.950 -27.257  1.00 42.87           C  
ATOM   3432  C   SER   463      30.041  -6.522 -26.892  1.00 40.74           C  
ATOM   3433  CB  SER   463      28.630  -7.933 -28.395  1.00 38.49           C  
ATOM   3434  O   SER   463      29.251  -5.791 -26.291  1.00 39.58           O  
ATOM   3435  OG  SER   463      27.548  -7.071 -28.087  1.00 40.59           O  
ATOM   3436  N   GLY   464      31.364  -6.227 -26.640  1.00 39.84           N  
ATOM   3437  CA  GLY   464      32.423  -5.271 -26.358  1.00 40.00           C  
ATOM   3438  C   GLY   464      32.071  -3.852 -26.762  1.00 39.75           C  
ATOM   3439  O   GLY   464      32.772  -2.906 -26.400  1.00 37.22           O  
ATOM   3440  N   GLN   465      30.863  -3.531 -27.310  1.00 40.60           N  
ATOM   3441  CA  GLN   465      30.844  -2.138 -27.743  1.00 43.53           C  
ATOM   3442  C   GLN   465      29.495  -1.489 -27.447  1.00 40.44           C  
ATOM   3443  CB  GLN   465      31.160  -2.035 -29.236  1.00 36.69           C  
ATOM   3444  O   GLN   465      29.362  -0.265 -27.512  1.00 38.32           O  
ATOM   3445  CG  GLN   465      32.650  -2.057 -29.552  1.00 36.81           C  
ATOM   3446  CD  GLN   465      32.971  -1.453 -30.906  1.00 42.28           C  
ATOM   3447  NE2 GLN   465      34.215  -1.021 -31.081  1.00 35.87           N  
ATOM   3448  OE1 GLN   465      32.109  -1.377 -31.787  1.00 49.91           O  
ATOM   3449  N   GLN   466      28.576  -2.222 -26.617  1.00 36.80           N  
ATOM   3450  CA  GLN   466      27.300  -1.670 -26.172  1.00 40.86           C  
ATOM   3451  C   GLN   466      26.956  -2.145 -24.764  1.00 36.57           C  
ATOM   3452  CB  GLN   466      26.182  -2.052 -27.143  1.00 33.91           C  
ATOM   3453  O   GLN   466      27.229  -3.293 -24.406  1.00 35.60           O  
ATOM   3454  CG  GLN   466      26.287  -1.371 -28.501  1.00 33.60           C  
ATOM   3455  CD  GLN   466      24.932  -1.102 -29.128  1.00 40.79           C  
ATOM   3456  NE2 GLN   466      24.882  -0.137 -30.041  1.00 33.77           N  
ATOM   3457  OE1 GLN   466      23.938  -1.756 -28.796  1.00 48.36           O  
ATOM   3458  N   PRO   467      26.911  -1.311 -23.718  1.00 40.32           N  
ATOM   3459  CA  PRO   467      26.470  -1.761 -22.395  1.00 40.73           C  
ATOM   3460  C   PRO   467      25.236  -2.658 -22.458  1.00 40.00           C  
ATOM   3461  CB  PRO   467      26.158  -0.453 -21.664  1.00 36.37           C  
ATOM   3462  O   PRO   467      24.452  -2.703 -21.507  1.00 38.56           O  
ATOM   3463  CG  PRO   467      25.879   0.535 -22.750  1.00 34.60           C  
ATOM   3464  CD  PRO   467      26.615   0.104 -23.987  1.00 39.96           C  
ATOM   3465  N   ASN   468      24.794  -3.264 -23.677  1.00 31.73           N  
ATOM   3466  CA  ASN   468      23.725  -4.255 -23.754  1.00 34.93           C  
ATOM   3467  C   ASN   468      24.017  -5.465 -22.872  1.00 31.54           C  
ATOM   3468  CB  ASN   468      23.504  -4.695 -25.203  1.00 29.16           C  
ATOM   3469  O   ASN   468      25.179  -5.816 -22.657  1.00 30.71           O  
ATOM   3470  CG  ASN   468      22.455  -3.862 -25.913  1.00 28.46           C  
ATOM   3471  ND2 ASN   468      22.508  -3.847 -27.240  1.00 22.87           N  
ATOM   3472  OD1 ASN   468      21.605  -3.236 -25.274  1.00 30.10           O  
ATOM   3473  N   PRO   469      22.875  -5.907 -22.095  1.00 38.35           N  
ATOM   3474  CA  PRO   469      22.936  -7.110 -21.260  1.00 38.74           C  
ATOM   3475  C   PRO   469      23.815  -8.203 -21.864  1.00 38.64           C  
ATOM   3476  CB  PRO   469      21.476  -7.562 -21.186  1.00 35.21           C  
ATOM   3477  O   PRO   469      23.720  -8.485 -23.061  1.00 37.58           O  
ATOM   3478  CG  PRO   469      20.858  -7.070 -22.455  1.00 33.46           C  
ATOM   3479  CD  PRO   469      21.578  -5.824 -22.884  1.00 40.00           C  
ATOM   3480  N   CYS   470      25.081  -8.381 -21.294  1.00 32.74           N  
ATOM   3481  CA  CYS   470      25.715  -9.691 -21.393  1.00 38.46           C  
ATOM   3482  C   CYS   470      24.671 -10.799 -21.454  1.00 32.84           C  
ATOM   3483  CB  CYS   470      26.651  -9.924 -20.207  1.00 31.90           C  
ATOM   3484  O   CYS   470      23.750 -10.836 -20.636  1.00 32.09           O  
ATOM   3485  SG  CYS   470      27.910  -8.645 -20.010  1.00 32.56           S  
ATOM   3486  N   ILE   471      24.383 -11.357 -22.719  1.00 42.65           N  
ATOM   3487  CA  ILE   471      23.641 -12.605 -22.858  1.00 42.32           C  
ATOM   3488  C   ILE   471      24.399 -13.736 -22.166  1.00 42.59           C  
ATOM   3489  CB  ILE   471      23.396 -12.955 -24.343  1.00 40.57           C  
ATOM   3490  O   ILE   471      25.527 -14.059 -22.545  1.00 41.26           O  
ATOM   3491  CG1 ILE   471      22.649 -11.814 -25.044  1.00 35.95           C  
ATOM   3492  CG2 ILE   471      22.624 -14.272 -24.467  1.00 36.96           C  
ATOM   3493  CD1 ILE   471      22.438 -12.037 -26.535  1.00 35.54           C  
ATOM   3494  N   TYR   472      23.991 -14.044 -20.936  1.00 41.45           N  
ATOM   3495  CA  TYR   472      24.299 -15.365 -20.400  1.00 42.58           C  
ATOM   3496  C   TYR   472      23.713 -16.461 -21.282  1.00 41.74           C  
ATOM   3497  CB  TYR   472      23.765 -15.504 -18.971  1.00 39.66           C  
ATOM   3498  O   TYR   472      22.493 -16.557 -21.436  1.00 40.53           O  
ATOM   3499  CG  TYR   472      24.037 -16.853 -18.350  1.00 38.77           C  
ATOM   3500  CD1 TYR   472      23.027 -17.805 -18.234  1.00 37.10           C  
ATOM   3501  CD2 TYR   472      25.304 -17.178 -17.878  1.00 39.26           C  
ATOM   3502  CE1 TYR   472      23.272 -19.048 -17.661  1.00 38.35           C  
ATOM   3503  CE2 TYR   472      25.561 -18.418 -17.303  1.00 40.98           C  
ATOM   3504  OH  TYR   472      24.789 -20.575 -16.631  1.00 29.66           O  
ATOM   3505  CZ  TYR   472      24.540 -19.346 -17.199  1.00 37.22           C  
ATOM   3506  N   THR   473      24.483 -17.138 -22.003  1.00 41.61           N  
ATOM   3507  CA  THR   473      24.191 -18.440 -22.593  1.00 42.17           C  
ATOM   3508  C   THR   473      24.592 -19.566 -21.644  1.00 41.73           C  
ATOM   3509  CB  THR   473      24.916 -18.618 -23.940  1.00 40.62           C  
ATOM   3510  O   THR   473      25.780 -19.787 -21.402  1.00 40.27           O  
ATOM   3511  CG2 THR   473      24.388 -19.835 -24.692  1.00 38.10           C  
ATOM   3512  OG1 THR   473      24.712 -17.449 -24.743  1.00 36.64           O  
ATOM   3513  N   PRO   474      23.639 -20.106 -20.857  1.00 44.63           N  
ATOM   3514  CA  PRO   474      23.950 -21.325 -20.107  1.00 46.25           C  
ATOM   3515  C   PRO   474      24.678 -22.368 -20.953  1.00 45.28           C  
ATOM   3516  CB  PRO   474      22.573 -21.835 -19.676  1.00 43.78           C  
ATOM   3517  O   PRO   474      24.461 -22.446 -22.165  1.00 44.97           O  
ATOM   3518  CG  PRO   474      21.602 -21.063 -20.509  1.00 44.10           C  
ATOM   3519  CD  PRO   474      22.321 -19.896 -21.122  1.00 48.99           C  
ATOM   3520  N   ALA   475      25.808 -22.970 -20.329  1.00 43.62           N  
ATOM   3521  CA  ALA   475      26.280 -24.183 -20.991  1.00 44.99           C  
ATOM   3522  C   ALA   475      25.113 -25.093 -21.366  1.00 43.95           C  
ATOM   3523  CB  ALA   475      27.266 -24.929 -20.096  1.00 43.15           C  
ATOM   3524  O   ALA   475      24.103 -25.139 -20.661  1.00 43.30           O  
ATOM   3525  N   ALA   476      25.146 -25.522 -22.587  1.00 40.23           N  
ATOM   3526  CA  ALA   476      24.312 -26.665 -22.949  1.00 39.60           C  
ATOM   3527  C   ALA   476      24.206 -27.655 -21.792  1.00 40.00           C  
ATOM   3528  CB  ALA   476      24.868 -27.359 -24.190  1.00 37.79           C  
ATOM   3529  O   ALA   476      25.221 -28.157 -21.302  1.00 37.99           O  
ATOM   3530  N   GLY   477      23.020 -27.654 -21.223  1.00 43.44           N  
ATOM   3531  CA  GLY   477      22.687 -28.526 -20.108  1.00 43.14           C  
ATOM   3532  C   GLY   477      22.649 -27.803 -18.775  1.00 43.16           C  
ATOM   3533  O   GLY   477      22.327 -28.402 -17.747  1.00 41.00           O  
ATOM   3534  N   ALA   478      22.998 -26.544 -18.689  1.00 39.84           N  
ATOM   3535  CA  ALA   478      23.007 -25.788 -17.439  1.00 41.90           C  
ATOM   3536  C   ALA   478      21.621 -25.232 -17.125  1.00 39.82           C  
ATOM   3537  CB  ALA   478      24.028 -24.655 -17.510  1.00 36.74           C  
ATOM   3538  O   ALA   478      21.347 -24.838 -15.989  1.00 37.70           O  
ATOM   3539  N   THR   479      20.687 -25.269 -18.071  1.00 46.75           N  
ATOM   3540  CA  THR   479      19.285 -24.966 -17.805  1.00 47.92           C  
ATOM   3541  C   THR   479      18.561 -26.194 -17.259  1.00 46.95           C  
ATOM   3542  CB  THR   479      18.571 -24.468 -19.075  1.00 44.44           C  
ATOM   3543  O   THR   479      18.649 -27.280 -17.834  1.00 45.79           O  
ATOM   3544  CG2 THR   479      18.741 -22.962 -19.246  1.00 40.18           C  
ATOM   3545  OG1 THR   479      19.121 -25.133 -20.218  1.00 36.98           O  
ATOM   3546  N   ALA   480      18.213 -26.142 -15.977  1.00 50.55           N  
ATOM   3547  CA  ALA   480      17.187 -27.108 -15.591  1.00 52.28           C  
ATOM   3548  C   ALA   480      16.044 -27.127 -16.602  1.00 51.49           C  
ATOM   3549  CB  ALA   480      16.654 -26.790 -14.196  1.00 48.95           C  
ATOM   3550  O   ALA   480      15.598 -26.075 -17.064  1.00 51.06           O  
ATOM   3551  N   THR   481      15.866 -28.230 -17.230  1.00 55.80           N  
ATOM   3552  CA  THR   481      14.708 -28.467 -18.085  1.00 56.51           C  
ATOM   3553  C   THR   481      13.569 -29.098 -17.289  1.00 56.62           C  
ATOM   3554  CB  THR   481      15.070 -29.374 -19.276  1.00 54.44           C  
ATOM   3555  O   THR   481      13.768 -30.099 -16.597  1.00 56.60           O  
ATOM   3556  CG2 THR   481      14.955 -28.619 -20.596  1.00 51.24           C  
ATOM   3557  OG1 THR   481      16.415 -29.842 -19.121  1.00 52.66           O  
ATOM   3558  N   TYR   482      12.470 -28.449 -17.194  1.00 57.50           N  
ATOM   3559  CA  TYR   482      11.242 -29.096 -16.745  1.00 59.36           C  
ATOM   3560  C   TYR   482      10.729 -30.077 -17.792  1.00 59.94           C  
ATOM   3561  CB  TYR   482      10.165 -28.052 -16.436  1.00 54.71           C  
ATOM   3562  O   TYR   482      10.610 -29.732 -18.970  1.00 59.50           O  
ATOM   3563  CG  TYR   482       8.839 -28.649 -16.033  1.00 52.99           C  
ATOM   3564  CD1 TYR   482       8.688 -29.298 -14.809  1.00 49.02           C  
ATOM   3565  CD2 TYR   482       7.734 -28.566 -16.874  1.00 52.53           C  
ATOM   3566  CE1 TYR   482       7.468 -29.851 -14.434  1.00 50.90           C  
ATOM   3567  CE2 TYR   482       6.510 -29.116 -16.509  1.00 51.79           C  
ATOM   3568  OH  TYR   482       5.177 -30.301 -14.923  1.00 46.01           O  
ATOM   3569  CZ  TYR   482       6.386 -29.755 -15.289  1.00 49.73           C  
ATOM   3570  N   ASN   483      10.557 -31.290 -17.546  1.00 57.24           N  
ATOM   3571  CA  ASN   483       9.879 -32.293 -18.359  1.00 58.44           C  
ATOM   3572  C   ASN   483       8.386 -32.350 -18.050  1.00 59.69           C  
ATOM   3573  CB  ASN   483      10.516 -33.670 -18.157  1.00 55.61           C  
ATOM   3574  O   ASN   483       7.983 -32.865 -17.005  1.00 61.15           O  
ATOM   3575  CG  ASN   483       9.876 -34.742 -19.016  1.00 54.47           C  
ATOM   3576  ND2 ASN   483      10.465 -35.932 -19.017  1.00 58.94           N  
ATOM   3577  OD1 ASN   483       8.861 -34.502 -19.676  1.00 60.91           O  
ATOM   3578  N   PRO   484       7.545 -31.765 -18.802  1.00 50.22           N  
ATOM   3579  CA  PRO   484       6.109 -31.821 -18.515  1.00 51.36           C  
ATOM   3580  C   PRO   484       5.574 -33.250 -18.465  1.00 51.39           C  
ATOM   3581  CB  PRO   484       5.487 -31.045 -19.679  1.00 48.56           C  
ATOM   3582  O   PRO   484       4.535 -33.502 -17.848  1.00 51.86           O  
ATOM   3583  CG  PRO   484       6.489 -31.144 -20.784  1.00 48.10           C  
ATOM   3584  CD  PRO   484       7.862 -31.209 -20.178  1.00 51.91           C  
ATOM   3585  N   ALA   485       6.223 -34.195 -19.100  1.00 54.17           N  
ATOM   3586  CA  ALA   485       5.698 -35.558 -19.107  1.00 55.02           C  
ATOM   3587  C   ALA   485       5.927 -36.241 -17.762  1.00 52.98           C  
ATOM   3588  CB  ALA   485       6.341 -36.370 -20.229  1.00 51.56           C  
ATOM   3589  O   ALA   485       5.092 -37.025 -17.306  1.00 52.17           O  
ATOM   3590  N   SER   486       7.067 -35.880 -17.160  1.00 60.99           N  
ATOM   3591  CA  SER   486       7.442 -36.542 -15.915  1.00 60.29           C  
ATOM   3592  C   SER   486       7.192 -35.638 -14.712  1.00 58.47           C  
ATOM   3593  CB  SER   486       8.912 -36.961 -15.951  1.00 56.92           C  
ATOM   3594  O   SER   486       7.152 -36.108 -13.573  1.00 56.24           O  
ATOM   3595  OG  SER   486       9.757 -35.826 -16.018  1.00 56.00           O  
ATOM   3596  N   GLY   487       6.854 -34.426 -14.993  1.00 59.02           N  
ATOM   3597  CA  GLY   487       6.770 -33.442 -13.926  1.00 58.22           C  
ATOM   3598  C   GLY   487       8.103 -33.178 -13.251  1.00 57.38           C  
ATOM   3599  O   GLY   487       8.151 -32.592 -12.168  1.00 55.04           O  
ATOM   3600  N   GLU   488       9.145 -33.564 -13.683  1.00 63.29           N  
ATOM   3601  CA  GLU   488      10.490 -33.464 -13.125  1.00 63.20           C  
ATOM   3602  C   GLU   488      11.230 -32.250 -13.682  1.00 62.53           C  
ATOM   3603  CB  GLU   488      11.287 -34.740 -13.408  1.00 60.23           C  
ATOM   3604  O   GLU   488      11.054 -31.891 -14.849  1.00 61.08           O  
ATOM   3605  CG  GLU   488      10.702 -35.986 -12.759  1.00 58.61           C  
ATOM   3606  CD  GLU   488      11.429 -37.263 -13.148  1.00 58.75           C  
ATOM   3607  OE1 GLU   488      11.830 -37.398 -14.326  1.00 63.12           O  
ATOM   3608  OE2 GLU   488      11.598 -38.137 -12.268  1.00 60.07           O  
ATOM   3609  N   VAL   489      11.900 -31.599 -12.831  1.00 60.12           N  
ATOM   3610  CA  VAL   489      12.930 -30.652 -13.246  1.00 60.87           C  
ATOM   3611  C   VAL   489      14.287 -31.351 -13.289  1.00 60.13           C  
ATOM   3612  CB  VAL   489      12.990 -29.430 -12.303  1.00 57.09           C  
ATOM   3613  O   VAL   489      14.759 -31.868 -12.274  1.00 58.78           O  
ATOM   3614  CG1 VAL   489      14.050 -28.436 -12.773  1.00 50.77           C  
ATOM   3615  CG2 VAL   489      11.621 -28.755 -12.217  1.00 51.69           C  
ATOM   3616  N   VAL   490      14.828 -31.493 -14.480  1.00 60.83           N  
ATOM   3617  CA  VAL   490      16.178 -32.001 -14.699  1.00 60.21           C  
ATOM   3618  C   VAL   490      17.176 -30.845 -14.672  1.00 60.57           C  
ATOM   3619  CB  VAL   490      16.286 -32.768 -16.035  1.00 57.78           C  
ATOM   3620  O   VAL   490      17.139 -29.965 -15.535  1.00 58.96           O  
ATOM   3621  CG1 VAL   490      17.668 -33.403 -16.184  1.00 54.04           C  
ATOM   3622  CG2 VAL   490      15.194 -33.832 -16.130  1.00 56.04           C  
ATOM   3623  N   GLY   491      17.854 -30.743 -13.575  1.00 59.49           N  
ATOM   3624  CA  GLY   491      18.921 -29.778 -13.364  1.00 59.76           C  
ATOM   3625  C   GLY   491      20.199 -30.130 -14.103  1.00 59.61           C  
ATOM   3626  O   GLY   491      20.248 -31.124 -14.831  1.00 58.36           O  
ATOM   3627  N   PRO   492      21.100 -29.271 -14.044  1.00 50.75           N  
ATOM   3628  CA  PRO   492      22.454 -29.605 -14.490  1.00 51.75           C  
ATOM   3629  C   PRO   492      22.970 -30.908 -13.884  1.00 51.08           C  
ATOM   3630  CB  PRO   492      23.287 -28.413 -14.012  1.00 50.04           C  
ATOM   3631  O   PRO   492      22.739 -31.179 -12.703  1.00 50.72           O  
ATOM   3632  CG  PRO   492      22.291 -27.330 -13.752  1.00 50.81           C  
ATOM   3633  CD  PRO   492      20.966 -27.965 -13.439  1.00 52.57           C  
ATOM   3634  N   GLY   493      23.712 -31.759 -14.843  1.00 50.97           N  
ATOM   3635  CA  GLY   493      24.200 -33.104 -14.585  1.00 51.64           C  
ATOM   3636  C   GLY   493      23.109 -34.157 -14.645  1.00 51.42           C  
ATOM   3637  O   GLY   493      23.343 -35.321 -14.312  1.00 51.94           O  
ATOM   3638  N   GLY   494      22.012 -33.753 -15.049  1.00 56.29           N  
ATOM   3639  CA  GLY   494      20.929 -34.721 -15.112  1.00 55.70           C  
ATOM   3640  C   GLY   494      20.265 -34.962 -13.770  1.00 56.67           C  
ATOM   3641  O   GLY   494      19.474 -35.896 -13.622  1.00 56.60           O  
ATOM   3642  N   VAL   495      20.611 -34.153 -12.731  1.00 57.75           N  
ATOM   3643  CA  VAL   495      19.927 -34.325 -11.454  1.00 58.23           C  
ATOM   3644  C   VAL   495      18.441 -34.013 -11.617  1.00 57.80           C  
ATOM   3645  CB  VAL   495      20.542 -33.428 -10.356  1.00 56.21           C  
ATOM   3646  O   VAL   495      18.074 -32.918 -12.049  1.00 57.34           O  
ATOM   3647  CG1 VAL   495      19.844 -33.658  -9.017  1.00 51.96           C  
ATOM   3648  CG2 VAL   495      22.042 -33.690 -10.232  1.00 53.90           C  
ATOM   3649  N   LYS   496      17.637 -34.980 -11.437  1.00 57.38           N  
ATOM   3650  CA  LYS   496      16.179 -34.896 -11.465  1.00 55.99           C  
ATOM   3651  C   LYS   496      15.630 -34.430 -10.120  1.00 56.65           C  
ATOM   3652  CB  LYS   496      15.570 -36.248 -11.839  1.00 54.24           C  
ATOM   3653  O   LYS   496      15.986 -34.977  -9.074  1.00 54.83           O  
ATOM   3654  CG  LYS   496      15.912 -36.712 -13.248  1.00 52.65           C  
ATOM   3655  CD  LYS   496      15.210 -38.020 -13.591  1.00 52.06           C  
ATOM   3656  CE  LYS   496      15.482 -38.440 -15.029  1.00 56.55           C  
ATOM   3657  NZ  LYS   496      14.507 -39.469 -15.499  1.00 50.65           N  
ATOM   3658  N   TYR   497      14.973 -33.286 -10.119  1.00 53.14           N  
ATOM   3659  CA  TYR   497      14.113 -32.774  -9.058  1.00 53.48           C  
ATOM   3660  C   TYR   497      12.650 -33.094  -9.339  1.00 52.91           C  
ATOM   3661  CB  TYR   497      14.296 -31.261  -8.902  1.00 51.33           C  
ATOM   3662  O   TYR   497      12.121 -32.736 -10.393  1.00 52.05           O  
ATOM   3663  CG  TYR   497      15.725 -30.844  -8.653  1.00 50.00           C  
ATOM   3664  CD1 TYR   497      16.231 -30.761  -7.358  1.00 47.85           C  
ATOM   3665  CD2 TYR   497      16.571 -30.532  -9.712  1.00 48.73           C  
ATOM   3666  CE1 TYR   497      17.547 -30.375  -7.124  1.00 48.53           C  
ATOM   3667  CE2 TYR   497      17.889 -30.145  -9.489  1.00 48.02           C  
ATOM   3668  OH  TYR   497      19.670 -29.688  -7.968  1.00 43.29           O  
ATOM   3669  CZ  TYR   497      18.367 -30.070  -8.194  1.00 49.42           C  
ATOM   3670  N   SER   498      12.098 -34.064  -8.722  1.00 47.14           N  
ATOM   3671  CA  SER   498      10.653 -34.260  -8.678  1.00 47.42           C  
ATOM   3672  C   SER   498       9.966 -33.140  -7.904  1.00 46.68           C  
ATOM   3673  CB  SER   498      10.314 -35.610  -8.045  1.00 45.39           C  
ATOM   3674  O   SER   498      10.442 -32.729  -6.844  1.00 45.15           O  
ATOM   3675  OG  SER   498       9.057 -35.559  -7.393  1.00 45.77           O  
ATOM   3676  N   VAL   499       9.039 -32.324  -8.524  1.00 40.60           N  
ATOM   3677  CA  VAL   499       8.030 -31.510  -7.854  1.00 42.45           C  
ATOM   3678  C   VAL   499       7.113 -32.405  -7.023  1.00 40.53           C  
ATOM   3679  CB  VAL   499       7.200 -30.689  -8.866  1.00 39.73           C  
ATOM   3680  O   VAL   499       6.274 -33.124  -7.571  1.00 39.67           O  
ATOM   3681  CG1 VAL   499       6.370 -29.627  -8.147  1.00 36.97           C  
ATOM   3682  CG2 VAL   499       8.114 -30.044  -9.906  1.00 37.05           C  
ATOM   3683  N   THR   500       7.522 -33.264  -6.241  1.00 35.54           N  
ATOM   3684  CA  THR   500       6.608 -33.928  -5.318  1.00 37.85           C  
ATOM   3685  C   THR   500       5.640 -32.924  -4.698  1.00 35.63           C  
ATOM   3686  CB  THR   500       7.376 -34.661  -4.202  1.00 33.36           C  
ATOM   3687  O   THR   500       6.049 -31.843  -4.270  1.00 34.08           O  
ATOM   3688  CG2 THR   500       7.445 -36.160  -4.474  1.00 31.03           C  
ATOM   3689  OG1 THR   500       8.709 -34.139  -4.125  1.00 29.25           O  
ATOM   3690  N   ASN   501       4.325 -32.813  -5.235  1.00 32.14           N  
ATOM   3691  CA  ASN   501       3.043 -32.514  -4.606  1.00 33.99           C  
ATOM   3692  C   ASN   501       3.172 -32.414  -3.089  1.00 32.26           C  
ATOM   3693  CB  ASN   501       2.001 -33.570  -4.982  1.00 29.52           C  
ATOM   3694  O   ASN   501       3.093 -33.424  -2.387  1.00 30.43           O  
ATOM   3695  CG  ASN   501       1.244 -33.219  -6.247  1.00 28.40           C  
ATOM   3696  ND2 ASN   501       0.611 -34.216  -6.855  1.00 26.40           N  
ATOM   3697  OD1 ASN   501       1.228 -32.062  -6.676  1.00 31.93           O  
ATOM   3698  N   SER   502       4.068 -31.686  -2.501  1.00 29.93           N  
ATOM   3699  CA  SER   502       4.018 -31.564  -1.048  1.00 33.01           C  
ATOM   3700  C   SER   502       3.007 -30.506  -0.617  1.00 30.28           C  
ATOM   3701  CB  SER   502       5.399 -31.219  -0.491  1.00 28.53           C  
ATOM   3702  O   SER   502       3.273 -29.307  -0.722  1.00 29.23           O  
ATOM   3703  OG  SER   502       5.730 -29.869  -0.767  1.00 27.89           O  
ATOM   3704  N   ASN   503       1.728 -30.635  -1.046  1.00 29.36           N  
ATOM   3705  CA  ASN   503       0.441 -30.240  -0.483  1.00 32.26           C  
ATOM   3706  C   ASN   503       0.309 -30.675   0.973  1.00 29.61           C  
ATOM   3707  CB  ASN   503      -0.707 -30.815  -1.316  1.00 27.27           C  
ATOM   3708  O   ASN   503      -0.803 -30.844   1.477  1.00 28.21           O  
ATOM   3709  CG  ASN   503      -0.873 -30.111  -2.648  1.00 27.61           C  
ATOM   3710  ND2 ASN   503      -1.529 -30.774  -3.592  1.00 23.85           N  
ATOM   3711  OD1 ASN   503      -0.413 -28.980  -2.827  1.00 30.44           O  
ATOM   3712  N   THR   504       1.456 -30.575   1.796  1.00 30.80           N  
ATOM   3713  CA  THR   504       1.105 -30.776   3.198  1.00 32.74           C  
ATOM   3714  C   THR   504       1.557 -29.589   4.044  1.00 31.20           C  
ATOM   3715  CB  THR   504       1.729 -32.071   3.750  1.00 28.71           C  
ATOM   3716  O   THR   504       2.738 -29.237   4.048  1.00 30.07           O  
ATOM   3717  CG2 THR   504       0.662 -33.131   4.005  1.00 28.52           C  
ATOM   3718  OG1 THR   504       2.676 -32.580   2.802  1.00 29.35           O  
ATOM   3719  N   PRO   505       0.732 -28.563   4.297  1.00 32.12           N  
ATOM   3720  CA  PRO   505       0.824 -27.698   5.475  1.00 32.65           C  
ATOM   3721  C   PRO   505       1.201 -28.464   6.741  1.00 32.18           C  
ATOM   3722  CB  PRO   505      -0.585 -27.110   5.591  1.00 30.23           C  
ATOM   3723  O   PRO   505       0.404 -29.258   7.247  1.00 31.35           O  
ATOM   3724  CG  PRO   505      -1.287 -27.553   4.348  1.00 30.63           C  
ATOM   3725  CD  PRO   505      -0.478 -28.642   3.706  1.00 36.85           C  
ATOM   3726  N   GLY   506       2.492 -28.952   6.902  1.00 27.77           N  
ATOM   3727  CA  GLY   506       3.083 -29.472   8.124  1.00 29.03           C  
ATOM   3728  C   GLY   506       4.567 -29.758   7.995  1.00 27.80           C  
ATOM   3729  O   GLY   506       5.049 -30.087   6.909  1.00 26.76           O  
ATOM   3730  N   ASP   507       5.459 -29.120   8.855  1.00 27.70           N  
ATOM   3731  CA  ASP   507       6.722 -28.829   9.527  1.00 30.69           C  
ATOM   3732  C   ASP   507       7.887 -29.532   8.835  1.00 27.90           C  
ATOM   3733  CB  ASP   507       6.655 -29.246  10.998  1.00 25.21           C  
ATOM   3734  O   ASP   507       9.011 -29.025   8.831  1.00 25.76           O  
ATOM   3735  CG  ASP   507       6.153 -28.137  11.906  1.00 25.92           C  
ATOM   3736  OD1 ASP   507       6.122 -26.964  11.476  1.00 22.43           O  
ATOM   3737  OD2 ASP   507       5.788 -28.439  13.063  1.00 14.18           O  
ATOM   3738  N   ASP   508       7.720 -30.451   7.738  1.00 33.09           N  
ATOM   3739  CA  ASP   508       8.742 -31.282   7.109  1.00 35.16           C  
ATOM   3740  C   ASP   508       8.475 -31.446   5.615  1.00 33.30           C  
ATOM   3741  CB  ASP   508       8.810 -32.653   7.785  1.00 30.26           C  
ATOM   3742  O   ASP   508       9.334 -31.930   4.874  1.00 31.05           O  
ATOM   3743  CG  ASP   508       9.365 -32.592   9.197  1.00 29.69           C  
ATOM   3744  OD1 ASP   508      10.162 -31.677   9.500  1.00 32.52           O  
ATOM   3745  OD2 ASP   508       9.006 -33.468  10.013  1.00 30.83           O  
ATOM   3746  N   GLY   509       7.250 -31.058   5.103  1.00 31.43           N  
ATOM   3747  CA  GLY   509       6.923 -31.377   3.722  1.00 31.78           C  
ATOM   3748  C   GLY   509       7.719 -30.565   2.718  1.00 31.47           C  
ATOM   3749  O   GLY   509       8.013 -31.042   1.620  1.00 29.08           O  
ATOM   3750  N   TRP   510       8.278 -29.325   3.324  1.00 13.01           N  
ATOM   3751  CA  TRP   510       9.094 -28.589   2.363  1.00 28.86           C  
ATOM   3752  C   TRP   510      10.472 -29.225   2.219  1.00 18.81           C  
ATOM   3753  CB  TRP   510       9.236 -27.124   2.788  1.00 14.97           C  
ATOM   3754  O   TRP   510      11.100 -29.127   1.162  1.00 15.66           O  
ATOM   3755  CG  TRP   510       9.781 -26.942   4.173  1.00 19.68           C  
ATOM   3756  CD1 TRP   510       9.072 -26.662   5.308  1.00  7.74           C  
ATOM   3757  CD2 TRP   510      11.154 -27.022   4.567  1.00  7.43           C  
ATOM   3758  CE2 TRP   510      11.204 -26.781   5.958  1.00  7.54           C  
ATOM   3759  CE3 TRP   510      12.348 -27.276   3.879  1.00 17.17           C  
ATOM   3760  NE1 TRP   510       9.922 -26.564   6.385  1.00 17.46           N  
ATOM   3761  CH2 TRP   510      13.557 -27.037   5.977  1.00 14.36           C  
ATOM   3762  CZ2 TRP   510      12.404 -26.786   6.674  1.00 15.35           C  
ATOM   3763  CZ3 TRP   510      13.541 -27.281   4.594  1.00 15.15           C  
ATOM   3764  N   LYS   511      11.114 -29.834   3.320  1.00 32.01           N  
ATOM   3765  CA  LYS   511      12.354 -30.600   3.230  1.00 33.89           C  
ATOM   3766  C   LYS   511      12.275 -31.643   2.118  1.00 31.90           C  
ATOM   3767  CB  LYS   511      12.664 -31.279   4.564  1.00 28.98           C  
ATOM   3768  O   LYS   511      13.251 -31.866   1.399  1.00 28.84           O  
ATOM   3769  CG  LYS   511      13.113 -30.319   5.657  1.00 28.44           C  
ATOM   3770  CD  LYS   511      13.420 -31.055   6.955  1.00 32.79           C  
ATOM   3771  CE  LYS   511      13.810 -30.090   8.067  1.00 28.89           C  
ATOM   3772  NZ  LYS   511      13.916 -30.779   9.387  1.00 31.10           N  
ATOM   3773  N   GLU   512      11.035 -32.236   1.763  1.00 31.82           N  
ATOM   3774  CA  GLU   512      10.848 -33.327   0.812  1.00 33.43           C  
ATOM   3775  C   GLU   512      10.637 -32.796  -0.604  1.00 31.84           C  
ATOM   3776  CB  GLU   512       9.663 -34.204   1.226  1.00 28.90           C  
ATOM   3777  O   GLU   512      10.934 -33.486  -1.581  1.00 29.11           O  
ATOM   3778  CG  GLU   512       9.994 -35.207   2.321  1.00 28.03           C  
ATOM   3779  CD  GLU   512       8.817 -36.092   2.700  1.00 34.10           C  
ATOM   3780  OE1 GLU   512       7.705 -35.886   2.163  1.00 38.72           O  
ATOM   3781  OE2 GLU   512       9.008 -36.998   3.541  1.00 34.77           O  
ATOM   3782  N   MET   513      10.240 -31.433  -0.796  1.00 30.21           N  
ATOM   3783  CA  MET   513      10.152 -30.953  -2.172  1.00 34.38           C  
ATOM   3784  C   MET   513      11.529 -30.923  -2.827  1.00 30.19           C  
ATOM   3785  CB  MET   513       9.521 -29.561  -2.218  1.00 27.67           C  
ATOM   3786  O   MET   513      11.644 -31.058  -4.047  1.00 27.55           O  
ATOM   3787  CG  MET   513       8.013 -29.577  -2.407  1.00 27.11           C  
ATOM   3788  SD  MET   513       7.311 -27.894  -2.609  1.00 21.03           S  
ATOM   3789  CE  MET   513       8.303 -27.299  -4.007  1.00 30.85           C  
ATOM   3790  N   LEU   514      12.626 -31.011  -2.018  1.00 31.86           N  
ATOM   3791  CA  LEU   514      13.900 -30.789  -2.694  1.00 33.85           C  
ATOM   3792  C   LEU   514      14.858 -31.949  -2.441  1.00 32.04           C  
ATOM   3793  CB  LEU   514      14.534 -29.477  -2.226  1.00 29.83           C  
ATOM   3794  O   LEU   514      16.009 -31.916  -2.882  1.00 30.37           O  
ATOM   3795  CG  LEU   514      13.778 -28.195  -2.578  1.00 28.79           C  
ATOM   3796  CD1 LEU   514      14.462 -26.986  -1.948  1.00 27.42           C  
ATOM   3797  CD2 LEU   514      13.678 -28.031  -4.091  1.00 31.16           C  
ATOM   3798  N   ALA   515      14.336 -33.040  -1.610  1.00 32.51           N  
ATOM   3799  CA  ALA   515      15.037 -34.320  -1.658  1.00 33.14           C  
ATOM   3800  C   ALA   515      15.103 -34.857  -3.085  1.00 32.52           C  
ATOM   3801  CB  ALA   515      14.356 -35.335  -0.742  1.00 30.63           C  
ATOM   3802  O   ALA   515      14.145 -34.722  -3.850  1.00 30.79           O  
ATOM   3803  N   PRO   516      16.316 -34.837  -3.835  1.00 35.46           N  
ATOM   3804  CA  PRO   516      16.224 -35.870  -4.870  1.00 35.76           C  
ATOM   3805  C   PRO   516      15.236 -36.978  -4.511  1.00 35.66           C  
ATOM   3806  CB  PRO   516      17.652 -36.417  -4.950  1.00 33.61           C  
ATOM   3807  O   PRO   516      15.135 -37.367  -3.345  1.00 34.53           O  
ATOM   3808  CG  PRO   516      18.335 -35.882  -3.733  1.00 33.29           C  
ATOM   3809  CD  PRO   516      17.480 -34.796  -3.145  1.00 38.87           C  
ATOM   3810  N   ALA   517      14.225 -37.026  -5.182  1.00 32.07           N  
ATOM   3811  CA  ALA   517      13.680 -38.373  -5.033  1.00 33.98           C  
ATOM   3812  C   ALA   517      14.767 -39.362  -4.621  1.00 32.24           C  
ATOM   3813  CB  ALA   517      13.018 -38.826  -6.333  1.00 31.47           C  
ATOM   3814  O   ALA   517      15.813 -39.450  -5.268  1.00 31.50           O  
ATOM   3815  N   SER   518      14.935 -39.609  -3.290  1.00 26.11           N  
ATOM   3816  CA  SER   518      15.602 -40.882  -3.039  1.00 27.90           C  
ATOM   3817  C   SER   518      15.359 -41.867  -4.178  1.00 25.89           C  
ATOM   3818  CB  SER   518      15.123 -41.488  -1.719  1.00 25.21           C  
ATOM   3819  O   SER   518      14.291 -41.859  -4.795  1.00 24.19           O  
ATOM   3820  OG  SER   518      13.707 -41.515  -1.663  1.00 27.19           O  
TER    3821      SER   518
END
