# Supplementary material for: The transformative power of transformers in protein structure prediction
Source: Proc Natl Acad Sci U S A. 2023 Jul 31;120(32):e2303499120. doi: 10.1073/pnas.2303499120 (PMC10410766; doi:10.1073/pnas.2303499120)
Supplement: Supplementary file 2 — Dataset S01 (GZ) [file pnas.2303499120.sd01.gz › SI_Data/predicted_structures/ESMFold/T1137s7.pdb]

PARENT N/A
ATOM      1  N   MET     1     -11.549   6.026  24.641  1.00 69.38           N  
ATOM      2  CA  MET     1     -10.798   7.277  24.588  1.00 74.12           C  
ATOM      3  C   MET     1      -9.340   7.021  24.223  1.00 74.51           C  
ATOM      4  CB  MET     1     -10.881   8.012  25.927  1.00 64.08           C  
ATOM      5  O   MET     1      -8.718   6.095  24.745  1.00 70.03           O  
ATOM      6  CG  MET     1     -12.282   8.484  26.281  1.00 57.76           C  
ATOM      7  SD  MET     1     -12.348   9.328  27.909  1.00 67.08           S  
ATOM      8  CE  MET     1     -14.137   9.296  28.213  1.00 52.24           C  
ATOM      9  N   GLY     2      -8.960   7.614  23.177  1.00 73.88           N  
ATOM     10  CA  GLY     2      -7.569   7.523  22.761  1.00 77.28           C  
ATOM     11  C   GLY     2      -6.590   7.799  23.887  1.00 75.49           C  
ATOM     12  O   GLY     2      -6.945   8.430  24.884  1.00 73.61           O  
ATOM     13  N   VAL     3      -5.429   7.186  23.794  1.00 87.23           N  
ATOM     14  CA  VAL     3      -4.346   7.301  24.766  1.00 88.39           C  
ATOM     15  C   VAL     3      -3.198   8.109  24.166  1.00 88.04           C  
ATOM     16  CB  VAL     3      -3.841   5.913  25.220  1.00 84.02           C  
ATOM     17  O   VAL     3      -2.845   7.926  22.998  1.00 86.12           O  
ATOM     18  CG1 VAL     3      -2.610   6.053  26.113  1.00 70.84           C  
ATOM     19  CG2 VAL     3      -4.950   5.155  25.948  1.00 69.83           C  
ATOM     20  N   GLN     4      -2.718   9.054  24.957  1.00 88.75           N  
ATOM     21  CA  GLN     4      -1.578   9.862  24.539  1.00 90.29           C  
ATOM     22  C   GLN     4      -0.280   9.063  24.612  1.00 90.49           C  
ATOM     23  CB  GLN     4      -1.467  11.121  25.400  1.00 87.88           C  
ATOM     24  O   GLN     4      -0.077   8.282  25.544  1.00 90.00           O  
ATOM     25  CG  GLN     4      -0.366  12.075  24.958  1.00 82.85           C  
ATOM     26  CD  GLN     4      -0.404  13.400  25.696  1.00 80.31           C  
ATOM     27  NE2 GLN     4       0.716  14.114  25.692  1.00 80.92           N  
ATOM     28  OE1 GLN     4      -1.433  13.779  26.264  1.00 82.76           O  
ATOM     29  N   ILE     5       0.603   9.207  23.634  1.00 91.39           N  
ATOM     30  CA  ILE     5       1.937   8.616  23.595  1.00 91.89           C  
ATOM     31  C   ILE     5       2.991   9.720  23.624  1.00 90.57           C  
ATOM     32  CB  ILE     5       2.125   7.728  22.344  1.00 90.74           C  
ATOM     33  O   ILE     5       3.070  10.537  22.703  1.00 88.92           O  
ATOM     34  CG1 ILE     5       0.975   6.722  22.226  1.00 89.53           C  
ATOM     35  CG2 ILE     5       3.477   7.011  22.390  1.00 89.10           C  
ATOM     36  CD1 ILE     5       0.958   5.952  20.913  1.00 86.60           C  
ATOM     37  N   ASP     6       3.826   9.764  24.646  1.00 92.59           N  
ATOM     38  CA  ASP     6       4.929  10.713  24.756  1.00 92.78           C  
ATOM     39  C   ASP     6       6.276  10.011  24.597  1.00 92.30           C  
ATOM     40  CB  ASP     6       4.874  11.448  26.097  1.00 91.17           C  
ATOM     41  O   ASP     6       6.606   9.109  25.369  1.00 91.37           O  
ATOM     42  CG  ASP     6       3.640  12.321  26.244  1.00 87.53           C  
ATOM     43  OD1 ASP     6       3.412  13.204  25.389  1.00 87.63           O  
ATOM     44  OD2 ASP     6       2.891  12.127  27.226  1.00 86.92           O  
ATOM     45  N   VAL     7       6.985  10.424  23.620  1.00 92.40           N  
ATOM     46  CA  VAL     7       8.342   9.962  23.346  1.00 92.28           C  
ATOM     47  C   VAL     7       9.338  11.083  23.633  1.00 90.73           C  
ATOM     48  CB  VAL     7       8.492   9.477  21.886  1.00 91.12           C  
ATOM     49  O   VAL     7       9.211  12.187  23.098  1.00 88.86           O  
ATOM     50  CG1 VAL     7       9.928   9.036  21.609  1.00 87.30           C  
ATOM     51  CG2 VAL     7       7.515   8.338  21.600  1.00 86.75           C  
ATOM     52  N   THR     8      10.367  10.789  24.508  1.00 91.29           N  
ATOM     53  CA  THR     8      11.344  11.805  24.882  1.00 91.23           C  
ATOM     54  C   THR     8      12.766  11.275  24.718  1.00 90.35           C  
ATOM     55  CB  THR     8      11.133  12.275  26.333  1.00 89.29           C  
ATOM     56  O   THR     8      13.144  10.290  25.355  1.00 88.64           O  
ATOM     57  CG2 THR     8      12.084  13.415  26.686  1.00 80.70           C  
ATOM     58  OG1 THR     8       9.783  12.728  26.491  1.00 84.86           O  
ATOM     59  N   GLY     9      13.497  11.927  23.912  1.00 90.63           N  
ATOM     60  CA  GLY     9      14.924  11.688  23.759  1.00 90.70           C  
ATOM     61  C   GLY     9      15.247  10.281  23.295  1.00 89.83           C  
ATOM     62  O   GLY     9      16.259   9.705  23.701  1.00 87.44           O  
ATOM     63  N   LEU    10      14.414   9.678  22.457  1.00 90.23           N  
ATOM     64  CA  LEU    10      14.561   8.282  22.059  1.00 90.07           C  
ATOM     65  C   LEU    10      15.702   8.118  21.061  1.00 89.12           C  
ATOM     66  CB  LEU    10      13.257   7.758  21.451  1.00 87.98           C  
ATOM     67  O   LEU    10      15.737   8.799  20.033  1.00 87.01           O  
ATOM     68  CG  LEU    10      13.106   6.238  21.376  1.00 81.45           C  
ATOM     69  CD1 LEU    10      12.911   5.656  22.772  1.00 75.37           C  
ATOM     70  CD2 LEU    10      11.943   5.860  20.466  1.00 75.45           C  
ATOM     71  N   SER    11      16.626   7.128  21.319  1.00 90.17           N  
ATOM     72  CA  SER    11      17.747   6.788  20.448  1.00 90.21           C  
ATOM     73  C   SER    11      17.880   5.278  20.283  1.00 89.34           C  
ATOM     74  CB  SER    11      19.050   7.366  21.002  1.00 88.33           C  
ATOM     75  O   SER    11      17.691   4.524  21.240  1.00 87.88           O  
ATOM     76  OG  SER    11      18.965   8.775  21.121  1.00 82.81           O  
ATOM     77  N   LYS    12      18.216   4.868  19.082  1.00 87.92           N  
ATOM     78  CA  LYS    12      18.366   3.452  18.759  1.00 87.73           C  
ATOM     79  C   LYS    12      19.491   3.234  17.751  1.00 85.85           C  
ATOM     80  CB  LYS    12      17.055   2.884  18.212  1.00 86.82           C  
ATOM     81  O   LYS    12      19.601   3.969  16.767  1.00 83.36           O  
ATOM     82  CG  LYS    12      17.111   1.398  17.890  1.00 86.76           C  
ATOM     83  CD  LYS    12      17.363   0.564  19.140  1.00 85.09           C  
ATOM     84  CE  LYS    12      17.506  -0.915  18.807  1.00 84.81           C  
ATOM     85  NZ  LYS    12      18.066  -1.689  19.955  1.00 84.36           N  
ATOM     86  N   SER    13      20.191   2.200  17.961  1.00 84.40           N  
ATOM     87  CA  SER    13      21.220   1.720  17.044  1.00 84.16           C  
ATOM     88  C   SER    13      21.185   0.200  16.922  1.00 82.71           C  
ATOM     89  CB  SER    13      22.605   2.171  17.509  1.00 81.20           C  
ATOM     90  O   SER    13      20.701  -0.490  17.822  1.00 80.83           O  
ATOM     91  OG  SER    13      22.625   3.567  17.749  1.00 74.59           O  
ATOM     92  N   PHE    14      21.584  -0.308  15.787  1.00 78.13           N  
ATOM     93  CA  PHE    14      21.925  -1.712  15.590  1.00 79.56           C  
ATOM     94  C   PHE    14      23.415  -1.873  15.316  1.00 75.25           C  
ATOM     95  CB  PHE    14      21.112  -2.307  14.436  1.00 75.69           C  
ATOM     96  O   PHE    14      23.895  -1.526  14.235  1.00 71.89           O  
ATOM     97  CG  PHE    14      19.635  -2.391  14.714  1.00 76.23           C  
ATOM     98  CD1 PHE    14      19.145  -3.255  15.686  1.00 75.21           C  
ATOM     99  CD2 PHE    14      18.737  -1.606  14.003  1.00 76.17           C  
ATOM    100  CE1 PHE    14      17.779  -3.335  15.946  1.00 78.88           C  
ATOM    101  CE2 PHE    14      17.370  -1.681  14.257  1.00 77.09           C  
ATOM    102  CZ  PHE    14      16.893  -2.547  15.228  1.00 76.61           C  
ATOM    103  N   GLY    15      24.142  -2.291  16.373  1.00 74.73           N  
ATOM    104  CA  GLY    15      25.595  -2.267  16.331  1.00 75.19           C  
ATOM    105  C   GLY    15      26.165  -0.867  16.199  1.00 72.92           C  
ATOM    106  O   GLY    15      25.875   0.006  17.020  1.00 69.01           O  
ATOM    107  N   SER    16      27.072  -0.664  15.085  1.00 74.13           N  
ATOM    108  CA  SER    16      27.680   0.633  14.808  1.00 74.98           C  
ATOM    109  C   SER    16      26.731   1.531  14.021  1.00 71.95           C  
ATOM    110  CB  SER    16      28.988   0.458  14.035  1.00 69.23           C  
ATOM    111  O   SER    16      27.003   2.720  13.837  1.00 68.81           O  
ATOM    112  OG  SER    16      28.775  -0.286  12.848  1.00 71.83           O  
ATOM    113  N   SER    17      25.617   0.970  13.555  1.00 77.18           N  
ATOM    114  CA  SER    17      24.690   1.731  12.724  1.00 78.71           C  
ATOM    115  C   SER    17      23.610   2.398  13.569  1.00 78.33           C  
ATOM    116  CB  SER    17      24.042   0.826  11.675  1.00 73.93           C  
ATOM    117  O   SER    17      22.741   1.721  14.123  1.00 76.75           O  
ATOM    118  OG  SER    17      23.324   1.593  10.724  1.00 66.89           O  
ATOM    119  N   LYS    18      23.649   3.646  13.631  1.00 82.06           N  
ATOM    120  CA  LYS    18      22.620   4.447  14.287  1.00 82.63           C  
ATOM    121  C   LYS    18      21.347   4.501  13.448  1.00 81.69           C  
ATOM    122  CB  LYS    18      23.131   5.863  14.556  1.00 79.18           C  
ATOM    123  O   LYS    18      21.404   4.737  12.239  1.00 79.65           O  
ATOM    124  CG  LYS    18      24.264   5.931  15.570  1.00 74.14           C  
ATOM    125  CD  LYS    18      24.672   7.370  15.857  1.00 72.00           C  
ATOM    126  CE  LYS    18      25.798   7.439  16.880  1.00 66.53           C  
ATOM    127  NZ  LYS    18      26.081   8.845  17.298  1.00 65.49           N  
ATOM    128  N   ILE    19      20.217   4.366  14.126  1.00 84.15           N  
ATOM    129  CA  ILE    19      18.923   4.434  13.456  1.00 84.07           C  
ATOM    130  C   ILE    19      18.289   5.803  13.696  1.00 82.68           C  
ATOM    131  CB  ILE    19      17.976   3.313  13.939  1.00 82.46           C  
ATOM    132  O   ILE    19      18.015   6.542  12.748  1.00 79.76           O  
ATOM    133  CG1 ILE    19      18.620   1.939  13.721  1.00 79.51           C  
ATOM    134  CG2 ILE    19      16.623   3.404  13.226  1.00 77.33           C  
ATOM    135  CD1 ILE    19      18.966   1.641  12.269  1.00 76.77           C  
ATOM    136  N   TRP    20      18.131   6.259  14.832  1.00 82.68           N  
ATOM    137  CA  TRP    20      17.706   7.606  15.198  1.00 86.09           C  
ATOM    138  C   TRP    20      18.365   8.049  16.500  1.00 83.81           C  
ATOM    139  CB  TRP    20      16.182   7.671  15.335  1.00 79.51           C  
ATOM    140  O   TRP    20      18.750   7.216  17.324  1.00 79.66           O  
ATOM    141  CG  TRP    20      15.567   6.424  15.895  1.00 67.36           C  
ATOM    142  CD1 TRP    20      15.054   5.370  15.190  1.00 60.84           C  
ATOM    143  CD2 TRP    20      15.396   6.102  17.279  1.00 62.66           C  
ATOM    144  CE2 TRP    20      14.773   4.836  17.340  1.00 54.54           C  
ATOM    145  CE3 TRP    20      15.711   6.762  18.474  1.00 58.38           C  
ATOM    146  NE1 TRP    20      14.575   4.412  16.054  1.00 65.44           N  
ATOM    147  CH2 TRP    20      14.776   4.885  19.706  1.00 61.07           C  
ATOM    148  CZ2 TRP    20      14.458   4.217  18.552  1.00 69.02           C  
ATOM    149  CZ3 TRP    20      15.396   6.145  19.679  1.00 57.40           C  
ATOM    150  N   GLU    21      18.500   9.390  16.589  1.00 87.21           N  
ATOM    151  CA  GLU    21      19.068  10.072  17.748  1.00 87.30           C  
ATOM    152  C   GLU    21      18.125  11.151  18.271  1.00 87.01           C  
ATOM    153  CB  GLU    21      20.427  10.685  17.399  1.00 83.48           C  
ATOM    154  O   GLU    21      17.627  11.975  17.501  1.00 85.09           O  
ATOM    155  CG  GLU    21      21.500   9.657  17.072  1.00 75.42           C  
ATOM    156  CD  GLU    21      22.892  10.258  16.960  1.00 73.31           C  
ATOM    157  OE1 GLU    21      23.036  11.351  16.367  1.00 71.34           O  
ATOM    158  OE2 GLU    21      23.847   9.629  17.469  1.00 69.71           O  
ATOM    159  N   ASP    22      17.874  11.047  19.600  1.00 87.14           N  
ATOM    160  CA  ASP    22      17.176  12.074  20.366  1.00 87.93           C  
ATOM    161  C   ASP    22      15.824  12.403  19.739  1.00 87.01           C  
ATOM    162  CB  ASP    22      18.030  13.340  20.470  1.00 84.30           C  
ATOM    163  O   ASP    22      15.502  13.573  19.522  1.00 84.44           O  
ATOM    164  CG  ASP    22      17.561  14.284  21.563  1.00 79.01           C  
ATOM    165  OD1 ASP    22      16.983  13.815  22.567  1.00 76.45           O  
ATOM    166  OD2 ASP    22      17.768  15.508  21.416  1.00 81.91           O  
ATOM    167  N   VAL    23      15.027  11.448  19.382  1.00 89.80           N  
ATOM    168  CA  VAL    23      13.673  11.634  18.871  1.00 90.37           C  
ATOM    169  C   VAL    23      12.728  11.975  20.022  1.00 90.52           C  
ATOM    170  CB  VAL    23      13.170  10.379  18.124  1.00 89.29           C  
ATOM    171  O   VAL    23      12.566  11.185  20.955  1.00 89.90           O  
ATOM    172  CG1 VAL    23      11.709  10.545  17.710  1.00 86.93           C  
ATOM    173  CG2 VAL    23      14.046  10.099  16.904  1.00 86.63           C  
ATOM    174  N   THR    24      12.131  13.122  19.948  1.00 90.19           N  
ATOM    175  CA  THR    24      11.143  13.603  20.908  1.00 90.89           C  
ATOM    176  C   THR    24       9.859  14.021  20.198  1.00 89.78           C  
ATOM    177  CB  THR    24      11.689  14.788  21.726  1.00 89.32           C  
ATOM    178  O   THR    24       9.886  14.865  19.299  1.00 88.56           O  
ATOM    179  CG2 THR    24      10.657  15.283  22.734  1.00 86.43           C  
ATOM    180  OG1 THR    24      12.867  14.372  22.430  1.00 89.24           O  
ATOM    181  N   MET    25       8.750  13.381  20.591  1.00 90.51           N  
ATOM    182  CA  MET    25       7.444  13.728  20.038  1.00 90.71           C  
ATOM    183  C   MET    25       6.323  13.270  20.965  1.00 90.92           C  
ATOM    184  CB  MET    25       7.264  13.106  18.652  1.00 89.28           C  
ATOM    185  O   MET    25       6.490  12.315  21.725  1.00 89.68           O  
ATOM    186  CG  MET    25       7.255  11.586  18.659  1.00 86.63           C  
ATOM    187  SD  MET    25       7.148  10.876  16.970  1.00 89.27           S  
ATOM    188  CE  MET    25       5.484  11.424  16.497  1.00 81.71           C  
ATOM    189  N   SER    26       5.186  13.982  20.853  1.00 91.83           N  
ATOM    190  CA  SER    26       3.963  13.638  21.570  1.00 91.62           C  
ATOM    191  C   SER    26       2.809  13.385  20.605  1.00 90.40           C  
ATOM    192  CB  SER    26       3.585  14.749  22.549  1.00 89.03           C  
ATOM    193  O   SER    26       2.456  14.258  19.809  1.00 88.28           O  
ATOM    194  OG  SER    26       2.487  14.357  23.356  1.00 78.50           O  
ATOM    195  N   ILE    27       2.295  12.176  20.578  1.00 90.91           N  
ATOM    196  CA  ILE    27       1.115  11.803  19.806  1.00 90.78           C  
ATOM    197  C   ILE    27      -0.140  12.005  20.652  1.00 89.96           C  
ATOM    198  CB  ILE    27       1.201  10.341  19.314  1.00 89.87           C  
ATOM    199  O   ILE    27      -0.368  11.275  21.619  1.00 88.62           O  
ATOM    200  CG1 ILE    27       2.490  10.121  18.513  1.00 88.02           C  
ATOM    201  CG2 ILE    27      -0.031   9.980  18.478  1.00 87.74           C  
ATOM    202  CD1 ILE    27       2.841   8.656  18.295  1.00 85.54           C  
ATOM    203  N   PRO    28      -0.963  13.050  20.335  1.00 88.05           N  
ATOM    204  CA  PRO    28      -2.126  13.370  21.166  1.00 88.45           C  
ATOM    205  C   PRO    28      -3.188  12.274  21.142  1.00 88.60           C  
ATOM    206  CB  PRO    28      -2.660  14.662  20.542  1.00 86.73           C  
ATOM    207  O   PRO    28      -3.366  11.604  20.122  1.00 88.19           O  
ATOM    208  CG  PRO    28      -1.511  15.213  19.761  1.00 84.73           C  
ATOM    209  CD  PRO    28      -0.684  14.066  19.255  1.00 85.68           C  
ATOM    210  N   ALA    29      -3.887  12.173  22.204  1.00 88.56           N  
ATOM    211  CA  ALA    29      -4.946  11.181  22.367  1.00 89.07           C  
ATOM    212  C   ALA    29      -6.085  11.427  21.383  1.00 87.77           C  
ATOM    213  CB  ALA    29      -5.472  11.195  23.800  1.00 86.85           C  
ATOM    214  O   ALA    29      -6.513  12.568  21.191  1.00 86.03           O  
ATOM    215  N   GLY    30      -6.536  10.334  20.756  1.00 87.41           N  
ATOM    216  CA  GLY    30      -7.705  10.370  19.892  1.00 87.12           C  
ATOM    217  C   GLY    30      -7.428  10.999  18.540  1.00 85.42           C  
ATOM    218  O   GLY    30      -8.336  11.139  17.717  1.00 83.04           O  
ATOM    219  N   GLU    31      -6.219  11.404  18.266  1.00 86.53           N  
ATOM    220  CA  GLU    31      -5.875  12.066  17.011  1.00 87.09           C  
ATOM    221  C   GLU    31      -5.102  11.130  16.087  1.00 87.48           C  
ATOM    222  CB  GLU    31      -5.060  13.334  17.278  1.00 85.61           C  
ATOM    223  O   GLU    31      -4.508  10.151  16.542  1.00 87.23           O  
ATOM    224  CG  GLU    31      -5.836  14.424  18.002  1.00 82.98           C  
ATOM    225  CD  GLU    31      -5.074  15.736  18.106  1.00 82.38           C  
ATOM    226  OE1 GLU    31      -3.967  15.842  17.531  1.00 82.63           O  
ATOM    227  OE2 GLU    31      -5.587  16.664  18.769  1.00 82.84           O  
ATOM    228  N   VAL    32      -5.123  11.466  14.809  1.00 89.06           N  
ATOM    229  CA  VAL    32      -4.348  10.752  13.800  1.00 89.78           C  
ATOM    230  C   VAL    32      -3.028  11.480  13.552  1.00 89.50           C  
ATOM    231  CB  VAL    32      -5.133  10.607  12.477  1.00 87.89           C  
ATOM    232  O   VAL    32      -3.021  12.657  13.184  1.00 88.51           O  
ATOM    233  CG1 VAL    32      -4.330   9.803  11.457  1.00 84.83           C  
ATOM    234  CG2 VAL    32      -6.489   9.951  12.732  1.00 84.50           C  
ATOM    235  N   SER    33      -1.920  10.795  13.802  1.00 91.83           N  
ATOM    236  CA  SER    33      -0.580  11.308  13.533  1.00 92.14           C  
ATOM    237  C   SER    33       0.111  10.502  12.438  1.00 91.71           C  
ATOM    238  CB  SER    33       0.267  11.286  14.806  1.00 91.50           C  
ATOM    239  O   SER    33      -0.039   9.281  12.371  1.00 90.85           O  
ATOM    240  OG  SER    33      -0.309  12.106  15.808  1.00 90.44           O  
ATOM    241  N   VAL    34       0.841  11.190  11.602  1.00 92.25           N  
ATOM    242  CA  VAL    34       1.608  10.540  10.544  1.00 92.24           C  
ATOM    243  C   VAL    34       3.093  10.849  10.718  1.00 91.54           C  
ATOM    244  CB  VAL    34       1.131  10.983   9.143  1.00 90.65           C  
ATOM    245  O   VAL    34       3.480  12.012  10.854  1.00 90.22           O  
ATOM    246  CG1 VAL    34       2.095  10.492   8.064  1.00 85.64           C  
ATOM    247  CG2 VAL    34      -0.283  10.471   8.874  1.00 85.46           C  
ATOM    248  N   LEU    35       3.863   9.857  10.767  1.00 91.57           N  
ATOM    249  CA  LEU    35       5.316   9.965  10.700  1.00 91.32           C  
ATOM    250  C   LEU    35       5.821   9.640   9.298  1.00 90.23           C  
ATOM    251  CB  LEU    35       5.970   9.029  11.720  1.00 90.28           C  
ATOM    252  O   LEU    35       5.778   8.484   8.871  1.00 88.34           O  
ATOM    253  CG  LEU    35       7.482   9.174  11.902  1.00 87.81           C  
ATOM    254  CD1 LEU    35       7.821  10.566  12.425  1.00 84.25           C  
ATOM    255  CD2 LEU    35       8.013   8.099  12.843  1.00 84.07           C  
ATOM    256  N   LEU    36       6.297  10.643   8.598  1.00 89.44           N  
ATOM    257  CA  LEU    36       6.775  10.588   7.221  1.00 88.71           C  
ATOM    258  C   LEU    36       8.285  10.383   7.177  1.00 87.53           C  
ATOM    259  CB  LEU    36       6.400  11.870   6.472  1.00 86.01           C  
ATOM    260  O   LEU    36       9.005  10.851   8.061  1.00 85.11           O  
ATOM    261  CG  LEU    36       4.918  12.057   6.146  1.00 77.40           C  
ATOM    262  CD1 LEU    36       4.661  13.470   5.633  1.00 71.22           C  
ATOM    263  CD2 LEU    36       4.461  11.020   5.125  1.00 71.42           C  
ATOM    264  N   GLY    37       8.720   9.753   6.179  1.00 84.59           N  
ATOM    265  CA  GLY    37      10.145   9.633   5.915  1.00 84.12           C  
ATOM    266  C   GLY    37      10.465   8.662   4.794  1.00 83.52           C  
ATOM    267  O   GLY    37       9.660   7.784   4.478  1.00 81.56           O  
ATOM    268  N   PRO    38      11.596   8.823   4.094  1.00 78.32           N  
ATOM    269  CA  PRO    38      12.003   7.869   3.060  1.00 78.40           C  
ATOM    270  C   PRO    38      12.110   6.439   3.586  1.00 78.99           C  
ATOM    271  CB  PRO    38      13.371   8.392   2.616  1.00 76.70           C  
ATOM    272  O   PRO    38      12.143   6.225   4.800  1.00 78.24           O  
ATOM    273  CG  PRO    38      13.395   9.820   3.056  1.00 74.45           C  
ATOM    274  CD  PRO    38      12.552   9.953   4.291  1.00 74.15           C  
ATOM    275  N   SER    39      12.191   5.458   2.662  1.00 74.11           N  
ATOM    276  CA  SER    39      12.451   4.078   3.057  1.00 75.58           C  
ATOM    277  C   SER    39      13.803   3.947   3.751  1.00 75.13           C  
ATOM    278  CB  SER    39      12.401   3.153   1.840  1.00 71.54           C  
ATOM    279  O   SER    39      14.764   4.625   3.382  1.00 75.19           O  
ATOM    280  OG  SER    39      11.106   3.147   1.266  1.00 68.77           O  
ATOM    281  N   GLY    40      13.857   3.119   4.823  1.00 76.32           N  
ATOM    282  CA  GLY    40      15.088   2.794   5.525  1.00 76.62           C  
ATOM    283  C   GLY    40      15.434   3.791   6.615  1.00 76.13           C  
ATOM    284  O   GLY    40      16.476   3.674   7.263  1.00 74.91           O  
ATOM    285  N   THR    41      14.608   4.734   7.017  1.00 79.41           N  
ATOM    286  CA  THR    41      14.922   5.744   8.021  1.00 79.92           C  
ATOM    287  C   THR    41      14.601   5.231   9.422  1.00 80.09           C  
ATOM    288  CB  THR    41      14.150   7.050   7.761  1.00 77.05           C  
ATOM    289  O   THR    41      14.865   5.913  10.415  1.00 78.10           O  
ATOM    290  CG2 THR    41      14.657   7.748   6.503  1.00 69.19           C  
ATOM    291  OG1 THR    41      12.758   6.751   7.599  1.00 72.71           O  
ATOM    292  N   GLY    42      14.038   3.972   9.442  1.00 82.77           N  
ATOM    293  CA  GLY    42      13.798   3.350  10.735  1.00 83.88           C  
ATOM    294  C   GLY    42      12.381   3.546  11.237  1.00 85.08           C  
ATOM    295  O   GLY    42      12.113   3.392  12.431  1.00 84.02           O  
ATOM    296  N   LYS    43      11.379   3.837  10.401  1.00 87.23           N  
ATOM    297  CA  LYS    43       9.978   4.050  10.749  1.00 88.36           C  
ATOM    298  C   LYS    43       9.374   2.804  11.391  1.00 88.50           C  
ATOM    299  CB  LYS    43       9.171   4.445   9.511  1.00 86.45           C  
ATOM    300  O   LYS    43       8.755   2.884  12.454  1.00 87.97           O  
ATOM    301  CG  LYS    43       9.629   5.743   8.862  1.00 83.86           C  
ATOM    302  CD  LYS    43       8.697   6.161   7.732  1.00 82.72           C  
ATOM    303  CE  LYS    43       8.656   5.117   6.624  1.00 81.42           C  
ATOM    304  NZ  LYS    43       9.910   5.123   5.811  1.00 81.05           N  
ATOM    305  N   SER    44       9.656   1.636  10.800  1.00 85.52           N  
ATOM    306  CA  SER    44       9.165   0.378  11.352  1.00 86.99           C  
ATOM    307  C   SER    44       9.847   0.052  12.677  1.00 86.53           C  
ATOM    308  CB  SER    44       9.385  -0.766  10.361  1.00 84.44           C  
ATOM    309  O   SER    44       9.215  -0.480  13.592  1.00 86.09           O  
ATOM    310  OG  SER    44       8.720  -0.506   9.137  1.00 82.55           O  
ATOM    311  N   VAL    45      11.100   0.441  12.833  1.00 86.33           N  
ATOM    312  CA  VAL    45      11.844   0.261  14.075  1.00 87.63           C  
ATOM    313  C   VAL    45      11.243   1.139  15.170  1.00 88.08           C  
ATOM    314  CB  VAL    45      13.343   0.590  13.892  1.00 85.72           C  
ATOM    315  O   VAL    45      11.073   0.695  16.308  1.00 87.74           O  
ATOM    316  CG1 VAL    45      14.069   0.569  15.235  1.00 82.01           C  
ATOM    317  CG2 VAL    45      13.988  -0.392  12.916  1.00 80.57           C  
ATOM    318  N   PHE    46      10.834   2.312  14.800  1.00 90.30           N  
ATOM    319  CA  PHE    46      10.192   3.239  15.725  1.00 91.57           C  
ATOM    320  C   PHE    46       8.883   2.660  16.250  1.00 91.86           C  
ATOM    321  CB  PHE    46       9.933   4.587  15.044  1.00 90.96           C  
ATOM    322  O   PHE    46       8.687   2.558  17.463  1.00 91.48           O  
ATOM    323  CG  PHE    46       9.338   5.624  15.957  1.00 90.12           C  
ATOM    324  CD1 PHE    46      10.126   6.279  16.895  1.00 88.07           C  
ATOM    325  CD2 PHE    46       7.989   5.944  15.877  1.00 88.30           C  
ATOM    326  CE1 PHE    46       9.577   7.239  17.742  1.00 88.78           C  
ATOM    327  CE2 PHE    46       7.433   6.903  16.719  1.00 88.87           C  
ATOM    328  CZ  PHE    46       8.229   7.549  17.652  1.00 88.15           C  
ATOM    329  N   LEU    47       8.063   2.073  15.345  1.00 91.37           N  
ATOM    330  CA  LEU    47       6.803   1.457  15.746  1.00 91.71           C  
ATOM    331  C   LEU    47       7.050   0.259  16.656  1.00 91.26           C  
ATOM    332  CB  LEU    47       6.003   1.022  14.515  1.00 89.62           C  
ATOM    333  O   LEU    47       6.367   0.093  17.670  1.00 90.20           O  
ATOM    334  CG  LEU    47       5.453   2.143  13.633  1.00 83.50           C  
ATOM    335  CD1 LEU    47       4.570   1.566  12.532  1.00 78.30           C  
ATOM    336  CD2 LEU    47       4.678   3.153  14.473  1.00 78.38           C  
ATOM    337  N   LYS    48       8.038  -0.520  16.339  1.00 88.13           N  
ATOM    338  CA  LYS    48       8.394  -1.681  17.149  1.00 88.61           C  
ATOM    339  C   LYS    48       8.890  -1.257  18.529  1.00 88.30           C  
ATOM    340  CB  LYS    48       9.460  -2.522  16.444  1.00 86.51           C  
ATOM    341  O   LYS    48       8.700  -1.978  19.511  1.00 87.54           O  
ATOM    342  CG  LYS    48       8.937  -3.315  15.256  1.00 82.17           C  
ATOM    343  CD  LYS    48      10.065  -4.024  14.517  1.00 80.17           C  
ATOM    344  CE  LYS    48       9.563  -4.707  13.252  1.00 76.99           C  
ATOM    345  NZ  LYS    48      10.674  -5.359  12.497  1.00 77.97           N  
ATOM    346  N   SER    49       9.453  -0.126  18.618  1.00 91.12           N  
ATOM    347  CA  SER    49       9.900   0.392  19.907  1.00 91.29           C  
ATOM    348  C   SER    49       8.723   0.878  20.746  1.00 91.06           C  
ATOM    349  CB  SER    49      10.900   1.531  19.709  1.00 89.98           C  
ATOM    350  O   SER    49       8.676   0.641  21.954  1.00 90.06           O  
ATOM    351  OG  SER    49      12.037   1.084  18.990  1.00 84.58           O  
ATOM    352  N   LEU    50       7.702   1.431  20.168  1.00 91.66           N  
ATOM    353  CA  LEU    50       6.531   1.941  20.874  1.00 91.97           C  
ATOM    354  C   LEU    50       5.755   0.804  21.531  1.00 90.00           C  
ATOM    355  CB  LEU    50       5.619   2.710  19.916  1.00 91.57           C  
ATOM    356  O   LEU    50       5.196   0.974  22.617  1.00 87.75           O  
ATOM    357  CG  LEU    50       6.173   4.023  19.360  1.00 91.10           C  
ATOM    358  CD1 LEU    50       5.138   4.699  18.467  1.00 88.28           C  
ATOM    359  CD2 LEU    50       6.593   4.950  20.496  1.00 88.24           C  
ATOM    360  N   ILE    51       5.785  -0.404  20.927  1.00 90.17           N  
ATOM    361  CA  ILE    51       5.051  -1.530  21.495  1.00 89.06           C  
ATOM    362  C   ILE    51       5.988  -2.378  22.352  1.00 87.22           C  
ATOM    363  CB  ILE    51       4.402  -2.396  20.392  1.00 85.62           C  
ATOM    364  O   ILE    51       5.660  -3.513  22.705  1.00 83.44           O  
ATOM    365  CG1 ILE    51       5.464  -2.876  19.396  1.00 76.80           C  
ATOM    366  CG2 ILE    51       3.293  -1.619  19.678  1.00 75.10           C  
ATOM    367  CD1 ILE    51       4.949  -3.886  18.381  1.00 74.26           C  
ATOM    368  N   GLY    52       7.227  -1.960  22.574  1.00 86.31           N  
ATOM    369  CA  GLY    52       8.207  -2.618  23.424  1.00 86.11           C  
ATOM    370  C   GLY    52       8.795  -3.869  22.798  1.00 83.96           C  
ATOM    371  O   GLY    52       9.304  -4.741  23.504  1.00 80.47           O  
ATOM    372  N   LEU    53       8.727  -4.066  21.542  1.00 83.66           N  
ATOM    373  CA  LEU    53       9.358  -5.183  20.848  1.00 83.15           C  
ATOM    374  C   LEU    53      10.846  -4.924  20.641  1.00 80.45           C  
ATOM    375  CB  LEU    53       8.678  -5.428  19.498  1.00 80.96           C  
ATOM    376  O   LEU    53      11.640  -5.865  20.563  1.00 77.50           O  
ATOM    377  CG  LEU    53       7.274  -6.033  19.546  1.00 77.63           C  
ATOM    378  CD1 LEU    53       6.737  -6.239  18.134  1.00 74.41           C  
ATOM    379  CD2 LEU    53       7.284  -7.349  20.316  1.00 74.55           C  
ATOM    380  N   LEU    54      11.166  -3.734  20.571  1.00 85.44           N  
ATOM    381  CA  LEU    54      12.555  -3.297  20.481  1.00 85.75           C  
ATOM    382  C   LEU    54      12.864  -2.246  21.543  1.00 84.84           C  
ATOM    383  CB  LEU    54      12.850  -2.734  19.089  1.00 82.47           C  
ATOM    384  O   LEU    54      12.207  -1.204  21.601  1.00 82.98           O  
ATOM    385  CG  LEU    54      12.857  -3.741  17.938  1.00 74.64           C  
ATOM    386  CD1 LEU    54      13.005  -3.019  16.603  1.00 69.95           C  
ATOM    387  CD2 LEU    54      13.975  -4.761  18.126  1.00 69.91           C  
ATOM    388  N   ARG    55      13.817  -2.525  22.331  1.00 82.92           N  
ATOM    389  CA  ARG    55      14.223  -1.583  23.369  1.00 83.53           C  
ATOM    390  C   ARG    55      15.177  -0.532  22.811  1.00 82.02           C  
ATOM    391  CB  ARG    55      14.881  -2.320  24.537  1.00 79.52           C  
ATOM    392  O   ARG    55      16.213  -0.870  22.234  1.00 80.09           O  
ATOM    393  CG  ARG    55      15.096  -1.455  25.769  1.00 75.04           C  
ATOM    394  CD  ARG    55      15.574  -2.276  26.958  1.00 73.66           C  
ATOM    395  NE  ARG    55      15.720  -1.455  28.157  1.00 69.28           N  
ATOM    396  NH1 ARG    55      16.044  -3.237  29.590  1.00 66.80           N  
ATOM    397  NH2 ARG    55      16.055  -1.093  30.400  1.00 61.38           N  
ATOM    398  CZ  ARG    55      15.939  -1.930  29.380  1.00 67.34           C  
ATOM    399  N   PRO    56      14.828   0.712  22.942  1.00 88.61           N  
ATOM    400  CA  PRO    56      15.784   1.769  22.600  1.00 88.49           C  
ATOM    401  C   PRO    56      16.955   1.843  23.577  1.00 87.02           C  
ATOM    402  CB  PRO    56      14.938   3.043  22.664  1.00 87.67           C  
ATOM    403  O   PRO    56      16.877   1.303  24.683  1.00 84.94           O  
ATOM    404  CG  PRO    56      13.852   2.732  23.643  1.00 87.65           C  
ATOM    405  CD  PRO    56      13.563   1.260  23.583  1.00 86.57           C  
ATOM    406  N   GLU    57      18.072   2.466  23.226  1.00 86.27           N  
ATOM    407  CA  GLU    57      19.263   2.615  24.056  1.00 86.31           C  
ATOM    408  C   GLU    57      19.076   3.714  25.098  1.00 84.75           C  
ATOM    409  CB  GLU    57      20.489   2.914  23.190  1.00 83.70           C  
ATOM    410  O   GLU    57      19.600   3.619  26.210  1.00 82.56           O  
ATOM    411  CG  GLU    57      20.920   1.749  22.311  1.00 76.76           C  
ATOM    412  CD  GLU    57      21.954   2.136  21.265  1.00 72.93           C  
ATOM    413  OE1 GLU    57      22.113   3.347  20.989  1.00 74.47           O  
ATOM    414  OE2 GLU    57      22.609   1.222  20.717  1.00 70.50           O  
ATOM    415  N   ARG    58      18.388   4.743  24.681  1.00 89.89           N  
ATOM    416  CA  ARG    58      18.137   5.898  25.537  1.00 90.20           C  
ATOM    417  C   ARG    58      16.741   6.464  25.298  1.00 90.83           C  
ATOM    418  CB  ARG    58      19.190   6.983  25.299  1.00 87.87           C  
ATOM    419  O   ARG    58      16.132   6.208  24.258  1.00 90.30           O  
ATOM    420  CG  ARG    58      20.615   6.527  25.563  1.00 79.72           C  
ATOM    421  CD  ARG    58      21.620   7.643  25.316  1.00 77.08           C  
ATOM    422  NE  ARG    58      22.995   7.172  25.456  1.00 72.59           N  
ATOM    423  NH1 ARG    58      23.964   9.179  24.847  1.00 65.40           N  
ATOM    424  NH2 ARG    58      25.281   7.383  25.388  1.00 59.37           N  
ATOM    425  CZ  ARG    58      24.077   7.913  25.230  1.00 69.96           C  
ATOM    426  N   GLY    59      16.256   7.324  26.311  1.00 90.11           N  
ATOM    427  CA  GLY    59      14.992   8.040  26.247  1.00 90.33           C  
ATOM    428  C   GLY    59      13.885   7.369  27.038  1.00 89.89           C  
ATOM    429  O   GLY    59      14.150   6.501  27.872  1.00 87.79           O  
ATOM    430  N   SER    60      12.698   7.868  26.797  1.00 90.74           N  
ATOM    431  CA  SER    60      11.521   7.312  27.456  1.00 91.49           C  
ATOM    432  C   SER    60      10.327   7.267  26.508  1.00 92.18           C  
ATOM    433  CB  SER    60      11.165   8.130  28.699  1.00 89.68           C  
ATOM    434  O   SER    60      10.234   8.073  25.580  1.00 91.87           O  
ATOM    435  OG  SER    60      10.750   9.437  28.339  1.00 84.06           O  
ATOM    436  N   ILE    61       9.481   6.269  26.698  1.00 92.17           N  
ATOM    437  CA  ILE    61       8.184   6.127  26.046  1.00 92.82           C  
ATOM    438  C   ILE    61       7.084   6.026  27.101  1.00 91.89           C  
ATOM    439  CB  ILE    61       8.150   4.892  25.117  1.00 92.19           C  
ATOM    440  O   ILE    61       6.960   5.005  27.782  1.00 90.51           O  
ATOM    441  CG1 ILE    61       9.292   4.960  24.097  1.00 91.46           C  
ATOM    442  CG2 ILE    61       6.794   4.782  24.415  1.00 91.29           C  
ATOM    443  CD1 ILE    61       9.472   3.686  23.284  1.00 89.72           C  
ATOM    444  N   VAL    62       6.354   7.093  27.209  1.00 92.57           N  
ATOM    445  CA  VAL    62       5.299   7.165  28.214  1.00 92.64           C  
ATOM    446  C   VAL    62       3.935   7.028  27.542  1.00 92.15           C  
ATOM    447  CB  VAL    62       5.369   8.484  29.016  1.00 91.42           C  
ATOM    448  O   VAL    62       3.581   7.829  26.673  1.00 91.11           O  
ATOM    449  CG1 VAL    62       4.257   8.540  30.061  1.00 88.26           C  
ATOM    450  CG2 VAL    62       6.737   8.634  29.678  1.00 87.69           C  
ATOM    451  N   ILE    63       3.234   6.004  27.872  1.00 91.65           N  
ATOM    452  CA  ILE    63       1.877   5.729  27.413  1.00 91.14           C  
ATOM    453  C   ILE    63       0.907   5.812  28.590  1.00 88.37           C  
ATOM    454  CB  ILE    63       1.779   4.344  26.735  1.00 89.93           C  
ATOM    455  O   ILE    63       1.023   5.051  29.553  1.00 85.27           O  
ATOM    456  CG1 ILE    63       2.769   4.250  25.568  1.00 86.98           C  
ATOM    457  CG2 ILE    63       0.348   4.075  26.261  1.00 86.56           C  
ATOM    458  CD1 ILE    63       2.811   2.882  24.901  1.00 84.77           C  
ATOM    459  N   ASP    64       0.043   6.816  28.565  1.00 85.13           N  
ATOM    460  CA  ASP    64      -0.919   7.080  29.631  1.00 84.18           C  
ATOM    461  C   ASP    64      -0.223   7.179  30.986  1.00 83.24           C  
ATOM    462  CB  ASP    64      -1.991   5.989  29.668  1.00 80.40           C  
ATOM    463  O   ASP    64      -0.619   6.510  31.943  1.00 79.73           O  
ATOM    464  CG  ASP    64      -3.230   6.401  30.445  1.00 75.12           C  
ATOM    465  OD1 ASP    64      -3.547   7.609  30.490  1.00 70.44           O  
ATOM    466  OD2 ASP    64      -3.892   5.510  31.019  1.00 75.36           O  
ATOM    467  N   GLY    65       0.832   7.828  31.027  1.00 86.31           N  
ATOM    468  CA  GLY    65       1.553   8.098  32.260  1.00 86.69           C  
ATOM    469  C   GLY    65       2.483   6.971  32.667  1.00 86.50           C  
ATOM    470  O   GLY    65       3.251   7.107  33.622  1.00 85.18           O  
ATOM    471  N   THR    66       2.504   5.886  31.920  1.00 88.37           N  
ATOM    472  CA  THR    66       3.363   4.749  32.234  1.00 89.48           C  
ATOM    473  C   THR    66       4.563   4.702  31.292  1.00 89.61           C  
ATOM    474  CB  THR    66       2.587   3.422  32.147  1.00 87.91           C  
ATOM    475  O   THR    66       4.399   4.637  30.072  1.00 89.08           O  
ATOM    476  CG2 THR    66       3.460   2.246  32.574  1.00 82.96           C  
ATOM    477  OG1 THR    66       1.442   3.488  33.006  1.00 86.98           O  
ATOM    478  N   ASP    67       5.720   4.742  31.807  1.00 90.27           N  
ATOM    479  CA  ASP    67       6.949   4.553  31.043  1.00 91.13           C  
ATOM    480  C   ASP    67       7.185   3.075  30.740  1.00 90.27           C  
ATOM    481  CB  ASP    67       8.146   5.133  31.799  1.00 89.35           C  
ATOM    482  O   ASP    67       7.565   2.307  31.626  1.00 88.73           O  
ATOM    483  CG  ASP    67       9.430   5.103  30.989  1.00 86.84           C  
ATOM    484  OD1 ASP    67       9.467   4.443  29.928  1.00 86.88           O  
ATOM    485  OD2 ASP    67      10.415   5.744  31.416  1.00 88.33           O  
ATOM    486  N   ILE    68       7.110   2.735  29.465  1.00 90.34           N  
ATOM    487  CA  ILE    68       7.082   1.324  29.094  1.00 89.79           C  
ATOM    488  C   ILE    68       8.486   0.734  29.208  1.00 88.44           C  
ATOM    489  CB  ILE    68       6.531   1.126  27.664  1.00 87.27           C  
ATOM    490  O   ILE    68       8.648  -0.486  29.287  1.00 85.18           O  
ATOM    491  CG1 ILE    68       7.511   1.695  26.631  1.00 81.31           C  
ATOM    492  CG2 ILE    68       5.150   1.773  27.524  1.00 80.55           C  
ATOM    493  CD1 ILE    68       7.252   1.222  25.207  1.00 78.58           C  
ATOM    494  N   LEU    69       9.503   1.472  29.183  1.00 88.67           N  
ATOM    495  CA  LEU    69      10.874   0.985  29.292  1.00 87.73           C  
ATOM    496  C   LEU    69      11.193   0.577  30.727  1.00 85.15           C  
ATOM    497  CB  LEU    69      11.862   2.055  28.822  1.00 86.29           C  
ATOM    498  O   LEU    69      12.162  -0.146  30.970  1.00 82.12           O  
ATOM    499  CG  LEU    69      11.738   2.498  27.363  1.00 85.27           C  
ATOM    500  CD1 LEU    69      12.829   3.508  27.021  1.00 82.29           C  
ATOM    501  CD2 LEU    69      11.806   1.294  26.430  1.00 82.10           C  
ATOM    502  N   GLN    70      10.294   1.073  31.706  1.00 89.70           N  
ATOM    503  CA  GLN    70      10.426   0.731  33.118  1.00 89.12           C  
ATOM    504  C   GLN    70       9.426  -0.351  33.517  1.00 88.25           C  
ATOM    505  CB  GLN    70      10.234   1.972  33.992  1.00 86.61           C  
ATOM    506  O   GLN    70       9.418  -0.803  34.664  1.00 86.40           O  
ATOM    507  CG  GLN    70      11.225   3.090  33.698  1.00 81.42           C  
ATOM    508  CD  GLN    70      12.669   2.644  33.828  1.00 78.67           C  
ATOM    509  NE2 GLN    70      13.511   3.086  32.900  1.00 76.77           N  
ATOM    510  OE1 GLN    70      13.025   1.909  34.754  1.00 78.60           O  
ATOM    511  N   CYS    71       8.627  -0.790  32.608  1.00 85.95           N  
ATOM    512  CA  CYS    71       7.582  -1.773  32.873  1.00 86.73           C  
ATOM    513  C   CYS    71       8.177  -3.164  33.059  1.00 84.98           C  
ATOM    514  CB  CYS    71       6.563  -1.792  31.734  1.00 83.67           C  
ATOM    515  O   CYS    71       9.138  -3.529  32.380  1.00 82.35           O  
ATOM    516  SG  CYS    71       5.507  -0.328  31.678  1.00 91.26           S  
ATOM    517  N   SER    72       7.643  -3.945  33.972  1.00 83.82           N  
ATOM    518  CA  SER    72       7.860  -5.387  34.014  1.00 85.00           C  
ATOM    519  C   SER    72       7.263  -6.073  32.790  1.00 83.95           C  
ATOM    520  CB  SER    72       7.258  -5.983  35.287  1.00 83.71           C  
ATOM    521  O   SER    72       6.454  -5.480  32.073  1.00 83.24           O  
ATOM    522  OG  SER    72       5.842  -5.939  35.241  1.00 86.63           O  
ATOM    523  N   ALA    73       7.630  -7.319  32.541  1.00 80.72           N  
ATOM    524  CA  ALA    73       7.113  -8.083  31.409  1.00 82.80           C  
ATOM    525  C   ALA    73       5.591  -8.185  31.466  1.00 81.43           C  
ATOM    526  CB  ALA    73       7.736  -9.477  31.379  1.00 78.59           C  
ATOM    527  O   ALA    73       4.919  -8.111  30.435  1.00 81.17           O  
ATOM    528  N   LYS    74       5.049  -8.261  32.742  1.00 82.02           N  
ATOM    529  CA  LYS    74       3.603  -8.331  32.936  1.00 83.00           C  
ATOM    530  C   LYS    74       2.939  -6.997  32.605  1.00 81.87           C  
ATOM    531  CB  LYS    74       3.273  -8.738  34.373  1.00 80.14           C  
ATOM    532  O   LYS    74       1.941  -6.958  31.882  1.00 81.04           O  
ATOM    533  CG  LYS    74       1.786  -8.924  34.638  1.00 76.68           C  
ATOM    534  CD  LYS    74       1.518  -9.283  36.094  1.00 73.83           C  
ATOM    535  CE  LYS    74       0.028  -9.287  36.404  1.00 70.16           C  
ATOM    536  NZ  LYS    74      -0.234  -9.471  37.863  1.00 77.69           N  
ATOM    537  N   GLU    75       3.516  -5.903  33.053  1.00 84.49           N  
ATOM    538  CA  GLU    75       2.994  -4.568  32.774  1.00 85.71           C  
ATOM    539  C   GLU    75       3.073  -4.245  31.285  1.00 84.23           C  
ATOM    540  CB  GLU    75       3.755  -3.513  33.582  1.00 84.07           C  
ATOM    541  O   GLU    75       2.132  -3.690  30.714  1.00 83.12           O  
ATOM    542  CG  GLU    75       3.454  -3.546  35.074  1.00 81.94           C  
ATOM    543  CD  GLU    75       4.428  -2.722  35.900  1.00 78.78           C  
ATOM    544  OE1 GLU    75       5.633  -2.688  35.562  1.00 83.15           O  
ATOM    545  OE2 GLU    75       3.983  -2.108  36.895  1.00 83.05           O  
ATOM    546  N   LEU    76       4.166  -4.658  30.655  1.00 84.68           N  
ATOM    547  CA  LEU    76       4.348  -4.445  29.223  1.00 85.50           C  
ATOM    548  C   LEU    76       3.336  -5.254  28.420  1.00 83.74           C  
ATOM    549  CB  LEU    76       5.771  -4.823  28.802  1.00 82.80           C  
ATOM    550  O   LEU    76       2.812  -4.775  27.411  1.00 82.41           O  
ATOM    551  CG  LEU    76       6.144  -4.539  27.346  1.00 79.06           C  
ATOM    552  CD1 LEU    76       5.961  -3.059  27.030  1.00 75.82           C  
ATOM    553  CD2 LEU    76       7.578  -4.978  27.066  1.00 76.16           C  
ATOM    554  N   TYR    77       3.046  -6.386  28.947  1.00 84.12           N  
ATOM    555  CA  TYR    77       2.023  -7.208  28.311  1.00 84.32           C  
ATOM    556  C   TYR    77       0.659  -6.531  28.382  1.00 82.07           C  
ATOM    557  CB  TYR    77       1.955  -8.589  28.971  1.00 81.94           C  
ATOM    558  O   TYR    77      -0.067  -6.477  27.387  1.00 80.38           O  
ATOM    559  CG  TYR    77       0.911  -9.498  28.370  1.00 78.67           C  
ATOM    560  CD1 TYR    77       1.196 -10.273  27.248  1.00 76.54           C  
ATOM    561  CD2 TYR    77      -0.363  -9.583  28.921  1.00 76.76           C  
ATOM    562  CE1 TYR    77       0.237 -11.110  26.689  1.00 74.73           C  
ATOM    563  CE2 TYR    77      -1.330 -10.417  28.371  1.00 72.83           C  
ATOM    564  OH  TYR    77      -1.976 -12.004  26.708  1.00 66.11           O  
ATOM    565  CZ  TYR    77      -1.022 -11.176  27.257  1.00 72.41           C  
ATOM    566  N   GLU    78       0.268  -5.945  29.510  1.00 84.46           N  
ATOM    567  CA  GLU    78      -0.985  -5.216  29.688  1.00 84.53           C  
ATOM    568  C   GLU    78      -1.034  -3.978  28.797  1.00 84.17           C  
ATOM    569  CB  GLU    78      -1.171  -4.817  31.154  1.00 82.64           C  
ATOM    570  O   GLU    78      -2.037  -3.731  28.124  1.00 83.24           O  
ATOM    571  CG  GLU    78      -1.467  -5.990  32.078  1.00 78.86           C  
ATOM    572  CD  GLU    78      -1.474  -5.607  33.549  1.00 76.74           C  
ATOM    573  OE1 GLU    78      -1.268  -4.414  33.868  1.00 78.80           O  
ATOM    574  OE2 GLU    78      -1.687  -6.508  34.391  1.00 77.15           O  
ATOM    575  N   ILE    79       0.043  -3.271  28.636  1.00 86.03           N  
ATOM    576  CA  ILE    79       0.132  -2.097  27.774  1.00 86.92           C  
ATOM    577  C   ILE    79      -0.008  -2.517  26.313  1.00 86.01           C  
ATOM    578  CB  ILE    79       1.460  -1.338  27.990  1.00 85.10           C  
ATOM    579  O   ILE    79      -0.657  -1.829  25.522  1.00 84.29           O  
ATOM    580  CG1 ILE    79       1.459  -0.633  29.351  1.00 81.69           C  
ATOM    581  CG2 ILE    79       1.700  -0.337  26.855  1.00 80.58           C  
ATOM    582  CD1 ILE    79       2.803  -0.032  29.739  1.00 79.31           C  
ATOM    583  N   ARG    80       0.512  -3.698  25.980  1.00 87.20           N  
ATOM    584  CA  ARG    80       0.447  -4.190  24.608  1.00 87.16           C  
ATOM    585  C   ARG    80      -0.991  -4.491  24.201  1.00 84.90           C  
ATOM    586  CB  ARG    80       1.312  -5.442  24.444  1.00 85.12           C  
ATOM    587  O   ARG    80      -1.324  -4.468  23.014  1.00 82.84           O  
ATOM    588  CG  ARG    80       2.801  -5.153  24.341  1.00 83.32           C  
ATOM    589  CD  ARG    80       3.623  -6.434  24.319  1.00 81.98           C  
ATOM    590  NE  ARG    80       5.054  -6.155  24.232  1.00 80.40           N  
ATOM    591  NH1 ARG    80       5.712  -8.340  24.587  1.00 79.82           N  
ATOM    592  NH2 ARG    80       7.284  -6.703  24.263  1.00 77.39           N  
ATOM    593  CZ  ARG    80       6.013  -7.067  24.361  1.00 77.68           C  
ATOM    594  N   THR    81      -1.897  -4.723  25.089  1.00 85.17           N  
ATOM    595  CA  THR    81      -3.296  -4.991  24.779  1.00 84.55           C  
ATOM    596  C   THR    81      -4.011  -3.712  24.352  1.00 83.93           C  
ATOM    597  CB  THR    81      -4.027  -5.613  25.983  1.00 82.35           C  
ATOM    598  O   THR    81      -5.091  -3.765  23.761  1.00 81.98           O  
ATOM    599  CG2 THR    81      -3.308  -6.865  26.476  1.00 77.42           C  
ATOM    600  OG1 THR    81      -4.080  -4.656  27.048  1.00 79.85           O  
ATOM    601  N   LEU    82      -3.399  -2.579  24.569  1.00 85.67           N  
ATOM    602  CA  LEU    82      -3.955  -1.295  24.157  1.00 86.69           C  
ATOM    603  C   LEU    82      -3.741  -1.063  22.665  1.00 86.32           C  
ATOM    604  CB  LEU    82      -3.321  -0.154  24.958  1.00 85.19           C  
ATOM    605  O   LEU    82      -4.372  -0.185  22.072  1.00 84.69           O  
ATOM    606  CG  LEU    82      -3.459  -0.236  26.479  1.00 84.33           C  
ATOM    607  CD1 LEU    82      -2.730   0.929  27.140  1.00 81.75           C  
ATOM    608  CD2 LEU    82      -4.929  -0.252  26.883  1.00 82.24           C  
ATOM    609  N   PHE    83      -2.850  -1.884  22.021  1.00 90.84           N  
ATOM    610  CA  PHE    83      -2.417  -1.617  20.654  1.00 91.08           C  
ATOM    611  C   PHE    83      -3.133  -2.535  19.671  1.00 88.67           C  
ATOM    612  CB  PHE    83      -0.901  -1.791  20.526  1.00 90.93           C  
ATOM    613  O   PHE    83      -3.212  -3.746  19.888  1.00 86.21           O  
ATOM    614  CG  PHE    83      -0.106  -0.772  21.297  1.00 92.21           C  
ATOM    615  CD1 PHE    83       0.264   0.431  20.710  1.00 90.76           C  
ATOM    616  CD2 PHE    83       0.271  -1.018  22.611  1.00 90.65           C  
ATOM    617  CE1 PHE    83       1.000   1.376  21.421  1.00 90.66           C  
ATOM    618  CE2 PHE    83       1.007  -0.079  23.329  1.00 89.97           C  
ATOM    619  CZ  PHE    83       1.371   1.117  22.732  1.00 90.22           C  
ATOM    620  N   GLY    84      -3.652  -1.990  18.590  1.00 91.66           N  
ATOM    621  CA  GLY    84      -3.843  -2.625  17.295  1.00 91.42           C  
ATOM    622  C   GLY    84      -2.750  -2.287  16.298  1.00 90.64           C  
ATOM    623  O   GLY    84      -2.417  -1.116  16.108  1.00 88.89           O  
ATOM    624  N   VAL    85      -2.115  -3.346  15.676  1.00 91.49           N  
ATOM    625  CA  VAL    85      -0.995  -3.091  14.776  1.00 91.40           C  
ATOM    626  C   VAL    85      -1.307  -3.655  13.391  1.00 89.72           C  
ATOM    627  CB  VAL    85       0.317  -3.701  15.316  1.00 89.91           C  
ATOM    628  O   VAL    85      -1.534  -4.858  13.240  1.00 87.33           O  
ATOM    629  CG1 VAL    85       1.500  -3.306  14.434  1.00 87.41           C  
ATOM    630  CG2 VAL    85       0.554  -3.263  16.760  1.00 87.24           C  
ATOM    631  N   LEU    86      -1.341  -2.796  12.431  1.00 91.91           N  
ATOM    632  CA  LEU    86      -1.345  -3.147  11.015  1.00 91.47           C  
ATOM    633  C   LEU    86       0.069  -3.126  10.445  1.00 89.78           C  
ATOM    634  CB  LEU    86      -2.240  -2.187  10.227  1.00 90.11           C  
ATOM    635  O   LEU    86       0.635  -2.054  10.217  1.00 87.17           O  
ATOM    636  CG  LEU    86      -2.320  -2.420   8.717  1.00 86.99           C  
ATOM    637  CD1 LEU    86      -2.874  -3.810   8.424  1.00 82.56           C  
ATOM    638  CD2 LEU    86      -3.178  -1.347   8.055  1.00 82.39           C  
ATOM    639  N   PHE    87       0.656  -4.278  10.176  1.00 85.34           N  
ATOM    640  CA  PHE    87       1.992  -4.432   9.613  1.00 85.08           C  
ATOM    641  C   PHE    87       1.964  -4.266   8.099  1.00 82.75           C  
ATOM    642  CB  PHE    87       2.577  -5.800   9.981  1.00 83.31           C  
ATOM    643  O   PHE    87       0.924  -4.463   7.467  1.00 79.56           O  
ATOM    644  CG  PHE    87       2.838  -5.973  11.453  1.00 83.69           C  
ATOM    645  CD1 PHE    87       3.936  -5.370  12.054  1.00 81.67           C  
ATOM    646  CD2 PHE    87       1.984  -6.739  12.235  1.00 82.00           C  
ATOM    647  CE1 PHE    87       4.179  -5.528  13.417  1.00 81.90           C  
ATOM    648  CE2 PHE    87       2.221  -6.902  13.597  1.00 79.62           C  
ATOM    649  CZ  PHE    87       3.319  -6.297  14.186  1.00 80.05           C  
ATOM    650  N   GLN    88       3.082  -4.011   7.527  1.00 82.37           N  
ATOM    651  CA  GLN    88       3.293  -3.695   6.119  1.00 81.55           C  
ATOM    652  C   GLN    88       2.704  -4.776   5.217  1.00 78.32           C  
ATOM    653  CB  GLN    88       4.784  -3.520   5.824  1.00 78.63           C  
ATOM    654  O   GLN    88       2.021  -4.471   4.238  1.00 74.00           O  
ATOM    655  CG  GLN    88       5.084  -3.129   4.383  1.00 75.12           C  
ATOM    656  CD  GLN    88       6.555  -2.839   4.149  1.00 72.32           C  
ATOM    657  NE2 GLN    88       6.879  -2.345   2.959  1.00 72.24           N  
ATOM    658  OE1 GLN    88       7.392  -3.055   5.030  1.00 75.21           O  
ATOM    659  N   ASP    89       2.738  -6.025   5.550  1.00 77.78           N  
ATOM    660  CA  ASP    89       2.228  -7.123   4.735  1.00 77.19           C  
ATOM    661  C   ASP    89       0.892  -7.631   5.272  1.00 76.65           C  
ATOM    662  CB  ASP    89       3.242  -8.268   4.681  1.00 72.49           C  
ATOM    663  O   ASP    89       0.383  -8.658   4.817  1.00 73.75           O  
ATOM    664  CG  ASP    89       4.563  -7.860   4.053  1.00 67.31           C  
ATOM    665  OD1 ASP    89       4.559  -7.090   3.068  1.00 63.24           O  
ATOM    666  OD2 ASP    89       5.618  -8.315   4.546  1.00 67.17           O  
ATOM    667  N   GLY    90       0.355  -6.985   6.242  1.00 78.62           N  
ATOM    668  CA  GLY    90      -0.889  -7.353   6.898  1.00 80.01           C  
ATOM    669  C   GLY    90      -0.724  -8.481   7.899  1.00 78.78           C  
ATOM    670  O   GLY    90      -1.577  -8.678   8.767  1.00 75.88           O  
ATOM    671  N   ALA    91       0.464  -9.205   7.819  1.00 81.62           N  
ATOM    672  CA  ALA    91       0.953 -10.245   8.720  1.00 82.11           C  
ATOM    673  C   ALA    91      -0.116 -11.306   8.965  1.00 82.25           C  
ATOM    674  CB  ALA    91       1.404  -9.633  10.045  1.00 77.91           C  
ATOM    675  O   ALA    91      -0.309 -11.753  10.098  1.00 78.61           O  
ATOM    676  N   LEU    92      -0.901 -11.782   7.981  1.00 85.69           N  
ATOM    677  CA  LEU    92      -1.952 -12.787   8.093  1.00 86.46           C  
ATOM    678  C   LEU    92      -1.368 -14.195   8.040  1.00 83.41           C  
ATOM    679  CB  LEU    92      -2.985 -12.608   6.977  1.00 84.86           C  
ATOM    680  O   LEU    92      -0.423 -14.451   7.289  1.00 80.59           O  
ATOM    681  CG  LEU    92      -3.694 -11.254   6.919  1.00 85.53           C  
ATOM    682  CD1 LEU    92      -4.569 -11.166   5.674  1.00 82.66           C  
ATOM    683  CD2 LEU    92      -4.524 -11.030   8.179  1.00 83.08           C  
ATOM    684  N   PHE    93      -1.814 -15.140   8.795  1.00 84.18           N  
ATOM    685  CA  PHE    93      -1.462 -16.554   8.731  1.00 85.35           C  
ATOM    686  C   PHE    93      -2.045 -17.201   7.481  1.00 84.09           C  
ATOM    687  CB  PHE    93      -1.955 -17.289   9.981  1.00 84.05           C  
ATOM    688  O   PHE    93      -3.266 -17.277   7.326  1.00 82.21           O  
ATOM    689  CG  PHE    93      -1.437 -16.710  11.270  1.00 84.06           C  
ATOM    690  CD1 PHE    93      -0.086 -16.777  11.585  1.00 82.20           C  
ATOM    691  CD2 PHE    93      -2.303 -16.099  12.168  1.00 82.45           C  
ATOM    692  CE1 PHE    93       0.397 -16.242  12.777  1.00 83.20           C  
ATOM    693  CE2 PHE    93      -1.829 -15.562  13.361  1.00 82.04           C  
ATOM    694  CZ  PHE    93      -0.479 -15.635  13.664  1.00 81.11           C  
ATOM    695  N   GLY    94      -1.180 -17.641   6.630  1.00 85.11           N  
ATOM    696  CA  GLY    94      -1.588 -18.224   5.361  1.00 86.15           C  
ATOM    697  C   GLY    94      -2.417 -19.485   5.523  1.00 84.36           C  
ATOM    698  O   GLY    94      -3.222 -19.821   4.652  1.00 82.27           O  
ATOM    699  N   SER    95      -2.334 -20.160   6.678  1.00 86.34           N  
ATOM    700  CA  SER    95      -2.993 -21.434   6.946  1.00 87.03           C  
ATOM    701  C   SER    95      -4.376 -21.224   7.556  1.00 84.93           C  
ATOM    702  CB  SER    95      -2.141 -22.293   7.880  1.00 83.68           C  
ATOM    703  O   SER    95      -5.122 -22.183   7.759  1.00 82.53           O  
ATOM    704  OG  SER    95      -1.845 -21.594   9.077  1.00 77.63           O  
ATOM    705  N   MET    96      -4.816 -19.989   7.852  1.00 87.19           N  
ATOM    706  CA  MET    96      -6.099 -19.611   8.438  1.00 88.56           C  
ATOM    707  C   MET    96      -6.908 -18.754   7.471  1.00 88.37           C  
ATOM    708  CB  MET    96      -5.890 -18.859   9.754  1.00 87.17           C  
ATOM    709  O   MET    96      -6.346 -17.941   6.736  1.00 87.18           O  
ATOM    710  CG  MET    96      -5.265 -19.705  10.851  1.00 83.77           C  
ATOM    711  SD  MET    96      -5.059 -18.779  12.422  1.00 87.82           S  
ATOM    712  CE  MET    96      -4.098 -19.984  13.380  1.00 78.57           C  
ATOM    713  N   ASN    97      -8.251 -19.033   7.412  1.00 86.36           N  
ATOM    714  CA  ASN    97      -9.100 -18.118   6.657  1.00 88.12           C  
ATOM    715  C   ASN    97      -9.181 -16.748   7.324  1.00 89.69           C  
ATOM    716  CB  ASN    97     -10.502 -18.707   6.482  1.00 86.16           C  
ATOM    717  O   ASN    97      -8.613 -16.541   8.397  1.00 89.70           O  
ATOM    718  CG  ASN    97     -11.210 -18.930   7.804  1.00 82.60           C  
ATOM    719  ND2 ASN    97     -12.103 -19.912   7.840  1.00 85.70           N  
ATOM    720  OD1 ASN    97     -10.957 -18.225   8.785  1.00 83.41           O  
ATOM    721  N   ILE    98      -9.753 -15.764   6.739  1.00 90.13           N  
ATOM    722  CA  ILE    98      -9.801 -14.374   7.178  1.00 91.29           C  
ATOM    723  C   ILE    98     -10.572 -14.274   8.492  1.00 92.34           C  
ATOM    724  CB  ILE    98     -10.447 -13.465   6.107  1.00 90.08           C  
ATOM    725  O   ILE    98     -10.178 -13.532   9.395  1.00 92.30           O  
ATOM    726  CG1 ILE    98      -9.584 -13.437   4.840  1.00 86.25           C  
ATOM    727  CG2 ILE    98     -10.660 -12.052   6.656  1.00 85.44           C  
ATOM    728  CD1 ILE    98      -8.120 -13.105   5.095  1.00 84.42           C  
ATOM    729  N   TYR    99     -11.606 -15.060   8.678  1.00 90.24           N  
ATOM    730  CA  TYR    99     -12.335 -15.099   9.940  1.00 91.24           C  
ATOM    731  C   TYR    99     -11.430 -15.552  11.080  1.00 90.57           C  
ATOM    732  CB  TYR    99     -13.546 -16.030   9.833  1.00 90.64           C  
ATOM    733  O   TYR    99     -11.313 -14.866  12.098  1.00 89.60           O  
ATOM    734  CG  TYR    99     -14.298 -16.200  11.131  1.00 90.79           C  
ATOM    735  CD1 TYR    99     -13.924 -17.174  12.054  1.00 89.06           C  
ATOM    736  CD2 TYR    99     -15.385 -15.387  11.437  1.00 89.32           C  
ATOM    737  CE1 TYR    99     -14.615 -17.335  13.250  1.00 89.78           C  
ATOM    738  CE2 TYR    99     -16.083 -15.540  12.630  1.00 89.76           C  
ATOM    739  OH  TYR    99     -16.379 -16.670  14.712  1.00 85.23           O  
ATOM    740  CZ  TYR    99     -15.691 -16.514  13.529  1.00 88.96           C  
ATOM    741  N   ASP   100     -10.696 -16.663  10.863  1.00 89.42           N  
ATOM    742  CA  ASP   100      -9.825 -17.210  11.899  1.00 90.33           C  
ATOM    743  C   ASP   100      -8.635 -16.289  12.159  1.00 90.42           C  
ATOM    744  CB  ASP   100      -9.334 -18.605  11.506  1.00 87.98           C  
ATOM    745  O   ASP   100      -8.197 -16.139  13.302  1.00 90.20           O  
ATOM    746  CG  ASP   100     -10.410 -19.669  11.631  1.00 83.24           C  
ATOM    747  OD1 ASP   100     -11.266 -19.568  12.536  1.00 84.21           O  
ATOM    748  OD2 ASP   100     -10.401 -20.618  10.817  1.00 85.64           O  
ATOM    749  N   ASN   101      -8.092 -15.621  11.120  1.00 91.54           N  
ATOM    750  CA  ASN   101      -7.054 -14.609  11.286  1.00 92.30           C  
ATOM    751  C   ASN   101      -7.527 -13.462  12.175  1.00 91.08           C  
ATOM    752  CB  ASN   101      -6.602 -14.074   9.925  1.00 91.49           C  
ATOM    753  O   ASN   101      -6.811 -13.040  13.085  1.00 90.02           O  
ATOM    754  CG  ASN   101      -5.409 -14.826   9.369  1.00 89.39           C  
ATOM    755  ND2 ASN   101      -5.669 -15.777   8.479  1.00 91.20           N  
ATOM    756  OD1 ASN   101      -4.263 -14.556   9.738  1.00 89.53           O  
ATOM    757  N   THR   102      -8.738 -13.044  11.996  1.00 93.29           N  
ATOM    758  CA  THR   102      -9.315 -11.923  12.729  1.00 93.59           C  
ATOM    759  C   THR   102      -9.701 -12.343  14.144  1.00 92.95           C  
ATOM    760  CB  THR   102     -10.550 -11.358  12.003  1.00 92.55           C  
ATOM    761  O   THR   102      -9.520 -11.580  15.095  1.00 91.65           O  
ATOM    762  CG2 THR   102     -11.091 -10.124  12.718  1.00 85.22           C  
ATOM    763  OG1 THR   102     -10.188 -11.000  10.664  1.00 89.69           O  
ATOM    764  N   ALA   103     -10.105 -13.552  14.311  1.00 92.33           N  
ATOM    765  CA  ALA   103     -10.581 -14.085  15.585  1.00 92.22           C  
ATOM    766  C   ALA   103      -9.414 -14.452  16.497  1.00 91.14           C  
ATOM    767  CB  ALA   103     -11.473 -15.302  15.352  1.00 90.90           C  
ATOM    768  O   ALA   103      -9.583 -14.579  17.712  1.00 89.45           O  
ATOM    769  N   PHE   104      -8.240 -14.679  15.980  1.00 89.77           N  
ATOM    770  CA  PHE   104      -7.078 -15.239  16.662  1.00 89.93           C  
ATOM    771  C   PHE   104      -6.745 -14.435  17.912  1.00 88.01           C  
ATOM    772  CB  PHE   104      -5.869 -15.276  15.723  1.00 88.18           C  
ATOM    773  O   PHE   104      -6.667 -14.990  19.011  1.00 85.70           O  
ATOM    774  CG  PHE   104      -4.594 -15.716  16.391  1.00 85.33           C  
ATOM    775  CD1 PHE   104      -4.330 -17.065  16.595  1.00 82.19           C  
ATOM    776  CD2 PHE   104      -3.660 -14.780  16.816  1.00 82.52           C  
ATOM    777  CE1 PHE   104      -3.152 -17.475  17.214  1.00 82.19           C  
ATOM    778  CE2 PHE   104      -2.480 -15.183  17.435  1.00 81.93           C  
ATOM    779  CZ  PHE   104      -2.228 -16.531  17.634  1.00 80.14           C  
ATOM    780  N   PRO   105      -6.646 -13.062  17.845  1.00 89.84           N  
ATOM    781  CA  PRO   105      -6.350 -12.310  19.066  1.00 90.30           C  
ATOM    782  C   PRO   105      -7.438 -12.457  20.128  1.00 89.24           C  
ATOM    783  CB  PRO   105      -6.259 -10.863  18.575  1.00 90.17           C  
ATOM    784  O   PRO   105      -7.138 -12.500  21.323  1.00 87.94           O  
ATOM    785  CG  PRO   105      -5.895 -10.972  17.130  1.00 92.08           C  
ATOM    786  CD  PRO   105      -6.596 -12.168  16.551  1.00 92.20           C  
ATOM    787  N   LEU   106      -8.696 -12.540  19.770  1.00 89.64           N  
ATOM    788  CA  LEU   106      -9.782 -12.728  20.726  1.00 89.85           C  
ATOM    789  C   LEU   106      -9.669 -14.082  21.418  1.00 87.38           C  
ATOM    790  CB  LEU   106     -11.138 -12.610  20.027  1.00 89.74           C  
ATOM    791  O   LEU   106      -9.848 -14.180  22.634  1.00 85.45           O  
ATOM    792  CG  LEU   106     -11.552 -11.206  19.583  1.00 90.73           C  
ATOM    793  CD1 LEU   106     -12.776 -11.277  18.674  1.00 89.22           C  
ATOM    794  CD2 LEU   106     -11.830 -10.321  20.793  1.00 89.19           C  
ATOM    795  N   ARG   107      -9.288 -15.156  20.736  1.00 90.24           N  
ATOM    796  CA  ARG   107      -9.139 -16.502  21.281  1.00 90.38           C  
ATOM    797  C   ARG   107      -7.938 -16.584  22.217  1.00 86.55           C  
ATOM    798  CB  ARG   107      -8.996 -17.526  20.153  1.00 89.84           C  
ATOM    799  O   ARG   107      -7.972 -17.304  23.217  1.00 84.21           O  
ATOM    800  CG  ARG   107     -10.282 -17.777  19.382  1.00 90.33           C  
ATOM    801  CD  ARG   107     -10.044 -18.650  18.157  1.00 88.50           C  
ATOM    802  NE  ARG   107     -11.285 -18.920  17.438  1.00 89.33           N  
ATOM    803  NH1 ARG   107     -10.270 -19.246  15.389  1.00 86.59           N  
ATOM    804  NH2 ARG   107     -12.547 -19.427  15.587  1.00 85.88           N  
ATOM    805  CZ  ARG   107     -11.365 -19.197  16.140  1.00 88.29           C  
ATOM    806  N   GLU   108      -6.911 -15.787  21.944  1.00 86.81           N  
ATOM    807  CA  GLU   108      -5.662 -15.838  22.698  1.00 84.96           C  
ATOM    808  C   GLU   108      -5.733 -14.961  23.944  1.00 81.96           C  
ATOM    809  CB  GLU   108      -4.485 -15.408  21.818  1.00 81.70           C  
ATOM    810  O   GLU   108      -5.226 -15.336  25.003  1.00 78.60           O  
ATOM    811  CG  GLU   108      -4.086 -16.441  20.775  1.00 74.07           C  
ATOM    812  CD  GLU   108      -3.643 -17.764  21.379  1.00 70.54           C  
ATOM    813  OE1 GLU   108      -2.814 -17.756  22.316  1.00 70.07           O  
ATOM    814  OE2 GLU   108      -4.129 -18.818  20.910  1.00 67.33           O  
ATOM    815  N   HIS   109      -6.479 -13.849  23.878  1.00 84.42           N  
ATOM    816  CA  HIS   109      -6.334 -12.837  24.918  1.00 84.77           C  
ATOM    817  C   HIS   109      -7.643 -12.632  25.674  1.00 82.43           C  
ATOM    818  CB  HIS   109      -5.863 -11.512  24.315  1.00 82.29           C  
ATOM    819  O   HIS   109      -7.690 -11.877  26.649  1.00 78.79           O  
ATOM    820  CG  HIS   109      -4.504 -11.585  23.695  1.00 80.75           C  
ATOM    821  CD2 HIS   109      -4.087 -11.321  22.434  1.00 78.09           C  
ATOM    822  ND1 HIS   109      -3.385 -11.973  24.399  1.00 77.55           N  
ATOM    823  CE1 HIS   109      -2.335 -11.944  23.595  1.00 78.16           C  
ATOM    824  NE2 HIS   109      -2.734 -11.552  22.397  1.00 77.78           N  
ATOM    825  N   THR   110      -8.721 -13.301  25.268  1.00 86.09           N  
ATOM    826  CA  THR   110      -9.998 -13.115  25.946  1.00 86.91           C  
ATOM    827  C   THR   110     -10.636 -14.461  26.276  1.00 85.40           C  
ATOM    828  CB  THR   110     -10.969 -12.280  25.090  1.00 84.96           C  
ATOM    829  O   THR   110     -10.205 -15.499  25.770  1.00 83.28           O  
ATOM    830  CG2 THR   110     -10.261 -11.083  24.465  1.00 83.53           C  
ATOM    831  OG1 THR   110     -11.505 -13.103  24.047  1.00 87.29           O  
ATOM    832  N   LYS   111     -11.614 -14.512  27.202  1.00 86.25           N  
ATOM    833  CA  LYS   111     -12.393 -15.688  27.580  1.00 87.44           C  
ATOM    834  C   LYS   111     -13.786 -15.649  26.957  1.00 85.55           C  
ATOM    835  CB  LYS   111     -12.504 -15.792  29.102  1.00 82.30           C  
ATOM    836  O   LYS   111     -14.720 -16.265  27.472  1.00 82.49           O  
ATOM    837  CG  LYS   111     -11.172 -16.007  29.806  1.00 77.42           C  
ATOM    838  CD  LYS   111     -11.357 -16.194  31.307  1.00 73.53           C  
ATOM    839  CE  LYS   111     -10.024 -16.398  32.014  1.00 72.21           C  
ATOM    840  NZ  LYS   111     -10.194 -16.524  33.492  1.00 78.09           N  
ATOM    841  N   LYS   112     -13.868 -14.896  25.911  1.00 88.07           N  
ATOM    842  CA  LYS   112     -15.143 -14.748  25.215  1.00 89.31           C  
ATOM    843  C   LYS   112     -15.556 -16.053  24.541  1.00 88.50           C  
ATOM    844  CB  LYS   112     -15.061 -13.626  24.178  1.00 88.01           C  
ATOM    845  O   LYS   112     -14.706 -16.808  24.064  1.00 87.44           O  
ATOM    846  CG  LYS   112     -15.015 -12.229  24.779  1.00 86.22           C  
ATOM    847  CD  LYS   112     -14.959 -11.157  23.699  1.00 83.38           C  
ATOM    848  CE  LYS   112     -14.858  -9.762  24.299  1.00 83.28           C  
ATOM    849  NZ  LYS   112     -16.072  -9.412  25.096  1.00 84.15           N  
ATOM    850  N   SER   113     -16.883 -16.336  24.532  1.00 88.19           N  
ATOM    851  CA  SER   113     -17.456 -17.497  23.859  1.00 89.72           C  
ATOM    852  C   SER   113     -17.343 -17.370  22.343  1.00 88.90           C  
ATOM    853  CB  SER   113     -18.922 -17.677  24.255  1.00 88.54           C  
ATOM    854  O   SER   113     -17.279 -16.259  21.812  1.00 88.17           O  
ATOM    855  OG  SER   113     -19.718 -16.630  23.728  1.00 87.88           O  
ATOM    856  N   GLU   114     -17.363 -18.424  21.651  1.00 88.90           N  
ATOM    857  CA  GLU   114     -17.252 -18.421  20.195  1.00 90.55           C  
ATOM    858  C   GLU   114     -18.401 -17.648  19.555  1.00 89.18           C  
ATOM    859  CB  GLU   114     -17.217 -19.854  19.656  1.00 86.73           C  
ATOM    860  O   GLU   114     -18.234 -17.043  18.494  1.00 87.89           O  
ATOM    861  CG  GLU   114     -15.874 -20.546  19.836  1.00 80.00           C  
ATOM    862  CD  GLU   114     -14.729 -19.823  19.145  1.00 75.51           C  
ATOM    863  OE1 GLU   114     -14.917 -19.334  18.008  1.00 80.66           O  
ATOM    864  OE2 GLU   114     -13.634 -19.745  19.746  1.00 78.15           O  
ATOM    865  N   SER   115     -19.558 -17.635  20.235  1.00 88.98           N  
ATOM    866  CA  SER   115     -20.681 -16.838  19.752  1.00 89.76           C  
ATOM    867  C   SER   115     -20.386 -15.346  19.857  1.00 89.16           C  
ATOM    868  CB  SER   115     -21.951 -17.171  20.537  1.00 86.38           C  
ATOM    869  O   SER   115     -20.688 -14.582  18.937  1.00 88.33           O  
ATOM    870  OG  SER   115     -21.754 -16.961  21.925  1.00 73.72           O  
ATOM    871  N   GLU   116     -19.758 -14.959  20.938  1.00 90.36           N  
ATOM    872  CA  GLU   116     -19.363 -13.564  21.111  1.00 91.53           C  
ATOM    873  C   GLU   116     -18.230 -13.189  20.160  1.00 91.32           C  
ATOM    874  CB  GLU   116     -18.943 -13.300  22.560  1.00 89.14           C  
ATOM    875  O   GLU   116     -18.247 -12.113  19.559  1.00 90.79           O  
ATOM    876  CG  GLU   116     -20.103 -13.293  23.545  1.00 82.22           C  
ATOM    877  CD  GLU   116     -19.656 -13.250  24.997  1.00 77.95           C  
ATOM    878  OE1 GLU   116     -18.918 -14.163  25.433  1.00 82.35           O  
ATOM    879  OE2 GLU   116     -20.047 -12.296  25.706  1.00 79.64           O  
ATOM    880  N   ILE   117     -17.280 -14.106  19.957  1.00 89.72           N  
ATOM    881  CA  ILE   117     -16.165 -13.909  19.036  1.00 91.45           C  
ATOM    882  C   ILE   117     -16.694 -13.746  17.613  1.00 90.76           C  
ATOM    883  CB  ILE   117     -15.162 -15.081  19.105  1.00 90.48           C  
ATOM    884  O   ILE   117     -16.301 -12.820  16.900  1.00 90.16           O  
ATOM    885  CG1 ILE   117     -14.421 -15.073  20.447  1.00 89.60           C  
ATOM    886  CG2 ILE   117     -14.176 -15.018  17.935  1.00 89.01           C  
ATOM    887  CD1 ILE   117     -13.505 -16.270  20.656  1.00 87.99           C  
ATOM    888  N   ARG   118     -17.621 -14.544  17.201  1.00 90.18           N  
ATOM    889  CA  ARG   118     -18.202 -14.464  15.865  1.00 90.43           C  
ATOM    890  C   ARG   118     -18.878 -13.116  15.641  1.00 88.63           C  
ATOM    891  CB  ARG   118     -19.207 -15.597  15.646  1.00 87.54           C  
ATOM    892  O   ARG   118     -18.692 -12.487  14.597  1.00 87.51           O  
ATOM    893  CG  ARG   118     -19.806 -15.628  14.249  1.00 80.36           C  
ATOM    894  CD  ARG   118     -20.730 -16.823  14.058  1.00 77.19           C  
ATOM    895  NE  ARG   118     -21.251 -16.890  12.696  1.00 77.22           N  
ATOM    896  NH1 ARG   118     -22.303 -18.927  12.977  1.00 76.02           N  
ATOM    897  NH2 ARG   118     -22.408 -17.846  10.958  1.00 70.69           N  
ATOM    898  CZ  ARG   118     -21.986 -17.888  12.213  1.00 72.25           C  
ATOM    899  N   LYS   119     -19.635 -12.712  16.634  1.00 89.85           N  
ATOM    900  CA  LYS   119     -20.310 -11.422  16.526  1.00 89.90           C  
ATOM    901  C   LYS   119     -19.303 -10.288  16.350  1.00 89.54           C  
ATOM    902  CB  LYS   119     -21.177 -11.165  17.759  1.00 87.57           C  
ATOM    903  O   LYS   119     -19.434  -9.470  15.437  1.00 88.67           O  
ATOM    904  CG  LYS   119     -21.969  -9.867  17.699  1.00 80.33           C  
ATOM    905  CD  LYS   119     -22.792  -9.656  18.964  1.00 76.73           C  
ATOM    906  CE  LYS   119     -23.468  -8.291  18.970  1.00 73.16           C  
ATOM    907  NZ  LYS   119     -24.189  -8.036  20.253  1.00 76.65           N  
ATOM    908  N   ILE   120     -18.235 -10.273  17.082  1.00 90.11           N  
ATOM    909  CA  ILE   120     -17.219  -9.226  17.060  1.00 91.34           C  
ATOM    910  C   ILE   120     -16.446  -9.285  15.744  1.00 91.54           C  
ATOM    911  CB  ILE   120     -16.250  -9.354  18.257  1.00 90.62           C  
ATOM    912  O   ILE   120     -16.236  -8.259  15.094  1.00 91.13           O  
ATOM    913  CG1 ILE   120     -16.989  -9.088  19.573  1.00 89.15           C  
ATOM    914  CG2 ILE   120     -15.061  -8.402  18.094  1.00 88.50           C  
ATOM    915  CD1 ILE   120     -16.205  -9.486  20.816  1.00 87.52           C  
ATOM    916  N   VAL   121     -16.070 -10.444  15.313  1.00 91.38           N  
ATOM    917  CA  VAL   121     -15.289 -10.619  14.093  1.00 91.89           C  
ATOM    918  C   VAL   121     -16.100 -10.149  12.887  1.00 90.48           C  
ATOM    919  CB  VAL   121     -14.856 -12.090  13.903  1.00 91.47           C  
ATOM    920  O   VAL   121     -15.584  -9.435  12.024  1.00 89.23           O  
ATOM    921  CG1 VAL   121     -14.308 -12.315  12.495  1.00 90.91           C  
ATOM    922  CG2 VAL   121     -13.816 -12.479  14.952  1.00 90.50           C  
ATOM    923  N   MET   122     -17.370 -10.484  12.830  1.00 89.66           N  
ATOM    924  CA  MET   122     -18.225 -10.078  11.717  1.00 89.43           C  
ATOM    925  C   MET   122     -18.425  -8.566  11.709  1.00 87.91           C  
ATOM    926  CB  MET   122     -19.579 -10.785  11.793  1.00 87.08           C  
ATOM    927  O   MET   122     -18.425  -7.941  10.647  1.00 85.97           O  
ATOM    928  CG  MET   122     -19.507 -12.278  11.517  1.00 81.24           C  
ATOM    929  SD  MET   122     -18.629 -12.662   9.952  1.00 85.37           S  
ATOM    930  CE  MET   122     -19.688 -11.786   8.767  1.00 73.20           C  
ATOM    931  N   GLU   123     -18.539  -7.934  12.859  1.00 88.98           N  
ATOM    932  CA  GLU   123     -18.635  -6.482  12.973  1.00 88.88           C  
ATOM    933  C   GLU   123     -17.371  -5.803  12.453  1.00 88.42           C  
ATOM    934  CB  GLU   123     -18.892  -6.072  14.425  1.00 86.63           C  
ATOM    935  O   GLU   123     -17.448  -4.814  11.720  1.00 87.21           O  
ATOM    936  CG  GLU   123     -20.309  -6.356  14.902  1.00 79.38           C  
ATOM    937  CD  GLU   123     -20.505  -6.100  16.388  1.00 75.88           C  
ATOM    938  OE1 GLU   123     -19.546  -5.652  17.058  1.00 76.86           O  
ATOM    939  OE2 GLU   123     -21.625  -6.349  16.887  1.00 73.33           O  
ATOM    940  N   LYS   124     -16.187  -6.393  12.710  1.00 91.09           N  
ATOM    941  CA  LYS   124     -14.923  -5.799  12.282  1.00 91.47           C  
ATOM    942  C   LYS   124     -14.678  -6.041  10.795  1.00 91.16           C  
ATOM    943  CB  LYS   124     -13.761  -6.360  13.103  1.00 91.34           C  
ATOM    944  O   LYS   124     -14.174  -5.162  10.093  1.00 90.36           O  
ATOM    945  CG  LYS   124     -13.857  -6.068  14.593  1.00 91.86           C  
ATOM    946  CD  LYS   124     -14.034  -4.579  14.860  1.00 91.13           C  
ATOM    947  CE  LYS   124     -14.145  -4.287  16.351  1.00 90.63           C  
ATOM    948  NZ  LYS   124     -14.467  -2.852  16.611  1.00 89.55           N  
ATOM    949  N   LEU   125     -15.111  -7.170  10.272  1.00 89.80           N  
ATOM    950  CA  LEU   125     -15.023  -7.442   8.842  1.00 90.06           C  
ATOM    951  C   LEU   125     -15.975  -6.545   8.058  1.00 87.98           C  
ATOM    952  CB  LEU   125     -15.336  -8.913   8.555  1.00 90.11           C  
ATOM    953  O   LEU   125     -15.627  -6.051   6.983  1.00 86.42           O  
ATOM    954  CG  LEU   125     -14.267  -9.926   8.967  1.00 91.56           C  
ATOM    955  CD1 LEU   125     -14.743 -11.346   8.676  1.00 90.71           C  
ATOM    956  CD2 LEU   125     -12.953  -9.639   8.248  1.00 90.22           C  
ATOM    957  N   ASP   126     -17.131  -6.242   8.581  1.00 87.44           N  
ATOM    958  CA  ASP   126     -18.064  -5.285   7.996  1.00 86.80           C  
ATOM    959  C   ASP   126     -17.476  -3.876   7.993  1.00 84.89           C  
ATOM    960  CB  ASP   126     -19.393  -5.299   8.754  1.00 85.15           C  
ATOM    961  O   ASP   126     -17.465  -3.204   6.959  1.00 82.63           O  
ATOM    962  CG  ASP   126     -20.495  -4.543   8.033  1.00 80.36           C  
ATOM    963  OD1 ASP   126     -20.552  -4.590   6.785  1.00 79.23           O  
ATOM    964  OD2 ASP   126     -21.313  -3.892   8.719  1.00 82.76           O  
ATOM    965  N   LEU   127     -16.780  -3.538   9.015  1.00 86.31           N  
ATOM    966  CA  LEU   127     -16.184  -2.218   9.191  1.00 86.07           C  
ATOM    967  C   LEU   127     -15.103  -1.966   8.145  1.00 84.51           C  
ATOM    968  CB  LEU   127     -15.593  -2.079  10.596  1.00 84.76           C  
ATOM    969  O   LEU   127     -14.969  -0.848   7.642  1.00 82.14           O  
ATOM    970  CG  LEU   127     -14.976  -0.723  10.941  1.00 81.20           C  
ATOM    971  CD1 LEU   127     -16.043   0.366  10.918  1.00 77.68           C  
ATOM    972  CD2 LEU   127     -14.290  -0.778  12.302  1.00 77.49           C  
ATOM    973  N   VAL   128     -14.393  -2.968   7.703  1.00 87.75           N  
ATOM    974  CA  VAL   128     -13.294  -2.779   6.762  1.00 87.08           C  
ATOM    975  C   VAL   128     -13.758  -3.125   5.349  1.00 84.70           C  
ATOM    976  CB  VAL   128     -12.065  -3.634   7.144  1.00 86.10           C  
ATOM    977  O   VAL   128     -12.944  -3.224   4.428  1.00 81.14           O  
ATOM    978  CG1 VAL   128     -11.538  -3.237   8.522  1.00 84.65           C  
ATOM    979  CG2 VAL   128     -12.419  -5.119   7.111  1.00 84.04           C  
ATOM    980  N   GLY   129     -15.177  -3.395   5.125  1.00 82.95           N  
ATOM    981  CA  GLY   129     -15.786  -3.635   3.826  1.00 82.70           C  
ATOM    982  C   GLY   129     -15.563  -5.046   3.315  1.00 81.43           C  
ATOM    983  O   GLY   129     -15.462  -5.265   2.106  1.00 78.68           O  
ATOM    984  N   MET   130     -15.539  -6.087   4.264  1.00 86.09           N  
ATOM    985  CA  MET   130     -15.295  -7.476   3.886  1.00 86.42           C  
ATOM    986  C   MET   130     -16.299  -8.407   4.557  1.00 85.34           C  
ATOM    987  CB  MET   130     -13.869  -7.891   4.254  1.00 84.95           C  
ATOM    988  O   MET   130     -15.923  -9.454   5.087  1.00 82.59           O  
ATOM    989  CG  MET   130     -12.795  -7.163   3.463  1.00 83.99           C  
ATOM    990  SD  MET   130     -11.104  -7.751   3.867  1.00 87.77           S  
ATOM    991  CE  MET   130     -11.185  -9.438   3.205  1.00 79.70           C  
ATOM    992  N   PRO   131     -17.638  -8.109   4.565  1.00 80.35           N  
ATOM    993  CA  PRO   131     -18.616  -8.877   5.340  1.00 81.10           C  
ATOM    994  C   PRO   131     -18.748 -10.320   4.858  1.00 78.60           C  
ATOM    995  CB  PRO   131     -19.921  -8.108   5.123  1.00 77.32           C  
ATOM    996  O   PRO   131     -19.075 -11.211   5.647  1.00 75.41           O  
ATOM    997  CG  PRO   131     -19.727  -7.383   3.831  1.00 79.94           C  
ATOM    998  CD  PRO   131     -18.282  -6.989   3.717  1.00 80.35           C  
ATOM    999  N   ASN   132     -18.413 -10.613   3.594  1.00 82.52           N  
ATOM   1000  CA  ASN   132     -18.669 -11.915   2.986  1.00 83.34           C  
ATOM   1001  C   ASN   132     -17.370 -12.658   2.686  1.00 81.41           C  
ATOM   1002  CB  ASN   132     -19.498 -11.758   1.710  1.00 78.63           C  
ATOM   1003  O   ASN   132     -17.387 -13.718   2.059  1.00 78.31           O  
ATOM   1004  CG  ASN   132     -20.870 -11.170   1.974  1.00 77.04           C  
ATOM   1005  ND2 ASN   132     -21.259 -10.187   1.170  1.00 81.22           N  
ATOM   1006  OD1 ASN   132     -21.575 -11.595   2.893  1.00 78.95           O  
ATOM   1007  N   ASP   133     -16.235 -12.157   3.193  1.00 83.76           N  
ATOM   1008  CA  ASP   133     -14.947 -12.687   2.756  1.00 85.59           C  
ATOM   1009  C   ASP   133     -14.256 -13.450   3.884  1.00 86.41           C  
ATOM   1010  CB  ASP   133     -14.044 -11.558   2.254  1.00 83.18           C  
ATOM   1011  O   ASP   133     -13.127 -13.918   3.723  1.00 85.15           O  
ATOM   1012  CG  ASP   133     -14.540 -10.932   0.963  1.00 80.58           C  
ATOM   1013  OD1 ASP   133     -14.679 -11.651  -0.050  1.00 80.62           O  
ATOM   1014  OD2 ASP   133     -14.791  -9.707   0.956  1.00 84.34           O  
ATOM   1015  N   GLY   134     -14.906 -13.623   4.986  1.00 85.25           N  
ATOM   1016  CA  GLY   134     -14.371 -14.292   6.160  1.00 86.70           C  
ATOM   1017  C   GLY   134     -13.920 -15.714   5.883  1.00 84.68           C  
ATOM   1018  O   GLY   134     -12.978 -16.204   6.509  1.00 82.15           O  
ATOM   1019  N   HIS   135     -14.493 -16.433   4.871  1.00 88.55           N  
ATOM   1020  CA  HIS   135     -14.224 -17.833   4.563  1.00 89.54           C  
ATOM   1021  C   HIS   135     -13.010 -17.973   3.650  1.00 87.82           C  
ATOM   1022  CB  HIS   135     -15.447 -18.483   3.914  1.00 83.72           C  
ATOM   1023  O   HIS   135     -12.466 -19.069   3.498  1.00 85.56           O  
ATOM   1024  CG  HIS   135     -15.861 -17.835   2.631  1.00 74.61           C  
ATOM   1025  CD2 HIS   135     -15.616 -18.175   1.344  1.00 71.37           C  
ATOM   1026  ND1 HIS   135     -16.623 -16.687   2.589  1.00 72.33           N  
ATOM   1027  CE1 HIS   135     -16.829 -16.349   1.327  1.00 67.21           C  
ATOM   1028  NE2 HIS   135     -16.229 -17.236   0.552  1.00 66.77           N  
ATOM   1029  N   LYS   136     -12.567 -16.885   3.057  1.00 86.67           N  
ATOM   1030  CA  LYS   136     -11.450 -16.907   2.117  1.00 86.91           C  
ATOM   1031  C   LYS   136     -10.115 -16.993   2.851  1.00 86.28           C  
ATOM   1032  CB  LYS   136     -11.477 -15.668   1.221  1.00 85.34           C  
ATOM   1033  O   LYS   136      -9.989 -16.510   3.978  1.00 85.28           O  
ATOM   1034  CG  LYS   136     -12.702 -15.580   0.322  1.00 82.73           C  
ATOM   1035  CD  LYS   136     -12.635 -14.367  -0.596  1.00 80.83           C  
ATOM   1036  CE  LYS   136     -13.899 -14.228  -1.434  1.00 79.38           C  
ATOM   1037  NZ  LYS   136     -13.990 -12.886  -2.082  1.00 82.06           N  
ATOM   1038  N   PHE   137      -9.074 -17.505   2.195  1.00 84.61           N  
ATOM   1039  CA  PHE   137      -7.701 -17.538   2.684  1.00 86.57           C  
ATOM   1040  C   PHE   137      -6.901 -16.365   2.130  1.00 84.25           C  
ATOM   1041  CB  PHE   137      -7.026 -18.860   2.307  1.00 84.07           C  
ATOM   1042  O   PHE   137      -7.218 -15.841   1.060  1.00 82.62           O  
ATOM   1043  CG  PHE   137      -7.524 -20.043   3.092  1.00 83.40           C  
ATOM   1044  CD1 PHE   137      -6.876 -20.447   4.253  1.00 81.01           C  
ATOM   1045  CD2 PHE   137      -8.642 -20.751   2.670  1.00 81.76           C  
ATOM   1046  CE1 PHE   137      -7.335 -21.541   4.982  1.00 82.77           C  
ATOM   1047  CE2 PHE   137      -9.106 -21.845   3.394  1.00 81.73           C  
ATOM   1048  CZ  PHE   137      -8.451 -22.239   4.549  1.00 80.72           C  
ATOM   1049  N   PRO   138      -5.837 -15.895   2.796  1.00 85.11           N  
ATOM   1050  CA  PRO   138      -5.017 -14.752   2.389  1.00 85.60           C  
ATOM   1051  C   PRO   138      -4.453 -14.902   0.978  1.00 81.95           C  
ATOM   1052  CB  PRO   138      -3.892 -14.737   3.428  1.00 84.56           C  
ATOM   1053  O   PRO   138      -4.280 -13.907   0.270  1.00 78.07           O  
ATOM   1054  CG  PRO   138      -4.526 -15.241   4.684  1.00 87.57           C  
ATOM   1055  CD  PRO   138      -5.484 -16.341   4.328  1.00 86.45           C  
ATOM   1056  N   GLY   139      -4.275 -16.179   0.503  1.00 83.23           N  
ATOM   1057  CA  GLY   139      -3.821 -16.463  -0.849  1.00 82.54           C  
ATOM   1058  C   GLY   139      -4.900 -16.261  -1.896  1.00 79.88           C  
ATOM   1059  O   GLY   139      -4.603 -16.153  -3.088  1.00 77.56           O  
ATOM   1060  N   GLU   140      -6.186 -16.113  -1.551  1.00 82.95           N  
ATOM   1061  CA  GLU   140      -7.340 -16.005  -2.440  1.00 83.68           C  
ATOM   1062  C   GLU   140      -7.788 -14.554  -2.589  1.00 81.65           C  
ATOM   1063  CB  GLU   140      -8.498 -16.863  -1.923  1.00 81.03           C  
ATOM   1064  O   GLU   140      -8.740 -14.265  -3.317  1.00 79.37           O  
ATOM   1065  CG  GLU   140      -8.173 -18.347  -1.835  1.00 78.11           C  
ATOM   1066  CD  GLU   140      -9.289 -19.170  -1.211  1.00 74.05           C  
ATOM   1067  OE1 GLU   140      -9.758 -18.816  -0.105  1.00 79.32           O  
ATOM   1068  OE2 GLU   140      -9.696 -20.177  -1.831  1.00 78.85           O  
ATOM   1069  N   ILE   141      -7.143 -13.619  -1.913  1.00 83.04           N  
ATOM   1070  CA  ILE   141      -7.619 -12.241  -1.880  1.00 82.91           C  
ATOM   1071  C   ILE   141      -6.508 -11.300  -2.339  1.00 81.16           C  
ATOM   1072  CB  ILE   141      -8.107 -11.845  -0.468  1.00 81.91           C  
ATOM   1073  O   ILE   141      -5.325 -11.635  -2.248  1.00 77.43           O  
ATOM   1074  CG1 ILE   141      -6.981 -12.026   0.556  1.00 80.89           C  
ATOM   1075  CG2 ILE   141      -9.341 -12.662  -0.075  1.00 78.98           C  
ATOM   1076  CD1 ILE   141      -7.369 -11.643   1.978  1.00 80.66           C  
ATOM   1077  N   SER   142      -6.952 -10.066  -2.943  1.00 80.45           N  
ATOM   1078  CA  SER   142      -6.026  -9.079  -3.488  1.00 81.57           C  
ATOM   1079  C   SER   142      -5.158  -8.471  -2.392  1.00 81.55           C  
ATOM   1080  CB  SER   142      -6.790  -7.973  -4.217  1.00 78.28           C  
ATOM   1081  O   SER   142      -5.473  -8.589  -1.206  1.00 80.46           O  
ATOM   1082  OG  SER   142      -7.427  -7.108  -3.292  1.00 71.68           O  
ATOM   1083  N   GLY   143      -4.011  -7.825  -2.698  1.00 79.53           N  
ATOM   1084  CA  GLY   143      -3.166  -7.116  -1.749  1.00 80.78           C  
ATOM   1085  C   GLY   143      -3.927  -6.107  -0.911  1.00 81.53           C  
ATOM   1086  O   GLY   143      -3.746  -6.040   0.306  1.00 81.40           O  
ATOM   1087  N   GLY   144      -4.892  -5.323  -1.503  1.00 81.10           N  
ATOM   1088  CA  GLY   144      -5.715  -4.373  -0.773  1.00 82.52           C  
ATOM   1089  C   GLY   144      -6.662  -5.036   0.209  1.00 83.51           C  
ATOM   1090  O   GLY   144      -6.862  -4.539   1.320  1.00 83.49           O  
ATOM   1091  N   MET   145      -7.168  -6.177  -0.166  1.00 84.80           N  
ATOM   1092  CA  MET   145      -8.031  -6.933   0.736  1.00 86.61           C  
ATOM   1093  C   MET   145      -7.230  -7.514   1.896  1.00 86.71           C  
ATOM   1094  CB  MET   145      -8.747  -8.055  -0.019  1.00 84.15           C  
ATOM   1095  O   MET   145      -7.704  -7.536   3.034  1.00 86.66           O  
ATOM   1096  CG  MET   145      -9.833  -7.563  -0.962  1.00 80.14           C  
ATOM   1097  SD  MET   145     -10.534  -8.911  -1.990  1.00 85.37           S  
ATOM   1098  CE  MET   145     -11.483  -9.812  -0.733  1.00 76.84           C  
ATOM   1099  N   ARG   146      -6.015  -7.954   1.670  1.00 88.16           N  
ATOM   1100  CA  ARG   146      -5.146  -8.449   2.733  1.00 88.46           C  
ATOM   1101  C   ARG   146      -4.868  -7.361   3.764  1.00 88.88           C  
ATOM   1102  CB  ARG   146      -3.829  -8.970   2.152  1.00 85.16           C  
ATOM   1103  O   ARG   146      -4.923  -7.612   4.970  1.00 88.30           O  
ATOM   1104  CG  ARG   146      -3.933 -10.354   1.533  1.00 77.94           C  
ATOM   1105  CD  ARG   146      -2.562 -10.937   1.220  1.00 76.20           C  
ATOM   1106  NE  ARG   146      -1.984 -10.339   0.020  1.00 72.22           N  
ATOM   1107  NH1 ARG   146      -0.150 -11.742  -0.046  1.00 68.05           N  
ATOM   1108  NH2 ARG   146      -0.416 -10.120  -1.643  1.00 63.47           N  
ATOM   1109  CZ  ARG   146      -0.851 -10.735  -0.553  1.00 69.50           C  
ATOM   1110  N   LYS   147      -4.711  -6.176   3.314  1.00 89.73           N  
ATOM   1111  CA  LYS   147      -4.491  -5.046   4.213  1.00 90.03           C  
ATOM   1112  C   LYS   147      -5.739  -4.751   5.040  1.00 91.00           C  
ATOM   1113  CB  LYS   147      -4.081  -3.803   3.422  1.00 87.35           C  
ATOM   1114  O   LYS   147      -5.655  -4.570   6.257  1.00 90.59           O  
ATOM   1115  CG  LYS   147      -2.678  -3.877   2.836  1.00 80.85           C  
ATOM   1116  CD  LYS   147      -2.240  -2.536   2.264  1.00 78.71           C  
ATOM   1117  CE  LYS   147      -0.814  -2.593   1.731  1.00 73.53           C  
ATOM   1118  NZ  LYS   147      -0.111  -1.284   1.888  1.00 72.75           N  
ATOM   1119  N   ARG   148      -6.883  -4.798   4.414  1.00 89.14           N  
ATOM   1120  CA  ARG   148      -8.142  -4.592   5.123  1.00 90.07           C  
ATOM   1121  C   ARG   148      -8.394  -5.713   6.126  1.00 90.76           C  
ATOM   1122  CB  ARG   148      -9.307  -4.502   4.135  1.00 88.24           C  
ATOM   1123  O   ARG   148      -8.801  -5.456   7.261  1.00 90.78           O  
ATOM   1124  CG  ARG   148      -9.339  -3.208   3.337  1.00 85.47           C  
ATOM   1125  CD  ARG   148     -10.636  -3.060   2.554  1.00 84.86           C  
ATOM   1126  NE  ARG   148     -10.705  -4.004   1.442  1.00 82.25           N  
ATOM   1127  NH1 ARG   148     -13.009  -3.957   1.275  1.00 81.07           N  
ATOM   1128  NH2 ARG   148     -11.779  -5.272  -0.143  1.00 79.13           N  
ATOM   1129  CZ  ARG   148     -11.831  -4.409   0.861  1.00 80.49           C  
ATOM   1130  N   ALA   149      -8.080  -6.943   5.743  1.00 90.98           N  
ATOM   1131  CA  ALA   149      -8.178  -8.071   6.665  1.00 91.85           C  
ATOM   1132  C   ALA   149      -7.214  -7.908   7.836  1.00 92.05           C  
ATOM   1133  CB  ALA   149      -7.903  -9.382   5.932  1.00 90.89           C  
ATOM   1134  O   ALA   149      -7.579  -8.155   8.988  1.00 91.73           O  
ATOM   1135  N   GLY   150      -5.956  -7.486   7.618  1.00 91.47           N  
ATOM   1136  CA  GLY   150      -5.009  -7.138   8.665  1.00 91.83           C  
ATOM   1137  C   GLY   150      -5.509  -6.037   9.581  1.00 92.11           C  
ATOM   1138  O   GLY   150      -5.330  -6.106  10.798  1.00 91.56           O  
ATOM   1139  N   LEU   151      -6.189  -5.079   8.993  1.00 92.07           N  
ATOM   1140  CA  LEU   151      -6.778  -3.992   9.769  1.00 92.44           C  
ATOM   1141  C   LEU   151      -7.924  -4.502  10.635  1.00 92.86           C  
ATOM   1142  CB  LEU   151      -7.278  -2.882   8.841  1.00 90.80           C  
ATOM   1143  O   LEU   151      -8.012  -4.163  11.818  1.00 92.25           O  
ATOM   1144  CG  LEU   151      -7.847  -1.635   9.521  1.00 86.47           C  
ATOM   1145  CD1 LEU   151      -6.830  -1.054  10.498  1.00 82.33           C  
ATOM   1146  CD2 LEU   151      -8.251  -0.596   8.481  1.00 82.41           C  
ATOM   1147  N   ALA   152      -8.791  -5.330  10.074  1.00 91.99           N  
ATOM   1148  CA  ALA   152      -9.845  -5.958  10.867  1.00 92.47           C  
ATOM   1149  C   ALA   152      -9.260  -6.703  12.064  1.00 92.19           C  
ATOM   1150  CB  ALA   152     -10.667  -6.909  10.002  1.00 91.46           C  
ATOM   1151  O   ALA   152      -9.758  -6.577  13.185  1.00 91.42           O  
ATOM   1152  N   ARG   153      -8.163  -7.420  11.894  1.00 93.42           N  
ATOM   1153  CA  ARG   153      -7.457  -8.148  12.943  1.00 93.39           C  
ATOM   1154  C   ARG   153      -6.858  -7.190  13.967  1.00 92.86           C  
ATOM   1155  CB  ARG   153      -6.357  -9.026  12.341  1.00 92.37           C  
ATOM   1156  O   ARG   153      -6.855  -7.478  15.166  1.00 91.93           O  
ATOM   1157  CG  ARG   153      -5.600  -9.855  13.366  1.00 89.25           C  
ATOM   1158  CD  ARG   153      -4.562 -10.753  12.710  1.00 86.72           C  
ATOM   1159  NE  ARG   153      -3.451  -9.982  12.160  1.00 85.97           N  
ATOM   1160  NH1 ARG   153      -2.209 -11.826  11.532  1.00 82.99           N  
ATOM   1161  NH2 ARG   153      -1.409  -9.713  11.143  1.00 80.74           N  
ATOM   1162  CZ  ARG   153      -2.359 -10.509  11.613  1.00 83.93           C  
ATOM   1163  N   ALA   154      -6.326  -6.078  13.553  1.00 92.78           N  
ATOM   1164  CA  ALA   154      -5.751  -5.065  14.436  1.00 92.60           C  
ATOM   1165  C   ALA   154      -6.831  -4.405  15.289  1.00 91.92           C  
ATOM   1166  CB  ALA   154      -5.003  -4.013  13.621  1.00 91.36           C  
ATOM   1167  O   ALA   154      -6.569  -3.991  16.420  1.00 90.60           O  
ATOM   1168  N   LEU   155      -8.037  -4.389  14.879  1.00 92.46           N  
ATOM   1169  CA  LEU   155      -9.134  -3.657  15.502  1.00 92.40           C  
ATOM   1170  C   LEU   155      -9.949  -4.569  16.413  1.00 91.51           C  
ATOM   1171  CB  LEU   155     -10.041  -3.039  14.434  1.00 91.22           C  
ATOM   1172  O   LEU   155     -10.800  -4.097  17.170  1.00 89.92           O  
ATOM   1173  CG  LEU   155      -9.433  -1.912  13.598  1.00 89.80           C  
ATOM   1174  CD1 LEU   155     -10.363  -1.545  12.447  1.00 86.62           C  
ATOM   1175  CD2 LEU   155      -9.145  -0.694  14.469  1.00 86.80           C  
ATOM   1176  N   VAL   156      -9.683  -5.882  16.412  1.00 92.74           N  
ATOM   1177  CA  VAL   156     -10.622  -6.876  16.922  1.00 92.84           C  
ATOM   1178  C   VAL   156     -10.662  -6.814  18.447  1.00 91.19           C  
ATOM   1179  CB  VAL   156     -10.247  -8.301  16.456  1.00 91.20           C  
ATOM   1180  O   VAL   156     -11.646  -7.227  19.065  1.00 88.51           O  
ATOM   1181  CG1 VAL   156      -9.032  -8.819  17.224  1.00 83.17           C  
ATOM   1182  CG2 VAL   156     -11.434  -9.247  16.628  1.00 80.42           C  
ATOM   1183  N   LEU   157      -9.714  -6.244  19.098  1.00 90.23           N  
ATOM   1184  CA  LEU   157      -9.651  -6.117  20.550  1.00 89.95           C  
ATOM   1185  C   LEU   157     -10.059  -4.715  20.990  1.00 88.16           C  
ATOM   1186  CB  LEU   157      -8.242  -6.434  21.056  1.00 88.34           C  
ATOM   1187  O   LEU   157      -9.849  -4.337  22.145  1.00 84.93           O  
ATOM   1188  CG  LEU   157      -7.809  -7.900  20.982  1.00 87.19           C  
ATOM   1189  CD1 LEU   157      -6.359  -8.047  21.430  1.00 84.09           C  
ATOM   1190  CD2 LEU   157      -8.728  -8.772  21.831  1.00 84.38           C  
ATOM   1191  N   ASP   158     -10.653  -3.848  20.072  1.00 89.85           N  
ATOM   1192  CA  ASP   158     -11.051  -2.466  20.318  1.00 89.74           C  
ATOM   1193  C   ASP   158      -9.908  -1.666  20.937  1.00 88.91           C  
ATOM   1194  CB  ASP   158     -12.281  -2.415  21.226  1.00 87.75           C  
ATOM   1195  O   ASP   158     -10.041  -1.138  22.043  1.00 86.51           O  
ATOM   1196  CG  ASP   158     -13.517  -3.024  20.587  1.00 85.82           C  
ATOM   1197  OD1 ASP   158     -13.755  -2.796  19.381  1.00 84.90           O  
ATOM   1198  OD2 ASP   158     -14.260  -3.736  21.295  1.00 86.55           O  
ATOM   1199  N   PRO   159      -8.766  -1.635  20.166  1.00 90.84           N  
ATOM   1200  CA  PRO   159      -7.575  -0.985  20.718  1.00 91.04           C  
ATOM   1201  C   PRO   159      -7.774   0.511  20.950  1.00 90.31           C  
ATOM   1202  CB  PRO   159      -6.509  -1.236  19.649  1.00 90.56           C  
ATOM   1203  O   PRO   159      -8.514   1.162  20.208  1.00 89.36           O  
ATOM   1204  CG  PRO   159      -7.267  -1.298  18.362  1.00 90.76           C  
ATOM   1205  CD  PRO   159      -8.597  -1.943  18.622  1.00 90.60           C  
ATOM   1206  N   GLU   160      -7.094   1.058  21.943  1.00 90.33           N  
ATOM   1207  CA  GLU   160      -7.074   2.493  22.214  1.00 90.98           C  
ATOM   1208  C   GLU   160      -6.038   3.204  21.349  1.00 90.77           C  
ATOM   1209  CB  GLU   160      -6.791   2.756  23.696  1.00 89.46           C  
ATOM   1210  O   GLU   160      -6.132   4.413  21.126  1.00 89.60           O  
ATOM   1211  CG  GLU   160      -7.865   2.219  24.631  1.00 85.69           C  
ATOM   1212  CD  GLU   160      -7.600   2.537  26.094  1.00 82.99           C  
ATOM   1213  OE1 GLU   160      -7.307   3.711  26.417  1.00 84.30           O  
ATOM   1214  OE2 GLU   160      -7.684   1.605  26.925  1.00 83.96           O  
ATOM   1215  N   ILE   161      -5.064   2.404  20.816  1.00 91.82           N  
ATOM   1216  CA  ILE   161      -4.006   2.894  19.939  1.00 92.69           C  
ATOM   1217  C   ILE   161      -3.904   2.000  18.705  1.00 92.55           C  
ATOM   1218  CB  ILE   161      -2.647   2.953  20.672  1.00 92.25           C  
ATOM   1219  O   ILE   161      -3.809   0.776  18.823  1.00 91.93           O  
ATOM   1220  CG1 ILE   161      -2.762   3.801  21.943  1.00 91.01           C  
ATOM   1221  CG2 ILE   161      -1.557   3.500  19.745  1.00 90.69           C  
ATOM   1222  CD1 ILE   161      -1.576   3.664  22.888  1.00 89.48           C  
ATOM   1223  N   ILE   162      -3.902   2.591  17.580  1.00 92.83           N  
ATOM   1224  CA  ILE   162      -3.709   1.873  16.325  1.00 93.15           C  
ATOM   1225  C   ILE   162      -2.409   2.326  15.665  1.00 92.89           C  
ATOM   1226  CB  ILE   162      -4.900   2.084  15.363  1.00 92.08           C  
ATOM   1227  O   ILE   162      -2.223   3.516  15.397  1.00 91.94           O  
ATOM   1228  CG1 ILE   162      -6.211   1.665  16.036  1.00 90.34           C  
ATOM   1229  CG2 ILE   162      -4.683   1.314  14.057  1.00 90.22           C  
ATOM   1230  CD1 ILE   162      -7.461   2.081  15.272  1.00 87.79           C  
ATOM   1231  N   LEU   163      -1.534   1.398  15.420  1.00 93.20           N  
ATOM   1232  CA  LEU   163      -0.294   1.633  14.690  1.00 93.22           C  
ATOM   1233  C   LEU   163      -0.372   1.049  13.283  1.00 92.22           C  
ATOM   1234  CB  LEU   163       0.894   1.026  15.442  1.00 92.57           C  
ATOM   1235  O   LEU   163      -0.676  -0.133  13.113  1.00 90.79           O  
ATOM   1236  CG  LEU   163       1.092   1.491  16.885  1.00 91.36           C  
ATOM   1237  CD1 LEU   163       2.346   0.858  17.479  1.00 88.84           C  
ATOM   1238  CD2 LEU   163       1.172   3.012  16.951  1.00 88.56           C  
ATOM   1239  N   CYS   164      -0.104   1.800  12.293  1.00 93.69           N  
ATOM   1240  CA  CYS   164      -0.130   1.374  10.898  1.00 93.25           C  
ATOM   1241  C   CYS   164       1.246   1.517  10.259  1.00 92.22           C  
ATOM   1242  CB  CYS   164      -1.156   2.185  10.108  1.00 91.28           C  
ATOM   1243  O   CYS   164       1.726   2.633  10.052  1.00 90.05           O  
ATOM   1244  SG  CYS   164      -2.851   1.993  10.704  1.00 91.71           S  
ATOM   1245  N   ASP   165       1.932   0.427   9.897  1.00 92.22           N  
ATOM   1246  CA  ASP   165       3.239   0.374   9.249  1.00 92.18           C  
ATOM   1247  C   ASP   165       3.096   0.279   7.732  1.00 90.16           C  
ATOM   1248  CB  ASP   165       4.051  -0.810   9.777  1.00 90.69           C  
ATOM   1249  O   ASP   165       2.782  -0.787   7.198  1.00 87.32           O  
ATOM   1250  CG  ASP   165       5.538  -0.680   9.499  1.00 87.98           C  
ATOM   1251  OD1 ASP   165       5.968   0.359   8.953  1.00 86.72           O  
ATOM   1252  OD2 ASP   165       6.287  -1.626   9.826  1.00 87.42           O  
ATOM   1253  N   GLU   166       3.240   1.416   7.031  1.00 88.38           N  
ATOM   1254  CA  GLU   166       3.136   1.553   5.581  1.00 87.86           C  
ATOM   1255  C   GLU   166       1.870   0.884   5.053  1.00 87.68           C  
ATOM   1256  CB  GLU   166       4.369   0.961   4.895  1.00 84.17           C  
ATOM   1257  O   GLU   166       1.942  -0.018   4.216  1.00 85.11           O  
ATOM   1258  CG  GLU   166       5.668   1.674   5.243  1.00 77.96           C  
ATOM   1259  CD  GLU   166       6.825   1.293   4.333  1.00 75.41           C  
ATOM   1260  OE1 GLU   166       6.635   0.441   3.435  1.00 74.93           O  
ATOM   1261  OE2 GLU   166       7.929   1.851   4.519  1.00 73.83           O  
ATOM   1262  N   PRO   167       0.729   1.316   5.518  1.00 89.37           N  
ATOM   1263  CA  PRO   167      -0.537   0.683   5.140  1.00 88.94           C  
ATOM   1264  C   PRO   167      -0.833   0.803   3.647  1.00 86.37           C  
ATOM   1265  CB  PRO   167      -1.574   1.447   5.966  1.00 88.17           C  
ATOM   1266  O   PRO   167      -1.574  -0.014   3.093  1.00 83.28           O  
ATOM   1267  CG  PRO   167      -0.964   2.792   6.196  1.00 88.80           C  
ATOM   1268  CD  PRO   167       0.522   2.624   6.335  1.00 88.06           C  
ATOM   1269  N   ASP   168      -0.164   1.634   2.964  1.00 84.73           N  
ATOM   1270  CA  ASP   168      -0.393   1.957   1.559  1.00 83.58           C  
ATOM   1271  C   ASP   168       0.623   1.254   0.662  1.00 81.54           C  
ATOM   1272  CB  ASP   168      -0.330   3.470   1.340  1.00 81.72           C  
ATOM   1273  O   ASP   168       0.550   1.354  -0.565  1.00 78.17           O  
ATOM   1274  CG  ASP   168       0.964   4.089   1.839  1.00 79.43           C  
ATOM   1275  OD1 ASP   168       1.269   3.974   3.046  1.00 78.37           O  
ATOM   1276  OD2 ASP   168       1.683   4.700   1.019  1.00 78.13           O  
ATOM   1277  N   SER   169       1.550   0.552   1.167  1.00 83.72           N  
ATOM   1278  CA  SER   169       2.580  -0.138   0.397  1.00 82.86           C  
ATOM   1279  C   SER   169       1.970  -1.189  -0.524  1.00 80.78           C  
ATOM   1280  CB  SER   169       3.598  -0.795   1.330  1.00 79.84           C  
ATOM   1281  O   SER   169       1.172  -2.020  -0.083  1.00 77.11           O  
ATOM   1282  OG  SER   169       2.969  -1.746   2.171  1.00 72.94           O  
ATOM   1283  N   GLY   170       2.293  -1.084  -1.816  1.00 77.03           N  
ATOM   1284  CA  GLY   170       1.848  -2.031  -2.826  1.00 77.35           C  
ATOM   1285  C   GLY   170       0.432  -1.772  -3.304  1.00 76.73           C  
ATOM   1286  O   GLY   170      -0.120  -2.557  -4.078  1.00 74.46           O  
ATOM   1287  N   LEU   171      -0.266  -0.728  -2.843  1.00 76.98           N  
ATOM   1288  CA  LEU   171      -1.583  -0.316  -3.315  1.00 76.90           C  
ATOM   1289  C   LEU   171      -1.463   0.716  -4.432  1.00 75.64           C  
ATOM   1290  CB  LEU   171      -2.411   0.257  -2.162  1.00 75.26           C  
ATOM   1291  O   LEU   171      -0.551   1.546  -4.420  1.00 72.89           O  
ATOM   1292  CG  LEU   171      -2.666  -0.679  -0.979  1.00 76.23           C  
ATOM   1293  CD1 LEU   171      -3.548   0.006   0.058  1.00 74.74           C  
ATOM   1294  CD2 LEU   171      -3.302  -1.981  -1.455  1.00 74.85           C  
ATOM   1295  N   ASP   172      -2.395   0.687  -5.433  1.00 69.19           N  
ATOM   1296  CA  ASP   172      -2.546   1.746  -6.427  1.00 70.24           C  
ATOM   1297  C   ASP   172      -3.160   2.998  -5.806  1.00 70.21           C  
ATOM   1298  CB  ASP   172      -3.405   1.264  -7.598  1.00 66.24           C  
ATOM   1299  O   ASP   172      -3.687   2.951  -4.692  1.00 70.28           O  
ATOM   1300  CG  ASP   172      -4.827   0.923  -7.189  1.00 63.42           C  
ATOM   1301  OD1 ASP   172      -5.594   1.841  -6.825  1.00 64.30           O  
ATOM   1302  OD2 ASP   172      -5.184  -0.274  -7.228  1.00 68.37           O  
ATOM   1303  N   PRO   173      -3.176   4.154  -6.496  1.00 62.51           N  
ATOM   1304  CA  PRO   173      -3.657   5.414  -5.925  1.00 63.95           C  
ATOM   1305  C   PRO   173      -5.126   5.352  -5.511  1.00 64.16           C  
ATOM   1306  CB  PRO   173      -3.453   6.418  -7.062  1.00 60.17           C  
ATOM   1307  O   PRO   173      -5.524   5.994  -4.535  1.00 65.03           O  
ATOM   1308  CG  PRO   173      -2.251   5.922  -7.798  1.00 59.40           C  
ATOM   1309  CD  PRO   173      -2.297   4.421  -7.830  1.00 60.69           C  
ATOM   1310  N   VAL   174      -5.989   4.619  -6.201  1.00 67.02           N  
ATOM   1311  CA  VAL   174      -7.410   4.521  -5.883  1.00 69.50           C  
ATOM   1312  C   VAL   174      -7.595   3.751  -4.577  1.00 69.09           C  
ATOM   1313  CB  VAL   174      -8.200   3.836  -7.021  1.00 64.50           C  
ATOM   1314  O   VAL   174      -8.316   4.199  -3.682  1.00 69.83           O  
ATOM   1315  CG1 VAL   174      -9.667   3.665  -6.632  1.00 61.00           C  
ATOM   1316  CG2 VAL   174      -8.077   4.641  -8.314  1.00 60.58           C  
ATOM   1317  N   ARG   175      -6.896   2.718  -4.459  1.00 74.90           N  
ATOM   1318  CA  ARG   175      -6.974   1.899  -3.254  1.00 76.71           C  
ATOM   1319  C   ARG   175      -6.328   2.607  -2.068  1.00 76.32           C  
ATOM   1320  CB  ARG   175      -6.304   0.542  -3.482  1.00 72.91           C  
ATOM   1321  O   ARG   175      -6.809   2.501  -0.938  1.00 75.88           O  
ATOM   1322  CG  ARG   175      -7.058  -0.364  -4.443  1.00 69.60           C  
ATOM   1323  CD  ARG   175      -6.320  -1.674  -4.680  1.00 68.77           C  
ATOM   1324  NE  ARG   175      -6.993  -2.499  -5.679  1.00 62.22           N  
ATOM   1325  NH1 ARG   175      -5.135  -3.779  -6.175  1.00 60.62           N  
ATOM   1326  NH2 ARG   175      -7.121  -4.167  -7.252  1.00 54.63           N  
ATOM   1327  CZ  ARG   175      -6.415  -3.480  -6.367  1.00 64.48           C  
ATOM   1328  N   THR   176      -5.299   3.304  -2.346  1.00 78.52           N  
ATOM   1329  CA  THR   176      -4.680   4.125  -1.311  1.00 79.74           C  
ATOM   1330  C   THR   176      -5.659   5.176  -0.797  1.00 79.23           C  
ATOM   1331  CB  THR   176      -3.408   4.817  -1.834  1.00 76.80           C  
ATOM   1332  O   THR   176      -5.797   5.364   0.414  1.00 78.30           O  
ATOM   1333  CG2 THR   176      -2.780   5.699  -0.760  1.00 72.84           C  
ATOM   1334  OG1 THR   176      -2.459   3.821  -2.234  1.00 75.34           O  
ATOM   1335  N   ALA   177      -6.384   5.802  -1.724  1.00 75.14           N  
ATOM   1336  CA  ALA   177      -7.397   6.781  -1.336  1.00 76.10           C  
ATOM   1337  C   ALA   177      -8.508   6.126  -0.521  1.00 75.32           C  
ATOM   1338  CB  ALA   177      -7.978   7.463  -2.572  1.00 72.37           C  
ATOM   1339  O   ALA   177      -8.933   6.664   0.505  1.00 74.96           O  
ATOM   1340  N   TYR   178      -8.920   4.995  -0.943  1.00 77.43           N  
ATOM   1341  CA  TYR   178      -9.931   4.237  -0.215  1.00 78.98           C  
ATOM   1342  C   TYR   178      -9.437   3.869   1.179  1.00 78.81           C  
ATOM   1343  CB  TYR   178     -10.312   2.969  -0.985  1.00 75.35           C  
ATOM   1344  O   TYR   178     -10.152   4.055   2.167  1.00 78.40           O  
ATOM   1345  CG  TYR   178     -11.347   2.122  -0.286  1.00 71.14           C  
ATOM   1346  CD1 TYR   178     -12.701   2.442  -0.359  1.00 68.70           C  
ATOM   1347  CD2 TYR   178     -10.975   1.002   0.448  1.00 69.19           C  
ATOM   1348  CE1 TYR   178     -13.659   1.666   0.285  1.00 66.28           C  
ATOM   1349  CE2 TYR   178     -11.924   0.218   1.096  1.00 63.14           C  
ATOM   1350  OH  TYR   178     -14.206  -0.214   1.648  1.00 58.18           O  
ATOM   1351  CZ  TYR   178     -13.262   0.557   1.009  1.00 65.61           C  
ATOM   1352  N   LEU   179      -8.269   3.388   1.323  1.00 82.53           N  
ATOM   1353  CA  LEU   179      -7.694   3.027   2.613  1.00 83.65           C  
ATOM   1354  C   LEU   179      -7.523   4.258   3.497  1.00 83.78           C  
ATOM   1355  CB  LEU   179      -6.344   2.331   2.422  1.00 81.51           C  
ATOM   1356  O   LEU   179      -7.797   4.208   4.698  1.00 83.40           O  
ATOM   1357  CG  LEU   179      -5.639   1.856   3.694  1.00 79.39           C  
ATOM   1358  CD1 LEU   179      -6.441   0.744   4.361  1.00 77.16           C  
ATOM   1359  CD2 LEU   179      -4.223   1.386   3.378  1.00 77.55           C  
ATOM   1360  N   SER   180      -7.103   5.339   2.935  1.00 83.51           N  
ATOM   1361  CA  SER   180      -6.997   6.606   3.651  1.00 83.95           C  
ATOM   1362  C   SER   180      -8.337   7.013   4.254  1.00 83.34           C  
ATOM   1363  CB  SER   180      -6.491   7.708   2.720  1.00 81.61           C  
ATOM   1364  O   SER   180      -8.421   7.319   5.445  1.00 82.14           O  
ATOM   1365  OG  SER   180      -5.179   7.422   2.268  1.00 77.71           O  
ATOM   1366  N   GLN   181      -9.394   6.902   3.419  1.00 79.90           N  
ATOM   1367  CA  GLN   181     -10.736   7.222   3.893  1.00 80.36           C  
ATOM   1368  C   GLN   181     -11.187   6.240   4.971  1.00 80.02           C  
ATOM   1369  CB  GLN   181     -11.731   7.219   2.732  1.00 77.47           C  
ATOM   1370  O   GLN   181     -11.766   6.643   5.982  1.00 79.14           O  
ATOM   1371  CG  GLN   181     -13.112   7.742   3.103  1.00 74.42           C  
ATOM   1372  CD  GLN   181     -13.080   9.170   3.617  1.00 73.55           C  
ATOM   1373  NE2 GLN   181     -13.640   9.386   4.802  1.00 71.80           N  
ATOM   1374  OE1 GLN   181     -12.555  10.070   2.954  1.00 74.46           O  
ATOM   1375  N   LEU   182     -10.838   5.042   4.807  1.00 82.53           N  
ATOM   1376  CA  LEU   182     -11.168   4.000   5.773  1.00 83.83           C  
ATOM   1377  C   LEU   182     -10.509   4.279   7.120  1.00 83.89           C  
ATOM   1378  CB  LEU   182     -10.732   2.628   5.252  1.00 81.90           C  
ATOM   1379  O   LEU   182     -11.159   4.193   8.164  1.00 83.68           O  
ATOM   1380  CG  LEU   182     -10.969   1.441   6.188  1.00 80.44           C  
ATOM   1381  CD1 LEU   182     -12.452   1.316   6.520  1.00 78.47           C  
ATOM   1382  CD2 LEU   182     -10.446   0.153   5.561  1.00 79.20           C  
ATOM   1383  N   LEU   183      -9.290   4.665   7.179  1.00 85.18           N  
ATOM   1384  CA  LEU   183      -8.557   4.970   8.403  1.00 85.44           C  
ATOM   1385  C   LEU   183      -9.146   6.192   9.099  1.00 84.09           C  
ATOM   1386  CB  LEU   183      -7.076   5.208   8.095  1.00 84.32           C  
ATOM   1387  O   LEU   183      -9.277   6.210  10.325  1.00 82.34           O  
ATOM   1388  CG  LEU   183      -6.260   3.977   7.698  1.00 85.16           C  
ATOM   1389  CD1 LEU   183      -4.869   4.391   7.228  1.00 83.46           C  
ATOM   1390  CD2 LEU   183      -6.167   2.998   8.864  1.00 83.69           C  
ATOM   1391  N   ILE   184      -9.604   7.177   8.313  1.00 81.14           N  
ATOM   1392  CA  ILE   184     -10.287   8.359   8.828  1.00 80.95           C  
ATOM   1393  C   ILE   184     -11.623   7.954   9.447  1.00 80.03           C  
ATOM   1394  CB  ILE   184     -10.507   9.412   7.719  1.00 78.92           C  
ATOM   1395  O   ILE   184     -11.947   8.364  10.564  1.00 78.70           O  
ATOM   1396  CG1 ILE   184      -9.164   9.978   7.245  1.00 78.10           C  
ATOM   1397  CG2 ILE   184     -11.429  10.531   8.213  1.00 77.81           C  
ATOM   1398  CD1 ILE   184      -9.253  10.793   5.963  1.00 75.50           C  
ATOM   1399  N   ASP   185     -12.394   7.117   8.772  1.00 80.09           N  
ATOM   1400  CA  ASP   185     -13.700   6.656   9.234  1.00 80.49           C  
ATOM   1401  C   ASP   185     -13.570   5.821  10.505  1.00 80.04           C  
ATOM   1402  CB  ASP   185     -14.401   5.846   8.141  1.00 78.36           C  
ATOM   1403  O   ASP   185     -14.350   5.986  11.445  1.00 79.00           O  
ATOM   1404  CG  ASP   185     -14.795   6.686   6.940  1.00 76.31           C  
ATOM   1405  OD1 ASP   185     -14.874   7.928   7.063  1.00 78.02           O  
ATOM   1406  OD2 ASP   185     -15.032   6.102   5.860  1.00 77.28           O  
ATOM   1407  N   ILE   186     -12.559   5.016  10.621  1.00 83.77           N  
ATOM   1408  CA  ILE   186     -12.305   4.166  11.778  1.00 83.70           C  
ATOM   1409  C   ILE   186     -11.922   5.029  12.979  1.00 82.86           C  
ATOM   1410  CB  ILE   186     -11.195   3.131  11.487  1.00 82.18           C  
ATOM   1411  O   ILE   186     -12.458   4.852  14.075  1.00 81.37           O  
ATOM   1412  CG1 ILE   186     -11.726   2.022  10.571  1.00 81.01           C  
ATOM   1413  CG2 ILE   186     -10.645   2.547  12.792  1.00 80.22           C  
ATOM   1414  CD1 ILE   186     -10.641   1.124   9.993  1.00 78.63           C  
ATOM   1415  N   ASN   187     -11.053   5.997  12.782  1.00 83.90           N  
ATOM   1416  CA  ASN   187     -10.671   6.909  13.855  1.00 83.54           C  
ATOM   1417  C   ASN   187     -11.872   7.689  14.382  1.00 81.48           C  
ATOM   1418  CB  ASN   187      -9.580   7.871  13.378  1.00 81.25           C  
ATOM   1419  O   ASN   187     -12.055   7.811  15.594  1.00 78.55           O  
ATOM   1420  CG  ASN   187      -9.238   8.925  14.413  1.00 78.03           C  
ATOM   1421  ND2 ASN   187      -8.557   8.513  15.476  1.00 76.82           N  
ATOM   1422  OD1 ASN   187      -9.584  10.099  14.258  1.00 76.55           O  
ATOM   1423  N   ALA   188     -12.796   8.069  13.513  1.00 80.01           N  
ATOM   1424  CA  ALA   188     -13.998   8.819  13.872  1.00 79.51           C  
ATOM   1425  C   ALA   188     -14.991   7.936  14.622  1.00 77.95           C  
ATOM   1426  CB  ALA   188     -14.650   9.407  12.623  1.00 76.73           C  
ATOM   1427  O   ALA   188     -15.788   8.430  15.423  1.00 76.40           O  
ATOM   1428  N   GLN   189     -14.916   6.653  14.462  1.00 81.47           N  
ATOM   1429  CA  GLN   189     -15.873   5.726  15.057  1.00 81.19           C  
ATOM   1430  C   GLN   189     -15.378   5.217  16.408  1.00 78.96           C  
ATOM   1431  CB  GLN   189     -16.136   4.549  14.117  1.00 77.84           C  
ATOM   1432  O   GLN   189     -16.173   5.005  17.326  1.00 76.49           O  
ATOM   1433  CG  GLN   189     -17.033   4.894  12.935  1.00 71.59           C  
ATOM   1434  CD  GLN   189     -17.304   3.702  12.037  1.00 69.36           C  
ATOM   1435  NE2 GLN   189     -17.562   3.968  10.761  1.00 63.51           N  
ATOM   1436  OE1 GLN   189     -17.280   2.551  12.485  1.00 69.21           O  
ATOM   1437  N   ILE   190     -14.008   5.028  16.576  1.00 82.88           N  
ATOM   1438  CA  ILE   190     -13.541   4.307  17.755  1.00 82.44           C  
ATOM   1439  C   ILE   190     -12.746   5.250  18.655  1.00 81.12           C  
ATOM   1440  CB  ILE   190     -12.680   3.084  17.366  1.00 78.77           C  
ATOM   1441  O   ILE   190     -12.383   4.888  19.777  1.00 77.05           O  
ATOM   1442  CG1 ILE   190     -11.448   3.529  16.571  1.00 71.26           C  
ATOM   1443  CG2 ILE   190     -13.509   2.071  16.571  1.00 69.77           C  
ATOM   1444  CD1 ILE   190     -10.448   2.413  16.302  1.00 69.39           C  
ATOM   1445  N   ASP   191     -12.553   6.549  18.268  1.00 81.55           N  
ATOM   1446  CA  ASP   191     -11.815   7.575  18.998  1.00 81.64           C  
ATOM   1447  C   ASP   191     -10.447   7.058  19.439  1.00 81.30           C  
ATOM   1448  CB  ASP   191     -12.614   8.049  20.214  1.00 77.92           C  
ATOM   1449  O   ASP   191      -9.993   7.354  20.546  1.00 78.19           O  
ATOM   1450  CG  ASP   191     -12.097   9.354  20.791  1.00 75.23           C  
ATOM   1451  OD1 ASP   191     -11.474  10.145  20.050  1.00 72.13           O  
ATOM   1452  OD2 ASP   191     -12.312   9.594  21.999  1.00 75.37           O  
ATOM   1453  N   ALA   192      -9.810   6.185  18.687  1.00 87.03           N  
ATOM   1454  CA  ALA   192      -8.480   5.644  18.954  1.00 88.05           C  
ATOM   1455  C   ALA   192      -7.393   6.639  18.559  1.00 88.47           C  
ATOM   1456  CB  ALA   192      -8.283   4.323  18.213  1.00 86.32           C  
ATOM   1457  O   ALA   192      -7.581   7.442  17.642  1.00 88.09           O  
ATOM   1458  N   THR   193      -6.344   6.605  19.277  1.00 90.16           N  
ATOM   1459  CA  THR   193      -5.124   7.270  18.832  1.00 90.81           C  
ATOM   1460  C   THR   193      -4.484   6.508  17.676  1.00 90.37           C  
ATOM   1461  CB  THR   193      -4.111   7.407  19.984  1.00 90.09           C  
ATOM   1462  O   THR   193      -4.199   5.315  17.794  1.00 89.41           O  
ATOM   1463  CG2 THR   193      -2.890   8.212  19.549  1.00 87.58           C  
ATOM   1464  OG1 THR   193      -4.738   8.070  21.088  1.00 89.94           O  
ATOM   1465  N   VAL   194      -4.234   7.161  16.544  1.00 90.93           N  
ATOM   1466  CA  VAL   194      -3.704   6.483  15.366  1.00 91.55           C  
ATOM   1467  C   VAL   194      -2.335   7.059  15.010  1.00 91.45           C  
ATOM   1468  CB  VAL   194      -4.663   6.604  14.160  1.00 90.37           C  
ATOM   1469  O   VAL   194      -2.179   8.277  14.895  1.00 90.71           O  
ATOM   1470  CG1 VAL   194      -4.109   5.851  12.952  1.00 88.95           C  
ATOM   1471  CG2 VAL   194      -6.051   6.084  14.529  1.00 88.88           C  
ATOM   1472  N   LEU   195      -1.336   6.200  14.820  1.00 93.09           N  
ATOM   1473  CA  LEU   195      -0.033   6.566  14.274  1.00 93.42           C  
ATOM   1474  C   LEU   195       0.263   5.781  13.001  1.00 93.16           C  
ATOM   1475  CB  LEU   195       1.069   6.320  15.308  1.00 92.87           C  
ATOM   1476  O   LEU   195       0.327   4.550  13.026  1.00 92.20           O  
ATOM   1477  CG  LEU   195       2.500   6.620  14.857  1.00 92.12           C  
ATOM   1478  CD1 LEU   195       2.648   8.097  14.510  1.00 90.03           C  
ATOM   1479  CD2 LEU   195       3.496   6.217  15.939  1.00 89.89           C  
ATOM   1480  N   ILE   196       0.385   6.500  11.969  1.00 92.93           N  
ATOM   1481  CA  ILE   196       0.708   5.935  10.664  1.00 92.87           C  
ATOM   1482  C   ILE   196       2.148   6.282  10.293  1.00 91.64           C  
ATOM   1483  CB  ILE   196      -0.263   6.442   9.573  1.00 91.92           C  
ATOM   1484  O   ILE   196       2.538   7.452  10.319  1.00 90.03           O  
ATOM   1485  CG1 ILE   196      -1.714   6.161   9.978  1.00 89.90           C  
ATOM   1486  CG2 ILE   196       0.063   5.802   8.221  1.00 89.77           C  
ATOM   1487  CD1 ILE   196      -2.748   6.809   9.067  1.00 87.69           C  
ATOM   1488  N   VAL   197       2.905   5.291   9.972  1.00 92.18           N  
ATOM   1489  CA  VAL   197       4.205   5.539   9.359  1.00 91.59           C  
ATOM   1490  C   VAL   197       4.141   5.226   7.866  1.00 90.58           C  
ATOM   1491  CB  VAL   197       5.318   4.705  10.032  1.00 89.15           C  
ATOM   1492  O   VAL   197       3.675   4.155   7.470  1.00 88.62           O  
ATOM   1493  CG1 VAL   197       5.340   4.950  11.540  1.00 76.85           C  
ATOM   1494  CG2 VAL   197       5.127   3.220   9.732  1.00 76.55           C  
ATOM   1495  N   THR   198       4.637   6.164   7.001  1.00 89.11           N  
ATOM   1496  CA  THR   198       4.518   6.002   5.557  1.00 88.30           C  
ATOM   1497  C   THR   198       5.536   6.875   4.829  1.00 86.44           C  
ATOM   1498  CB  THR   198       3.099   6.350   5.071  1.00 87.43           C  
ATOM   1499  O   THR   198       6.108   7.794   5.418  1.00 83.95           O  
ATOM   1500  CG2 THR   198       2.775   7.818   5.325  1.00 83.76           C  
ATOM   1501  OG1 THR   198       3.004   6.088   3.665  1.00 86.14           O  
ATOM   1502  N   HIS   199       5.783   6.602   3.557  1.00 82.78           N  
ATOM   1503  CA  HIS   199       6.498   7.487   2.645  1.00 82.60           C  
ATOM   1504  C   HIS   199       5.552   8.105   1.621  1.00 81.17           C  
ATOM   1505  CB  HIS   199       7.620   6.729   1.932  1.00 79.58           C  
ATOM   1506  O   HIS   199       5.987   8.839   0.731  1.00 78.35           O  
ATOM   1507  CG  HIS   199       7.142   5.547   1.150  1.00 75.36           C  
ATOM   1508  CD2 HIS   199       6.850   5.411  -0.165  1.00 71.94           C  
ATOM   1509  ND1 HIS   199       6.911   4.317   1.726  1.00 70.53           N  
ATOM   1510  CE1 HIS   199       6.497   3.472   0.797  1.00 69.88           C  
ATOM   1511  NE2 HIS   199       6.451   4.111  -0.360  1.00 69.09           N  
ATOM   1512  N   ASN   200       4.300   7.801   1.682  1.00 82.31           N  
ATOM   1513  CA  ASN   200       3.299   8.323   0.758  1.00 82.55           C  
ATOM   1514  C   ASN   200       2.817   9.709   1.179  1.00 82.38           C  
ATOM   1515  CB  ASN   200       2.115   7.360   0.648  1.00 81.29           C  
ATOM   1516  O   ASN   200       2.139   9.852   2.197  1.00 81.24           O  
ATOM   1517  CG  ASN   200       1.123   7.774  -0.421  1.00 79.73           C  
ATOM   1518  ND2 ASN   200       0.537   6.793  -1.097  1.00 81.56           N  
ATOM   1519  OD1 ASN   200       0.886   8.965  -0.638  1.00 80.36           O  
ATOM   1520  N   ILE   201       3.057  10.665   0.407  1.00 79.78           N  
ATOM   1521  CA  ILE   201       2.764  12.070   0.670  1.00 80.37           C  
ATOM   1522  C   ILE   201       1.255  12.297   0.639  1.00 80.19           C  
ATOM   1523  CB  ILE   201       3.467  12.995  -0.349  1.00 77.08           C  
ATOM   1524  O   ILE   201       0.735  13.154   1.358  1.00 78.65           O  
ATOM   1525  CG1 ILE   201       4.989  12.888  -0.207  1.00 69.98           C  
ATOM   1526  CG2 ILE   201       3.001  14.443  -0.175  1.00 69.33           C  
ATOM   1527  CD1 ILE   201       5.765  13.570  -1.325  1.00 67.44           C  
ATOM   1528  N   ASN   202       0.541  11.540  -0.125  1.00 78.55           N  
ATOM   1529  CA  ASN   202      -0.901  11.736  -0.223  1.00 79.56           C  
ATOM   1530  C   ASN   202      -1.606  11.374   1.081  1.00 79.94           C  
ATOM   1531  CB  ASN   202      -1.477  10.918  -1.382  1.00 76.22           C  
ATOM   1532  O   ASN   202      -2.487  12.104   1.539  1.00 79.11           O  
ATOM   1533  CG  ASN   202      -1.053  11.448  -2.737  1.00 70.79           C  
ATOM   1534  ND2 ASN   202      -0.958  10.559  -3.719  1.00 67.92           N  
ATOM   1535  OD1 ASN   202      -0.812  12.647  -2.901  1.00 68.23           O  
ATOM   1536  N   ILE   203      -1.187  10.342   1.732  1.00 82.40           N  
ATOM   1537  CA  ILE   203      -1.704   9.985   3.049  1.00 83.20           C  
ATOM   1538  C   ILE   203      -1.363  11.083   4.053  1.00 83.08           C  
ATOM   1539  CB  ILE   203      -1.141   8.628   3.527  1.00 81.34           C  
ATOM   1540  O   ILE   203      -2.229  11.535   4.806  1.00 82.33           O  
ATOM   1541  CG1 ILE   203      -1.726   7.483   2.692  1.00 78.28           C  
ATOM   1542  CG2 ILE   203      -1.427   8.420   5.017  1.00 77.85           C  
ATOM   1543  CD1 ILE   203      -1.289   6.098   3.149  1.00 75.86           C  
ATOM   1544  N   ALA   204      -0.194  11.570   3.982  1.00 84.38           N  
ATOM   1545  CA  ALA   204       0.282  12.597   4.905  1.00 84.22           C  
ATOM   1546  C   ALA   204      -0.476  13.906   4.708  1.00 82.85           C  
ATOM   1547  CB  ALA   204       1.782  12.821   4.723  1.00 82.31           C  
ATOM   1548  O   ALA   204      -0.675  14.665   5.660  1.00 80.53           O  
ATOM   1549  N   ARG   205      -1.024  14.152   3.549  1.00 80.93           N  
ATOM   1550  CA  ARG   205      -1.766  15.371   3.245  1.00 80.21           C  
ATOM   1551  C   ARG   205      -3.239  15.220   3.610  1.00 78.91           C  
ATOM   1552  CB  ARG   205      -1.628  15.730   1.764  1.00 77.85           C  
ATOM   1553  O   ARG   205      -3.914  16.207   3.910  1.00 77.05           O  
ATOM   1554  CG  ARG   205      -0.298  16.374   1.408  1.00 74.78           C  
ATOM   1555  CD  ARG   205      -0.204  16.690  -0.079  1.00 74.28           C  
ATOM   1556  NE  ARG   205       1.022  17.416  -0.399  1.00 69.01           N  
ATOM   1557  NH1 ARG   205       0.517  17.696  -2.636  1.00 68.15           N  
ATOM   1558  NH2 ARG   205       2.478  18.524  -1.787  1.00 64.25           N  
ATOM   1559  CZ  ARG   205       1.336  17.877  -1.606  1.00 68.60           C  
ATOM   1560  N   THR   206      -3.689  14.069   3.578  1.00 79.89           N  
ATOM   1561  CA  THR   206      -5.135  13.881   3.624  1.00 79.41           C  
ATOM   1562  C   THR   206      -5.572  13.384   4.999  1.00 78.38           C  
ATOM   1563  CB  THR   206      -5.604  12.890   2.544  1.00 75.47           C  
ATOM   1564  O   THR   206      -6.616  13.793   5.510  1.00 75.71           O  
ATOM   1565  CG2 THR   206      -5.519  13.510   1.153  1.00 66.67           C  
ATOM   1566  OG1 THR   206      -4.777  11.720   2.585  1.00 68.36           O  
ATOM   1567  N   VAL   207      -4.821  12.611   5.735  1.00 76.36           N  
ATOM   1568  CA  VAL   207      -5.343  11.788   6.821  1.00 78.23           C  
ATOM   1569  C   VAL   207      -5.068  12.465   8.162  1.00 78.83           C  
ATOM   1570  CB  VAL   207      -4.728  10.370   6.804  1.00 73.80           C  
ATOM   1571  O   VAL   207      -5.959  12.565   9.008  1.00 77.11           O  
ATOM   1572  CG1 VAL   207      -5.205   9.560   8.008  1.00 70.36           C  
ATOM   1573  CG2 VAL   207      -5.076   9.654   5.501  1.00 69.46           C  
ATOM   1574  N   PRO   208      -3.923  13.026   8.424  1.00 78.81           N  
ATOM   1575  CA  PRO   208      -3.531  13.248   9.818  1.00 80.32           C  
ATOM   1576  C   PRO   208      -3.998  14.600  10.353  1.00 80.71           C  
ATOM   1577  CB  PRO   208      -2.002  13.179   9.769  1.00 77.30           C  
ATOM   1578  O   PRO   208      -4.140  15.556   9.587  1.00 78.27           O  
ATOM   1579  CG  PRO   208      -1.642  13.643   8.395  1.00 80.23           C  
ATOM   1580  CD  PRO   208      -2.719  13.202   7.445  1.00 80.11           C  
ATOM   1581  N   ASP   209      -4.107  14.714  11.734  1.00 82.44           N  
ATOM   1582  CA  ASP   209      -4.151  15.954  12.503  1.00 82.98           C  
ATOM   1583  C   ASP   209      -2.745  16.492  12.759  1.00 82.40           C  
ATOM   1584  CB  ASP   209      -4.881  15.737  13.830  1.00 81.13           C  
ATOM   1585  O   ASP   209      -2.517  17.702  12.698  1.00 80.97           O  
ATOM   1586  CG  ASP   209      -6.273  15.157  13.652  1.00 79.24           C  
ATOM   1587  OD1 ASP   209      -7.117  15.789  12.981  1.00 79.21           O  
ATOM   1588  OD2 ASP   209      -6.530  14.058  14.191  1.00 78.39           O  
ATOM   1589  N   ASN   210      -1.864  15.537  12.951  1.00 88.06           N  
ATOM   1590  CA  ASN   210      -0.461  15.839  13.216  1.00 88.92           C  
ATOM   1591  C   ASN   210       0.464  15.085  12.267  1.00 88.70           C  
ATOM   1592  CB  ASN   210      -0.108  15.517  14.670  1.00 87.32           C  
ATOM   1593  O   ASN   210       0.163  13.960  11.863  1.00 87.97           O  
ATOM   1594  CG  ASN   210      -1.006  16.231  15.661  1.00 82.43           C  
ATOM   1595  ND2 ASN   210      -1.928  15.491  16.266  1.00 83.43           N  
ATOM   1596  OD1 ASN   210      -0.873  17.438  15.881  1.00 81.94           O  
ATOM   1597  N   MET   211       1.573  15.692  12.024  1.00 90.73           N  
ATOM   1598  CA  MET   211       2.564  15.114  11.122  1.00 90.56           C  
ATOM   1599  C   MET   211       3.975  15.302  11.670  1.00 89.40           C  
ATOM   1600  CB  MET   211       2.456  15.741   9.731  1.00 87.55           C  
ATOM   1601  O   MET   211       4.268  16.316  12.305  1.00 87.24           O  
ATOM   1602  CG  MET   211       3.340  15.076   8.688  1.00 78.95           C  
ATOM   1603  SD  MET   211       3.180  15.851   7.033  1.00 77.83           S  
ATOM   1604  CE  MET   211       1.393  15.675   6.769  1.00 70.84           C  
ATOM   1605  N   GLY   212       4.760  14.320  11.420  1.00 89.73           N  
ATOM   1606  CA  GLY   212       6.190  14.373  11.675  1.00 89.30           C  
ATOM   1607  C   GLY   212       7.023  13.859  10.516  1.00 88.36           C  
ATOM   1608  O   GLY   212       6.540  13.074   9.698  1.00 86.55           O  
ATOM   1609  N   MET   213       8.273  14.305  10.445  1.00 88.64           N  
ATOM   1610  CA  MET   213       9.203  13.851   9.415  1.00 88.46           C  
ATOM   1611  C   MET   213      10.472  13.281  10.041  1.00 88.06           C  
ATOM   1612  CB  MET   213       9.556  14.997   8.466  1.00 86.05           C  
ATOM   1613  O   MET   213      11.195  13.990  10.743  1.00 86.38           O  
ATOM   1614  CG  MET   213      10.428  14.576   7.294  1.00 79.09           C  
ATOM   1615  SD  MET   213      10.572  15.887   6.018  1.00 78.31           S  
ATOM   1616  CE  MET   213      11.706  15.078   4.855  1.00 69.77           C  
ATOM   1617  N   LEU   214      10.661  12.103   9.747  1.00 87.15           N  
ATOM   1618  CA  LEU   214      11.919  11.443  10.078  1.00 86.52           C  
ATOM   1619  C   LEU   214      12.885  11.492   8.899  1.00 85.03           C  
ATOM   1620  CB  LEU   214      11.670   9.989  10.488  1.00 84.23           C  
ATOM   1621  O   LEU   214      12.575  10.991   7.815  1.00 82.42           O  
ATOM   1622  CG  LEU   214      12.811   9.288  11.228  1.00 78.48           C  
ATOM   1623  CD1 LEU   214      12.936   9.833  12.647  1.00 73.27           C  
ATOM   1624  CD2 LEU   214      12.590   7.780  11.246  1.00 73.32           C  
ATOM   1625  N   PHE   215      14.034  12.000   9.107  1.00 81.75           N  
ATOM   1626  CA  PHE   215      15.057  12.114   8.074  1.00 81.73           C  
ATOM   1627  C   PHE   215      16.451  12.070   8.687  1.00 80.73           C  
ATOM   1628  CB  PHE   215      14.875  13.409   7.276  1.00 80.04           C  
ATOM   1629  O   PHE   215      16.682  12.634   9.759  1.00 78.24           O  
ATOM   1630  CG  PHE   215      15.732  13.487   6.042  1.00 77.48           C  
ATOM   1631  CD1 PHE   215      15.462  12.687   4.939  1.00 74.91           C  
ATOM   1632  CD2 PHE   215      16.810  14.362   5.985  1.00 75.14           C  
ATOM   1633  CE1 PHE   215      16.254  12.757   3.795  1.00 74.29           C  
ATOM   1634  CE2 PHE   215      17.606  14.437   4.846  1.00 73.98           C  
ATOM   1635  CZ  PHE   215      17.327  13.633   3.752  1.00 71.43           C  
ATOM   1636  N   ARG   216      17.409  11.369   8.013  1.00 74.80           N  
ATOM   1637  CA  ARG   216      18.810  11.224   8.395  1.00 74.49           C  
ATOM   1638  C   ARG   216      18.945  10.958   9.890  1.00 75.20           C  
ATOM   1639  CB  ARG   216      19.604  12.474   8.011  1.00 71.35           C  
ATOM   1640  O   ARG   216      19.753  11.596  10.569  1.00 73.07           O  
ATOM   1641  CG  ARG   216      19.785  12.653   6.512  1.00 68.76           C  
ATOM   1642  CD  ARG   216      20.676  13.845   6.190  1.00 67.38           C  
ATOM   1643  NE  ARG   216      20.956  13.937   4.760  1.00 57.93           N  
ATOM   1644  NH1 ARG   216      22.322  15.792   4.936  1.00 53.36           N  
ATOM   1645  NH2 ARG   216      21.917  14.852   2.885  1.00 48.86           N  
ATOM   1646  CZ  ARG   216      21.731  14.860   4.197  1.00 61.31           C  
ATOM   1647  N   LYS   217      18.105  10.134  10.409  1.00 78.98           N  
ATOM   1648  CA  LYS   217      18.205   9.573  11.753  1.00 80.05           C  
ATOM   1649  C   LYS   217      17.694  10.559  12.800  1.00 80.48           C  
ATOM   1650  CB  LYS   217      19.649   9.179  12.065  1.00 76.44           C  
ATOM   1651  O   LYS   217      17.864  10.341  14.001  1.00 78.39           O  
ATOM   1652  CG  LYS   217      20.269   8.237  11.043  1.00 73.44           C  
ATOM   1653  CD  LYS   217      21.740   7.979  11.340  1.00 71.54           C  
ATOM   1654  CE  LYS   217      22.387   7.120  10.262  1.00 67.79           C  
ATOM   1655  NZ  LYS   217      23.838   6.891  10.533  1.00 64.51           N  
ATOM   1656  N   GLN   218      17.014  11.626  12.349  1.00 82.59           N  
ATOM   1657  CA  GLN   218      16.468  12.659  13.224  1.00 83.50           C  
ATOM   1658  C   GLN   218      14.993  12.909  12.925  1.00 84.48           C  
ATOM   1659  CB  GLN   218      17.261  13.959  13.080  1.00 80.69           C  
ATOM   1660  O   GLN   218      14.555  12.780  11.780  1.00 84.35           O  
ATOM   1661  CG  GLN   218      18.716  13.843  13.513  1.00 74.91           C  
ATOM   1662  CD  GLN   218      19.475  15.149  13.376  1.00 73.07           C  
ATOM   1663  NE2 GLN   218      20.617  15.245  14.049  1.00 69.09           N  
ATOM   1664  OE1 GLN   218      19.039  16.065  12.672  1.00 72.17           O  
ATOM   1665  N   LEU   219      14.279  13.192  13.954  1.00 86.90           N  
ATOM   1666  CA  LEU   219      12.969  13.806  13.768  1.00 87.46           C  
ATOM   1667  C   LEU   219      13.104  15.293  13.458  1.00 85.78           C  
ATOM   1668  CB  LEU   219      12.102  13.609  15.014  1.00 86.41           C  
ATOM   1669  O   LEU   219      13.400  16.092  14.349  1.00 83.58           O  
ATOM   1670  CG  LEU   219      10.653  14.089  14.916  1.00 87.19           C  
ATOM   1671  CD1 LEU   219       9.876  13.228  13.926  1.00 85.05           C  
ATOM   1672  CD2 LEU   219       9.988  14.068  16.288  1.00 85.21           C  
ATOM   1673  N   VAL   220      13.037  15.668  12.191  1.00 84.24           N  
ATOM   1674  CA  VAL   220      13.244  17.026  11.700  1.00 84.29           C  
ATOM   1675  C   VAL   220      12.191  17.957  12.296  1.00 83.79           C  
ATOM   1676  CB  VAL   220      13.196  17.085  10.157  1.00 82.68           C  
ATOM   1677  O   VAL   220      12.513  19.056  12.755  1.00 82.04           O  
ATOM   1678  CG1 VAL   220      13.345  18.524   9.666  1.00 78.54           C  
ATOM   1679  CG2 VAL   220      14.284  16.197   9.555  1.00 77.21           C  
ATOM   1680  N   MET   221      10.994  17.494  12.266  1.00 85.73           N  
ATOM   1681  CA  MET   221       9.859  18.270  12.759  1.00 86.62           C  
ATOM   1682  C   MET   221       8.690  17.357  13.115  1.00 87.22           C  
ATOM   1683  CB  MET   221       9.419  19.301  11.718  1.00 83.43           C  
ATOM   1684  O   MET   221       8.502  16.311  12.492  1.00 86.43           O  
ATOM   1685  CG  MET   221       8.343  20.253  12.215  1.00 74.20           C  
ATOM   1686  SD  MET   221       7.889  21.516  10.964  1.00 72.16           S  
ATOM   1687  CE  MET   221       9.393  22.531  10.974  1.00 64.57           C  
ATOM   1688  N   PHE   222       7.871  17.819  14.126  1.00 89.02           N  
ATOM   1689  CA  PHE   222       6.601  17.200  14.488  1.00 90.29           C  
ATOM   1690  C   PHE   222       5.622  18.242  15.017  1.00 88.82           C  
ATOM   1691  CB  PHE   222       6.815  16.102  15.534  1.00 89.08           C  
ATOM   1692  O   PHE   222       5.996  19.103  15.816  1.00 86.92           O  
ATOM   1693  CG  PHE   222       5.570  15.323  15.860  1.00 89.22           C  
ATOM   1694  CD1 PHE   222       5.209  14.214  15.105  1.00 87.04           C  
ATOM   1695  CD2 PHE   222       4.759  15.700  16.923  1.00 87.19           C  
ATOM   1696  CE1 PHE   222       4.056  13.491  15.405  1.00 88.37           C  
ATOM   1697  CE2 PHE   222       3.606  14.982  17.229  1.00 88.09           C  
ATOM   1698  CZ  PHE   222       3.256  13.879  16.468  1.00 87.48           C  
ATOM   1699  N   GLY   223       4.393  18.146  14.546  1.00 86.12           N  
ATOM   1700  CA  GLY   223       3.362  19.079  14.971  1.00 86.74           C  
ATOM   1701  C   GLY   223       2.086  18.970  14.159  1.00 87.17           C  
ATOM   1702  O   GLY   223       1.883  17.989  13.440  1.00 86.46           O  
ATOM   1703  N   PRO   224       1.170  19.995  14.351  1.00 84.49           N  
ATOM   1704  CA  PRO   224      -0.023  20.012  13.501  1.00 85.41           C  
ATOM   1705  C   PRO   224       0.312  19.970  12.012  1.00 85.34           C  
ATOM   1706  CB  PRO   224      -0.700  21.334  13.871  1.00 83.47           C  
ATOM   1707  O   PRO   224       1.277  20.602  11.575  1.00 85.00           O  
ATOM   1708  CG  PRO   224      -0.193  21.654  15.240  1.00 82.55           C  
ATOM   1709  CD  PRO   224       1.227  21.175  15.346  1.00 83.51           C  
ATOM   1710  N   ARG   225      -0.395  19.301  11.253  1.00 87.29           N  
ATOM   1711  CA  ARG   225      -0.214  19.040   9.829  1.00 86.98           C  
ATOM   1712  C   ARG   225       0.093  20.327   9.071  1.00 85.39           C  
ATOM   1713  CB  ARG   225      -1.458  18.370   9.242  1.00 84.15           C  
ATOM   1714  O   ARG   225       1.027  20.373   8.268  1.00 83.20           O  
ATOM   1715  CG  ARG   225      -1.405  18.187   7.734  1.00 78.77           C  
ATOM   1716  CD  ARG   225      -2.699  17.595   7.192  1.00 77.08           C  
ATOM   1717  NE  ARG   225      -3.775  18.583   7.168  1.00 73.38           N  
ATOM   1718  NH1 ARG   225      -5.435  17.066   6.640  1.00 71.06           N  
ATOM   1719  NH2 ARG   225      -5.946  19.284   6.911  1.00 67.20           N  
ATOM   1720  CZ  ARG   225      -5.050  18.309   6.906  1.00 72.29           C  
ATOM   1721  N   GLU   226      -0.685  21.332   9.308  1.00 80.72           N  
ATOM   1722  CA  GLU   226      -0.573  22.607   8.606  1.00 81.26           C  
ATOM   1723  C   GLU   226       0.812  23.220   8.792  1.00 79.85           C  
ATOM   1724  CB  GLU   226      -1.649  23.583   9.090  1.00 77.56           C  
ATOM   1725  O   GLU   226       1.342  23.858   7.880  1.00 78.07           O  
ATOM   1726  CG  GLU   226      -3.066  23.168   8.721  1.00 71.19           C  
ATOM   1727  CD  GLU   226      -3.243  22.893   7.237  1.00 69.01           C  
ATOM   1728  OE1 GLU   226      -2.497  23.475   6.418  1.00 69.74           O  
ATOM   1729  OE2 GLU   226      -4.137  22.088   6.889  1.00 67.17           O  
ATOM   1730  N   VAL   227       1.394  22.966   9.939  1.00 81.24           N  
ATOM   1731  CA  VAL   227       2.719  23.501  10.233  1.00 81.20           C  
ATOM   1732  C   VAL   227       3.757  22.837   9.330  1.00 79.40           C  
ATOM   1733  CB  VAL   227       3.097  23.298  11.717  1.00 78.91           C  
ATOM   1734  O   VAL   227       4.664  23.501   8.823  1.00 76.87           O  
ATOM   1735  CG1 VAL   227       4.537  23.739  11.973  1.00 74.06           C  
ATOM   1736  CG2 VAL   227       2.132  24.062  12.622  1.00 72.83           C  
ATOM   1737  N   LEU   228       3.610  21.590   9.020  1.00 85.59           N  
ATOM   1738  CA  LEU   228       4.542  20.870   8.160  1.00 85.51           C  
ATOM   1739  C   LEU   228       4.274  21.177   6.691  1.00 83.30           C  
ATOM   1740  CB  LEU   228       4.442  19.362   8.406  1.00 82.14           C  
ATOM   1741  O   LEU   228       5.210  21.400   5.919  1.00 79.62           O  
ATOM   1742  CG  LEU   228       5.327  18.795   9.517  1.00 75.02           C  
ATOM   1743  CD1 LEU   228       4.727  19.108  10.884  1.00 69.41           C  
ATOM   1744  CD2 LEU   228       5.512  17.292   9.339  1.00 69.79           C  
ATOM   1745  N   LEU   229       3.033  21.365   6.263  1.00 80.84           N  
ATOM   1746  CA  LEU   229       2.673  21.639   4.876  1.00 80.50           C  
ATOM   1747  C   LEU   229       3.122  23.037   4.464  1.00 78.24           C  
ATOM   1748  CB  LEU   229       1.162  21.496   4.675  1.00 78.52           C  
ATOM   1749  O   LEU   229       3.384  23.288   3.285  1.00 75.63           O  
ATOM   1750  CG  LEU   229       0.604  20.073   4.721  1.00 78.10           C  
ATOM   1751  CD1 LEU   229      -0.908  20.090   4.524  1.00 76.58           C  
ATOM   1752  CD2 LEU   229       1.276  19.201   3.665  1.00 76.96           C  
ATOM   1753  N   THR   230       3.230  23.890   5.456  1.00 77.96           N  
ATOM   1754  CA  THR   230       3.616  25.268   5.172  1.00 78.26           C  
ATOM   1755  C   THR   230       5.053  25.529   5.614  1.00 76.06           C  
ATOM   1756  CB  THR   230       2.672  26.266   5.867  1.00 75.00           C  
ATOM   1757  O   THR   230       5.513  26.672   5.603  1.00 73.35           O  
ATOM   1758  CG2 THR   230       1.255  26.161   5.314  1.00 71.17           C  
ATOM   1759  OG1 THR   230       2.646  25.991   7.273  1.00 75.21           O  
ATOM   1760  N   SER   231       5.744  24.512   6.100  1.00 79.89           N  
ATOM   1761  CA  SER   231       7.100  24.624   6.627  1.00 79.62           C  
ATOM   1762  C   SER   231       8.079  25.065   5.544  1.00 78.35           C  
ATOM   1763  CB  SER   231       7.555  23.292   7.225  1.00 77.79           C  
ATOM   1764  O   SER   231       8.014  24.589   4.409  1.00 75.44           O  
ATOM   1765  OG  SER   231       8.880  23.388   7.718  1.00 76.52           O  
ATOM   1766  N   GLU   232       9.061  25.981   5.912  1.00 72.89           N  
ATOM   1767  CA  GLU   232      10.146  26.451   5.056  1.00 72.49           C  
ATOM   1768  C   GLU   232      11.403  25.606   5.243  1.00 71.68           C  
ATOM   1769  CB  GLU   232      10.455  27.923   5.338  1.00 68.80           C  
ATOM   1770  O   GLU   232      12.427  25.857   4.604  1.00 69.44           O  
ATOM   1771  CG  GLU   232       9.336  28.874   4.941  1.00 66.78           C  
ATOM   1772  CD  GLU   232       9.007  28.828   3.457  1.00 66.75           C  
ATOM   1773  OE1 GLU   232       9.945  28.774   2.629  1.00 68.49           O  
ATOM   1774  OE2 GLU   232       7.803  28.846   3.120  1.00 66.48           O  
ATOM   1775  N   GLU   233      11.255  24.613   6.120  1.00 77.62           N  
ATOM   1776  CA  GLU   233      12.365  23.682   6.298  1.00 77.61           C  
ATOM   1777  C   GLU   233      12.666  22.928   5.005  1.00 76.83           C  
ATOM   1778  CB  GLU   233      12.062  22.692   7.426  1.00 75.61           C  
ATOM   1779  O   GLU   233      11.796  22.244   4.463  1.00 73.84           O  
ATOM   1780  CG  GLU   233      13.226  21.772   7.766  1.00 72.25           C  
ATOM   1781  CD  GLU   233      14.577  22.466   7.703  1.00 69.59           C  
ATOM   1782  OE1 GLU   233      14.633  23.704   7.881  1.00 70.90           O  
ATOM   1783  OE2 GLU   233      15.588  21.766   7.472  1.00 68.04           O  
ATOM   1784  N   PRO   234      13.928  23.113   4.410  1.00 69.95           N  
ATOM   1785  CA  PRO   234      14.243  22.640   3.061  1.00 69.57           C  
ATOM   1786  C   PRO   234      13.972  21.148   2.880  1.00 69.73           C  
ATOM   1787  CB  PRO   234      15.737  22.944   2.921  1.00 66.98           C  
ATOM   1788  O   PRO   234      13.439  20.734   1.848  1.00 68.04           O  
ATOM   1789  CG  PRO   234      15.968  24.134   3.796  1.00 65.51           C  
ATOM   1790  CD  PRO   234      15.078  24.021   5.000  1.00 65.94           C  
ATOM   1791  N   VAL   235      14.224  20.296   3.887  1.00 75.02           N  
ATOM   1792  CA  VAL   235      14.047  18.849   3.826  1.00 75.39           C  
ATOM   1793  C   VAL   235      12.559  18.513   3.763  1.00 75.73           C  
ATOM   1794  CB  VAL   235      14.702  18.146   5.036  1.00 73.45           C  
ATOM   1795  O   VAL   235      12.141  17.666   2.970  1.00 74.68           O  
ATOM   1796  CG1 VAL   235      14.401  16.648   5.018  1.00 69.19           C  
ATOM   1797  CG2 VAL   235      16.210  18.390   5.042  1.00 69.19           C  
ATOM   1798  N   VAL   236      11.739  19.213   4.595  1.00 79.69           N  
ATOM   1799  CA  VAL   236      10.294  19.008   4.626  1.00 79.89           C  
ATOM   1800  C   VAL   236       9.676  19.484   3.314  1.00 79.29           C  
ATOM   1801  CB  VAL   236       9.642  19.741   5.820  1.00 78.74           C  
ATOM   1802  O   VAL   236       8.919  18.750   2.674  1.00 77.71           O  
ATOM   1803  CG1 VAL   236       8.121  19.614   5.765  1.00 80.29           C  
ATOM   1804  CG2 VAL   236      10.180  19.193   7.140  1.00 79.90           C  
ATOM   1805  N   LYS   237      10.045  20.643   2.914  1.00 75.22           N  
ATOM   1806  CA  LYS   237       9.557  21.228   1.669  1.00 74.50           C  
ATOM   1807  C   LYS   237       9.909  20.349   0.473  1.00 73.41           C  
ATOM   1808  CB  LYS   237      10.132  22.632   1.475  1.00 72.42           C  
ATOM   1809  O   LYS   237       9.065  20.100  -0.391  1.00 70.96           O  
ATOM   1810  CG  LYS   237       9.487  23.413   0.339  1.00 68.93           C  
ATOM   1811  CD  LYS   237      10.001  24.846   0.284  1.00 67.64           C  
ATOM   1812  CE  LYS   237       9.347  25.633  -0.844  1.00 63.21           C  
ATOM   1813  NZ  LYS   237       9.792  27.058  -0.856  1.00 61.22           N  
ATOM   1814  N   GLN   238      11.131  19.827   0.398  1.00 74.18           N  
ATOM   1815  CA  GLN   238      11.606  18.931  -0.650  1.00 73.99           C  
ATOM   1816  C   GLN   238      10.770  17.655  -0.704  1.00 73.44           C  
ATOM   1817  CB  GLN   238      13.080  18.584  -0.434  1.00 71.23           C  
ATOM   1818  O   GLN   238      10.375  17.211  -1.783  1.00 71.38           O  
ATOM   1819  CG  GLN   238      13.705  17.809  -1.586  1.00 66.14           C  
ATOM   1820  CD  GLN   238      15.191  17.572  -1.396  1.00 64.36           C  
ATOM   1821  NE2 GLN   238      15.824  16.950  -2.385  1.00 54.02           N  
ATOM   1822  OE1 GLN   238      15.767  17.945  -0.369  1.00 61.19           O  
ATOM   1823  N   PHE   239      10.599  17.095   0.399  1.00 75.83           N  
ATOM   1824  CA  PHE   239       9.910  15.815   0.500  1.00 75.99           C  
ATOM   1825  C   PHE   239       8.431  15.968   0.163  1.00 75.37           C  
ATOM   1826  CB  PHE   239      10.070  15.225   1.904  1.00 73.80           C  
ATOM   1827  O   PHE   239       7.884  15.191  -0.622  1.00 73.11           O  
ATOM   1828  CG  PHE   239       9.629  13.790   2.014  1.00 71.24           C  
ATOM   1829  CD1 PHE   239      10.513  12.754   1.738  1.00 68.71           C  
ATOM   1830  CD2 PHE   239       8.331  13.477   2.394  1.00 69.46           C  
ATOM   1831  CE1 PHE   239      10.108  11.425   1.839  1.00 67.70           C  
ATOM   1832  CE2 PHE   239       7.919  12.152   2.497  1.00 67.18           C  
ATOM   1833  CZ  PHE   239       8.809  11.127   2.218  1.00 64.78           C  
ATOM   1834  N   LEU   240       7.776  17.032   0.619  1.00 77.11           N  
ATOM   1835  CA  LEU   240       6.336  17.212   0.469  1.00 76.17           C  
ATOM   1836  C   LEU   240       5.993  17.710  -0.931  1.00 74.37           C  
ATOM   1837  CB  LEU   240       5.806  18.195   1.517  1.00 74.64           C  
ATOM   1838  O   LEU   240       4.926  17.396  -1.463  1.00 71.15           O  
ATOM   1839  CG  LEU   240       5.781  17.696   2.963  1.00 75.18           C  
ATOM   1840  CD1 LEU   240       5.291  18.799   3.895  1.00 73.75           C  
ATOM   1841  CD2 LEU   240       4.901  16.456   3.085  1.00 74.06           C  
ATOM   1842  N   ASN   241       6.802  18.449  -1.541  1.00 68.80           N  
ATOM   1843  CA  ASN   241       6.544  19.023  -2.857  1.00 67.39           C  
ATOM   1844  C   ASN   241       7.142  18.168  -3.970  1.00 65.95           C  
ATOM   1845  CB  ASN   241       7.087  20.452  -2.935  1.00 63.85           C  
ATOM   1846  O   ASN   241       6.959  18.463  -5.152  1.00 62.43           O  
ATOM   1847  CG  ASN   241       6.335  21.412  -2.035  1.00 60.27           C  
ATOM   1848  ND2 ASN   241       7.043  22.400  -1.499  1.00 57.18           N  
ATOM   1849  OD1 ASN   241       5.129  21.267  -1.821  1.00 59.56           O  
ATOM   1850  N   GLY   242       7.666  16.989  -3.673  1.00 58.97           N  
ATOM   1851  CA  GLY   242       8.292  16.128  -4.663  1.00 57.27           C  
ATOM   1852  C   GLY   242       9.435  16.799  -5.401  1.00 57.83           C  
ATOM   1853  O   GLY   242       9.844  16.342  -6.470  1.00 55.01           O  
ATOM   1854  N   ARG   243       9.709  17.904  -5.016  1.00 45.22           N  
ATOM   1855  CA  ARG   243      10.803  18.613  -5.672  1.00 43.84           C  
ATOM   1856  C   ARG   243      12.150  18.206  -5.084  1.00 44.87           C  
ATOM   1857  CB  ARG   243      10.614  20.127  -5.550  1.00 39.99           C  
ATOM   1858  O   ARG   243      12.325  18.206  -3.863  1.00 42.26           O  
ATOM   1859  CG  ARG   243       9.442  20.667  -6.354  1.00 36.36           C  
ATOM   1860  CD  ARG   243       9.397  22.189  -6.332  1.00 38.86           C  
ATOM   1861  NE  ARG   243       8.257  22.706  -7.084  1.00 31.68           N  
ATOM   1862  NH1 ARG   243       8.879  24.923  -6.903  1.00 24.52           N  
ATOM   1863  NH2 ARG   243       6.968  24.352  -8.034  1.00 20.40           N  
ATOM   1864  CZ  ARG   243       8.038  23.993  -7.339  1.00 31.03           C  
ATOM   1865  N   ARG   244      13.002  17.484  -5.957  1.00 38.37           N  
ATOM   1866  CA  ARG   244      14.419  17.393  -5.622  1.00 38.58           C  
ATOM   1867  C   ARG   244      15.102  18.749  -5.761  1.00 38.27           C  
ATOM   1868  CB  ARG   244      15.117  16.361  -6.511  1.00 34.52           C  
ATOM   1869  O   ARG   244      15.242  19.269  -6.869  1.00 36.31           O  
ATOM   1870  CG  ARG   244      14.919  14.923  -6.058  1.00 31.64           C  
ATOM   1871  CD  ARG   244      15.723  13.949  -6.907  1.00 35.62           C  
ATOM   1872  NE  ARG   244      15.492  12.565  -6.504  1.00 30.82           N  
ATOM   1873  NH1 ARG   244      17.057  11.666  -7.946  1.00 25.63           N  
ATOM   1874  NH2 ARG   244      15.842  10.296  -6.567  1.00 21.78           N  
ATOM   1875  CZ  ARG   244      16.131  11.512  -7.007  1.00 28.52           C  
ATOM   1876  N   ILE   245      15.027  19.574  -4.865  1.00 35.03           N  
ATOM   1877  CA  ILE   245      16.036  20.606  -4.655  1.00 34.85           C  
ATOM   1878  C   ILE   245      17.314  19.975  -4.108  1.00 35.00           C  
ATOM   1879  CB  ILE   245      15.528  21.706  -3.695  1.00 31.54           C  
ATOM   1880  O   ILE   245      17.319  19.422  -3.006  1.00 32.92           O  
ATOM   1881  CG1 ILE   245      14.176  22.248  -4.172  1.00 30.49           C  
ATOM   1882  CG2 ILE   245      16.558  22.833  -3.573  1.00 30.50           C  
ATOM   1883  CD1 ILE   245      13.539  23.249  -3.217  1.00 27.84           C  
ATOM   1884  N   GLY   246      17.933  18.932  -4.927  1.00 33.47           N  
ATOM   1885  CA  GLY   246      19.258  18.359  -4.748  1.00 33.84           C  
ATOM   1886  C   GLY   246      19.256  16.842  -4.741  1.00 33.58           C  
ATOM   1887  O   GLY   246      18.196  16.217  -4.804  1.00 31.97           O  
ATOM   1888  N   PRO   247      20.329  16.151  -5.221  1.00 34.37           N  
ATOM   1889  CA  PRO   247      20.579  14.708  -5.206  1.00 34.82           C  
ATOM   1890  C   PRO   247      20.131  14.046  -3.904  1.00 34.47           C  
ATOM   1891  CB  PRO   247      22.097  14.611  -5.374  1.00 31.53           C  
ATOM   1892  O   PRO   247      20.668  14.351  -2.836  1.00 32.95           O  
ATOM   1893  CG  PRO   247      22.597  16.000  -5.140  1.00 29.44           C  
ATOM   1894  CD  PRO   247      21.424  16.938  -5.152  1.00 33.05           C  
ATOM   1895  N   ILE   248      18.886  13.650  -3.585  1.00 37.18           N  
ATOM   1896  CA  ILE   248      18.387  12.788  -2.519  1.00 38.58           C  
ATOM   1897  C   ILE   248      18.558  11.324  -2.917  1.00 37.09           C  
ATOM   1898  CB  ILE   248      16.906  13.087  -2.197  1.00 33.71           C  
ATOM   1899  O   ILE   248      17.950  10.862  -3.885  1.00 36.03           O  
ATOM   1900  CG1 ILE   248      16.741  14.542  -1.743  1.00 32.62           C  
ATOM   1901  CG2 ILE   248      16.378  12.119  -1.135  1.00 32.27           C  
ATOM   1902  CD1 ILE   248      15.293  14.969  -1.548  1.00 30.92           C  
ATOM   1903  N   GLY   249      19.793  10.714  -2.782  1.00 37.00           N  
ATOM   1904  CA  GLY   249      19.953   9.280  -2.601  1.00 37.02           C  
ATOM   1905  C   GLY   249      21.051   8.688  -3.464  1.00 37.00           C  
ATOM   1906  O   GLY   249      21.022   7.499  -3.786  1.00 34.86           O  
ATOM   1907  N   MET   250      22.148   9.415  -3.642  1.00 30.31           N  
ATOM   1908  CA  MET   250      23.413   8.825  -4.070  1.00 33.02           C  
ATOM   1909  C   MET   250      24.448   8.883  -2.952  1.00 30.27           C  
ATOM   1910  CB  MET   250      23.947   9.539  -5.314  1.00 27.78           C  
ATOM   1911  O   MET   250      24.614   9.920  -2.307  1.00 28.75           O  
ATOM   1912  CG  MET   250      23.129   9.278  -6.568  1.00 27.15           C  
ATOM   1913  SD  MET   250      24.048   9.688  -8.103  1.00 35.56           S  
ATOM   1914  CE  MET   250      25.009   8.165  -8.318  1.00 28.56           C  
ATOM   1915  N   SER   251      24.513   7.812  -2.075  1.00 32.45           N  
ATOM   1916  CA  SER   251      25.636   7.301  -1.295  1.00 34.25           C  
ATOM   1917  C   SER   251      26.648   8.402  -0.995  1.00 32.40           C  
ATOM   1918  CB  SER   251      26.324   6.153  -2.035  1.00 29.31           C  
ATOM   1919  O   SER   251      26.965   9.214  -1.866  1.00 30.67           O  
ATOM   1920  OG  SER   251      26.979   6.626  -3.199  1.00 30.05           O  
ATOM   1921  N   GLU   252      26.677   8.972   0.200  1.00 34.16           N  
ATOM   1922  CA  GLU   252      27.712   9.655   0.970  1.00 35.69           C  
ATOM   1923  C   GLU   252      29.071   9.550   0.284  1.00 34.15           C  
ATOM   1924  CB  GLU   252      27.793   9.084   2.388  1.00 31.20           C  
ATOM   1925  O   GLU   252      30.051  10.141   0.742  1.00 31.53           O  
ATOM   1926  CG  GLU   252      26.672   9.551   3.305  1.00 30.58           C  
ATOM   1927  CD  GLU   252      26.829   9.071   4.739  1.00 36.73           C  
ATOM   1928  OE1 GLU   252      27.664   8.172   4.989  1.00 41.26           O  
ATOM   1929  OE2 GLU   252      26.111   9.597   5.618  1.00 38.62           O  
ATOM   1930  N   GLU   253      29.097   9.131  -1.099  1.00 33.94           N  
ATOM   1931  CA  GLU   253      30.296   9.509  -1.842  1.00 35.46           C  
ATOM   1932  C   GLU   253      30.068  10.785  -2.646  1.00 33.67           C  
ATOM   1933  CB  GLU   253      30.734   8.373  -2.770  1.00 30.39           C  
ATOM   1934  O   GLU   253      29.194  10.830  -3.515  1.00 31.25           O  
ATOM   1935  CG  GLU   253      31.674   7.371  -2.115  1.00 28.81           C  
ATOM   1936  CD  GLU   253      32.108   6.255  -3.052  1.00 32.81           C  
ATOM   1937  OE1 GLU   253      31.512   6.113  -4.144  1.00 39.51           O  
ATOM   1938  OE2 GLU   253      33.052   5.517  -2.691  1.00 35.32           O  
ATOM   1939  N   LYS   254      29.990  11.951  -2.129  1.00 38.30           N  
ATOM   1940  CA  LYS   254      30.311  13.231  -2.753  1.00 39.34           C  
ATOM   1941  C   LYS   254      30.889  13.031  -4.152  1.00 38.18           C  
ATOM   1942  CB  LYS   254      31.296  14.018  -1.888  1.00 34.06           C  
ATOM   1943  O   LYS   254      32.024  12.572  -4.301  1.00 35.20           O  
ATOM   1944  CG  LYS   254      30.645  14.766  -0.733  1.00 32.20           C  
ATOM   1945  CD  LYS   254      31.662  15.591   0.043  1.00 36.79           C  
ATOM   1946  CE  LYS   254      31.004  16.377   1.170  1.00 32.70           C  
ATOM   1947  NZ  LYS   254      31.994  17.210   1.916  1.00 34.26           N  
ATOM   1948  N   ASP   255      30.207  12.642  -5.192  1.00 36.98           N  
ATOM   1949  CA  ASP   255      30.774  13.145  -6.440  1.00 39.08           C  
ATOM   1950  C   ASP   255      30.886  14.667  -6.418  1.00 37.02           C  
ATOM   1951  CB  ASP   255      29.926  12.697  -7.633  1.00 33.34           C  
ATOM   1952  O   ASP   255      29.935  15.360  -6.053  1.00 34.77           O  
ATOM   1953  CG  ASP   255      30.392  11.380  -8.230  1.00 32.39           C  
ATOM   1954  OD1 ASP   255      31.540  10.964  -7.967  1.00 36.50           O  
ATOM   1955  OD2 ASP   255      29.603  10.755  -8.971  1.00 41.63           O  
ATOM   1956  N   GLU   256      32.006  15.209  -5.956  1.00 44.46           N  
ATOM   1957  CA  GLU   256      32.528  16.537  -6.263  1.00 44.34           C  
ATOM   1958  C   GLU   256      31.701  17.218  -7.350  1.00 44.20           C  
ATOM   1959  CB  GLU   256      33.994  16.452  -6.694  1.00 40.72           C  
ATOM   1960  O   GLU   256      31.482  18.430  -7.303  1.00 41.38           O  
ATOM   1961  CG  GLU   256      34.969  16.301  -5.535  1.00 39.10           C  
ATOM   1962  CD  GLU   256      36.425  16.308  -5.970  1.00 42.15           C  
ATOM   1963  OE1 GLU   256      36.694  16.256  -7.192  1.00 47.55           O  
ATOM   1964  OE2 GLU   256      37.305  16.363  -5.083  1.00 44.99           O  
ATOM   1965  N   ALA   257      31.029  16.552  -8.309  1.00 41.50           N  
ATOM   1966  CA  ALA   257      30.125  17.125  -9.303  1.00 42.62           C  
ATOM   1967  C   ALA   257      28.756  17.417  -8.696  1.00 41.09           C  
ATOM   1968  CB  ALA   257      29.985  16.185 -10.498  1.00 37.31           C  
ATOM   1969  O   ALA   257      28.145  18.447  -8.993  1.00 37.78           O  
ATOM   1970  N   THR   258      28.306  16.737  -7.681  1.00 39.47           N  
ATOM   1971  CA  THR   258      27.099  17.028  -6.915  1.00 41.93           C  
ATOM   1972  C   THR   258      27.360  18.127  -5.889  1.00 39.18           C  
ATOM   1973  CB  THR   258      26.574  15.769  -6.201  1.00 36.18           C  
ATOM   1974  O   THR   258      26.572  19.067  -5.765  1.00 36.51           O  
ATOM   1975  CG2 THR   258      25.082  15.884  -5.907  1.00 34.14           C  
ATOM   1976  OG1 THR   258      26.799  14.625  -7.034  1.00 32.03           O  
ATOM   1977  N   ALA   259      28.435  18.050  -5.041  1.00 48.65           N  
ATOM   1978  CA  ALA   259      28.802  19.202  -4.221  1.00 49.20           C  
ATOM   1979  C   ALA   259      28.926  20.463  -5.071  1.00 48.34           C  
ATOM   1980  CB  ALA   259      30.109  18.932  -3.479  1.00 46.51           C  
ATOM   1981  O   ALA   259      28.458  21.534  -4.677  1.00 46.47           O  
ATOM   1982  N   ALA   260      29.465  20.271  -6.290  1.00 48.08           N  
ATOM   1983  CA  ALA   260      29.615  21.398  -7.208  1.00 47.76           C  
ATOM   1984  C   ALA   260      28.268  21.813  -7.792  1.00 47.73           C  
ATOM   1985  CB  ALA   260      30.592  21.045  -8.327  1.00 45.15           C  
ATOM   1986  O   ALA   260      27.983  23.005  -7.926  1.00 45.48           O  
ATOM   1987  N   ALA   261      27.341  20.922  -8.040  1.00 44.44           N  
ATOM   1988  CA  ALA   261      26.005  21.316  -8.480  1.00 45.35           C  
ATOM   1989  C   ALA   261      25.195  21.896  -7.324  1.00 43.97           C  
ATOM   1990  CB  ALA   261      25.273  20.125  -9.093  1.00 41.73           C  
ATOM   1991  O   ALA   261      24.474  22.882  -7.495  1.00 41.94           O  
ATOM   1992  N   GLU   262      25.319  21.353  -6.099  1.00 47.53           N  
ATOM   1993  CA  GLU   262      24.714  21.970  -4.923  1.00 50.32           C  
ATOM   1994  C   GLU   262      25.305  23.353  -4.660  1.00 46.89           C  
ATOM   1995  CB  GLU   262      24.898  21.078  -3.693  1.00 45.26           C  
ATOM   1996  O   GLU   262      24.568  24.318  -4.446  1.00 45.14           O  
ATOM   1997  CG  GLU   262      23.861  19.970  -3.577  1.00 44.83           C  
ATOM   1998  CD  GLU   262      24.072  19.075  -2.366  1.00 48.45           C  
ATOM   1999  OE1 GLU   262      25.086  19.248  -1.653  1.00 51.21           O  
ATOM   2000  OE2 GLU   262      23.217  18.193  -2.130  1.00 49.37           O  
ATOM   2001  N   GLN   263      26.666  23.392  -4.588  1.00 52.24           N  
ATOM   2002  CA  GLN   263      27.298  24.699  -4.441  1.00 51.92           C  
ATOM   2003  C   GLN   263      26.934  25.619  -5.603  1.00 51.84           C  
ATOM   2004  CB  GLN   263      28.818  24.553  -4.343  1.00 49.40           C  
ATOM   2005  O   GLN   263      26.682  26.809  -5.403  1.00 50.22           O  
ATOM   2006  CG  GLN   263      29.533  25.832  -3.931  1.00 47.66           C  
ATOM   2007  CD  GLN   263      29.172  26.280  -2.527  1.00 47.32           C  
ATOM   2008  NE2 GLN   263      28.942  27.578  -2.359  1.00 45.50           N  
ATOM   2009  OE1 GLN   263      29.099  25.466  -1.601  1.00 56.43           O  
ATOM   2010  N   ALA   264      26.699  25.014  -6.849  1.00 47.60           N  
ATOM   2011  CA  ALA   264      26.312  25.829  -7.998  1.00 47.68           C  
ATOM   2012  C   ALA   264      24.852  26.263  -7.896  1.00 46.85           C  
ATOM   2013  CB  ALA   264      26.547  25.063  -9.297  1.00 43.73           C  
ATOM   2014  O   ALA   264      24.495  27.365  -8.319  1.00 44.27           O  
ATOM   2015  N   LEU   265      23.991  25.414  -7.232  1.00 46.83           N  
ATOM   2016  CA  LEU   265      22.619  25.850  -6.994  1.00 48.93           C  
ATOM   2017  C   LEU   265      22.554  26.819  -5.818  1.00 45.94           C  
ATOM   2018  CB  LEU   265      21.712  24.645  -6.728  1.00 42.65           C  
ATOM   2019  O   LEU   265      21.778  27.777  -5.841  1.00 43.60           O  
ATOM   2020  CG  LEU   265      21.050  24.012  -7.953  1.00 40.69           C  
ATOM   2021  CD1 LEU   265      20.746  22.541  -7.690  1.00 37.82           C  
ATOM   2022  CD2 LEU   265      19.779  24.768  -8.325  1.00 40.45           C  
ATOM   2023  N   VAL   266      23.267  26.506  -4.706  1.00 49.64           N  
ATOM   2024  CA  VAL   266      23.444  27.501  -3.654  1.00 50.78           C  
ATOM   2025  C   VAL   266      24.086  28.759  -4.236  1.00 48.79           C  
ATOM   2026  CB  VAL   266      24.303  26.953  -2.493  1.00 46.00           C  
ATOM   2027  O   VAL   266      23.617  29.873  -3.991  1.00 46.41           O  
ATOM   2028  CG1 VAL   266      24.605  28.054  -1.478  1.00 42.30           C  
ATOM   2029  CG2 VAL   266      23.599  25.778  -1.818  1.00 43.29           C  
ATOM   2030  N   ASP   267      25.164  28.519  -5.073  1.00 47.22           N  
ATOM   2031  CA  ASP   267      25.810  29.658  -5.718  1.00 46.63           C  
ATOM   2032  C   ASP   267      24.883  30.308  -6.742  1.00 46.41           C  
ATOM   2033  CB  ASP   267      27.115  29.225  -6.389  1.00 42.57           C  
ATOM   2034  O   ASP   267      24.902  31.528  -6.918  1.00 42.90           O  
ATOM   2035  CG  ASP   267      28.221  28.917  -5.394  1.00 40.21           C  
ATOM   2036  OD1 ASP   267      28.111  29.321  -4.216  1.00 44.83           O  
ATOM   2037  OD2 ASP   267      29.212  28.269  -5.793  1.00 55.40           O  
ATOM   2038  N   ALA   268      23.992  29.510  -7.435  1.00 44.64           N  
ATOM   2039  CA  ALA   268      23.055  30.101  -8.387  1.00 44.59           C  
ATOM   2040  C   ALA   268      21.870  30.737  -7.667  1.00 43.57           C  
ATOM   2041  CB  ALA   268      22.568  29.047  -9.379  1.00 38.71           C  
ATOM   2042  O   ALA   268      21.221  31.639  -8.203  1.00 40.18           O  
ATOM   2043  N   GLY   269      21.439  30.319  -6.560  1.00 44.50           N  
ATOM   2044  CA  GLY   269      20.375  30.920  -5.771  1.00 45.25           C  
ATOM   2045  C   GLY   269      20.866  32.021  -4.849  1.00 43.77           C  
ATOM   2046  O   GLY   269      20.067  32.796  -4.321  1.00 40.31           O  
ATOM   2047  N   GLN   270      22.174  32.101  -4.617  1.00 39.51           N  
ATOM   2048  CA  GLN   270      22.737  33.213  -3.857  1.00 41.55           C  
ATOM   2049  C   GLN   270      22.984  34.423  -4.753  1.00 39.20           C  
ATOM   2050  CB  GLN   270      24.038  32.791  -3.173  1.00 33.45           C  
ATOM   2051  O   GLN   270      23.480  35.453  -4.292  1.00 35.31           O  
ATOM   2052  CG  GLN   270      23.830  31.936  -1.930  1.00 32.90           C  
ATOM   2053  CD  GLN   270      25.113  31.707  -1.153  1.00 39.18           C  
ATOM   2054  NE2 GLN   270      24.981  31.270   0.094  1.00 33.81           N  
ATOM   2055  OE1 GLN   270      26.214  31.921  -1.671  1.00 45.64           O  
ATOM   2056  N   HIS   271      22.458  34.418  -5.999  1.00 34.14           N  
ATOM   2057  CA  HIS   271      22.441  35.721  -6.655  1.00 40.16           C  
ATOM   2058  C   HIS   271      21.049  36.341  -6.611  1.00 34.31           C  
ATOM   2059  CB  HIS   271      22.915  35.596  -8.104  1.00 31.11           C  
ATOM   2060  O   HIS   271      20.091  35.765  -7.131  1.00 32.10           O  
ATOM   2061  CG  HIS   271      24.399  35.686  -8.260  1.00 32.21           C  
ATOM   2062  CD2 HIS   271      25.282  34.853  -8.860  1.00 33.65           C  
ATOM   2063  ND1 HIS   271      25.138  36.735  -7.758  1.00 28.49           N  
ATOM   2064  CE1 HIS   271      26.415  36.543  -8.045  1.00 34.07           C  
ATOM   2065  NE2 HIS   271      26.529  35.408  -8.713  1.00 32.68           N  
ATOM   2066  N   ASP   272      20.646  37.050  -5.409  1.00 35.64           N  
ATOM   2067  CA  ASP   272      19.965  38.326  -5.210  1.00 42.43           C  
ATOM   2068  C   ASP   272      18.506  38.113  -4.815  1.00 35.92           C  
ATOM   2069  CB  ASP   272      20.049  39.182  -6.475  1.00 32.15           C  
ATOM   2070  O   ASP   272      17.645  37.924  -5.677  1.00 33.84           O  
ATOM   2071  CG  ASP   272      20.462  40.616  -6.195  1.00 32.99           C  
ATOM   2072  OD1 ASP   272      20.591  40.993  -5.010  1.00 38.76           O  
ATOM   2073  OD2 ASP   272      20.657  41.377  -7.168  1.00 43.29           O  
ATOM   2074  N   GLY   273      18.104  37.555  -3.513  1.00 35.53           N  
ATOM   2075  CA  GLY   273      17.012  38.078  -2.707  1.00 38.29           C  
ATOM   2076  C   GLY   273      17.006  37.539  -1.289  1.00 35.48           C  
ATOM   2077  O   GLY   273      16.821  36.339  -1.077  1.00 33.34           O  
ATOM   2078  N   GLY   274      17.819  38.140  -0.344  1.00 38.43           N  
ATOM   2079  CA  GLY   274      17.541  38.351   1.068  1.00 39.97           C  
ATOM   2080  C   GLY   274      16.485  37.409   1.615  1.00 38.47           C  
ATOM   2081  O   GLY   274      15.315  37.492   1.236  1.00 36.55           O  
ATOM   2082  N   VAL   275      16.753  36.190   1.971  1.00 35.12           N  
ATOM   2083  CA  VAL   275      16.054  35.567   3.090  1.00 38.32           C  
ATOM   2084  C   VAL   275      16.117  36.481   4.312  1.00 35.60           C  
ATOM   2085  CB  VAL   275      16.646  34.181   3.429  1.00 32.88           C  
ATOM   2086  O   VAL   275      17.167  36.608   4.946  1.00 34.75           O  
ATOM   2087  CG1 VAL   275      15.806  33.482   4.496  1.00 32.62           C  
ATOM   2088  CG2 VAL   275      16.742  33.320   2.171  1.00 31.56           C  
ATOM   2089  N   GLU   276      15.360  37.624   4.338  1.00 38.39           N  
ATOM   2090  CA  GLU   276      14.979  38.204   5.622  1.00 42.77           C  
ATOM   2091  C   GLU   276      14.487  37.130   6.588  1.00 38.37           C  
ATOM   2092  CB  GLU   276      13.901  39.273   5.431  1.00 35.30           C  
ATOM   2093  O   GLU   276      13.604  36.340   6.249  1.00 36.45           O  
ATOM   2094  CG  GLU   276      14.435  40.600   4.912  1.00 35.30           C  
ATOM   2095  CD  GLU   276      13.373  41.686   4.833  1.00 40.16           C  
ATOM   2096  OE1 GLU   276      12.166  41.358   4.881  1.00 48.47           O  
ATOM   2097  OE2 GLU   276      13.752  42.873   4.722  1.00 45.65           O  
ATOM   2098  N   GLU   277      15.271  36.708   7.590  1.00 37.50           N  
ATOM   2099  CA  GLU   277      14.876  36.279   8.928  1.00 40.69           C  
ATOM   2100  C   GLU   277      13.423  36.646   9.219  1.00 37.33           C  
ATOM   2101  CB  GLU   277      15.796  36.897   9.985  1.00 34.44           C  
ATOM   2102  O   GLU   277      13.101  37.820   9.415  1.00 35.12           O  
ATOM   2103  CG  GLU   277      16.984  36.021  10.354  1.00 34.66           C  
ATOM   2104  CD  GLU   277      17.871  36.634  11.426  1.00 40.97           C  
ATOM   2105  OE1 GLU   277      17.722  37.842  11.720  1.00 50.64           O  
ATOM   2106  OE2 GLU   277      18.722  35.900  11.976  1.00 46.93           O  
ATOM   2107  N   ILE   278      12.408  35.970   8.819  1.00 33.00           N  
ATOM   2108  CA  ILE   278      11.167  36.162   9.561  1.00 36.16           C  
ATOM   2109  C   ILE   278      11.319  35.606  10.975  1.00 33.36           C  
ATOM   2110  CB  ILE   278       9.972  35.492   8.847  1.00 30.09           C  
ATOM   2111  O   ILE   278      11.401  34.390  11.164  1.00 31.87           O  
ATOM   2112  CG1 ILE   278       9.809  36.059   7.431  1.00 30.83           C  
ATOM   2113  CG2 ILE   278       8.686  35.672   9.660  1.00 29.64           C  
ATOM   2114  CD1 ILE   278       8.762  35.339   6.593  1.00 28.73           C  
ATOM   2115  N   GLU   279      11.880  36.373  11.896  1.00 35.18           N  
ATOM   2116  CA  GLU   279      11.449  36.550  13.280  1.00 39.48           C  
ATOM   2117  C   GLU   279       9.973  36.199  13.447  1.00 35.18           C  
ATOM   2118  CB  GLU   279      11.704  37.987  13.743  1.00 32.38           C  
ATOM   2119  O   GLU   279       9.101  36.897  12.925  1.00 33.02           O  
ATOM   2120  CG  GLU   279      13.159  38.274  14.083  1.00 33.88           C  
ATOM   2121  CD  GLU   279      13.372  39.648  14.697  1.00 39.62           C  
ATOM   2122  OE1 GLU   279      12.526  40.546  14.482  1.00 48.63           O  
ATOM   2123  OE2 GLU   279      14.393  39.829  15.397  1.00 44.27           O  
ATOM   2124  N   GLY   280       9.532  34.928  13.804  1.00 30.18           N  
ATOM   2125  CA  GLY   280       8.348  34.744  14.628  1.00 34.22           C  
ATOM   2126  C   GLY   280       7.499  33.563  14.197  1.00 30.44           C  
ATOM   2127  O   GLY   280       6.666  33.686  13.297  1.00 28.29           O  
ATOM   2128  N   VAL   281       7.832  32.272  14.254  1.00 28.69           N  
ATOM   2129  CA  VAL   281       6.853  31.255  14.622  1.00 31.40           C  
ATOM   2130  C   VAL   281       6.423  31.453  16.074  1.00 29.03           C  
ATOM   2131  CB  VAL   281       7.413  29.829  14.422  1.00 27.53           C  
ATOM   2132  O   VAL   281       7.247  31.374  16.988  1.00 28.40           O  
ATOM   2133  CG1 VAL   281       6.328  28.783  14.673  1.00 29.07           C  
ATOM   2134  CG2 VAL   281       7.992  29.677  13.016  1.00 28.08           C  
ATOM   2135  N   PRO   282       5.323  32.251  16.302  1.00 30.68           N  
ATOM   2136  CA  PRO   282       4.791  32.330  17.664  1.00 33.45           C  
ATOM   2137  C   PRO   282       4.675  30.963  18.333  1.00 30.68           C  
ATOM   2138  CB  PRO   282       3.410  32.961  17.467  1.00 27.82           C  
ATOM   2139  O   PRO   282       4.290  29.985  17.685  1.00 28.72           O  
ATOM   2140  CG  PRO   282       3.288  33.160  15.991  1.00 29.02           C  
ATOM   2141  CD  PRO   282       4.521  32.611  15.332  1.00 34.18           C  
ATOM   2142  N   PRO   283       5.334  30.822  19.573  1.00 30.74           N  
ATOM   2143  CA  PRO   283       5.360  29.950  20.750  1.00 30.48           C  
ATOM   2144  C   PRO   283       3.963  29.594  21.251  1.00 30.77           C  
ATOM   2145  CB  PRO   283       6.117  30.782  21.788  1.00 27.03           C  
ATOM   2146  O   PRO   283       3.817  28.743  22.132  1.00 27.73           O  
ATOM   2147  CG  PRO   283       6.345  32.103  21.127  1.00 27.88           C  
ATOM   2148  CD  PRO   283       5.824  32.028  19.720  1.00 32.54           C  
ATOM   2149  N   GLN   284       2.902  29.715  20.399  1.00 26.94           N  
ATOM   2150  CA  GLN   284       1.595  29.525  21.020  1.00 34.21           C  
ATOM   2151  C   GLN   284       0.574  29.019  20.006  1.00 27.12           C  
ATOM   2152  CB  GLN   284       1.106  30.829  21.651  1.00 24.84           C  
ATOM   2153  O   GLN   284      -0.078  29.812  19.324  1.00 25.16           O  
ATOM   2154  CG  GLN   284       1.855  31.217  22.919  1.00 26.04           C  
ATOM   2155  CD  GLN   284       1.289  32.461  23.578  1.00 31.62           C  
ATOM   2156  NE2 GLN   284       1.852  32.835  24.721  1.00 21.62           N  
ATOM   2157  OE1 GLN   284       0.354  33.082  23.062  1.00 40.28           O  
ATOM   2158  N   LEU   285       0.754  27.902  19.205  1.00 28.80           N  
ATOM   2159  CA  LEU   285      -0.469  27.198  18.835  1.00 31.30           C  
ATOM   2160  C   LEU   285      -0.718  26.016  19.766  1.00 29.21           C  
ATOM   2161  CB  LEU   285      -0.392  26.715  17.385  1.00 27.02           C  
ATOM   2162  O   LEU   285      -0.113  24.954  19.602  1.00 28.15           O  
ATOM   2163  CG  LEU   285      -0.815  27.719  16.312  1.00 28.04           C  
ATOM   2164  CD1 LEU   285      -0.041  27.473  15.021  1.00 25.96           C  
ATOM   2165  CD2 LEU   285      -2.318  27.636  16.064  1.00 28.67           C  
ATOM   2166  N   GLN   286      -0.748  26.209  21.114  1.00 28.45           N  
ATOM   2167  CA  GLN   286      -1.622  25.556  22.082  1.00 31.52           C  
ATOM   2168  C   GLN   286      -2.860  24.977  21.403  1.00 28.34           C  
ATOM   2169  CB  GLN   286      -2.036  26.538  23.180  1.00 26.22           C  
ATOM   2170  O   GLN   286      -3.578  25.690  20.699  1.00 26.93           O  
ATOM   2171  CG  GLN   286      -0.894  26.952  24.097  1.00 26.95           C  
ATOM   2172  CD  GLN   286      -1.350  27.844  25.237  1.00 30.80           C  
ATOM   2173  NE2 GLN   286      -0.400  28.316  26.037  1.00 27.92           N  
ATOM   2174  OE1 GLN   286      -2.546  28.108  25.396  1.00 41.90           O  
ATOM   2175  N   ALA   287      -2.887  23.655  21.063  1.00 31.19           N  
ATOM   2176  CA  ALA   287      -3.962  22.666  21.042  1.00 34.58           C  
ATOM   2177  C   ALA   287      -5.212  23.201  21.735  1.00 31.44           C  
ATOM   2178  CB  ALA   287      -3.504  21.369  21.704  1.00 28.83           C  
ATOM   2179  O   ALA   287      -5.186  23.504  22.930  1.00 30.34           O  
ATOM   2180  N   THR   288      -6.211  23.777  20.983  1.00 29.64           N  
ATOM   2181  CA  THR   288      -7.570  23.972  21.475  1.00 33.13           C  
ATOM   2182  C   THR   288      -8.204  22.638  21.857  1.00 29.98           C  
ATOM   2183  CB  THR   288      -8.448  24.679  20.426  1.00 28.14           C  
ATOM   2184  O   THR   288      -8.374  21.760  21.009  1.00 28.63           O  
ATOM   2185  CG2 THR   288      -8.958  26.018  20.947  1.00 28.18           C  
ATOM   2186  OG1 THR   288      -7.677  24.903  19.239  1.00 28.94           O  
ATOM   2187  N   PRO   289      -8.125  22.197  23.119  1.00 33.53           N  
ATOM   2188  CA  PRO   289      -9.100  21.347  23.807  1.00 35.02           C  
ATOM   2189  C   PRO   289     -10.544  21.743  23.507  1.00 33.65           C  
ATOM   2190  CB  PRO   289      -8.771  21.560  25.287  1.00 30.45           C  
ATOM   2191  O   PRO   289     -10.931  22.893  23.728  1.00 32.18           O  
ATOM   2192  CG  PRO   289      -7.599  22.486  25.288  1.00 31.38           C  
ATOM   2193  CD  PRO   289      -7.356  22.951  23.881  1.00 36.85           C  
ATOM   2194  N   GLY   290     -11.169  21.121  22.619  1.00 33.17           N  
ATOM   2195  CA  GLY   290     -12.620  21.105  22.726  1.00 35.23           C  
ATOM   2196  C   GLY   290     -13.318  21.376  21.406  1.00 33.30           C  
ATOM   2197  O   GLY   290     -14.062  22.350  21.281  1.00 31.09           O  
ATOM   2198  N   MET   291     -12.949  20.710  20.301  1.00 24.45           N  
ATOM   2199  CA  MET   291     -13.873  20.938  19.194  1.00 29.23           C  
ATOM   2200  C   MET   291     -14.816  19.752  19.019  1.00 24.80           C  
ATOM   2201  CB  MET   291     -13.106  21.191  17.896  1.00 23.92           C  
ATOM   2202  O   MET   291     -14.369  18.609  18.906  1.00 24.56           O  
ATOM   2203  CG  MET   291     -13.033  22.658  17.503  1.00 25.60           C  
ATOM   2204  SD  MET   291     -12.265  22.907  15.855  1.00 21.95           S  
ATOM   2205  CE  MET   291     -13.213  24.342  15.274  1.00 29.13           C  
ATOM   2206  N   PRO   292     -16.222  19.939  19.315  1.00 35.92           N  
ATOM   2207  CA  PRO   292     -17.432  19.121  19.201  1.00 36.81           C  
ATOM   2208  C   PRO   292     -17.453  18.273  17.932  1.00 35.91           C  
ATOM   2209  CB  PRO   292     -18.558  20.158  19.183  1.00 32.04           C  
ATOM   2210  O   PRO   292     -17.027  18.734  16.870  1.00 34.11           O  
ATOM   2211  CG  PRO   292     -17.859  21.480  19.156  1.00 31.18           C  
ATOM   2212  CD  PRO   292     -16.379  21.238  19.230  1.00 35.17           C  
ATOM   2213  N   GLU   293     -17.666  16.999  18.182  1.00 33.56           N  
ATOM   2214  CA  GLU   293     -17.958  15.695  17.593  1.00 37.38           C  
ATOM   2215  C   GLU   293     -18.466  15.838  16.161  1.00 33.39           C  
ATOM   2216  CB  GLU   293     -18.982  14.938  18.441  1.00 30.35           C  
ATOM   2217  O   GLU   293     -18.033  15.109  15.267  1.00 30.86           O  
ATOM   2218  CG  GLU   293     -18.673  13.457  18.603  1.00 29.55           C  
ATOM   2219  CD  GLU   293     -19.640  12.740  19.531  1.00 36.03           C  
ATOM   2220  OE1 GLU   293     -20.541  13.400  20.097  1.00 41.45           O  
ATOM   2221  OE2 GLU   293     -19.496  11.508  19.695  1.00 39.24           O  
ATOM   2222  N   ARG   294     -19.364  16.927  15.805  1.00 38.62           N  
ATOM   2223  CA  ARG   294     -20.097  17.205  14.575  1.00 39.15           C  
ATOM   2224  C   ARG   294     -19.277  18.082  13.634  1.00 38.32           C  
ATOM   2225  CB  ARG   294     -21.435  17.880  14.887  1.00 35.06           C  
ATOM   2226  O   ARG   294     -19.431  18.006  12.414  1.00 35.46           O  
ATOM   2227  CG  ARG   294     -22.544  16.907  15.257  1.00 33.36           C  
ATOM   2228  CD  ARG   294     -23.880  17.616  15.433  1.00 36.01           C  
ATOM   2229  NE  ARG   294     -24.955  16.673  15.725  1.00 34.07           N  
ATOM   2230  NH1 ARG   294     -26.647  18.239  15.583  1.00 26.61           N  
ATOM   2231  NH2 ARG   294     -27.141  16.053  16.064  1.00 22.91           N  
ATOM   2232  CZ  ARG   294     -26.245  16.990  15.790  1.00 31.72           C  
ATOM   2233  N   LYS   295     -18.207  18.745  14.118  1.00 32.88           N  
ATOM   2234  CA  LYS   295     -17.367  19.592  13.276  1.00 33.29           C  
ATOM   2235  C   LYS   295     -16.165  18.817  12.743  1.00 33.01           C  
ATOM   2236  CB  LYS   295     -16.895  20.822  14.051  1.00 29.66           C  
ATOM   2237  O   LYS   295     -15.659  19.114  11.658  1.00 30.26           O  
ATOM   2238  CG  LYS   295     -17.882  21.980  14.035  1.00 28.99           C  
ATOM   2239  CD  LYS   295     -17.305  23.216  14.715  1.00 34.35           C  
ATOM   2240  CE  LYS   295     -18.285  24.380  14.684  1.00 28.11           C  
ATOM   2241  NZ  LYS   295     -17.737  25.585  15.376  1.00 30.04           N  
ATOM   2242  N   ALA   296     -15.778  17.688  13.375  1.00 37.79           N  
ATOM   2243  CA  ALA   296     -14.746  16.840  12.785  1.00 39.08           C  
ATOM   2244  C   ALA   296     -15.278  16.097  11.563  1.00 37.69           C  
ATOM   2245  CB  ALA   296     -14.217  15.848  13.819  1.00 35.04           C  
ATOM   2246  O   ALA   296     -14.624  16.059  10.518  1.00 35.70           O  
ATOM   2247  N   VAL   297     -16.578  15.656  11.637  1.00 40.56           N  
ATOM   2248  CA  VAL   297     -17.172  15.003  10.476  1.00 42.44           C  
ATOM   2249  C   VAL   297     -17.514  16.046   9.415  1.00 40.45           C  
ATOM   2250  CB  VAL   297     -18.435  14.199  10.860  1.00 38.78           C  
ATOM   2251  O   VAL   297     -17.253  15.842   8.227  1.00 38.60           O  
ATOM   2252  CG1 VAL   297     -19.117  13.637   9.614  1.00 36.14           C  
ATOM   2253  CG2 VAL   297     -18.076  13.075  11.830  1.00 36.30           C  
ATOM   2254  N   ALA   298     -18.096  17.263   9.721  1.00 42.47           N  
ATOM   2255  CA  ALA   298     -18.415  18.347   8.794  1.00 44.11           C  
ATOM   2256  C   ALA   298     -17.147  18.949   8.197  1.00 42.39           C  
ATOM   2257  CB  ALA   298     -19.233  19.426   9.499  1.00 40.34           C  
ATOM   2258  O   ALA   298     -17.077  19.195   6.990  1.00 40.34           O  
ATOM   2259  N   ARG   299     -16.136  19.343   8.952  1.00 41.67           N  
ATOM   2260  CA  ARG   299     -14.890  19.818   8.360  1.00 42.57           C  
ATOM   2261  C   ARG   299     -14.288  18.766   7.434  1.00 41.63           C  
ATOM   2262  CB  ARG   299     -13.884  20.192   9.451  1.00 39.30           C  
ATOM   2263  O   ARG   299     -13.785  19.094   6.358  1.00 39.13           O  
ATOM   2264  CG  ARG   299     -13.825  21.682   9.750  1.00 38.28           C  
ATOM   2265  CD  ARG   299     -12.783  22.004  10.811  1.00 42.00           C  
ATOM   2266  NE  ARG   299     -12.872  23.393  11.251  1.00 39.72           N  
ATOM   2267  NH1 ARG   299     -11.150  23.236  12.783  1.00 30.91           N  
ATOM   2268  NH2 ARG   299     -12.262  25.220  12.501  1.00 26.59           N  
ATOM   2269  CZ  ARG   299     -12.095  23.947  12.177  1.00 34.44           C  
ATOM   2270  N   ARG   300     -14.571  17.573   7.766  1.00 44.13           N  
ATOM   2271  CA  ARG   300     -13.907  16.488   7.051  1.00 46.99           C  
ATOM   2272  C   ARG   300     -14.612  16.189   5.732  1.00 44.22           C  
ATOM   2273  CB  ARG   300     -13.856  15.226   7.915  1.00 42.46           C  
ATOM   2274  O   ARG   300     -13.963  16.038   4.695  1.00 43.43           O  
ATOM   2275  CG  ARG   300     -12.598  15.110   8.762  1.00 41.85           C  
ATOM   2276  CD  ARG   300     -12.593  13.834   9.592  1.00 47.60           C  
ATOM   2277  NE  ARG   300     -11.797  13.985  10.807  1.00 42.28           N  
ATOM   2278  NH1 ARG   300     -12.255  11.870  11.616  1.00 32.45           N  
ATOM   2279  NH2 ARG   300     -10.907  13.291  12.807  1.00 28.38           N  
ATOM   2280  CZ  ARG   300     -11.655  13.048  11.741  1.00 36.89           C  
ATOM   2281  N   LYS   301     -16.004  16.171   5.744  1.00 47.49           N  
ATOM   2282  CA  LYS   301     -16.768  16.189   4.500  1.00 48.98           C  
ATOM   2283  C   LYS   301     -16.424  17.418   3.662  1.00 47.64           C  
ATOM   2284  CB  LYS   301     -18.269  16.156   4.791  1.00 46.67           C  
ATOM   2285  O   LYS   301     -16.310  17.328   2.438  1.00 46.93           O  
ATOM   2286  CG  LYS   301     -18.828  14.757   4.999  1.00 46.31           C  
ATOM   2287  CD  LYS   301     -20.346  14.775   5.126  1.00 48.67           C  
ATOM   2288  CE  LYS   301     -20.906  13.376   5.348  1.00 44.03           C  
ATOM   2289  NZ  LYS   301     -22.396  13.386   5.456  1.00 42.48           N  
ATOM   2290  N   ALA   302     -16.332  18.576   4.340  1.00 50.04           N  
ATOM   2291  CA  ALA   302     -15.948  19.802   3.646  1.00 51.82           C  
ATOM   2292  C   ALA   302     -14.574  19.659   2.998  1.00 50.14           C  
ATOM   2293  CB  ALA   302     -15.956  20.985   4.612  1.00 48.09           C  
ATOM   2294  O   ALA   302     -14.393  20.008   1.829  1.00 49.26           O  
ATOM   2295  N   ARG   303     -13.744  18.906   3.611  1.00 55.11           N  
ATOM   2296  CA  ARG   303     -12.368  18.816   3.134  1.00 57.85           C  
ATOM   2297  C   ARG   303     -12.235  17.759   2.043  1.00 55.19           C  
ATOM   2298  CB  ARG   303     -11.417  18.499   4.290  1.00 52.18           C  
ATOM   2299  O   ARG   303     -11.493  17.947   1.076  1.00 54.16           O  
ATOM   2300  CG  ARG   303     -10.129  19.307   4.268  1.00 50.87           C  
ATOM   2301  CD  ARG   303      -9.515  19.428   5.655  1.00 53.44           C  
ATOM   2302  NE  ARG   303      -8.294  20.227   5.636  1.00 47.28           N  
ATOM   2303  NH1 ARG   303      -7.926  20.096   7.913  1.00 35.48           N  
ATOM   2304  NH2 ARG   303      -6.472  21.262   6.578  1.00 31.16           N  
ATOM   2305  CZ  ARG   303      -7.567  20.527   6.710  1.00 43.57           C  
ATOM   2306  N   VAL   304     -12.864  16.556   2.228  1.00 55.67           N  
ATOM   2307  CA  VAL   304     -12.933  15.621   1.110  1.00 57.52           C  
ATOM   2308  C   VAL   304     -13.538  16.315  -0.108  1.00 55.61           C  
ATOM   2309  CB  VAL   304     -13.755  14.364   1.471  1.00 53.75           C  
ATOM   2310  O   VAL   304     -13.028  16.184  -1.223  1.00 54.78           O  
ATOM   2311  CG1 VAL   304     -14.009  13.510   0.231  1.00 47.79           C  
ATOM   2312  CG2 VAL   304     -13.040  13.550   2.548  1.00 49.01           C  
ATOM   2313  N   ARG   305     -14.512  17.169   0.152  1.00 53.82           N  
ATOM   2314  CA  ARG   305     -15.079  17.986  -0.916  1.00 55.37           C  
ATOM   2315  C   ARG   305     -14.045  18.964  -1.464  1.00 54.09           C  
ATOM   2316  CB  ARG   305     -16.308  18.748  -0.416  1.00 52.30           C  
ATOM   2317  O   ARG   305     -13.961  19.172  -2.676  1.00 53.59           O  
ATOM   2318  CG  ARG   305     -17.622  18.022  -0.654  1.00 51.20           C  
ATOM   2319  CD  ARG   305     -18.815  18.851  -0.200  1.00 51.72           C  
ATOM   2320  NE  ARG   305     -20.036  18.052  -0.141  1.00 46.38           N  
ATOM   2321  NH1 ARG   305     -21.165  19.502   1.259  1.00 36.85           N  
ATOM   2322  NH2 ARG   305     -22.180  17.579   0.533  1.00 32.76           N  
ATOM   2323  CZ  ARG   305     -21.124  18.379   0.550  1.00 47.65           C  
ATOM   2324  N   GLU   306     -13.215  19.545  -0.602  1.00 53.19           N  
ATOM   2325  CA  GLU   306     -12.161  20.444  -1.063  1.00 55.58           C  
ATOM   2326  C   GLU   306     -11.140  19.703  -1.922  1.00 52.52           C  
ATOM   2327  CB  GLU   306     -11.464  21.111   0.125  1.00 49.91           C  
ATOM   2328  O   GLU   306     -10.745  20.189  -2.983  1.00 51.28           O  
ATOM   2329  CG  GLU   306     -10.834  22.455  -0.206  1.00 47.49           C  
ATOM   2330  CD  GLU   306     -10.162  23.114   0.988  1.00 50.04           C  
ATOM   2331  OE1 GLU   306     -10.182  22.530   2.095  1.00 57.46           O  
ATOM   2332  OE2 GLU   306      -9.612  24.225   0.815  1.00 51.62           O  
ATOM   2333  N   ILE   307     -10.736  18.518  -1.533  1.00 63.44           N  
ATOM   2334  CA  ILE   307      -9.789  17.723  -2.306  1.00 65.23           C  
ATOM   2335  C   ILE   307     -10.455  17.230  -3.589  1.00 62.76           C  
ATOM   2336  CB  ILE   307      -9.254  16.527  -1.487  1.00 58.86           C  
ATOM   2337  O   ILE   307      -9.842  17.243  -4.659  1.00 60.63           O  
ATOM   2338  CG1 ILE   307      -8.408  17.022  -0.309  1.00 51.99           C  
ATOM   2339  CG2 ILE   307      -8.448  15.578  -2.379  1.00 51.11           C  
ATOM   2340  CD1 ILE   307      -8.024  15.930   0.680  1.00 52.17           C  
ATOM   2341  N   LEU   308     -11.721  16.863  -3.465  1.00 56.46           N  
ATOM   2342  CA  LEU   308     -12.488  16.455  -4.637  1.00 60.75           C  
ATOM   2343  C   LEU   308     -12.503  17.559  -5.689  1.00 57.03           C  
ATOM   2344  CB  LEU   308     -13.921  16.092  -4.240  1.00 54.66           C  
ATOM   2345  O   LEU   308     -12.414  17.282  -6.887  1.00 56.59           O  
ATOM   2346  CG  LEU   308     -14.140  14.674  -3.711  1.00 53.47           C  
ATOM   2347  CD1 LEU   308     -15.475  14.581  -2.980  1.00 50.60           C  
ATOM   2348  CD2 LEU   308     -14.075  13.661  -4.849  1.00 52.04           C  
ATOM   2349  N   HIS   309     -12.483  18.879  -5.296  1.00 48.82           N  
ATOM   2350  CA  HIS   309     -12.516  20.001  -6.227  1.00 53.06           C  
ATOM   2351  C   HIS   309     -11.204  20.117  -6.997  1.00 49.10           C  
ATOM   2352  CB  HIS   309     -12.805  21.306  -5.483  1.00 46.83           C  
ATOM   2353  O   HIS   309     -11.142  20.792  -8.027  1.00 48.51           O  
ATOM   2354  CG  HIS   309     -14.252  21.506  -5.162  1.00 46.26           C  
ATOM   2355  CD2 HIS   309     -14.893  21.608  -3.974  1.00 45.30           C  
ATOM   2356  ND1 HIS   309     -15.221  21.620  -6.135  1.00 52.22           N  
ATOM   2357  CE1 HIS   309     -16.400  21.785  -5.558  1.00 44.16           C  
ATOM   2358  NE2 HIS   309     -16.228  21.782  -4.247  1.00 43.04           N  
ATOM   2359  N   THR   310     -10.094  19.481  -6.544  1.00 63.88           N  
ATOM   2360  CA  THR   310      -8.842  19.491  -7.293  1.00 67.93           C  
ATOM   2361  C   THR   310      -8.811  18.354  -8.311  1.00 62.93           C  
ATOM   2362  CB  THR   310      -7.628  19.376  -6.353  1.00 59.95           C  
ATOM   2363  O   THR   310      -7.916  18.296  -9.157  1.00 60.42           O  
ATOM   2364  CG2 THR   310      -7.663  20.453  -5.275  1.00 50.64           C  
ATOM   2365  OG1 THR   310      -7.637  18.087  -5.727  1.00 54.73           O  
ATOM   2366  N   LEU   311      -9.642  17.431  -8.298  1.00 64.53           N  
ATOM   2367  CA  LEU   311      -9.657  16.263  -9.172  1.00 68.63           C  
ATOM   2368  C   LEU   311     -10.504  16.523 -10.413  1.00 65.89           C  
ATOM   2369  CB  LEU   311     -10.190  15.039  -8.423  1.00 61.21           C  
ATOM   2370  O   LEU   311     -11.388  17.383 -10.397  1.00 62.72           O  
ATOM   2371  CG  LEU   311      -9.333  14.527  -7.264  1.00 58.12           C  
ATOM   2372  CD1 LEU   311     -10.064  13.418  -6.514  1.00 56.57           C  
ATOM   2373  CD2 LEU   311      -7.983  14.034  -7.774  1.00 59.03           C  
ATOM   2374  N   PRO   312     -10.118  16.052 -11.549  1.00 62.69           N  
ATOM   2375  CA  PRO   312     -10.983  16.188 -12.724  1.00 65.42           C  
ATOM   2376  C   PRO   312     -12.414  15.726 -12.459  1.00 63.97           C  
ATOM   2377  CB  PRO   312     -10.305  15.295 -13.766  1.00 59.87           C  
ATOM   2378  O   PRO   312     -12.630  14.776 -11.703  1.00 62.27           O  
ATOM   2379  CG  PRO   312      -8.926  15.070 -13.237  1.00 57.42           C  
ATOM   2380  CD  PRO   312      -8.947  15.271 -11.749  1.00 58.65           C  
ATOM   2381  N   PRO   313     -13.513  16.498 -13.083  1.00 58.51           N  
ATOM   2382  CA  PRO   313     -14.924  16.209 -12.818  1.00 59.84           C  
ATOM   2383  C   PRO   313     -15.253  14.722 -12.927  1.00 58.25           C  
ATOM   2384  CB  PRO   313     -15.657  17.011 -13.897  1.00 55.42           C  
ATOM   2385  O   PRO   313     -16.050  14.203 -12.142  1.00 57.97           O  
ATOM   2386  CG  PRO   313     -14.696  18.083 -14.295  1.00 53.57           C  
ATOM   2387  CD  PRO   313     -13.300  17.589 -14.047  1.00 54.10           C  
ATOM   2388  N   ALA   314     -14.611  14.025 -13.920  1.00 70.04           N  
ATOM   2389  CA  ALA   314     -14.916  12.605 -14.074  1.00 71.11           C  
ATOM   2390  C   ALA   314     -14.452  11.809 -12.857  1.00 66.54           C  
ATOM   2391  CB  ALA   314     -14.268  12.056 -15.343  1.00 63.54           C  
ATOM   2392  O   ALA   314     -15.143  10.893 -12.406  1.00 63.03           O  
ATOM   2393  N   ALA   315     -13.326  12.092 -12.257  1.00 62.90           N  
ATOM   2394  CA  ALA   315     -12.824  11.497 -11.022  1.00 65.21           C  
ATOM   2395  C   ALA   315     -13.640  11.960  -9.818  1.00 61.38           C  
ATOM   2396  CB  ALA   315     -11.350  11.843 -10.826  1.00 59.52           C  
ATOM   2397  O   ALA   315     -13.942  11.168  -8.923  1.00 59.53           O  
ATOM   2398  N   GLN   316     -14.110  13.214  -9.741  1.00 63.35           N  
ATOM   2399  CA  GLN   316     -15.019  13.685  -8.701  1.00 65.87           C  
ATOM   2400  C   GLN   316     -16.293  12.845  -8.664  1.00 62.15           C  
ATOM   2401  CB  GLN   316     -15.368  15.158  -8.919  1.00 60.73           C  
ATOM   2402  O   GLN   316     -16.670  12.326  -7.611  1.00 60.62           O  
ATOM   2403  CG  GLN   316     -14.193  16.104  -8.715  1.00 58.14           C  
ATOM   2404  CD  GLN   316     -14.576  17.562  -8.887  1.00 57.76           C  
ATOM   2405  NE2 GLN   316     -13.585  18.410  -9.139  1.00 52.35           N  
ATOM   2406  OE1 GLN   316     -15.754  17.923  -8.796  1.00 64.07           O  
ATOM   2407  N   ALA   317     -16.876  12.750  -9.892  1.00 65.35           N  
ATOM   2408  CA  ALA   317     -18.140  12.026 -10.002  1.00 65.71           C  
ATOM   2409  C   ALA   317     -17.978  10.571  -9.571  1.00 63.13           C  
ATOM   2410  CB  ALA   317     -18.672  12.099 -11.431  1.00 61.63           C  
ATOM   2411  O   ALA   317     -18.802  10.044  -8.820  1.00 61.97           O  
ATOM   2412  N   ALA   318     -16.893   9.889 -10.045  1.00 69.79           N  
ATOM   2413  CA  ALA   318     -16.660   8.499  -9.661  1.00 70.41           C  
ATOM   2414  C   ALA   318     -16.488   8.370  -8.150  1.00 66.37           C  
ATOM   2415  CB  ALA   318     -15.433   7.946 -10.382  1.00 65.45           C  
ATOM   2416  O   ALA   318     -17.016   7.440  -7.536  1.00 63.92           O  
ATOM   2417  N   ILE   319     -15.716   9.305  -7.558  1.00 58.29           N  
ATOM   2418  CA  ILE   319     -15.454   9.239  -6.124  1.00 58.61           C  
ATOM   2419  C   ILE   319     -16.702   9.662  -5.352  1.00 56.81           C  
ATOM   2420  CB  ILE   319     -14.253  10.126  -5.728  1.00 55.67           C  
ATOM   2421  O   ILE   319     -17.058   9.041  -4.347  1.00 55.53           O  
ATOM   2422  CG1 ILE   319     -12.952   9.549  -6.299  1.00 51.08           C  
ATOM   2423  CG2 ILE   319     -14.167  10.270  -4.206  1.00 52.13           C  
ATOM   2424  CD1 ILE   319     -11.756  10.484  -6.181  1.00 52.47           C  
ATOM   2425  N   LEU   320     -17.425  10.714  -5.802  1.00 59.89           N  
ATOM   2426  CA  LEU   320     -18.689  11.093  -5.180  1.00 60.38           C  
ATOM   2427  C   LEU   320     -19.726   9.985  -5.335  1.00 59.10           C  
ATOM   2428  CB  LEU   320     -19.219  12.393  -5.792  1.00 57.78           C  
ATOM   2429  O   LEU   320     -20.462   9.683  -4.394  1.00 58.48           O  
ATOM   2430  CG  LEU   320     -18.542  13.685  -5.331  1.00 56.54           C  
ATOM   2431  CD1 LEU   320     -18.953  14.848  -6.228  1.00 54.33           C  
ATOM   2432  CD2 LEU   320     -18.886  13.979  -3.875  1.00 55.30           C  
ATOM   2433  N   GLU   321     -19.836   9.343  -6.532  1.00 62.48           N  
ATOM   2434  CA  GLU   321     -20.757   8.230  -6.742  1.00 62.78           C  
ATOM   2435  C   GLU   321     -20.408   7.047  -5.845  1.00 60.71           C  
ATOM   2436  CB  GLU   321     -20.751   7.796  -8.211  1.00 58.64           C  
ATOM   2437  O   GLU   321     -21.298   6.386  -5.305  1.00 59.14           O  
ATOM   2438  CG  GLU   321     -22.130   7.464  -8.760  1.00 55.65           C  
ATOM   2439  CD  GLU   321     -22.107   7.027 -10.216  1.00 55.87           C  
ATOM   2440  OE1 GLU   321     -21.023   7.062 -10.843  1.00 61.60           O  
ATOM   2441  OE2 GLU   321     -23.180   6.648 -10.735  1.00 56.21           O  
ATOM   2442  N   GLU   322     -19.110   6.767  -5.677  1.00 58.76           N  
ATOM   2443  CA  GLU   322     -18.633   5.751  -4.743  1.00 60.89           C  
ATOM   2444  C   GLU   322     -18.883   6.171  -3.297  1.00 57.05           C  
ATOM   2445  CB  GLU   322     -17.143   5.477  -4.960  1.00 55.49           C  
ATOM   2446  O   GLU   322     -19.282   5.351  -2.467  1.00 55.54           O  
ATOM   2447  CG  GLU   322     -16.713   4.070  -4.572  1.00 53.34           C  
ATOM   2448  CD  GLU   322     -15.693   3.469  -5.526  1.00 54.47           C  
ATOM   2449  OE1 GLU   322     -15.309   4.144  -6.508  1.00 56.64           O  
ATOM   2450  OE2 GLU   322     -15.276   2.313  -5.290  1.00 52.74           O  
ATOM   2451  N   LEU   323     -18.610   7.412  -2.949  1.00 53.68           N  
ATOM   2452  CA  LEU   323     -18.889   7.929  -1.613  1.00 53.94           C  
ATOM   2453  C   LEU   323     -20.389   7.936  -1.336  1.00 52.71           C  
ATOM   2454  CB  LEU   323     -18.322   9.342  -1.456  1.00 51.44           C  
ATOM   2455  O   LEU   323     -20.815   7.714  -0.200  1.00 51.33           O  
ATOM   2456  CG  LEU   323     -16.813   9.446  -1.229  1.00 50.34           C  
ATOM   2457  CD1 LEU   323     -16.349  10.888  -1.405  1.00 48.45           C  
ATOM   2458  CD2 LEU   323     -16.444   8.925   0.156  1.00 49.61           C  
ATOM   2459  N   ASP   324     -21.286   8.213  -2.371  1.00 51.30           N  
ATOM   2460  CA  ASP   324     -22.741   8.181  -2.265  1.00 52.18           C  
ATOM   2461  C   ASP   324     -23.264   6.747  -2.321  1.00 50.67           C  
ATOM   2462  CB  ASP   324     -23.379   9.017  -3.377  1.00 49.50           C  
ATOM   2463  O   ASP   324     -24.297   6.434  -1.725  1.00 49.59           O  
ATOM   2464  CG  ASP   324     -23.502  10.487  -3.017  1.00 48.65           C  
ATOM   2465  OD1 ASP   324     -23.346  10.839  -1.828  1.00 49.33           O  
ATOM   2466  OD2 ASP   324     -23.761  11.300  -3.930  1.00 54.95           O  
ATOM   2467  N   ARG   325     -22.580   5.789  -2.974  1.00 53.38           N  
ATOM   2468  CA  ARG   325     -23.007   4.394  -2.944  1.00 53.21           C  
ATOM   2469  C   ARG   325     -22.745   3.770  -1.578  1.00 51.75           C  
ATOM   2470  CB  ARG   325     -22.294   3.589  -4.033  1.00 49.41           C  
ATOM   2471  O   ARG   325     -23.522   2.935  -1.111  1.00 49.84           O  
ATOM   2472  CG  ARG   325     -23.072   3.491  -5.336  1.00 47.04           C  
ATOM   2473  CD  ARG   325     -22.336   2.652  -6.370  1.00 48.48           C  
ATOM   2474  NE  ARG   325     -22.575   3.136  -7.727  1.00 42.97           N  
ATOM   2475  NH1 ARG   325     -21.203   1.582  -8.746  1.00 33.40           N  
ATOM   2476  NH2 ARG   325     -22.318   3.136 -10.009  1.00 29.02           N  
ATOM   2477  CZ  ARG   325     -22.032   2.617  -8.824  1.00 44.26           C  
ATOM   2478  N   ASP   326     -21.655   4.195  -1.022  1.00 43.05           N  
ATOM   2479  CA  ASP   326     -21.275   3.648   0.277  1.00 44.62           C  
ATOM   2480  C   ASP   326     -21.905   4.448   1.415  1.00 42.69           C  
ATOM   2481  CB  ASP   326     -19.752   3.630   0.427  1.00 39.37           C  
ATOM   2482  O   ASP   326     -21.553   4.261   2.582  1.00 40.69           O  
ATOM   2483  CG  ASP   326     -19.106   2.421  -0.225  1.00 37.25           C  
ATOM   2484  OD1 ASP   326     -19.824   1.457  -0.570  1.00 38.87           O  
ATOM   2485  OD2 ASP   326     -17.868   2.429  -0.393  1.00 40.45           O  
ATOM   2486  N   GLN   327     -22.782   5.461   1.055  1.00 41.15           N  
ATOM   2487  CA  GLN   327     -23.725   5.809   2.112  1.00 42.58           C  
ATOM   2488  C   GLN   327     -24.675   4.651   2.404  1.00 41.02           C  
ATOM   2489  CB  GLN   327     -24.522   7.058   1.732  1.00 39.72           C  
ATOM   2490  O   GLN   327     -25.506   4.296   1.566  1.00 39.51           O  
ATOM   2491  CG  GLN   327     -23.704   8.343   1.763  1.00 39.15           C  
ATOM   2492  CD  GLN   327     -24.556   9.575   2.003  1.00 43.51           C  
ATOM   2493  NE2 GLN   327     -23.916  10.739   2.045  1.00 38.16           N  
ATOM   2494  OE1 GLN   327     -25.779   9.482   2.148  1.00 47.31           O  
ATOM   2495  N   PRO   328     -24.441   3.534   3.131  1.00 40.68           N  
ATOM   2496  CA  PRO   328     -25.715   3.020   3.639  1.00 39.54           C  
ATOM   2497  C   PRO   328     -26.760   4.118   3.830  1.00 40.56           C  
ATOM   2498  CB  PRO   328     -25.333   2.392   4.981  1.00 37.67           C  
ATOM   2499  O   PRO   328     -26.469   5.154   4.433  1.00 38.57           O  
ATOM   2500  CG  PRO   328     -23.942   2.871   5.245  1.00 35.74           C  
ATOM   2501  CD  PRO   328     -23.416   3.519   3.996  1.00 38.86           C  
ATOM   2502  N   GLN   329     -27.595   4.485   2.808  1.00 41.76           N  
ATOM   2503  CA  GLN   329     -28.798   4.978   3.471  1.00 42.20           C  
ATOM   2504  C   GLN   329     -28.816   4.581   4.944  1.00 41.52           C  
ATOM   2505  CB  GLN   329     -30.051   4.453   2.769  1.00 39.46           C  
ATOM   2506  O   GLN   329     -28.931   3.398   5.272  1.00 39.17           O  
ATOM   2507  CG  GLN   329     -30.309   5.091   1.411  1.00 37.81           C  
ATOM   2508  CD  GLN   329     -31.660   4.714   0.833  1.00 40.21           C  
ATOM   2509  NE2 GLN   329     -31.999   5.297  -0.312  1.00 37.74           N  
ATOM   2510  OE1 GLN   329     -32.394   3.905   1.410  1.00 47.03           O  
ATOM   2511  N   LEU   330     -27.934   4.925   5.811  1.00 34.57           N  
ATOM   2512  CA  LEU   330     -28.579   4.986   7.118  1.00 34.28           C  
ATOM   2513  C   LEU   330     -30.069   5.279   6.976  1.00 34.51           C  
ATOM   2514  CB  LEU   330     -27.918   6.054   7.993  1.00 31.67           C  
ATOM   2515  O   LEU   330     -30.480   6.441   6.983  1.00 32.50           O  
ATOM   2516  CG  LEU   330     -26.682   5.616   8.781  1.00 31.36           C  
ATOM   2517  CD1 LEU   330     -25.719   6.786   8.950  1.00 29.62           C  
ATOM   2518  CD2 LEU   330     -27.086   5.048  10.137  1.00 32.30           C  
ATOM   2519  N   SER   331     -30.839   4.654   6.046  1.00 32.73           N  
ATOM   2520  CA  SER   331     -32.219   4.518   6.499  1.00 34.55           C  
ATOM   2521  C   SER   331     -32.282   4.107   7.966  1.00 32.52           C  
ATOM   2522  CB  SER   331     -32.967   3.496   5.642  1.00 30.53           C  
ATOM   2523  O   SER   331     -31.623   3.150   8.377  1.00 30.40           O  
ATOM   2524  OG  SER   331     -32.079   2.506   5.151  1.00 32.87           O  
ATOM   2525  N   ALA   332     -32.325   5.090   8.954  1.00 37.71           N  
ATOM   2526  CA  ALA   332     -32.978   4.727  10.209  1.00 37.67           C  
ATOM   2527  C   ALA   332     -33.370   3.252  10.216  1.00 37.38           C  
ATOM   2528  CB  ALA   332     -34.207   5.603  10.442  1.00 35.71           C  
ATOM   2529  O   ALA   332     -33.778   2.707   9.188  1.00 35.65           O  
ATOM   2530  N   PRO   333     -32.729   2.306  10.917  1.00 37.73           N  
ATOM   2531  CA  PRO   333     -33.462   1.047  11.064  1.00 37.44           C  
ATOM   2532  C   PRO   333     -34.897   1.136  10.551  1.00 37.66           C  
ATOM   2533  CB  PRO   333     -33.436   0.798  12.574  1.00 33.96           C  
ATOM   2534  O   PRO   333     -35.723   1.841  11.137  1.00 35.44           O  
ATOM   2535  CG  PRO   333     -33.230   2.149  13.180  1.00 33.93           C  
ATOM   2536  CD  PRO   333     -32.621   3.049  12.144  1.00 39.97           C  
ATOM   2537  N   THR   334     -35.046   1.133   9.275  1.00 33.28           N  
ATOM   2538  CA  THR   334     -36.424   0.720   9.032  1.00 36.50           C  
ATOM   2539  C   THR   334     -36.668  -0.690   9.563  1.00 33.19           C  
ATOM   2540  CB  THR   334     -36.766   0.772   7.531  1.00 31.10           C  
ATOM   2541  O   THR   334     -36.030  -1.646   9.117  1.00 31.57           O  
ATOM   2542  CG2 THR   334     -38.275   0.776   7.311  1.00 32.32           C  
ATOM   2543  OG1 THR   334     -36.208   1.962   6.960  1.00 32.42           O  
ATOM   2544  N   THR   335     -37.007  -0.821  10.858  1.00 34.89           N  
ATOM   2545  CA  THR   335     -38.069  -1.665  11.394  1.00 41.10           C  
ATOM   2546  C   THR   335     -39.159  -1.891  10.351  1.00 34.70           C  
ATOM   2547  CB  THR   335     -38.687  -1.048  12.662  1.00 33.19           C  
ATOM   2548  O   THR   335     -40.033  -1.041  10.166  1.00 33.89           O  
ATOM   2549  CG2 THR   335     -38.719  -2.057  13.805  1.00 35.12           C  
ATOM   2550  OG1 THR   335     -37.908   0.086  13.063  1.00 35.50           O  
ATOM   2551  N   GLN   336     -38.709  -2.380   9.110  1.00 39.88           N  
ATOM   2552  CA  GLN   336     -39.851  -3.115   8.575  1.00 43.82           C  
ATOM   2553  C   GLN   336     -39.404  -4.399   7.883  1.00 39.58           C  
ATOM   2554  CB  GLN   336     -40.644  -2.242   7.601  1.00 35.06           C  
ATOM   2555  O   GLN   336     -38.548  -4.367   6.996  1.00 37.06           O  
ATOM   2556  CG  GLN   336     -41.641  -1.312   8.280  1.00 35.48           C  
ATOM   2557  CD  GLN   336     -42.455  -0.501   7.289  1.00 40.03           C  
ATOM   2558  NE2 GLN   336     -43.398   0.284   7.799  1.00 35.51           N  
ATOM   2559  OE1 GLN   336     -42.238  -0.579   6.076  1.00 47.08           O  
ATOM   2560  N   THR   337     -39.795  -5.536   8.468  1.00 36.80           N  
ATOM   2561  CA  THR   337     -40.607  -6.725   8.234  1.00 44.60           C  
ATOM   2562  C   THR   337     -41.072  -6.785   6.782  1.00 36.56           C  
ATOM   2563  CB  THR   337     -41.830  -6.759   9.169  1.00 34.24           C  
ATOM   2564  O   THR   337     -41.888  -5.967   6.352  1.00 35.68           O  
ATOM   2565  CG2 THR   337     -41.599  -7.708  10.341  1.00 36.44           C  
ATOM   2566  OG1 THR   337     -42.072  -5.441   9.677  1.00 36.08           O  
ATOM   2567  N   ALA   338     -40.273  -7.333   5.835  1.00 36.34           N  
ATOM   2568  CA  ALA   338     -41.112  -8.171   4.982  1.00 42.68           C  
ATOM   2569  C   ALA   338     -40.341  -8.654   3.758  1.00 36.41           C  
ATOM   2570  CB  ALA   338     -42.363  -7.407   4.552  1.00 33.42           C  
ATOM   2571  O   ALA   338     -39.706  -7.858   3.062  1.00 35.86           O  
ATOM   2572  N   ALA   339     -40.143  -9.957   3.771  1.00 41.94           N  
ATOM   2573  CA  ALA   339     -40.450 -11.101   2.916  1.00 46.36           C  
ATOM   2574  C   ALA   339     -39.559 -11.114   1.678  1.00 41.77           C  
ATOM   2575  CB  ALA   339     -41.921 -11.081   2.509  1.00 38.15           C  
ATOM   2576  O   ALA   339     -39.516 -10.138   0.925  1.00 40.00           O  
ATOM   2577  N   THR   340     -38.515 -11.922   1.684  1.00 32.57           N  
ATOM   2578  CA  THR   340     -38.128 -13.044   0.835  1.00 39.49           C  
ATOM   2579  C   THR   340     -38.720 -12.893  -0.563  1.00 32.67           C  
ATOM   2580  CB  THR   340     -38.576 -14.385   1.444  1.00 30.94           C  
ATOM   2581  O   THR   340     -39.919 -13.097  -0.760  1.00 31.88           O  
ATOM   2582  CG2 THR   340     -37.521 -14.936   2.398  1.00 32.04           C  
ATOM   2583  OG1 THR   340     -39.800 -14.192   2.164  1.00 32.83           O  
ATOM   2584  N   ALA   341     -38.120 -12.102  -1.547  1.00 37.84           N  
ATOM   2585  CA  ALA   341     -38.245 -12.671  -2.887  1.00 41.66           C  
ATOM   2586  C   ALA   341     -36.922 -13.273  -3.353  1.00 37.86           C  
ATOM   2587  CB  ALA   341     -38.719 -11.608  -3.874  1.00 35.44           C  
ATOM   2588  O   ALA   341     -35.853 -12.717  -3.091  1.00 36.94           O  
ATOM   2589  N   PRO   342     -36.917 -14.724  -3.501  1.00 42.03           N  
ATOM   2590  CA  PRO   342     -35.964 -15.372  -4.405  1.00 42.88           C  
ATOM   2591  C   PRO   342     -35.257 -14.382  -5.327  1.00 41.63           C  
ATOM   2592  CB  PRO   342     -36.840 -16.337  -5.208  1.00 37.99           C  
ATOM   2593  O   PRO   342     -35.908 -13.531  -5.939  1.00 39.90           O  
ATOM   2594  CG  PRO   342     -38.234 -15.833  -5.020  1.00 37.67           C  
ATOM   2595  CD  PRO   342     -38.248 -14.890  -3.852  1.00 43.85           C  
ATOM   2596  N   VAL   343     -34.021 -13.948  -5.062  1.00 37.19           N  
ATOM   2597  CA  VAL   343     -33.230 -13.559  -6.225  1.00 40.46           C  
ATOM   2598  C   VAL   343     -33.583 -14.453  -7.412  1.00 37.22           C  
ATOM   2599  CB  VAL   343     -31.715 -13.636  -5.932  1.00 34.99           C  
ATOM   2600  O   VAL   343     -33.237 -15.637  -7.430  1.00 36.17           O  
ATOM   2601  CG1 VAL   343     -30.908 -13.120  -7.122  1.00 36.17           C  
ATOM   2602  CG2 VAL   343     -31.376 -12.845  -4.670  1.00 35.58           C  
ATOM   2603  N   GLU   344     -34.844 -14.424  -7.951  1.00 33.22           N  
ATOM   2604  CA  GLU   344     -35.170 -14.788  -9.327  1.00 37.72           C  
ATOM   2605  C   GLU   344     -34.239 -14.092 -10.316  1.00 33.13           C  
ATOM   2606  CB  GLU   344     -36.627 -14.443  -9.643  1.00 31.01           C  
ATOM   2607  O   GLU   344     -34.042 -12.878 -10.243  1.00 31.45           O  
ATOM   2608  CG  GLU   344     -37.636 -15.377  -8.991  1.00 32.39           C  
ATOM   2609  CD  GLU   344     -39.077 -15.046  -9.346  1.00 38.73           C  
ATOM   2610  OE1 GLU   344     -39.340 -13.923  -9.832  1.00 46.45           O  
ATOM   2611  OE2 GLU   344     -39.950 -15.917  -9.135  1.00 43.32           O  
ATOM   2612  N   ASN   345     -33.214 -14.958 -10.783  1.00 31.97           N  
ATOM   2613  CA  ASN   345     -32.714 -15.007 -12.152  1.00 37.59           C  
ATOM   2614  C   ASN   345     -32.272 -13.629 -12.638  1.00 31.88           C  
ATOM   2615  CB  ASN   345     -33.775 -15.586 -13.091  1.00 29.90           C  
ATOM   2616  O   ASN   345     -33.105 -12.749 -12.863  1.00 30.27           O  
ATOM   2617  CG  ASN   345     -33.794 -17.102 -13.086  1.00 31.27           C  
ATOM   2618  ND2 ASN   345     -34.960 -17.680 -13.350  1.00 32.13           N  
ATOM   2619  OD1 ASN   345     -32.771 -17.747 -12.846  1.00 36.08           O  
ATOM   2620  N   TYR   346     -31.063 -13.049 -12.359  1.00 33.07           N  
ATOM   2621  CA  TYR   346     -30.473 -12.410 -13.529  1.00 38.09           C  
ATOM   2622  C   TYR   346     -30.846 -13.156 -14.805  1.00 32.99           C  
ATOM   2623  CB  TYR   346     -28.949 -12.339 -13.393  1.00 31.02           C  
ATOM   2624  O   TYR   346     -30.449 -14.308 -14.996  1.00 31.57           O  
ATOM   2625  CG  TYR   346     -28.443 -10.997 -12.923  1.00 32.22           C  
ATOM   2626  CD1 TYR   346     -28.128  -9.991 -13.835  1.00 33.55           C  
ATOM   2627  CD2 TYR   346     -28.278 -10.731 -11.568  1.00 35.45           C  
ATOM   2628  CE1 TYR   346     -27.660  -8.753 -13.407  1.00 36.05           C  
ATOM   2629  CE2 TYR   346     -27.811  -9.497 -11.129  1.00 38.45           C  
ATOM   2630  OH  TYR   346     -27.042  -7.292 -11.625  1.00 26.71           O  
ATOM   2631  CZ  TYR   346     -27.505  -8.516 -12.054  1.00 31.40           C  
ATOM   2632  N   ASP   347     -32.044 -13.090 -15.252  1.00 30.04           N  
ATOM   2633  CA  ASP   347     -32.428 -13.141 -16.660  1.00 34.70           C  
ATOM   2634  C   ASP   347     -31.321 -12.583 -17.551  1.00 29.99           C  
ATOM   2635  CB  ASP   347     -33.729 -12.369 -16.890  1.00 28.35           C  
ATOM   2636  O   ASP   347     -30.938 -11.418 -17.420  1.00 28.38           O  
ATOM   2637  CG  ASP   347     -34.549 -12.920 -18.042  1.00 29.67           C  
ATOM   2638  OD1 ASP   347     -34.084 -13.853 -18.732  1.00 34.08           O  
ATOM   2639  OD2 ASP   347     -35.671 -12.415 -18.265  1.00 36.29           O  
ATOM   2640  N   ASP   348     -30.382 -13.527 -18.079  1.00 30.85           N  
ATOM   2641  CA  ASP   348     -30.075 -13.785 -19.483  1.00 36.86           C  
ATOM   2642  C   ASP   348     -30.730 -12.744 -20.388  1.00 30.89           C  
ATOM   2643  CB  ASP   348     -30.529 -15.190 -19.882  1.00 28.77           C  
ATOM   2644  O   ASP   348     -31.823 -12.969 -20.912  1.00 29.30           O  
ATOM   2645  CG  ASP   348     -29.473 -16.251 -19.624  1.00 30.68           C  
ATOM   2646  OD1 ASP   348     -28.271 -15.914 -19.570  1.00 35.26           O  
ATOM   2647  OD2 ASP   348     -29.847 -17.435 -19.477  1.00 39.90           O  
ATOM   2648  N   SER   349     -30.595 -11.425 -20.161  1.00 30.18           N  
ATOM   2649  CA  SER   349     -30.863 -10.630 -21.355  1.00 33.91           C  
ATOM   2650  C   SER   349     -29.601  -9.930 -21.849  1.00 30.01           C  
ATOM   2651  CB  SER   349     -31.954  -9.595 -21.076  1.00 27.53           C  
ATOM   2652  O   SER   349     -28.849  -9.362 -21.054  1.00 28.32           O  
ATOM   2653  OG  SER   349     -32.117  -9.400 -19.681  1.00 31.62           O  
ATOM   2654  N   PRO   350     -29.144 -10.479 -23.083  1.00 30.44           N  
ATOM   2655  CA  PRO   350     -28.245 -10.019 -24.145  1.00 31.35           C  
ATOM   2656  C   PRO   350     -27.695  -8.618 -23.886  1.00 30.21           C  
ATOM   2657  CB  PRO   350     -29.134 -10.035 -25.391  1.00 27.12           C  
ATOM   2658  O   PRO   350     -28.460  -7.692 -23.606  1.00 28.15           O  
ATOM   2659  CG  PRO   350     -30.521 -10.224 -24.868  1.00 27.72           C  
ATOM   2660  CD  PRO   350     -30.438 -10.571 -23.409  1.00 32.86           C  
ATOM   2661  N   THR   351     -26.456  -8.606 -23.342  1.00 27.37           N  
ATOM   2662  CA  THR   351     -25.323  -7.898 -23.928  1.00 30.77           C  
ATOM   2663  C   THR   351     -25.793  -6.661 -24.689  1.00 27.56           C  
ATOM   2664  CB  THR   351     -24.521  -8.812 -24.873  1.00 25.38           C  
ATOM   2665  O   THR   351     -26.380  -6.775 -25.767  1.00 26.45           O  
ATOM   2666  CG2 THR   351     -23.465  -9.603 -24.109  1.00 26.14           C  
ATOM   2667  OG1 THR   351     -25.416  -9.728 -25.516  1.00 29.07           O  
ATOM   2668  N   GLY   352     -26.523  -5.724 -24.132  1.00 28.43           N  
ATOM   2669  CA  GLY   352     -26.577  -4.471 -24.868  1.00 29.67           C  
ATOM   2670  C   GLY   352     -25.213  -3.837 -25.068  1.00 28.37           C  
ATOM   2671  O   GLY   352     -24.456  -3.667 -24.110  1.00 26.75           O  
ATOM   2672  N   VAL   353     -24.382  -4.325 -26.158  1.00 31.82           N  
ATOM   2673  CA  VAL   353     -23.491  -3.439 -26.901  1.00 34.18           C  
ATOM   2674  C   VAL   353     -23.692  -1.998 -26.439  1.00 31.84           C  
ATOM   2675  CB  VAL   353     -23.723  -3.548 -28.425  1.00 29.59           C  
ATOM   2676  O   VAL   353     -24.765  -1.422 -26.631  1.00 30.22           O  
ATOM   2677  CG1 VAL   353     -22.742  -2.658 -29.185  1.00 30.68           C  
ATOM   2678  CG2 VAL   353     -23.596  -5.000 -28.881  1.00 30.23           C  
ATOM   2679  N   ILE   354     -23.144  -1.638 -25.282  1.00 28.34           N  
ATOM   2680  CA  ILE   354     -22.948  -0.193 -25.283  1.00 31.23           C  
ATOM   2681  C   ILE   354     -22.295   0.239 -26.593  1.00 28.29           C  
ATOM   2682  CB  ILE   354     -22.090   0.261 -24.081  1.00 26.21           C  
ATOM   2683  O   ILE   354     -21.164  -0.154 -26.890  1.00 26.66           O  
ATOM   2684  CG1 ILE   354     -22.766  -0.133 -22.763  1.00 28.26           C  
ATOM   2685  CG2 ILE   354     -21.838   1.771 -24.137  1.00 26.81           C  
ATOM   2686  CD1 ILE   354     -21.913   0.125 -21.528  1.00 26.88           C  
ATOM   2687  N   GLU   355     -23.094   0.489 -27.707  1.00 30.49           N  
ATOM   2688  CA  GLU   355     -22.763   1.402 -28.797  1.00 33.01           C  
ATOM   2689  C   GLU   355     -21.950   2.591 -28.294  1.00 30.45           C  
ATOM   2690  CB  GLU   355     -24.035   1.891 -29.493  1.00 28.46           C  
ATOM   2691  O   GLU   355     -22.450   3.407 -27.517  1.00 28.76           O  
ATOM   2692  CG  GLU   355     -24.604   0.903 -30.502  1.00 29.31           C  
ATOM   2693  CD  GLU   355     -25.754   1.472 -31.317  1.00 34.07           C  
ATOM   2694  OE1 GLU   355     -26.377   2.465 -30.877  1.00 44.65           O  
ATOM   2695  OE2 GLU   355     -26.034   0.921 -32.405  1.00 41.37           O  
ATOM   2696  N   VAL   356     -20.592   2.491 -28.200  1.00 30.03           N  
ATOM   2697  CA  VAL   356     -19.716   3.644 -28.375  1.00 31.70           C  
ATOM   2698  C   VAL   356     -20.230   4.515 -29.519  1.00 29.99           C  
ATOM   2699  CB  VAL   356     -18.257   3.213 -28.648  1.00 27.97           C  
ATOM   2700  O   VAL   356     -20.448   4.027 -30.630  1.00 28.78           O  
ATOM   2701  CG1 VAL   356     -17.321   4.419 -28.612  1.00 29.80           C  
ATOM   2702  CG2 VAL   356     -17.815   2.159 -27.634  1.00 28.39           C  
ATOM   2703  N   PRO   357     -20.956   5.516 -29.143  1.00 32.42           N  
ATOM   2704  CA  PRO   357     -21.215   6.477 -30.217  1.00 33.45           C  
ATOM   2705  C   PRO   357     -20.047   6.601 -31.193  1.00 32.28           C  
ATOM   2706  CB  PRO   357     -21.441   7.793 -29.468  1.00 29.13           C  
ATOM   2707  O   PRO   357     -18.897   6.747 -30.770  1.00 30.05           O  
ATOM   2708  CG  PRO   357     -21.224   7.454 -28.028  1.00 29.68           C  
ATOM   2709  CD  PRO   357     -20.875   5.997 -27.928  1.00 34.78           C  
ATOM   2710  N   LYS   358     -20.091   6.025 -32.470  1.00 34.12           N  
ATOM   2711  CA  LYS   358     -19.501   6.588 -33.681  1.00 35.72           C  
ATOM   2712  C   LYS   358     -19.208   8.076 -33.509  1.00 33.87           C  
ATOM   2713  CB  LYS   358     -20.425   6.371 -34.880  1.00 31.45           C  
ATOM   2714  O   LYS   358     -20.123   8.901 -33.537  1.00 31.63           O  
ATOM   2715  CG  LYS   358     -20.381   4.961 -35.449  1.00 31.74           C  
ATOM   2716  CD  LYS   358     -21.311   4.811 -36.645  1.00 36.39           C  
ATOM   2717  CE  LYS   358     -21.272   3.398 -37.212  1.00 35.68           C  
ATOM   2718  NZ  LYS   358     -22.240   3.225 -38.336  1.00 37.15           N  
ATOM   2719  N   GLN   359     -18.305   8.432 -32.611  1.00 34.11           N  
ATOM   2720  CA  GLN   359     -17.836   9.783 -32.904  1.00 36.77           C  
ATOM   2721  C   GLN   359     -17.430   9.918 -34.368  1.00 34.08           C  
ATOM   2722  CB  GLN   359     -16.661  10.152 -31.997  1.00 30.27           C  
ATOM   2723  O   GLN   359     -16.573   9.176 -34.852  1.00 31.88           O  
ATOM   2724  CG  GLN   359     -17.074  10.535 -30.582  1.00 30.42           C  
ATOM   2725  CD  GLN   359     -15.911  11.038 -29.747  1.00 35.29           C  
ATOM   2726  NE2 GLN   359     -16.207  11.515 -28.543  1.00 32.11           N  
ATOM   2727  OE1 GLN   359     -14.755  10.997 -30.181  1.00 44.30           O  
ATOM   2728  N   ALA   360     -18.248  10.462 -35.224  1.00 30.88           N  
ATOM   2729  CA  ALA   360     -18.224  11.341 -36.390  1.00 35.06           C  
ATOM   2730  C   ALA   360     -16.977  12.221 -36.387  1.00 30.76           C  
ATOM   2731  CB  ALA   360     -19.481  12.205 -36.431  1.00 28.40           C  
ATOM   2732  O   ALA   360     -16.801  13.057 -35.498  1.00 29.07           O  
ATOM   2733  N   GLY   361     -15.861  11.690 -37.161  1.00 30.31           N  
ATOM   2734  CA  GLY   361     -15.061  12.545 -38.023  1.00 34.56           C  
ATOM   2735  C   GLY   361     -13.744  12.960 -37.395  1.00 30.50           C  
ATOM   2736  O   GLY   361     -13.685  13.948 -36.659  1.00 28.74           O  
ATOM   2737  N   LEU   362     -12.787  12.011 -37.209  1.00 33.27           N  
ATOM   2738  CA  LEU   362     -11.441  12.487 -37.509  1.00 35.92           C  
ATOM   2739  C   LEU   362     -10.968  11.965 -38.861  1.00 33.52           C  
ATOM   2740  CB  LEU   362     -10.464  12.057 -36.412  1.00 29.77           C  
ATOM   2741  O   LEU   362     -10.682  10.774 -39.006  1.00 31.61           O  
ATOM   2742  CG  LEU   362     -10.411  12.942 -35.165  1.00 30.23           C  
ATOM   2743  CD1 LEU   362     -10.072  12.105 -33.936  1.00 29.26           C  
ATOM   2744  CD2 LEU   362      -9.397  14.065 -35.350  1.00 32.63           C  
ATOM   2745  N   SER   363     -11.386  12.525 -39.976  1.00 31.63           N  
ATOM   2746  CA  SER   363     -10.739  12.848 -41.244  1.00 38.84           C  
ATOM   2747  C   SER   363      -9.249  13.113 -41.052  1.00 31.95           C  
ATOM   2748  CB  SER   363     -11.402  14.066 -41.889  1.00 30.10           C  
ATOM   2749  O   SER   363      -8.862  14.157 -40.525  1.00 31.17           O  
ATOM   2750  OG  SER   363     -11.226  15.220 -41.086  1.00 35.78           O  
ATOM   2751  N   GLY   364      -8.376  12.198 -40.919  1.00 33.07           N  
ATOM   2752  CA  GLY   364      -7.041  12.503 -41.408  1.00 37.87           C  
ATOM   2753  C   GLY   364      -6.091  11.323 -41.327  1.00 33.36           C  
ATOM   2754  O   GLY   364      -5.978  10.681 -40.281  1.00 32.41           O  
ATOM   2755  N   GLN   365      -5.834  10.680 -42.543  1.00 38.81           N  
ATOM   2756  CA  GLN   365      -4.862  10.070 -43.444  1.00 43.66           C  
ATOM   2757  C   GLN   365      -4.961   8.548 -43.411  1.00 39.06           C  
ATOM   2758  CB  GLN   365      -3.443  10.512 -43.084  1.00 36.03           C  
ATOM   2759  O   GLN   365      -4.962   7.944 -42.336  1.00 38.02           O  
ATOM   2760  CG  GLN   365      -3.034  11.837 -43.713  1.00 36.56           C  
ATOM   2761  CD  GLN   365      -1.575  12.176 -43.470  1.00 43.64           C  
ATOM   2762  NE2 GLN   365      -1.007  13.009 -44.336  1.00 36.37           N  
ATOM   2763  OE1 GLN   365      -0.963  11.694 -42.512  1.00 50.36           O  
ATOM   2764  N   PRO   366      -5.505   8.083 -44.538  1.00 41.10           N  
ATOM   2765  CA  PRO   366      -5.418   6.651 -44.834  1.00 40.74           C  
ATOM   2766  C   PRO   366      -4.108   6.029 -44.354  1.00 40.79           C  
ATOM   2767  CB  PRO   366      -5.519   6.600 -46.360  1.00 37.43           C  
ATOM   2768  O   PRO   366      -3.069   6.694 -44.351  1.00 38.75           O  
ATOM   2769  CG  PRO   366      -5.030   7.935 -46.821  1.00 37.06           C  
ATOM   2770  CD  PRO   366      -5.279   8.936 -45.730  1.00 42.06           C  
ATOM   2771  N   PRO   367      -4.214   5.000 -43.547  1.00 42.23           N  
ATOM   2772  CA  PRO   367      -3.148   4.065 -43.179  1.00 42.50           C  
ATOM   2773  C   PRO   367      -2.064   3.954 -44.248  1.00 42.64           C  
ATOM   2774  CB  PRO   367      -3.888   2.735 -43.012  1.00 38.92           C  
ATOM   2775  O   PRO   367      -2.373   3.786 -45.431  1.00 41.55           O  
ATOM   2776  CG  PRO   367      -5.128   2.882 -43.833  1.00 38.25           C  
ATOM   2777  CD  PRO   367      -5.468   4.342 -43.926  1.00 44.90           C  
ATOM   2778  N   ARG   368      -0.926   4.572 -44.025  1.00 43.10           N  
ATOM   2779  CA  ARG   368       0.242   4.232 -44.831  1.00 44.32           C  
ATOM   2780  C   ARG   368       0.341   2.724 -45.041  1.00 42.86           C  
ATOM   2781  CB  ARG   368       1.521   4.755 -44.174  1.00 40.33           C  
ATOM   2782  O   ARG   368       0.277   1.953 -44.082  1.00 41.44           O  
ATOM   2783  CG  ARG   368       1.732   6.251 -44.341  1.00 39.62           C  
ATOM   2784  CD  ARG   368       3.031   6.713 -43.695  1.00 43.15           C  
ATOM   2785  NE  ARG   368       3.238   8.148 -43.868  1.00 39.28           N  
ATOM   2786  NH1 ARG   368       5.239   8.208 -42.715  1.00 30.88           N  
ATOM   2787  NH2 ARG   368       4.371  10.130 -43.614  1.00 26.97           N  
ATOM   2788  CZ  ARG   368       4.282   8.825 -43.399  1.00 39.13           C  
ATOM   2789  N   SER   369       0.198   2.313 -46.411  1.00 45.49           N  
ATOM   2790  CA  SER   369       0.520   1.016 -46.996  1.00 47.39           C  
ATOM   2791  C   SER   369       1.819   0.458 -46.423  1.00 44.91           C  
ATOM   2792  CB  SER   369       0.631   1.127 -48.518  1.00 42.49           C  
ATOM   2793  O   SER   369       2.822   1.170 -46.337  1.00 43.18           O  
ATOM   2794  OG  SER   369      -0.365   1.994 -49.033  1.00 44.82           O  
ATOM   2795  N   PRO   370       1.778  -0.660 -45.560  1.00 44.86           N  
ATOM   2796  CA  PRO   370       2.957  -1.445 -45.187  1.00 44.88           C  
ATOM   2797  C   PRO   370       3.990  -1.529 -46.309  1.00 45.52           C  
ATOM   2798  CB  PRO   370       2.377  -2.826 -44.874  1.00 42.53           C  
ATOM   2799  O   PRO   370       3.643  -1.843 -47.450  1.00 44.91           O  
ATOM   2800  CG  PRO   370       1.107  -2.894 -45.660  1.00 42.26           C  
ATOM   2801  CD  PRO   370       0.624  -1.494 -45.907  1.00 47.96           C  
ATOM   2802  N   SER   371       5.084  -0.849 -46.203  1.00 41.53           N  
ATOM   2803  CA  SER   371       6.271  -0.930 -47.049  1.00 43.72           C  
ATOM   2804  C   SER   371       6.725  -2.375 -47.228  1.00 41.51           C  
ATOM   2805  CB  SER   371       7.409  -0.099 -46.455  1.00 38.48           C  
ATOM   2806  O   SER   371       6.932  -3.092 -46.246  1.00 40.22           O  
ATOM   2807  OG  SER   371       7.740  -0.555 -45.154  1.00 38.84           O  
ATOM   2808  N   SER   372       6.515  -3.061 -48.398  1.00 38.71           N  
ATOM   2809  CA  SER   372       6.967  -4.231 -49.144  1.00 41.42           C  
ATOM   2810  C   SER   372       8.489  -4.332 -49.145  1.00 38.55           C  
ATOM   2811  CB  SER   372       6.450  -4.182 -50.582  1.00 36.94           C  
ATOM   2812  O   SER   372       9.149  -3.827 -50.055  1.00 37.66           O  
ATOM   2813  OG  SER   372       6.769  -2.942 -51.189  1.00 42.73           O  
ATOM   2814  N   GLY   373       9.072  -4.414 -47.908  1.00 34.59           N  
ATOM   2815  CA  GLY   373      10.475  -4.797 -47.902  1.00 38.22           C  
ATOM   2816  C   GLY   373      10.775  -5.953 -46.967  1.00 34.67           C  
ATOM   2817  O   GLY   373      10.210  -6.037 -45.874  1.00 33.94           O  
ATOM   2818  N   SER   374      11.313  -7.162 -47.561  1.00 27.74           N  
ATOM   2819  CA  SER   374      11.975  -8.443 -47.341  1.00 34.82           C  
ATOM   2820  C   SER   374      11.415  -9.150 -46.111  1.00 27.97           C  
ATOM   2821  CB  SER   374      13.484  -8.248 -47.184  1.00 26.37           C  
ATOM   2822  O   SER   374      11.271  -8.540 -45.049  1.00 27.83           O  
ATOM   2823  OG  SER   374      13.819  -7.984 -45.832  1.00 13.58           O  
ATOM   2824  N   SER   375      10.599 -10.291 -46.322  1.00 29.13           N  
ATOM   2825  CA  SER   375      10.105 -11.503 -45.676  1.00 33.10           C  
ATOM   2826  C   SER   375      10.721 -11.683 -44.293  1.00 29.57           C  
ATOM   2827  CB  SER   375      10.402 -12.729 -46.540  1.00 27.57           C  
ATOM   2828  O   SER   375      11.455 -12.644 -44.055  1.00 28.72           O  
ATOM   2829  OG  SER   375      11.790 -12.832 -46.807  1.00 22.40           O  
ATOM   2830  N   SER   376      11.074 -10.640 -43.621  1.00 32.63           N  
ATOM   2831  CA  SER   376      11.545 -10.700 -42.241  1.00 35.58           C  
ATOM   2832  C   SER   376      10.385 -10.597 -41.256  1.00 32.86           C  
ATOM   2833  CB  SER   376      12.555  -9.585 -41.971  1.00 30.43           C  
ATOM   2834  O   SER   376       9.475  -9.786 -41.444  1.00 32.14           O  
ATOM   2835  OG  SER   376      11.989  -8.315 -42.246  1.00 28.43           O  
ATOM   2836  N   ASN   377       9.996 -11.798 -40.595  1.00 38.41           N  
ATOM   2837  CA  ASN   377       9.063 -11.816 -39.474  1.00 40.01           C  
ATOM   2838  C   ASN   377       9.121 -10.517 -38.675  1.00 38.71           C  
ATOM   2839  CB  ASN   377       9.342 -13.013 -38.563  1.00 36.30           C  
ATOM   2840  O   ASN   377      10.119 -10.238 -38.008  1.00 37.49           O  
ATOM   2841  CG  ASN   377       9.018 -14.338 -39.224  1.00 35.18           C  
ATOM   2842  ND2 ASN   377       9.574 -15.419 -38.690  1.00 32.32           N  
ATOM   2843  OD1 ASN   377       8.275 -14.390 -40.208  1.00 36.55           O  
ATOM   2844  N   SER   378       8.427  -9.525 -39.222  1.00 38.26           N  
ATOM   2845  CA  SER   378       8.361  -8.183 -38.652  1.00 37.20           C  
ATOM   2846  C   SER   378       6.956  -7.864 -38.150  1.00 38.49           C  
ATOM   2847  CB  SER   378       8.791  -7.141 -39.685  1.00 36.11           C  
ATOM   2848  O   SER   378       5.967  -8.322 -38.726  1.00 37.03           O  
ATOM   2849  OG  SER   378       7.909  -7.139 -40.795  1.00 35.76           O  
ATOM   2850  N   LEU   379       6.929  -7.412 -37.029  1.00 43.64           N  
ATOM   2851  CA  LEU   379       5.782  -6.768 -36.400  1.00 43.86           C  
ATOM   2852  C   LEU   379       6.055  -5.287 -36.157  1.00 44.03           C  
ATOM   2853  CB  LEU   379       5.436  -7.459 -35.078  1.00 41.60           C  
ATOM   2854  O   LEU   379       7.068  -4.930 -35.552  1.00 43.35           O  
ATOM   2855  CG  LEU   379       4.131  -7.027 -34.408  1.00 39.66           C  
ATOM   2856  CD1 LEU   379       3.009  -7.998 -34.758  1.00 35.19           C  
ATOM   2857  CD2 LEU   379       4.312  -6.932 -32.897  1.00 38.25           C  
ATOM   2858  N   GLU   380       5.289  -4.515 -36.787  1.00 38.99           N  
ATOM   2859  CA  GLU   380       5.325  -3.069 -36.589  1.00 38.84           C  
ATOM   2860  C   GLU   380       4.125  -2.594 -35.775  1.00 39.21           C  
ATOM   2861  CB  GLU   380       5.368  -2.343 -37.936  1.00 37.99           C  
ATOM   2862  O   GLU   380       2.977  -2.861 -36.137  1.00 38.56           O  
ATOM   2863  CG  GLU   380       5.846  -0.901 -37.842  1.00 36.83           C  
ATOM   2864  CD  GLU   380       6.010  -0.234 -39.198  1.00 42.83           C  
ATOM   2865  OE1 GLU   380       5.921  -0.933 -40.233  1.00 47.85           O  
ATOM   2866  OE2 GLU   380       6.230   0.998 -39.226  1.00 43.15           O  
ATOM   2867  N   VAL   381       4.433  -1.974 -34.655  1.00 45.41           N  
ATOM   2868  CA  VAL   381       3.417  -1.360 -33.806  1.00 45.64           C  
ATOM   2869  C   VAL   381       3.555   0.160 -33.852  1.00 45.41           C  
ATOM   2870  CB  VAL   381       3.516  -1.861 -32.348  1.00 43.82           C  
ATOM   2871  O   VAL   381       4.641   0.698 -33.622  1.00 44.93           O  
ATOM   2872  CG1 VAL   381       2.378  -1.293 -31.503  1.00 38.74           C  
ATOM   2873  CG2 VAL   381       3.507  -3.388 -32.307  1.00 39.14           C  
ATOM   2874  N   LEU   382       2.552   0.820 -34.298  1.00 41.26           N  
ATOM   2875  CA  LEU   382       2.414   2.272 -34.259  1.00 40.55           C  
ATOM   2876  C   LEU   382       1.538   2.704 -33.089  1.00 41.10           C  
ATOM   2877  CB  LEU   382       1.823   2.790 -35.573  1.00 39.53           C  
ATOM   2878  O   LEU   382       0.362   2.338 -33.020  1.00 40.27           O  
ATOM   2879  CG  LEU   382       2.220   4.209 -35.982  1.00 37.54           C  
ATOM   2880  CD1 LEU   382       3.279   4.168 -37.079  1.00 32.45           C  
ATOM   2881  CD2 LEU   382       0.997   4.995 -36.442  1.00 35.58           C  
ATOM   2882  N   PHE   383       2.198   3.432 -32.245  1.00 45.25           N  
ATOM   2883  CA  PHE   383       1.470   4.203 -31.244  1.00 46.94           C  
ATOM   2884  C   PHE   383       1.409   5.675 -31.632  1.00 45.18           C  
ATOM   2885  CB  PHE   383       2.122   4.050 -29.866  1.00 43.72           C  
ATOM   2886  O   PHE   383       2.439   6.289 -31.923  1.00 44.94           O  
ATOM   2887  CG  PHE   383       2.051   2.653 -29.312  1.00 42.11           C  
ATOM   2888  CD1 PHE   383       0.997   2.268 -28.492  1.00 37.98           C  
ATOM   2889  CD2 PHE   383       3.038   1.723 -29.612  1.00 40.66           C  
ATOM   2890  CE1 PHE   383       0.929   0.975 -27.978  1.00 36.73           C  
ATOM   2891  CE2 PHE   383       2.977   0.429 -29.102  1.00 41.40           C  
ATOM   2892  CZ  PHE   383       1.921   0.058 -28.285  1.00 36.70           C  
ATOM   2893  N   GLN   384       0.193   6.169 -31.793  1.00 41.15           N  
ATOM   2894  CA  GLN   384      -0.065   7.604 -31.866  1.00 40.39           C  
ATOM   2895  C   GLN   384      -0.574   8.140 -30.531  1.00 40.99           C  
ATOM   2896  CB  GLN   384      -1.074   7.912 -32.974  1.00 39.83           C  
ATOM   2897  O   GLN   384      -1.620   7.710 -30.041  1.00 40.16           O  
ATOM   2898  CG  GLN   384      -0.514   7.743 -34.380  1.00 38.28           C  
ATOM   2899  CD  GLN   384      -1.504   8.141 -35.458  1.00 42.89           C  
ATOM   2900  NE2 GLN   384      -1.066   8.093 -36.712  1.00 36.13           N  
ATOM   2901  OE1 GLN   384      -2.653   8.488 -35.167  1.00 49.55           O  
ATOM   2902  N   GLY   385       0.309   8.789 -29.851  1.00 44.82           N  
ATOM   2903  CA  GLY   385       0.008   9.590 -28.676  1.00 43.29           C  
ATOM   2904  C   GLY   385      -0.479  10.986 -29.014  1.00 44.85           C  
ATOM   2905  O   GLY   385      -0.967  11.228 -30.120  1.00 43.42           O  
ATOM   2906  N   PRO   386      -0.627  11.802 -27.958  1.00 44.01           N  
ATOM   2907  CA  PRO   386      -1.074  13.182 -28.160  1.00 44.17           C  
ATOM   2908  C   PRO   386      -0.161  13.966 -29.100  1.00 44.79           C  
ATOM   2909  CB  PRO   386      -1.043  13.773 -26.748  1.00 42.78           C  
ATOM   2910  O   PRO   386       0.993  13.584 -29.306  1.00 44.55           O  
ATOM   2911  CG  PRO   386      -0.306  12.764 -25.928  1.00 41.83           C  
ATOM   2912  CD  PRO   386      -0.129  11.519 -26.749  1.00 45.90           C  
ATOM   2913  N   THR   387      -0.641  14.974 -29.868  1.00 34.69           N  
ATOM   2914  CA  THR   387       0.031  15.966 -30.700  1.00 35.85           C  
ATOM   2915  C   THR   387       1.054  16.752 -29.884  1.00 34.78           C  
ATOM   2916  CB  THR   387      -0.979  16.940 -31.335  1.00 32.20           C  
ATOM   2917  O   THR   387       0.894  16.918 -28.673  1.00 33.04           O  
ATOM   2918  CG2 THR   387      -1.916  16.211 -32.294  1.00 29.69           C  
ATOM   2919  OG1 THR   387      -1.757  17.555 -30.301  1.00 29.53           O  
ATOM   2920  N   ALA   388       2.246  16.921 -30.349  1.00 30.59           N  
ATOM   2921  CA  ALA   388       3.241  17.846 -29.813  1.00 31.58           C  
ATOM   2922  C   ALA   388       2.574  19.063 -29.178  1.00 30.44           C  
ATOM   2923  CB  ALA   388       4.205  18.286 -30.913  1.00 28.33           C  
ATOM   2924  O   ALA   388       2.946  19.479 -28.078  1.00 28.82           O  
ATOM   2925  N   ALA   389       1.686  19.657 -29.947  1.00 27.64           N  
ATOM   2926  CA  ALA   389       0.958  20.806 -29.415  1.00 29.07           C  
ATOM   2927  C   ALA   389       0.190  20.431 -28.150  1.00 27.53           C  
ATOM   2928  CB  ALA   389       0.003  21.365 -30.467  1.00 25.04           C  
ATOM   2929  O   ALA   389       0.204  21.173 -27.165  1.00 25.79           O  
ATOM   2930  N   ALA   390      -0.487  19.309 -28.137  1.00 35.77           N  
ATOM   2931  CA  ALA   390      -1.078  18.797 -26.904  1.00 35.39           C  
ATOM   2932  C   ALA   390       0.001  18.423 -25.892  1.00 35.57           C  
ATOM   2933  CB  ALA   390      -1.965  17.590 -27.201  1.00 33.68           C  
ATOM   2934  O   ALA   390      -0.130  18.712 -24.700  1.00 33.93           O  
ATOM   2935  N   ALA   391       1.100  17.815 -26.253  1.00 33.29           N  
ATOM   2936  CA  ALA   391       2.232  17.477 -25.394  1.00 34.23           C  
ATOM   2937  C   ALA   391       2.908  18.736 -24.858  1.00 33.16           C  
ATOM   2938  CB  ALA   391       3.239  16.617 -26.153  1.00 31.41           C  
ATOM   2939  O   ALA   391       3.182  18.840 -23.660  1.00 31.54           O  
ATOM   2940  N   VAL   392       3.291  19.771 -25.632  1.00 27.66           N  
ATOM   2941  CA  VAL   392       3.876  21.052 -25.251  1.00 28.03           C  
ATOM   2942  C   VAL   392       2.836  21.899 -24.521  1.00 27.57           C  
ATOM   2943  CB  VAL   392       4.419  21.816 -26.480  1.00 25.09           C  
ATOM   2944  O   VAL   392       3.138  22.521 -23.500  1.00 25.93           O  
ATOM   2945  CG1 VAL   392       4.954  23.187 -26.071  1.00 24.90           C  
ATOM   2946  CG2 VAL   392       5.506  21.001 -27.177  1.00 24.59           C  
ATOM   2947  N   SER   393       1.585  22.009 -24.988  1.00 28.46           N  
ATOM   2948  CA  SER   393       0.603  22.889 -24.363  1.00 30.71           C  
ATOM   2949  C   SER   393       0.088  22.301 -23.054  1.00 28.47           C  
ATOM   2950  CB  SER   393      -0.568  23.145 -25.312  1.00 25.87           C  
ATOM   2951  O   SER   393      -0.210  23.038 -22.111  1.00 26.50           O  
ATOM   2952  OG  SER   393      -1.372  21.984 -25.443  1.00 27.28           O  
ATOM   2953  N   LYS   394      -0.114  20.948 -22.988  1.00 32.85           N  
ATOM   2954  CA  LYS   394      -0.724  20.331 -21.814  1.00 32.89           C  
ATOM   2955  C   LYS   394       0.336  19.905 -20.802  1.00 33.01           C  
ATOM   2956  CB  LYS   394      -1.574  19.127 -22.220  1.00 29.90           C  
ATOM   2957  O   LYS   394       0.033  19.700 -19.625  1.00 31.05           O  
ATOM   2958  CG  LYS   394      -2.923  19.495 -22.820  1.00 28.66           C  
ATOM   2959  CD  LYS   394      -3.828  18.277 -22.952  1.00 32.91           C  
ATOM   2960  CE  LYS   394      -5.171  18.641 -23.571  1.00 27.10           C  
ATOM   2961  NZ  LYS   394      -6.078  17.458 -23.661  1.00 28.49           N  
ATOM   2962  N   GLY   395       1.767  20.350 -21.214  1.00 35.85           N  
ATOM   2963  CA  GLY   395       2.869  19.996 -20.334  1.00 34.97           C  
ATOM   2964  C   GLY   395       2.656  18.680 -19.611  1.00 35.23           C  
ATOM   2965  O   GLY   395       2.586  17.623 -20.242  1.00 32.63           O  
ATOM   2966  N   GLU   396       2.614  18.830 -18.220  1.00 32.58           N  
ATOM   2967  CA  GLU   396       2.302  17.870 -17.165  1.00 34.79           C  
ATOM   2968  C   GLU   396       0.965  17.182 -17.423  1.00 32.53           C  
ATOM   2969  CB  GLU   396       2.283  18.560 -15.799  1.00 29.98           C  
ATOM   2970  O   GLU   396       0.783  16.015 -17.067  1.00 30.69           O  
ATOM   2971  CG  GLU   396       3.668  18.868 -15.246  1.00 28.24           C  
ATOM   2972  CD  GLU   396       3.636  19.471 -13.851  1.00 33.67           C  
ATOM   2973  OE1 GLU   396       2.545  19.874 -13.388  1.00 38.79           O  
ATOM   2974  OE2 GLU   396       4.712  19.542 -13.215  1.00 34.81           O  
ATOM   2975  N   GLU   397      -0.094  17.796 -18.096  1.00 32.34           N  
ATOM   2976  CA  GLU   397      -1.477  17.339 -18.202  1.00 33.79           C  
ATOM   2977  C   GLU   397      -1.609  16.213 -19.224  1.00 32.34           C  
ATOM   2978  CB  GLU   397      -2.399  18.501 -18.579  1.00 29.16           C  
ATOM   2979  O   GLU   397      -2.550  15.418 -19.161  1.00 30.34           O  
ATOM   2980  CG  GLU   397      -2.746  19.414 -17.411  1.00 27.34           C  
ATOM   2981  CD  GLU   397      -3.754  20.493 -17.772  1.00 31.14           C  
ATOM   2982  OE1 GLU   397      -4.082  20.641 -18.972  1.00 36.14           O  
ATOM   2983  OE2 GLU   397      -4.220  21.197 -16.849  1.00 31.96           O  
ATOM   2984  N   LEU   398      -0.644  16.074 -20.214  1.00 34.71           N  
ATOM   2985  CA  LEU   398      -0.767  14.980 -21.170  1.00 35.06           C  
ATOM   2986  C   LEU   398      -0.596  13.632 -20.478  1.00 34.64           C  
ATOM   2987  CB  LEU   398       0.267  15.126 -22.289  1.00 32.31           C  
ATOM   2988  O   LEU   398      -1.141  12.623 -20.931  1.00 32.68           O  
ATOM   2989  CG  LEU   398      -0.184  15.895 -23.532  1.00 30.45           C  
ATOM   2990  CD1 LEU   398       0.979  16.692 -24.114  1.00 28.40           C  
ATOM   2991  CD2 LEU   398      -0.757  14.939 -24.574  1.00 30.52           C  
ATOM   2992  N   PHE   399       0.187  13.575 -19.336  1.00 35.17           N  
ATOM   2993  CA  PHE   399       0.434  12.334 -18.612  1.00 36.03           C  
ATOM   2994  C   PHE   399      -0.352  12.304 -17.306  1.00 35.26           C  
ATOM   2995  CB  PHE   399       1.930  12.163 -18.328  1.00 33.71           C  
ATOM   2996  O   PHE   399      -0.032  11.531 -16.401  1.00 33.83           O  
ATOM   2997  CG  PHE   399       2.778  12.086 -19.569  1.00 32.35           C  
ATOM   2998  CD1 PHE   399       2.812  10.926 -20.333  1.00 30.34           C  
ATOM   2999  CD2 PHE   399       3.542  13.173 -19.971  1.00 32.71           C  
ATOM   3000  CE1 PHE   399       3.596  10.851 -21.482  1.00 32.33           C  
ATOM   3001  CE2 PHE   399       4.328  13.106 -21.118  1.00 34.68           C  
ATOM   3002  CZ  PHE   399       4.354  11.944 -21.871  1.00 31.33           C  
ATOM   3003  N   THR   400      -1.291  13.234 -17.272  1.00 37.40           N  
ATOM   3004  CA  THR   400      -2.428  13.193 -16.359  1.00 38.25           C  
ATOM   3005  C   THR   400      -3.743  13.194 -17.131  1.00 37.53           C  
ATOM   3006  CB  THR   400      -2.402  14.384 -15.382  1.00 35.15           C  
ATOM   3007  O   THR   400      -3.866  13.866 -18.158  1.00 36.02           O  
ATOM   3008  CG2 THR   400      -1.190  14.312 -14.459  1.00 32.73           C  
ATOM   3009  OG1 THR   400      -2.348  15.606 -16.128  1.00 30.95           O  
ATOM   3010  N   GLY   401      -4.406  12.031 -17.090  1.00 38.96           N  
ATOM   3011  CA  GLY   401      -5.720  11.780 -17.660  1.00 38.62           C  
ATOM   3012  C   GLY   401      -5.712  10.701 -18.726  1.00 38.91           C  
ATOM   3013  O   GLY   401      -4.767   9.914 -18.813  1.00 36.51           O  
ATOM   3014  N   VAL   402      -6.818  10.460 -19.292  1.00 47.41           N  
ATOM   3015  CA  VAL   402      -7.113   9.510 -20.360  1.00 46.61           C  
ATOM   3016  C   VAL   402      -6.600  10.053 -21.692  1.00 47.35           C  
ATOM   3017  CB  VAL   402      -8.627   9.213 -20.453  1.00 45.38           C  
ATOM   3018  O   VAL   402      -6.954  11.164 -22.094  1.00 45.56           O  
ATOM   3019  CG1 VAL   402      -8.909   8.188 -21.549  1.00 40.28           C  
ATOM   3020  CG2 VAL   402      -9.157   8.722 -19.107  1.00 41.97           C  
ATOM   3021  N   VAL   403      -5.513   9.491 -22.308  1.00 47.74           N  
ATOM   3022  CA  VAL   403      -5.016   9.790 -23.647  1.00 49.11           C  
ATOM   3023  C   VAL   403      -5.543   8.754 -24.637  1.00 48.18           C  
ATOM   3024  CB  VAL   403      -3.472   9.827 -23.685  1.00 48.16           C  
ATOM   3025  O   VAL   403      -5.527   7.553 -24.356  1.00 47.31           O  
ATOM   3026  CG1 VAL   403      -2.981  10.955 -24.590  1.00 44.73           C  
ATOM   3027  CG2 VAL   403      -2.908   9.986 -22.274  1.00 46.34           C  
ATOM   3028  N   PRO   404      -6.220   9.317 -25.638  1.00 50.94           N  
ATOM   3029  CA  PRO   404      -6.539   8.375 -26.714  1.00 49.41           C  
ATOM   3030  C   PRO   404      -5.299   7.693 -27.287  1.00 51.18           C  
ATOM   3031  CB  PRO   404      -7.212   9.258 -27.767  1.00 49.26           C  
ATOM   3032  O   PRO   404      -4.272   8.344 -27.495  1.00 49.86           O  
ATOM   3033  CG  PRO   404      -6.719  10.640 -27.480  1.00 46.91           C  
ATOM   3034  CD  PRO   404      -6.249  10.691 -26.054  1.00 47.86           C  
ATOM   3035  N   ILE   405      -5.373   6.442 -27.456  1.00 51.73           N  
ATOM   3036  CA  ILE   405      -4.333   5.624 -28.072  1.00 51.98           C  
ATOM   3037  C   ILE   405      -4.893   4.921 -29.307  1.00 52.11           C  
ATOM   3038  CB  ILE   405      -3.766   4.588 -27.076  1.00 51.42           C  
ATOM   3039  O   ILE   405      -5.985   4.350 -29.262  1.00 51.73           O  
ATOM   3040  CG1 ILE   405      -3.175   5.294 -25.850  1.00 47.59           C  
ATOM   3041  CG2 ILE   405      -2.717   3.703 -27.757  1.00 49.65           C  
ATOM   3042  CD1 ILE   405      -2.567   4.347 -24.824  1.00 48.29           C  
ATOM   3043  N   LEU   406      -4.241   5.132 -30.388  1.00 51.30           N  
ATOM   3044  CA  LEU   406      -4.422   4.343 -31.601  1.00 51.53           C  
ATOM   3045  C   LEU   406      -3.251   3.388 -31.808  1.00 51.37           C  
ATOM   3046  CB  LEU   406      -4.570   5.259 -32.819  1.00 50.15           C  
ATOM   3047  O   LEU   406      -2.090   3.794 -31.720  1.00 50.52           O  
ATOM   3048  CG  LEU   406      -5.353   4.691 -34.003  1.00 48.71           C  
ATOM   3049  CD1 LEU   406      -6.731   5.340 -34.087  1.00 44.69           C  
ATOM   3050  CD2 LEU   406      -4.581   4.895 -35.303  1.00 45.46           C  
ATOM   3051  N   VAL   407      -3.587   2.231 -31.973  1.00 56.08           N  
ATOM   3052  CA  VAL   407      -2.595   1.202 -32.268  1.00 56.03           C  
ATOM   3053  C   VAL   407      -2.868   0.599 -33.644  1.00 56.40           C  
ATOM   3054  CB  VAL   407      -2.590   0.094 -31.192  1.00 55.39           C  
ATOM   3055  O   VAL   407      -3.999   0.211 -33.945  1.00 56.17           O  
ATOM   3056  CG1 VAL   407      -1.525  -0.957 -31.503  1.00 51.95           C  
ATOM   3057  CG2 VAL   407      -2.361   0.696 -29.807  1.00 53.54           C  
ATOM   3058  N   GLU   408      -1.970   0.708 -34.454  1.00 53.73           N  
ATOM   3059  CA  GLU   408      -1.943  -0.038 -35.708  1.00 53.07           C  
ATOM   3060  C   GLU   408      -0.830  -1.081 -35.707  1.00 53.38           C  
ATOM   3061  CB  GLU   408      -1.772   0.913 -36.896  1.00 52.01           C  
ATOM   3062  O   GLU   408       0.320  -0.769 -35.390  1.00 52.30           O  
ATOM   3063  CG  GLU   408      -2.921   1.896 -37.067  1.00 50.09           C  
ATOM   3064  CD  GLU   408      -2.773   2.784 -38.292  1.00 51.80           C  
ATOM   3065  OE1 GLU   408      -1.655   2.869 -38.848  1.00 55.36           O  
ATOM   3066  OE2 GLU   408      -3.783   3.401 -38.698  1.00 50.89           O  
ATOM   3067  N   LEU   409      -1.228  -2.225 -35.968  1.00 57.88           N  
ATOM   3068  CA  LEU   409      -0.292  -3.340 -36.068  1.00 58.70           C  
ATOM   3069  C   LEU   409      -0.367  -3.991 -37.445  1.00 57.84           C  
ATOM   3070  CB  LEU   409      -0.579  -4.380 -34.982  1.00 56.98           C  
ATOM   3071  O   LEU   409      -1.434  -4.446 -37.864  1.00 57.24           O  
ATOM   3072  CG  LEU   409       0.388  -5.563 -34.904  1.00 55.74           C  
ATOM   3073  CD1 LEU   409       1.209  -5.493 -33.621  1.00 52.55           C  
ATOM   3074  CD2 LEU   409      -0.373  -6.882 -34.987  1.00 53.27           C  
ATOM   3075  N   ASP   410       0.706  -3.914 -38.034  1.00 55.78           N  
ATOM   3076  CA  ASP   410       0.917  -4.672 -39.264  1.00 54.91           C  
ATOM   3077  C   ASP   410       2.026  -5.707 -39.088  1.00 55.24           C  
ATOM   3078  CB  ASP   410       1.255  -3.732 -40.423  1.00 54.19           C  
ATOM   3079  O   ASP   410       3.098  -5.394 -38.567  1.00 54.30           O  
ATOM   3080  CG  ASP   410       0.069  -2.900 -40.877  1.00 52.48           C  
ATOM   3081  OD1 ASP   410      -1.009  -3.472 -41.147  1.00 55.10           O  
ATOM   3082  OD2 ASP   410       0.214  -1.662 -40.968  1.00 58.31           O  
ATOM   3083  N   GLY   411       1.635  -6.948 -39.461  1.00 60.72           N  
ATOM   3084  CA  GLY   411       2.647  -7.987 -39.362  1.00 59.97           C  
ATOM   3085  C   GLY   411       2.656  -8.927 -40.553  1.00 60.83           C  
ATOM   3086  O   GLY   411       1.649  -9.061 -41.252  1.00 60.17           O  
ATOM   3087  N   ASP   412       3.745  -9.373 -40.878  1.00 57.84           N  
ATOM   3088  CA  ASP   412       4.094 -10.531 -41.694  1.00 56.70           C  
ATOM   3089  C   ASP   412       4.919 -11.537 -40.895  1.00 56.96           C  
ATOM   3090  CB  ASP   412       4.861 -10.096 -42.944  1.00 55.95           C  
ATOM   3091  O   ASP   412       6.095 -11.299 -40.614  1.00 55.45           O  
ATOM   3092  CG  ASP   412       5.018 -11.212 -43.963  1.00 53.88           C  
ATOM   3093  OD1 ASP   412       4.938 -12.400 -43.583  1.00 56.03           O  
ATOM   3094  OD2 ASP   412       5.226 -10.900 -45.155  1.00 59.07           O  
ATOM   3095  N   VAL   413       4.202 -12.460 -40.406  1.00 52.58           N  
ATOM   3096  CA  VAL   413       4.841 -13.566 -39.698  1.00 52.42           C  
ATOM   3097  C   VAL   413       4.717 -14.846 -40.521  1.00 52.78           C  
ATOM   3098  CB  VAL   413       4.227 -13.772 -38.296  1.00 51.52           C  
ATOM   3099  O   VAL   413       3.610 -15.338 -40.752  1.00 52.07           O  
ATOM   3100  CG1 VAL   413       4.913 -14.928 -37.570  1.00 48.30           C  
ATOM   3101  CG2 VAL   413       4.327 -12.487 -37.475  1.00 49.85           C  
ATOM   3102  N   ASN   414       5.827 -15.340 -40.995  1.00 45.74           N  
ATOM   3103  CA  ASN   414       5.918 -16.523 -41.845  1.00 47.17           C  
ATOM   3104  C   ASN   414       5.047 -16.387 -43.090  1.00 46.14           C  
ATOM   3105  CB  ASN   414       5.532 -17.779 -41.061  1.00 46.00           C  
ATOM   3106  O   ASN   414       4.385 -17.344 -43.498  1.00 45.71           O  
ATOM   3107  CG  ASN   414       6.528 -18.114 -39.968  1.00 46.05           C  
ATOM   3108  ND2 ASN   414       6.064 -18.810 -38.937  1.00 41.77           N  
ATOM   3109  OD1 ASN   414       7.704 -17.750 -40.050  1.00 45.81           O  
ATOM   3110  N   GLY   415       4.911 -15.360 -43.697  1.00 53.74           N  
ATOM   3111  CA  GLY   415       4.126 -15.107 -44.895  1.00 53.10           C  
ATOM   3112  C   GLY   415       2.665 -14.822 -44.601  1.00 54.33           C  
ATOM   3113  O   GLY   415       1.874 -14.600 -45.520  1.00 54.17           O  
ATOM   3114  N   HIS   416       2.292 -14.892 -43.337  1.00 55.89           N  
ATOM   3115  CA  HIS   416       0.931 -14.535 -42.953  1.00 56.56           C  
ATOM   3116  C   HIS   416       0.836 -13.063 -42.566  1.00 56.21           C  
ATOM   3117  CB  HIS   416       0.453 -15.414 -41.797  1.00 54.21           C  
ATOM   3118  O   HIS   416       1.293 -12.669 -41.491  1.00 55.44           O  
ATOM   3119  CG  HIS   416       0.380 -16.868 -42.139  1.00 52.49           C  
ATOM   3120  CD2 HIS   416       1.187 -17.902 -41.805  1.00 50.05           C  
ATOM   3121  ND1 HIS   416      -0.622 -17.399 -42.923  1.00 54.65           N  
ATOM   3122  CE1 HIS   416      -0.427 -18.700 -43.055  1.00 48.71           C  
ATOM   3123  NE2 HIS   416       0.665 -19.031 -42.387  1.00 45.82           N  
ATOM   3124  N   LYS   417       0.357 -12.333 -43.580  1.00 61.04           N  
ATOM   3125  CA  LYS   417       0.147 -10.904 -43.362  1.00 60.50           C  
ATOM   3126  C   LYS   417      -1.096 -10.655 -42.514  1.00 61.13           C  
ATOM   3127  CB  LYS   417       0.026 -10.169 -44.698  1.00 59.16           C  
ATOM   3128  O   LYS   417      -2.137 -11.279 -42.729  1.00 60.52           O  
ATOM   3129  CG  LYS   417       1.312 -10.148 -45.511  1.00 57.47           C  
ATOM   3130  CD  LYS   417       1.160  -9.313 -46.776  1.00 57.31           C  
ATOM   3131  CE  LYS   417       2.443  -9.297 -47.595  1.00 56.10           C  
ATOM   3132  NZ  LYS   417       2.330  -8.404 -48.786  1.00 51.95           N  
ATOM   3133  N   PHE   418      -0.918  -9.812 -41.582  1.00 63.59           N  
ATOM   3134  CA  PHE   418      -2.090  -9.407 -40.815  1.00 63.32           C  
ATOM   3135  C   PHE   418      -1.997  -7.939 -40.418  1.00 63.66           C  
ATOM   3136  CB  PHE   418      -2.245 -10.280 -39.565  1.00 60.74           C  
ATOM   3137  O   PHE   418      -0.908  -7.362 -40.407  1.00 62.05           O  
ATOM   3138  CG  PHE   418      -1.126 -10.120 -38.571  1.00 58.04           C  
ATOM   3139  CD1 PHE   418       0.058 -10.833 -38.716  1.00 55.53           C  
ATOM   3140  CD2 PHE   418      -1.260  -9.257 -37.491  1.00 56.65           C  
ATOM   3141  CE1 PHE   418       1.095 -10.686 -37.797  1.00 55.50           C  
ATOM   3142  CE2 PHE   418      -0.228  -9.106 -36.569  1.00 54.38           C  
ATOM   3143  CZ  PHE   418       0.948  -9.822 -36.723  1.00 54.94           C  
ATOM   3144  N   SER   419      -3.247  -7.327 -40.246  1.00 60.55           N  
ATOM   3145  CA  SER   419      -3.346  -5.971 -39.718  1.00 60.16           C  
ATOM   3146  C   SER   419      -4.315  -5.904 -38.542  1.00 60.29           C  
ATOM   3147  CB  SER   419      -3.793  -5.000 -40.812  1.00 59.01           C  
ATOM   3148  O   SER   419      -5.405  -6.476 -38.596  1.00 59.92           O  
ATOM   3149  OG  SER   419      -2.840  -4.950 -41.860  1.00 59.03           O  
ATOM   3150  N   VAL   420      -3.789  -5.411 -37.548  1.00 59.54           N  
ATOM   3151  CA  VAL   420      -4.617  -5.197 -36.365  1.00 58.72           C  
ATOM   3152  C   VAL   420      -4.680  -3.706 -36.041  1.00 59.39           C  
ATOM   3153  CB  VAL   420      -4.083  -5.985 -35.148  1.00 57.67           C  
ATOM   3154  O   VAL   420      -3.659  -3.014 -36.074  1.00 58.50           O  
ATOM   3155  CG1 VAL   420      -4.967  -5.752 -33.924  1.00 54.27           C  
ATOM   3156  CG2 VAL   420      -3.998  -7.475 -35.473  1.00 55.65           C  
ATOM   3157  N   SER   421      -5.902  -3.202 -35.931  1.00 55.11           N  
ATOM   3158  CA  SER   421      -6.120  -1.865 -35.389  1.00 54.10           C  
ATOM   3159  C   SER   421      -6.657  -1.927 -33.963  1.00 54.77           C  
ATOM   3160  CB  SER   421      -7.089  -1.079 -36.273  1.00 53.82           C  
ATOM   3161  O   SER   421      -7.460  -2.802 -33.634  1.00 54.05           O  
ATOM   3162  OG  SER   421      -8.432  -1.401 -35.957  1.00 54.59           O  
ATOM   3163  N   GLY   422      -6.076  -1.198 -33.201  1.00 56.49           N  
ATOM   3164  CA  GLY   422      -6.541  -0.997 -31.838  1.00 55.03           C  
ATOM   3165  C   GLY   422      -6.759   0.463 -31.492  1.00 56.41           C  
ATOM   3166  O   GLY   422      -5.986   1.328 -31.910  1.00 55.23           O  
ATOM   3167  N   GLU   423      -7.959   0.687 -30.918  1.00 51.63           N  
ATOM   3168  CA  GLU   423      -8.282   1.978 -30.318  1.00 51.08           C  
ATOM   3169  C   GLU   423      -8.590   1.833 -28.830  1.00 51.65           C  
ATOM   3170  CB  GLU   423      -9.468   2.625 -31.040  1.00 50.78           C  
ATOM   3171  O   GLU   423      -9.077   0.790 -28.390  1.00 51.07           O  
ATOM   3172  CG  GLU   423     -10.752   1.812 -30.964  1.00 49.95           C  
ATOM   3173  CD  GLU   423     -11.914   2.455 -31.703  1.00 51.34           C  
ATOM   3174  OE1 GLU   423     -11.710   3.499 -32.364  1.00 53.26           O  
ATOM   3175  OE2 GLU   423     -13.038   1.911 -31.621  1.00 49.57           O  
ATOM   3176  N   GLY   424      -8.177   2.754 -28.213  1.00 54.74           N  
ATOM   3177  CA  GLY   424      -8.548   2.822 -26.808  1.00 53.86           C  
ATOM   3178  C   GLY   424      -7.998   4.048 -26.105  1.00 53.93           C  
ATOM   3179  O   GLY   424      -7.775   5.084 -26.734  1.00 51.68           O  
ATOM   3180  N   GLU   425      -8.076   3.945 -24.858  1.00 49.74           N  
ATOM   3181  CA  GLU   425      -7.637   5.034 -23.991  1.00 49.89           C  
ATOM   3182  C   GLU   425      -6.586   4.556 -22.993  1.00 49.56           C  
ATOM   3183  CB  GLU   425      -8.828   5.644 -23.247  1.00 49.12           C  
ATOM   3184  O   GLU   425      -6.596   3.394 -22.583  1.00 48.49           O  
ATOM   3185  CG  GLU   425      -9.775   4.612 -22.652  1.00 48.42           C  
ATOM   3186  CD  GLU   425     -10.983   5.231 -21.968  1.00 49.61           C  
ATOM   3187  OE1 GLU   425     -11.225   6.446 -22.145  1.00 50.85           O  
ATOM   3188  OE2 GLU   425     -11.694   4.494 -21.248  1.00 48.94           O  
ATOM   3189  N   GLY   426      -5.538   5.293 -22.814  1.00 49.63           N  
ATOM   3190  CA  GLY   426      -4.600   5.241 -21.704  1.00 48.89           C  
ATOM   3191  C   GLY   426      -4.835   6.328 -20.673  1.00 49.72           C  
ATOM   3192  O   GLY   426      -4.921   7.509 -21.016  1.00 48.30           O  
ATOM   3193  N   ASP   427      -5.036   5.861 -19.399  1.00 43.74           N  
ATOM   3194  CA  ASP   427      -4.931   6.757 -18.251  1.00 43.38           C  
ATOM   3195  C   ASP   427      -3.481   6.894 -17.792  1.00 43.59           C  
ATOM   3196  CB  ASP   427      -5.803   6.257 -17.098  1.00 42.06           C  
ATOM   3197  O   ASP   427      -2.939   5.990 -17.154  1.00 41.93           O  
ATOM   3198  CG  ASP   427      -5.926   7.264 -15.968  1.00 39.86           C  
ATOM   3199  OD1 ASP   427      -4.982   8.053 -15.748  1.00 40.49           O  
ATOM   3200  OD2 ASP   427      -6.976   7.267 -15.289  1.00 43.15           O  
ATOM   3201  N   ALA   428      -2.807   7.785 -18.416  1.00 39.01           N  
ATOM   3202  CA  ALA   428      -1.427   8.082 -18.043  1.00 39.12           C  
ATOM   3203  C   ALA   428      -1.301   8.306 -16.539  1.00 38.89           C  
ATOM   3204  CB  ALA   428      -0.920   9.304 -18.804  1.00 37.84           C  
ATOM   3205  O   ALA   428      -0.242   8.065 -15.955  1.00 37.16           O  
ATOM   3206  N   THR   429      -2.302   8.846 -15.764  1.00 38.40           N  
ATOM   3207  CA  THR   429      -2.274   9.049 -14.319  1.00 38.77           C  
ATOM   3208  C   THR   429      -2.127   7.717 -13.589  1.00 38.11           C  
ATOM   3209  CB  THR   429      -3.545   9.768 -13.832  1.00 36.24           C  
ATOM   3210  O   THR   429      -1.327   7.599 -12.658  1.00 35.96           O  
ATOM   3211  CG2 THR   429      -3.398  10.223 -12.384  1.00 32.70           C  
ATOM   3212  OG1 THR   429      -3.787  10.913 -14.659  1.00 31.85           O  
ATOM   3213  N   TYR   430      -2.853   6.670 -14.091  1.00 33.40           N  
ATOM   3214  CA  TYR   430      -2.964   5.409 -13.365  1.00 34.28           C  
ATOM   3215  C   TYR   430      -2.137   4.319 -14.037  1.00 33.31           C  
ATOM   3216  CB  TYR   430      -4.428   4.970 -13.271  1.00 31.01           C  
ATOM   3217  O   TYR   430      -2.075   3.188 -13.548  1.00 31.23           O  
ATOM   3218  CG  TYR   430      -5.297   5.921 -12.484  1.00 29.33           C  
ATOM   3219  CD1 TYR   430      -5.171   6.028 -11.100  1.00 27.18           C  
ATOM   3220  CD2 TYR   430      -6.246   6.713 -13.121  1.00 29.68           C  
ATOM   3221  CE1 TYR   430      -5.970   6.901 -10.371  1.00 30.35           C  
ATOM   3222  CE2 TYR   430      -7.051   7.589 -12.401  1.00 31.62           C  
ATOM   3223  OH  TYR   430      -7.701   8.543 -10.312  1.00 23.83           O  
ATOM   3224  CZ  TYR   430      -6.906   7.677 -11.029  1.00 28.54           C  
ATOM   3225  N   GLY   431      -1.402   4.559 -15.187  1.00 36.56           N  
ATOM   3226  CA  GLY   431      -0.918   3.482 -16.036  1.00 36.14           C  
ATOM   3227  C   GLY   431      -2.025   2.576 -16.540  1.00 36.65           C  
ATOM   3228  O   GLY   431      -1.820   1.372 -16.711  1.00 35.09           O  
ATOM   3229  N   LYS   432      -3.228   2.979 -16.656  1.00 38.69           N  
ATOM   3230  CA  LYS   432      -4.318   2.151 -17.163  1.00 38.72           C  
ATOM   3231  C   LYS   432      -4.492   2.332 -18.668  1.00 38.61           C  
ATOM   3232  CB  LYS   432      -5.624   2.482 -16.440  1.00 36.71           C  
ATOM   3233  O   LYS   432      -4.621   3.459 -19.152  1.00 36.86           O  
ATOM   3234  CG  LYS   432      -6.761   1.517 -16.744  1.00 34.64           C  
ATOM   3235  CD  LYS   432      -8.020   1.873 -15.963  1.00 37.40           C  
ATOM   3236  CE  LYS   432      -9.193   0.985 -16.356  1.00 32.42           C  
ATOM   3237  NZ  LYS   432     -10.439   1.355 -15.621  1.00 33.60           N  
ATOM   3238  N   LEU   433      -4.463   1.181 -19.324  1.00 37.94           N  
ATOM   3239  CA  LEU   433      -4.747   1.110 -20.753  1.00 40.35           C  
ATOM   3240  C   LEU   433      -5.985   0.260 -21.019  1.00 38.21           C  
ATOM   3241  CB  LEU   433      -3.547   0.536 -21.511  1.00 38.01           C  
ATOM   3242  O   LEU   433      -6.082  -0.871 -20.538  1.00 37.13           O  
ATOM   3243  CG  LEU   433      -3.185   1.224 -22.828  1.00 37.82           C  
ATOM   3244  CD1 LEU   433      -1.894   2.020 -22.673  1.00 37.47           C  
ATOM   3245  CD2 LEU   433      -3.055   0.198 -23.949  1.00 38.86           C  
ATOM   3246  N   THR   434      -6.917   0.832 -21.627  1.00 42.10           N  
ATOM   3247  CA  THR   434      -8.048   0.146 -22.242  1.00 42.14           C  
ATOM   3248  C   THR   434      -7.953   0.204 -23.764  1.00 42.16           C  
ATOM   3249  CB  THR   434      -9.387   0.756 -21.786  1.00 40.99           C  
ATOM   3250  O   THR   434      -8.100   1.274 -24.360  1.00 40.82           O  
ATOM   3251  CG2 THR   434     -10.567  -0.063 -22.298  1.00 37.21           C  
ATOM   3252  OG1 THR   434      -9.427   0.787 -20.354  1.00 33.85           O  
ATOM   3253  N   LEU   435      -7.564  -0.821 -24.395  1.00 43.86           N  
ATOM   3254  CA  LEU   435      -7.462  -0.920 -25.846  1.00 44.08           C  
ATOM   3255  C   LEU   435      -8.471  -1.924 -26.395  1.00 44.15           C  
ATOM   3256  CB  LEU   435      -6.044  -1.327 -26.257  1.00 43.17           C  
ATOM   3257  O   LEU   435      -8.665  -2.995 -25.816  1.00 43.05           O  
ATOM   3258  CG  LEU   435      -4.929  -0.340 -25.911  1.00 42.30           C  
ATOM   3259  CD1 LEU   435      -3.570  -1.027 -25.989  1.00 39.85           C  
ATOM   3260  CD2 LEU   435      -4.977   0.869 -26.840  1.00 41.43           C  
ATOM   3261  N   LYS   436      -9.160  -1.621 -27.355  1.00 41.44           N  
ATOM   3262  CA  LYS   436      -9.947  -2.479 -28.236  1.00 40.91           C  
ATOM   3263  C   LYS   436      -9.208  -2.750 -29.543  1.00 41.46           C  
ATOM   3264  CB  LYS   436     -11.310  -1.847 -28.525  1.00 39.47           C  
ATOM   3265  O   LYS   436      -8.902  -1.820 -30.293  1.00 40.14           O  
ATOM   3266  CG  LYS   436     -12.280  -2.770 -29.247  1.00 37.51           C  
ATOM   3267  CD  LYS   436     -13.609  -2.079 -29.522  1.00 41.87           C  
ATOM   3268  CE  LYS   436     -14.544  -2.966 -30.333  1.00 34.94           C  
ATOM   3269  NZ  LYS   436     -15.802  -2.252 -30.704  1.00 34.94           N  
ATOM   3270  N   PHE   437      -8.924  -3.936 -29.800  1.00 45.16           N  
ATOM   3271  CA  PHE   437      -8.210  -4.310 -31.015  1.00 45.97           C  
ATOM   3272  C   PHE   437      -9.152  -4.970 -32.015  1.00 45.44           C  
ATOM   3273  CB  PHE   437      -7.048  -5.252 -30.689  1.00 43.49           C  
ATOM   3274  O   PHE   437     -10.053  -5.717 -31.627  1.00 44.55           O  
ATOM   3275  CG  PHE   437      -5.965  -4.616 -29.859  1.00 42.41           C  
ATOM   3276  CD1 PHE   437      -5.001  -3.808 -30.450  1.00 39.46           C  
ATOM   3277  CD2 PHE   437      -5.911  -4.826 -28.488  1.00 41.50           C  
ATOM   3278  CE1 PHE   437      -3.998  -3.218 -29.685  1.00 39.98           C  
ATOM   3279  CE2 PHE   437      -4.911  -4.240 -27.716  1.00 41.44           C  
ATOM   3280  CZ  PHE   437      -3.955  -3.437 -28.317  1.00 40.50           C  
ATOM   3281  N   ILE   438      -9.063  -4.698 -33.284  1.00 44.62           N  
ATOM   3282  CA  ILE   438      -9.728  -5.321 -34.423  1.00 43.73           C  
ATOM   3283  C   ILE   438      -8.686  -5.792 -35.435  1.00 44.80           C  
ATOM   3284  CB  ILE   438     -10.727  -4.351 -35.094  1.00 42.24           C  
ATOM   3285  O   ILE   438      -7.857  -5.004 -35.894  1.00 43.80           O  
ATOM   3286  CG1 ILE   438     -11.752  -3.848 -34.072  1.00 35.96           C  
ATOM   3287  CG2 ILE   438     -11.421  -5.027 -36.280  1.00 37.13           C  
ATOM   3288  CD1 ILE   438     -12.679  -2.765 -34.606  1.00 35.09           C  
ATOM   3289  N   CYS   439      -8.678  -7.059 -35.585  1.00 43.12           N  
ATOM   3290  CA  CYS   439      -7.938  -7.505 -36.760  1.00 47.85           C  
ATOM   3291  C   CYS   439      -8.628  -7.057 -38.043  1.00 44.10           C  
ATOM   3292  CB  CYS   439      -7.789  -9.026 -36.755  1.00 43.20           C  
ATOM   3293  O   CYS   439      -9.752  -7.476 -38.327  1.00 44.68           O  
ATOM   3294  SG  CYS   439      -6.603  -9.646 -37.967  1.00 55.65           S  
ATOM   3295  N   THR   440      -8.026  -6.170 -38.844  1.00 46.85           N  
ATOM   3296  CA  THR   440      -8.585  -5.608 -40.069  1.00 46.82           C  
ATOM   3297  C   THR   440      -8.194  -6.452 -41.278  1.00 47.15           C  
ATOM   3298  CB  THR   440      -8.120  -4.156 -40.281  1.00 45.29           C  
ATOM   3299  O   THR   440      -8.907  -6.474 -42.284  1.00 47.31           O  
ATOM   3300  CG2 THR   440      -8.702  -3.231 -39.217  1.00 40.63           C  
ATOM   3301  OG1 THR   440      -6.689  -4.104 -40.212  1.00 43.26           O  
ATOM   3302  N   THR   441      -7.093  -7.115 -41.218  1.00 54.97           N  
ATOM   3303  CA  THR   441      -6.656  -7.905 -42.363  1.00 56.67           C  
ATOM   3304  C   THR   441      -5.868  -9.130 -41.907  1.00 54.26           C  
ATOM   3305  CB  THR   441      -5.794  -7.066 -43.325  1.00 52.15           C  
ATOM   3306  O   THR   441      -5.047  -9.040 -40.991  1.00 52.90           O  
ATOM   3307  CG2 THR   441      -6.650  -6.079 -44.112  1.00 45.79           C  
ATOM   3308  OG1 THR   441      -4.818  -6.337 -42.569  1.00 49.92           O  
ATOM   3309  N   GLY   442      -6.304 -10.223 -42.404  1.00 52.51           N  
ATOM   3310  CA  GLY   442      -5.640 -11.502 -42.211  1.00 52.81           C  
ATOM   3311  C   GLY   442      -6.028 -12.185 -40.913  1.00 51.12           C  
ATOM   3312  O   GLY   442      -7.060 -11.863 -40.321  1.00 48.41           O  
ATOM   3313  N   LYS   443      -5.509 -13.284 -40.409  1.00 49.84           N  
ATOM   3314  CA  LYS   443      -5.597 -13.952 -39.114  1.00 48.59           C  
ATOM   3315  C   LYS   443      -4.347 -13.695 -38.277  1.00 48.88           C  
ATOM   3316  CB  LYS   443      -5.805 -15.455 -39.298  1.00 46.30           C  
ATOM   3317  O   LYS   443      -3.227 -13.752 -38.791  1.00 47.02           O  
ATOM   3318  CG  LYS   443      -7.211 -15.836 -39.739  1.00 43.10           C  
ATOM   3319  CD  LYS   443      -7.391 -17.348 -39.788  1.00 45.33           C  
ATOM   3320  CE  LYS   443      -8.789 -17.731 -40.255  1.00 38.51           C  
ATOM   3321  NZ  LYS   443      -8.975 -19.212 -40.289  1.00 36.97           N  
ATOM   3322  N   LEU   444      -4.444 -13.122 -37.040  1.00 44.92           N  
ATOM   3323  CA  LEU   444      -3.285 -12.937 -36.173  1.00 44.24           C  
ATOM   3324  C   LEU   444      -2.465 -14.219 -36.080  1.00 45.21           C  
ATOM   3325  CB  LEU   444      -3.727 -12.498 -34.774  1.00 42.42           C  
ATOM   3326  O   LEU   444      -2.960 -15.245 -35.609  1.00 43.94           O  
ATOM   3327  CG  LEU   444      -2.996 -11.294 -34.178  1.00 40.18           C  
ATOM   3328  CD1 LEU   444      -3.940 -10.102 -34.066  1.00 36.23           C  
ATOM   3329  CD2 LEU   444      -2.407 -11.647 -32.816  1.00 38.48           C  
ATOM   3330  N   PRO   445      -1.313 -14.177 -36.672  1.00 44.83           N  
ATOM   3331  CA  PRO   445      -0.475 -15.377 -36.621  1.00 43.92           C  
ATOM   3332  C   PRO   445       0.236 -15.543 -35.279  1.00 44.46           C  
ATOM   3333  CB  PRO   445       0.534 -15.151 -37.749  1.00 41.89           C  
ATOM   3334  O   PRO   445       0.876 -16.570 -35.039  1.00 42.59           O  
ATOM   3335  CG  PRO   445       0.601 -13.667 -37.911  1.00 39.51           C  
ATOM   3336  CD  PRO   445      -0.693 -13.076 -37.430  1.00 40.74           C  
ATOM   3337  N   VAL   446       0.113 -14.521 -34.404  1.00 43.04           N  
ATOM   3338  CA  VAL   446       0.824 -14.448 -33.132  1.00 43.32           C  
ATOM   3339  C   VAL   446      -0.164 -14.605 -31.978  1.00 43.33           C  
ATOM   3340  CB  VAL   446       1.601 -13.120 -32.991  1.00 41.33           C  
ATOM   3341  O   VAL   446      -1.311 -14.162 -32.070  1.00 41.98           O  
ATOM   3342  CG1 VAL   446       3.105 -13.360 -33.103  1.00 36.23           C  
ATOM   3343  CG2 VAL   446       1.137 -12.117 -34.045  1.00 37.02           C  
ATOM   3344  N   PRO   447       0.103 -15.494 -31.011  1.00 41.03           N  
ATOM   3345  CA  PRO   447      -0.724 -15.513 -29.802  1.00 40.18           C  
ATOM   3346  C   PRO   447      -0.951 -14.119 -29.220  1.00 41.16           C  
ATOM   3347  CB  PRO   447       0.083 -16.383 -28.836  1.00 39.34           C  
ATOM   3348  O   PRO   447      -0.034 -13.295 -29.206  1.00 39.95           O  
ATOM   3349  CG  PRO   447       1.213 -16.917 -29.656  1.00 37.09           C  
ATOM   3350  CD  PRO   447       1.259 -16.161 -30.953  1.00 39.16           C  
ATOM   3351  N   TRP   448      -2.140 -13.688 -28.865  1.00 26.09           N  
ATOM   3352  CA  TRP   448      -2.567 -12.411 -28.303  1.00 37.14           C  
ATOM   3353  C   TRP   448      -1.656 -11.990 -27.155  1.00 26.90           C  
ATOM   3354  CB  TRP   448      -4.017 -12.494 -27.818  1.00 27.87           C  
ATOM   3355  O   TRP   448      -1.280 -10.820 -27.048  1.00 25.03           O  
ATOM   3356  CG  TRP   448      -5.031 -12.151 -28.867  1.00 28.33           C  
ATOM   3357  CD1 TRP   448      -5.954 -12.991 -29.427  1.00 27.51           C  
ATOM   3358  CD2 TRP   448      -5.221 -10.876 -29.487  1.00 25.99           C  
ATOM   3359  CE2 TRP   448      -6.278 -11.014 -30.413  1.00 10.94           C  
ATOM   3360  CE3 TRP   448      -4.600  -9.627 -29.348  1.00 20.08           C  
ATOM   3361  NE1 TRP   448      -6.707 -12.313 -30.357  1.00 20.26           N  
ATOM   3362  CH2 TRP   448      -6.103  -8.739 -31.042  1.00 19.43           C  
ATOM   3363  CZ2 TRP   448      -6.728  -9.949 -31.198  1.00 18.63           C  
ATOM   3364  CZ3 TRP   448      -5.049  -8.569 -30.129  1.00 18.95           C  
ATOM   3365  N   PRO   449      -1.284 -12.916 -26.325  1.00 36.46           N  
ATOM   3366  CA  PRO   449      -0.422 -12.437 -25.242  1.00 37.22           C  
ATOM   3367  C   PRO   449       0.864 -11.791 -25.753  1.00 36.43           C  
ATOM   3368  CB  PRO   449      -0.115 -13.709 -24.447  1.00 35.10           C  
ATOM   3369  O   PRO   449       1.330 -10.800 -25.184  1.00 35.22           O  
ATOM   3370  CG  PRO   449      -1.216 -14.656 -24.801  1.00 33.33           C  
ATOM   3371  CD  PRO   449      -1.686 -14.342 -26.192  1.00 35.97           C  
ATOM   3372  N   THR   450       1.568 -12.336 -26.777  1.00 40.91           N  
ATOM   3373  CA  THR   450       2.717 -11.700 -27.413  1.00 41.13           C  
ATOM   3374  C   THR   450       2.339 -10.330 -27.968  1.00 40.88           C  
ATOM   3375  CB  THR   450       3.284 -12.577 -28.545  1.00 39.75           C  
ATOM   3376  O   THR   450       3.088  -9.363 -27.814  1.00 39.23           O  
ATOM   3377  CG2 THR   450       4.637 -12.056 -29.019  1.00 35.83           C  
ATOM   3378  OG1 THR   450       3.441 -13.919 -28.070  1.00 32.30           O  
ATOM   3379  N   LEU   451       1.145 -10.286 -28.604  1.00 41.70           N  
ATOM   3380  CA  LEU   451       0.664  -8.995 -29.084  1.00 41.74           C  
ATOM   3381  C   LEU   451       0.421  -8.039 -27.921  1.00 41.63           C  
ATOM   3382  CB  LEU   451      -0.624  -9.170 -29.893  1.00 40.22           C  
ATOM   3383  O   LEU   451       0.873  -6.892 -27.950  1.00 39.69           O  
ATOM   3384  CG  LEU   451      -0.880  -8.139 -30.992  1.00 38.13           C  
ATOM   3385  CD1 LEU   451      -0.600  -8.745 -32.363  1.00 34.92           C  
ATOM   3386  CD2 LEU   451      -2.311  -7.617 -30.915  1.00 36.36           C  
ATOM   3387  N   VAL   452      -0.392  -8.455 -26.956  1.00 38.26           N  
ATOM   3388  CA  VAL   452      -0.686  -7.636 -25.784  1.00 38.40           C  
ATOM   3389  C   VAL   452       0.615  -7.243 -25.088  1.00 38.18           C  
ATOM   3390  CB  VAL   452      -1.618  -8.372 -24.797  1.00 36.98           C  
ATOM   3391  O   VAL   452       0.793  -6.087 -24.697  1.00 36.79           O  
ATOM   3392  CG1 VAL   452      -1.773  -7.575 -23.503  1.00 32.58           C  
ATOM   3393  CG2 VAL   452      -2.982  -8.625 -25.438  1.00 33.45           C  
ATOM   3394  N   THR   453       1.630  -8.185 -24.991  1.00 38.07           N  
ATOM   3395  CA  THR   453       2.943  -7.887 -24.429  1.00 39.16           C  
ATOM   3396  C   THR   453       3.620  -6.760 -25.204  1.00 38.00           C  
ATOM   3397  CB  THR   453       3.848  -9.133 -24.434  1.00 37.05           C  
ATOM   3398  O   THR   453       4.141  -5.815 -24.607  1.00 36.67           O  
ATOM   3399  CG2 THR   453       5.089  -8.914 -23.574  1.00 33.05           C  
ATOM   3400  OG1 THR   453       3.115 -10.251 -23.920  1.00 29.82           O  
ATOM   3401  N   THR   454       3.759  -6.868 -26.526  1.00 40.76           N  
ATOM   3402  CA  THR   454       4.331  -5.879 -27.433  1.00 40.45           C  
ATOM   3403  C   THR   454       3.579  -4.555 -27.334  1.00 40.74           C  
ATOM   3404  CB  THR   454       4.308  -6.377 -28.890  1.00 39.26           C  
ATOM   3405  O   THR   454       4.195  -3.489 -27.259  1.00 39.08           O  
ATOM   3406  CG2 THR   454       5.120  -5.460 -29.799  1.00 35.41           C  
ATOM   3407  OG1 THR   454       4.861  -7.698 -28.946  1.00 32.50           O  
ATOM   3408  N   LEU   455       2.268  -4.616 -27.262  1.00 40.66           N  
ATOM   3409  CA  LEU   455       1.427  -3.425 -27.212  1.00 40.28           C  
ATOM   3410  C   LEU   455       1.546  -2.732 -25.859  1.00 40.52           C  
ATOM   3411  CB  LEU   455      -0.034  -3.789 -27.486  1.00 39.00           C  
ATOM   3412  O   LEU   455       1.679  -1.508 -25.793  1.00 38.69           O  
ATOM   3413  CG  LEU   455      -0.401  -4.074 -28.943  1.00 36.81           C  
ATOM   3414  CD1 LEU   455      -1.718  -4.840 -29.018  1.00 33.68           C  
ATOM   3415  CD2 LEU   455      -0.485  -2.776 -29.738  1.00 35.32           C  
ATOM   3416  N   THR   456       1.540  -3.459 -24.738  1.00 35.73           N  
ATOM   3417  CA  THR   456       1.715  -2.902 -23.402  1.00 36.59           C  
ATOM   3418  C   THR   456       3.091  -2.258 -23.260  1.00 35.70           C  
ATOM   3419  CB  THR   456       1.536  -3.982 -22.318  1.00 34.35           C  
ATOM   3420  O   THR   456       3.221  -1.180 -22.675  1.00 34.43           O  
ATOM   3421  CG2 THR   456       1.033  -3.373 -21.013  1.00 30.66           C  
ATOM   3422  OG1 THR   456       0.590  -4.956 -22.775  1.00 28.86           O  
ATOM   3423  N   TYR   457       4.183  -2.831 -23.819  1.00 36.52           N  
ATOM   3424  CA  TYR   457       5.490  -2.186 -23.879  1.00 37.96           C  
ATOM   3425  C   TYR   457       5.407  -0.854 -24.614  1.00 36.53           C  
ATOM   3426  CB  TYR   457       6.509  -3.100 -24.567  1.00 35.42           C  
ATOM   3427  O   TYR   457       5.964   0.148 -24.160  1.00 35.01           O  
ATOM   3428  CG  TYR   457       7.944  -2.736 -24.275  1.00 34.29           C  
ATOM   3429  CD1 TYR   457       8.670  -1.930 -25.150  1.00 31.75           C  
ATOM   3430  CD2 TYR   457       8.578  -3.197 -23.126  1.00 33.57           C  
ATOM   3431  CE1 TYR   457       9.994  -1.594 -24.887  1.00 33.51           C  
ATOM   3432  CE2 TYR   457       9.901  -2.866 -22.853  1.00 35.28           C  
ATOM   3433  OH  TYR   457      11.910  -1.735 -23.472  1.00 25.11           O  
ATOM   3434  CZ  TYR   457      10.599  -2.065 -23.737  1.00 32.15           C  
ATOM   3435  N   GLY   458       4.871  -0.845 -25.837  1.00 35.94           N  
ATOM   3436  CA  GLY   458       4.668   0.371 -26.607  1.00 34.94           C  
ATOM   3437  C   GLY   458       3.959   1.461 -25.825  1.00 35.93           C  
ATOM   3438  O   GLY   458       4.347   2.630 -25.887  1.00 33.93           O  
ATOM   3439  N   VAL   459       3.102   1.121 -24.972  1.00 34.16           N  
ATOM   3440  CA  VAL   459       2.343   2.100 -24.200  1.00 34.99           C  
ATOM   3441  C   VAL   459       3.119   2.479 -22.941  1.00 34.16           C  
ATOM   3442  CB  VAL   459       0.944   1.564 -23.823  1.00 32.32           C  
ATOM   3443  O   VAL   459       3.085   3.633 -22.507  1.00 32.44           O  
ATOM   3444  CG1 VAL   459       0.197   2.571 -22.951  1.00 29.88           C  
ATOM   3445  CG2 VAL   459       0.140   1.241 -25.081  1.00 30.17           C  
ATOM   3446  N   GLN   460       3.732   1.494 -22.255  1.00 32.92           N  
ATOM   3447  CA  GLN   460       4.668   1.876 -21.203  1.00 34.08           C  
ATOM   3448  C   GLN   460       5.687   2.890 -21.714  1.00 32.85           C  
ATOM   3449  CB  GLN   460       5.386   0.643 -20.649  1.00 31.04           C  
ATOM   3450  O   GLN   460       6.116   3.775 -20.972  1.00 31.20           O  
ATOM   3451  CG  GLN   460       4.587  -0.112 -19.595  1.00 29.44           C  
ATOM   3452  CD  GLN   460       5.346  -1.291 -19.017  1.00 33.14           C  
ATOM   3453  NE2 GLN   460       4.760  -1.941 -18.017  1.00 29.37           N  
ATOM   3454  OE1 GLN   460       6.451  -1.615 -19.465  1.00 35.13           O  
ATOM   3455  N   CYS   461       6.124   2.769 -22.955  1.00 27.07           N  
ATOM   3456  CA  CYS   461       6.875   3.865 -23.557  1.00 30.76           C  
ATOM   3457  C   CYS   461       6.119   5.182 -23.424  1.00 27.41           C  
ATOM   3458  CB  CYS   461       7.159   3.576 -25.030  1.00 25.80           C  
ATOM   3459  O   CYS   461       6.729   6.237 -23.241  1.00 26.06           O  
ATOM   3460  SG  CYS   461       8.433   2.323 -25.294  1.00 19.54           S  
ATOM   3461  N   PHE   462       4.818   5.285 -23.153  1.00 35.07           N  
ATOM   3462  CA  PHE   462       4.076   6.523 -22.950  1.00 35.82           C  
ATOM   3463  C   PHE   462       3.925   6.827 -21.465  1.00 35.05           C  
ATOM   3464  CB  PHE   462       2.698   6.440 -23.613  1.00 33.18           C  
ATOM   3465  O   PHE   462       3.924   7.992 -21.061  1.00 33.28           O  
ATOM   3466  CG  PHE   462       2.715   6.729 -25.090  1.00 31.94           C  
ATOM   3467  CD1 PHE   462       2.797   8.035 -25.556  1.00 29.40           C  
ATOM   3468  CD2 PHE   462       2.650   5.692 -26.012  1.00 31.39           C  
ATOM   3469  CE1 PHE   462       2.813   8.305 -26.923  1.00 30.94           C  
ATOM   3470  CE2 PHE   462       2.667   5.954 -27.379  1.00 33.49           C  
ATOM   3471  CZ  PHE   462       2.747   7.261 -27.832  1.00 29.71           C  
ATOM   3472  N   SER   463       3.658   5.882 -20.535  1.00 32.64           N  
ATOM   3473  CA  SER   463       3.270   6.174 -19.159  1.00 33.54           C  
ATOM   3474  C   SER   463       4.493   6.353 -18.265  1.00 32.63           C  
ATOM   3475  CB  SER   463       2.382   5.059 -18.604  1.00 30.35           C  
ATOM   3476  O   SER   463       4.429   7.046 -17.247  1.00 30.98           O  
ATOM   3477  OG  SER   463       3.125   3.865 -18.430  1.00 27.85           O  
ATOM   3478  N   ARG   464       5.592   5.613 -18.484  1.00 32.68           N  
ATOM   3479  CA  ARG   464       6.769   5.637 -17.621  1.00 32.60           C  
ATOM   3480  C   ARG   464       7.577   6.913 -17.833  1.00 32.74           C  
ATOM   3481  CB  ARG   464       7.648   4.411 -17.875  1.00 29.90           C  
ATOM   3482  O   ARG   464       8.523   7.185 -17.091  1.00 30.80           O  
ATOM   3483  CG  ARG   464       7.104   3.127 -17.270  1.00 28.26           C  
ATOM   3484  CD  ARG   464       8.107   1.986 -17.372  1.00 31.13           C  
ATOM   3485  NE  ARG   464       7.575   0.749 -16.809  1.00 27.61           N  
ATOM   3486  NH1 ARG   464       9.511  -0.472 -17.130  1.00 24.04           N  
ATOM   3487  NH2 ARG   464       7.673  -1.457 -16.178  1.00 20.68           N  
ATOM   3488  CZ  ARG   464       8.254  -0.391 -16.707  1.00 26.55           C  
ATOM   3489  N   TYR   465       7.026   7.867 -18.732  1.00 31.34           N  
ATOM   3490  CA  TYR   465       7.925   8.906 -19.221  1.00 33.98           C  
ATOM   3491  C   TYR   465       7.915  10.117 -18.296  1.00 31.55           C  
ATOM   3492  CB  TYR   465       7.534   9.331 -20.640  1.00 29.34           C  
ATOM   3493  O   TYR   465       8.831  10.942 -18.332  1.00 29.91           O  
ATOM   3494  CG  TYR   465       8.254   8.565 -21.723  1.00 27.99           C  
ATOM   3495  CD1 TYR   465       9.547   8.912 -22.107  1.00 24.78           C  
ATOM   3496  CD2 TYR   465       7.642   7.494 -22.365  1.00 27.80           C  
ATOM   3497  CE1 TYR   465      10.214   8.210 -23.106  1.00 27.82           C  
ATOM   3498  CE2 TYR   465       8.299   6.784 -23.366  1.00 29.38           C  
ATOM   3499  OH  TYR   465      10.238   6.451 -24.718  1.00 21.30           O  
ATOM   3500  CZ  TYR   465       9.583   7.149 -23.728  1.00 26.86           C  
ATOM   3501  N   PRO   466       6.924  10.246 -17.294  1.00 32.96           N  
ATOM   3502  CA  PRO   466       6.973  11.561 -16.651  1.00 32.68           C  
ATOM   3503  C   PRO   466       8.221  11.753 -15.793  1.00 32.99           C  
ATOM   3504  CB  PRO   466       5.709  11.579 -15.788  1.00 29.97           C  
ATOM   3505  O   PRO   466       8.827  12.828 -15.809  1.00 31.03           O  
ATOM   3506  CG  PRO   466       5.017  10.290 -16.097  1.00 28.07           C  
ATOM   3507  CD  PRO   466       5.921   9.460 -16.963  1.00 32.92           C  
ATOM   3508  N   ASP   467       8.916  10.662 -15.242  1.00 33.05           N  
ATOM   3509  CA  ASP   467       9.982  11.165 -14.382  1.00 33.83           C  
ATOM   3510  C   ASP   467      11.299  11.278 -15.148  1.00 32.97           C  
ATOM   3511  CB  ASP   467      10.160  10.260 -13.161  1.00 30.45           C  
ATOM   3512  O   ASP   467      12.047  12.241 -14.968  1.00 31.26           O  
ATOM   3513  CG  ASP   467       9.009  10.361 -12.176  1.00 28.59           C  
ATOM   3514  OD1 ASP   467       8.323  11.405 -12.144  1.00 30.53           O  
ATOM   3515  OD2 ASP   467       8.788   9.388 -11.423  1.00 30.41           O  
ATOM   3516  N   HIS   468      11.603  10.384 -16.163  1.00 28.79           N  
ATOM   3517  CA  HIS   468      12.750  10.631 -17.030  1.00 30.65           C  
ATOM   3518  C   HIS   468      12.457  11.749 -18.025  1.00 28.85           C  
ATOM   3519  CB  HIS   468      13.142   9.354 -17.776  1.00 26.61           C  
ATOM   3520  O   HIS   468      13.365  12.477 -18.433  1.00 26.90           O  
ATOM   3521  CG  HIS   468      13.338   8.173 -16.880  1.00 25.79           C  
ATOM   3522  CD2 HIS   468      12.590   7.059 -16.701  1.00 24.72           C  
ATOM   3523  ND1 HIS   468      14.417   8.053 -16.031  1.00 17.33           N  
ATOM   3524  CE1 HIS   468      14.323   6.913 -15.367  1.00 20.83           C  
ATOM   3525  NE2 HIS   468      13.223   6.291 -15.755  1.00 23.29           N  
ATOM   3526  N   MET   469      11.274  12.134 -18.335  1.00 27.14           N  
ATOM   3527  CA  MET   469      10.872  13.260 -19.174  1.00 30.40           C  
ATOM   3528  C   MET   469      10.785  14.544 -18.356  1.00 27.12           C  
ATOM   3529  CB  MET   469       9.529  12.977 -19.848  1.00 25.03           C  
ATOM   3530  O   MET   469      10.989  15.638 -18.886  1.00 25.07           O  
ATOM   3531  CG  MET   469       9.626  12.036 -21.038  1.00 24.36           C  
ATOM   3532  SD  MET   469       8.141  12.107 -22.114  1.00 17.29           S  
ATOM   3533  CE  MET   469       8.572  13.525 -23.160  1.00 25.10           C  
ATOM   3534  N   LYS   470      10.501  14.469 -17.138  1.00 31.45           N  
ATOM   3535  CA  LYS   470      10.720  15.718 -16.413  1.00 32.24           C  
ATOM   3536  C   LYS   470      12.198  16.097 -16.403  1.00 31.28           C  
ATOM   3537  CB  LYS   470      10.198  15.605 -14.980  1.00 28.59           C  
ATOM   3538  O   LYS   470      12.541  17.280 -16.368  1.00 28.96           O  
ATOM   3539  CG  LYS   470       8.680  15.578 -14.874  1.00 26.82           C  
ATOM   3540  CD  LYS   470       8.221  15.548 -13.421  1.00 31.44           C  
ATOM   3541  CE  LYS   470       6.709  15.405 -13.315  1.00 27.00           C  
ATOM   3542  NZ  LYS   470       6.264  15.279 -11.895  1.00 28.47           N  
ATOM   3543  N   GLN   471      13.045  15.000 -16.547  1.00 28.35           N  
ATOM   3544  CA  GLN   471      14.446  15.360 -16.357  1.00 28.80           C  
ATOM   3545  C   GLN   471      15.111  15.705 -17.686  1.00 28.27           C  
ATOM   3546  CB  GLN   471      15.204  14.222 -15.670  1.00 25.55           C  
ATOM   3547  O   GLN   471      16.051  16.502 -17.728  1.00 26.05           O  
ATOM   3548  CG  GLN   471      14.840  14.038 -14.203  1.00 24.31           C  
ATOM   3549  CD  GLN   471      15.648  12.944 -13.531  1.00 27.77           C  
ATOM   3550  NE2 GLN   471      15.428  12.756 -12.234  1.00 24.17           N  
ATOM   3551  OE1 GLN   471      16.462  12.272 -14.172  1.00 32.26           O  
ATOM   3552  N   HIS   472      14.508  15.314 -18.864  1.00 25.99           N  
ATOM   3553  CA  HIS   472      15.099  15.591 -20.169  1.00 28.47           C  
ATOM   3554  C   HIS   472      14.196  16.493 -21.003  1.00 25.99           C  
ATOM   3555  CB  HIS   472      15.376  14.287 -20.919  1.00 23.84           C  
ATOM   3556  O   HIS   472      12.981  16.290 -21.048  1.00 24.39           O  
ATOM   3557  CG  HIS   472      16.706  13.682 -20.600  1.00 23.19           C  
ATOM   3558  CD2 HIS   472      17.039  12.623 -19.824  1.00 15.73           C  
ATOM   3559  ND1 HIS   472      17.889  14.177 -21.105  1.00 13.72           N  
ATOM   3560  CE1 HIS   472      18.894  13.446 -20.652  1.00 10.13           C  
ATOM   3561  NE2 HIS   472      18.405  12.497 -19.873  1.00 12.51           N  
ATOM   3562  N   ASP   473      14.381  17.878 -21.022  1.00 29.14           N  
ATOM   3563  CA  ASP   473      14.099  18.704 -22.192  1.00 30.61           C  
ATOM   3564  C   ASP   473      13.594  17.853 -23.355  1.00 29.13           C  
ATOM   3565  CB  ASP   473      15.348  19.481 -22.613  1.00 26.33           C  
ATOM   3566  O   ASP   473      14.127  17.928 -24.464  1.00 27.06           O  
ATOM   3567  CG  ASP   473      15.447  20.846 -21.955  1.00 25.07           C  
ATOM   3568  OD1 ASP   473      14.416  21.371 -21.482  1.00 16.45           O  
ATOM   3569  OD2 ASP   473      16.565  21.403 -21.911  1.00 13.42           O  
ATOM   3570  N   PHE   474      13.203  16.609 -23.148  1.00 27.00           N  
ATOM   3571  CA  PHE   474      12.768  15.702 -24.203  1.00 28.19           C  
ATOM   3572  C   PHE   474      11.635  16.320 -25.015  1.00 26.75           C  
ATOM   3573  CB  PHE   474      12.319  14.362 -23.612  1.00 24.64           C  
ATOM   3574  O   PHE   474      11.679  16.324 -26.247  1.00 24.64           O  
ATOM   3575  CG  PHE   474      12.166  13.268 -24.633  1.00 23.93           C  
ATOM   3576  CD1 PHE   474      13.255  12.493 -25.010  1.00 21.87           C  
ATOM   3577  CD2 PHE   474      10.931  13.015 -25.218  1.00 23.77           C  
ATOM   3578  CE1 PHE   474      13.117  11.479 -25.956  1.00 21.81           C  
ATOM   3579  CE2 PHE   474      10.785  12.004 -26.163  1.00 24.75           C  
ATOM   3580  CZ  PHE   474      11.879  11.238 -26.532  1.00 23.25           C  
ATOM   3581  N   PHE   475      10.659  17.040 -24.407  1.00 30.05           N  
ATOM   3582  CA  PHE   475       9.620  17.685 -25.200  1.00 32.80           C  
ATOM   3583  C   PHE   475       9.995  19.129 -25.512  1.00 29.96           C  
ATOM   3584  CB  PHE   475       8.275  17.639 -24.467  1.00 27.70           C  
ATOM   3585  O   PHE   475       9.618  19.662 -26.557  1.00 27.27           O  
ATOM   3586  CG  PHE   475       7.605  16.293 -24.513  1.00 26.87           C  
ATOM   3587  CD1 PHE   475       6.964  15.859 -25.667  1.00 25.66           C  
ATOM   3588  CD2 PHE   475       7.615  15.460 -23.401  1.00 28.56           C  
ATOM   3589  CE1 PHE   475       6.343  14.613 -25.713  1.00 29.82           C  
ATOM   3590  CE2 PHE   475       6.996  14.214 -23.439  1.00 32.19           C  
ATOM   3591  CZ  PHE   475       6.360  13.793 -24.596  1.00 27.74           C  
ATOM   3592  N   LYS   476      10.887  19.741 -24.800  1.00 27.08           N  
ATOM   3593  CA  LYS   476      11.353  21.028 -25.308  1.00 28.09           C  
ATOM   3594  C   LYS   476      12.419  20.842 -26.384  1.00 26.96           C  
ATOM   3595  CB  LYS   476      11.904  21.887 -24.168  1.00 24.34           C  
ATOM   3596  O   LYS   476      12.540  21.665 -27.294  1.00 24.69           O  
ATOM   3597  CG  LYS   476      10.832  22.580 -23.341  1.00 23.84           C  
ATOM   3598  CD  LYS   476      11.443  23.481 -22.275  1.00 26.09           C  
ATOM   3599  CE  LYS   476      10.372  24.133 -21.412  1.00 15.86           C  
ATOM   3600  NZ  LYS   476      10.963  24.855 -20.246  1.00 11.03           N  
ATOM   3601  N   SER   477      13.093  19.654 -26.317  1.00 25.98           N  
ATOM   3602  CA  SER   477      13.964  19.501 -27.478  1.00 27.60           C  
ATOM   3603  C   SER   477      13.271  18.723 -28.591  1.00 25.80           C  
ATOM   3604  CB  SER   477      15.263  18.797 -27.085  1.00 23.04           C  
ATOM   3605  O   SER   477      13.045  17.517 -28.465  1.00 23.43           O  
ATOM   3606  OG  SER   477      15.011  17.458 -26.695  1.00 10.68           O  
ATOM   3607  N   ALA   478      11.922  18.675 -28.693  1.00 27.40           N  
ATOM   3608  CA  ALA   478      11.799  18.311 -30.102  1.00 26.73           C  
ATOM   3609  C   ALA   478      13.091  17.684 -30.621  1.00 27.29           C  
ATOM   3610  CB  ALA   478      11.432  19.534 -30.938  1.00 23.97           C  
ATOM   3611  O   ALA   478      14.053  18.393 -30.926  1.00 25.25           O  
ATOM   3612  N   MET   479      13.708  16.633 -30.011  1.00 26.31           N  
ATOM   3613  CA  MET   479      14.692  16.029 -30.904  1.00 29.78           C  
ATOM   3614  C   MET   479      14.051  15.627 -32.229  1.00 26.89           C  
ATOM   3615  CB  MET   479      15.341  14.810 -30.246  1.00 24.75           C  
ATOM   3616  O   MET   479      13.213  14.725 -32.269  1.00 24.70           O  
ATOM   3617  CG  MET   479      16.325  15.160 -29.143  1.00 24.23           C  
ATOM   3618  SD  MET   479      17.685  13.936 -28.999  1.00 15.43           S  
ATOM   3619  CE  MET   479      18.350  14.385 -27.372  1.00  9.92           C  
ATOM   3620  N   PRO   480      13.700  16.593 -33.145  1.00 30.54           N  
ATOM   3621  CA  PRO   480      13.369  16.221 -34.523  1.00 31.05           C  
ATOM   3622  C   PRO   480      13.819  14.805 -34.876  1.00 30.56           C  
ATOM   3623  CB  PRO   480      14.122  17.258 -35.359  1.00 26.96           C  
ATOM   3624  O   PRO   480      13.172  14.130 -35.680  1.00 28.15           O  
ATOM   3625  CG  PRO   480      14.863  18.088 -34.362  1.00 26.15           C  
ATOM   3626  CD  PRO   480      14.549  17.574 -32.986  1.00 29.59           C  
ATOM   3627  N   GLU   481      14.815  14.381 -34.195  1.00 30.94           N  
ATOM   3628  CA  GLU   481      15.390  13.174 -34.782  1.00 33.38           C  
ATOM   3629  C   GLU   481      14.822  11.917 -34.128  1.00 31.06           C  
ATOM   3630  CB  GLU   481      16.915  13.189 -34.657  1.00 27.46           C  
ATOM   3631  O   GLU   481      14.913  10.824 -34.690  1.00 28.37           O  
ATOM   3632  CG  GLU   481      17.598  14.186 -35.582  1.00 26.35           C  
ATOM   3633  CD  GLU   481      19.115  14.162 -35.474  1.00 30.13           C  
ATOM   3634  OE1 GLU   481      19.652  13.407 -34.632  1.00 34.20           O  
ATOM   3635  OE2 GLU   481      19.771  14.905 -36.238  1.00 26.77           O  
ATOM   3636  N   GLY   482      13.788  12.031 -33.119  1.00 43.27           N  
ATOM   3637  CA  GLY   482      13.258  10.797 -32.561  1.00 40.91           C  
ATOM   3638  C   GLY   482      14.258  10.058 -31.691  1.00 43.19           C  
ATOM   3639  O   GLY   482      15.439  10.410 -31.658  1.00 41.28           O  
ATOM   3640  N   TYR   483      13.909   9.466 -30.663  1.00 39.06           N  
ATOM   3641  CA  TYR   483      14.597   8.479 -29.838  1.00 41.74           C  
ATOM   3642  C   TYR   483      14.386   7.071 -30.383  1.00 39.01           C  
ATOM   3643  CB  TYR   483      14.110   8.556 -28.388  1.00 37.46           C  
ATOM   3644  O   TYR   483      13.256   6.677 -30.681  1.00 37.28           O  
ATOM   3645  CG  TYR   483      14.731   7.519 -27.483  1.00 36.40           C  
ATOM   3646  CD1 TYR   483      14.067   6.328 -27.200  1.00 32.37           C  
ATOM   3647  CD2 TYR   483      15.980   7.730 -26.910  1.00 34.11           C  
ATOM   3648  CE1 TYR   483      14.634   5.370 -26.365  1.00 32.13           C  
ATOM   3649  CE2 TYR   483      16.557   6.779 -26.074  1.00 36.29           C  
ATOM   3650  OH  TYR   483      16.443   4.660 -24.981  1.00 22.02           O  
ATOM   3651  CZ  TYR   483      15.877   5.604 -25.808  1.00 30.87           C  
ATOM   3652  N   VAL   484      15.494   6.479 -30.673  1.00 41.09           N  
ATOM   3653  CA  VAL   484      15.548   5.059 -31.004  1.00 39.32           C  
ATOM   3654  C   VAL   484      16.035   4.264 -29.795  1.00 41.06           C  
ATOM   3655  CB  VAL   484      16.463   4.793 -32.220  1.00 38.82           C  
ATOM   3656  O   VAL   484      17.087   4.568 -29.227  1.00 39.11           O  
ATOM   3657  CG1 VAL   484      16.524   3.300 -32.535  1.00 33.42           C  
ATOM   3658  CG2 VAL   484      15.975   5.579 -33.436  1.00 34.91           C  
ATOM   3659  N   GLN   485      15.197   3.424 -29.227  1.00 38.86           N  
ATOM   3660  CA  GLN   485      15.588   2.373 -28.292  1.00 39.78           C  
ATOM   3661  C   GLN   485      15.582   1.006 -28.969  1.00 38.89           C  
ATOM   3662  CB  GLN   485      14.658   2.361 -27.078  1.00 37.77           C  
ATOM   3663  O   GLN   485      14.559   0.576 -29.505  1.00 38.22           O  
ATOM   3664  CG  GLN   485      15.202   1.572 -25.895  1.00 36.45           C  
ATOM   3665  CD  GLN   485      14.310   1.660 -24.671  1.00 42.48           C  
ATOM   3666  NE2 GLN   485      14.715   0.997 -23.593  1.00 35.54           N  
ATOM   3667  OE1 GLN   485      13.265   2.318 -24.694  1.00 45.55           O  
ATOM   3668  N   GLU   486      16.704   0.417 -29.033  1.00 36.77           N  
ATOM   3669  CA  GLU   486      16.868  -0.983 -29.410  1.00 36.42           C  
ATOM   3670  C   GLU   486      17.045  -1.869 -28.181  1.00 36.72           C  
ATOM   3671  CB  GLU   486      18.061  -1.150 -30.355  1.00 35.20           C  
ATOM   3672  O   GLU   486      17.844  -1.559 -27.295  1.00 35.36           O  
ATOM   3673  CG  GLU   486      17.834  -0.566 -31.742  1.00 33.72           C  
ATOM   3674  CD  GLU   486      18.946  -0.899 -32.723  1.00 37.27           C  
ATOM   3675  OE1 GLU   486      20.017  -1.380 -32.286  1.00 41.82           O  
ATOM   3676  OE2 GLU   486      18.747  -0.676 -33.938  1.00 37.68           O  
ATOM   3677  N   ARG   487      16.169  -2.811 -27.977  1.00 35.19           N  
ATOM   3678  CA  ARG   487      16.276  -3.845 -26.952  1.00 36.08           C  
ATOM   3679  C   ARG   487      16.244  -5.237 -27.573  1.00 34.98           C  
ATOM   3680  CB  ARG   487      15.150  -3.702 -25.926  1.00 33.99           C  
ATOM   3681  O   ARG   487      15.633  -5.440 -28.625  1.00 34.10           O  
ATOM   3682  CG  ARG   487      15.390  -2.610 -24.895  1.00 32.38           C  
ATOM   3683  CD  ARG   487      14.429  -2.723 -23.720  1.00 36.92           C  
ATOM   3684  NE  ARG   487      14.596  -1.618 -22.780  1.00 33.82           N  
ATOM   3685  NH1 ARG   487      13.178  -2.494 -21.180  1.00 29.26           N  
ATOM   3686  NH2 ARG   487      14.221  -0.484 -20.818  1.00 25.75           N  
ATOM   3687  CZ  ARG   487      13.998  -1.535 -21.595  1.00 31.79           C  
ATOM   3688  N   THR   488      16.968  -6.010 -27.076  1.00 35.60           N  
ATOM   3689  CA  THR   488      16.826  -7.445 -27.290  1.00 35.32           C  
ATOM   3690  C   THR   488      15.955  -8.070 -26.203  1.00 35.39           C  
ATOM   3691  CB  THR   488      18.197  -8.145 -27.317  1.00 33.33           C  
ATOM   3692  O   THR   488      16.232  -7.914 -25.012  1.00 33.63           O  
ATOM   3693  CG2 THR   488      18.062  -9.604 -27.740  1.00 30.17           C  
ATOM   3694  OG1 THR   488      19.054  -7.468 -28.245  1.00 29.83           O  
ATOM   3695  N   ILE   489      14.738  -8.445 -26.513  1.00 36.08           N  
ATOM   3696  CA  ILE   489      13.855  -9.249 -25.675  1.00 35.57           C  
ATOM   3697  C   ILE   489      14.177 -10.730 -25.859  1.00 35.93           C  
ATOM   3698  CB  ILE   489      12.368  -8.980 -26.000  1.00 34.46           C  
ATOM   3699  O   ILE   489      14.213 -11.229 -26.986  1.00 34.70           O  
ATOM   3700  CG1 ILE   489      12.067  -7.479 -25.917  1.00 31.10           C  
ATOM   3701  CG2 ILE   489      11.458  -9.774 -25.060  1.00 31.50           C  
ATOM   3702  CD1 ILE   489      10.644  -7.110 -26.313  1.00 29.71           C  
ATOM   3703  N   PHE   490      14.643 -11.258 -24.823  1.00 31.01           N  
ATOM   3704  CA  PHE   490      15.042 -12.659 -24.763  1.00 31.70           C  
ATOM   3705  C   PHE   490      13.868 -13.539 -24.353  1.00 30.93           C  
ATOM   3706  CB  PHE   490      16.206 -12.847 -23.785  1.00 28.82           C  
ATOM   3707  O   PHE   490      13.236 -13.299 -23.322  1.00 29.56           O  
ATOM   3708  CG  PHE   490      17.466 -12.135 -24.197  1.00 27.29           C  
ATOM   3709  CD1 PHE   490      18.396 -12.759 -25.020  1.00 24.59           C  
ATOM   3710  CD2 PHE   490      17.721 -10.841 -23.760  1.00 26.45           C  
ATOM   3711  CE1 PHE   490      19.563 -12.102 -25.403  1.00 26.36           C  
ATOM   3712  CE2 PHE   490      18.886 -10.179 -24.139  1.00 28.05           C  
ATOM   3713  CZ  PHE   490      19.806 -10.812 -24.959  1.00 25.21           C  
ATOM   3714  N   PHE   491      13.325 -14.524 -25.204  1.00 34.28           N  
ATOM   3715  CA  PHE   491      12.453 -15.643 -24.864  1.00 34.69           C  
ATOM   3716  C   PHE   491      13.215 -16.961 -24.928  1.00 34.23           C  
ATOM   3717  CB  PHE   491      11.244 -15.689 -25.803  1.00 32.65           C  
ATOM   3718  O   PHE   491      13.983 -17.196 -25.863  1.00 32.90           O  
ATOM   3719  CG  PHE   491      10.262 -14.570 -25.583  1.00 31.07           C  
ATOM   3720  CD1 PHE   491       9.241 -14.697 -24.649  1.00 29.03           C  
ATOM   3721  CD2 PHE   491      10.360 -13.392 -26.311  1.00 31.75           C  
ATOM   3722  CE1 PHE   491       8.330 -13.663 -24.444  1.00 32.46           C  
ATOM   3723  CE2 PHE   491       9.453 -12.354 -26.111  1.00 33.22           C  
ATOM   3724  CZ  PHE   491       8.439 -12.492 -25.178  1.00 31.04           C  
ATOM   3725  N   LYS   492      13.276 -17.675 -23.831  1.00 28.89           N  
ATOM   3726  CA  LYS   492      13.937 -18.953 -23.585  1.00 28.22           C  
ATOM   3727  C   LYS   492      13.352 -20.053 -24.466  1.00 28.86           C  
ATOM   3728  CB  LYS   492      13.818 -19.344 -22.111  1.00 26.44           C  
ATOM   3729  O   LYS   492      13.210 -21.197 -24.029  1.00 27.62           O  
ATOM   3730  CG  LYS   492      14.905 -20.295 -21.633  1.00 25.14           C  
ATOM   3731  CD  LYS   492      14.753 -20.619 -20.152  1.00 27.08           C  
ATOM   3732  CE  LYS   492      15.759 -21.669 -19.703  1.00 21.45           C  
ATOM   3733  NZ  LYS   492      15.561 -22.050 -18.272  1.00 20.74           N  
ATOM   3734  N   ASP   493      13.026 -19.934 -25.699  1.00 31.36           N  
ATOM   3735  CA  ASP   493      12.866 -20.962 -26.723  1.00 32.95           C  
ATOM   3736  C   ASP   493      12.294 -20.370 -28.009  1.00 31.38           C  
ATOM   3737  CB  ASP   493      11.965 -22.089 -26.216  1.00 28.99           C  
ATOM   3738  O   ASP   493      12.350 -21.001 -29.067  1.00 29.49           O  
ATOM   3739  CG  ASP   493      12.531 -22.798 -24.998  1.00 27.74           C  
ATOM   3740  OD1 ASP   493      13.765 -22.974 -24.913  1.00 29.06           O  
ATOM   3741  OD2 ASP   493      11.734 -23.187 -24.116  1.00 29.72           O  
ATOM   3742  N   ASP   494      11.717 -19.058 -27.809  1.00 32.31           N  
ATOM   3743  CA  ASP   494      11.273 -18.479 -29.073  1.00 34.91           C  
ATOM   3744  C   ASP   494      12.292 -17.475 -29.606  1.00 32.31           C  
ATOM   3745  CB  ASP   494       9.909 -17.805 -28.905  1.00 30.41           C  
ATOM   3746  O   ASP   494      12.042 -16.800 -30.607  1.00 30.43           O  
ATOM   3747  CG  ASP   494       8.768 -18.799 -28.783  1.00 28.98           C  
ATOM   3748  OD1 ASP   494       8.897 -19.940 -29.276  1.00 22.93           O  
ATOM   3749  OD2 ASP   494       7.728 -18.437 -28.190  1.00 15.61           O  
ATOM   3750  N   GLY   495      13.675 -17.756 -29.147  1.00 35.33           N  
ATOM   3751  CA  GLY   495      14.655 -16.844 -29.716  1.00 34.84           C  
ATOM   3752  C   GLY   495      14.573 -15.444 -29.139  1.00 35.32           C  
ATOM   3753  O   GLY   495      13.792 -15.191 -28.218  1.00 33.96           O  
ATOM   3754  N   ASN   496      15.635 -14.750 -29.300  1.00 40.11           N  
ATOM   3755  CA  ASN   496      15.870 -13.331 -29.057  1.00 40.67           C  
ATOM   3756  C   ASN   496      15.211 -12.462 -30.124  1.00 40.02           C  
ATOM   3757  CB  ASN   496      17.371 -13.040 -28.988  1.00 37.76           C  
ATOM   3758  O   ASN   496      15.234 -12.801 -31.309  1.00 37.94           O  
ATOM   3759  CG  ASN   496      18.089 -13.911 -27.976  1.00 35.57           C  
ATOM   3760  ND2 ASN   496      19.390 -14.093 -28.168  1.00 28.80           N  
ATOM   3761  OD1 ASN   496      17.479 -14.417 -27.031  1.00 34.26           O  
ATOM   3762  N   TYR   497      14.245 -11.685 -29.667  1.00 44.00           N  
ATOM   3763  CA  TYR   497      13.787 -10.646 -30.583  1.00 45.43           C  
ATOM   3764  C   TYR   497      14.457  -9.313 -30.274  1.00 44.25           C  
ATOM   3765  CB  TYR   497      12.265 -10.496 -30.508  1.00 43.18           C  
ATOM   3766  O   TYR   497      14.734  -9.005 -29.112  1.00 43.70           O  
ATOM   3767  CG  TYR   497      11.528 -11.810 -30.422  1.00 42.53           C  
ATOM   3768  CD1 TYR   497      11.174 -12.509 -31.574  1.00 40.46           C  
ATOM   3769  CD2 TYR   497      11.184 -12.355 -29.190  1.00 41.69           C  
ATOM   3770  CE1 TYR   497      10.494 -13.720 -31.499  1.00 38.36           C  
ATOM   3771  CE2 TYR   497      10.504 -13.565 -29.103  1.00 40.89           C  
ATOM   3772  OH  TYR   497       9.490 -15.438 -30.182  1.00 27.86           O  
ATOM   3773  CZ  TYR   497      10.164 -14.240 -30.262  1.00 39.74           C  
ATOM   3774  N   LYS   498      14.961  -8.796 -31.336  1.00 45.50           N  
ATOM   3775  CA  LYS   498      15.325  -7.382 -31.327  1.00 43.45           C  
ATOM   3776  C   LYS   498      14.095  -6.496 -31.496  1.00 45.62           C  
ATOM   3777  CB  LYS   498      16.343  -7.083 -32.429  1.00 43.24           C  
ATOM   3778  O   LYS   498      13.316  -6.679 -32.434  1.00 43.41           O  
ATOM   3779  CG  LYS   498      17.727  -7.657 -32.165  1.00 40.29           C  
ATOM   3780  CD  LYS   498      18.724  -7.223 -33.232  1.00 42.12           C  
ATOM   3781  CE  LYS   498      20.095  -7.846 -33.004  1.00 35.58           C  
ATOM   3782  NZ  LYS   498      21.084  -7.399 -34.030  1.00 35.36           N  
ATOM   3783  N   THR   499      13.857  -5.813 -30.488  1.00 45.70           N  
ATOM   3784  CA  THR   499      12.909  -4.709 -30.587  1.00 46.14           C  
ATOM   3785  C   THR   499      13.639  -3.388 -30.810  1.00 46.17           C  
ATOM   3786  CB  THR   499      12.035  -4.609 -29.323  1.00 45.11           C  
ATOM   3787  O   THR   499      14.689  -3.144 -30.212  1.00 45.86           O  
ATOM   3788  CG2 THR   499      11.224  -5.883 -29.112  1.00 41.82           C  
ATOM   3789  OG1 THR   499      12.877  -4.398 -28.183  1.00 35.97           O  
ATOM   3790  N   ARG   500      13.245  -2.689 -31.735  1.00 47.17           N  
ATOM   3791  CA  ARG   500      13.570  -1.290 -31.991  1.00 44.56           C  
ATOM   3792  C   ARG   500      12.342  -0.402 -31.824  1.00 47.30           C  
ATOM   3793  CB  ARG   500      14.152  -1.121 -33.396  1.00 44.56           C  
ATOM   3794  O   ARG   500      11.387  -0.503 -32.597  1.00 44.95           O  
ATOM   3795  CG  ARG   500      14.676   0.277 -33.682  1.00 41.13           C  
ATOM   3796  CD  ARG   500      15.287   0.377 -35.073  1.00 41.86           C  
ATOM   3797  NE  ARG   500      15.807   1.715 -35.338  1.00 36.80           N  
ATOM   3798  NH1 ARG   500      14.751   1.945 -37.380  1.00 30.00           N  
ATOM   3799  NH2 ARG   500      16.066   3.637 -36.568  1.00 27.08           N  
ATOM   3800  CZ  ARG   500      15.540   2.429 -36.428  1.00 38.43           C  
ATOM   3801  N   ALA   501      12.457   0.272 -30.805  1.00 47.01           N  
ATOM   3802  CA  ALA   501      11.466   1.327 -30.615  1.00 46.00           C  
ATOM   3803  C   ALA   501      12.026   2.686 -31.025  1.00 47.35           C  
ATOM   3804  CB  ALA   501      10.999   1.365 -29.162  1.00 45.60           C  
ATOM   3805  O   ALA   501      13.135   3.052 -30.630  1.00 46.55           O  
ATOM   3806  N   GLU   502      11.400   3.285 -31.945  1.00 47.31           N  
ATOM   3807  CA  GLU   502      11.636   4.660 -32.374  1.00 46.38           C  
ATOM   3808  C   GLU   502      10.481   5.571 -31.969  1.00 47.35           C  
ATOM   3809  CB  GLU   502      11.848   4.721 -33.889  1.00 46.12           C  
ATOM   3810  O   GLU   502       9.350   5.388 -32.423  1.00 45.69           O  
ATOM   3811  CG  GLU   502      12.306   6.082 -34.392  1.00 44.40           C  
ATOM   3812  CD  GLU   502      12.575   6.111 -35.888  1.00 47.58           C  
ATOM   3813  OE1 GLU   502      12.270   5.112 -36.578  1.00 48.89           O  
ATOM   3814  OE2 GLU   502      13.096   7.139 -36.373  1.00 45.19           O  
ATOM   3815  N   VAL   503      10.834   6.440 -31.133  1.00 47.30           N  
ATOM   3816  CA  VAL   503       9.883   7.467 -30.720  1.00 46.95           C  
ATOM   3817  C   VAL   503      10.273   8.810 -31.335  1.00 47.29           C  
ATOM   3818  CB  VAL   503       9.811   7.587 -29.181  1.00 46.40           C  
ATOM   3819  O   VAL   503      11.402   9.274 -31.162  1.00 46.49           O  
ATOM   3820  CG1 VAL   503       8.760   8.617 -28.769  1.00 42.46           C  
ATOM   3821  CG2 VAL   503       9.505   6.228 -28.555  1.00 43.96           C  
ATOM   3822  N   LYS   504       9.486   9.330 -32.136  1.00 48.25           N  
ATOM   3823  CA  LYS   504       9.682  10.650 -32.728  1.00 47.28           C  
ATOM   3824  C   LYS   504       8.359  11.399 -32.854  1.00 48.24           C  
ATOM   3825  CB  LYS   504      10.350  10.530 -34.099  1.00 46.77           C  
ATOM   3826  O   LYS   504       7.288  10.788 -32.821  1.00 46.38           O  
ATOM   3827  CG  LYS   504       9.499   9.820 -35.141  1.00 44.62           C  
ATOM   3828  CD  LYS   504      10.235   9.689 -36.468  1.00 46.80           C  
ATOM   3829  CE  LYS   504       9.401   8.941 -37.500  1.00 40.32           C  
ATOM   3830  NZ  LYS   504      10.123   8.801 -38.800  1.00 39.68           N  
ATOM   3831  N   PHE   505       8.464  12.703 -33.013  1.00 49.10           N  
ATOM   3832  CA  PHE   505       7.354  13.482 -33.548  1.00 48.86           C  
ATOM   3833  C   PHE   505       7.298  13.374 -35.067  1.00 49.40           C  
ATOM   3834  CB  PHE   505       7.476  14.951 -33.130  1.00 47.64           C  
ATOM   3835  O   PHE   505       8.302  13.591 -35.747  1.00 47.93           O  
ATOM   3836  CG  PHE   505       7.092  15.209 -31.698  1.00 46.18           C  
ATOM   3837  CD1 PHE   505       5.760  15.377 -31.340  1.00 42.49           C  
ATOM   3838  CD2 PHE   505       8.064  15.282 -30.709  1.00 43.02           C  
ATOM   3839  CE1 PHE   505       5.402  15.616 -30.015  1.00 41.99           C  
ATOM   3840  CE2 PHE   505       7.714  15.520 -29.383  1.00 45.31           C  
ATOM   3841  CZ  PHE   505       6.383  15.688 -29.039  1.00 40.07           C  
ATOM   3842  N   GLU   506       6.166  12.930 -35.664  1.00 50.42           N  
ATOM   3843  CA  GLU   506       5.693  13.134 -37.030  1.00 49.22           C  
ATOM   3844  C   GLU   506       4.626  14.224 -37.087  1.00 50.75           C  
ATOM   3845  CB  GLU   506       5.142  11.829 -37.609  1.00 50.07           C  
ATOM   3846  O   GLU   506       3.467  13.984 -36.743  1.00 50.04           O  
ATOM   3847  CG  GLU   506       6.208  10.773 -37.867  1.00 48.55           C  
ATOM   3848  CD  GLU   506       5.668   9.533 -38.562  1.00 50.70           C  
ATOM   3849  OE1 GLU   506       4.455   9.489 -38.869  1.00 55.02           O  
ATOM   3850  OE2 GLU   506       6.464   8.598 -38.800  1.00 49.05           O  
ATOM   3851  N   GLY   507       5.073  15.462 -37.514  1.00 48.84           N  
ATOM   3852  CA  GLY   507       4.283  16.663 -37.295  1.00 48.34           C  
ATOM   3853  C   GLY   507       4.060  16.971 -35.827  1.00 48.30           C  
ATOM   3854  O   GLY   507       5.018  17.146 -35.071  1.00 46.20           O  
ATOM   3855  N   ASP   508       2.700  17.143 -35.440  1.00 43.32           N  
ATOM   3856  CA  ASP   508       2.323  17.462 -34.066  1.00 43.73           C  
ATOM   3857  C   ASP   508       2.077  16.191 -33.256  1.00 43.12           C  
ATOM   3858  CB  ASP   508       1.077  18.350 -34.044  1.00 41.71           C  
ATOM   3859  O   ASP   508       1.708  16.259 -32.082  1.00 41.41           O  
ATOM   3860  CG  ASP   508       1.312  19.717 -34.662  1.00 40.85           C  
ATOM   3861  OD1 ASP   508       2.470  20.186 -34.682  1.00 40.86           O  
ATOM   3862  OD2 ASP   508       0.329  20.331 -35.130  1.00 43.73           O  
ATOM   3863  N   THR   509       2.220  15.040 -33.899  1.00 50.37           N  
ATOM   3864  CA  THR   509       1.833  13.786 -33.263  1.00 49.05           C  
ATOM   3865  C   THR   509       3.065  12.996 -32.832  1.00 50.50           C  
ATOM   3866  CB  THR   509       0.972  12.924 -34.205  1.00 48.56           C  
ATOM   3867  O   THR   509       3.989  12.795 -33.623  1.00 48.98           O  
ATOM   3868  CG2 THR   509       0.397  11.716 -33.474  1.00 44.77           C  
ATOM   3869  OG1 THR   509      -0.107  13.718 -34.716  1.00 44.98           O  
ATOM   3870  N   LEU   510       3.116  12.671 -31.534  1.00 48.17           N  
ATOM   3871  CA  LEU   510       4.134  11.740 -31.059  1.00 48.00           C  
ATOM   3872  C   LEU   510       3.865  10.330 -31.574  1.00 48.43           C  
ATOM   3873  CB  LEU   510       4.184  11.736 -29.529  1.00 46.90           C  
ATOM   3874  O   LEU   510       2.789   9.775 -31.343  1.00 47.17           O  
ATOM   3875  CG  LEU   510       5.314  10.928 -28.889  1.00 45.39           C  
ATOM   3876  CD1 LEU   510       6.655  11.617 -29.122  1.00 41.66           C  
ATOM   3877  CD2 LEU   510       5.057  10.736 -27.399  1.00 42.67           C  
ATOM   3878  N   VAL   511       4.731   9.782 -32.315  1.00 51.33           N  
ATOM   3879  CA  VAL   511       4.668   8.429 -32.859  1.00 49.89           C  
ATOM   3880  C   VAL   511       5.747   7.562 -32.214  1.00 51.20           C  
ATOM   3881  CB  VAL   511       4.829   8.426 -34.395  1.00 50.26           C  
ATOM   3882  O   VAL   511       6.898   7.986 -32.085  1.00 50.18           O  
ATOM   3883  CG1 VAL   511       4.704   7.008 -34.949  1.00 44.63           C  
ATOM   3884  CG2 VAL   511       3.797   9.348 -35.041  1.00 46.95           C  
ATOM   3885  N   ASN   512       5.311   6.528 -31.569  1.00 47.52           N  
ATOM   3886  CA  ASN   512       6.186   5.429 -31.177  1.00 48.07           C  
ATOM   3887  C   ASN   512       6.067   4.248 -32.136  1.00 47.68           C  
ATOM   3888  CB  ASN   512       5.880   4.983 -29.745  1.00 46.61           C  
ATOM   3889  O   ASN   512       5.004   3.634 -32.242  1.00 47.13           O  
ATOM   3890  CG  ASN   512       6.921   4.028 -29.196  1.00 45.47           C  
ATOM   3891  ND2 ASN   512       6.779   3.661 -27.928  1.00 39.48           N  
ATOM   3892  OD1 ASN   512       7.847   3.624 -29.905  1.00 45.35           O  
ATOM   3893  N   ARG   513       7.141   4.045 -32.860  1.00 49.50           N  
ATOM   3894  CA  ARG   513       7.263   2.894 -33.749  1.00 48.52           C  
ATOM   3895  C   ARG   513       8.123   1.804 -33.118  1.00 49.41           C  
ATOM   3896  CB  ARG   513       7.854   3.315 -35.096  1.00 48.75           C  
ATOM   3897  O   ARG   513       9.300   2.025 -32.826  1.00 48.47           O  
ATOM   3898  CG  ARG   513       6.814   3.744 -36.118  1.00 47.21           C  
ATOM   3899  CD  ARG   513       7.455   4.146 -37.440  1.00 49.33           C  
ATOM   3900  NE  ARG   513       6.700   5.203 -38.105  1.00 44.26           N  
ATOM   3901  NH1 ARG   513       7.374   4.627 -40.238  1.00 36.26           N  
ATOM   3902  NH2 ARG   513       5.957   6.400 -39.919  1.00 32.41           N  
ATOM   3903  CZ  ARG   513       6.678   5.407 -39.419  1.00 44.52           C  
ATOM   3904  N   ILE   514       7.444   0.821 -32.890  1.00 48.39           N  
ATOM   3905  CA  ILE   514       8.162  -0.350 -32.399  1.00 47.74           C  
ATOM   3906  C   ILE   514       8.264  -1.395 -33.508  1.00 48.24           C  
ATOM   3907  CB  ILE   514       7.475  -0.954 -31.154  1.00 47.24           C  
ATOM   3908  O   ILE   514       7.251  -1.799 -34.084  1.00 47.44           O  
ATOM   3909  CG1 ILE   514       7.341   0.104 -30.052  1.00 42.43           C  
ATOM   3910  CG2 ILE   514       8.249  -2.175 -30.649  1.00 44.01           C  
ATOM   3911  CD1 ILE   514       6.557  -0.366 -28.835  1.00 43.29           C  
ATOM   3912  N   GLU   515       9.437  -1.666 -33.871  1.00 49.25           N  
ATOM   3913  CA  GLU   515       9.780  -2.763 -34.771  1.00 49.37           C  
ATOM   3914  C   GLU   515      10.293  -3.973 -33.996  1.00 48.86           C  
ATOM   3915  CB  GLU   515      10.826  -2.311 -35.795  1.00 48.91           C  
ATOM   3916  O   GLU   515      11.223  -3.855 -33.195  1.00 47.92           O  
ATOM   3917  CG  GLU   515      10.783  -3.089 -37.102  1.00 48.00           C  
ATOM   3918  CD  GLU   515      11.831  -2.636 -38.105  1.00 50.80           C  
ATOM   3919  OE1 GLU   515      12.632  -1.730 -37.778  1.00 50.90           O  
ATOM   3920  OE2 GLU   515      11.852  -3.190 -39.226  1.00 47.79           O  
ATOM   3921  N   LEU   516       9.622  -4.985 -34.096  1.00 44.59           N  
ATOM   3922  CA  LEU   516      10.109  -6.297 -33.683  1.00 45.55           C  
ATOM   3923  C   LEU   516      10.667  -7.069 -34.874  1.00 44.32           C  
ATOM   3924  CB  LEU   516       8.989  -7.100 -33.018  1.00 44.95           C  
ATOM   3925  O   LEU   516       9.978  -7.246 -35.882  1.00 44.18           O  
ATOM   3926  CG  LEU   516       8.509  -6.596 -31.656  1.00 45.01           C  
ATOM   3927  CD1 LEU   516       6.988  -6.494 -31.634  1.00 42.25           C  
ATOM   3928  CD2 LEU   516       9.005  -7.512 -30.542  1.00 43.29           C  
ATOM   3929  N   LYS   517      11.963  -7.299 -34.739  1.00 44.91           N  
ATOM   3930  CA  LYS   517      12.662  -8.119 -35.724  1.00 43.19           C  
ATOM   3931  C   LYS   517      13.191  -9.404 -35.094  1.00 44.58           C  
ATOM   3932  CB  LYS   517      13.812  -7.334 -36.357  1.00 43.18           C  
ATOM   3933  O   LYS   517      13.627  -9.403 -33.941  1.00 42.64           O  
ATOM   3934  CG  LYS   517      13.362  -6.158 -37.211  1.00 41.33           C  
ATOM   3935  CD  LYS   517      14.543  -5.474 -37.889  1.00 43.69           C  
ATOM   3936  CE  LYS   517      14.099  -4.270 -38.708  1.00 38.28           C  
ATOM   3937  NZ  LYS   517      15.262  -3.538 -39.293  1.00 37.61           N  
ATOM   3938  N   GLY   518      13.162 -10.376 -35.916  1.00 37.26           N  
ATOM   3939  CA  GLY   518      13.689 -11.696 -35.610  1.00 36.56           C  
ATOM   3940  C   GLY   518      12.696 -12.581 -34.880  1.00 37.14           C  
ATOM   3941  O   GLY   518      13.077 -13.356 -34.000  1.00 34.95           O  
ATOM   3942  N   ILE   519      11.381 -12.269 -35.026  1.00 39.93           N  
ATOM   3943  CA  ILE   519      10.355 -13.212 -34.594  1.00 38.84           C  
ATOM   3944  C   ILE   519      10.498 -14.520 -35.369  1.00 39.85           C  
ATOM   3945  CB  ILE   519       8.937 -12.629 -34.782  1.00 38.07           C  
ATOM   3946  O   ILE   519      10.293 -14.554 -36.584  1.00 38.32           O  
ATOM   3947  CG1 ILE   519       8.822 -11.268 -34.087  1.00 34.29           C  
ATOM   3948  CG2 ILE   519       7.879 -13.604 -34.256  1.00 35.23           C  
ATOM   3949  CD1 ILE   519       7.512 -10.541 -34.361  1.00 32.77           C  
ATOM   3950  N   ASP   520      11.308 -15.333 -34.800  1.00 33.09           N  
ATOM   3951  CA  ASP   520      11.382 -16.682 -35.353  1.00 34.33           C  
ATOM   3952  C   ASP   520      10.421 -17.624 -34.632  1.00 33.03           C  
ATOM   3953  CB  ASP   520      12.811 -17.220 -35.265  1.00 31.32           C  
ATOM   3954  O   ASP   520      10.669 -18.019 -33.491  1.00 31.52           O  
ATOM   3955  CG  ASP   520      13.179 -18.119 -36.432  1.00 30.08           C  
ATOM   3956  OD1 ASP   520      12.302 -18.422 -37.269  1.00 29.30           O  
ATOM   3957  OD2 ASP   520      14.357 -18.532 -36.513  1.00 26.59           O  
ATOM   3958  N   PHE   521       9.126 -17.564 -34.921  1.00 36.54           N  
ATOM   3959  CA  PHE   521       8.257 -18.679 -34.562  1.00 36.64           C  
ATOM   3960  C   PHE   521       8.692 -19.955 -35.273  1.00 36.63           C  
ATOM   3961  CB  PHE   521       6.799 -18.357 -34.905  1.00 34.93           C  
ATOM   3962  O   PHE   521       8.754 -19.996 -36.504  1.00 35.25           O  
ATOM   3963  CG  PHE   521       6.168 -17.346 -33.987  1.00 33.40           C  
ATOM   3964  CD1 PHE   521       5.683 -17.724 -32.741  1.00 30.94           C  
ATOM   3965  CD2 PHE   521       6.059 -16.015 -34.371  1.00 32.83           C  
ATOM   3966  CE1 PHE   521       5.099 -16.790 -31.890  1.00 33.03           C  
ATOM   3967  CE2 PHE   521       5.476 -15.076 -33.525  1.00 35.20           C  
ATOM   3968  CZ  PHE   521       4.996 -15.465 -32.285  1.00 31.29           C  
ATOM   3969  N   LYS   522       9.485 -20.705 -34.600  1.00 31.90           N  
ATOM   3970  CA  LYS   522       9.675 -22.047 -35.141  1.00 32.27           C  
ATOM   3971  C   LYS   522       8.335 -22.718 -35.430  1.00 31.83           C  
ATOM   3972  CB  LYS   522      10.493 -22.905 -34.174  1.00 29.46           C  
ATOM   3973  O   LYS   522       7.411 -22.646 -34.618  1.00 29.97           O  
ATOM   3974  CG  LYS   522      11.967 -22.534 -34.113  1.00 28.02           C  
ATOM   3975  CD  LYS   522      12.742 -23.474 -33.198  1.00 30.41           C  
ATOM   3976  CE  LYS   522      14.207 -23.070 -33.091  1.00 26.53           C  
ATOM   3977  NZ  LYS   522      14.948 -23.925 -32.117  1.00 27.50           N  
ATOM   3978  N   GLU   523       7.819 -22.629 -36.688  1.00 26.89           N  
ATOM   3979  CA  GLU   523       6.754 -23.401 -37.322  1.00 27.87           C  
ATOM   3980  C   GLU   523       6.534 -24.730 -36.605  1.00 27.04           C  
ATOM   3981  CB  GLU   523       7.074 -23.646 -38.799  1.00 24.20           C  
ATOM   3982  O   GLU   523       5.629 -25.489 -36.959  1.00 25.26           O  
ATOM   3983  CG  GLU   523       6.435 -22.637 -39.742  1.00 23.68           C  
ATOM   3984  CD  GLU   523       6.681 -22.949 -41.210  1.00 25.77           C  
ATOM   3985  OE1 GLU   523       7.459 -23.883 -41.510  1.00 25.58           O  
ATOM   3986  OE2 GLU   523       6.092 -22.253 -42.067  1.00 15.66           O  
ATOM   3987  N   ASP   524       7.283 -25.105 -35.594  1.00 25.22           N  
ATOM   3988  CA  ASP   524       6.870 -26.433 -35.152  1.00 26.73           C  
ATOM   3989  C   ASP   524       5.420 -26.426 -34.672  1.00 25.52           C  
ATOM   3990  CB  ASP   524       7.790 -26.940 -34.040  1.00 23.78           C  
ATOM   3991  O   ASP   524       5.077 -25.712 -33.727  1.00 24.49           O  
ATOM   3992  CG  ASP   524       9.100 -27.501 -34.564  1.00 21.86           C  
ATOM   3993  OD1 ASP   524       9.178 -27.854 -35.760  1.00  9.98           O  
ATOM   3994  OD2 ASP   524      10.063 -27.593 -33.772  1.00 10.22           O  
ATOM   3995  N   GLY   525       4.507 -26.147 -35.717  1.00 24.81           N  
ATOM   3996  CA  GLY   525       3.162 -26.551 -36.097  1.00 24.20           C  
ATOM   3997  C   GLY   525       2.221 -26.677 -34.915  1.00 24.80           C  
ATOM   3998  O   GLY   525       1.007 -26.797 -35.091  1.00 23.30           O  
ATOM   3999  N   ASN   526       2.598 -26.412 -33.746  1.00 22.27           N  
ATOM   4000  CA  ASN   526       1.715 -26.695 -32.619  1.00 24.44           C  
ATOM   4001  C   ASN   526       1.598 -25.496 -31.683  1.00 22.55           C  
ATOM   4002  CB  ASN   526       2.204 -27.924 -31.850  1.00 20.22           C  
ATOM   4003  O   ASN   526       0.776 -25.497 -30.765  1.00 21.42           O  
ATOM   4004  CG  ASN   526       1.593 -29.214 -32.360  1.00 17.89           C  
ATOM   4005  ND2 ASN   526       2.244 -30.334 -32.069  1.00 11.00           N  
ATOM   4006  OD1 ASN   526       0.545 -29.204 -33.011  1.00  9.75           O  
ATOM   4007  N   ILE   527       2.150 -24.352 -32.078  1.00 26.92           N  
ATOM   4008  CA  ILE   527       1.817 -23.170 -31.290  1.00 27.58           C  
ATOM   4009  C   ILE   527       0.616 -22.458 -31.909  1.00 27.04           C  
ATOM   4010  CB  ILE   527       3.018 -22.203 -31.186  1.00 24.86           C  
ATOM   4011  O   ILE   527      -0.129 -21.765 -31.212  1.00 25.36           O  
ATOM   4012  CG1 ILE   527       4.199 -22.892 -30.493  1.00 24.20           C  
ATOM   4013  CG2 ILE   527       2.619 -20.924 -30.445  1.00 24.35           C  
ATOM   4014  CD1 ILE   527       5.480 -22.069 -30.488  1.00 22.38           C  
ATOM   4015  N   LEU   528       0.222 -22.958 -33.168  1.00 24.54           N  
ATOM   4016  CA  LEU   528      -0.954 -22.519 -33.912  1.00 24.43           C  
ATOM   4017  C   LEU   528      -2.214 -23.202 -33.389  1.00 24.72           C  
ATOM   4018  CB  LEU   528      -0.783 -22.811 -35.405  1.00 22.04           C  
ATOM   4019  O   LEU   528      -3.329 -22.755 -33.668  1.00 23.18           O  
ATOM   4020  CG  LEU   528       0.092 -21.834 -36.191  1.00 22.19           C  
ATOM   4021  CD1 LEU   528       0.628 -22.500 -37.454  1.00 16.87           C  
ATOM   4022  CD2 LEU   528      -0.692 -20.573 -36.537  1.00 16.08           C  
ATOM   4023  N   GLY   529      -2.039 -24.174 -32.407  1.00 24.24           N  
ATOM   4024  CA  GLY   529      -3.162 -24.989 -31.971  1.00 23.53           C  
ATOM   4025  C   GLY   529      -3.516 -24.785 -30.510  1.00 24.22           C  
ATOM   4026  O   GLY   529      -4.233 -25.596 -29.920  1.00 22.77           O  
ATOM   4027  N   HIS   530      -2.996 -23.711 -29.918  1.00 23.42           N  
ATOM   4028  CA  HIS   530      -3.434 -23.419 -28.558  1.00 24.32           C  
ATOM   4029  C   HIS   530      -4.812 -22.766 -28.552  1.00 23.33           C  
ATOM   4030  CB  HIS   530      -2.422 -22.515 -27.852  1.00 21.98           C  
ATOM   4031  O   HIS   530      -5.029 -21.758 -29.229  1.00 22.41           O  
ATOM   4032  CG  HIS   530      -1.117 -23.186 -27.564  1.00 21.93           C  
ATOM   4033  CD2 HIS   530       0.099 -23.051 -28.143  1.00 17.06           C  
ATOM   4034  ND1 HIS   530      -0.969 -24.129 -26.570  1.00 15.74           N  
ATOM   4035  CE1 HIS   530       0.286 -24.546 -26.549  1.00 13.21           C  
ATOM   4036  NE2 HIS   530       0.955 -23.907 -27.494  1.00 14.87           N  
ATOM   4037  N   LYS   531      -5.875 -23.602 -28.842  1.00 22.72           N  
ATOM   4038  CA  LYS   531      -7.243 -23.242 -28.484  1.00 22.42           C  
ATOM   4039  C   LYS   531      -7.271 -22.344 -27.250  1.00 22.63           C  
ATOM   4040  CB  LYS   531      -8.082 -24.497 -28.237  1.00 20.69           C  
ATOM   4041  O   LYS   531      -6.867 -22.761 -26.163  1.00 21.75           O  
ATOM   4042  CG  LYS   531      -9.254 -24.656 -29.194  1.00 18.86           C  
ATOM   4043  CD  LYS   531     -10.070 -25.902 -28.876  1.00 11.08           C  
ATOM   4044  CE  LYS   531     -11.256 -26.052 -29.820  1.00 12.47           C  
ATOM   4045  NZ  LYS   531     -12.101 -27.231 -29.466  1.00 10.48           N  
ATOM   4046  N   LEU   532      -6.839 -21.133 -27.445  1.00 23.11           N  
ATOM   4047  CA  LEU   532      -7.216 -20.040 -26.556  1.00 24.22           C  
ATOM   4048  C   LEU   532      -8.732 -19.940 -26.430  1.00 23.19           C  
ATOM   4049  CB  LEU   532      -6.646 -18.714 -27.066  1.00 22.03           C  
ATOM   4050  O   LEU   532      -9.427 -19.691 -27.418  1.00 22.62           O  
ATOM   4051  CG  LEU   532      -5.471 -18.133 -26.277  1.00 21.89           C  
ATOM   4052  CD1 LEU   532      -4.323 -17.782 -27.218  1.00 19.44           C  
ATOM   4053  CD2 LEU   532      -5.913 -16.907 -25.484  1.00 19.85           C  
ATOM   4054  N   GLU   533      -9.303 -20.879 -25.818  1.00 22.88           N  
ATOM   4055  CA  GLU   533     -10.725 -20.807 -25.497  1.00 22.18           C  
ATOM   4056  C   GLU   533     -11.005 -19.712 -24.472  1.00 22.78           C  
ATOM   4057  CB  GLU   533     -11.228 -22.156 -24.976  1.00 20.90           C  
ATOM   4058  O   GLU   533     -10.420 -19.706 -23.387  1.00 21.86           O  
ATOM   4059  CG  GLU   533     -11.592 -23.142 -26.076  1.00 19.66           C  
ATOM   4060  CD  GLU   533     -12.166 -24.447 -25.546  1.00 17.37           C  
ATOM   4061  OE1 GLU   533     -12.188 -24.642 -24.310  1.00 23.58           O  
ATOM   4062  OE2 GLU   533     -12.596 -25.281 -26.374  1.00 15.31           O  
ATOM   4063  N   TYR   534     -11.161 -18.481 -24.947  1.00 20.87           N  
ATOM   4064  CA  TYR   534     -11.865 -17.346 -24.359  1.00 22.90           C  
ATOM   4065  C   TYR   534     -13.274 -17.740 -23.932  1.00 20.90           C  
ATOM   4066  CB  TYR   534     -11.926 -16.180 -25.350  1.00 19.79           C  
ATOM   4067  O   TYR   534     -14.081 -18.174 -24.758  1.00 20.49           O  
ATOM   4068  CG  TYR   534     -11.621 -14.839 -24.728  1.00 19.85           C  
ATOM   4069  CD1 TYR   534     -12.645 -14.000 -24.296  1.00 14.30           C  
ATOM   4070  CD2 TYR   534     -10.308 -14.407 -24.574  1.00 13.10           C  
ATOM   4071  CE1 TYR   534     -12.369 -12.762 -23.724  1.00  9.96           C  
ATOM   4072  CE2 TYR   534     -10.020 -13.172 -24.004  1.00 11.18           C  
ATOM   4073  OH  TYR   534     -10.775 -11.134 -23.017  1.00  8.34           O  
ATOM   4074  CZ  TYR   534     -11.055 -12.358 -23.582  1.00 15.47           C  
ATOM   4075  N   ASN   535     -13.295 -18.317 -22.790  1.00 21.16           N  
ATOM   4076  CA  ASN   535     -14.649 -18.407 -22.255  1.00 20.70           C  
ATOM   4077  C   ASN   535     -15.086 -17.095 -21.611  1.00 20.78           C  
ATOM   4078  CB  ASN   535     -14.752 -19.554 -21.247  1.00 18.78           C  
ATOM   4079  O   ASN   535     -14.499 -16.660 -20.619  1.00 19.87           O  
ATOM   4080  CG  ASN   535     -15.913 -20.485 -21.539  1.00 15.78           C  
ATOM   4081  ND2 ASN   535     -15.778 -21.744 -21.138  1.00 12.03           N  
ATOM   4082  OD1 ASN   535     -16.921 -20.077 -22.120  1.00 10.82           O  
ATOM   4083  N   TYR   536     -15.391 -16.017 -22.449  1.00 18.48           N  
ATOM   4084  CA  TYR   536     -16.105 -14.785 -22.132  1.00 18.60           C  
ATOM   4085  C   TYR   536     -16.985 -14.966 -20.901  1.00 18.11           C  
ATOM   4086  CB  TYR   536     -16.958 -14.336 -23.322  1.00 16.89           C  
ATOM   4087  O   TYR   536     -17.265 -14.004 -20.183  1.00 17.38           O  
ATOM   4088  CG  TYR   536     -16.973 -12.841 -23.529  1.00 15.90           C  
ATOM   4089  CD1 TYR   536     -17.958 -12.047 -22.946  1.00  9.39           C  
ATOM   4090  CD2 TYR   536     -16.002 -12.219 -24.307  1.00 10.33           C  
ATOM   4091  CE1 TYR   536     -17.977 -10.669 -23.135  1.00  8.21           C  
ATOM   4092  CE2 TYR   536     -16.011 -10.842 -24.504  1.00  9.44           C  
ATOM   4093  OH  TYR   536     -17.014  -8.713 -24.105  1.00  7.75           O  
ATOM   4094  CZ  TYR   536     -17.000 -10.077 -23.914  1.00 10.47           C  
ATOM   4095  N   ASN   537     -17.319 -16.265 -20.591  1.00 18.27           N  
ATOM   4096  CA  ASN   537     -18.417 -16.527 -19.667  1.00 19.29           C  
ATOM   4097  C   ASN   537     -17.909 -16.799 -18.254  1.00 17.80           C  
ATOM   4098  CB  ASN   537     -19.266 -17.701 -20.161  1.00 15.85           C  
ATOM   4099  O   ASN   537     -18.632 -16.590 -17.279  1.00 17.16           O  
ATOM   4100  CG  ASN   537     -20.284 -17.287 -21.206  1.00 10.61           C  
ATOM   4101  ND2 ASN   537     -20.862 -18.266 -21.891  1.00 10.89           N  
ATOM   4102  OD1 ASN   537     -20.547 -16.096 -21.396  1.00  9.34           O  
ATOM   4103  N   SER   538     -16.508 -16.799 -18.071  1.00 17.67           N  
ATOM   4104  CA  SER   538     -15.911 -17.118 -16.778  1.00 18.99           C  
ATOM   4105  C   SER   538     -14.793 -16.140 -16.430  1.00 17.12           C  
ATOM   4106  CB  SER   538     -15.368 -18.547 -16.776  1.00 14.51           C  
ATOM   4107  O   SER   538     -14.029 -15.725 -17.304  1.00 15.95           O  
ATOM   4108  OG  SER   538     -14.480 -18.750 -17.862  1.00  9.47           O  
ATOM   4109  N   HIS   539     -15.167 -14.826 -16.015  1.00 18.94           N  
ATOM   4110  CA  HIS   539     -14.340 -13.851 -15.313  1.00 22.45           C  
ATOM   4111  C   HIS   539     -12.889 -14.313 -15.236  1.00 19.16           C  
ATOM   4112  CB  HIS   539     -14.886 -13.600 -13.906  1.00 17.13           C  
ATOM   4113  O   HIS   539     -12.037 -13.610 -14.687  1.00 18.20           O  
ATOM   4114  CG  HIS   539     -16.256 -12.999 -13.893  1.00 13.03           C  
ATOM   4115  CD2 HIS   539     -16.700 -11.808 -13.428  1.00  8.31           C  
ATOM   4116  ND1 HIS   539     -17.359 -13.650 -14.403  1.00 12.34           N  
ATOM   4117  CE1 HIS   539     -18.424 -12.881 -14.252  1.00  7.74           C  
ATOM   4118  NE2 HIS   539     -18.052 -11.758 -13.663  1.00  8.47           N  
ATOM   4119  N   ASN   540     -12.412 -15.451 -15.951  1.00 22.24           N  
ATOM   4120  CA  ASN   540     -11.174 -16.222 -15.910  1.00 22.51           C  
ATOM   4121  C   ASN   540     -10.627 -16.478 -17.312  1.00 21.95           C  
ATOM   4122  CB  ASN   540     -11.390 -17.546 -15.174  1.00 20.47           C  
ATOM   4123  O   ASN   540     -11.369 -16.882 -18.208  1.00 20.90           O  
ATOM   4124  CG  ASN   540     -11.729 -17.352 -13.710  1.00 19.60           C  
ATOM   4125  ND2 ASN   540     -12.470 -18.296 -13.142  1.00 13.36           N  
ATOM   4126  OD1 ASN   540     -11.329 -16.361 -13.093  1.00 12.73           O  
ATOM   4127  N   VAL   541      -9.614 -15.765 -17.773  1.00 25.67           N  
ATOM   4128  CA  VAL   541      -8.773 -16.156 -18.900  1.00 26.15           C  
ATOM   4129  C   VAL   541      -7.918 -17.361 -18.513  1.00 25.60           C  
ATOM   4130  CB  VAL   541      -7.873 -14.991 -19.368  1.00 24.00           C  
ATOM   4131  O   VAL   541      -7.204 -17.326 -17.508  1.00 24.64           O  
ATOM   4132  CG1 VAL   541      -7.005 -15.421 -20.550  1.00 23.59           C  
ATOM   4133  CG2 VAL   541      -8.722 -13.777 -19.738  1.00 23.53           C  
ATOM   4134  N   TYR   542      -8.232 -18.645 -18.857  1.00 23.28           N  
ATOM   4135  CA  TYR   542      -7.443 -19.867 -18.960  1.00 24.67           C  
ATOM   4136  C   TYR   542      -6.459 -19.785 -20.121  1.00 23.16           C  
ATOM   4137  CB  TYR   542      -8.357 -21.084 -19.135  1.00 21.57           C  
ATOM   4138  O   TYR   542      -6.849 -19.492 -21.253  1.00 22.20           O  
ATOM   4139  CG  TYR   542      -9.276 -21.327 -17.963  1.00 21.20           C  
ATOM   4140  CD1 TYR   542      -8.893 -22.161 -16.914  1.00 19.12           C  
ATOM   4141  CD2 TYR   542     -10.528 -20.725 -17.901  1.00 18.54           C  
ATOM   4142  CE1 TYR   542      -9.737 -22.390 -15.832  1.00 14.16           C  
ATOM   4143  CE2 TYR   542     -11.380 -20.947 -16.824  1.00 16.95           C  
ATOM   4144  OH  TYR   542     -11.815 -22.002 -14.727  1.00  9.63           O  
ATOM   4145  CZ  TYR   542     -10.976 -21.779 -15.796  1.00 18.01           C  
ATOM   4146  N   ILE   543      -5.181 -19.509 -19.825  1.00 25.86           N  
ATOM   4147  CA  ILE   543      -4.140 -19.838 -20.793  1.00 26.68           C  
ATOM   4148  C   ILE   543      -3.542 -21.204 -20.463  1.00 25.82           C  
ATOM   4149  CB  ILE   543      -3.033 -18.761 -20.822  1.00 24.29           C  
ATOM   4150  O   ILE   543      -2.989 -21.401 -19.378  1.00 24.91           O  
ATOM   4151  CG1 ILE   543      -3.639 -17.380 -21.101  1.00 24.30           C  
ATOM   4152  CG2 ILE   543      -1.966 -19.111 -21.863  1.00 23.80           C  
ATOM   4153  CD1 ILE   543      -2.630 -16.241 -21.056  1.00 22.52           C  
ATOM   4154  N   MET   544      -4.073 -22.376 -20.843  1.00 21.53           N  
ATOM   4155  CA  MET   544      -3.535 -23.730 -20.934  1.00 22.07           C  
ATOM   4156  C   MET   544      -2.501 -23.832 -22.051  1.00 21.39           C  
ATOM   4157  CB  MET   544      -4.658 -24.742 -21.167  1.00 19.41           C  
ATOM   4158  O   MET   544      -2.798 -23.524 -23.206  1.00 20.26           O  
ATOM   4159  CG  MET   544      -5.438 -25.092 -19.910  1.00 18.51           C  
ATOM   4160  SD  MET   544      -6.267 -26.725 -20.030  1.00 15.89           S  
ATOM   4161  CE  MET   544      -7.294 -26.456 -21.501  1.00 12.37           C  
ATOM   4162  N   ALA   545      -1.164 -23.709 -21.773  1.00 25.38           N  
ATOM   4163  CA  ALA   545      -0.093 -24.161 -22.657  1.00 25.65           C  
ATOM   4164  C   ALA   545       0.311 -25.598 -22.339  1.00 25.36           C  
ATOM   4165  CB  ALA   545       1.115 -23.235 -22.546  1.00 23.69           C  
ATOM   4166  O   ALA   545       0.665 -25.912 -21.200  1.00 24.40           O  
ATOM   4167  N   ASP   546      -0.362 -26.652 -22.776  1.00 22.69           N  
ATOM   4168  CA  ASP   546      -0.029 -28.047 -23.049  1.00 23.72           C  
ATOM   4169  C   ASP   546       1.213 -28.153 -23.931  1.00 22.79           C  
ATOM   4170  CB  ASP   546      -1.208 -28.760 -23.715  1.00 21.09           C  
ATOM   4171  O   ASP   546       1.186 -27.762 -25.100  1.00 21.90           O  
ATOM   4172  CG  ASP   546      -1.348 -30.208 -23.279  1.00 20.96           C  
ATOM   4173  OD1 ASP   546      -0.387 -30.770 -22.711  1.00 12.59           O  
ATOM   4174  OD2 ASP   546      -2.428 -30.794 -23.509  1.00 13.08           O  
ATOM   4175  N   LYS   547       2.560 -28.167 -23.283  1.00 25.07           N  
ATOM   4176  CA  LYS   547       3.546 -28.813 -24.145  1.00 24.99           C  
ATOM   4177  C   LYS   547       4.203 -29.996 -23.438  1.00 25.14           C  
ATOM   4178  CB  LYS   547       4.612 -27.809 -24.587  1.00 23.25           C  
ATOM   4179  O   LYS   547       4.739 -29.849 -22.338  1.00 24.51           O  
ATOM   4180  CG  LYS   547       4.427 -27.295 -26.007  1.00 23.22           C  
ATOM   4181  CD  LYS   547       5.595 -26.418 -26.440  1.00 25.34           C  
ATOM   4182  CE  LYS   547       5.425 -25.927 -27.872  1.00 21.04           C  
ATOM   4183  NZ  LYS   547       6.567 -25.065 -28.301  1.00 19.62           N  
ATOM   4184  N   GLN   548       4.040 -31.231 -23.820  1.00 22.03           N  
ATOM   4185  CA  GLN   548       4.432 -32.605 -24.119  1.00 22.47           C  
ATOM   4186  C   GLN   548       5.820 -32.656 -24.751  1.00 22.32           C  
ATOM   4187  CB  GLN   548       3.409 -33.265 -25.044  1.00 20.57           C  
ATOM   4188  O   GLN   548       6.359 -33.738 -24.991  1.00 21.47           O  
ATOM   4189  CG  GLN   548       2.251 -33.927 -24.308  1.00 21.11           C  
ATOM   4190  CD  GLN   548       1.436 -34.844 -25.200  1.00 24.73           C  
ATOM   4191  NE2 GLN   548       0.561 -35.638 -24.592  1.00 20.81           N  
ATOM   4192  OE1 GLN   548       1.591 -34.838 -26.425  1.00 34.74           O  
ATOM   4193  N   LYS   549       6.920 -31.946 -24.277  1.00 23.19           N  
ATOM   4194  CA  LYS   549       8.236 -32.486 -24.607  1.00 23.99           C  
ATOM   4195  C   LYS   549       9.338 -31.749 -23.852  1.00 23.51           C  
ATOM   4196  CB  LYS   549       8.488 -32.403 -26.113  1.00 21.65           C  
ATOM   4197  O   LYS   549       9.658 -30.603 -24.172  1.00 23.46           O  
ATOM   4198  CG  LYS   549       8.369 -33.737 -26.835  1.00 21.73           C  
ATOM   4199  CD  LYS   549       8.726 -33.608 -28.311  1.00 20.22           C  
ATOM   4200  CE  LYS   549       8.631 -34.948 -29.029  1.00 16.02           C  
ATOM   4201  NZ  LYS   549       8.943 -34.819 -30.484  1.00 11.63           N  
ATOM   4202  N   ASN   550       9.371 -31.970 -22.391  1.00 15.11           N  
ATOM   4203  CA  ASN   550      10.202 -32.183 -21.212  1.00 22.79           C  
ATOM   4204  C   ASN   550       9.484 -31.756 -19.935  1.00 18.12           C  
ATOM   4205  CB  ASN   550      11.531 -31.437 -21.348  1.00 13.84           C  
ATOM   4206  O   ASN   550       9.566 -30.596 -19.530  1.00 16.88           O  
ATOM   4207  CG  ASN   550      12.382 -31.963 -22.487  1.00  6.82           C  
ATOM   4208  ND2 ASN   550      13.309 -31.141 -22.964  1.00  9.34           N  
ATOM   4209  OD1 ASN   550      12.207 -33.100 -22.935  1.00  8.49           O  
ATOM   4210  N   GLY   551       8.052 -32.031 -19.973  1.00 21.63           N  
ATOM   4211  CA  GLY   551       7.278 -32.188 -18.751  1.00 22.13           C  
ATOM   4212  C   GLY   551       7.199 -30.916 -17.928  1.00 21.56           C  
ATOM   4213  O   GLY   551       6.797 -30.949 -16.763  1.00 20.73           O  
ATOM   4214  N   ILE   552       7.259 -29.660 -18.512  1.00 22.11           N  
ATOM   4215  CA  ILE   552       6.865 -28.480 -17.750  1.00 22.84           C  
ATOM   4216  C   ILE   552       5.607 -27.866 -18.363  1.00 21.86           C  
ATOM   4217  CB  ILE   552       8.001 -27.434 -17.700  1.00 20.01           C  
ATOM   4218  O   ILE   552       5.616 -27.445 -19.522  1.00 21.02           O  
ATOM   4219  CG1 ILE   552       9.272 -28.055 -17.110  1.00 11.19           C  
ATOM   4220  CG2 ILE   552       7.568 -26.204 -16.897  1.00  9.78           C  
ATOM   4221  CD1 ILE   552      10.488 -27.139 -17.156  1.00 11.00           C  
ATOM   4222  N   LYS   553       4.369 -28.436 -18.168  1.00 23.27           N  
ATOM   4223  CA  LYS   553       3.051 -27.808 -18.204  1.00 23.89           C  
ATOM   4224  C   LYS   553       3.049 -26.491 -17.433  1.00 23.22           C  
ATOM   4225  CB  LYS   553       1.990 -28.751 -17.635  1.00 21.61           C  
ATOM   4226  O   LYS   553       3.246 -26.478 -16.216  1.00 22.33           O  
ATOM   4227  CG  LYS   553       1.006 -29.273 -18.671  1.00 20.94           C  
ATOM   4228  CD  LYS   553      -0.046 -30.174 -18.038  1.00 20.63           C  
ATOM   4229  CE  LYS   553      -1.022 -30.711 -19.077  1.00 16.58           C  
ATOM   4230  NZ  LYS   553      -2.061 -31.588 -18.460  1.00 12.06           N  
ATOM   4231  N   VAL   554       3.440 -25.323 -18.028  1.00 24.69           N  
ATOM   4232  CA  VAL   554       3.269 -24.008 -17.419  1.00 24.77           C  
ATOM   4233  C   VAL   554       1.871 -23.475 -17.723  1.00 24.71           C  
ATOM   4234  CB  VAL   554       4.339 -23.010 -17.913  1.00 22.88           C  
ATOM   4235  O   VAL   554       1.508 -23.297 -18.889  1.00 23.77           O  
ATOM   4236  CG1 VAL   554       4.261 -21.702 -17.129  1.00 14.81           C  
ATOM   4237  CG2 VAL   554       5.734 -23.623 -17.798  1.00 19.97           C  
ATOM   4238  N   ASN   555       0.754 -23.909 -17.097  1.00 23.85           N  
ATOM   4239  CA  ASN   555      -0.606 -23.393 -16.988  1.00 24.55           C  
ATOM   4240  C   ASN   555      -0.635 -22.028 -16.307  1.00 23.80           C  
ATOM   4241  CB  ASN   555      -1.497 -24.382 -16.233  1.00 22.49           C  
ATOM   4242  O   ASN   555      -0.136 -21.876 -15.191  1.00 22.90           O  
ATOM   4243  CG  ASN   555      -1.890 -25.577 -17.079  1.00 21.80           C  
ATOM   4244  ND2 ASN   555      -2.119 -26.713 -16.431  1.00 15.23           N  
ATOM   4245  OD1 ASN   555      -1.986 -25.481 -18.305  1.00 20.41           O  
ATOM   4246  N   PHE   556      -0.575 -20.880 -17.056  1.00 26.70           N  
ATOM   4247  CA  PHE   556      -0.851 -19.570 -16.478  1.00 27.77           C  
ATOM   4248  C   PHE   556      -2.349 -19.288 -16.467  1.00 26.74           C  
ATOM   4249  CB  PHE   556      -0.116 -18.473 -17.254  1.00 25.59           C  
ATOM   4250  O   PHE   556      -3.044 -19.559 -17.449  1.00 26.21           O  
ATOM   4251  CG  PHE   556       1.363 -18.713 -17.391  1.00 24.72           C  
ATOM   4252  CD1 PHE   556       2.247 -18.261 -16.419  1.00 23.40           C  
ATOM   4253  CD2 PHE   556       1.869 -19.391 -18.492  1.00 25.03           C  
ATOM   4254  CE1 PHE   556       3.617 -18.483 -16.543  1.00 22.74           C  
ATOM   4255  CE2 PHE   556       3.237 -19.615 -18.623  1.00 25.20           C  
ATOM   4256  CZ  PHE   556       4.109 -19.160 -17.648  1.00 23.53           C  
ATOM   4257  N   LYS   557      -3.049 -19.384 -15.360  1.00 24.91           N  
ATOM   4258  CA  LYS   557      -4.355 -18.799 -15.070  1.00 24.75           C  
ATOM   4259  C   LYS   557      -4.241 -17.298 -14.819  1.00 24.90           C  
ATOM   4260  CB  LYS   557      -4.996 -19.485 -13.863  1.00 23.47           C  
ATOM   4261  O   LYS   557      -3.583 -16.870 -13.868  1.00 23.95           O  
ATOM   4262  CG  LYS   557      -6.259 -20.265 -14.193  1.00 22.82           C  
ATOM   4263  CD  LYS   557      -6.845 -20.930 -12.954  1.00 23.30           C  
ATOM   4264  CE  LYS   557      -8.098 -21.729 -13.286  1.00 21.30           C  
ATOM   4265  NZ  LYS   557      -8.674 -22.386 -12.075  1.00 21.10           N  
ATOM   4266  N   ILE   558      -4.188 -16.414 -15.863  1.00 26.76           N  
ATOM   4267  CA  ILE   558      -4.374 -14.972 -15.737  1.00 27.38           C  
ATOM   4268  C   ILE   558      -5.857 -14.657 -15.556  1.00 26.79           C  
ATOM   4269  CB  ILE   558      -3.811 -14.220 -16.964  1.00 25.50           C  
ATOM   4270  O   ILE   558      -6.690 -15.078 -16.362  1.00 26.10           O  
ATOM   4271  CG1 ILE   558      -2.336 -14.576 -17.178  1.00 24.78           C  
ATOM   4272  CG2 ILE   558      -3.991 -12.708 -16.800  1.00 24.66           C  
ATOM   4273  CD1 ILE   558      -1.728 -13.968 -18.435  1.00 23.16           C  
ATOM   4274  N   ARG   559      -6.292 -14.542 -14.362  1.00 25.02           N  
ATOM   4275  CA  ARG   559      -7.579 -13.942 -14.027  1.00 25.05           C  
ATOM   4276  C   ARG   559      -7.553 -12.433 -14.245  1.00 25.00           C  
ATOM   4277  CB  ARG   559      -7.958 -14.257 -12.579  1.00 23.29           C  
ATOM   4278  O   ARG   559      -6.742 -11.728 -13.641  1.00 23.90           O  
ATOM   4279  CG  ARG   559      -9.013 -15.343 -12.440  1.00 22.67           C  
ATOM   4280  CD  ARG   559      -9.411 -15.561 -10.987  1.00 23.88           C  
ATOM   4281  NE  ARG   559     -10.061 -16.854 -10.793  1.00 20.64           N  
ATOM   4282  NH1 ARG   559     -10.353 -16.600  -8.516  1.00 19.27           N  
ATOM   4283  NH2 ARG   559     -11.071 -18.508  -9.562  1.00 15.94           N  
ATOM   4284  CZ  ARG   559     -10.494 -17.318  -9.624  1.00 20.49           C  
ATOM   4285  N   HIS   560      -7.947 -11.892 -15.433  1.00 24.67           N  
ATOM   4286  CA  HIS   560      -8.485 -10.546 -15.591  1.00 26.24           C  
ATOM   4287  C   HIS   560      -9.813 -10.394 -14.857  1.00 24.68           C  
ATOM   4288  CB  HIS   560      -8.663 -10.211 -17.073  1.00 23.41           C  
ATOM   4289  O   HIS   560     -10.761 -11.138 -15.118  1.00 24.08           O  
ATOM   4290  CG  HIS   560      -7.872  -9.022 -17.519  1.00 22.92           C  
ATOM   4291  CD2 HIS   560      -6.545  -8.868 -17.737  1.00 21.39           C  
ATOM   4292  ND1 HIS   560      -8.452  -7.802 -17.790  1.00 17.37           N  
ATOM   4293  CE1 HIS   560      -7.513  -6.947 -18.158  1.00 16.85           C  
ATOM   4294  NE2 HIS   560      -6.347  -7.569 -18.134  1.00 18.92           N  
ATOM   4295  N   ASN   561      -9.758  -9.955 -13.718  1.00 23.55           N  
ATOM   4296  CA  ASN   561     -10.986  -9.421 -13.138  1.00 23.21           C  
ATOM   4297  C   ASN   561     -11.405  -8.118 -13.813  1.00 23.42           C  
ATOM   4298  CB  ASN   561     -10.820  -9.210 -11.632  1.00 21.74           C  
ATOM   4299  O   ASN   561     -10.680  -7.123 -13.756  1.00 22.41           O  
ATOM   4300  CG  ASN   561     -11.891  -9.914 -10.822  1.00 21.50           C  
ATOM   4301  ND2 ASN   561     -11.611 -10.146  -9.545  1.00 16.59           N  
ATOM   4302  OD1 ASN   561     -12.959 -10.248 -11.340  1.00 23.47           O  
ATOM   4303  N   ILE   562     -12.124  -8.113 -15.056  1.00 23.02           N  
ATOM   4304  CA  ILE   562     -12.753  -7.000 -15.758  1.00 23.78           C  
ATOM   4305  C   ILE   562     -13.463  -6.092 -14.756  1.00 22.81           C  
ATOM   4306  CB  ILE   562     -13.750  -7.498 -16.829  1.00 21.20           C  
ATOM   4307  O   ILE   562     -13.548  -4.879 -14.960  1.00 21.39           O  
ATOM   4308  CG1 ILE   562     -13.018  -8.312 -17.902  1.00 16.97           C  
ATOM   4309  CG2 ILE   562     -14.504  -6.321 -17.454  1.00 20.53           C  
ATOM   4310  CD1 ILE   562     -13.941  -8.960 -18.924  1.00 18.84           C  
ATOM   4311  N   GLU   563     -13.814  -6.559 -13.565  1.00 25.28           N  
ATOM   4312  CA  GLU   563     -14.563  -5.677 -12.675  1.00 25.03           C  
ATOM   4313  C   GLU   563     -13.638  -4.691 -11.966  1.00 25.06           C  
ATOM   4314  CB  GLU   563     -15.350  -6.493 -11.646  1.00 23.03           C  
ATOM   4315  O   GLU   563     -13.955  -3.505 -11.853  1.00 23.46           O  
ATOM   4316  CG  GLU   563     -16.568  -7.200 -12.223  1.00 22.54           C  
ATOM   4317  CD  GLU   563     -17.394  -7.925 -11.173  1.00 26.27           C  
ATOM   4318  OE1 GLU   563     -16.951  -8.011 -10.005  1.00 35.21           O  
ATOM   4319  OE2 GLU   563     -18.493  -8.412 -11.521  1.00 26.72           O  
ATOM   4320  N   ASP   564     -12.450  -5.084 -11.708  1.00 23.48           N  
ATOM   4321  CA  ASP   564     -11.530  -4.232 -10.961  1.00 24.52           C  
ATOM   4322  C   ASP   564     -10.219  -4.041 -11.720  1.00 23.58           C  
ATOM   4323  CB  ASP   564     -11.256  -4.823  -9.577  1.00 21.52           C  
ATOM   4324  O   ASP   564      -9.328  -3.325 -11.259  1.00 22.78           O  
ATOM   4325  CG  ASP   564     -10.569  -6.176  -9.635  1.00 21.60           C  
ATOM   4326  OD1 ASP   564     -10.200  -6.626 -10.741  1.00 24.32           O  
ATOM   4327  OD2 ASP   564     -10.396  -6.799  -8.565  1.00 16.42           O  
ATOM   4328  N   GLY   565     -10.231  -4.479 -13.135  1.00 26.90           N  
ATOM   4329  CA  GLY   565      -9.063  -4.340 -13.989  1.00 26.47           C  
ATOM   4330  C   GLY   565      -7.822  -4.998 -13.415  1.00 26.91           C  
ATOM   4331  O   GLY   565      -6.712  -4.769 -13.898  1.00 26.14           O  
ATOM   4332  N   SER   566      -7.931  -5.762 -12.286  1.00 26.22           N  
ATOM   4333  CA  SER   566      -6.786  -6.519 -11.790  1.00 25.91           C  
ATOM   4334  C   SER   566      -6.567  -7.788 -12.606  1.00 26.13           C  
ATOM   4335  CB  SER   566      -6.978  -6.878 -10.316  1.00 24.18           C  
ATOM   4336  O   SER   566      -7.511  -8.332 -13.183  1.00 25.07           O  
ATOM   4337  OG  SER   566      -8.070  -7.768 -10.153  1.00 26.26           O  
ATOM   4338  N   VAL   567      -5.428  -7.894 -13.315  1.00 26.15           N  
ATOM   4339  CA  VAL   567      -4.822  -9.109 -13.850  1.00 26.87           C  
ATOM   4340  C   VAL   567      -4.234  -9.938 -12.710  1.00 26.11           C  
ATOM   4341  CB  VAL   567      -3.730  -8.786 -14.893  1.00 24.52           C  
ATOM   4342  O   VAL   567      -3.410  -9.445 -11.937  1.00 25.19           O  
ATOM   4343  CG1 VAL   567      -3.157 -10.071 -15.490  1.00 23.94           C  
ATOM   4344  CG2 VAL   567      -4.291  -7.887 -15.993  1.00 24.01           C  
ATOM   4345  N   GLN   568      -4.927 -11.017 -12.081  1.00 26.18           N  
ATOM   4346  CA  GLN   568      -4.485 -12.083 -11.187  1.00 26.47           C  
ATOM   4347  C   GLN   568      -3.807 -13.207 -11.965  1.00 26.11           C  
ATOM   4348  CB  GLN   568      -5.665 -12.636 -10.387  1.00 24.25           C  
ATOM   4349  O   GLN   568      -4.349 -13.697 -12.958  1.00 24.91           O  
ATOM   4350  CG  GLN   568      -6.143 -11.710  -9.277  1.00 23.34           C  
ATOM   4351  CD  GLN   568      -7.290 -12.297  -8.476  1.00 25.06           C  
ATOM   4352  NE2 GLN   568      -7.803 -11.527  -7.522  1.00 23.41           N  
ATOM   4353  OE1 GLN   568      -7.712 -13.433  -8.712  1.00 32.25           O  
ATOM   4354  N   LEU   569      -2.440 -13.261 -11.867  1.00 26.28           N  
ATOM   4355  CA  LEU   569      -1.700 -14.478 -12.186  1.00 27.05           C  
ATOM   4356  C   LEU   569      -2.067 -15.605 -11.227  1.00 26.27           C  
ATOM   4357  CB  LEU   569      -0.192 -14.217 -12.133  1.00 24.80           C  
ATOM   4358  O   LEU   569      -1.861 -15.488 -10.017  1.00 25.43           O  
ATOM   4359  CG  LEU   569       0.525 -14.111 -13.480  1.00 23.94           C  
ATOM   4360  CD1 LEU   569       1.452 -12.899 -13.492  1.00 22.51           C  
ATOM   4361  CD2 LEU   569       1.303 -15.389 -13.774  1.00 24.24           C  
ATOM   4362  N   ALA   570      -3.173 -16.284 -11.301  1.00 25.08           N  
ATOM   4363  CA  ALA   570      -3.566 -17.570 -10.729  1.00 24.59           C  
ATOM   4364  C   ALA   570      -2.736 -18.708 -11.316  1.00 25.16           C  
ATOM   4365  CB  ALA   570      -5.053 -17.824 -10.963  1.00 23.14           C  
ATOM   4366  O   ALA   570      -2.584 -18.809 -12.536  1.00 23.98           O  
ATOM   4367  N   ASP   571      -1.551 -19.063 -10.636  1.00 25.34           N  
ATOM   4368  CA  ASP   571      -0.964 -20.393 -10.504  1.00 26.29           C  
ATOM   4369  C   ASP   571       0.292 -20.526 -11.362  1.00 25.41           C  
ATOM   4370  CB  ASP   571      -1.981 -21.469 -10.890  1.00 23.56           C  
ATOM   4371  O   ASP   571       0.235 -20.370 -12.584  1.00 24.37           O  
ATOM   4372  CG  ASP   571      -3.005 -21.735  -9.800  1.00 23.03           C  
ATOM   4373  OD1 ASP   571      -2.724 -21.447  -8.616  1.00 23.57           O  
ATOM   4374  OD2 ASP   571      -4.100 -22.240 -10.127  1.00 17.37           O  
ATOM   4375  N   HIS   572       1.496 -20.295 -10.838  1.00 27.08           N  
ATOM   4376  CA  HIS   572       2.774 -20.861 -11.256  1.00 28.82           C  
ATOM   4377  C   HIS   572       3.172 -22.037 -10.370  1.00 27.17           C  
ATOM   4378  CB  HIS   572       3.867 -19.792 -11.232  1.00 25.76           C  
ATOM   4379  O   HIS   572       3.222 -21.907  -9.145  1.00 26.71           O  
ATOM   4380  CG  HIS   572       4.272 -19.316 -12.590  1.00 24.94           C  
ATOM   4381  CD2 HIS   572       5.230 -18.442 -12.978  1.00 24.64           C  
ATOM   4382  ND1 HIS   572       3.654 -19.747 -13.744  1.00 21.44           N  
ATOM   4383  CE1 HIS   572       4.218 -19.159 -14.785  1.00 23.35           C  
ATOM   4384  NE2 HIS   572       5.178 -18.361 -14.347  1.00 25.20           N  
ATOM   4385  N   TYR   573       3.083 -23.278 -10.899  1.00 24.14           N  
ATOM   4386  CA  TYR   573       3.646 -24.609 -10.699  1.00 25.63           C  
ATOM   4387  C   TYR   573       5.128 -24.633 -11.055  1.00 24.30           C  
ATOM   4388  CB  TYR   573       2.891 -25.643 -11.539  1.00 22.85           C  
ATOM   4389  O   TYR   573       5.513 -24.252 -12.163  1.00 23.44           O  
ATOM   4390  CG  TYR   573       1.566 -26.056 -10.945  1.00 22.89           C  
ATOM   4391  CD1 TYR   573       1.484 -27.115 -10.044  1.00 20.35           C  
ATOM   4392  CD2 TYR   573       0.394 -25.389 -11.284  1.00 22.09           C  
ATOM   4393  CE1 TYR   573       0.265 -27.500  -9.496  1.00 22.68           C  
ATOM   4394  CE2 TYR   573      -0.831 -25.765 -10.742  1.00 24.58           C  
ATOM   4395  OH  TYR   573      -2.094 -27.197  -9.310  1.00 15.25           O  
ATOM   4396  CZ  TYR   573      -0.885 -26.820  -9.850  1.00 22.00           C  
ATOM   4397  N   GLN   574       6.068 -24.843  -9.958  1.00 27.68           N  
ATOM   4398  CA  GLN   574       7.367 -25.467  -9.729  1.00 27.11           C  
ATOM   4399  C   GLN   574       7.246 -26.987  -9.677  1.00 27.77           C  
ATOM   4400  CB  GLN   574       7.992 -24.946  -8.434  1.00 25.79           C  
ATOM   4401  O   GLN   574       6.485 -27.528  -8.872  1.00 26.73           O  
ATOM   4402  CG  GLN   574       9.294 -24.184  -8.642  1.00 24.94           C  
ATOM   4403  CD  GLN   574       9.896 -23.685  -7.342  1.00 27.92           C  
ATOM   4404  NE2 GLN   574      11.054 -23.040  -7.434  1.00 25.55           N  
ATOM   4405  OE1 GLN   574       9.325 -23.876  -6.264  1.00 33.19           O  
ATOM   4406  N   GLN   575       7.616 -27.675 -10.777  1.00 21.19           N  
ATOM   4407  CA  GLN   575       8.231 -28.976 -11.017  1.00 23.55           C  
ATOM   4408  C   GLN   575       9.427 -29.197 -10.094  1.00 21.40           C  
ATOM   4409  CB  GLN   575       8.665 -29.105 -12.478  1.00 20.48           C  
ATOM   4410  O   GLN   575      10.434 -28.494 -10.196  1.00 21.35           O  
ATOM   4411  CG  GLN   575       7.697 -29.906 -13.338  1.00 20.78           C  
ATOM   4412  CD  GLN   575       8.199 -30.107 -14.755  1.00 23.93           C  
ATOM   4413  NE2 GLN   575       7.429 -30.830 -15.561  1.00 18.95           N  
ATOM   4414  OE1 GLN   575       9.271 -29.616 -15.124  1.00 33.58           O  
ATOM   4415  N   ASN   576       9.331 -30.158  -9.067  1.00 23.31           N  
ATOM   4416  CA  ASN   576      10.002 -31.368  -8.603  1.00 24.75           C  
ATOM   4417  C   ASN   576       9.186 -32.088  -7.534  1.00 23.26           C  
ATOM   4418  CB  ASN   576      11.399 -31.036  -8.072  1.00 21.54           C  
ATOM   4419  O   ASN   576       9.257 -31.740  -6.354  1.00 22.12           O  
ATOM   4420  CG  ASN   576      12.412 -30.831  -9.181  1.00 21.61           C  
ATOM   4421  ND2 ASN   576      13.494 -30.126  -8.872  1.00 13.95           N  
ATOM   4422  OD1 ASN   576      12.223 -31.300 -10.306  1.00 17.49           O  
ATOM   4423  N   THR   577       7.888 -32.483  -7.747  1.00 20.63           N  
ATOM   4424  CA  THR   577       7.221 -33.566  -7.032  1.00 24.51           C  
ATOM   4425  C   THR   577       5.802 -33.766  -7.556  1.00 20.27           C  
ATOM   4426  CB  THR   577       7.177 -33.292  -5.517  1.00 18.92           C  
ATOM   4427  O   THR   577       5.055 -32.800  -7.726  1.00 19.54           O  
ATOM   4428  CG2 THR   577       7.744 -34.468  -4.729  1.00  8.28           C  
ATOM   4429  OG1 THR   577       7.950 -32.120  -5.227  1.00 11.71           O  
ATOM   4430  N   PRO   578       5.476 -34.972  -8.323  1.00 23.37           N  
ATOM   4431  CA  PRO   578       4.157 -35.607  -8.347  1.00 23.41           C  
ATOM   4432  C   PRO   578       3.348 -35.336  -7.081  1.00 23.37           C  
ATOM   4433  CB  PRO   578       4.486 -37.097  -8.477  1.00 21.50           C  
ATOM   4434  O   PRO   578       3.772 -35.705  -5.982  1.00 22.63           O  
ATOM   4435  CG  PRO   578       5.978 -37.165  -8.422  1.00 21.78           C  
ATOM   4436  CD  PRO   578       6.513 -35.772  -8.251  1.00 25.24           C  
ATOM   4437  N   ILE   579       2.688 -34.214  -6.911  1.00 21.50           N  
ATOM   4438  CA  ILE   579       1.718 -34.166  -5.823  1.00 22.57           C  
ATOM   4439  C   ILE   579       0.310 -34.012  -6.394  1.00 21.23           C  
ATOM   4440  CB  ILE   579       2.027 -33.013  -4.841  1.00 20.00           C  
ATOM   4441  O   ILE   579       0.060 -33.127  -7.216  1.00 21.02           O  
ATOM   4442  CG1 ILE   579       3.466 -33.122  -4.325  1.00 11.55           C  
ATOM   4443  CG2 ILE   579       1.028 -33.010  -3.680  1.00 12.15           C  
ATOM   4444  CD1 ILE   579       3.928 -31.917  -3.518  1.00 13.80           C  
ATOM   4445  N   GLY   580      -0.395 -35.179  -6.700  1.00 21.64           N  
ATOM   4446  CA  GLY   580      -1.728 -35.712  -6.465  1.00 21.17           C  
ATOM   4447  C   GLY   580      -2.807 -34.646  -6.474  1.00 21.24           C  
ATOM   4448  O   GLY   580      -2.531 -33.474  -6.208  1.00 20.86           O  
ATOM   4449  N   ASP   581      -3.891 -34.738  -7.444  1.00 21.99           N  
ATOM   4450  CA  ASP   581      -5.295 -34.392  -7.640  1.00 22.54           C  
ATOM   4451  C   ASP   581      -5.789 -33.453  -6.541  1.00 21.84           C  
ATOM   4452  CB  ASP   581      -6.158 -35.655  -7.680  1.00 20.52           C  
ATOM   4453  O   ASP   581      -6.834 -33.695  -5.934  1.00 21.31           O  
ATOM   4454  CG  ASP   581      -5.908 -36.505  -8.913  1.00 20.33           C  
ATOM   4455  OD1 ASP   581      -5.474 -35.961  -9.951  1.00 13.08           O  
ATOM   4456  OD2 ASP   581      -6.150 -37.730  -8.847  1.00 12.67           O  
ATOM   4457  N   GLY   582      -5.093 -32.243  -6.109  1.00 23.21           N  
ATOM   4458  CA  GLY   582      -5.598 -31.237  -5.190  1.00 22.47           C  
ATOM   4459  C   GLY   582      -5.104 -29.838  -5.506  1.00 22.89           C  
ATOM   4460  O   GLY   582      -4.151 -29.668  -6.270  1.00 22.16           O  
ATOM   4461  N   PRO   583      -6.006 -28.688  -5.542  1.00 23.54           N  
ATOM   4462  CA  PRO   583      -5.550 -27.296  -5.580  1.00 23.34           C  
ATOM   4463  C   PRO   583      -4.146 -27.119  -5.005  1.00 23.35           C  
ATOM   4464  CB  PRO   583      -6.586 -26.562  -4.726  1.00 21.43           C  
ATOM   4465  O   PRO   583      -3.842 -27.652  -3.935  1.00 22.59           O  
ATOM   4466  CG  PRO   583      -7.333 -27.645  -4.017  1.00 21.13           C  
ATOM   4467  CD  PRO   583      -6.983 -28.960  -4.652  1.00 23.34           C  
ATOM   4468  N   VAL   584      -3.102 -27.255  -5.800  1.00 20.62           N  
ATOM   4469  CA  VAL   584      -1.677 -27.134  -5.510  1.00 22.02           C  
ATOM   4470  C   VAL   584      -1.369 -25.723  -5.014  1.00 20.57           C  
ATOM   4471  CB  VAL   584      -0.815 -27.463  -6.749  1.00 19.21           C  
ATOM   4472  O   VAL   584      -1.638 -24.741  -5.710  1.00 20.08           O  
ATOM   4473  CG1 VAL   584       0.670 -27.457  -6.391  1.00 10.71           C  
ATOM   4474  CG2 VAL   584      -1.221 -28.814  -7.336  1.00  9.09           C  
ATOM   4475  N   LEU   585      -1.490 -25.480  -3.670  1.00 24.04           N  
ATOM   4476  CA  LEU   585      -0.914 -24.580  -2.677  1.00 23.59           C  
ATOM   4477  C   LEU   585       0.597 -24.474  -2.852  1.00 23.98           C  
ATOM   4478  CB  LEU   585      -1.244 -25.061  -1.262  1.00 21.90           C  
ATOM   4479  O   LEU   585       1.289 -25.491  -2.936  1.00 23.03           O  
ATOM   4480  CG  LEU   585      -2.660 -24.775  -0.761  1.00 21.62           C  
ATOM   4481  CD1 LEU   585      -3.052 -25.775   0.321  1.00 18.38           C  
ATOM   4482  CD2 LEU   585      -2.763 -23.346  -0.238  1.00 19.05           C  
ATOM   4483  N   LEU   586       1.130 -23.626  -3.798  1.00 25.85           N  
ATOM   4484  CA  LEU   586       2.531 -23.221  -3.815  1.00 25.91           C  
ATOM   4485  C   LEU   586       3.221 -23.595  -2.507  1.00 25.75           C  
ATOM   4486  CB  LEU   586       2.650 -21.713  -4.054  1.00 23.90           C  
ATOM   4487  O   LEU   586       2.649 -23.427  -1.428  1.00 24.50           O  
ATOM   4488  CG  LEU   586       2.229 -21.211  -5.436  1.00 23.52           C  
ATOM   4489  CD1 LEU   586       2.044 -19.697  -5.417  1.00 21.94           C  
ATOM   4490  CD2 LEU   586       3.256 -21.616  -6.489  1.00 24.52           C  
ATOM   4491  N   PRO   587       4.190 -24.709  -2.535  1.00 25.15           N  
ATOM   4492  CA  PRO   587       5.090 -24.999  -1.416  1.00 24.72           C  
ATOM   4493  C   PRO   587       5.662 -23.736  -0.775  1.00 25.08           C  
ATOM   4494  CB  PRO   587       6.198 -25.834  -2.061  1.00 23.07           C  
ATOM   4495  O   PRO   587       5.952 -22.762  -1.475  1.00 23.74           O  
ATOM   4496  CG  PRO   587       5.860 -25.857  -3.517  1.00 22.84           C  
ATOM   4497  CD  PRO   587       4.602 -25.065  -3.727  1.00 25.88           C  
ATOM   4498  N   ASP   588       5.130 -23.222   0.352  1.00 19.95           N  
ATOM   4499  CA  ASP   588       5.782 -22.548   1.470  1.00 22.84           C  
ATOM   4500  C   ASP   588       6.862 -21.587   0.977  1.00 20.44           C  
ATOM   4501  CB  ASP   588       6.388 -23.570   2.434  1.00 18.75           C  
ATOM   4502  O   ASP   588       7.759 -21.984   0.229  1.00 19.80           O  
ATOM   4503  CG  ASP   588       5.339 -24.379   3.177  1.00 14.54           C  
ATOM   4504  OD1 ASP   588       4.189 -23.908   3.313  1.00  9.28           O  
ATOM   4505  OD2 ASP   588       5.666 -25.496   3.633  1.00  9.80           O  
ATOM   4506  N   ASN   589       6.604 -20.242   0.560  1.00 21.02           N  
ATOM   4507  CA  ASN   589       7.393 -19.020   0.678  1.00 21.49           C  
ATOM   4508  C   ASN   589       8.007 -18.618  -0.659  1.00 20.90           C  
ATOM   4509  CB  ASN   589       8.486 -19.187   1.736  1.00 19.20           C  
ATOM   4510  O   ASN   589       9.065 -17.987  -0.697  1.00 20.33           O  
ATOM   4511  CG  ASN   589       7.940 -19.157   3.150  1.00 17.83           C  
ATOM   4512  ND2 ASN   589       8.651 -19.793   4.074  1.00 12.09           N  
ATOM   4513  OD1 ASN   589       6.887 -18.569   3.410  1.00 11.01           O  
ATOM   4514  N   HIS   590       7.541 -18.962  -1.844  1.00 23.16           N  
ATOM   4515  CA  HIS   590       8.137 -18.422  -3.061  1.00 23.03           C  
ATOM   4516  C   HIS   590       7.265 -17.323  -3.661  1.00 23.21           C  
ATOM   4517  CB  HIS   590       8.360 -19.534  -4.088  1.00 21.45           C  
ATOM   4518  O   HIS   590       6.195 -17.603  -4.207  1.00 22.33           O  
ATOM   4519  CG  HIS   590       9.441 -20.494  -3.706  1.00 20.91           C  
ATOM   4520  CD2 HIS   590       9.379 -21.765  -3.243  1.00 17.66           C  
ATOM   4521  ND1 HIS   590      10.780 -20.176  -3.781  1.00 16.96           N  
ATOM   4522  CE1 HIS   590      11.496 -21.213  -3.380  1.00 14.63           C  
ATOM   4523  NE2 HIS   590      10.670 -22.190  -3.048  1.00 16.18           N  
ATOM   4524  N   TYR   591       6.955 -16.234  -2.909  1.00 25.42           N  
ATOM   4525  CA  TYR   591       6.739 -14.870  -3.379  1.00 25.57           C  
ATOM   4526  C   TYR   591       7.842 -14.443  -4.340  1.00 25.37           C  
ATOM   4527  CB  TYR   591       6.671 -13.898  -2.198  1.00 23.62           C  
ATOM   4528  O   TYR   591       9.009 -14.794  -4.151  1.00 24.62           O  
ATOM   4529  CG  TYR   591       5.509 -14.152  -1.268  1.00 23.15           C  
ATOM   4530  CD1 TYR   591       4.272 -13.551  -1.488  1.00 20.98           C  
ATOM   4531  CD2 TYR   591       5.646 -14.993  -0.169  1.00 21.85           C  
ATOM   4532  CE1 TYR   591       3.199 -13.781  -0.633  1.00 18.45           C  
ATOM   4533  CE2 TYR   591       4.580 -15.230   0.693  1.00 21.77           C  
ATOM   4534  OH  TYR   591       2.303 -14.852   1.302  1.00 12.60           O  
ATOM   4535  CZ  TYR   591       3.362 -14.621   0.453  1.00 19.54           C  
ATOM   4536  N   LEU   592       7.543 -14.498  -5.659  1.00 24.49           N  
ATOM   4537  CA  LEU   592       8.520 -13.802  -6.490  1.00 24.74           C  
ATOM   4538  C   LEU   592       9.382 -12.868  -5.648  1.00 24.54           C  
ATOM   4539  CB  LEU   592       7.816 -13.009  -7.594  1.00 23.12           C  
ATOM   4540  O   LEU   592       8.890 -11.866  -5.124  1.00 23.79           O  
ATOM   4541  CG  LEU   592       7.433 -13.792  -8.852  1.00 22.18           C  
ATOM   4542  CD1 LEU   592       6.170 -13.208  -9.475  1.00 20.15           C  
ATOM   4543  CD2 LEU   592       8.582 -13.788  -9.855  1.00 21.71           C  
ATOM   4544  N   SER   593       9.929 -13.307  -4.525  1.00 23.04           N  
ATOM   4545  CA  SER   593      11.117 -12.691  -3.942  1.00 21.79           C  
ATOM   4546  C   SER   593      12.211 -12.502  -4.987  1.00 22.95           C  
ATOM   4547  CB  SER   593      11.648 -13.539  -2.785  1.00 20.75           C  
ATOM   4548  O   SER   593      12.454 -13.389  -5.807  1.00 21.84           O  
ATOM   4549  OG  SER   593      12.918 -14.082  -3.100  1.00 12.25           O  
ATOM   4550  N   THR   594      12.173 -11.401  -5.819  1.00 21.89           N  
ATOM   4551  CA  THR   594      13.504 -11.171  -6.368  1.00 21.69           C  
ATOM   4552  C   THR   594      14.564 -11.884  -5.533  1.00 21.76           C  
ATOM   4553  CB  THR   594      13.828  -9.667  -6.437  1.00 20.26           C  
ATOM   4554  O   THR   594      15.708 -12.031  -5.968  1.00 20.60           O  
ATOM   4555  CG2 THR   594      13.070  -8.993  -7.576  1.00 15.16           C  
ATOM   4556  OG1 THR   594      13.457  -9.047  -5.199  1.00 15.34           O  
ATOM   4557  N   GLN   595      14.252 -12.420  -4.344  1.00 21.27           N  
ATOM   4558  CA  GLN   595      15.362 -13.183  -3.783  1.00 21.36           C  
ATOM   4559  C   GLN   595      15.650 -14.429  -4.617  1.00 21.15           C  
ATOM   4560  CB  GLN   595      15.066 -13.577  -2.335  1.00 19.02           C  
ATOM   4561  O   GLN   595      16.778 -14.926  -4.630  1.00 19.91           O  
ATOM   4562  CG  GLN   595      15.613 -12.596  -1.307  1.00 16.01           C  
ATOM   4563  CD  GLN   595      15.419 -13.072   0.120  1.00  7.94           C  
ATOM   4564  NE2 GLN   595      15.954 -12.318   1.075  1.00  9.11           N  
ATOM   4565  OE1 GLN   595      14.791 -14.108   0.363  1.00 10.99           O  
ATOM   4566  N   SER   596      14.826 -14.754  -5.501  1.00 22.86           N  
ATOM   4567  CA  SER   596      15.347 -15.846  -6.316  1.00 23.37           C  
ATOM   4568  C   SER   596      15.888 -15.333  -7.647  1.00 22.83           C  
ATOM   4569  CB  SER   596      14.260 -16.892  -6.568  1.00 20.61           C  
ATOM   4570  O   SER   596      16.575 -16.062  -8.366  1.00 21.66           O  
ATOM   4571  OG  SER   596      13.093 -16.288  -7.099  1.00 11.12           O  
ATOM   4572  N   ALA   597      15.650 -13.981  -7.994  1.00 24.38           N  
ATOM   4573  CA  ALA   597      16.391 -13.585  -9.189  1.00 24.32           C  
ATOM   4574  C   ALA   597      17.896 -13.671  -8.955  1.00 24.24           C  
ATOM   4575  CB  ALA   597      16.000 -12.171  -9.613  1.00 22.49           C  
ATOM   4576  O   ALA   597      18.674 -13.766  -9.907  1.00 22.74           O  
ATOM   4577  N   LEU   598      18.284 -14.044  -7.728  1.00 23.76           N  
ATOM   4578  CA  LEU   598      19.704 -14.268  -7.480  1.00 24.02           C  
ATOM   4579  C   LEU   598      19.959 -15.709  -7.049  1.00 23.67           C  
ATOM   4580  CB  LEU   598      20.220 -13.304  -6.409  1.00 21.72           C  
ATOM   4581  O   LEU   598      19.868 -16.032  -5.862  1.00 22.14           O  
ATOM   4582  CG  LEU   598      20.416 -11.851  -6.842  1.00 21.13           C  
ATOM   4583  CD1 LEU   598      20.442 -10.933  -5.625  1.00 18.40           C  
ATOM   4584  CD2 LEU   598      21.697 -11.703  -7.657  1.00 19.42           C  
ATOM   4585  N   SER   599      19.245 -16.664  -7.660  1.00 25.03           N  
ATOM   4586  CA  SER   599      19.971 -17.920  -7.505  1.00 26.23           C  
ATOM   4587  C   SER   599      21.381 -17.818  -8.078  1.00 24.80           C  
ATOM   4588  CB  SER   599      19.217 -19.064  -8.185  1.00 22.80           C  
ATOM   4589  O   SER   599      21.595 -17.165  -9.101  1.00 23.55           O  
ATOM   4590  OG  SER   599      20.083 -19.808  -9.025  1.00 12.75           O  
ATOM   4591  N   LYS   600      22.445 -17.812  -7.252  1.00 26.01           N  
ATOM   4592  CA  LYS   600      23.845 -18.133  -7.516  1.00 26.96           C  
ATOM   4593  C   LYS   600      23.967 -19.249  -8.550  1.00 25.90           C  
ATOM   4594  CB  LYS   600      24.556 -18.537  -6.223  1.00 23.81           C  
ATOM   4595  O   LYS   600      25.052 -19.494  -9.082  1.00 24.07           O  
ATOM   4596  CG  LYS   600      24.788 -17.383  -5.258  1.00 23.18           C  
ATOM   4597  CD  LYS   600      25.652 -17.807  -4.077  1.00 26.46           C  
ATOM   4598  CE  LYS   600      25.885 -16.653  -3.112  1.00 21.82           C  
ATOM   4599  NZ  LYS   600      26.712 -17.070  -1.940  1.00 18.60           N  
ATOM   4600  N   ASP   601      22.865 -19.922  -9.094  1.00 29.32           N  
ATOM   4601  CA  ASP   601      23.086 -20.867 -10.185  1.00 29.83           C  
ATOM   4602  C   ASP   601      22.818 -20.214 -11.539  1.00 29.37           C  
ATOM   4603  CB  ASP   601      22.200 -22.102 -10.012  1.00 27.05           C  
ATOM   4604  O   ASP   601      21.696 -19.786 -11.817  1.00 28.02           O  
ATOM   4605  CG  ASP   601      22.572 -23.235 -10.952  1.00 26.56           C  
ATOM   4606  OD1 ASP   601      23.356 -23.009 -11.899  1.00 27.92           O  
ATOM   4607  OD2 ASP   601      22.075 -24.363 -10.745  1.00 22.79           O  
ATOM   4608  N   PRO   602      23.821 -19.621 -12.294  1.00 29.24           N  
ATOM   4609  CA  PRO   602      23.667 -19.151 -13.672  1.00 28.46           C  
ATOM   4610  C   PRO   602      22.635 -19.958 -14.458  1.00 29.15           C  
ATOM   4611  CB  PRO   602      25.067 -19.331 -14.265  1.00 26.47           C  
ATOM   4612  O   PRO   602      22.004 -19.430 -15.378  1.00 27.14           O  
ATOM   4613  CG  PRO   602      25.859 -19.989 -13.181  1.00 25.65           C  
ATOM   4614  CD  PRO   602      24.985 -20.123 -11.967  1.00 28.38           C  
ATOM   4615  N   ASN   603      22.372 -21.202 -14.289  1.00 28.65           N  
ATOM   4616  CA  ASN   603      21.378 -22.017 -14.979  1.00 29.97           C  
ATOM   4617  C   ASN   603      19.987 -21.830 -14.380  1.00 28.52           C  
ATOM   4618  CB  ASN   603      21.777 -23.494 -14.945  1.00 26.11           C  
ATOM   4619  O   ASN   603      18.982 -21.958 -15.082  1.00 26.49           O  
ATOM   4620  CG  ASN   603      22.925 -23.811 -15.882  1.00 25.66           C  
ATOM   4621  ND2 ASN   603      23.696 -24.839 -15.550  1.00 18.83           N  
ATOM   4622  OD1 ASN   603      23.119 -23.136 -16.897  1.00 27.31           O  
ATOM   4623  N   GLU   604      19.763 -21.298 -13.184  1.00 26.28           N  
ATOM   4624  CA  GLU   604      18.529 -20.940 -12.491  1.00 27.07           C  
ATOM   4625  C   GLU   604      18.248 -19.444 -12.601  1.00 26.31           C  
ATOM   4626  CB  GLU   604      18.599 -21.355 -11.019  1.00 24.08           C  
ATOM   4627  O   GLU   604      17.090 -19.022 -12.578  1.00 24.83           O  
ATOM   4628  CG  GLU   604      17.860 -22.649 -10.709  1.00 23.30           C  
ATOM   4629  CD  GLU   604      17.823 -22.978  -9.226  1.00 26.64           C  
ATOM   4630  OE1 GLU   604      18.439 -22.239  -8.424  1.00 33.12           O  
ATOM   4631  OE2 GLU   604      17.173 -23.984  -8.862  1.00 25.15           O  
ATOM   4632  N   LYS   605      19.321 -18.513 -12.822  1.00 26.24           N  
ATOM   4633  CA  LYS   605      19.204 -17.110 -13.210  1.00 26.62           C  
ATOM   4634  C   LYS   605      18.238 -16.942 -14.380  1.00 26.13           C  
ATOM   4635  CB  LYS   605      20.574 -16.538 -13.576  1.00 23.64           C  
ATOM   4636  O   LYS   605      17.526 -15.939 -14.464  1.00 24.38           O  
ATOM   4637  CG  LYS   605      21.433 -16.173 -12.374  1.00 22.99           C  
ATOM   4638  CD  LYS   605      22.716 -15.469 -12.797  1.00 25.22           C  
ATOM   4639  CE  LYS   605      23.590 -15.130 -11.597  1.00 19.38           C  
ATOM   4640  NZ  LYS   605      24.845 -14.430 -12.006  1.00 14.41           N  
ATOM   4641  N   ARG   606      18.060 -18.037 -15.307  1.00 25.49           N  
ATOM   4642  CA  ARG   606      17.488 -17.981 -16.648  1.00 26.18           C  
ATOM   4643  C   ARG   606      15.992 -18.277 -16.618  1.00 25.49           C  
ATOM   4644  CB  ARG   606      18.198 -18.968 -17.577  1.00 22.75           C  
ATOM   4645  O   ARG   606      15.221 -17.682 -17.374  1.00 23.60           O  
ATOM   4646  CG  ARG   606      19.381 -18.371 -18.322  1.00 22.19           C  
ATOM   4647  CD  ARG   606      20.028 -19.382 -19.258  1.00 25.04           C  
ATOM   4648  NE  ARG   606      21.433 -19.070 -19.501  1.00 16.27           N  
ATOM   4649  NH1 ARG   606      21.815 -20.891 -20.871  1.00 16.94           N  
ATOM   4650  NH2 ARG   606      23.511 -19.419 -20.414  1.00 16.55           N  
ATOM   4651  CZ  ARG   606      22.250 -19.794 -20.261  1.00 20.50           C  
ATOM   4652  N   ASP   607      15.471 -18.978 -15.638  1.00 25.26           N  
ATOM   4653  CA  ASP   607      14.076 -19.400 -15.563  1.00 26.31           C  
ATOM   4654  C   ASP   607      13.198 -18.296 -14.979  1.00 25.23           C  
ATOM   4655  CB  ASP   607      13.945 -20.674 -14.727  1.00 22.98           C  
ATOM   4656  O   ASP   607      12.037 -18.148 -15.365  1.00 23.67           O  
ATOM   4657  CG  ASP   607      14.400 -21.919 -15.468  1.00 22.37           C  
ATOM   4658  OD1 ASP   607      14.504 -21.885 -16.713  1.00 17.16           O  
ATOM   4659  OD2 ASP   607      14.655 -22.945 -14.800  1.00 13.92           O  
ATOM   4660  N   HIS   608      13.867 -17.162 -14.389  1.00 23.52           N  
ATOM   4661  CA  HIS   608      13.136 -16.163 -13.617  1.00 25.04           C  
ATOM   4662  C   HIS   608      13.158 -14.806 -14.311  1.00 23.54           C  
ATOM   4663  CB  HIS   608      13.719 -16.043 -12.208  1.00 21.73           C  
ATOM   4664  O   HIS   608      12.255 -13.989 -14.117  1.00 22.14           O  
ATOM   4665  CG  HIS   608      13.510 -17.261 -11.366  1.00 21.11           C  
ATOM   4666  CD2 HIS   608      14.159 -18.449 -11.344  1.00 18.22           C  
ATOM   4667  ND1 HIS   608      12.525 -17.341 -10.405  1.00 16.01           N  
ATOM   4668  CE1 HIS   608      12.578 -18.529  -9.827  1.00 14.32           C  
ATOM   4669  NE2 HIS   608      13.561 -19.220 -10.378  1.00 15.44           N  
ATOM   4670  N   MET   609      14.137 -14.528 -15.297  1.00 21.97           N  
ATOM   4671  CA  MET   609      14.114 -13.343 -16.150  1.00 23.16           C  
ATOM   4672  C   MET   609      12.855 -13.317 -17.010  1.00 21.99           C  
ATOM   4673  CB  MET   609      15.357 -13.297 -17.040  1.00 19.87           C  
ATOM   4674  O   MET   609      12.297 -12.249 -17.269  1.00 20.78           O  
ATOM   4675  CG  MET   609      16.260 -12.104 -16.770  1.00 19.07           C  
ATOM   4676  SD  MET   609      17.663 -12.004 -17.948  1.00 17.01           S  
ATOM   4677  CE  MET   609      16.757 -11.854 -19.513  1.00 12.91           C  
ATOM   4678  N   VAL   610      12.287 -14.551 -17.355  1.00 23.61           N  
ATOM   4679  CA  VAL   610      11.081 -14.620 -18.174  1.00 23.36           C  
ATOM   4680  C   VAL   610       9.899 -14.034 -17.405  1.00 23.62           C  
ATOM   4681  CB  VAL   610      10.770 -16.071 -18.605  1.00 21.67           C  
ATOM   4682  O   VAL   610       9.118 -13.254 -17.955  1.00 22.41           O  
ATOM   4683  CG1 VAL   610       9.474 -16.130 -19.411  1.00 15.54           C  
ATOM   4684  CG2 VAL   610      11.932 -16.649 -19.411  1.00 19.10           C  
ATOM   4685  N   LEU   611       9.864 -14.328 -16.138  1.00 22.94           N  
ATOM   4686  CA  LEU   611       8.702 -14.031 -15.307  1.00 23.06           C  
ATOM   4687  C   LEU   611       8.661 -12.552 -14.938  1.00 23.00           C  
ATOM   4688  CB  LEU   611       8.718 -14.886 -14.037  1.00 21.53           C  
ATOM   4689  O   LEU   611       7.589 -11.942 -14.922  1.00 22.12           O  
ATOM   4690  CG  LEU   611       7.386 -15.515 -13.626  1.00 20.88           C  
ATOM   4691  CD1 LEU   611       7.446 -17.031 -13.782  1.00 17.18           C  
ATOM   4692  CD2 LEU   611       7.034 -15.133 -12.193  1.00 17.73           C  
ATOM   4693  N   LEU   612       9.842 -11.942 -14.712  1.00 23.49           N  
ATOM   4694  CA  LEU   612       9.957 -10.508 -14.470  1.00 23.11           C  
ATOM   4695  C   LEU   612       9.556  -9.714 -15.708  1.00 23.49           C  
ATOM   4696  CB  LEU   612      11.387 -10.147 -14.058  1.00 21.93           C  
ATOM   4697  O   LEU   612       8.901  -8.676 -15.600  1.00 22.45           O  
ATOM   4698  CG  LEU   612      11.583  -9.705 -12.607  1.00 21.40           C  
ATOM   4699  CD1 LEU   612      12.735 -10.474 -11.969  1.00 16.99           C  
ATOM   4700  CD2 LEU   612      11.832  -8.202 -12.535  1.00 17.81           C  
ATOM   4701  N   GLU   613       9.710 -10.275 -16.890  1.00 22.46           N  
ATOM   4702  CA  GLU   613       9.409  -9.619 -18.159  1.00 22.70           C  
ATOM   4703  C   GLU   613       7.957  -9.848 -18.568  1.00 22.55           C  
ATOM   4704  CB  GLU   613      10.350 -10.118 -19.259  1.00 20.89           C  
ATOM   4705  O   GLU   613       7.304  -8.944 -19.093  1.00 21.64           O  
ATOM   4706  CG  GLU   613      11.593  -9.261 -19.441  1.00 20.57           C  
ATOM   4707  CD  GLU   613      12.514  -9.764 -20.541  1.00 22.62           C  
ATOM   4708  OE1 GLU   613      12.235 -10.836 -21.123  1.00 29.04           O  
ATOM   4709  OE2 GLU   613      13.523  -9.080 -20.823  1.00 19.12           O  
ATOM   4710  N   PHE   614       7.316 -10.988 -18.194  1.00 25.02           N  
ATOM   4711  CA  PHE   614       5.881 -11.104 -18.422  1.00 26.14           C  
ATOM   4712  C   PHE   614       5.106 -10.211 -17.460  1.00 25.03           C  
ATOM   4713  CB  PHE   614       5.426 -12.559 -18.269  1.00 23.15           C  
ATOM   4714  O   PHE   614       4.149  -9.545 -17.858  1.00 23.94           O  
ATOM   4715  CG  PHE   614       5.235 -13.275 -19.579  1.00 22.66           C  
ATOM   4716  CD1 PHE   614       4.037 -13.173 -20.275  1.00 19.96           C  
ATOM   4717  CD2 PHE   614       6.254 -14.052 -20.114  1.00 20.03           C  
ATOM   4718  CE1 PHE   614       3.857 -13.835 -21.487  1.00 15.31           C  
ATOM   4719  CE2 PHE   614       6.082 -14.717 -21.325  1.00 18.67           C  
ATOM   4720  CZ  PHE   614       4.882 -14.608 -22.009  1.00 20.15           C  
ATOM   4721  N   VAL   615       5.572 -10.150 -16.202  1.00 23.96           N  
ATOM   4722  CA  VAL   615       4.909  -9.351 -15.176  1.00 23.25           C  
ATOM   4723  C   VAL   615       5.145  -7.866 -15.446  1.00 23.92           C  
ATOM   4724  CB  VAL   615       5.404  -9.721 -13.760  1.00 22.23           C  
ATOM   4725  O   VAL   615       4.227  -7.052 -15.316  1.00 22.81           O  
ATOM   4726  CG1 VAL   615       4.631  -8.942 -12.697  1.00 20.42           C  
ATOM   4727  CG2 VAL   615       5.274 -11.224 -13.526  1.00 20.99           C  
ATOM   4728  N   THR   616       6.350  -7.465 -15.856  1.00 24.00           N  
ATOM   4729  CA  THR   616       6.523  -6.136 -16.433  1.00 24.05           C  
ATOM   4730  C   THR   616       5.689  -5.985 -17.702  1.00 23.89           C  
ATOM   4731  CB  THR   616       8.003  -5.854 -16.751  1.00 21.89           C  
ATOM   4732  O   THR   616       5.095  -4.931 -17.939  1.00 22.54           O  
ATOM   4733  CG2 THR   616       8.698  -5.173 -15.577  1.00 19.86           C  
ATOM   4734  OG1 THR   616       8.669  -7.091 -17.034  1.00 17.15           O  
ATOM   4735  N   ALA   617       5.470  -7.012 -18.463  1.00 24.78           N  
ATOM   4736  CA  ALA   617       4.865  -6.945 -19.791  1.00 25.11           C  
ATOM   4737  C   ALA   617       3.342  -6.983 -19.702  1.00 24.81           C  
ATOM   4738  CB  ALA   617       5.372  -8.090 -20.665  1.00 23.06           C  
ATOM   4739  O   ALA   617       2.651  -6.346 -20.502  1.00 23.77           O  
ATOM   4740  N   ALA   618       2.696  -7.524 -18.609  1.00 24.24           N  
ATOM   4741  CA  ALA   618       1.255  -7.672 -18.423  1.00 24.18           C  
ATOM   4742  C   ALA   618       0.660  -6.438 -17.751  1.00 24.20           C  
ATOM   4743  CB  ALA   618       0.950  -8.921 -17.600  1.00 22.72           C  
ATOM   4744  O   ALA   618      -0.551  -6.210 -17.818  1.00 23.19           O  
ATOM   4745  N   GLY   619       1.384  -5.297 -17.740  1.00 25.81           N  
ATOM   4746  CA  GLY   619       0.926  -4.068 -17.112  1.00 25.60           C  
ATOM   4747  C   GLY   619       0.856  -4.161 -15.599  1.00 25.92           C  
ATOM   4748  O   GLY   619       0.140  -3.390 -14.957  1.00 25.08           O  
ATOM   4749  N   ILE   620       1.464  -5.154 -15.041  1.00 24.03           N  
ATOM   4750  CA  ILE   620       1.505  -5.361 -13.598  1.00 24.05           C  
ATOM   4751  C   ILE   620       2.676  -4.586 -12.998  1.00 24.07           C  
ATOM   4752  CB  ILE   620       1.618  -6.861 -13.245  1.00 22.27           C  
ATOM   4753  O   ILE   620       3.819  -4.742 -13.432  1.00 23.16           O  
ATOM   4754  CG1 ILE   620       0.476  -7.650 -13.895  1.00 21.93           C  
ATOM   4755  CG2 ILE   620       1.626  -7.059 -11.726  1.00 21.73           C  
ATOM   4756  CD1 ILE   620       0.602  -9.160 -13.744  1.00 19.42           C  
ATOM   4757  N   THR   621       2.493  -3.265 -12.790  1.00 23.02           N  
ATOM   4758  CA  THR   621       3.366  -2.532 -11.880  1.00 23.25           C  
ATOM   4759  C   THR   621       3.764  -3.404 -10.693  1.00 22.94           C  
ATOM   4760  CB  THR   621       2.690  -1.246 -11.372  1.00 21.09           C  
ATOM   4761  O   THR   621       2.918  -3.776  -9.877  1.00 22.08           O  
ATOM   4762  CG2 THR   621       3.708  -0.125 -11.188  1.00 16.87           C  
ATOM   4763  OG1 THR   621       1.700  -0.827 -12.319  1.00 15.21           O  
ATOM   4764  N   LEU   622       4.501  -4.540 -10.817  1.00 24.47           N  
ATOM   4765  CA  LEU   622       5.305  -4.925  -9.662  1.00 23.69           C  
ATOM   4766  C   LEU   622       6.111  -3.740  -9.141  1.00 24.48           C  
ATOM   4767  CB  LEU   622       6.246  -6.078 -10.025  1.00 22.73           C  
ATOM   4768  O   LEU   622       6.793  -3.061  -9.911  1.00 23.49           O  
ATOM   4769  CG  LEU   622       5.611  -7.465 -10.126  1.00 22.37           C  
ATOM   4770  CD1 LEU   622       6.446  -8.366 -11.030  1.00 20.15           C  
ATOM   4771  CD2 LEU   622       5.455  -8.085  -8.742  1.00 21.79           C  
ATOM   4772  N   GLY   623       5.436  -2.791  -8.338  1.00 24.88           N  
ATOM   4773  CA  GLY   623       6.224  -1.796  -7.628  1.00 22.74           C  
ATOM   4774  C   GLY   623       7.717  -1.952  -7.846  1.00 24.83           C  
ATOM   4775  O   GLY   623       8.286  -3.006  -7.553  1.00 23.48           O  
ATOM   4776  N   MET   624       8.342  -1.632  -9.023  1.00 20.88           N  
ATOM   4777  CA  MET   624       9.792  -1.459  -9.065  1.00 21.11           C  
ATOM   4778  C   MET   624      10.328  -1.035  -7.702  1.00 20.72           C  
ATOM   4779  CB  MET   624      10.181  -0.427 -10.124  1.00 19.33           C  
ATOM   4780  O   MET   624      11.468  -1.347  -7.354  1.00 19.71           O  
ATOM   4781  CG  MET   624      10.161  -0.969 -11.544  1.00 18.84           C  
ATOM   4782  SD  MET   624      11.710  -0.605 -12.457  1.00 17.25           S  
ATOM   4783  CE  MET   624      11.190  -1.015 -14.147  1.00 15.17           C  
ATOM   4784  N   ASP   625       9.567  -0.512  -6.710  1.00 22.44           N  
ATOM   4785  CA  ASP   625      10.037  -0.403  -5.332  1.00 23.14           C  
ATOM   4786  C   ASP   625      10.120  -1.777  -4.670  1.00 22.24           C  
ATOM   4787  CB  ASP   625       9.119   0.516  -4.523  1.00 20.27           C  
ATOM   4788  O   ASP   625      11.027  -2.035  -3.875  1.00 21.08           O  
ATOM   4789  CG  ASP   625       9.303   1.985  -4.861  1.00 19.99           C  
ATOM   4790  OD1 ASP   625      10.396   2.370  -5.331  1.00 11.73           O  
ATOM   4791  OD2 ASP   625       8.349   2.764  -4.654  1.00 12.40           O  
ATOM   4792  N   GLU   626       9.291  -2.774  -5.089  1.00 23.81           N  
ATOM   4793  CA  GLU   626       9.548  -4.118  -4.580  1.00 23.97           C  
ATOM   4794  C   GLU   626      10.627  -4.821  -5.400  1.00 23.80           C  
ATOM   4795  CB  GLU   626       8.262  -4.949  -4.580  1.00 21.65           C  
ATOM   4796  O   GLU   626      11.376  -5.645  -4.872  1.00 22.43           O  
ATOM   4797  CG  GLU   626       7.355  -4.677  -3.389  1.00 21.29           C  
ATOM   4798  CD  GLU   626       6.304  -5.755  -3.177  1.00 24.56           C  
ATOM   4799  OE1 GLU   626       6.086  -6.579  -4.095  1.00 32.62           O  
ATOM   4800  OE2 GLU   626       5.693  -5.776  -2.085  1.00 22.47           O  
ATOM   4801  N   LEU   627      10.853  -4.356  -6.626  1.00 25.29           N  
ATOM   4802  CA  LEU   627      12.006  -4.824  -7.387  1.00 25.45           C  
ATOM   4803  C   LEU   627      13.307  -4.340  -6.756  1.00 25.18           C  
ATOM   4804  CB  LEU   627      11.920  -4.345  -8.839  1.00 23.19           C  
ATOM   4805  O   LEU   627      14.307  -5.060  -6.755  1.00 23.48           O  
ATOM   4806  CG  LEU   627      11.249  -5.298  -9.829  1.00 22.37           C  
ATOM   4807  CD1 LEU   627      10.499  -4.510 -10.898  1.00 21.57           C  
ATOM   4808  CD2 LEU   627      12.280  -6.224 -10.465  1.00 24.33           C  
ATOM   4809  N   TYR   628      13.366  -3.160  -6.076  1.00 24.07           N  
ATOM   4810  CA  TYR   628      14.570  -2.658  -5.424  1.00 26.14           C  
ATOM   4811  C   TYR   628      14.681  -3.188  -4.000  1.00 23.86           C  
ATOM   4812  CB  TYR   628      14.577  -1.126  -5.413  1.00 21.87           C  
ATOM   4813  O   TYR   628      15.785  -3.395  -3.492  1.00 21.88           O  
ATOM   4814  CG  TYR   628      15.236  -0.513  -6.625  1.00 21.90           C  
ATOM   4815  CD1 TYR   628      16.623  -0.435  -6.723  1.00 20.43           C  
ATOM   4816  CD2 TYR   628      14.472  -0.011  -7.673  1.00 20.99           C  
ATOM   4817  CE1 TYR   628      17.234   0.131  -7.838  1.00 16.70           C  
ATOM   4818  CE2 TYR   628      15.073   0.557  -8.792  1.00 20.02           C  
ATOM   4819  OH  TYR   628      17.051   1.184  -9.971  1.00  8.96           O  
ATOM   4820  CZ  TYR   628      16.452   0.623  -8.865  1.00 22.59           C  
ATOM   4821  N   LYS   629      13.602  -3.621  -3.302  1.00 25.14           N  
ATOM   4822  CA  LYS   629      13.770  -3.992  -1.900  1.00 25.21           C  
ATOM   4823  C   LYS   629      14.092  -5.476  -1.758  1.00 25.22           C  
ATOM   4824  CB  LYS   629      12.512  -3.650  -1.100  1.00 22.67           C  
ATOM   4825  O   LYS   629      14.680  -5.897  -0.759  1.00 23.42           O  
ATOM   4826  CG  LYS   629      12.418  -2.187  -0.690  1.00 22.57           C  
ATOM   4827  CD  LYS   629      11.209  -1.933   0.202  1.00 26.52           C  
ATOM   4828  CE  LYS   629      11.081  -0.460   0.565  1.00 23.15           C  
ATOM   4829  NZ  LYS   629       9.857  -0.195   1.380  1.00 22.90           N  
ATOM   4830  N   GLY   630      13.833  -6.178  -2.832  1.00 25.03           N  
ATOM   4831  CA  GLY   630      13.979  -7.599  -2.562  1.00 24.01           C  
ATOM   4832  C   GLY   630      15.316  -8.158  -3.011  1.00 25.01           C  
ATOM   4833  O   GLY   630      15.681  -9.278  -2.647  1.00 23.28           O  
ATOM   4834  N   GLY   631      16.233  -7.210  -3.491  1.00 25.50           N  
ATOM   4835  CA  GLY   631      17.562  -7.662  -3.872  1.00 24.38           C  
ATOM   4836  C   GLY   631      18.660  -7.100  -2.990  1.00 25.38           C  
ATOM   4837  O   GLY   631      18.695  -5.897  -2.724  1.00 23.94           O  
ATOM   4838  N   GLY   632      18.949  -7.731  -1.740  1.00 23.86           N  
ATOM   4839  CA  GLY   632      20.269  -7.723  -1.131  1.00 22.19           C  
ATOM   4840  C   GLY   632      21.270  -6.871  -1.887  1.00 23.74           C  
ATOM   4841  O   GLY   632      21.429  -7.019  -3.100  1.00 22.45           O  
ATOM   4842  N   GLY   633      21.200  -5.490  -1.759  1.00 21.17           N  
ATOM   4843  CA  GLY   633      22.381  -4.642  -1.806  1.00 19.81           C  
ATOM   4844  C   GLY   633      23.477  -5.195  -2.697  1.00 21.17           C  
ATOM   4845  O   GLY   633      24.142  -6.170  -2.340  1.00 20.45           O  
ATOM   4846  N   GLU   634      23.090  -5.725  -3.922  1.00 19.07           N  
ATOM   4847  CA  GLU   634      23.923  -5.639  -5.118  1.00 22.11           C  
ATOM   4848  C   GLU   634      23.122  -5.127  -6.313  1.00 19.00           C  
ATOM   4849  CB  GLU   634      24.540  -7.001  -5.444  1.00 16.72           C  
ATOM   4850  O   GLU   634      22.074  -5.682  -6.648  1.00 18.18           O  
ATOM   4851  CG  GLU   634      25.687  -7.392  -4.523  1.00  9.54           C  
ATOM   4852  CD  GLU   634      26.392  -8.669  -4.953  1.00  7.41           C  
ATOM   4853  OE1 GLU   634      25.864  -9.388  -5.832  1.00 10.04           O  
ATOM   4854  OE2 GLU   634      27.480  -8.954  -4.405  1.00  9.62           O  
ATOM   4855  N   ASN   635      22.692  -3.786  -6.220  1.00 21.07           N  
ATOM   4856  CA  ASN   635      22.449  -2.921  -7.370  1.00 21.06           C  
ATOM   4857  C   ASN   635      21.875  -3.703  -8.548  1.00 20.49           C  
ATOM   4858  CB  ASN   635      23.735  -2.204  -7.784  1.00 19.00           C  
ATOM   4859  O   ASN   635      22.470  -4.684  -8.996  1.00 19.68           O  
ATOM   4860  CG  ASN   635      24.087  -1.055  -6.860  1.00 17.18           C  
ATOM   4861  ND2 ASN   635      25.377  -0.763  -6.742  1.00 11.31           N  
ATOM   4862  OD1 ASN   635      23.207  -0.435  -6.258  1.00 10.09           O  
ATOM   4863  N   LEU   636      20.700  -4.319  -8.629  1.00 24.39           N  
ATOM   4864  CA  LEU   636      20.272  -4.556 -10.003  1.00 24.26           C  
ATOM   4865  C   LEU   636      20.988  -3.614 -10.965  1.00 24.34           C  
ATOM   4866  CB  LEU   636      18.756  -4.380 -10.130  1.00 22.41           C  
ATOM   4867  O   LEU   636      20.774  -2.401 -10.927  1.00 22.97           O  
ATOM   4868  CG  LEU   636      17.902  -5.607  -9.810  1.00 22.19           C  
ATOM   4869  CD1 LEU   636      16.571  -5.181  -9.200  1.00 20.12           C  
ATOM   4870  CD2 LEU   636      17.677  -6.444 -11.065  1.00 21.65           C  
ATOM   4871  N   TYR   637      22.320  -3.505 -10.884  1.00 20.61           N  
ATOM   4872  CA  TYR   637      22.917  -3.024 -12.125  1.00 21.82           C  
ATOM   4873  C   TYR   637      21.986  -3.266 -13.308  1.00 20.14           C  
ATOM   4874  CB  TYR   637      24.265  -3.708 -12.374  1.00 18.75           C  
ATOM   4875  O   TYR   637      21.556  -4.397 -13.546  1.00 19.00           O  
ATOM   4876  CG  TYR   637      25.372  -3.211 -11.477  1.00 17.06           C  
ATOM   4877  CD1 TYR   637      26.151  -2.115 -11.841  1.00  7.76           C  
ATOM   4878  CD2 TYR   637      25.641  -3.835 -10.264  1.00  8.31           C  
ATOM   4879  CE1 TYR   637      27.174  -1.655 -11.019  1.00  7.55           C  
ATOM   4880  CE2 TYR   637      26.662  -3.384  -9.433  1.00  8.39           C  
ATOM   4881  OH  TYR   637      28.432  -1.842  -9.000  1.00  7.12           O  
ATOM   4882  CZ  TYR   637      27.421  -2.294  -9.818  1.00  7.37           C  
ATOM   4883  N   PHE   638      20.907  -2.541 -13.671  1.00 24.57           N  
ATOM   4884  CA  PHE   638      20.925  -2.208 -15.091  1.00 25.93           C  
ATOM   4885  C   PHE   638      22.301  -2.468 -15.691  1.00 24.42           C  
ATOM   4886  CB  PHE   638      20.526  -0.745 -15.306  1.00 22.78           C  
ATOM   4887  O   PHE   638      23.295  -1.883 -15.256  1.00 22.97           O  
ATOM   4888  CG  PHE   638      19.094  -0.447 -14.952  1.00 22.54           C  
ATOM   4889  CD1 PHE   638      18.069  -0.733 -15.845  1.00 22.02           C  
ATOM   4890  CD2 PHE   638      18.774   0.119 -13.725  1.00 23.78           C  
ATOM   4891  CE1 PHE   638      16.742  -0.458 -15.519  1.00 22.91           C  
ATOM   4892  CE2 PHE   638      17.451   0.396 -13.392  1.00 25.83           C  
ATOM   4893  CZ  PHE   638      16.437   0.108 -14.291  1.00 23.64           C  
ATOM   4894  N   GLN   639      22.941  -3.632 -15.370  1.00 20.71           N  
ATOM   4895  CA  GLN   639      24.064  -3.603 -16.302  1.00 22.60           C  
ATOM   4896  C   GLN   639      23.728  -2.779 -17.541  1.00 20.44           C  
ATOM   4897  CB  GLN   639      24.462  -5.023 -16.707  1.00 18.84           C  
ATOM   4898  O   GLN   639      22.743  -3.055 -18.229  1.00 19.13           O  
ATOM   4899  CG  GLN   639      25.821  -5.456 -16.175  1.00 17.22           C  
ATOM   4900  CD  GLN   639      26.179  -6.878 -16.566  1.00  7.84           C  
ATOM   4901  NE2 GLN   639      27.399  -7.292 -16.244  1.00  8.19           N  
ATOM   4902  OE1 GLN   639      25.364  -7.599 -17.151  1.00 10.19           O  
ATOM   4903  N   ASP   640      23.667  -1.435 -17.527  1.00 22.69           N  
ATOM   4904  CA  ASP   640      24.353  -1.042 -18.754  1.00 24.06           C  
ATOM   4905  C   ASP   640      24.883  -2.264 -19.501  1.00 22.18           C  
ATOM   4906  CB  ASP   640      25.499  -0.078 -18.444  1.00 20.51           C  
ATOM   4907  O   ASP   640      25.759  -2.972 -19.001  1.00 20.72           O  
ATOM   4908  CG  ASP   640      25.056   1.374 -18.396  1.00 20.19           C  
ATOM   4909  OD1 ASP   640      24.010   1.712 -18.990  1.00 10.69           O  
ATOM   4910  OD2 ASP   640      25.761   2.188 -17.760  1.00 11.18           O  
ATOM   4911  N   TYR   641      24.055  -3.322 -19.874  1.00 21.42           N  
ATOM   4912  CA  TYR   641      24.749  -3.906 -21.016  1.00 25.05           C  
ATOM   4913  C   TYR   641      25.597  -2.861 -21.732  1.00 21.32           C  
ATOM   4914  CB  TYR   641      23.747  -4.525 -21.996  1.00 20.10           C  
ATOM   4915  O   TYR   641      25.063  -1.942 -22.358  1.00 20.11           O  
ATOM   4916  CG  TYR   641      23.942  -6.007 -22.207  1.00 21.19           C  
ATOM   4917  CD1 TYR   641      24.763  -6.483 -23.227  1.00 11.60           C  
ATOM   4918  CD2 TYR   641      23.304  -6.934 -21.389  1.00 10.69           C  
ATOM   4919  CE1 TYR   641      24.944  -7.848 -23.427  1.00  8.29           C  
ATOM   4920  CE2 TYR   641      23.478  -8.301 -21.580  1.00  9.46           C  
ATOM   4921  OH  TYR   641      24.473 -10.099 -22.793  1.00  7.41           O  
ATOM   4922  CZ  TYR   641      24.298  -8.747 -22.599  1.00 10.20           C  
ATOM   4923  N   LYS   642      26.624  -2.157 -21.024  1.00 26.85           N  
ATOM   4924  CA  LYS   642      27.772  -2.022 -21.915  1.00 27.35           C  
ATOM   4925  C   LYS   642      27.788  -3.131 -22.963  1.00 26.64           C  
ATOM   4926  CB  LYS   642      29.076  -2.037 -21.116  1.00 24.19           C  
ATOM   4927  O   LYS   642      27.810  -4.315 -22.621  1.00 24.56           O  
ATOM   4928  CG  LYS   642      29.447  -0.691 -20.511  1.00 24.40           C  
ATOM   4929  CD  LYS   642      30.806  -0.742 -19.826  1.00 26.83           C  
ATOM   4930  CE  LYS   642      31.203   0.618 -19.267  1.00 23.17           C  
ATOM   4931  NZ  LYS   642      32.546   0.579 -18.615  1.00 19.34           N  
ATOM   4932  N   ASP   643      26.798  -3.141 -23.908  1.00 27.62           N  
ATOM   4933  CA  ASP   643      27.389  -3.889 -25.013  1.00 30.36           C  
ATOM   4934  C   ASP   643      28.644  -4.633 -24.563  1.00 27.10           C  
ATOM   4935  CB  ASP   643      27.721  -2.954 -26.178  1.00 25.08           C  
ATOM   4936  O   ASP   643      29.575  -4.025 -24.030  1.00 25.23           O  
ATOM   4937  CG  ASP   643      26.516  -2.638 -27.047  1.00 25.65           C  
ATOM   4938  OD1 ASP   643      25.572  -3.456 -27.102  1.00 23.57           O
[truncated: 7,646 more chars]
