# Supplementary material for: The transformative power of transformers in protein structure prediction
Source: Proc Natl Acad Sci U S A. 2023 Jul 31;120(32):e2303499120. doi: 10.1073/pnas.2303499120 (PMC10410766; doi:10.1073/pnas.2303499120)
Supplement: Supplementary file 2 — Dataset S01 (GZ) [file pnas.2303499120.sd01.gz › SI_Data/predicted_structures/ESMFold/T1184.pdb]

PARENT N/A
ATOM      1  N   MET     1     -22.378 -28.354 -53.817  1.00 55.46           N  
ATOM      2  CA  MET     1     -22.136 -26.929 -53.613  1.00 58.15           C  
ATOM      3  C   MET     1     -22.484 -26.516 -52.187  1.00 56.74           C  
ATOM      4  CB  MET     1     -22.945 -26.098 -54.611  1.00 51.53           C  
ATOM      5  O   MET     1     -22.300 -25.357 -51.809  1.00 54.54           O  
ATOM      6  CG  MET     1     -22.327 -26.034 -55.998  1.00 50.42           C  
ATOM      7  SD  MET     1     -23.394 -25.151 -57.202  1.00 57.66           S  
ATOM      8  CE  MET     1     -22.255 -23.847 -57.743  1.00 53.77           C  
ATOM      9  N   ARG     2     -23.010 -27.432 -51.457  1.00 67.02           N  
ATOM     10  CA  ARG     2     -23.478 -27.155 -50.103  1.00 68.83           C  
ATOM     11  C   ARG     2     -22.331 -27.226 -49.101  1.00 65.82           C  
ATOM     12  CB  ARG     2     -24.583 -28.136 -49.704  1.00 61.92           C  
ATOM     13  O   ARG     2     -22.426 -26.681 -48.000  1.00 61.31           O  
ATOM     14  CG  ARG     2     -25.981 -27.680 -50.092  1.00 59.89           C  
ATOM     15  CD  ARG     2     -27.046 -28.655 -49.610  1.00 59.32           C  
ATOM     16  NE  ARG     2     -28.383 -28.075 -49.690  1.00 61.25           N  
ATOM     17  NH1 ARG     2     -29.488 -30.027 -49.133  1.00 50.20           N  
ATOM     18  NH2 ARG     2     -30.676 -28.114 -49.563  1.00 47.30           N  
ATOM     19  CZ  ARG     2     -29.513 -28.740 -49.462  1.00 66.89           C  
ATOM     20  N   SER     3     -21.181 -27.700 -49.564  1.00 58.68           N  
ATOM     21  CA  SER     3     -20.111 -27.974 -48.610  1.00 64.58           C  
ATOM     22  C   SER     3     -19.216 -26.754 -48.418  1.00 57.98           C  
ATOM     23  CB  SER     3     -19.271 -29.164 -49.074  1.00 53.51           C  
ATOM     24  O   SER     3     -18.613 -26.581 -47.356  1.00 55.00           O  
ATOM     25  OG  SER     3     -18.872 -29.003 -50.425  1.00 45.77           O  
ATOM     26  N   LEU     4     -19.356 -25.878 -49.413  1.00 54.56           N  
ATOM     27  CA  LEU     4     -18.467 -24.722 -49.357  1.00 58.32           C  
ATOM     28  C   LEU     4     -18.986 -23.685 -48.367  1.00 52.62           C  
ATOM     29  CB  LEU     4     -18.318 -24.092 -50.744  1.00 52.82           C  
ATOM     30  O   LEU     4     -18.201 -22.962 -47.750  1.00 52.07           O  
ATOM     31  CG  LEU     4     -17.057 -23.257 -50.977  1.00 49.95           C  
ATOM     32  CD1 LEU     4     -15.859 -24.166 -51.230  1.00 48.84           C  
ATOM     33  CD2 LEU     4     -17.261 -22.296 -52.143  1.00 51.01           C  
ATOM     34  N   LYS     5     -20.335 -23.741 -48.044  1.00 54.72           N  
ATOM     35  CA  LYS     5     -20.949 -22.732 -47.186  1.00 58.03           C  
ATOM     36  C   LYS     5     -20.633 -22.995 -45.716  1.00 53.78           C  
ATOM     37  CB  LYS     5     -22.463 -22.695 -47.398  1.00 53.37           C  
ATOM     38  O   LYS     5     -20.570 -22.061 -44.913  1.00 53.03           O  
ATOM     39  CG  LYS     5     -22.895 -21.934 -48.643  1.00 50.98           C  
ATOM     40  CD  LYS     5     -24.409 -21.773 -48.703  1.00 50.88           C  
ATOM     41  CE  LYS     5     -24.837 -20.952 -49.911  1.00 64.60           C  
ATOM     42  NZ  LYS     5     -26.308 -20.690 -49.910  1.00 57.71           N  
ATOM     43  N   LEU     6     -20.314 -24.280 -45.343  1.00 57.19           N  
ATOM     44  CA  LEU     6     -20.081 -24.627 -43.945  1.00 61.80           C  
ATOM     45  C   LEU     6     -18.658 -24.274 -43.527  1.00 54.82           C  
ATOM     46  CB  LEU     6     -20.339 -26.118 -43.714  1.00 56.14           C  
ATOM     47  O   LEU     6     -18.412 -23.941 -42.366  1.00 53.88           O  
ATOM     48  CG  LEU     6     -21.484 -26.469 -42.763  1.00 52.43           C  
ATOM     49  CD1 LEU     6     -22.560 -27.262 -43.499  1.00 50.55           C  
ATOM     50  CD2 LEU     6     -20.963 -27.251 -41.563  1.00 53.08           C  
ATOM     51  N   ILE     7     -17.723 -24.253 -44.607  1.00 52.18           N  
ATOM     52  CA  ILE     7     -16.321 -23.965 -44.325  1.00 57.28           C  
ATOM     53  C   ILE     7     -16.145 -22.472 -44.055  1.00 50.47           C  
ATOM     54  CB  ILE     7     -15.406 -24.411 -45.488  1.00 52.73           C  
ATOM     55  O   ILE     7     -15.392 -22.081 -43.160  1.00 50.19           O  
ATOM     56  CG1 ILE     7     -15.432 -25.937 -45.632  1.00 44.38           C  
ATOM     57  CG2 ILE     7     -13.977 -23.905 -45.276  1.00 43.35           C  
ATOM     58  CD1 ILE     7     -14.720 -26.453 -46.875  1.00 48.18           C  
ATOM     59  N   ILE     8     -17.040 -21.576 -44.660  1.00 50.57           N  
ATOM     60  CA  ILE     8     -16.898 -20.129 -44.541  1.00 56.48           C  
ATOM     61  C   ILE     8     -17.463 -19.664 -43.200  1.00 49.33           C  
ATOM     62  CB  ILE     8     -17.603 -19.394 -45.703  1.00 51.52           C  
ATOM     63  O   ILE     8     -16.902 -18.772 -42.559  1.00 49.37           O  
ATOM     64  CG1 ILE     8     -16.880 -19.671 -47.026  1.00 42.96           C  
ATOM     65  CG2 ILE     8     -17.679 -17.890 -45.425  1.00 42.01           C  
ATOM     66  CD1 ILE     8     -17.608 -19.139 -48.253  1.00 46.68           C  
ATOM     67  N   ILE     9     -18.519 -20.370 -42.619  1.00 52.42           N  
ATOM     68  CA  ILE     9     -19.146 -19.988 -41.359  1.00 57.05           C  
ATOM     69  C   ILE     9     -18.231 -20.358 -40.194  1.00 50.45           C  
ATOM     70  CB  ILE     9     -20.528 -20.659 -41.189  1.00 53.25           C  
ATOM     71  O   ILE     9     -18.105 -19.599 -39.230  1.00 50.60           O  
ATOM     72  CG1 ILE     9     -21.533 -20.072 -42.187  1.00 44.88           C  
ATOM     73  CG2 ILE     9     -21.030 -20.503 -39.750  1.00 44.60           C  
ATOM     74  CD1 ILE     9     -22.853 -20.826 -42.252  1.00 48.87           C  
ATOM     75  N   ASN    10     -17.344 -21.479 -40.297  1.00 51.00           N  
ATOM     76  CA  ASN    10     -16.448 -21.910 -39.229  1.00 57.94           C  
ATOM     77  C   ASN    10     -15.178 -21.065 -39.187  1.00 49.60           C  
ATOM     78  CB  ASN    10     -16.095 -23.390 -39.389  1.00 50.74           C  
ATOM     79  O   ASN    10     -14.645 -20.790 -38.111  1.00 49.78           O  
ATOM     80  CG  ASN    10     -17.168 -24.309 -38.839  1.00 47.25           C  
ATOM     81  ND2 ASN    10     -17.253 -25.516 -39.386  1.00 51.43           N  
ATOM     82  OD1 ASN    10     -17.916 -23.937 -37.931  1.00 47.75           O  
ATOM     83  N   ALA    11     -14.735 -20.461 -40.391  1.00 50.55           N  
ATOM     84  CA  ALA    11     -13.560 -19.596 -40.461  1.00 56.37           C  
ATOM     85  C   ALA    11     -13.853 -18.223 -39.863  1.00 48.30           C  
ATOM     86  CB  ALA    11     -13.089 -19.454 -41.906  1.00 51.35           C  
ATOM     87  O   ALA    11     -13.005 -17.640 -39.184  1.00 48.30           O  
ATOM     88  N   LEU    12     -15.168 -17.745 -39.967  1.00 49.88           N  
ATOM     89  CA  LEU    12     -15.586 -16.440 -39.467  1.00 55.37           C  
ATOM     90  C   LEU    12     -15.761 -16.468 -37.952  1.00 47.77           C  
ATOM     91  CB  LEU    12     -16.893 -16.003 -40.135  1.00 50.84           C  
ATOM     92  O   LEU    12     -15.439 -15.494 -37.267  1.00 47.95           O  
ATOM     93  CG  LEU    12     -17.079 -14.499 -40.342  1.00 47.52           C  
ATOM     94  CD1 LEU    12     -16.440 -14.062 -41.656  1.00 46.50           C  
ATOM     95  CD2 LEU    12     -18.559 -14.134 -40.314  1.00 49.59           C  
ATOM     96  N   THR    13     -16.167 -17.656 -37.349  1.00 55.27           N  
ATOM     97  CA  THR    13     -16.350 -17.812 -35.910  1.00 60.32           C  
ATOM     98  C   THR    13     -15.003 -17.866 -35.196  1.00 52.56           C  
ATOM     99  CB  THR    13     -17.159 -19.081 -35.584  1.00 54.11           C  
ATOM    100  O   THR    13     -14.868 -17.370 -34.075  1.00 51.70           O  
ATOM    101  CG2 THR    13     -17.707 -19.034 -34.162  1.00 43.92           C  
ATOM    102  OG1 THR    13     -18.253 -19.193 -36.502  1.00 44.93           O  
ATOM    103  N   LEU    14     -13.939 -18.401 -35.923  1.00 51.01           N  
ATOM    104  CA  LEU    14     -12.604 -18.512 -35.346  1.00 54.80           C  
ATOM    105  C   LEU    14     -11.925 -17.148 -35.281  1.00 48.68           C  
ATOM    106  CB  LEU    14     -11.746 -19.483 -36.161  1.00 50.34           C  
ATOM    107  O   LEU    14     -11.202 -16.854 -34.326  1.00 48.48           O  
ATOM    108  CG  LEU    14     -10.823 -20.405 -35.364  1.00 47.33           C  
ATOM    109  CD1 LEU    14     -11.356 -21.834 -35.381  1.00 45.39           C  
ATOM    110  CD2 LEU    14      -9.404 -20.352 -35.920  1.00 48.78           C  
ATOM    111  N   ILE    15     -12.232 -16.262 -36.299  1.00 48.31           N  
ATOM    112  CA  ILE    15     -11.610 -14.944 -36.375  1.00 52.73           C  
ATOM    113  C   ILE    15     -12.227 -14.021 -35.327  1.00 46.62           C  
ATOM    114  CB  ILE    15     -11.760 -14.330 -37.785  1.00 47.64           C  
ATOM    115  O   ILE    15     -11.518 -13.253 -34.673  1.00 46.54           O  
ATOM    116  CG1 ILE    15     -10.948 -15.134 -38.807  1.00 40.92           C  
ATOM    117  CG2 ILE    15     -11.332 -12.859 -37.781  1.00 40.45           C  
ATOM    118  CD1 ILE    15     -11.226 -14.755 -40.255  1.00 43.88           C  
ATOM    119  N   ILE    16     -13.599 -14.167 -35.054  1.00 52.67           N  
ATOM    120  CA  ILE    16     -14.274 -13.352 -34.050  1.00 55.83           C  
ATOM    121  C   ILE    16     -13.816 -13.768 -32.654  1.00 50.82           C  
ATOM    122  CB  ILE    16     -15.811 -13.469 -34.168  1.00 51.28           C  
ATOM    123  O   ILE    16     -13.647 -12.923 -31.772  1.00 50.44           O  
ATOM    124  CG1 ILE    16     -16.293 -12.859 -35.489  1.00 44.07           C  
ATOM    125  CG2 ILE    16     -16.496 -12.799 -32.973  1.00 44.38           C  
ATOM    126  CD1 ILE    16     -17.764 -13.114 -35.787  1.00 47.36           C  
ATOM    127  N   GLY    17     -13.525 -15.067 -32.399  1.00 48.87           N  
ATOM    128  CA  GLY    17     -13.020 -15.607 -31.147  1.00 50.68           C  
ATOM    129  C   GLY    17     -11.622 -15.123 -30.810  1.00 47.56           C  
ATOM    130  O   GLY    17     -11.317 -14.854 -29.646  1.00 46.67           O  
ATOM    131  N   LEU    18     -10.797 -15.023 -31.852  1.00 50.12           N  
ATOM    132  CA  LEU    18      -9.432 -14.546 -31.664  1.00 51.80           C  
ATOM    133  C   LEU    18      -9.412 -13.047 -31.385  1.00 48.83           C  
ATOM    134  CB  LEU    18      -8.580 -14.858 -32.897  1.00 48.42           C  
ATOM    135  O   LEU    18      -8.544 -12.557 -30.659  1.00 48.66           O  
ATOM    136  CG  LEU    18      -7.821 -16.186 -32.879  1.00 47.36           C  
ATOM    137  CD1 LEU    18      -7.873 -16.845 -34.253  1.00 45.47           C  
ATOM    138  CD2 LEU    18      -6.378 -15.972 -32.437  1.00 47.94           C  
ATOM    139  N   GLY    19     -10.295 -12.265 -32.045  1.00 49.09           N  
ATOM    140  CA  GLY    19     -10.403 -10.829 -31.840  1.00 50.11           C  
ATOM    141  C   GLY    19     -10.849 -10.458 -30.438  1.00 48.39           C  
ATOM    142  O   GLY    19     -10.424  -9.436 -29.896  1.00 47.50           O  
ATOM    143  N   LEU    20     -11.722 -11.295 -29.837  1.00 51.92           N  
ATOM    144  CA  LEU    20     -12.221 -10.991 -28.500  1.00 52.40           C  
ATOM    145  C   LEU    20     -11.178 -11.333 -27.441  1.00 50.79           C  
ATOM    146  CB  LEU    20     -13.517 -11.758 -28.224  1.00 49.43           C  
ATOM    147  O   LEU    20     -11.187 -10.762 -26.348  1.00 50.16           O  
ATOM    148  CG  LEU    20     -14.781 -11.216 -28.893  1.00 48.15           C  
ATOM    149  CD1 LEU    20     -15.887 -12.265 -28.865  1.00 46.35           C  
ATOM    150  CD2 LEU    20     -15.238  -9.931 -28.212  1.00 48.66           C  
ATOM    151  N   MET    21     -10.250 -12.285 -27.796  1.00 47.59           N  
ATOM    152  CA  MET    21      -9.181 -12.626 -26.862  1.00 49.08           C  
ATOM    153  C   MET    21      -8.060 -11.594 -26.915  1.00 47.08           C  
ATOM    154  CB  MET    21      -8.625 -14.019 -27.166  1.00 45.50           C  
ATOM    155  O   MET    21      -7.277 -11.472 -25.972  1.00 46.35           O  
ATOM    156  CG  MET    21      -9.557 -15.151 -26.767  1.00 44.80           C  
ATOM    157  SD  MET    21      -8.650 -16.627 -26.160  1.00 52.40           S  
ATOM    158  CE  MET    21     -10.033 -17.610 -25.518  1.00 42.75           C  
ATOM    159  N   SER    22      -7.912 -10.864 -28.033  1.00 46.67           N  
ATOM    160  CA  SER    22      -6.870  -9.848 -28.136  1.00 48.17           C  
ATOM    161  C   SER    22      -7.181  -8.645 -27.252  1.00 46.43           C  
ATOM    162  CB  SER    22      -6.705  -9.394 -29.588  1.00 44.76           C  
ATOM    163  O   SER    22      -6.278  -7.894 -26.877  1.00 45.47           O  
ATOM    164  OG  SER    22      -7.850  -9.731 -30.353  1.00 44.42           O  
ATOM    165  N   GLY    23      -8.524  -8.415 -26.957  1.00 46.90           N  
ATOM    166  CA  GLY    23      -8.939  -7.291 -26.134  1.00 47.58           C  
ATOM    167  C   GLY    23      -8.536  -7.436 -24.679  1.00 46.82           C  
ATOM    168  O   GLY    23      -8.323  -6.438 -23.986  1.00 45.51           O  
ATOM    169  N   SER    24      -8.380  -8.653 -24.152  1.00 43.54           N  
ATOM    170  CA  SER    24      -8.059  -8.876 -22.746  1.00 45.13           C  
ATOM    171  C   SER    24      -6.555  -8.812 -22.506  1.00 43.67           C  
ATOM    172  CB  SER    24      -8.601 -10.229 -22.281  1.00 42.20           C  
ATOM    173  O   SER    24      -6.110  -8.485 -21.404  1.00 43.16           O  
ATOM    174  OG  SER    24      -8.688 -11.136 -23.366  1.00 40.85           O  
ATOM    175  N   VAL    25      -5.684  -9.157 -23.481  1.00 45.66           N  
ATOM    176  CA  VAL    25      -4.236  -9.121 -23.303  1.00 46.24           C  
ATOM    177  C   VAL    25      -3.730  -7.690 -23.471  1.00 45.37           C  
ATOM    178  CB  VAL    25      -3.519 -10.061 -24.297  1.00 43.26           C  
ATOM    179  O   VAL    25      -2.806  -7.266 -22.774  1.00 44.00           O  
ATOM    180  CG1 VAL    25      -2.006 -10.011 -24.092  1.00 39.90           C  
ATOM    181  CG2 VAL    25      -4.035 -11.491 -24.147  1.00 40.82           C  
ATOM    182  N   SER    26      -4.291  -6.848 -24.375  1.00 43.66           N  
ATOM    183  CA  SER    26      -3.935  -5.439 -24.506  1.00 44.88           C  
ATOM    184  C   SER    26      -4.384  -4.639 -23.288  1.00 43.65           C  
ATOM    185  CB  SER    26      -4.554  -4.844 -25.772  1.00 41.66           C  
ATOM    186  O   SER    26      -3.704  -3.700 -22.870  1.00 42.27           O  
ATOM    187  OG  SER    26      -4.987  -3.514 -25.544  1.00 40.43           O  
ATOM    188  N   GLN    27      -5.544  -4.974 -22.662  1.00 45.19           N  
ATOM    189  CA  GLN    27      -5.931  -4.268 -21.445  1.00 45.24           C  
ATOM    190  C   GLN    27      -5.021  -4.641 -20.279  1.00 45.01           C  
ATOM    191  CB  GLN    27      -7.389  -4.568 -21.091  1.00 44.20           C  
ATOM    192  O   GLN    27      -4.718  -3.802 -19.428  1.00 44.62           O  
ATOM    193  CG  GLN    27      -8.386  -3.609 -21.727  1.00 43.74           C  
ATOM    194  CD  GLN    27      -9.814  -3.868 -21.282  1.00 47.46           C  
ATOM    195  NE2 GLN    27     -10.659  -2.848 -21.381  1.00 40.94           N  
ATOM    196  OE1 GLN    27     -10.154  -4.975 -20.855  1.00 51.22           O  
ATOM    197  N   ARG    28      -4.460  -5.820 -20.229  1.00 42.96           N  
ATOM    198  CA  ARG    28      -3.481  -6.260 -19.241  1.00 42.36           C  
ATOM    199  C   ARG    28      -2.097  -5.702 -19.556  1.00 42.67           C  
ATOM    200  CB  ARG    28      -3.428  -7.788 -19.180  1.00 41.13           C  
ATOM    201  O   ARG    28      -1.326  -5.390 -18.646  1.00 41.37           O  
ATOM    202  CG  ARG    28      -4.559  -8.412 -18.379  1.00 39.90           C  
ATOM    203  CD  ARG    28      -4.399  -9.921 -18.257  1.00 43.85           C  
ATOM    204  NE  ARG    28      -5.567 -10.539 -17.636  1.00 39.37           N  
ATOM    205  NH1 ARG    28      -4.768 -12.701 -17.801  1.00 30.79           N  
ATOM    206  NH2 ARG    28      -6.820 -12.300 -16.860  1.00 26.49           N  
ATOM    207  CZ  ARG    28      -5.716 -11.845 -17.434  1.00 37.20           C  
ATOM    208  N   SER    29      -1.638  -5.548 -20.770  1.00 38.96           N  
ATOM    209  CA  SER    29      -0.374  -4.926 -21.150  1.00 39.68           C  
ATOM    210  C   SER    29      -0.485  -3.405 -21.153  1.00 38.91           C  
ATOM    211  CB  SER    29       0.072  -5.416 -22.528  1.00 36.67           C  
ATOM    212  O   SER    29       0.462  -2.707 -20.782  1.00 36.96           O  
ATOM    213  OG  SER    29      -1.043  -5.817 -23.304  1.00 36.94           O  
ATOM    214  N   ALA    30      -1.613  -2.790 -21.576  1.00 39.47           N  
ATOM    215  CA  ALA    30      -1.845  -1.362 -21.373  1.00 38.86           C  
ATOM    216  C   ALA    30      -2.075  -1.047 -19.898  1.00 39.40           C  
ATOM    217  CB  ALA    30      -3.036  -0.893 -22.205  1.00 37.68           C  
ATOM    218  O   ALA    30      -1.673   0.013 -19.413  1.00 37.50           O  
ATOM    219  N   GLU    31      -2.609  -1.909 -19.115  1.00 34.82           N  
ATOM    220  CA  GLU    31      -2.671  -1.869 -17.658  1.00 35.24           C  
ATOM    221  C   GLU    31      -1.320  -2.217 -17.038  1.00 34.82           C  
ATOM    222  CB  GLU    31      -3.749  -2.823 -17.138  1.00 33.99           C  
ATOM    223  O   GLU    31      -0.909  -1.606 -16.050  1.00 33.78           O  
ATOM    224  CG  GLU    31      -4.894  -2.124 -16.420  1.00 33.14           C  
ATOM    225  CD  GLU    31      -6.012  -3.070 -16.010  1.00 39.73           C  
ATOM    226  OE1 GLU    31      -5.920  -4.283 -16.308  1.00 44.88           O  
ATOM    227  OE2 GLU    31      -6.988  -2.595 -15.387  1.00 41.73           O  
ATOM    228  N   ALA    32      -0.468  -3.098 -17.562  1.00 32.98           N  
ATOM    229  CA  ALA    32       0.920  -3.347 -17.184  1.00 32.65           C  
ATOM    230  C   ALA    32       1.843  -2.265 -17.740  1.00 32.95           C  
ATOM    231  CB  ALA    32       1.366  -4.723 -17.670  1.00 31.13           C  
ATOM    232  O   ALA    32       2.796  -1.852 -17.075  1.00 31.34           O  
ATOM    233  N   ALA    33       1.723  -1.722 -18.957  1.00 31.66           N  
ATOM    234  CA  ALA    33       2.509  -0.635 -19.535  1.00 31.27           C  
ATOM    235  C   ALA    33       2.054   0.717 -18.994  1.00 31.67           C  
ATOM    236  CB  ALA    33       2.409  -0.657 -21.058  1.00 28.82           C  
ATOM    237  O   ALA    33       2.816   1.688 -19.012  1.00 29.24           O  
ATOM    238  N   ARG    34       0.854   0.805 -18.365  1.00 31.08           N  
ATOM    239  CA  ARG    34       0.429   1.997 -17.637  1.00 30.65           C  
ATOM    240  C   ARG    34       1.023   2.020 -16.233  1.00 31.15           C  
ATOM    241  CB  ARG    34      -1.097   2.066 -17.562  1.00 28.74           C  
ATOM    242  O   ARG    34       0.685   2.888 -15.425  1.00 29.19           O  
ATOM    243  CG  ARG    34      -1.733   2.879 -18.679  1.00 27.61           C  
ATOM    244  CD  ARG    34      -3.246   2.953 -18.532  1.00 32.31           C  
ATOM    245  NE  ARG    34      -3.861   3.675 -19.642  1.00 23.92           N  
ATOM    246  NH1 ARG    34      -6.013   3.531 -18.815  1.00 22.99           N  
ATOM    247  NH2 ARG    34      -5.614   4.598 -20.804  1.00 20.21           N  
ATOM    248  CZ  ARG    34      -5.161   3.933 -19.751  1.00 24.08           C  
ATOM    249  N   PHE    35       1.896   1.085 -15.871  1.00 29.17           N  
ATOM    250  CA  PHE    35       2.955   1.345 -14.904  1.00 29.57           C  
ATOM    251  C   PHE    35       4.019   2.260 -15.499  1.00 29.19           C  
ATOM    252  CB  PHE    35       3.593   0.033 -14.436  1.00 27.57           C  
ATOM    253  O   PHE    35       4.990   1.786 -16.094  1.00 27.75           O  
ATOM    254  CG  PHE    35       2.680  -0.821 -13.599  1.00 26.53           C  
ATOM    255  CD1 PHE    35       2.490  -0.545 -12.250  1.00 24.85           C  
ATOM    256  CD2 PHE    35       2.011  -1.900 -14.160  1.00 27.28           C  
ATOM    257  CE1 PHE    35       1.646  -1.333 -11.472  1.00 25.20           C  
ATOM    258  CE2 PHE    35       1.165  -2.693 -13.390  1.00 27.54           C  
ATOM    259  CZ  PHE    35       0.985  -2.409 -12.046  1.00 25.52           C  
ATOM    260  N   GLU    36       3.634   3.124 -16.438  1.00 25.91           N  
ATOM    261  CA  GLU    36       4.534   4.232 -16.745  1.00 28.35           C  
ATOM    262  C   GLU    36       5.129   4.828 -15.472  1.00 26.09           C  
ATOM    263  CB  GLU    36       3.801   5.316 -17.541  1.00 23.91           C  
ATOM    264  O   GLU    36       4.425   5.006 -14.476  1.00 24.68           O  
ATOM    265  CG  GLU    36       3.881   5.131 -19.049  1.00 23.28           C  
ATOM    266  CD  GLU    36       3.228   6.262 -19.827  1.00 10.58           C  
ATOM    267  OE1 GLU    36       2.657   7.181 -19.198  1.00 11.90           O  
ATOM    268  OE2 GLU    36       3.288   6.228 -21.077  1.00 11.07           O  
ATOM    269  N   THR    37       6.451   4.273 -15.031  1.00 26.33           N  
ATOM    270  CA  THR    37       7.346   4.829 -14.021  1.00 27.27           C  
ATOM    271  C   THR    37       6.553   5.365 -12.833  1.00 26.36           C  
ATOM    272  CB  THR    37       8.220   5.953 -14.608  1.00 24.14           C  
ATOM    273  O   THR    37       5.720   6.260 -12.988  1.00 24.70           O  
ATOM    274  CG2 THR    37       9.670   5.503 -14.754  1.00 10.36           C  
ATOM    275  OG1 THR    37       7.714   6.320 -15.897  1.00 12.62           O  
ATOM    276  N   ILE    38       5.705   4.566 -12.001  1.00 29.03           N  
ATOM    277  CA  ILE    38       5.401   5.107 -10.681  1.00 29.20           C  
ATOM    278  C   ILE    38       6.253   6.348 -10.422  1.00 28.98           C  
ATOM    279  CB  ILE    38       5.635   4.056  -9.572  1.00 27.49           C  
ATOM    280  O   ILE    38       7.481   6.294 -10.510  1.00 27.65           O  
ATOM    281  CG1 ILE    38       4.859   2.771  -9.883  1.00 25.97           C  
ATOM    282  CG2 ILE    38       5.240   4.617  -8.203  1.00 26.57           C  
ATOM    283  CD1 ILE    38       5.106   1.643  -8.890  1.00 25.19           C  
ATOM    284  N   PRO    39       5.871   7.503 -10.911  1.00 27.82           N  
ATOM    285  CA  PRO    39       6.642   8.681 -10.507  1.00 27.85           C  
ATOM    286  C   PRO    39       7.221   8.553  -9.100  1.00 27.77           C  
ATOM    287  CB  PRO    39       5.615   9.815 -10.574  1.00 25.43           C  
ATOM    288  O   PRO    39       6.563   8.020  -8.204  1.00 26.20           O  
ATOM    289  CG  PRO    39       4.346   9.155 -11.006  1.00 24.64           C  
ATOM    290  CD  PRO    39       4.585   7.676 -11.100  1.00 24.73           C  
ATOM    291  N   SER    40       8.535   8.028  -8.996  1.00 26.93           N  
ATOM    292  CA  SER    40       9.373   8.138  -7.807  1.00 27.39           C  
ATOM    293  C   SER    40       8.526   8.275  -6.545  1.00 26.83           C  
ATOM    294  CB  SER    40      10.321   9.331  -7.927  1.00 24.72           C  
ATOM    295  O   SER    40       7.618   9.107  -6.488  1.00 25.27           O  
ATOM    296  OG  SER    40       9.594  10.545  -8.008  1.00 12.15           O  
ATOM    297  N   LEU    41       7.772   7.168  -5.990  1.00 29.23           N  
ATOM    298  CA  LEU    41       7.387   6.975  -4.596  1.00 30.14           C  
ATOM    299  C   LEU    41       7.876   8.133  -3.732  1.00 29.17           C  
ATOM    300  CB  LEU    41       7.947   5.653  -4.064  1.00 28.00           C  
ATOM    301  O   LEU    41       9.076   8.413  -3.683  1.00 28.07           O  
ATOM    302  CG  LEU    41       6.948   4.723  -3.374  1.00 26.58           C  
ATOM    303  CD1 LEU    41       6.859   3.395  -4.119  1.00 24.77           C  
ATOM    304  CD2 LEU    41       7.342   4.500  -1.918  1.00 26.77           C  
ATOM    305  N   GLN    42       7.215   9.250  -3.785  1.00 28.41           N  
ATOM    306  CA  GLN    42       7.570  10.278  -2.813  1.00 29.48           C  
ATOM    307  C   GLN    42       7.181   9.856  -1.399  1.00 28.41           C  
ATOM    308  CB  GLN    42       6.899  11.607  -3.167  1.00 26.27           C  
ATOM    309  O   GLN    42       6.016   9.556  -1.133  1.00 26.92           O  
ATOM    310  CG  GLN    42       7.759  12.518  -4.032  1.00 25.19           C  
ATOM    311  CD  GLN    42       7.144  13.891  -4.230  1.00 26.06           C  
ATOM    312  NE2 GLN    42       7.880  14.781  -4.888  1.00 14.55           N  
ATOM    313  OE1 GLN    42       6.017  14.149  -3.797  1.00 23.87           O  
ATOM    314  N   VAL    43       8.062   9.067  -0.656  1.00 30.76           N  
ATOM    315  CA  VAL    43       8.257   8.854   0.775  1.00 31.25           C  
ATOM    316  C   VAL    43       8.073  10.172   1.523  1.00 30.72           C  
ATOM    317  CB  VAL    43       9.651   8.261   1.075  1.00 29.32           C  
ATOM    318  O   VAL    43       8.882  11.092   1.383  1.00 29.45           O  
ATOM    319  CG1 VAL    43       9.787   7.924   2.559  1.00 26.76           C  
ATOM    320  CG2 VAL    43       9.899   7.021   0.218  1.00 26.96           C  
ATOM    321  N   ASN    44       6.850  10.597   1.622  1.00 29.40           N  
ATOM    322  CA  ASN    44       6.716  11.744   2.513  1.00 30.70           C  
ATOM    323  C   ASN    44       6.829  11.333   3.978  1.00 29.40           C  
ATOM    324  CB  ASN    44       5.390  12.465   2.265  1.00 27.65           C  
ATOM    325  O   ASN    44       6.211  10.355   4.402  1.00 28.18           O  
ATOM    326  CG  ASN    44       5.404  13.295   0.996  1.00 26.73           C  
ATOM    327  ND2 ASN    44       4.228  13.522   0.423  1.00 17.78           N  
ATOM    328  OD1 ASN    44       6.464  13.727   0.534  1.00 24.70           O  
ATOM    329  N   LYS    45       8.036  11.497   4.618  1.00 30.52           N  
ATOM    330  CA  LYS    45       8.452  11.522   6.017  1.00 30.76           C  
ATOM    331  C   LYS    45       7.342  12.068   6.911  1.00 30.44           C  
ATOM    332  CB  LYS    45       9.720  12.361   6.185  1.00 28.41           C  
ATOM    333  O   LYS    45       6.952  13.231   6.785  1.00 28.84           O  
ATOM    334  CG  LYS    45      10.982  11.682   5.675  1.00 26.95           C  
ATOM    335  CD  LYS    45      12.224  12.509   5.981  1.00 28.86           C  
ATOM    336  CE  LYS    45      13.481  11.863   5.415  1.00 25.09           C  
ATOM    337  NZ  LYS    45      14.700  12.676   5.703  1.00 25.48           N  
ATOM    338  N   LEU    46       6.364  11.239   7.182  1.00 30.54           N  
ATOM    339  CA  LEU    46       5.401  11.599   8.217  1.00 31.40           C  
ATOM    340  C   LEU    46       5.988  11.373   9.606  1.00 30.63           C  
ATOM    341  CB  LEU    46       4.113  10.788   8.056  1.00 29.17           C  
ATOM    342  O   LEU    46       6.263  10.235   9.991  1.00 29.86           O  
ATOM    343  CG  LEU    46       3.157  11.245   6.953  1.00 27.62           C  
ATOM    344  CD1 LEU    46       2.227  10.105   6.551  1.00 25.98           C  
ATOM    345  CD2 LEU    46       2.356  12.460   7.409  1.00 28.00           C  
ATOM    346  N   GLY    47       6.868  12.306  10.057  1.00 30.74           N  
ATOM    347  CA  GLY    47       7.237  12.682  11.413  1.00 30.04           C  
ATOM    348  C   GLY    47       7.995  11.594  12.149  1.00 30.70           C  
ATOM    349  O   GLY    47       7.998  10.437  11.724  1.00 29.57           O  
ATOM    350  N   ASN    48       9.229  11.963  12.850  1.00 29.01           N  
ATOM    351  CA  ASN    48      10.071  11.329  13.858  1.00 29.34           C  
ATOM    352  C   ASN    48       9.236  10.634  14.930  1.00 28.95           C  
ATOM    353  CB  ASN    48      11.009  12.355  14.497  1.00 27.27           C  
ATOM    354  O   ASN    48       8.553  11.294  15.715  1.00 27.74           O  
ATOM    355  CG  ASN    48      12.434  12.238  13.993  1.00 26.19           C  
ATOM    356  ND2 ASN    48      13.213  13.299  14.165  1.00 23.29           N  
ATOM    357  OD1 ASN    48      12.831  11.202  13.452  1.00 27.28           O  
ATOM    358  N   TYR    49       8.732   9.492  14.633  1.00 30.79           N  
ATOM    359  CA  TYR    49       8.385   8.563  15.704  1.00 31.35           C  
ATOM    360  C   TYR    49       9.633   7.909  16.284  1.00 30.90           C  
ATOM    361  CB  TYR    49       7.422   7.488  15.192  1.00 29.29           C  
ATOM    362  O   TYR    49      10.360   7.207  15.577  1.00 30.08           O  
ATOM    363  CG  TYR    49       6.683   6.763  16.290  1.00 28.41           C  
ATOM    364  CD1 TYR    49       7.135   5.535  16.768  1.00 26.63           C  
ATOM    365  CD2 TYR    49       5.530   7.303  16.850  1.00 29.47           C  
ATOM    366  CE1 TYR    49       6.456   4.863  17.779  1.00 28.15           C  
ATOM    367  CE2 TYR    49       4.842   6.639  17.860  1.00 30.66           C  
ATOM    368  OH  TYR    49       4.636   4.760  19.318  1.00 21.05           O  
ATOM    369  CZ  TYR    49       5.312   5.422  18.318  1.00 28.01           C  
ATOM    370  N   ARG    50      10.050   8.385  17.595  1.00 28.89           N  
ATOM    371  CA  ARG    50      11.060   7.903  18.531  1.00 30.34           C  
ATOM    372  C   ARG    50      12.370   7.597  17.812  1.00 28.96           C  
ATOM    373  CB  ARG    50      10.562   6.658  19.267  1.00 26.26           C  
ATOM    374  O   ARG    50      13.065   6.639  18.159  1.00 26.85           O  
ATOM    375  CG  ARG    50       9.511   6.948  20.327  1.00 26.01           C  
ATOM    376  CD  ARG    50       9.174   5.706  21.141  1.00 28.57           C  
ATOM    377  NE  ARG    50       8.253   6.011  22.232  1.00 25.18           N  
ATOM    378  NH1 ARG    50       8.548   3.995  23.320  1.00 23.61           N  
ATOM    379  NH2 ARG    50       7.122   5.569  24.181  1.00 21.39           N  
ATOM    380  CZ  ARG    50       7.976   5.191  23.242  1.00 27.08           C  
ATOM    381  N   GLY    51      12.819   8.382  16.861  1.00 29.10           N  
ATOM    382  CA  GLY    51      13.947   8.119  15.981  1.00 28.51           C  
ATOM    383  C   GLY    51      13.620   7.142  14.869  1.00 29.11           C  
ATOM    384  O   GLY    51      14.494   6.772  14.083  1.00 27.29           O  
ATOM    385  N   GLN    52      12.289   6.723  14.705  1.00 30.33           N  
ATOM    386  CA  GLN    52      11.754   5.711  13.800  1.00 30.57           C  
ATOM    387  C   GLN    52      10.782   6.327  12.798  1.00 30.31           C  
ATOM    388  CB  GLN    52      11.061   4.599  14.588  1.00 27.69           C  
ATOM    389  O   GLN    52       9.924   7.130  13.171  1.00 28.73           O  
ATOM    390  CG  GLN    52      11.995   3.821  15.506  1.00 26.17           C  
ATOM    391  CD  GLN    52      11.318   2.630  16.159  1.00 29.64           C  
ATOM    392  NE2 GLN    52      12.109   1.779  16.804  1.00 24.08           N  
ATOM    393  OE1 GLN    52      10.095   2.476  16.085  1.00 33.44           O  
ATOM    394  N   TYR    53      11.085   6.592  11.583  1.00 31.65           N  
ATOM    395  CA  TYR    53      10.480   7.183  10.394  1.00 32.33           C  
ATOM    396  C   TYR    53       9.261   6.384   9.948  1.00 31.53           C  
ATOM    397  CB  TYR    53      11.500   7.259   9.254  1.00 29.38           C  
ATOM    398  O   TYR    53       9.285   5.151   9.947  1.00 30.13           O  
ATOM    399  CG  TYR    53      12.720   8.083   9.585  1.00 27.68           C  
ATOM    400  CD1 TYR    53      12.687   9.474   9.509  1.00 25.83           C  
ATOM    401  CD2 TYR    53      13.908   7.474   9.973  1.00 27.56           C  
ATOM    402  CE1 TYR    53      13.809  10.238   9.811  1.00 26.42           C  
ATOM    403  CE2 TYR    53      15.037   8.228  10.277  1.00 28.43           C  
ATOM    404  OH  TYR    53      16.092  10.358  10.494  1.00 20.94           O  
ATOM    405  CZ  TYR    53      14.978   9.607  10.194  1.00 25.59           C  
ATOM    406  N   LEU    54       7.989   6.934   9.985  1.00 32.17           N  
ATOM    407  CA  LEU    54       6.747   6.459   9.387  1.00 32.76           C  
ATOM    408  C   LEU    54       6.702   6.782   7.897  1.00 32.15           C  
ATOM    409  CB  LEU    54       5.539   7.083  10.092  1.00 30.55           C  
ATOM    410  O   LEU    54       6.859   7.940   7.503  1.00 31.11           O  
ATOM    411  CG  LEU    54       4.241   6.276  10.056  1.00 28.68           C  
ATOM    412  CD1 LEU    54       3.984   5.624  11.411  1.00 26.38           C  
ATOM    413  CD2 LEU    54       3.069   7.164   9.653  1.00 28.23           C  
ATOM    414  N   THR    55       6.980   5.829   7.025  1.00 34.23           N  
ATOM    415  CA  THR    55       6.839   5.870   5.574  1.00 34.47           C  
ATOM    416  C   THR    55       5.455   5.386   5.151  1.00 34.21           C  
ATOM    417  CB  THR    55       7.918   5.016   4.884  1.00 32.70           C  
ATOM    418  O   THR    55       5.032   4.291   5.529  1.00 33.11           O  
ATOM    419  CG2 THR    55       7.823   5.130   3.366  1.00 30.12           C  
ATOM    420  OG1 THR    55       9.213   5.461   5.305  1.00 29.46           O  
ATOM    421  N   VAL    56       4.461   6.235   4.785  1.00 36.11           N  
ATOM    422  CA  VAL    56       3.159   5.941   4.196  1.00 36.14           C  
ATOM    423  C   VAL    56       3.316   5.679   2.700  1.00 36.05           C  
ATOM    424  CB  VAL    56       2.156   7.092   4.434  1.00 34.94           C  
ATOM    425  O   VAL    56       3.915   6.483   1.982  1.00 35.05           O  
ATOM    426  CG1 VAL    56       0.773   6.720   3.902  1.00 31.77           C  
ATOM    427  CG2 VAL    56       2.085   7.439   5.920  1.00 32.01           C  
ATOM    428  N   LEU    57       3.145   4.431   2.260  1.00 34.91           N  
ATOM    429  CA  LEU    57       3.131   3.939   0.887  1.00 35.22           C  
ATOM    430  C   LEU    57       1.703   3.821   0.366  1.00 34.84           C  
ATOM    431  CB  LEU    57       3.834   2.582   0.797  1.00 33.80           C  
ATOM    432  O   LEU    57       0.827   3.295   1.057  1.00 33.99           O  
ATOM    433  CG  LEU    57       5.337   2.613   0.518  1.00 31.70           C  
ATOM    434  CD1 LEU    57       6.080   1.737   1.521  1.00 28.96           C  
ATOM    435  CD2 LEU    57       5.626   2.165  -0.910  1.00 30.76           C  
ATOM    436  N   TYR    58       1.320   4.543  -0.619  1.00 34.66           N  
ATOM    437  CA  TYR    58       0.023   4.638  -1.278  1.00 35.24           C  
ATOM    438  C   TYR    58       0.022   3.870  -2.594  1.00 34.56           C  
ATOM    439  CB  TYR    58      -0.348   6.103  -1.528  1.00 33.35           C  
ATOM    440  O   TYR    58       0.929   4.030  -3.414  1.00 33.54           O  
ATOM    441  CG  TYR    58      -0.648   6.876  -0.267  1.00 31.05           C  
ATOM    442  CD1 TYR    58      -1.948   6.968   0.224  1.00 28.60           C  
ATOM    443  CD2 TYR    58       0.367   7.518   0.435  1.00 30.58           C  
ATOM    444  CE1 TYR    58      -2.230   7.681   1.385  1.00 32.17           C  
ATOM    445  CE2 TYR    58       0.096   8.234   1.596  1.00 32.11           C  
ATOM    446  OH  TYR    58      -1.476   9.018   3.212  1.00 28.77           O  
ATOM    447  CZ  TYR    58      -1.203   8.310   2.063  1.00 31.65           C  
ATOM    448  N   ALA    59      -0.591   2.706  -2.662  1.00 32.99           N  
ATOM    449  CA  ALA    59      -0.911   2.038  -3.920  1.00 32.69           C  
ATOM    450  C   ALA    59      -2.321   2.390  -4.386  1.00 32.95           C  
ATOM    451  CB  ALA    59      -0.766   0.525  -3.771  1.00 31.36           C  
ATOM    452  O   ALA    59      -3.272   2.333  -3.604  1.00 32.03           O  
ATOM    453  N   VAL    60      -2.427   3.430  -5.178  1.00 29.86           N  
ATOM    454  CA  VAL    60      -3.643   3.887  -5.843  1.00 30.10           C  
ATOM    455  C   VAL    60      -3.483   3.762  -7.356  1.00 29.79           C  
ATOM    456  CB  VAL    60      -3.985   5.345  -5.462  1.00 28.24           C  
ATOM    457  O   VAL    60      -2.445   4.132  -7.909  1.00 28.72           O  
ATOM    458  CG1 VAL    60      -5.375   5.724  -5.969  1.00 26.59           C  
ATOM    459  CG2 VAL    60      -3.894   5.536  -3.949  1.00 26.60           C  
ATOM    460  N   GLY    61      -4.092   2.728  -7.989  1.00 30.10           N  
ATOM    461  CA  GLY    61      -4.481   2.705  -9.390  1.00 29.91           C  
ATOM    462  C   GLY    61      -4.062   3.952 -10.146  1.00 30.02           C  
ATOM    463  O   GLY    61      -3.547   4.901  -9.551  1.00 28.89           O  
ATOM    464  N   SER    62      -3.538   3.823 -11.327  1.00 30.76           N  
ATOM    465  CA  SER    62      -2.907   4.465 -12.475  1.00 31.37           C  
ATOM    466  C   SER    62      -2.549   5.916 -12.170  1.00 30.68           C  
ATOM    467  CB  SER    62      -3.826   4.405 -13.696  1.00 28.52           C  
ATOM    468  O   SER    62      -1.650   6.484 -12.794  1.00 28.83           O  
ATOM    469  OG  SER    62      -5.149   4.776 -13.348  1.00 24.22           O  
ATOM    470  N   ARG    63      -2.929   6.510 -11.044  1.00 28.15           N  
ATOM    471  CA  ARG    63      -2.513   7.855 -10.661  1.00 28.31           C  
ATOM    472  C   ARG    63      -2.321   7.961  -9.152  1.00 28.10           C  
ATOM    473  CB  ARG    63      -3.537   8.890 -11.133  1.00 26.14           C  
ATOM    474  O   ARG    63      -3.216   7.608  -8.381  1.00 26.77           O  
ATOM    475  CG  ARG    63      -3.558   9.093 -12.639  1.00 24.45           C  
ATOM    476  CD  ARG    63      -4.494  10.224 -13.043  1.00 26.70           C  
ATOM    477  NE  ARG    63      -4.601  10.344 -14.494  1.00 20.41           N  
ATOM    478  NH1 ARG    63      -6.167  12.041 -14.446  1.00 20.10           N  
ATOM    479  NH2 ARG    63      -5.412  11.229 -16.452  1.00 17.73           N  
ATOM    480  CZ  ARG    63      -5.393  11.205 -15.127  1.00 19.79           C  
ATOM    481  N   PRO    64      -1.133   8.066  -8.723  1.00 29.08           N  
ATOM    482  CA  PRO    64      -0.846   8.614  -7.395  1.00 29.20           C  
ATOM    483  C   PRO    64      -1.566   9.934  -7.133  1.00 29.01           C  
ATOM    484  CB  PRO    64       0.672   8.815  -7.417  1.00 27.20           C  
ATOM    485  O   PRO    64      -1.619  10.798  -8.012  1.00 27.74           O  
ATOM    486  CG  PRO    64       1.049   8.719  -8.860  1.00 25.65           C  
ATOM    487  CD  PRO    64      -0.118   8.159  -9.622  1.00 27.84           C  
ATOM    488  N   PHE    65      -2.742   9.902  -6.394  1.00 26.44           N  
ATOM    489  CA  PHE    65      -3.172  11.158  -5.791  1.00 27.41           C  
ATOM    490  C   PHE    65      -2.751  11.229  -4.328  1.00 26.45           C  
ATOM    491  CB  PHE    65      -4.691  11.321  -5.909  1.00 24.59           C  
ATOM    492  O   PHE    65      -2.828  10.232  -3.606  1.00 25.45           O  
ATOM    493  CG  PHE    65      -5.117  12.652  -6.465  1.00 23.51           C  
ATOM    494  CD1 PHE    65      -5.431  13.707  -5.617  1.00 21.27           C  
ATOM    495  CD2 PHE    65      -5.204  12.850  -7.837  1.00 21.68           C  
ATOM    496  CE1 PHE    65      -5.826  14.941  -6.128  1.00 16.89           C  
ATOM    497  CE2 PHE    65      -5.598  14.080  -8.356  1.00 20.56           C  
ATOM    498  CZ  PHE    65      -5.910  15.124  -7.500  1.00 18.82           C  
ATOM    499  N   ILE    66      -1.776  12.095  -4.009  1.00 27.08           N  
ATOM    500  CA  ILE    66      -1.388  12.842  -2.818  1.00 27.49           C  
ATOM    501  C   ILE    66      -2.552  13.714  -2.352  1.00 27.04           C  
ATOM    502  CB  ILE    66      -0.138  13.713  -3.079  1.00 25.00           C  
ATOM    503  O   ILE    66      -3.060  14.540  -3.114  1.00 25.72           O  
ATOM    504  CG1 ILE    66       1.021  12.846  -3.584  1.00 22.26           C  
ATOM    505  CG2 ILE    66       0.261  14.478  -1.814  1.00 23.17           C  
ATOM    506  CD1 ILE    66       2.261  13.637  -3.977  1.00 21.39           C  
ATOM    507  N   SER    67      -3.497  13.188  -1.503  1.00 26.62           N  
ATOM    508  CA  SER    67      -4.216  14.220  -0.763  1.00 27.25           C  
ATOM    509  C   SER    67      -3.572  14.475   0.596  1.00 26.65           C  
ATOM    510  CB  SER    67      -5.681  13.823  -0.576  1.00 24.67           C  
ATOM    511  O   SER    67      -3.268  13.534   1.332  1.00 25.59           O  
ATOM    512  OG  SER    67      -6.237  14.473   0.554  1.00 15.31           O  
ATOM    513  N   THR    68      -2.654  15.399   0.734  1.00 25.94           N  
ATOM    514  CA  THR    68      -2.085  16.151   1.846  1.00 26.60           C  
ATOM    515  C   THR    68      -3.187  16.773   2.699  1.00 25.92           C  
ATOM    516  CB  THR    68      -1.135  17.256   1.345  1.00 23.68           C  
ATOM    517  O   THR    68      -2.957  17.129   3.857  1.00 23.99           O  
ATOM    518  CG2 THR    68       0.114  16.659   0.706  1.00 20.84           C  
ATOM    519  OG1 THR    68      -1.818  18.060   0.375  1.00 17.02           O  
ATOM    520  N   GLU    69      -4.488  16.700   2.278  1.00 25.91           N  
ATOM    521  CA  GLU    69      -5.196  17.820   2.891  1.00 27.21           C  
ATOM    522  C   GLU    69      -6.308  17.331   3.814  1.00 25.84           C  
ATOM    523  CB  GLU    69      -5.773  18.744   1.815  1.00 23.24           C  
ATOM    524  O   GLU    69      -6.628  17.984   4.810  1.00 23.78           O  
ATOM    525  CG  GLU    69      -4.769  19.743   1.259  1.00 22.88           C  
ATOM    526  CD  GLU    69      -5.388  20.744   0.297  1.00 24.10           C  
ATOM    527  OE1 GLU    69      -6.604  20.644   0.017  1.00 25.42           O  
ATOM    528  OE2 GLU    69      -4.651  21.634  -0.182  1.00 16.89           O  
ATOM    529  N   ASN    70      -6.620  15.952   3.911  1.00 25.54           N  
ATOM    530  CA  ASN    70      -7.693  15.638   4.848  1.00 27.86           C  
ATOM    531  C   ASN    70      -7.705  14.155   5.210  1.00 25.97           C  
ATOM    532  CB  ASN    70      -9.048  16.055   4.272  1.00 23.34           C  
ATOM    533  O   ASN    70      -8.706  13.644   5.716  1.00 24.55           O  
ATOM    534  CG  ASN    70      -9.300  17.545   4.394  1.00 22.48           C  
ATOM    535  ND2 ASN    70     -10.094  18.089   3.479  1.00 11.35           N  
ATOM    536  OD1 ASN    70      -8.785  18.203   5.301  1.00 10.46           O  
ATOM    537  N   SER    71      -6.591  13.441   5.093  1.00 30.43           N  
ATOM    538  CA  SER    71      -6.541  12.104   5.676  1.00 30.70           C  
ATOM    539  C   SER    71      -5.749  12.097   6.978  1.00 30.42           C  
ATOM    540  CB  SER    71      -5.924  11.112   4.689  1.00 28.47           C  
ATOM    541  O   SER    71      -4.543  12.353   6.979  1.00 29.10           O  
ATOM    542  OG  SER    71      -4.692  11.601   4.188  1.00 26.32           O  
ATOM    543  N   SER    72      -6.080  12.955   7.931  1.00 27.48           N  
ATOM    544  CA  SER    72      -5.697  12.836   9.334  1.00 28.33           C  
ATOM    545  C   SER    72      -5.824  11.397   9.822  1.00 27.47           C  
ATOM    546  CB  SER    72      -6.555  13.756  10.203  1.00 25.26           C  
ATOM    547  O   SER    72      -6.933  10.869   9.931  1.00 25.95           O  
ATOM    548  OG  SER    72      -7.934  13.528   9.969  1.00 15.88           O  
ATOM    549  N   ILE    73      -5.212  10.350   9.246  1.00 31.44           N  
ATOM    550  CA  ILE    73      -4.851   9.364  10.259  1.00 31.85           C  
ATOM    551  C   ILE    73      -4.071  10.041  11.383  1.00 31.38           C  
ATOM    552  CB  ILE    73      -4.024   8.208   9.653  1.00 29.97           C  
ATOM    553  O   ILE    73      -3.067  10.712  11.134  1.00 30.05           O  
ATOM    554  CG1 ILE    73      -4.803   7.531   8.519  1.00 28.49           C  
ATOM    555  CG2 ILE    73      -3.638   7.195  10.734  1.00 28.46           C  
ATOM    556  CD1 ILE    73      -4.017   6.451   7.788  1.00 27.10           C  
ATOM    557  N   SER    74      -4.783  10.673  12.286  1.00 26.56           N  
ATOM    558  CA  SER    74      -4.215  11.180  13.531  1.00 27.15           C  
ATOM    559  C   SER    74      -3.165  10.225  14.089  1.00 26.49           C  
ATOM    560  CB  SER    74      -5.313  11.406  14.570  1.00 24.31           C  
ATOM    561  O   SER    74      -3.405   9.020  14.191  1.00 25.08           O  
ATOM    562  OG  SER    74      -5.124  10.563  15.694  1.00 12.45           O  
ATOM    563  N   ILE    75      -1.879  10.206  13.704  1.00 27.56           N  
ATOM    564  CA  ILE    75      -0.678   9.727  14.379  1.00 28.22           C  
ATOM    565  C   ILE    75      -0.990   9.442  15.846  1.00 27.41           C  
ATOM    566  CB  ILE    75       0.479  10.744  14.265  1.00 25.49           C  
ATOM    567  O   ILE    75      -0.369   8.572  16.462  1.00 25.54           O  
ATOM    568  CG1 ILE    75       0.936  10.873  12.807  1.00 20.00           C  
ATOM    569  CG2 ILE    75       1.646  10.339  15.171  1.00 22.99           C  
ATOM    570  CD1 ILE    75       1.988  11.950  12.581  1.00 21.40           C  
ATOM    571  N   SER    76      -1.960  10.058  16.418  1.00 24.29           N  
ATOM    572  CA  SER    76      -2.288   9.807  17.818  1.00 25.81           C  
ATOM    573  C   SER    76      -2.775   8.376  18.023  1.00 24.21           C  
ATOM    574  CB  SER    76      -3.352  10.791  18.304  1.00 21.72           C  
ATOM    575  O   SER    76      -2.475   7.753  19.044  1.00 22.49           O  
ATOM    576  OG  SER    76      -4.438  10.848  17.395  1.00 11.67           O  
ATOM    577  N   GLN    77      -3.428   7.759  17.062  1.00 26.67           N  
ATOM    578  CA  GLN    77      -3.916   6.393  17.211  1.00 26.87           C  
ATOM    579  C   GLN    77      -2.783   5.383  17.051  1.00 26.58           C  
ATOM    580  CB  GLN    77      -5.023   6.104  16.197  1.00 24.03           C  
ATOM    581  O   GLN    77      -2.805   4.314  17.665  1.00 24.75           O  
ATOM    582  CG  GLN    77      -6.356   6.757  16.538  1.00 23.07           C  
ATOM    583  CD  GLN    77      -7.454   6.400  15.554  1.00 25.92           C  
ATOM    584  NE2 GLN    77      -8.699   6.433  16.017  1.00 15.35           N  
ATOM    585  OE1 GLN    77      -7.185   6.099  14.386  1.00 27.70           O  
ATOM    586  N   VAL    78      -1.645   5.771  16.591  1.00 27.34           N  
ATOM    587  CA  VAL    78      -0.444   4.950  16.484  1.00 28.03           C  
ATOM    588  C   VAL    78       0.392   5.089  17.754  1.00 27.23           C  
ATOM    589  CB  VAL    78       0.398   5.335  15.247  1.00 25.65           C  
ATOM    590  O   VAL    78       1.107   4.161  18.139  1.00 25.75           O  
ATOM    591  CG1 VAL    78       1.575   4.375  15.075  1.00 24.92           C  
ATOM    592  CG2 VAL    78      -0.473   5.348  13.992  1.00 24.34           C  
ATOM    593  N   LYS    79       0.296   6.220  18.416  1.00 25.46           N  
ATOM    594  CA  LYS    79       1.124   6.544  19.573  1.00 26.50           C  
ATOM    595  C   LYS    79       1.146   5.392  20.573  1.00 25.32           C  
ATOM    596  CB  LYS    79       0.622   7.819  20.254  1.00 22.91           C  
ATOM    597  O   LYS    79       2.174   5.124  21.198  1.00 23.06           O  
ATOM    598  CG  LYS    79       1.237   9.097  19.703  1.00 22.43           C  
ATOM    599  CD  LYS    79       0.785  10.319  20.492  1.00 24.08           C  
ATOM    600  CE  LYS    79       1.410  11.598  19.950  1.00 20.41           C  
ATOM    601  NZ  LYS    79       0.963  12.800  20.715  1.00 15.33           N  
ATOM    602  N   GLU    80       0.150   4.602  20.637  1.00 24.44           N  
ATOM    603  CA  GLU    80      -0.020   3.627  21.711  1.00 26.38           C  
ATOM    604  C   GLU    80      -0.152   2.212  21.155  1.00 24.27           C  
ATOM    605  CB  GLU    80      -1.242   3.974  22.564  1.00 21.75           C  
ATOM    606  O   GLU    80      -0.050   1.235  21.901  1.00 22.52           O  
ATOM    607  CG  GLU    80      -1.072   5.235  23.399  1.00 21.10           C  
ATOM    608  CD  GLU    80      -2.161   5.414  24.445  1.00 16.87           C  
ATOM    609  OE1 GLU    80      -3.099   4.586  24.492  1.00 14.16           O  
ATOM    610  OE2 GLU    80      -2.075   6.390  25.223  1.00 12.12           O  
ATOM    611  N   ALA    81      -0.028   2.081  19.759  1.00 24.81           N  
ATOM    612  CA  ALA    81      -0.330   0.725  19.309  1.00 25.27           C  
ATOM    613  C   ALA    81       0.949  -0.051  19.008  1.00 24.65           C  
ATOM    614  CB  ALA    81      -1.229   0.761  18.075  1.00 23.12           C  
ATOM    615  O   ALA    81       1.903   0.503  18.457  1.00 23.61           O  
ATOM    616  N   ARG    82       1.437  -1.006  19.888  1.00 25.44           N  
ATOM    617  CA  ARG    82       2.375  -2.088  19.604  1.00 25.73           C  
ATOM    618  C   ARG    82       2.079  -2.729  18.253  1.00 25.23           C  
ATOM    619  CB  ARG    82       2.325  -3.146  20.709  1.00 22.90           C  
ATOM    620  O   ARG    82       2.993  -3.182  17.561  1.00 23.60           O  
ATOM    621  CG  ARG    82       3.010  -2.724  21.998  1.00 22.29           C  
ATOM    622  CD  ARG    82       3.126  -3.881  22.981  1.00 22.36           C  
ATOM    623  NE  ARG    82       3.784  -3.473  24.219  1.00  9.33           N  
ATOM    624  NH1 ARG    82       3.940  -5.610  25.082  1.00 10.54           N  
ATOM    625  NH2 ARG    82       4.747  -3.825  26.273  1.00  8.48           N  
ATOM    626  CZ  ARG    82       4.156  -4.304  25.189  1.00 14.44           C  
ATOM    627  N   THR    83       0.822  -2.694  17.790  1.00 29.13           N  
ATOM    628  CA  THR    83       0.125  -3.249  16.635  1.00 29.78           C  
ATOM    629  C   THR    83      -0.858  -2.235  16.058  1.00 29.13           C  
ATOM    630  CB  THR    83      -0.624  -4.543  17.002  1.00 26.99           C  
ATOM    631  O   THR    83      -1.663  -1.657  16.791  1.00 27.57           O  
ATOM    632  CG2 THR    83      -1.028  -5.319  15.753  1.00 24.51           C  
ATOM    633  OG1 THR    83       0.227  -5.368  17.809  1.00 18.15           O  
ATOM    634  N   VAL    84      -0.610  -1.695  14.845  1.00 31.88           N  
ATOM    635  CA  VAL    84      -1.592  -1.006  14.016  1.00 31.95           C  
ATOM    636  C   VAL    84      -2.377  -2.023  13.190  1.00 31.82           C  
ATOM    637  CB  VAL    84      -0.922   0.031  13.087  1.00 30.44           C  
ATOM    638  O   VAL    84      -1.788  -2.866  12.509  1.00 30.52           O  
ATOM    639  CG1 VAL    84      -1.974   0.795  12.284  1.00 28.10           C  
ATOM    640  CG2 VAL    84      -0.061   0.996  13.899  1.00 28.41           C  
ATOM    641  N   TYR    85      -3.585  -2.271  13.639  1.00 30.74           N  
ATOM    642  CA  TYR    85      -4.646  -2.896  12.858  1.00 30.63           C  
ATOM    643  C   TYR    85      -5.275  -1.896  11.895  1.00 30.72           C  
ATOM    644  CB  TYR    85      -5.720  -3.479  13.780  1.00 28.70           C  
ATOM    645  O   TYR    85      -5.668  -0.799  12.298  1.00 29.32           O  
ATOM    646  CG  TYR    85      -5.219  -4.592  14.668  1.00 27.30           C  
ATOM    647  CD1 TYR    85      -5.255  -5.919  14.244  1.00 24.29           C  
ATOM    648  CD2 TYR    85      -4.709  -4.320  15.933  1.00 25.46           C  
ATOM    649  CE1 TYR    85      -4.796  -6.947  15.060  1.00 22.59           C  
ATOM    650  CE2 TYR    85      -4.247  -5.341  16.757  1.00 25.13           C  
ATOM    651  OH  TYR    85      -3.838  -7.664  17.124  1.00 15.43           O  
ATOM    652  CZ  TYR    85      -4.294  -6.649  16.312  1.00 22.96           C  
ATOM    653  N   ILE    86      -5.000  -2.003  10.662  1.00 34.24           N  
ATOM    654  CA  ILE    86      -5.715  -1.265   9.626  1.00 34.33           C  
ATOM    655  C   ILE    86      -6.825  -2.137   9.044  1.00 34.17           C  
ATOM    656  CB  ILE    86      -4.760  -0.795   8.506  1.00 33.23           C  
ATOM    657  O   ILE    86      -6.566  -3.242   8.561  1.00 33.05           O  
ATOM    658  CG1 ILE    86      -3.585  -0.009   9.100  1.00 30.44           C  
ATOM    659  CG2 ILE    86      -5.514   0.046   7.471  1.00 30.56           C  
ATOM    660  CD1 ILE    86      -2.552   0.431   8.072  1.00 29.39           C  
ATOM    661  N   SER    87      -8.025  -1.949   9.479  1.00 27.78           N  
ATOM    662  CA  SER    87      -9.256  -2.524   8.946  1.00 27.97           C  
ATOM    663  C   SER    87      -9.815  -1.677   7.808  1.00 27.80           C  
ATOM    664  CB  SER    87     -10.304  -2.666  10.051  1.00 25.64           C  
ATOM    665  O   SER    87      -9.642  -0.456   7.793  1.00 26.54           O  
ATOM    666  OG  SER    87     -11.278  -1.642   9.953  1.00 16.92           O  
ATOM    667  N   ALA    88     -10.116  -2.219   6.678  1.00 30.58           N  
ATOM    668  CA  ALA    88     -10.884  -1.659   5.569  1.00 30.96           C  
ATOM    669  C   ALA    88     -12.050  -0.817   6.080  1.00 30.43           C  
ATOM    670  CB  ALA    88     -11.395  -2.773   4.659  1.00 28.46           C  
ATOM    671  O   ALA    88     -12.414   0.189   5.467  1.00 28.47           O  
ATOM    672  N   ASP    89     -12.614  -1.006   7.165  1.00 28.49           N  
ATOM    673  CA  ASP    89     -13.895  -0.436   7.573  1.00 29.93           C  
ATOM    674  C   ASP    89     -13.695   0.869   8.341  1.00 28.45           C  
ATOM    675  CB  ASP    89     -14.678  -1.435   8.428  1.00 25.95           C  
ATOM    676  O   ASP    89     -14.580   1.727   8.356  1.00 26.36           O  
ATOM    677  CG  ASP    89     -15.144  -2.649   7.645  1.00 25.12           C  
ATOM    678  OD1 ASP    89     -15.292  -2.557   6.407  1.00 25.40           O  
ATOM    679  OD2 ASP    89     -15.367  -3.708   8.271  1.00 19.59           O  
ATOM    680  N   SER    90     -12.628   1.214   8.954  1.00 28.97           N  
ATOM    681  CA  SER    90     -12.616   2.352   9.868  1.00 29.29           C  
ATOM    682  C   SER    90     -12.074   3.603   9.186  1.00 28.99           C  
ATOM    683  CB  SER    90     -11.779   2.034  11.108  1.00 26.06           C  
ATOM    684  O   SER    90     -12.141   4.700   9.745  1.00 27.02           O  
ATOM    685  OG  SER    90     -10.430   1.784  10.753  1.00 22.21           O  
ATOM    686  N   MET    91     -11.920   3.654   7.810  1.00 27.21           N  
ATOM    687  CA  MET    91     -11.427   4.867   7.165  1.00 28.36           C  
ATOM    688  C   MET    91     -12.530   5.539   6.354  1.00 27.12           C  
ATOM    689  CB  MET    91     -10.234   4.549   6.262  1.00 25.55           C  
ATOM    690  O   MET    91     -13.149   4.907   5.497  1.00 25.87           O  
ATOM    691  CG  MET    91      -8.973   4.171   7.022  1.00 24.23           C  
ATOM    692  SD  MET    91      -7.475   4.211   5.964  1.00 27.46           S  
ATOM    693  CE  MET    91      -7.922   2.961   4.728  1.00 24.52           C  
ATOM    694  N   SER    92     -13.550   6.229   7.066  1.00 28.16           N  
ATOM    695  CA  SER    92     -14.349   7.285   6.454  1.00 28.84           C  
ATOM    696  C   SER    92     -13.496   8.174   5.555  1.00 28.18           C  
ATOM    697  CB  SER    92     -15.028   8.135   7.529  1.00 26.11           C  
ATOM    698  O   SER    92     -12.661   8.938   6.042  1.00 26.88           O  
ATOM    699  OG  SER    92     -14.084   8.577   8.490  1.00 20.34           O  
ATOM    700  N   LEU    93     -12.845   7.641   4.546  1.00 28.98           N  
ATOM    701  CA  LEU    93     -12.191   8.298   3.419  1.00 29.26           C  
ATOM    702  C   LEU    93     -13.173   9.187   2.664  1.00 28.92           C  
ATOM    703  CB  LEU    93     -11.590   7.259   2.469  1.00 27.51           C  
ATOM    704  O   LEU    93     -14.353   8.852   2.541  1.00 27.99           O  
ATOM    705  CG  LEU    93     -10.422   6.436   3.015  1.00 26.16           C  
ATOM    706  CD1 LEU    93     -10.102   5.280   2.073  1.00 24.56           C  
ATOM    707  CD2 LEU    93      -9.196   7.319   3.222  1.00 27.05           C  
ATOM    708  N   PRO    94     -13.064  10.570   2.786  1.00 27.11           N  
ATOM    709  CA  PRO    94     -13.872  11.268   1.783  1.00 27.10           C  
ATOM    710  C   PRO    94     -13.932  10.523   0.452  1.00 26.96           C  
ATOM    711  CB  PRO    94     -13.154  12.611   1.626  1.00 24.74           C  
ATOM    712  O   PRO    94     -12.928   9.958   0.010  1.00 25.37           O  
ATOM    713  CG  PRO    94     -11.891  12.464   2.410  1.00 23.62           C  
ATOM    714  CD  PRO    94     -11.942  11.162   3.157  1.00 24.29           C  
ATOM    715  N   SER    95     -14.889   9.430   0.302  1.00 25.90           N  
ATOM    716  CA  SER    95     -15.319   9.010  -1.027  1.00 25.81           C  
ATOM    717  C   SER    95     -14.449   9.634  -2.113  1.00 25.86           C  
ATOM    718  CB  SER    95     -16.784   9.382  -1.260  1.00 23.62           C  
ATOM    719  O   SER    95     -14.314  10.857  -2.182  1.00 24.42           O  
ATOM    720  OG  SER    95     -16.974  10.780  -1.128  1.00 14.09           O  
ATOM    721  N   VAL    96     -13.174   9.512  -2.098  1.00 25.65           N  
ATOM    722  CA  VAL    96     -12.536   9.856  -3.364  1.00 26.28           C  
ATOM    723  C   VAL    96     -13.279   9.185  -4.517  1.00 25.71           C  
ATOM    724  CB  VAL    96     -11.047   9.445  -3.379  1.00 24.09           C  
ATOM    725  O   VAL    96     -13.428   7.961  -4.539  1.00 24.67           O  
ATOM    726  CG1 VAL    96     -10.368   9.920  -4.662  1.00 19.73           C  
ATOM    727  CG2 VAL    96     -10.327  10.002  -2.152  1.00 22.45           C  
ATOM    728  N   GLN    97     -14.451   9.646  -4.839  1.00 24.28           N  
ATOM    729  CA  GLN    97     -15.119   9.551  -6.133  1.00 25.76           C  
ATOM    730  C   GLN    97     -14.109   9.562  -7.276  1.00 24.32           C  
ATOM    731  CB  GLN    97     -16.120  10.695  -6.306  1.00 22.15           C  
ATOM    732  O   GLN    97     -13.387  10.543  -7.464  1.00 22.93           O  
ATOM    733  CG  GLN    97     -17.556  10.312  -5.975  1.00 21.93           C  
ATOM    734  CD  GLN    97     -18.548  11.412  -6.305  1.00 21.84           C  
ATOM    735  NE2 GLN    97     -19.834  11.111  -6.168  1.00 13.11           N  
ATOM    736  OE1 GLN    97     -18.160  12.524  -6.679  1.00 20.41           O  
ATOM    737  N   VAL    98     -13.335   8.547  -7.488  1.00 26.26           N  
ATOM    738  CA  VAL    98     -12.791   8.347  -8.827  1.00 26.49           C  
ATOM    739  C   VAL    98     -13.932   8.193  -9.830  1.00 26.32           C  
ATOM    740  CB  VAL    98     -11.861   7.114  -8.884  1.00 24.74           C  
ATOM    741  O   VAL    98     -14.731   7.259  -9.732  1.00 25.20           O  
ATOM    742  CG1 VAL    98     -11.078   7.088 -10.195  1.00 23.71           C  
ATOM    743  CG2 VAL    98     -10.910   7.109  -7.689  1.00 23.72           C  
ATOM    744  N   GLU    99     -14.569   9.241 -10.108  1.00 24.44           N  
ATOM    745  CA  GLU    99     -15.501   9.503 -11.200  1.00 26.68           C  
ATOM    746  C   GLU    99     -14.900   9.107 -12.546  1.00 24.55           C  
ATOM    747  CB  GLU    99     -15.907  10.979 -11.219  1.00 22.61           C  
ATOM    748  O   GLU    99     -14.053   9.821 -13.087  1.00 23.04           O  
ATOM    749  CG  GLU    99     -17.057  11.313 -10.280  1.00 22.66           C  
ATOM    750  CD  GLU    99     -17.542  12.748 -10.412  1.00 25.20           C  
ATOM    751  OE1 GLU    99     -16.927  13.529 -11.172  1.00 27.40           O  
ATOM    752  OE2 GLU    99     -18.545  13.094  -9.748  1.00 16.34           O  
ATOM    753  N   LYS   100     -14.308   7.883 -12.626  1.00 28.53           N  
ATOM    754  CA  LYS   100     -14.516   7.463 -14.009  1.00 29.96           C  
ATOM    755  C   LYS   100     -15.787   6.630 -14.146  1.00 28.59           C  
ATOM    756  CB  LYS   100     -13.311   6.668 -14.515  1.00 26.50           C  
ATOM    757  O   LYS   100     -15.958   5.630 -13.446  1.00 27.14           O  
ATOM    758  CG  LYS   100     -12.683   7.235 -15.780  1.00 26.34           C  
ATOM    759  CD  LYS   100     -11.530   6.368 -16.268  1.00 30.78           C  
ATOM    760  CE  LYS   100     -10.932   6.907 -17.561  1.00 25.26           C  
ATOM    761  NZ  LYS   100      -9.819   6.044 -18.059  1.00 24.26           N  
ATOM    762  N   GLU   101     -16.973   7.202 -14.413  1.00 21.73           N  
ATOM    763  CA  GLU   101     -18.164   6.610 -15.015  1.00 28.90           C  
ATOM    764  C   GLU   101     -17.915   5.161 -15.421  1.00 22.91           C  
ATOM    765  CB  GLU   101     -18.616   7.426 -16.229  1.00 21.69           C  
ATOM    766  O   GLU   101     -16.974   4.872 -16.163  1.00 22.06           O  
ATOM    767  CG  GLU   101     -19.638   8.504 -15.899  1.00 21.17           C  
ATOM    768  CD  GLU   101     -20.081   9.303 -17.115  1.00  7.68           C  
ATOM    769  OE1 GLU   101     -19.564   9.052 -18.227  1.00 10.33           O  
ATOM    770  OE2 GLU   101     -20.950  10.188 -16.953  1.00  9.80           O  
ATOM    771  N   GLY   102     -18.296   4.255 -14.381  1.00 29.25           N  
ATOM    772  CA  GLY   102     -18.627   2.852 -14.577  1.00 29.76           C  
ATOM    773  C   GLY   102     -17.658   1.908 -13.891  1.00 29.38           C  
ATOM    774  O   GLY   102     -17.885   0.697 -13.851  1.00 27.68           O  
ATOM    775  N   PHE   103     -16.669   2.375 -13.128  1.00 27.14           N  
ATOM    776  CA  PHE   103     -15.808   1.534 -12.305  1.00 29.54           C  
ATOM    777  C   PHE   103     -15.860   1.971 -10.846  1.00 27.16           C  
ATOM    778  CB  PHE   103     -14.364   1.580 -12.815  1.00 25.26           C  
ATOM    779  O   PHE   103     -15.548   3.119 -10.524  1.00 26.21           O  
ATOM    780  CG  PHE   103     -13.846   0.250 -13.291  1.00 24.58           C  
ATOM    781  CD1 PHE   103     -13.122  -0.575 -12.438  1.00 22.72           C  
ATOM    782  CD2 PHE   103     -14.082  -0.175 -14.591  1.00 23.21           C  
ATOM    783  CE1 PHE   103     -12.641  -1.807 -12.876  1.00 18.16           C  
ATOM    784  CE2 PHE   103     -13.604  -1.405 -15.036  1.00 21.72           C  
ATOM    785  CZ  PHE   103     -12.883  -2.219 -14.177  1.00 21.36           C  
ATOM    786  N   ARG   104     -16.732   1.454  -9.987  1.00 30.49           N  
ATOM    787  CA  ARG   104     -16.694   1.341  -8.533  1.00 30.94           C  
ATOM    788  C   ARG   104     -15.586   0.393  -8.086  1.00 30.56           C  
ATOM    789  CB  ARG   104     -18.043   0.860  -7.995  1.00 28.14           C  
ATOM    790  O   ARG   104     -15.829  -0.795  -7.867  1.00 29.11           O  
ATOM    791  CG  ARG   104     -19.123   1.931  -7.993  1.00 26.78           C  
ATOM    792  CD  ARG   104     -20.388   1.455  -7.293  1.00 30.26           C  
ATOM    793  NE  ARG   104     -21.431   2.477  -7.310  1.00 23.27           N  
ATOM    794  NH1 ARG   104     -22.858   1.339  -5.894  1.00 22.72           N  
ATOM    795  NH2 ARG   104     -23.458   3.387  -6.731  1.00 19.82           N  
ATOM    796  CZ  ARG   104     -22.580   2.399  -6.645  1.00 23.30           C  
ATOM    797  N   PRO   105     -14.332   0.637  -8.296  1.00 29.79           N  
ATOM    798  CA  PRO   105     -13.397  -0.243  -7.590  1.00 29.83           C  
ATOM    799  C   PRO   105     -13.201   0.155  -6.129  1.00 29.80           C  
ATOM    800  CB  PRO   105     -12.096  -0.081  -8.379  1.00 27.91           C  
ATOM    801  O   PRO   105     -13.135   1.346  -5.813  1.00 28.84           O  
ATOM    802  CG  PRO   105     -12.308   1.136  -9.220  1.00 26.20           C  
ATOM    803  CD  PRO   105     -13.768   1.486  -9.193  1.00 28.95           C  
ATOM    804  N   SER   106     -13.833  -0.523  -5.092  1.00 29.42           N  
ATOM    805  CA  SER   106     -13.494  -0.642  -3.678  1.00 29.74           C  
ATOM    806  C   SER   106     -12.000  -0.876  -3.485  1.00 29.41           C  
ATOM    807  CB  SER   106     -14.284  -1.780  -3.030  1.00 27.54           C  
ATOM    808  O   SER   106     -11.426  -1.787  -4.085  1.00 28.27           O  
ATOM    809  OG  SER   106     -14.236  -2.946  -3.834  1.00 25.23           O  
ATOM    810  N   TYR   107     -11.080   0.110  -3.658  1.00 31.57           N  
ATOM    811  CA  TYR   107      -9.639   0.199  -3.453  1.00 32.33           C  
ATOM    812  C   TYR   107      -9.273  -0.108  -2.006  1.00 31.53           C  
ATOM    813  CB  TYR   107      -9.125   1.589  -3.838  1.00 30.06           C  
ATOM    814  O   TYR   107      -9.938   0.361  -1.079  1.00 30.58           O  
ATOM    815  CG  TYR   107      -9.487   2.002  -5.244  1.00 27.99           C  
ATOM    816  CD1 TYR   107      -8.709   1.605  -6.329  1.00 26.29           C  
ATOM    817  CD2 TYR   107     -10.605   2.791  -5.490  1.00 28.44           C  
ATOM    818  CE1 TYR   107      -9.037   1.984  -7.627  1.00 28.16           C  
ATOM    819  CE2 TYR   107     -10.943   3.177  -6.784  1.00 29.30           C  
ATOM    820  OH  TYR   107     -10.484   3.147  -9.126  1.00 25.72           O  
ATOM    821  CZ  TYR   107     -10.154   2.769  -7.844  1.00 27.76           C  
ATOM    822  N   ASN   108      -8.735  -1.299  -1.638  1.00 30.49           N  
ATOM    823  CA  ASN   108      -8.001  -1.676  -0.434  1.00 30.88           C  
ATOM    824  C   ASN   108      -6.660  -0.954  -0.346  1.00 30.46           C  
ATOM    825  CB  ASN   108      -7.793  -3.191  -0.385  1.00 28.90           C  
ATOM    826  O   ASN   108      -5.882  -0.962  -1.301  1.00 29.55           O  
ATOM    827  CG  ASN   108      -9.084  -3.952  -0.158  1.00 27.02           C  
ATOM    828  ND2 ASN   108      -9.165  -5.160  -0.703  1.00 24.59           N  
ATOM    829  OD1 ASN   108     -10.002  -3.457   0.502  1.00 25.91           O  
ATOM    830  N   ILE   109      -6.589   0.242   0.152  1.00 31.12           N  
ATOM    831  CA  ILE   109      -5.462   1.048   0.608  1.00 31.67           C  
ATOM    832  C   ILE   109      -4.600   0.232   1.569  1.00 31.06           C  
ATOM    833  CB  ILE   109      -5.937   2.350   1.290  1.00 29.83           C  
ATOM    834  O   ILE   109      -5.100  -0.300   2.563  1.00 30.18           O  
ATOM    835  CG1 ILE   109      -6.825   3.158   0.336  1.00 27.27           C  
ATOM    836  CG2 ILE   109      -4.741   3.182   1.760  1.00 27.64           C  
ATOM    837  CD1 ILE   109      -7.406   4.423   0.954  1.00 25.54           C  
ATOM    838  N   VAL   110      -3.429  -0.159   1.080  1.00 35.29           N  
ATOM    839  CA  VAL   110      -2.401  -0.752   1.930  1.00 35.41           C  
ATOM    840  C   VAL   110      -1.520   0.347   2.519  1.00 35.24           C  
ATOM    841  CB  VAL   110      -1.536  -1.767   1.149  1.00 34.37           C  
ATOM    842  O   VAL   110      -0.902   1.118   1.781  1.00 34.32           O  
ATOM    843  CG1 VAL   110      -0.541  -2.457   2.081  1.00 31.90           C  
ATOM    844  CG2 VAL   110      -2.423  -2.797   0.451  1.00 31.77           C  
ATOM    845  N   VAL   111      -1.790   0.869   3.720  1.00 36.14           N  
ATOM    846  CA  VAL   111      -0.989   1.744   4.569  1.00 36.28           C  
ATOM    847  C   VAL   111       0.187   0.964   5.153  1.00 36.04           C  
ATOM    848  CB  VAL   111      -1.835   2.363   5.705  1.00 35.14           C  
ATOM    849  O   VAL   111      -0.005  -0.068   5.800  1.00 35.28           O  
ATOM    850  CG1 VAL   111      -1.004   3.352   6.520  1.00 31.92           C  
ATOM    851  CG2 VAL   111      -3.076   3.045   5.133  1.00 32.01           C  
ATOM    852  N   PHE   112       1.319   1.189   4.692  1.00 36.99           N  
ATOM    853  CA  PHE   112       2.536   0.627   5.267  1.00 37.04           C  
ATOM    854  C   PHE   112       3.212   1.633   6.190  1.00 36.87           C  
ATOM    855  CB  PHE   112       3.504   0.194   4.162  1.00 35.74           C  
ATOM    856  O   PHE   112       3.429   2.786   5.809  1.00 36.16           O  
ATOM    857  CG  PHE   112       2.956  -0.878   3.260  1.00 33.69           C  
ATOM    858  CD1 PHE   112       3.137  -2.222   3.566  1.00 30.66           C  
ATOM    859  CD2 PHE   112       2.260  -0.543   2.106  1.00 32.68           C  
ATOM    860  CE1 PHE   112       2.630  -3.217   2.733  1.00 34.17           C  
ATOM    861  CE2 PHE   112       1.751  -1.532   1.269  1.00 33.80           C  
ATOM    862  CZ  PHE   112       1.938  -2.868   1.584  1.00 36.11           C  
ATOM    863  N   VAL   113       3.117   1.415   7.468  1.00 35.23           N  
ATOM    864  CA  VAL   113       3.875   2.025   8.556  1.00 35.16           C  
ATOM    865  C   VAL   113       5.255   1.380   8.650  1.00 35.18           C  
ATOM    866  CB  VAL   113       3.133   1.897   9.905  1.00 34.04           C  
ATOM    867  O   VAL   113       5.369   0.161   8.806  1.00 34.40           O  
ATOM    868  CG1 VAL   113       3.872   2.660  11.003  1.00 30.98           C  
ATOM    869  CG2 VAL   113       1.697   2.400   9.774  1.00 31.05           C  
ATOM    870  N   VAL   114       6.279   1.885   8.044  1.00 33.59           N  
ATOM    871  CA  VAL   114       7.651   1.389   8.074  1.00 33.75           C  
ATOM    872  C   VAL   114       8.399   2.006   9.254  1.00 33.55           C  
ATOM    873  CB  VAL   114       8.394   1.694   6.754  1.00 32.07           C  
ATOM    874  O   VAL   114       8.395   3.226   9.429  1.00 32.59           O  
ATOM    875  CG1 VAL   114       9.693   0.896   6.668  1.00 28.88           C  
ATOM    876  CG2 VAL   114       7.496   1.392   5.555  1.00 29.19           C  
ATOM    877  N   SER   115       8.506   1.208  10.334  1.00 33.41           N  
ATOM    878  CA  SER   115       9.609   1.285  11.287  1.00 33.06           C  
ATOM    879  C   SER   115      10.794   0.442  10.829  1.00 33.46           C  
ATOM    880  CB  SER   115       9.152   0.828  12.673  1.00 31.68           C  
ATOM    881  O   SER   115      10.614  -0.659  10.305  1.00 32.30           O  
ATOM    882  OG  SER   115      10.260   0.684  13.545  1.00 28.08           O  
ATOM    883  N   PRO   116      11.979   0.966  10.607  1.00 34.27           N  
ATOM    884  CA  PRO   116      13.159   0.165  10.273  1.00 34.22           C  
ATOM    885  C   PRO   116      13.231  -1.138  11.064  1.00 34.25           C  
ATOM    886  CB  PRO   116      14.326   1.089  10.634  1.00 32.25           C  
ATOM    887  O   PRO   116      13.896  -2.087  10.639  1.00 32.32           O  
ATOM    888  CG  PRO   116      13.686   2.285  11.261  1.00 30.72           C  
ATOM    889  CD  PRO   116      12.195   2.126  11.179  1.00 33.63           C  
ATOM    890  N   GLN   117      12.501  -1.335  12.181  1.00 32.63           N  
ATOM    891  CA  GLN   117      12.601  -2.506  13.046  1.00 34.02           C  
ATOM    892  C   GLN   117      11.246  -3.188  13.208  1.00 32.72           C  
ATOM    893  CB  GLN   117      13.161  -2.116  14.415  1.00 30.17           C  
ATOM    894  O   GLN   117      11.059  -4.000  14.117  1.00 30.77           O  
ATOM    895  CG  GLN   117      14.597  -1.611  14.372  1.00 28.55           C  
ATOM    896  CD  GLN   117      15.060  -1.045  15.701  1.00 31.62           C  
ATOM    897  NE2 GLN   117      16.311  -0.600  15.752  1.00 27.13           N  
ATOM    898  OE1 GLN   117      14.299  -1.007  16.673  1.00 33.83           O  
ATOM    899  N   ALA   118      10.346  -3.071  12.328  1.00 33.89           N  
ATOM    900  CA  ALA   118       9.060  -3.749  12.473  1.00 34.07           C  
ATOM    901  C   ALA   118       9.067  -5.096  11.756  1.00 33.84           C  
ATOM    902  CB  ALA   118       7.932  -2.871  11.938  1.00 32.01           C  
ATOM    903  O   ALA   118       9.705  -5.247  10.712  1.00 32.36           O  
ATOM    904  N   ASN   119       8.785  -6.251  12.495  1.00 37.09           N  
ATOM    905  CA  ASN   119       8.300  -7.538  12.008  1.00 36.89           C  
ATOM    906  C   ASN   119       6.857  -7.445  11.521  1.00 37.03           C  
ATOM    907  CB  ASN   119       8.425  -8.606  13.097  1.00 35.58           C  
ATOM    908  O   ASN   119       6.006  -6.863  12.195  1.00 35.51           O  
ATOM    909  CG  ASN   119       9.867  -8.944  13.421  1.00 33.67           C  
ATOM    910  ND2 ASN   119      10.147  -9.188  14.695  1.00 30.03           N  
ATOM    911  OD1 ASN   119      10.722  -8.985  12.532  1.00 32.95           O  
ATOM    912  N   TYR   120       6.647  -7.716  10.178  1.00 39.91           N  
ATOM    913  CA  TYR   120       5.367  -7.787   9.482  1.00 40.19           C  
ATOM    914  C   TYR   120       4.869  -9.225   9.402  1.00 39.91           C  
ATOM    915  CB  TYR   120       5.488  -7.197   8.074  1.00 38.94           C  
ATOM    916  O   TYR   120       5.656 -10.151   9.193  1.00 38.76           O  
ATOM    917  CG  TYR   120       6.225  -5.881   8.028  1.00 37.31           C  
ATOM    918  CD1 TYR   120       5.548  -4.674   8.192  1.00 35.14           C  
ATOM    919  CD2 TYR   120       7.600  -5.840   7.820  1.00 37.07           C  
ATOM    920  CE1 TYR   120       6.224  -3.459   8.149  1.00 36.44           C  
ATOM    921  CE2 TYR   120       8.285  -4.631   7.775  1.00 36.35           C  
ATOM    922  OH  TYR   120       8.263  -2.247   7.897  1.00 29.68           O  
ATOM    923  CZ  TYR   120       7.590  -3.447   7.940  1.00 37.57           C  
ATOM    924  N   SER   121       3.691  -9.395   9.936  1.00 37.04           N  
ATOM    925  CA  SER   121       2.975 -10.632   9.641  1.00 36.63           C  
ATOM    926  C   SER   121       1.592 -10.347   9.065  1.00 36.94           C  
ATOM    927  CB  SER   121       2.845 -11.490  10.900  1.00 35.42           C  
ATOM    928  O   SER   121       0.921  -9.402   9.487  1.00 35.35           O  
ATOM    929  OG  SER   121       2.351 -10.721  11.983  1.00 29.76           O  
ATOM    930  N   TRP   122       1.262 -10.877   8.007  1.00 31.99           N  
ATOM    931  CA  TRP   122      -0.096 -11.018   7.491  1.00 40.80           C  
ATOM    932  C   TRP   122      -0.883 -12.042   8.301  1.00 32.73           C  
ATOM    933  CB  TRP   122      -0.071 -11.425   6.015  1.00 33.89           C  
ATOM    934  O   TRP   122      -0.358 -13.102   8.650  1.00 31.51           O  
ATOM    935  CG  TRP   122       0.486 -10.373   5.102  1.00 34.93           C  
ATOM    936  CD1 TRP   122       1.788 -10.226   4.713  1.00 35.18           C  
ATOM    937  CD2 TRP   122      -0.244  -9.319   4.469  1.00 36.15           C  
ATOM    938  CE2 TRP   122       0.680  -8.569   3.708  1.00 22.32           C  
ATOM    939  CE3 TRP   122      -1.592  -8.935   4.469  1.00 22.07           C  
ATOM    940  NE1 TRP   122       1.911  -9.143   3.874  1.00 21.73           N  
ATOM    941  CH2 TRP   122      -1.026  -7.103   2.973  1.00 21.06           C  
ATOM    942  CZ2 TRP   122       0.298  -7.456   2.954  1.00 20.38           C  
ATOM    943  CZ3 TRP   122      -1.970  -7.827   3.719  1.00 20.85           C  
ATOM    944  N   VAL   123      -2.097 -11.501   8.767  1.00 35.30           N  
ATOM    945  CA  VAL   123      -3.073 -12.363   9.426  1.00 35.40           C  
ATOM    946  C   VAL   123      -4.387 -12.344   8.648  1.00 35.40           C  
ATOM    947  CB  VAL   123      -3.314 -11.932  10.890  1.00 33.53           C  
ATOM    948  O   VAL   123      -4.782 -11.307   8.110  1.00 33.78           O  
ATOM    949  CG1 VAL   123      -3.247 -13.138  11.826  1.00 30.63           C  
ATOM    950  CG2 VAL   123      -2.297 -10.871  11.307  1.00 30.85           C  
ATOM    951  N   ASN   124      -4.919 -13.488   8.287  1.00 40.90           N  
ATOM    952  CA  ASN   124      -6.324 -13.695   7.952  1.00 40.55           C  
ATOM    953  C   ASN   124      -7.247 -13.072   8.996  1.00 40.99           C  
ATOM    954  CB  ASN   124      -6.626 -15.188   7.801  1.00 38.69           C  
ATOM    955  O   ASN   124      -6.796 -12.678  10.073  1.00 39.49           O  
ATOM    956  CG  ASN   124      -5.949 -15.800   6.590  1.00 36.79           C  
ATOM    957  ND2 ASN   124      -5.523 -17.051   6.719  1.00 34.48           N  
ATOM    958  OD1 ASN   124      -5.810 -15.154   5.549  1.00 37.02           O  
ATOM    959  N   ALA   125      -8.385 -12.736   8.683  1.00 36.02           N  
ATOM    960  CA  ALA   125      -9.406 -12.208   9.584  1.00 36.79           C  
ATOM    961  C   ALA   125      -9.532 -13.071  10.836  1.00 36.14           C  
ATOM    962  CB  ALA   125     -10.751 -12.116   8.868  1.00 34.58           C  
ATOM    963  O   ALA   125      -9.930 -12.583  11.897  1.00 34.88           O  
ATOM    964  N   ASP   126      -9.282 -14.316  10.763  1.00 34.70           N  
ATOM    965  CA  ASP   126      -9.343 -15.229  11.900  1.00 34.78           C  
ATOM    966  C   ASP   126      -8.068 -15.150  12.737  1.00 34.72           C  
ATOM    967  CB  ASP   126      -9.570 -16.665  11.423  1.00 32.28           C  
ATOM    968  O   ASP   126      -7.933 -15.854  13.740  1.00 32.76           O  
ATOM    969  CG  ASP   126      -8.401 -17.218  10.628  1.00 31.05           C  
ATOM    970  OD1 ASP   126      -7.443 -16.465  10.348  1.00 33.75           O  
ATOM    971  OD2 ASP   126      -8.438 -18.417  10.276  1.00 40.50           O  
ATOM    972  N   GLY   127      -7.125 -14.337  12.397  1.00 39.01           N  
ATOM    973  CA  GLY   127      -5.845 -14.239  13.082  1.00 38.35           C  
ATOM    974  C   GLY   127      -4.801 -15.192  12.533  1.00 39.10           C  
ATOM    975  O   GLY   127      -3.649 -15.179  12.973  1.00 38.00           O  
ATOM    976  N   SER   128      -5.199 -16.040  11.555  1.00 42.07           N  
ATOM    977  CA  SER   128      -4.238 -17.016  11.052  1.00 41.87           C  
ATOM    978  C   SER   128      -3.241 -16.368  10.097  1.00 41.53           C  
ATOM    979  CB  SER   128      -4.960 -18.164  10.346  1.00 38.96           C  
ATOM    980  O   SER   128      -3.570 -15.398   9.411  1.00 39.28           O  
ATOM    981  OG  SER   128      -5.567 -17.715   9.147  1.00 36.47           O  
ATOM    982  N   VAL   129      -1.904 -16.597  10.018  1.00 43.52           N  
ATOM    983  CA  VAL   129      -0.871 -16.205   9.065  1.00 43.54           C  
ATOM    984  C   VAL   129      -0.981 -17.058   7.803  1.00 43.67           C  
ATOM    985  CB  VAL   129       0.543 -16.336   9.675  1.00 41.69           C  
ATOM    986  O   VAL   129      -0.948 -18.289   7.873  1.00 42.56           O  
ATOM    987  CG1 VAL   129       1.596 -15.778   8.721  1.00 37.33           C  
ATOM    988  CG2 VAL   129       0.609 -15.624  11.025  1.00 38.13           C  
ATOM    989  N   PRO   130      -1.327 -16.401   6.625  1.00 42.98           N  
ATOM    990  CA  PRO   130      -1.275 -17.220   5.412  1.00 43.26           C  
ATOM    991  C   PRO   130       0.073 -17.910   5.222  1.00 43.24           C  
ATOM    992  CB  PRO   130      -1.533 -16.208   4.292  1.00 41.49           C  
ATOM    993  O   PRO   130       1.117 -17.327   5.526  1.00 42.69           O  
ATOM    994  CG  PRO   130      -2.024 -14.982   4.992  1.00 40.36           C  
ATOM    995  CD  PRO   130      -1.595 -15.048   6.429  1.00 43.87           C  
ATOM    996  N   GLN   131       0.083 -19.181   4.854  1.00 39.78           N  
ATOM    997  CA  GLN   131       1.228 -19.985   4.438  1.00 39.78           C  
ATOM    998  C   GLN   131       1.973 -19.325   3.281  1.00 39.57           C  
ATOM    999  CB  GLN   131       0.780 -21.392   4.039  1.00 36.49           C  
ATOM   1000  O   GLN   131       1.356 -18.891   2.306  1.00 37.71           O  
ATOM   1001  CG  GLN   131       1.419 -22.499   4.866  1.00 34.98           C  
ATOM   1002  CD  GLN   131       1.148 -23.882   4.306  1.00 39.22           C  
ATOM   1003  NE2 GLN   131       1.785 -24.893   4.887  1.00 32.44           N  
ATOM   1004  OE1 GLN   131       0.370 -24.041   3.360  1.00 45.17           O  
ATOM   1005  N   GLY   132       3.366 -19.069   3.472  1.00 38.77           N  
ATOM   1006  CA  GLY   132       4.329 -18.510   2.536  1.00 38.16           C  
ATOM   1007  C   GLY   132       4.508 -17.011   2.688  1.00 38.42           C  
ATOM   1008  O   GLY   132       5.351 -16.411   2.019  1.00 36.57           O  
ATOM   1009  N   MET   133       3.868 -16.402   3.574  1.00 33.07           N  
ATOM   1010  CA  MET   133       3.834 -14.949   3.714  1.00 34.43           C  
ATOM   1011  C   MET   133       4.426 -14.518   5.052  1.00 33.19           C  
ATOM   1012  CB  MET   133       2.401 -14.430   3.585  1.00 31.57           C  
ATOM   1013  O   MET   133       3.716 -13.986   5.907  1.00 32.07           O  
ATOM   1014  CG  MET   133       1.870 -14.445   2.160  1.00 30.17           C  
ATOM   1015  SD  MET   133       0.438 -13.320   1.932  1.00 32.69           S  
ATOM   1016  CE  MET   133       0.144 -13.533   0.154  1.00 28.42           C  
ATOM   1017  N   THR   134       5.399 -14.989   5.531  1.00 34.58           N  
ATOM   1018  CA  THR   134       6.340 -14.538   6.551  1.00 34.85           C  
ATOM   1019  C   THR   134       7.396 -13.618   5.943  1.00 34.56           C  
ATOM   1020  CB  THR   134       7.029 -15.729   7.242  1.00 32.35           C  
ATOM   1021  O   THR   134       8.124 -14.018   5.032  1.00 33.10           O  
ATOM   1022  CG2 THR   134       6.333 -16.083   8.552  1.00 29.83           C  
ATOM   1023  OG1 THR   134       6.991 -16.866   6.371  1.00 29.22           O  
ATOM   1024  N   ALA   135       6.999 -12.355   5.681  1.00 34.61           N  
ATOM   1025  CA  ALA   135       8.094 -11.425   5.415  1.00 33.92           C  
ATOM   1026  C   ALA   135       8.796 -11.020   6.708  1.00 34.70           C  
ATOM   1027  CB  ALA   135       7.576 -10.188   4.685  1.00 32.69           C  
ATOM   1028  O   ALA   135       8.167 -10.478   7.620  1.00 33.47           O  
ATOM   1029  N   THR   136       9.665 -11.770   7.293  1.00 32.16           N  
ATOM   1030  CA  THR   136      10.794 -11.521   8.182  1.00 32.71           C  
ATOM   1031  C   THR   136      11.943 -10.860   7.424  1.00 32.26           C  
ATOM   1032  CB  THR   136      11.290 -12.824   8.835  1.00 30.12           C  
ATOM   1033  O   THR   136      12.410 -11.386   6.412  1.00 31.17           O  
ATOM   1034  CG2 THR   136      10.415 -13.211  10.023  1.00 27.85           C  
ATOM   1035  OG1 THR   136      11.256 -13.880   7.866  1.00 27.12           O  
ATOM   1036  N   GLY   137      11.797  -9.615   7.099  1.00 30.84           N  
ATOM   1037  CA  GLY   137      13.068  -9.005   6.745  1.00 29.90           C  
ATOM   1038  C   GLY   137      13.015  -7.489   6.712  1.00 30.88           C  
ATOM   1039  O   GLY   137      11.974  -6.906   6.401  1.00 29.44           O  
ATOM   1040  N   ASN   138      13.720  -6.774   7.697  1.00 33.25           N  
ATOM   1041  CA  ASN   138      14.268  -5.456   8.001  1.00 33.91           C  
ATOM   1042  C   ASN   138      14.246  -4.544   6.778  1.00 33.34           C  
ATOM   1043  CB  ASN   138      15.692  -5.579   8.546  1.00 30.43           C  
ATOM   1044  O   ASN   138      14.501  -3.344   6.888  1.00 31.40           O  
ATOM   1045  CG  ASN   138      15.755  -6.350   9.850  1.00 28.81           C  
ATOM   1046  ND2 ASN   138      16.954  -6.774  10.231  1.00 22.54           N  
ATOM   1047  OD1 ASN   138      14.733  -6.564  10.508  1.00 28.33           O  
ATOM   1048  N   ARG   139      13.625  -4.987   5.597  1.00 35.38           N  
ATOM   1049  CA  ARG   139      13.897  -4.083   4.485  1.00 34.19           C  
ATOM   1050  C   ARG   139      12.663  -3.910   3.605  1.00 35.32           C  
ATOM   1051  CB  ARG   139      15.070  -4.597   3.648  1.00 32.31           C  
ATOM   1052  O   ARG   139      12.034  -4.894   3.209  1.00 33.24           O  
ATOM   1053  CG  ARG   139      16.432  -4.335   4.270  1.00 29.30           C  
ATOM   1054  CD  ARG   139      17.565  -4.758   3.345  1.00 30.86           C  
ATOM   1055  NE  ARG   139      18.873  -4.488   3.937  1.00 27.00           N  
ATOM   1056  NH1 ARG   139      20.081  -5.298   2.142  1.00 21.60           N  
ATOM   1057  NH2 ARG   139      21.169  -4.465   3.980  1.00 19.37           N  
ATOM   1058  CZ  ARG   139      20.038  -4.751   3.352  1.00 25.67           C  
ATOM   1059  N   LEU   140      11.833  -2.815   3.762  1.00 37.35           N  
ATOM   1060  CA  LEU   140      10.938  -2.184   2.798  1.00 37.42           C  
ATOM   1061  C   LEU   140      11.149  -2.762   1.402  1.00 37.29           C  
ATOM   1062  CB  LEU   140      11.157  -0.669   2.774  1.00 36.06           C  
ATOM   1063  O   LEU   140      10.183  -3.092   0.710  1.00 35.72           O  
ATOM   1064  CG  LEU   140      10.093   0.158   2.050  1.00 34.18           C  
ATOM   1065  CD1 LEU   140       8.897   0.401   2.965  1.00 30.84           C  
ATOM   1066  CD2 LEU   140      10.681   1.480   1.567  1.00 33.14           C  
ATOM   1067  N   SER   141      12.260  -3.037   0.964  1.00 37.26           N  
ATOM   1068  CA  SER   141      12.602  -3.550  -0.359  1.00 37.77           C  
ATOM   1069  C   SER   141      12.075  -4.967  -0.555  1.00 37.20           C  
ATOM   1070  CB  SER   141      14.117  -3.527  -0.567  1.00 34.97           C  
ATOM   1071  O   SER   141      11.586  -5.309  -1.634  1.00 34.61           O  
ATOM   1072  OG  SER   141      14.794  -3.897   0.621  1.00 28.37           O  
ATOM   1073  N   SER   142      12.107  -5.917   0.476  1.00 38.09           N  
ATOM   1074  CA  SER   142      11.550  -7.256   0.317  1.00 37.81           C  
ATOM   1075  C   SER   142      10.032  -7.211   0.179  1.00 37.96           C  
ATOM   1076  CB  SER   142      11.937  -8.143   1.501  1.00 36.24           C  
ATOM   1077  O   SER   142       9.458  -7.909  -0.660  1.00 35.68           O  
ATOM   1078  OG  SER   142      13.343  -8.159   1.679  1.00 30.35           O  
ATOM   1079  N   LEU   143       9.423  -6.304   0.918  1.00 38.02           N  
ATOM   1080  CA  LEU   143       7.987  -6.106   0.757  1.00 38.12           C  
ATOM   1081  C   LEU   143       7.680  -5.398  -0.559  1.00 37.93           C  
ATOM   1082  CB  LEU   143       7.422  -5.298   1.928  1.00 37.10           C  
ATOM   1083  O   LEU   143       6.820  -5.843  -1.322  1.00 36.19           O  
ATOM   1084  CG  LEU   143       5.906  -5.355   2.122  1.00 35.20           C  
ATOM   1085  CD1 LEU   143       5.541  -6.435   3.134  1.00 32.79           C  
ATOM   1086  CD2 LEU   143       5.373  -3.997   2.566  1.00 34.77           C  
ATOM   1087  N   ILE   144       8.256  -4.307  -0.864  1.00 39.47           N  
ATOM   1088  CA  ILE   144       8.134  -3.696  -2.183  1.00 39.36           C  
ATOM   1089  C   ILE   144       8.438  -4.732  -3.262  1.00 39.42           C  
ATOM   1090  CB  ILE   144       9.072  -2.477  -2.330  1.00 38.58           C  
ATOM   1091  O   ILE   144       7.692  -4.862  -4.236  1.00 37.59           O  
ATOM   1092  CG1 ILE   144       8.597  -1.327  -1.435  1.00 34.37           C  
ATOM   1093  CG2 ILE   144       9.156  -2.034  -3.794  1.00 34.79           C  
ATOM   1094  CD1 ILE   144       9.566  -0.154  -1.369  1.00 33.58           C  
ATOM   1095  N   ASN   145       9.497  -5.532  -3.097  1.00 38.26           N  
ATOM   1096  CA  ASN   145       9.818  -6.579  -4.061  1.00 38.33           C  
ATOM   1097  C   ASN   145       8.757  -7.675  -4.073  1.00 38.14           C  
ATOM   1098  CB  ASN   145      11.195  -7.177  -3.765  1.00 36.18           C  
ATOM   1099  O   ASN   145       8.389  -8.177  -5.136  1.00 35.52           O  
ATOM   1100  CG  ASN   145      12.326  -6.362  -4.360  1.00 34.36           C  
ATOM   1101  ND2 ASN   145      13.531  -6.545  -3.832  1.00 28.93           N  
ATOM   1102  OD1 ASN   145      12.119  -5.573  -5.286  1.00 33.62           O  
ATOM   1103  N   ALA   146       8.292  -8.115  -2.902  1.00 38.60           N  
ATOM   1104  CA  ALA   146       7.171  -9.047  -2.812  1.00 38.23           C  
ATOM   1105  C   ALA   146       5.920  -8.464  -3.462  1.00 38.39           C  
ATOM   1106  CB  ALA   146       6.892  -9.405  -1.354  1.00 36.74           C  
ATOM   1107  O   ALA   146       5.255  -9.134  -4.256  1.00 36.02           O  
ATOM   1108  N   ILE   147       5.635  -7.208  -3.222  1.00 36.90           N  
ATOM   1109  CA  ILE   147       4.534  -6.515  -3.882  1.00 37.22           C  
ATOM   1110  C   ILE   147       4.829  -6.381  -5.375  1.00 36.82           C  
ATOM   1111  CB  ILE   147       4.287  -5.123  -3.258  1.00 36.12           C  
ATOM   1112  O   ILE   147       3.977  -6.687  -6.212  1.00 35.19           O  
ATOM   1113  CG1 ILE   147       3.770  -5.266  -1.822  1.00 33.06           C  
ATOM   1114  CG2 ILE   147       3.308  -4.314  -4.114  1.00 32.89           C  
ATOM   1115  CD1 ILE   147       3.772  -3.965  -1.031  1.00 32.50           C  
ATOM   1116  N   ASN   148       6.003  -5.888  -5.688  1.00 35.90           N  
ATOM   1117  CA  ASN   148       6.385  -5.765  -7.091  1.00 36.42           C  
ATOM   1118  C   ASN   148       6.427  -7.125  -7.782  1.00 35.78           C  
ATOM   1119  CB  ASN   148       7.738  -5.062  -7.220  1.00 34.04           C  
ATOM   1120  O   ASN   148       6.237  -7.215  -8.996  1.00 33.64           O  
ATOM   1121  CG  ASN   148       7.628  -3.556  -7.090  1.00 32.20           C  
ATOM   1122  ND2 ASN   148       8.747  -2.903  -6.798  1.00 28.01           N  
ATOM   1123  OD1 ASN   148       6.547  -2.984  -7.250  1.00 31.19           O  
ATOM   1124  N   LYS   149       6.799  -8.232  -7.081  1.00 33.48           N  
ATOM   1125  CA  LYS   149       6.973  -9.537  -7.712  1.00 33.76           C  
ATOM   1126  C   LYS   149       5.666 -10.325  -7.717  1.00 33.38           C  
ATOM   1127  CB  LYS   149       8.064 -10.337  -6.999  1.00 30.34           C  
ATOM   1128  O   LYS   149       5.459 -11.188  -8.572  1.00 30.54           O  
ATOM   1129  CG  LYS   149       9.480  -9.913  -7.362  1.00 29.02           C  
ATOM   1130  CD  LYS   149      10.520 -10.754  -6.632  1.00 32.24           C  
ATOM   1131  CE  LYS   149      11.937 -10.327  -6.990  1.00 27.45           C  
ATOM   1132  NZ  LYS   149      12.959 -11.106  -6.229  1.00 28.89           N  
ATOM   1133  N   THR   150       4.690  -9.980  -6.820  1.00 31.98           N  
ATOM   1134  CA  THR   150       3.423 -10.701  -6.762  1.00 32.25           C  
ATOM   1135  C   THR   150       2.320  -9.914  -7.462  1.00 31.88           C  
ATOM   1136  CB  THR   150       3.009 -10.987  -5.306  1.00 29.63           C  
ATOM   1137  O   THR   150       2.337  -8.681  -7.467  1.00 30.26           O  
ATOM   1138  CG2 THR   150       3.114 -12.474  -4.986  1.00 27.97           C  
ATOM   1139  OG1 THR   150       3.867 -10.257  -4.420  1.00 27.42           O  
ATOM   1140  N   ASP   151       1.961 -10.399  -8.691  1.00 30.62           N  
ATOM   1141  CA  ASP   151       0.711 -10.053  -9.361  1.00 31.20           C  
ATOM   1142  C   ASP   151      -0.230  -9.307  -8.418  1.00 30.51           C  
ATOM   1143  CB  ASP   151       0.026 -11.310  -9.902  1.00 27.79           C  
ATOM   1144  O   ASP   151      -0.625  -9.839  -7.378  1.00 28.58           O  
ATOM   1145  CG  ASP   151      -0.293 -11.221 -11.384  1.00 26.30           C  
ATOM   1146  OD1 ASP   151      -0.266 -10.106 -11.947  1.00 26.54           O  
ATOM   1147  OD2 ASP   151      -0.578 -12.275 -11.992  1.00 21.13           O  
ATOM   1148  N   VAL   152       0.129  -8.044  -7.954  1.00 30.50           N  
ATOM   1149  CA  VAL   152      -0.754  -7.219  -7.136  1.00 30.57           C  
ATOM   1150  C   VAL   152      -2.202  -7.669  -7.322  1.00 30.37           C  
ATOM   1151  CB  VAL   152      -0.613  -5.720  -7.483  1.00 28.70           C  
ATOM   1152  O   VAL   152      -2.983  -7.679  -6.367  1.00 28.79           O  
ATOM   1153  CG1 VAL   152      -1.455  -4.865  -6.537  1.00 26.85           C  
ATOM   1154  CG2 VAL   152       0.853  -5.296  -7.428  1.00 26.63           C  
ATOM   1155  N   ASP   153      -2.628  -8.122  -8.478  1.00 28.58           N  
ATOM   1156  CA  ASP   153      -3.957  -8.693  -8.673  1.00 29.43           C  
ATOM   1157  C   ASP   153      -4.102 -10.017  -7.926  1.00 28.34           C  
ATOM   1158  CB  ASP   153      -4.241  -8.897 -10.163  1.00 25.88           C  
ATOM   1159  O   ASP   153      -5.105 -10.247  -7.247  1.00 26.07           O  
ATOM   1160  CG  ASP   153      -4.533  -7.598 -10.894  1.00 24.88           C  
ATOM   1161  OD1 ASP   153      -4.923  -6.606 -10.242  1.00 22.05           O  
ATOM   1162  OD2 ASP   153      -4.374  -7.568 -12.133  1.00 15.17           O  
ATOM   1163  N   GLY   154      -3.109 -10.957  -8.046  1.00 27.48           N  
ATOM   1164  CA  GLY   154      -3.055 -12.079  -7.122  1.00 26.01           C  
ATOM   1165  C   GLY   154      -2.882 -11.653  -5.677  1.00 27.40           C  
ATOM   1166  O   GLY   154      -3.487 -12.236  -4.775  1.00 25.59           O  
ATOM   1167  N   PHE   155      -2.143 -10.611  -5.384  1.00 29.69           N  
ATOM   1168  CA  PHE   155      -2.059 -10.038  -4.046  1.00 29.94           C  
ATOM   1169  C   PHE   155      -3.419  -9.521  -3.591  1.00 29.57           C  
ATOM   1170  CB  PHE   155      -1.028  -8.905  -4.009  1.00 27.66           C  
ATOM   1171  O   PHE   155      -3.854  -9.805  -2.473  1.00 27.96           O  
ATOM   1172  CG  PHE   155      -0.521  -8.591  -2.627  1.00 26.15           C  
ATOM   1173  CD1 PHE   155       0.509  -9.334  -2.064  1.00 24.93           C  
ATOM   1174  CD2 PHE   155      -1.075  -7.551  -1.891  1.00 27.32           C  
ATOM   1175  CE1 PHE   155       0.980  -9.045  -0.785  1.00 25.82           C  
ATOM   1176  CE2 PHE   155      -0.609  -7.256  -0.613  1.00 27.85           C  
ATOM   1177  CZ  PHE   155       0.418  -8.006  -0.061  1.00 26.00           C  
ATOM   1178  N   ILE   156      -4.167  -8.839  -4.423  1.00 28.74           N  
ATOM   1179  CA  ILE   156      -5.464  -8.268  -4.074  1.00 28.75           C  
ATOM   1180  C   ILE   156      -6.557  -9.318  -4.263  1.00 28.58           C  
ATOM   1181  CB  ILE   156      -5.775  -7.013  -4.920  1.00 26.57           C  
ATOM   1182  O   ILE   156      -7.441  -9.462  -3.416  1.00 26.76           O  
ATOM   1183  CG1 ILE   156      -4.746  -5.912  -4.639  1.00 25.55           C  
ATOM   1184  CG2 ILE   156      -7.197  -6.516  -4.646  1.00 25.17           C  
ATOM   1185  CD1 ILE   156      -4.895  -4.684  -5.527  1.00 23.06           C  
ATOM   1186  N   SER   157      -6.509 -10.212  -5.300  1.00 24.96           N  
ATOM   1187  CA  SER   157      -7.570 -11.170  -5.592  1.00 25.94           C  
ATOM   1188  C   SER   157      -7.509 -12.367  -4.650  1.00 24.93           C  
ATOM   1189  CB  SER   157      -7.479 -11.647  -7.042  1.00 22.55           C  
ATOM   1190  O   SER   157      -8.542 -12.931  -4.285  1.00 23.09           O  
ATOM   1191  OG  SER   157      -6.426 -12.582  -7.198  1.00 13.23           O  
ATOM   1192  N   ALA   158      -6.243 -12.781  -4.192  1.00 26.64           N  
ATOM   1193  CA  ALA   158      -6.303 -13.885  -3.237  1.00 26.45           C  
ATOM   1194  C   ALA   158      -7.066 -13.482  -1.978  1.00 26.52           C  
ATOM   1195  CB  ALA   158      -4.895 -14.352  -2.876  1.00 24.02           C  
ATOM   1196  O   ALA   158      -7.640 -14.331  -1.294  1.00 24.52           O  
ATOM   1197  N   GLN   159      -7.424 -12.149  -1.801  1.00 26.25           N  
ATOM   1198  CA  GLN   159      -7.910 -11.706  -0.499  1.00 28.07           C  
ATOM   1199  C   GLN   159      -9.401 -11.385  -0.548  1.00 26.27           C  
ATOM   1200  CB  GLN   159      -7.126 -10.483  -0.020  1.00 24.42           C  
ATOM   1201  O   GLN   159      -9.799 -10.331  -1.048  1.00 25.19           O  
ATOM   1202  CG  GLN   159      -5.717 -10.806   0.461  1.00 23.26           C  
ATOM   1203  CD  GLN   159      -5.182  -9.778   1.440  1.00 29.38           C  
ATOM   1204  NE2 GLN   159      -4.028 -10.067   2.032  1.00 24.14           N  
ATOM   1205  OE1 GLN   159      -5.800  -8.732   1.663  1.00 33.76           O  
ATOM   1206  N   GLY   160     -10.120 -12.023  -1.394  1.00 27.76           N  
ATOM   1207  CA  GLY   160     -11.571 -12.067  -1.471  1.00 26.60           C  
ATOM   1208  C   GLY   160     -12.247 -11.851  -0.130  1.00 27.73           C  
ATOM   1209  O   GLY   160     -13.371 -11.348  -0.070  1.00 25.75           O  
ATOM   1210  N   GLU   161     -11.345 -11.678   0.910  1.00 24.81           N  
ATOM   1211  CA  GLU   161     -11.880 -11.754   2.266  1.00 26.36           C  
ATOM   1212  C   GLU   161     -11.075 -10.884   3.227  1.00 24.84           C  
ATOM   1213  CB  GLU   161     -11.897 -13.204   2.757  1.00 22.46           C  
ATOM   1214  O   GLU   161      -9.843 -10.901   3.204  1.00 23.66           O  
ATOM   1215  CG  GLU   161     -12.926 -14.079   2.058  1.00 21.51           C  
ATOM   1216  CD  GLU   161     -13.119 -15.430   2.727  1.00 12.40           C  
ATOM   1217  OE1 GLU   161     -12.325 -15.780   3.629  1.00 12.86           O  
ATOM   1218  OE2 GLU   161     -14.072 -16.146   2.346  1.00 11.62           O  
ATOM   1219  N   THR   162     -11.304  -9.444   3.374  1.00 28.15           N  
ATOM   1220  CA  THR   162     -11.080  -8.643   4.572  1.00 29.08           C  
ATOM   1221  C   THR   162      -9.769  -9.034   5.248  1.00 28.19           C  
ATOM   1222  CB  THR   162     -12.242  -8.798   5.572  1.00 25.90           C  
ATOM   1223  O   THR   162      -9.664 -10.115   5.833  1.00 26.86           O  
ATOM   1224  CG2 THR   162     -13.460  -7.995   5.128  1.00 24.03           C  
ATOM   1225  OG1 THR   162     -12.603 -10.181   5.665  1.00 19.77           O  
ATOM   1226  N   GLY   163      -8.652  -9.131   4.596  1.00 29.95           N  
ATOM   1227  CA  GLY   163      -7.417  -9.328   5.339  1.00 29.33           C  
ATOM   1228  C   GLY   163      -6.930  -8.070   6.032  1.00 29.99           C  
ATOM   1229  O   GLY   163      -7.245  -6.958   5.604  1.00 28.80           O  
ATOM   1230  N   THR   164      -6.754  -8.124   7.399  1.00 32.92           N  
ATOM   1231  CA  THR   164      -6.090  -7.199   8.310  1.00 33.16           C  
ATOM   1232  C   THR   164      -4.575  -7.369   8.244  1.00 32.93           C  
ATOM   1233  CB  THR   164      -6.568  -7.403   9.760  1.00 31.27           C  
ATOM   1234  O   THR   164      -4.064  -8.486   8.361  1.00 31.47           O  
ATOM   1235  CG2 THR   164      -6.195  -6.210  10.634  1.00 28.33           C  
ATOM   1236  OG1 THR   164      -7.993  -7.560   9.769  1.00 26.96           O  
ATOM   1237  N   LEU   165      -3.866  -6.408   7.681  1.00 36.57           N  
ATOM   1238  CA  LEU   165      -2.435  -6.289   7.935  1.00 36.89           C  
ATOM   1239  C   LEU   165      -2.166  -6.001   9.409  1.00 36.63           C  
ATOM   1240  CB  LEU   165      -1.827  -5.183   7.068  1.00 35.73           C  
ATOM   1241  O   LEU   165      -2.708  -5.046   9.968  1.00 35.67           O  
ATOM   1242  CG  LEU   165      -0.315  -4.981   7.188  1.00 34.31           C  
ATOM   1243  CD1 LEU   165       0.428  -6.092   6.453  1.00 31.81           C  
ATOM   1244  CD2 LEU   165       0.086  -3.613   6.648  1.00 33.94           C  
ATOM   1245  N   GLN   166      -1.615  -6.948  10.083  1.00 33.92           N  
ATOM   1246  CA  GLN   166      -0.998  -6.787  11.395  1.00 34.53           C  
ATOM   1247  C   GLN   166       0.446  -6.310  11.270  1.00 33.95           C  
ATOM   1248  CB  GLN   166      -1.051  -8.100  12.179  1.00 32.43           C  
ATOM   1249  O   GLN   166       1.250  -6.926  10.567  1.00 32.47           O  
ATOM   1250  CG  GLN   166      -0.958  -7.920  13.688  1.00 31.04           C  
ATOM   1251  CD  GLN   166      -1.051  -9.232  14.443  1.00 34.61           C  
ATOM   1252  NE2 GLN   166      -0.733  -9.199  15.732  1.00 29.77           N  
ATOM   1253  OE1 GLN   166      -1.408 -10.268  13.872  1.00 37.10           O  
ATOM   1254  N   ILE   167       0.691  -5.179  11.836  1.00 35.91           N  
ATOM   1255  CA  ILE   167       2.024  -4.602  11.963  1.00 36.56           C  
ATOM   1256  C   ILE   167       2.452  -4.610  13.429  1.00 35.91           C  
ATOM   1257  CB  ILE   167       2.075  -3.165  11.399  1.00 35.34           C  
ATOM   1258  O   ILE   167       1.798  -3.998  14.277  1.00 35.14           O  
ATOM   1259  CG1 ILE   167       1.562  -3.140   9.954  1.00 31.90           C  
ATOM   1260  CG2 ILE   167       3.496  -2.600  11.485  1.00 32.04           C  
ATOM   1261  CD1 ILE   167       1.450  -1.742   9.361  1.00 32.05           C  
ATOM   1262  N   ASN   168       3.359  -5.497  13.712  1.00 31.62           N  
ATOM   1263  CA  ASN   168       4.047  -5.515  14.998  1.00 32.19           C  
ATOM   1264  C   ASN   168       5.240  -4.564  15.009  1.00 31.62           C  
ATOM   1265  CB  ASN   168       4.497  -6.935  15.347  1.00 30.38           C  
ATOM   1266  O   ASN   168       6.185  -4.738  14.237  1.00 30.53           O  
ATOM   1267  CG  ASN   168       3.331  -7.883  15.554  1.00 29.40           C  
ATOM   1268  ND2 ASN   168       3.394  -9.047  14.920  1.00 27.20           N  
ATOM   1269  OD1 ASN   168       2.383  -7.570  16.278  1.00 29.26           O  
ATOM   1270  N   LEU   169       5.074  -3.439  15.532  1.00 28.97           N  
ATOM   1271  CA  LEU   169       6.160  -2.535  15.894  1.00 29.47           C  
ATOM   1272  C   LEU   169       7.085  -3.180  16.921  1.00 28.89           C  
ATOM   1273  CB  LEU   169       5.602  -1.221  16.447  1.00 27.49           C  
ATOM   1274  O   LEU   169       6.627  -3.660  17.960  1.00 27.68           O  
ATOM   1275  CG  LEU   169       4.763  -0.382  15.483  1.00 26.43           C  
ATOM   1276  CD1 LEU   169       4.122   0.790  16.220  1.00 24.41           C  
ATOM   1277  CD2 LEU   169       5.618   0.114  14.322  1.00 26.86           C  
ATOM   1278  N   VAL   170       8.268  -3.651  16.475  1.00 24.95           N  
ATOM   1279  CA  VAL   170       9.343  -4.019  17.391  1.00 26.41           C  
ATOM   1280  C   VAL   170       9.847  -2.777  18.121  1.00 24.80           C  
ATOM   1281  CB  VAL   170      10.508  -4.711  16.649  1.00 23.56           C  
ATOM   1282  O   VAL   170      10.040  -1.724  17.508  1.00 23.69           O  
ATOM   1283  CG1 VAL   170      11.436  -5.414  17.638  1.00 21.82           C  
ATOM   1284  CG2 VAL   170       9.971  -5.702  15.619  1.00 22.67           C  
ATOM   1285  N   LYS   171       9.729  -2.792  19.515  1.00 25.14           N  
ATOM   1286  CA  LYS   171      10.380  -1.860  20.432  1.00 27.31           C  
ATOM   1287  C   LYS   171      11.887  -1.821  20.196  1.00 24.97           C  
ATOM   1288  CB  LYS   171      10.086  -2.241  21.883  1.00 23.80           C  
ATOM   1289  O   LYS   171      12.483  -2.819  19.788  1.00 23.05           O  
ATOM   1290  CG  LYS   171       8.786  -1.665  22.424  1.00 23.79           C  
ATOM   1291  CD  LYS   171       8.625  -1.946  23.912  1.00 26.70           C  
ATOM   1292  CE  LYS   171       7.338  -1.345  24.460  1.00 26.85           C  
ATOM   1293  NZ  LYS   171       7.176  -1.618  25.919  1.00 27.71           N  
TER    1294      LYS   171
END
