# Supplementary material for: The transformative power of transformers in protein structure prediction
Source: Proc Natl Acad Sci U S A. 2023 Jul 31;120(32):e2303499120. doi: 10.1073/pnas.2303499120 (PMC10410766; doi:10.1073/pnas.2303499120)
Supplement: Supplementary file 2 — Dataset S01 (GZ) [file pnas.2303499120.sd01.gz › SI_Data/predicted_structures/ESMFold/T1153.pdb]

PARENT N/A
ATOM      1  N   ARG     1      24.232   4.535  13.131  1.00 56.43           N  
ATOM      2  CA  ARG     1      23.017   5.185  12.654  1.00 58.49           C  
ATOM      3  C   ARG     1      22.911   5.101  11.135  1.00 60.47           C  
ATOM      4  CB  ARG     1      22.978   6.648  13.101  1.00 51.67           C  
ATOM      5  O   ARG     1      23.884   5.361  10.424  1.00 56.93           O  
ATOM      6  CG  ARG     1      22.712   6.831  14.587  1.00 49.75           C  
ATOM      7  CD  ARG     1      22.688   8.302  14.978  1.00 50.11           C  
ATOM      8  NE  ARG     1      22.414   8.476  16.402  1.00 39.75           N  
ATOM      9  NH1 ARG     1      22.576  10.780  16.363  1.00 25.10           N  
ATOM     10  NH2 ARG     1      22.110   9.693  18.326  1.00 21.00           N  
ATOM     11  CZ  ARG     1      22.367   9.649  17.027  1.00 49.85           C  
ATOM     12  N   PRO     2      21.862   4.697  10.506  1.00 49.97           N  
ATOM     13  CA  PRO     2      21.764   4.822   9.049  1.00 53.37           C  
ATOM     14  C   PRO     2      22.063   6.236   8.557  1.00 55.08           C  
ATOM     15  CB  PRO     2      20.311   4.438   8.760  1.00 50.31           C  
ATOM     16  O   PRO     2      21.799   7.209   9.266  1.00 56.06           O  
ATOM     17  CG  PRO     2      19.598   4.637  10.058  1.00 51.25           C  
ATOM     18  CD  PRO     2      20.609   4.606  11.168  1.00 54.87           C  
ATOM     19  N   SER     3      22.779   6.328   7.345  1.00 59.65           N  
ATOM     20  CA  SER     3      22.937   7.662   6.774  1.00 62.03           C  
ATOM     21  C   SER     3      21.584   8.303   6.484  1.00 61.73           C  
ATOM     22  CB  SER     3      23.767   7.601   5.491  1.00 58.01           C  
ATOM     23  O   SER     3      20.587   7.602   6.295  1.00 60.63           O  
ATOM     24  OG  SER     3      23.137   6.780   4.523  1.00 57.34           O  
ATOM     25  N   VAL     4      21.425   9.661   6.534  1.00 53.79           N  
ATOM     26  CA  VAL     4      20.226  10.456   6.287  1.00 56.82           C  
ATOM     27  C   VAL     4      19.573  10.014   4.980  1.00 54.56           C  
ATOM     28  CB  VAL     4      20.547  11.966   6.239  1.00 48.95           C  
ATOM     29  O   VAL     4      18.349  10.069   4.840  1.00 53.34           O  
ATOM     30  CG1 VAL     4      19.291  12.775   5.919  1.00 38.67           C  
ATOM     31  CG2 VAL     4      21.159  12.424   7.561  1.00 37.51           C  
ATOM     32  N   GLU     5      20.255   9.522   4.055  1.00 66.47           N  
ATOM     33  CA  GLU     5      19.786   9.070   2.748  1.00 66.22           C  
ATOM     34  C   GLU     5      19.019   7.756   2.861  1.00 66.34           C  
ATOM     35  CB  GLU     5      20.962   8.912   1.780  1.00 61.38           C  
ATOM     36  O   GLU     5      18.340   7.345   1.918  1.00 63.94           O  
ATOM     37  CG  GLU     5      21.683  10.216   1.471  1.00 57.88           C  
ATOM     38  CD  GLU     5      22.829  10.048   0.486  1.00 58.31           C  
ATOM     39  OE1 GLU     5      23.260   8.898   0.246  1.00 65.60           O  
ATOM     40  OE2 GLU     5      23.300  11.076  -0.050  1.00 64.40           O  
ATOM     41  N   ALA     6      18.936   7.142   3.924  1.00 63.95           N  
ATOM     42  CA  ALA     6      18.359   5.812   4.100  1.00 66.17           C  
ATOM     43  C   ALA     6      16.835   5.865   4.052  1.00 63.52           C  
ATOM     44  CB  ALA     6      18.826   5.200   5.418  1.00 60.48           C  
ATOM     45  O   ALA     6      16.199   5.035   3.398  1.00 60.50           O  
ATOM     46  N   PHE     7      16.068   6.825   4.519  1.00 60.94           N  
ATOM     47  CA  PHE     7      14.642   6.765   4.819  1.00 64.29           C  
ATOM     48  C   PHE     7      13.819   7.283   3.645  1.00 58.87           C  
ATOM     49  CB  PHE     7      14.323   7.573   6.081  1.00 55.64           C  
ATOM     50  O   PHE     7      12.609   7.483   3.769  1.00 52.75           O  
ATOM     51  CG  PHE     7      14.843   6.950   7.348  1.00 58.52           C  
ATOM     52  CD1 PHE     7      14.198   5.860   7.920  1.00 56.12           C  
ATOM     53  CD2 PHE     7      15.979   7.455   7.968  1.00 64.56           C  
ATOM     54  CE1 PHE     7      14.678   5.282   9.093  1.00 72.42           C  
ATOM     55  CE2 PHE     7      16.464   6.882   9.140  1.00 73.08           C  
ATOM     56  CZ  PHE     7      15.812   5.797   9.702  1.00 71.91           C  
ATOM     57  N   GLY     8      14.377   7.504   2.482  1.00 71.24           N  
ATOM     58  CA  GLY     8      13.667   8.081   1.352  1.00 71.69           C  
ATOM     59  C   GLY     8      13.918   9.568   1.186  1.00 71.68           C  
ATOM     60  O   GLY     8      13.183  10.250   0.469  1.00 66.94           O  
ATOM     61  N   GLY     9      14.758  10.105   1.955  1.00 81.62           N  
ATOM     62  CA  GLY     9      15.165  11.499   1.886  1.00 84.01           C  
ATOM     63  C   GLY     9      14.974  12.242   3.195  1.00 85.00           C  
ATOM     64  O   GLY     9      14.815  11.622   4.248  1.00 83.97           O  
ATOM     65  N   THR    10      15.129  13.541   3.196  1.00 84.39           N  
ATOM     66  CA  THR    10      14.827  14.459   4.289  1.00 86.90           C  
ATOM     67  C   THR    10      13.776  15.480   3.864  1.00 86.75           C  
ATOM     68  CB  THR    10      16.094  15.191   4.770  1.00 83.57           C  
ATOM     69  O   THR    10      13.713  15.863   2.694  1.00 86.40           O  
ATOM     70  CG2 THR    10      17.122  14.208   5.318  1.00 75.06           C  
ATOM     71  OG1 THR    10      16.671  15.906   3.670  1.00 80.49           O  
ATOM     72  N   ARG    11      12.977  15.836   4.743  1.00 87.65           N  
ATOM     73  CA  ARG    11      12.150  17.038   4.690  1.00 89.63           C  
ATOM     74  C   ARG    11      12.450  17.961   5.866  1.00 88.98           C  
ATOM     75  CB  ARG    11      10.665  16.669   4.679  1.00 88.63           C  
ATOM     76  O   ARG    11      12.506  17.515   7.014  1.00 88.44           O  
ATOM     77  CG  ARG    11       9.734  17.864   4.548  1.00 87.27           C  
ATOM     78  CD  ARG    11       8.314  17.438   4.204  1.00 84.91           C  
ATOM     79  NE  ARG    11       8.226  16.895   2.852  1.00 85.80           N  
ATOM     80  NH1 ARG    11       7.697  18.910   1.855  1.00 80.93           N  
ATOM     81  NH2 ARG    11       7.882  17.011   0.584  1.00 78.51           N  
ATOM     82  CZ  ARG    11       7.935  17.607   1.767  1.00 84.12           C  
ATOM     83  N   ASP    12      12.865  19.270   5.588  1.00 88.97           N  
ATOM     84  CA  ASP    12      13.248  20.270   6.580  1.00 90.58           C  
ATOM     85  C   ASP    12      14.362  19.748   7.485  1.00 89.81           C  
ATOM     86  CB  ASP    12      12.038  20.684   7.420  1.00 87.41           C  
ATOM     87  O   ASP    12      14.328  19.952   8.700  1.00 88.10           O  
ATOM     88  CG  ASP    12      10.831  21.058   6.578  1.00 79.90           C  
ATOM     89  OD1 ASP    12      10.999  21.717   5.530  1.00 75.00           O  
ATOM     90  OD2 ASP    12       9.701  20.692   6.968  1.00 82.76           O  
ATOM     91  N   GLY    13      15.314  18.908   6.881  1.00 89.09           N  
ATOM     92  CA  GLY    13      16.488  18.362   7.543  1.00 89.60           C  
ATOM     93  C   GLY    13      16.184  17.135   8.382  1.00 89.19           C  
ATOM     94  O   GLY    13      17.086  16.549   8.984  1.00 88.07           O  
ATOM     95  N   ARG    14      14.980  16.623   8.386  1.00 90.08           N  
ATOM     96  CA  ARG    14      14.560  15.452   9.148  1.00 91.23           C  
ATOM     97  C   ARG    14      14.350  14.250   8.233  1.00 91.11           C  
ATOM     98  CB  ARG    14      13.276  15.748   9.927  1.00 90.39           C  
ATOM     99  O   ARG    14      13.821  14.389   7.128  1.00 90.66           O  
ATOM    100  CG  ARG    14      13.433  16.829  10.984  1.00 88.69           C  
ATOM    101  CD  ARG    14      12.109  17.151  11.662  1.00 87.15           C  
ATOM    102  NE  ARG    14      11.597  16.009  12.415  1.00 87.10           N  
ATOM    103  NH1 ARG    14       9.716  17.102  13.192  1.00 83.20           N  
ATOM    104  NH2 ARG    14      10.100  14.918  13.773  1.00 81.06           N  
ATOM    105  CZ  ARG    14      10.472  16.012  13.125  1.00 85.13           C  
ATOM    106  N   PRO    15      14.737  13.067   8.674  1.00 89.48           N  
ATOM    107  CA  PRO    15      14.494  11.859   7.882  1.00 90.83           C  
ATOM    108  C   PRO    15      13.008  11.545   7.725  1.00 92.19           C  
ATOM    109  CB  PRO    15      15.201  10.763   8.685  1.00 89.36           C  
ATOM    110  O   PRO    15      12.246  11.646   8.690  1.00 92.46           O  
ATOM    111  CG  PRO    15      15.149  11.234  10.102  1.00 86.62           C  
ATOM    112  CD  PRO    15      15.216  12.734  10.109  1.00 86.48           C  
ATOM    113  N   VAL    16      12.614  11.080   6.526  1.00 91.59           N  
ATOM    114  CA  VAL    16      11.213  10.804   6.226  1.00 92.34           C  
ATOM    115  C   VAL    16      11.075   9.396   5.651  1.00 92.02           C  
ATOM    116  CB  VAL    16      10.628  11.841   5.241  1.00 91.23           C  
ATOM    117  O   VAL    16      11.937   8.940   4.895  1.00 91.46           O  
ATOM    118  CG1 VAL    16      10.599  13.231   5.874  1.00 87.92           C  
ATOM    119  CG2 VAL    16      11.435  11.859   3.944  1.00 87.52           C  
ATOM    120  N   LEU    17      10.019   8.749   6.030  1.00 93.61           N  
ATOM    121  CA  LEU    17       9.509   7.556   5.363  1.00 94.14           C  
ATOM    122  C   LEU    17       8.484   7.926   4.297  1.00 94.19           C  
ATOM    123  CB  LEU    17       8.883   6.599   6.381  1.00 94.17           C  
ATOM    124  O   LEU    17       7.437   8.498   4.609  1.00 93.73           O  
ATOM    125  CG  LEU    17       8.187   5.363   5.810  1.00 94.17           C  
ATOM    126  CD1 LEU    17       9.213   4.406   5.212  1.00 93.17           C  
ATOM    127  CD2 LEU    17       7.364   4.666   6.889  1.00 93.21           C  
ATOM    128  N   ARG    18       8.739   7.513   3.082  1.00 94.84           N  
ATOM    129  CA  ARG    18       7.712   7.464   2.047  1.00 95.21           C  
ATOM    130  C   ARG    18       7.172   6.048   1.876  1.00 95.61           C  
ATOM    131  CB  ARG    18       8.265   7.978   0.716  1.00 93.85           C  
ATOM    132  O   ARG    18       7.917   5.133   1.518  1.00 95.30           O  
ATOM    133  CG  ARG    18       8.560   9.469   0.706  1.00 88.80           C  
ATOM    134  CD  ARG    18       9.074   9.933  -0.650  1.00 86.58           C  
ATOM    135  NE  ARG    18       9.365  11.364  -0.655  1.00 85.21           N  
ATOM    136  NH1 ARG    18      10.610  11.314  -2.600  1.00 80.75           N  
ATOM    137  NH2 ARG    18      10.291  13.293  -1.488  1.00 78.37           N  
ATOM    138  CZ  ARG    18      10.088  11.987  -1.581  1.00 81.70           C  
ATOM    139  N   LEU    19       5.881   5.905   2.172  1.00 97.15           N  
ATOM    140  CA  LEU    19       5.160   4.656   1.954  1.00 97.19           C  
ATOM    141  C   LEU    19       4.052   4.840   0.922  1.00 97.24           C  
ATOM    142  CB  LEU    19       4.567   4.142   3.269  1.00 96.75           C  
ATOM    143  O   LEU    19       3.542   5.948   0.744  1.00 96.88           O  
ATOM    144  CG  LEU    19       3.488   5.014   3.913  1.00 94.86           C  
ATOM    145  CD1 LEU    19       2.121   4.687   3.321  1.00 92.29           C  
ATOM    146  CD2 LEU    19       3.480   4.826   5.426  1.00 92.20           C  
ATOM    147  N   ALA    20       3.688   3.765   0.257  1.00 97.75           N  
ATOM    148  CA  ALA    20       2.649   3.809  -0.768  1.00 97.79           C  
ATOM    149  C   ALA    20       1.739   2.587  -0.681  1.00 97.79           C  
ATOM    150  CB  ALA    20       3.276   3.904  -2.157  1.00 97.38           C  
ATOM    151  O   ALA    20       2.123   1.559  -0.119  1.00 97.46           O  
ATOM    152  N   THR    21       0.564   2.677  -1.230  1.00 97.65           N  
ATOM    153  CA  THR    21      -0.299   1.565  -1.612  1.00 97.57           C  
ATOM    154  C   THR    21      -0.474   1.512  -3.127  1.00 97.16           C  
ATOM    155  CB  THR    21      -1.679   1.671  -0.937  1.00 97.32           C  
ATOM    156  O   THR    21      -0.526   2.551  -3.788  1.00 96.36           O  
ATOM    157  CG2 THR    21      -2.432   2.907  -1.416  1.00 94.28           C  
ATOM    158  OG1 THR    21      -2.449   0.504  -1.251  1.00 94.73           O  
ATOM    159  N   TRP    22      -0.491   0.231  -3.638  1.00 95.96           N  
ATOM    160  CA  TRP    22      -0.652   0.021  -5.073  1.00 96.13           C  
ATOM    161  C   TRP    22      -1.367  -1.297  -5.353  1.00 95.28           C  
ATOM    162  CB  TRP    22       0.708   0.038  -5.775  1.00 95.76           C  
ATOM    163  O   TRP    22      -0.815  -2.373  -5.111  1.00 93.63           O  
ATOM    164  CG  TRP    22       0.624   0.200  -7.263  1.00 93.86           C  
ATOM    165  CD1 TRP    22      -0.512   0.318  -8.016  1.00 89.53           C  
ATOM    166  CD2 TRP    22       1.721   0.258  -8.180  1.00 89.91           C  
ATOM    167  CE2 TRP    22       1.176   0.412  -9.474  1.00 91.28           C  
ATOM    168  CE3 TRP    22       3.113   0.195  -8.032  1.00 91.69           C  
ATOM    169  NE1 TRP    22      -0.186   0.445  -9.347  1.00 92.96           N  
ATOM    170  CH2 TRP    22       3.336   0.439 -10.442  1.00 90.64           C  
ATOM    171  CZ2 TRP    22       1.977   0.504 -10.615  1.00 91.47           C  
ATOM    172  CZ3 TRP    22       3.908   0.287  -9.169  1.00 91.25           C  
ATOM    173  N   ASN    23      -2.678  -1.202  -5.816  1.00 93.36           N  
ATOM    174  CA  ASN    23      -3.326  -2.354  -6.435  1.00 93.38           C  
ATOM    175  C   ASN    23      -2.713  -2.678  -7.794  1.00 92.96           C  
ATOM    176  CB  ASN    23      -4.830  -2.113  -6.574  1.00 92.73           C  
ATOM    177  O   ASN    23      -2.821  -1.887  -8.733  1.00 92.03           O  
ATOM    178  CG  ASN    23      -5.573  -3.335  -7.077  1.00 90.71           C  
ATOM    179  ND2 ASN    23      -6.851  -3.437  -6.730  1.00 88.76           N  
ATOM    180  OD1 ASN    23      -5.004  -4.180  -7.772  1.00 88.03           O  
ATOM    181  N   LEU    24      -2.046  -3.887  -7.926  1.00 92.79           N  
ATOM    182  CA  LEU    24      -1.292  -4.259  -9.118  1.00 92.60           C  
ATOM    183  C   LEU    24      -2.164  -5.047 -10.089  1.00 91.74           C  
ATOM    184  CB  LEU    24      -0.059  -5.084  -8.736  1.00 92.36           C  
ATOM    185  O   LEU    24      -1.659  -5.632 -11.050  1.00 90.18           O  
ATOM    186  CG  LEU    24       1.079  -4.325  -8.053  1.00 92.48           C  
ATOM    187  CD1 LEU    24       2.276  -5.245  -7.839  1.00 91.34           C  
ATOM    188  CD2 LEU    24       1.477  -3.104  -8.874  1.00 91.12           C  
ATOM    189  N   GLN    25      -3.512  -5.044  -9.828  1.00 89.12           N  
ATOM    190  CA  GLN    25      -4.561  -5.488 -10.741  1.00 88.55           C  
ATOM    191  C   GLN    25      -4.271  -6.887 -11.275  1.00 88.11           C  
ATOM    192  CB  GLN    25      -4.715  -4.504 -11.902  1.00 87.10           C  
ATOM    193  O   GLN    25      -3.968  -7.056 -12.458  1.00 85.97           O  
ATOM    194  CG  GLN    25      -5.973  -4.724 -12.732  1.00 82.69           C  
ATOM    195  CD  GLN    25      -6.140  -3.690 -13.829  1.00 78.91           C  
ATOM    196  NE2 GLN    25      -7.331  -3.635 -14.416  1.00 72.73           N  
ATOM    197  OE1 GLN    25      -5.206  -2.947 -14.147  1.00 76.20           O  
ATOM    198  N   GLY    26      -4.354  -7.897 -10.508  1.00 86.92           N  
ATOM    199  CA  GLY    26      -4.170  -9.303 -10.831  1.00 87.00           C  
ATOM    200  C   GLY    26      -2.745  -9.643 -11.226  1.00 87.41           C  
ATOM    201  O   GLY    26      -2.518 -10.310 -12.238  1.00 86.23           O  
ATOM    202  N   CYS    27      -1.795  -9.162 -10.499  1.00 90.88           N  
ATOM    203  CA  CYS    27      -0.389  -9.398 -10.806  1.00 91.32           C  
ATOM    204  C   CYS    27      -0.011 -10.852 -10.545  1.00 91.23           C  
ATOM    205  CB  CYS    27       0.503  -8.473  -9.978  1.00 90.64           C  
ATOM    206  O   CYS    27       0.193 -11.248  -9.396  1.00 90.15           O  
ATOM    207  SG  CYS    27       2.219  -8.425 -10.539  1.00 91.84           S  
ATOM    208  N   SER    28       0.109 -11.655 -11.635  1.00 90.18           N  
ATOM    209  CA  SER    28       0.601 -13.028 -11.655  1.00 90.89           C  
ATOM    210  C   SER    28       2.116 -13.070 -11.825  1.00 91.44           C  
ATOM    211  CB  SER    28      -0.068 -13.821 -12.779  1.00 90.00           C  
ATOM    212  O   SER    28       2.733 -12.066 -12.188  1.00 91.14           O  
ATOM    213  OG  SER    28       0.403 -13.394 -14.045  1.00 88.34           O  
ATOM    214  N   VAL    29       2.742 -14.258 -11.709  1.00 91.46           N  
ATOM    215  CA  VAL    29       4.157 -14.486 -11.983  1.00 92.05           C  
ATOM    216  C   VAL    29       4.449 -14.212 -13.457  1.00 91.65           C  
ATOM    217  CB  VAL    29       4.582 -15.925 -11.615  1.00 90.66           C  
ATOM    218  O   VAL    29       5.472 -13.610 -13.791  1.00 90.80           O  
ATOM    219  CG1 VAL    29       5.976 -16.233 -12.158  1.00 84.78           C  
ATOM    220  CG2 VAL    29       4.539 -16.122 -10.100  1.00 83.14           C  
ATOM    221  N   GLU    30       3.528 -14.557 -14.320  1.00 89.01           N  
ATOM    222  CA  GLU    30       3.657 -14.281 -15.748  1.00 89.10           C  
ATOM    223  C   GLU    30       3.717 -12.780 -16.016  1.00 88.85           C  
ATOM    224  CB  GLU    30       2.497 -14.909 -16.524  1.00 87.73           C  
ATOM    225  O   GLU    30       4.640 -12.298 -16.675  1.00 87.61           O  
ATOM    226  CG  GLU    30       2.606 -14.745 -18.033  1.00 82.81           C  
ATOM    227  CD  GLU    30       1.420 -15.325 -18.787  1.00 79.22           C  
ATOM    228  OE1 GLU    30       0.565 -15.987 -18.157  1.00 79.50           O  
ATOM    229  OE2 GLU    30       1.347 -15.117 -20.019  1.00 75.48           O  
ATOM    230  N   LYS    31       2.783 -11.970 -15.393  1.00 87.61           N  
ATOM    231  CA  LYS    31       2.777 -10.513 -15.479  1.00 87.90           C  
ATOM    232  C   LYS    31       4.041  -9.919 -14.863  1.00 88.19           C  
ATOM    233  CB  LYS    31       1.539  -9.939 -14.788  1.00 87.31           C  
ATOM    234  O   LYS    31       4.699  -9.077 -15.476  1.00 87.54           O  
ATOM    235  CG  LYS    31       1.420  -8.425 -14.887  1.00 86.12           C  
ATOM    236  CD  LYS    31       0.104  -7.929 -14.303  1.00 84.56           C  
ATOM    237  CE  LYS    31      -0.004  -6.411 -14.375  1.00 81.13           C  
ATOM    238  NZ  LYS    31      -1.290  -5.919 -13.798  1.00 78.91           N  
ATOM    239  N   ALA    32       4.512 -10.436 -13.728  1.00 90.44           N  
ATOM    240  CA  ALA    32       5.722  -9.979 -13.050  1.00 90.78           C  
ATOM    241  C   ALA    32       6.973 -10.408 -13.811  1.00 90.31           C  
ATOM    242  CB  ALA    32       5.765 -10.512 -11.620  1.00 90.31           C  
ATOM    243  O   ALA    32       8.041  -9.813 -13.648  1.00 88.97           O  
ATOM    244  N   ASN    33       6.930 -11.401 -14.731  1.00 88.71           N  
ATOM    245  CA  ASN    33       8.030 -11.802 -15.601  1.00 88.45           C  
ATOM    246  C   ASN    33       8.136 -10.896 -16.824  1.00 87.34           C  
ATOM    247  CB  ASN    33       7.870 -13.261 -16.033  1.00 87.64           C  
ATOM    248  O   ASN    33       9.170 -10.869 -17.495  1.00 85.31           O  
ATOM    249  CG  ASN    33       8.303 -14.239 -14.959  1.00 86.62           C  
ATOM    250  ND2 ASN    33       7.682 -15.412 -14.941  1.00 86.70           N  
ATOM    251  OD1 ASN    33       9.188 -13.942 -14.153  1.00 85.82           O  
ATOM    252  N   ASN    34       7.173 -10.105 -17.006  1.00 83.68           N  
ATOM    253  CA  ASN    34       7.265  -9.115 -18.074  1.00 83.76           C  
ATOM    254  C   ASN    34       8.243  -7.999 -17.721  1.00 84.20           C  
ATOM    255  CB  ASN    34       5.884  -8.533 -18.386  1.00 82.97           C  
ATOM    256  O   ASN    34       8.053  -7.291 -16.730  1.00 83.50           O  
ATOM    257  CG  ASN    34       5.909  -7.565 -19.553  1.00 81.65           C  
ATOM    258  ND2 ASN    34       5.069  -7.817 -20.550  1.00 81.74           N  
ATOM    259  OD1 ASN    34       6.677  -6.599 -19.558  1.00 81.36           O  
ATOM    260  N   PRO    35       9.307  -7.741 -18.573  1.00 82.58           N  
ATOM    261  CA  PRO    35      10.329  -6.750 -18.228  1.00 82.73           C  
ATOM    262  C   PRO    35       9.775  -5.328 -18.165  1.00 82.98           C  
ATOM    263  CB  PRO    35      11.351  -6.888 -19.359  1.00 81.46           C  
ATOM    264  O   PRO    35      10.170  -4.546 -17.297  1.00 82.06           O  
ATOM    265  CG  PRO    35      11.218  -8.303 -19.823  1.00 80.32           C  
ATOM    266  CD  PRO    35       9.781  -8.717 -19.686  1.00 80.14           C  
ATOM    267  N   GLY    36       8.798  -4.987 -18.970  1.00 81.58           N  
ATOM    268  CA  GLY    36       8.165  -3.679 -18.933  1.00 81.62           C  
ATOM    269  C   GLY    36       7.368  -3.437 -17.664  1.00 82.28           C  
ATOM    270  O   GLY    36       7.461  -2.365 -17.062  1.00 81.64           O  
ATOM    271  N   VAL    37       6.618  -4.393 -17.184  1.00 85.14           N  
ATOM    272  CA  VAL    37       5.864  -4.292 -15.939  1.00 85.65           C  
ATOM    273  C   VAL    37       6.826  -4.153 -14.762  1.00 86.23           C  
ATOM    274  CB  VAL    37       4.942  -5.514 -15.732  1.00 84.92           C  
ATOM    275  O   VAL    37       6.648  -3.284 -13.905  1.00 85.96           O  
ATOM    276  CG1 VAL    37       4.289  -5.471 -14.352  1.00 85.30           C  
ATOM    277  CG2 VAL    37       3.879  -5.572 -16.828  1.00 84.94           C  
ATOM    278  N   ARG    38       7.861  -4.983 -14.708  1.00 87.58           N  
ATOM    279  CA  ARG    38       8.860  -4.920 -13.647  1.00 87.61           C  
ATOM    280  C   ARG    38       9.559  -3.565 -13.632  1.00 87.68           C  
ATOM    281  CB  ARG    38       9.891  -6.039 -13.811  1.00 86.24           C  
ATOM    282  O   ARG    38       9.720  -2.955 -12.573  1.00 86.91           O  
ATOM    283  CG  ARG    38       9.360  -7.421 -13.466  1.00 82.98           C  
ATOM    284  CD  ARG    38      10.489  -8.414 -13.220  1.00 81.80           C  
ATOM    285  NE  ARG    38      11.441  -8.432 -14.327  1.00 77.24           N  
ATOM    286  NH1 ARG    38      10.605 -10.361 -15.286  1.00 71.76           N  
ATOM    287  NH2 ARG    38      12.383  -9.276 -16.244  1.00 70.50           N  
ATOM    288  CZ  ARG    38      11.474  -9.356 -15.283  1.00 75.03           C  
ATOM    289  N   GLU    39       9.936  -3.104 -14.813  1.00 84.28           N  
ATOM    290  CA  GLU    39      10.564  -1.792 -14.937  1.00 84.18           C  
ATOM    291  C   GLU    39       9.644  -0.689 -14.421  1.00 84.71           C  
ATOM    292  CB  GLU    39      10.952  -1.515 -16.392  1.00 83.04           C  
ATOM    293  O   GLU    39      10.047   0.121 -13.583  1.00 84.03           O  
ATOM    294  CG  GLU    39      11.655  -0.182 -16.598  1.00 80.04           C  
ATOM    295  CD  GLU    39      12.233  -0.018 -17.995  1.00 78.24           C  
ATOM    296  OE1 GLU    39      11.945  -0.863 -18.874  1.00 75.52           O  
ATOM    297  OE2 GLU    39      12.980   0.962 -18.213  1.00 71.84           O  
ATOM    298  N   VAL    40       8.433  -0.650 -14.767  1.00 85.04           N  
ATOM    299  CA  VAL    40       7.476   0.366 -14.343  1.00 85.31           C  
ATOM    300  C   VAL    40       7.319   0.326 -12.824  1.00 86.11           C  
ATOM    301  CB  VAL    40       6.104   0.174 -15.026  1.00 84.35           C  
ATOM    302  O   VAL    40       7.413   1.359 -12.156  1.00 85.91           O  
ATOM    303  CG1 VAL    40       5.039   1.038 -14.351  1.00 82.76           C  
ATOM    304  CG2 VAL    40       6.198   0.504 -16.514  1.00 82.42           C  
ATOM    305  N   VAL    41       7.124  -0.853 -12.265  1.00 90.65           N  
ATOM    306  CA  VAL    41       6.941  -0.981 -10.823  1.00 91.09           C  
ATOM    307  C   VAL    41       8.215  -0.551 -10.100  1.00 91.23           C  
ATOM    308  CB  VAL    41       6.564  -2.425 -10.424  1.00 90.85           C  
ATOM    309  O   VAL    41       8.173   0.296  -9.204  1.00 90.86           O  
ATOM    310  CG1 VAL    41       6.561  -2.583  -8.905  1.00 90.97           C  
ATOM    311  CG2 VAL    41       5.202  -2.800 -11.006  1.00 90.73           C  
ATOM    312  N   CYS    42       9.357  -1.034 -10.511  1.00 90.06           N  
ATOM    313  CA  CYS    42      10.629  -0.765  -9.850  1.00 90.05           C  
ATOM    314  C   CYS    42      11.026   0.698 -10.005  1.00 89.69           C  
ATOM    315  CB  CYS    42      11.728  -1.664 -10.415  1.00 89.25           C  
ATOM    316  O   CYS    42      11.412   1.348  -9.032  1.00 88.74           O  
ATOM    317  SG  CYS    42      11.502  -3.415 -10.038  1.00 90.87           S  
ATOM    318  N   MET    43      10.827   1.331 -11.197  1.00 85.63           N  
ATOM    319  CA  MET    43      11.122   2.740 -11.443  1.00 85.46           C  
ATOM    320  C   MET    43      10.190   3.640 -10.640  1.00 85.99           C  
ATOM    321  CB  MET    43      11.003   3.062 -12.934  1.00 84.00           C  
ATOM    322  O   MET    43      10.639   4.594 -10.002  1.00 85.21           O  
ATOM    323  CG  MET    43      12.133   2.492 -13.776  1.00 78.86           C  
ATOM    324  SD  MET    43      13.781   3.094 -13.240  1.00 77.41           S  
ATOM    325  CE  MET    43      13.580   4.874 -13.525  1.00 67.19           C  
ATOM    326  N   THR    44       8.947   3.289 -10.555  1.00 88.23           N  
ATOM    327  CA  THR    44       7.994   4.052  -9.757  1.00 88.82           C  
ATOM    328  C   THR    44       8.431   4.106  -8.296  1.00 89.26           C  
ATOM    329  CB  THR    44       6.579   3.451  -9.851  1.00 88.38           C  
ATOM    330  O   THR    44       8.409   5.170  -7.674  1.00 89.09           O  
ATOM    331  CG2 THR    44       5.601   4.203  -8.954  1.00 87.84           C  
ATOM    332  OG1 THR    44       6.123   3.528 -11.207  1.00 88.99           O  
ATOM    333  N   LEU    45       8.885   3.013  -7.755  1.00 91.71           N  
ATOM    334  CA  LEU    45       9.372   2.971  -6.381  1.00 91.78           C  
ATOM    335  C   LEU    45      10.634   3.814  -6.225  1.00 91.27           C  
ATOM    336  CB  LEU    45       9.654   1.528  -5.956  1.00 91.53           C  
ATOM    337  O   LEU    45      10.736   4.621  -5.298  1.00 90.46           O  
ATOM    338  CG  LEU    45       8.442   0.599  -5.865  1.00 91.25           C  
ATOM    339  CD1 LEU    45       8.881  -0.809  -5.479  1.00 90.28           C  
ATOM    340  CD2 LEU    45       7.426   1.142  -4.865  1.00 90.11           C  
ATOM    341  N   LEU    46      11.567   3.705  -7.120  1.00 88.28           N  
ATOM    342  CA  LEU    46      12.877   4.340  -7.027  1.00 87.97           C  
ATOM    343  C   LEU    46      12.775   5.839  -7.287  1.00 87.55           C  
ATOM    344  CB  LEU    46      13.853   3.703  -8.020  1.00 87.29           C  
ATOM    345  O   LEU    46      13.285   6.645  -6.504  1.00 86.39           O  
ATOM    346  CG  LEU    46      14.274   2.262  -7.728  1.00 86.09           C  
ATOM    347  CD1 LEU    46      15.108   1.709  -8.879  1.00 84.07           C  
ATOM    348  CD2 LEU    46      15.047   2.185  -6.416  1.00 84.09           C  
ATOM    349  N   GLU    47      12.062   6.304  -8.305  1.00 84.48           N  
ATOM    350  CA  GLU    47      11.926   7.705  -8.694  1.00 84.33           C  
ATOM    351  C   GLU    47      11.131   8.491  -7.655  1.00 84.52           C  
ATOM    352  CB  GLU    47      11.257   7.820 -10.066  1.00 83.34           C  
ATOM    353  O   GLU    47      11.444   9.649  -7.373  1.00 83.73           O  
ATOM    354  CG  GLU    47      12.157   7.416 -11.225  1.00 80.56           C  
ATOM    355  CD  GLU    47      11.476   7.528 -12.580  1.00 78.55           C  
ATOM    356  OE1 GLU    47      10.228   7.615 -12.627  1.00 77.33           O  
ATOM    357  OE2 GLU    47      12.197   7.526 -13.603  1.00 74.15           O  
ATOM    358  N   ASN    48      10.205   7.798  -7.006  1.00 87.61           N  
ATOM    359  CA  ASN    48       9.391   8.460  -5.992  1.00 88.22           C  
ATOM    360  C   ASN    48       9.939   8.219  -4.588  1.00 88.13           C  
ATOM    361  CB  ASN    48       7.937   7.993  -6.082  1.00 87.91           C  
ATOM    362  O   ASN    48       9.314   8.605  -3.599  1.00 87.17           O  
ATOM    363  CG  ASN    48       7.241   8.488  -7.334  1.00 88.61           C  
ATOM    364  ND2 ASN    48       7.198   7.647  -8.361  1.00 89.52           N  
ATOM    365  OD1 ASN    48       6.747   9.618  -7.380  1.00 88.48           O  
ATOM    366  N   SER    49      11.074   7.545  -4.473  1.00 89.03           N  
ATOM    367  CA  SER    49      11.788   7.228  -3.240  1.00 89.70           C  
ATOM    368  C   SER    49      10.884   6.503  -2.249  1.00 90.77           C  
ATOM    369  CB  SER    49      12.343   8.501  -2.599  1.00 88.01           C  
ATOM    370  O   SER    49      10.996   6.702  -1.037  1.00 90.12           O  
ATOM    371  OG  SER    49      13.327   9.094  -3.428  1.00 82.16           O  
ATOM    372  N   ILE    50       9.974   5.669  -2.705  1.00 92.97           N  
ATOM    373  CA  ILE    50       9.106   4.831  -1.885  1.00 93.63           C  
ATOM    374  C   ILE    50       9.929   3.729  -1.222  1.00 93.65           C  
ATOM    375  CB  ILE    50       7.962   4.215  -2.721  1.00 93.49           C  
ATOM    376  O   ILE    50      10.621   2.968  -1.902  1.00 93.20           O  
ATOM    377  CG1 ILE    50       7.081   5.320  -3.316  1.00 93.06           C  
ATOM    378  CG2 ILE    50       7.130   3.250  -1.871  1.00 92.95           C  
ATOM    379  CD1 ILE    50       6.197   4.856  -4.465  1.00 92.55           C  
ATOM    380  N   LYS    51       9.797   3.571   0.108  1.00 94.51           N  
ATOM    381  CA  LYS    51      10.608   2.620   0.862  1.00 94.77           C  
ATOM    382  C   LYS    51       9.744   1.515   1.463  1.00 95.27           C  
ATOM    383  CB  LYS    51      11.387   3.336   1.966  1.00 93.86           C  
ATOM    384  O   LYS    51      10.257   0.468   1.864  1.00 94.93           O  
ATOM    385  CG  LYS    51      12.411   4.338   1.453  1.00 91.02           C  
ATOM    386  CD  LYS    51      13.408   3.682   0.506  1.00 88.24           C  
ATOM    387  CE  LYS    51      14.480   4.665   0.054  1.00 85.71           C  
ATOM    388  NZ  LYS    51      15.455   4.029  -0.881  1.00 84.10           N  
ATOM    389  N   LEU    52       8.457   1.694   1.479  1.00 97.66           N  
ATOM    390  CA  LEU    52       7.477   0.701   1.907  1.00 97.80           C  
ATOM    391  C   LEU    52       6.242   0.737   1.014  1.00 97.90           C  
ATOM    392  CB  LEU    52       7.075   0.939   3.365  1.00 97.38           C  
ATOM    393  O   LEU    52       5.576   1.770   0.909  1.00 97.65           O  
ATOM    394  CG  LEU    52       6.169  -0.117   3.999  1.00 94.54           C  
ATOM    395  CD1 LEU    52       6.952  -1.400   4.259  1.00 89.46           C  
ATOM    396  CD2 LEU    52       5.553   0.411   5.290  1.00 89.57           C  
ATOM    397  N   LEU    53       5.919  -0.316   0.349  1.00 98.10           N  
ATOM    398  CA  LEU    53       4.775  -0.482  -0.541  1.00 98.13           C  
ATOM    399  C   LEU    53       3.833  -1.563  -0.021  1.00 98.13           C  
ATOM    400  CB  LEU    53       5.243  -0.834  -1.956  1.00 97.99           C  
ATOM    401  O   LEU    53       4.235  -2.718   0.139  1.00 97.86           O  
ATOM    402  CG  LEU    53       4.146  -1.050  -2.999  1.00 97.31           C  
ATOM    403  CD1 LEU    53       3.395   0.253  -3.256  1.00 95.92           C  
ATOM    404  CD2 LEU    53       4.738  -1.596  -4.294  1.00 95.90           C  
ATOM    405  N   ALA    54       2.555  -1.221   0.246  1.00 98.27           N  
ATOM    406  CA  ALA    54       1.440  -2.154   0.383  1.00 98.21           C  
ATOM    407  C   ALA    54       0.852  -2.510  -0.980  1.00 98.12           C  
ATOM    408  CB  ALA    54       0.360  -1.565   1.287  1.00 97.98           C  
ATOM    409  O   ALA    54       0.439  -1.627  -1.735  1.00 97.73           O  
ATOM    410  N   VAL    55       0.822  -3.801  -1.320  1.00 97.18           N  
ATOM    411  CA  VAL    55       0.414  -4.294  -2.631  1.00 96.97           C  
ATOM    412  C   VAL    55      -0.874  -5.103  -2.501  1.00 96.48           C  
ATOM    413  CB  VAL    55       1.520  -5.153  -3.284  1.00 96.41           C  
ATOM    414  O   VAL    55      -0.985  -5.969  -1.630  1.00 95.41           O  
ATOM    415  CG1 VAL    55       1.126  -5.551  -4.705  1.00 87.60           C  
ATOM    416  CG2 VAL    55       2.849  -4.400  -3.285  1.00 86.76           C  
ATOM    417  N   GLN    56      -1.827  -4.846  -3.357  1.00 94.08           N  
ATOM    418  CA  GLN    56      -3.056  -5.621  -3.489  1.00 93.94           C  
ATOM    419  C   GLN    56      -3.116  -6.331  -4.838  1.00 93.39           C  
ATOM    420  CB  GLN    56      -4.281  -4.722  -3.313  1.00 93.57           C  
ATOM    421  O   GLN    56      -2.383  -5.978  -5.764  1.00 92.38           O  
ATOM    422  CG  GLN    56      -4.271  -3.914  -2.023  1.00 92.94           C  
ATOM    423  CD  GLN    56      -3.374  -2.693  -2.101  1.00 91.97           C  
ATOM    424  NE2 GLN    56      -2.606  -2.453  -1.043  1.00 90.90           N  
ATOM    425  OE1 GLN    56      -3.370  -1.972  -3.104  1.00 89.84           O  
ATOM    426  N   GLU    57      -3.917  -7.371  -4.992  1.00 90.07           N  
ATOM    427  CA  GLU    57      -4.290  -8.184  -6.146  1.00 89.85           C  
ATOM    428  C   GLU    57      -3.071  -8.874  -6.752  1.00 90.19           C  
ATOM    429  CB  GLU    57      -4.990  -7.328  -7.204  1.00 88.72           C  
ATOM    430  O   GLU    57      -2.905  -8.891  -7.973  1.00 89.08           O  
ATOM    431  CG  GLU    57      -6.360  -6.820  -6.777  1.00 85.63           C  
ATOM    432  CD  GLU    57      -7.217  -6.352  -7.942  1.00 83.35           C  
ATOM    433  OE1 GLU    57      -6.990  -6.811  -9.085  1.00 81.35           O  
ATOM    434  OE2 GLU    57      -8.122  -5.519  -7.711  1.00 80.50           O  
ATOM    435  N   LEU    58      -2.270  -9.432  -5.885  1.00 92.05           N  
ATOM    436  CA  LEU    58      -1.304 -10.432  -6.325  1.00 92.00           C  
ATOM    437  C   LEU    58      -1.986 -11.771  -6.585  1.00 90.88           C  
ATOM    438  CB  LEU    58      -0.197 -10.604  -5.281  1.00 91.74           C  
ATOM    439  O   LEU    58      -2.691 -12.291  -5.718  1.00 89.19           O  
ATOM    440  CG  LEU    58       0.615  -9.354  -4.941  1.00 91.37           C  
ATOM    441  CD1 LEU    58       1.472  -9.598  -3.704  1.00 89.95           C  
ATOM    442  CD2 LEU    58       1.482  -8.941  -6.126  1.00 89.79           C  
ATOM    443  N   LEU    59      -1.788 -12.391  -7.751  1.00 89.54           N  
ATOM    444  CA  LEU    59      -2.352 -13.703  -8.047  1.00 89.29           C  
ATOM    445  C   LEU    59      -1.422 -14.815  -7.572  1.00 88.99           C  
ATOM    446  CB  LEU    59      -2.615 -13.848  -9.548  1.00 88.55           C  
ATOM    447  O   LEU    59      -1.874 -15.921  -7.268  1.00 87.77           O  
ATOM    448  CG  LEU    59      -3.647 -12.895 -10.151  1.00 86.57           C  
ATOM    449  CD1 LEU    59      -3.897 -13.241 -11.615  1.00 83.80           C  
ATOM    450  CD2 LEU    59      -4.948 -12.941  -9.356  1.00 83.67           C  
ATOM    451  N   ASP    60      -0.116 -14.503  -7.478  1.00 90.27           N  
ATOM    452  CA  ASP    60       0.952 -15.392  -7.031  1.00 90.79           C  
ATOM    453  C   ASP    60       1.864 -14.692  -6.026  1.00 91.62           C  
ATOM    454  CB  ASP    60       1.769 -15.891  -8.224  1.00 89.42           C  
ATOM    455  O   ASP    60       2.176 -13.510  -6.181  1.00 91.42           O  
ATOM    456  CG  ASP    60       0.913 -16.534  -9.301  1.00 83.43           C  
ATOM    457  OD1 ASP    60       0.457 -17.683  -9.113  1.00 81.87           O  
ATOM    458  OD2 ASP    60       0.696 -15.888 -10.349  1.00 83.50           O  
ATOM    459  N   ARG    61       2.371 -15.425  -5.018  1.00 92.45           N  
ATOM    460  CA  ARG    61       3.306 -14.905  -4.025  1.00 92.81           C  
ATOM    461  C   ARG    61       4.637 -14.532  -4.670  1.00 93.30           C  
ATOM    462  CB  ARG    61       3.533 -15.929  -2.911  1.00 90.19           C  
ATOM    463  O   ARG    61       5.204 -13.479  -4.371  1.00 93.01           O  
ATOM    464  CG  ARG    61       2.305 -16.186  -2.052  1.00 80.87           C  
ATOM    465  CD  ARG    61       2.562 -17.265  -1.010  1.00 78.85           C  
ATOM    466  NE  ARG    61       3.551 -16.839  -0.025  1.00 75.55           N  
ATOM    467  NH1 ARG    61       3.529 -18.820   1.162  1.00 69.65           N  
ATOM    468  NH2 ARG    61       4.891 -17.099   1.822  1.00 65.11           N  
ATOM    469  CZ  ARG    61       3.988 -17.587   0.984  1.00 71.18           C  
ATOM    470  N   GLU    62       4.988 -15.392  -5.607  1.00 95.14           N  
ATOM    471  CA  GLU    62       6.260 -15.276  -6.313  1.00 95.43           C  
ATOM    472  C   GLU    62       6.316 -13.996  -7.142  1.00 95.82           C  
ATOM    473  CB  GLU    62       6.491 -16.494  -7.211  1.00 93.95           C  
ATOM    474  O   GLU    62       7.400 -13.508  -7.468  1.00 95.42           O  
ATOM    475  CG  GLU    62       6.609 -17.806  -6.448  1.00 86.83           C  
ATOM    476  CD  GLU    62       5.264 -18.393  -6.052  1.00 82.04           C  
ATOM    477  OE1 GLU    62       4.218 -17.779  -6.362  1.00 83.12           O  
ATOM    478  OE2 GLU    62       5.256 -19.477  -5.427  1.00 81.14           O  
ATOM    479  N   ALA    63       5.158 -13.412  -7.481  1.00 94.57           N  
ATOM    480  CA  ALA    63       5.124 -12.172  -8.252  1.00 95.00           C  
ATOM    481  C   ALA    63       5.792 -11.032  -7.487  1.00 95.34           C  
ATOM    482  CB  ALA    63       3.685 -11.802  -8.602  1.00 94.10           C  
ATOM    483  O   ALA    63       6.601 -10.290  -8.048  1.00 95.07           O  
ATOM    484  N   LEU    64       5.523 -10.885  -6.157  1.00 96.30           N  
ATOM    485  CA  LEU    64       6.123  -9.832  -5.346  1.00 96.57           C  
ATOM    486  C   LEU    64       7.605 -10.103  -5.112  1.00 96.55           C  
ATOM    487  CB  LEU    64       5.397  -9.710  -4.003  1.00 95.88           C  
ATOM    488  O   LEU    64       8.416  -9.174  -5.103  1.00 96.05           O  
ATOM    489  CG  LEU    64       5.729  -8.476  -3.162  1.00 92.43           C  
ATOM    490  CD1 LEU    64       5.390  -7.203  -3.931  1.00 87.30           C  
ATOM    491  CD2 LEU    64       4.984  -8.519  -1.833  1.00 86.96           C  
ATOM    492  N   GLU    65       8.047 -11.366  -5.014  1.00 95.76           N  
ATOM    493  CA  GLU    65       9.438 -11.787  -4.875  1.00 95.73           C  
ATOM    494  C   GLU    65      10.244 -11.449  -6.126  1.00 95.58           C  
ATOM    495  CB  GLU    65       9.519 -13.288  -4.586  1.00 94.55           C  
ATOM    496  O   GLU    65      11.421 -11.094  -6.034  1.00 94.95           O  
ATOM    497  CG  GLU    65       9.010 -13.678  -3.206  1.00 88.01           C  
ATOM    498  CD  GLU    65       9.021 -15.179  -2.964  1.00 83.52           C  
ATOM    499  OE1 GLU    65       9.379 -15.941  -3.891  1.00 84.74           O  
ATOM    500  OE2 GLU    65       8.669 -15.597  -1.839  1.00 83.25           O  
ATOM    501  N   LYS    66       9.634 -11.446  -7.248  1.00 94.01           N  
ATOM    502  CA  LYS    66      10.287 -11.048  -8.491  1.00 93.95           C  
ATOM    503  C   LYS    66      10.618  -9.558  -8.485  1.00 94.12           C  
ATOM    504  CB  LYS    66       9.404 -11.384  -9.693  1.00 92.40           C  
ATOM    505  O   LYS    66      11.737  -9.164  -8.820  1.00 93.53           O  
ATOM    506  CG  LYS    66       9.240 -12.876  -9.944  1.00 84.55           C  
ATOM    507  CD  LYS    66      10.537 -13.506 -10.435  1.00 81.22           C  
ATOM    508  CE  LYS    66      10.355 -14.983 -10.757  1.00 75.57           C  
ATOM    509  NZ  LYS    66      11.654 -15.641 -11.090  1.00 71.81           N  
ATOM    510  N   PHE    67       9.696  -8.679  -8.070  1.00 93.46           N  
ATOM    511  CA  PHE    67       9.977  -7.258  -7.912  1.00 93.92           C  
ATOM    512  C   PHE    67      11.068  -7.034  -6.872  1.00 93.67           C  
ATOM    513  CB  PHE    67       8.708  -6.499  -7.513  1.00 93.76           C  
ATOM    514  O   PHE    67      11.995  -6.252  -7.095  1.00 93.14           O  
ATOM    515  CG  PHE    67       7.621  -6.544  -8.552  1.00 93.56           C  
ATOM    516  CD1 PHE    67       7.870  -6.136  -9.857  1.00 92.48           C  
ATOM    517  CD2 PHE    67       6.349  -6.996  -8.225  1.00 92.39           C  
ATOM    518  CE1 PHE    67       6.866  -6.178 -10.822  1.00 91.96           C  
ATOM    519  CE2 PHE    67       5.340  -7.040  -9.183  1.00 92.16           C  
ATOM    520  CZ  PHE    67       5.600  -6.630 -10.481  1.00 91.84           C  
ATOM    521  N   CYS    68      11.041  -7.791  -5.788  1.00 94.36           N  
ATOM    522  CA  CYS    68      12.050  -7.740  -4.736  1.00 94.33           C  
ATOM    523  C   CYS    68      13.423  -8.122  -5.278  1.00 93.42           C  
ATOM    524  CB  CYS    68      11.671  -8.670  -3.584  1.00 93.76           C  
ATOM    525  O   CYS    68      14.404  -7.412  -5.051  1.00 92.06           O  
ATOM    526  SG  CYS    68      12.819  -8.608  -2.191  1.00 94.24           S  
ATOM    527  N   THR    69      13.499  -9.219  -6.048  1.00 92.42           N  
ATOM    528  CA  THR    69      14.724  -9.685  -6.688  1.00 92.16           C  
ATOM    529  C   THR    69      15.257  -8.639  -7.662  1.00 91.31           C  
ATOM    530  CB  THR    69      14.494 -11.014  -7.431  1.00 91.67           C  
ATOM    531  O   THR    69      16.437  -8.285  -7.616  1.00 90.11           O  
ATOM    532  CG2 THR    69      15.773 -11.493  -8.110  1.00 88.41           C  
ATOM    533  OG1 THR    69      14.061 -12.010  -6.496  1.00 90.57           O  
ATOM    534  N   GLU    70      14.367  -8.039  -8.456  1.00 90.26           N  
ATOM    535  CA  GLU    70      14.742  -7.026  -9.438  1.00 89.92           C  
ATOM    536  C   GLU    70      15.299  -5.778  -8.759  1.00 90.03           C  
ATOM    537  CB  GLU    70      13.542  -6.656 -10.314  1.00 88.73           C  
ATOM    538  O   GLU    70      16.371  -5.292  -9.126  1.00 89.04           O  
ATOM    539  CG  GLU    70      13.896  -5.775 -11.503  1.00 83.50           C  
ATOM    540  CD  GLU    70      14.634  -6.521 -12.603  1.00 79.60           C  
ATOM    541  OE1 GLU    70      14.554  -7.769 -12.649  1.00 77.52           O  
ATOM    542  OE2 GLU    70      15.297  -5.851 -13.426  1.00 74.66           O  
ATOM    543  N   LEU    71      14.736  -5.285  -7.744  1.00 90.87           N  
ATOM    544  CA  LEU    71      15.109  -4.095  -6.986  1.00 90.82           C  
ATOM    545  C   LEU    71      16.447  -4.297  -6.283  1.00 89.86           C  
ATOM    546  CB  LEU    71      14.026  -3.752  -5.960  1.00 91.05           C  
ATOM    547  O   LEU    71      17.172  -3.332  -6.029  1.00 88.47           O  
ATOM    548  CG  LEU    71      12.767  -3.075  -6.504  1.00 91.95           C  
ATOM    549  CD1 LEU    71      11.643  -3.143  -5.477  1.00 91.19           C  
ATOM    550  CD2 LEU    71      13.061  -1.628  -6.888  1.00 90.97           C  
ATOM    551  N   ASN    72      16.841  -5.565  -6.099  1.00 90.37           N  
ATOM    552  CA  ASN    72      18.090  -5.899  -5.421  1.00 89.98           C  
ATOM    553  C   ASN    72      19.203  -6.209  -6.418  1.00 87.93           C  
ATOM    554  CB  ASN    72      17.885  -7.079  -4.469  1.00 89.78           C  
ATOM    555  O   ASN    72      20.346  -6.445  -6.024  1.00 84.98           O  
ATOM    556  CG  ASN    72      17.180  -6.681  -3.188  1.00 90.56           C  
ATOM    557  ND2 ASN    72      16.338  -7.569  -2.673  1.00 90.50           N  
ATOM    558  OD1 ASN    72      17.389  -5.583  -2.665  1.00 89.58           O  
ATOM    559  N   GLN    73      18.898  -6.301  -7.720  1.00 85.62           N  
ATOM    560  CA  GLN    73      19.939  -6.520  -8.719  1.00 84.63           C  
ATOM    561  C   GLN    73      20.868  -5.314  -8.820  1.00 83.63           C  
ATOM    562  CB  GLN    73      19.319  -6.820 -10.085  1.00 82.89           C  
ATOM    563  O   GLN    73      20.418  -4.169  -8.742  1.00 80.64           O  
ATOM    564  CG  GLN    73      18.574  -8.147 -10.144  1.00 78.12           C  
ATOM    565  CD  GLN    73      19.483  -9.340  -9.916  1.00 75.75           C  
ATOM    566  NE2 GLN    73      18.902 -10.453  -9.480  1.00 71.15           N  
ATOM    567  OE1 GLN    73      20.697  -9.263 -10.131  1.00 73.29           O  
ATOM    568  N   PRO    74      22.215  -5.587  -9.166  1.00 80.27           N  
ATOM    569  CA  PRO    74      23.203  -4.511  -9.270  1.00 79.32           C  
ATOM    570  C   PRO    74      22.921  -3.561 -10.432  1.00 78.25           C  
ATOM    571  CB  PRO    74      24.520  -5.261  -9.486  1.00 77.32           C  
ATOM    572  O   PRO    74      23.385  -2.418 -10.427  1.00 74.83           O  
ATOM    573  CG  PRO    74      24.280  -6.624  -8.922  1.00 75.50           C  
ATOM    574  CD  PRO    74      22.825  -6.959  -9.086  1.00 74.11           C  
ATOM    575  N   THR    75      22.264  -3.998 -11.401  1.00 77.79           N  
ATOM    576  CA  THR    75      21.822  -3.262 -12.581  1.00 76.99           C  
ATOM    577  C   THR    75      20.383  -3.623 -12.936  1.00 76.79           C  
ATOM    578  CB  THR    75      22.737  -3.542 -13.788  1.00 74.19           C  
ATOM    579  O   THR    75      20.036  -4.803 -13.022  1.00 73.56           O  
ATOM    580  CG2 THR    75      24.137  -2.983 -13.559  1.00 68.77           C  
ATOM    581  OG1 THR    75      22.827  -4.957 -13.995  1.00 73.73           O  
ATOM    582  N   LEU    76      19.592  -2.583 -12.999  1.00 73.58           N  
ATOM    583  CA  LEU    76      18.328  -2.762 -13.704  1.00 73.07           C  
ATOM    584  C   LEU    76      18.520  -2.616 -15.210  1.00 73.56           C  
ATOM    585  CB  LEU    76      17.290  -1.750 -13.210  1.00 70.34           C  
ATOM    586  O   LEU    76      18.817  -1.524 -15.699  1.00 70.08           O  
ATOM    587  CG  LEU    76      16.812  -1.919 -11.767  1.00 68.86           C  
ATOM    588  CD1 LEU    76      15.923  -0.749 -11.362  1.00 66.48           C  
ATOM    589  CD2 LEU    76      16.073  -3.242 -11.600  1.00 66.79           C  
ATOM    590  N   PRO    77      18.718  -3.673 -15.973  1.00 68.87           N  
ATOM    591  CA  PRO    77      19.224  -3.581 -17.344  1.00 67.77           C  
ATOM    592  C   PRO    77      18.518  -2.503 -18.163  1.00 67.94           C  
ATOM    593  CB  PRO    77      18.944  -4.973 -17.917  1.00 64.50           C  
ATOM    594  O   PRO    77      19.140  -1.864 -19.016  1.00 63.98           O  
ATOM    595  CG  PRO    77      17.991  -5.599 -16.951  1.00 62.81           C  
ATOM    596  CD  PRO    77      18.088  -4.867 -15.643  1.00 62.66           C  
ATOM    597  N   ASN    78      17.392  -2.120 -17.880  1.00 63.62           N  
ATOM    598  CA  ASN    78      16.605  -1.186 -18.677  1.00 62.89           C  
ATOM    599  C   ASN    78      16.432   0.152 -17.964  1.00 63.21           C  
ATOM    600  CB  ASN    78      15.239  -1.787 -19.017  1.00 59.46           C  
ATOM    601  O   ASN    78      15.948   1.118 -18.556  1.00 59.95           O  
ATOM    602  CG  ASN    78      15.347  -3.040 -19.864  1.00 57.18           C  
ATOM    603  ND2 ASN    78      14.427  -3.975 -19.660  1.00 53.96           N  
ATOM    604  OD1 ASN    78      16.250  -3.166 -20.695  1.00 56.99           O  
ATOM    605  N   ILE    79      16.951   0.173 -16.702  1.00 65.40           N  
ATOM    606  CA  ILE    79      16.957   1.400 -15.912  1.00 64.70           C  
ATOM    607  C   ILE    79      18.346   2.033 -15.954  1.00 66.35           C  
ATOM    608  CB  ILE    79      16.533   1.134 -14.451  1.00 60.55           C  
ATOM    609  O   ILE    79      19.024   2.125 -14.928  1.00 63.00           O  
ATOM    610  CG1 ILE    79      15.233   0.323 -14.411  1.00 57.93           C  
ATOM    611  CG2 ILE    79      16.380   2.451 -13.684  1.00 58.22           C  
ATOM    612  CD1 ILE    79      14.689   0.092 -13.008  1.00 57.71           C  
ATOM    613  N   ARG    80      18.917   2.127 -17.141  1.00 59.91           N  
ATOM    614  CA  ARG    80      20.259   2.615 -17.444  1.00 58.77           C  
ATOM    615  C   ARG    80      20.540   3.927 -16.720  1.00 60.14           C  
ATOM    616  CB  ARG    80      20.436   2.800 -18.953  1.00 52.50           C  
ATOM    617  O   ARG    80      21.688   4.373 -16.656  1.00 56.82           O  
ATOM    618  CG  ARG    80      20.484   1.496 -19.732  1.00 48.19           C  
ATOM    619  CD  ARG    80      20.813   1.728 -21.200  1.00 49.78           C  
ATOM    620  NE  ARG    80      20.898   0.471 -21.938  1.00 38.05           N  
ATOM    621  NH1 ARG    80      21.856   1.403 -23.823  1.00 29.29           N  
ATOM    622  NH2 ARG    80      21.421  -0.846 -23.746  1.00 26.52           N  
ATOM    623  CZ  ARG    80      21.391   0.346 -23.167  1.00 43.22           C  
ATOM    624  N   LYS    81      19.462   4.388 -16.078  1.00 64.95           N  
ATOM    625  CA  LYS    81      19.624   5.732 -15.533  1.00 64.56           C  
ATOM    626  C   LYS    81      19.631   5.709 -14.007  1.00 65.78           C  
ATOM    627  CB  LYS    81      18.513   6.654 -16.038  1.00 59.19           C  
ATOM    628  O   LYS    81      19.950   6.713 -13.367  1.00 62.90           O  
ATOM    629  CG  LYS    81      18.607   6.982 -17.520  1.00 55.71           C  
ATOM    630  CD  LYS    81      17.530   7.973 -17.943  1.00 56.26           C  
ATOM    631  CE  LYS    81      17.626   8.305 -19.426  1.00 47.90           C  
ATOM    632  NZ  LYS    81      16.508   9.192 -19.868  1.00 43.22           N  
ATOM    633  N   TRP    82      19.326   4.564 -13.371  1.00 64.26           N  
ATOM    634  CA  TRP    82      19.286   4.667 -11.916  1.00 69.85           C  
ATOM    635  C   TRP    82      20.682   4.516 -11.321  1.00 64.78           C  
ATOM    636  CB  TRP    82      18.349   3.609 -11.327  1.00 59.72           C  
ATOM    637  O   TRP    82      21.317   3.469 -11.470  1.00 60.69           O  
ATOM    638  CG  TRP    82      18.187   3.700  -9.839  1.00 53.62           C  
ATOM    639  CD1 TRP    82      18.753   2.886  -8.898  1.00 48.30           C  
ATOM    640  CD2 TRP    82      17.402   4.657  -9.122  1.00 52.52           C  
ATOM    641  CE2 TRP    82      17.539   4.364  -7.747  1.00 47.87           C  
ATOM    642  CE3 TRP    82      16.596   5.736  -9.509  1.00 59.06           C  
ATOM    643  NE1 TRP    82      18.367   3.280  -7.638  1.00 60.85           N  
ATOM    644  CH2 TRP    82      16.116   6.163  -7.163  1.00 56.78           C  
ATOM    645  CZ2 TRP    82      16.898   5.113  -6.757  1.00 64.12           C  
ATOM    646  CZ3 TRP    82      15.959   6.480  -8.522  1.00 51.53           C  
ATOM    647  N   LYS    83      21.229   5.527 -10.790  1.00 70.32           N  
ATOM    648  CA  LYS    83      22.529   5.629 -10.134  1.00 69.86           C  
ATOM    649  C   LYS    83      22.373   5.727  -8.619  1.00 70.85           C  
ATOM    650  CB  LYS    83      23.303   6.837 -10.660  1.00 65.76           C  
ATOM    651  O   LYS    83      23.324   6.070  -7.913  1.00 68.72           O  
ATOM    652  CG  LYS    83      23.699   6.729 -12.126  1.00 62.95           C  
ATOM    653  CD  LYS    83      24.568   7.902 -12.559  1.00 62.49           C  
ATOM    654  CE  LYS    83      24.981   7.784 -14.020  1.00 57.50           C  
ATOM    655  NZ  LYS    83      25.822   8.940 -14.453  1.00 52.83           N  
ATOM    656  N   GLY    84      21.148   5.693  -8.128  1.00 69.00           N  
ATOM    657  CA  GLY    84      20.889   5.862  -6.707  1.00 68.87           C  
ATOM    658  C   GLY    84      21.387   4.699  -5.869  1.00 70.85           C  
ATOM    659  O   GLY    84      21.795   3.668  -6.407  1.00 67.99           O  
ATOM    660  N   PRO    85      21.505   4.942  -4.498  1.00 71.66           N  
ATOM    661  CA  PRO    85      21.895   3.839  -3.617  1.00 71.23           C  
ATOM    662  C   PRO    85      21.017   2.603  -3.794  1.00 72.78           C  
ATOM    663  CB  PRO    85      21.728   4.432  -2.215  1.00 68.03           C  
ATOM    664  O   PRO    85      19.828   2.725  -4.100  1.00 69.55           O  
ATOM    665  CG  PRO    85      20.672   5.479  -2.367  1.00 67.38           C  
ATOM    666  CD  PRO    85      20.764   6.051  -3.752  1.00 68.06           C  
ATOM    667  N   ARG    86      21.634   1.511  -3.583  1.00 75.88           N  
ATOM    668  CA  ARG    86      21.015   0.190  -3.543  1.00 75.25           C  
ATOM    669  C   ARG    86      20.169   0.020  -2.286  1.00 76.51           C  
ATOM    670  CB  ARG    86      22.081  -0.906  -3.609  1.00 71.09           C  
ATOM    671  O   ARG    86      20.603   0.370  -1.186  1.00 73.65           O  
ATOM    672  CG  ARG    86      22.856  -0.934  -4.917  1.00 65.83           C  
ATOM    673  CD  ARG    86      23.798  -2.128  -4.989  1.00 63.98           C  
ATOM    674  NE  ARG    86      24.526  -2.164  -6.254  1.00 53.89           N  
ATOM    675  NH1 ARG    86      25.343  -4.305  -5.960  1.00 45.20           N  
ATOM    676  NH2 ARG    86      25.866  -3.123  -7.853  1.00 41.53           N  
ATOM    677  CZ  ARG    86      25.243  -3.197  -6.686  1.00 58.26           C  
ATOM    678  N   GLY    87      18.998  -0.497  -2.567  1.00 77.74           N  
ATOM    679  CA  GLY    87      18.230  -0.957  -1.421  1.00 78.74           C  
ATOM    680  C   GLY    87      18.561  -2.381  -1.014  1.00 80.29           C  
ATOM    681  O   GLY    87      19.373  -3.045  -1.663  1.00 77.69           O  
ATOM    682  N   CYS    88      18.138  -2.819   0.077  1.00 90.51           N  
ATOM    683  CA  CYS    88      17.981  -4.183   0.569  1.00 91.76           C  
ATOM    684  C   CYS    88      16.508  -4.556   0.682  1.00 92.61           C  
ATOM    685  CB  CYS    88      18.663  -4.344   1.928  1.00 88.24           C  
ATOM    686  O   CYS    88      15.982  -4.699   1.787  1.00 91.23           O  
ATOM    687  SG  CYS    88      18.739  -6.053   2.506  1.00 81.56           S  
ATOM    688  N   TRP    89      15.878  -4.625  -0.480  1.00 92.40           N  
ATOM    689  CA  TRP    89      14.434  -4.819  -0.552  1.00 94.34           C  
ATOM    690  C   TRP    89      14.047  -6.211  -0.065  1.00 93.68           C  
ATOM    691  CB  TRP    89      13.933  -4.608  -1.983  1.00 93.49           C  
ATOM    692  O   TRP    89      14.726  -7.194  -0.371  1.00 92.61           O  
ATOM    693  CG  TRP    89      13.975  -3.180  -2.439  1.00 91.94           C  
ATOM    694  CD1 TRP    89      15.049  -2.512  -2.958  1.00 88.52           C  
ATOM    695  CD2 TRP    89      12.894  -2.243  -2.411  1.00 89.68           C  
ATOM    696  CE2 TRP    89      13.385  -1.024  -2.929  1.00 91.30           C  
ATOM    697  CE3 TRP    89      11.557  -2.315  -1.998  1.00 91.45           C  
ATOM    698  NE1 TRP    89      14.701  -1.215  -3.255  1.00 91.54           N  
ATOM    699  CH2 TRP    89      11.279   0.016  -2.635  1.00 89.73           C  
ATOM    700  CZ2 TRP    89      12.583   0.115  -3.046  1.00 90.48           C  
ATOM    701  CZ3 TRP    89      10.761  -1.181  -2.115  1.00 90.49           C  
ATOM    702  N   LYS    90      13.071  -6.350   0.651  1.00 96.29           N  
ATOM    703  CA  LYS    90      12.420  -7.548   1.172  1.00 96.66           C  
ATOM    704  C   LYS    90      10.929  -7.549   0.847  1.00 96.66           C  
ATOM    705  CB  LYS    90      12.627  -7.657   2.683  1.00 96.31           C  
ATOM    706  O   LYS    90      10.333  -6.490   0.639  1.00 96.49           O  
ATOM    707  CG  LYS    90      14.084  -7.791   3.101  1.00 94.45           C  
ATOM    708  CD  LYS    90      14.217  -8.027   4.600  1.00 92.45           C  
ATOM    709  CE  LYS    90      15.674  -8.177   5.016  1.00 91.54           C  
ATOM    710  NZ  LYS    90      15.811  -8.388   6.488  1.00 89.86           N  
ATOM    711  N   ALA    91      10.307  -8.716   0.842  1.00 97.29           N  
ATOM    712  CA  ALA    91       8.886  -8.920   0.576  1.00 97.33           C  
ATOM    713  C   ALA    91       8.267  -9.868   1.599  1.00 96.98           C  
ATOM    714  CB  ALA    91       8.680  -9.458  -0.837  1.00 96.77           C  
ATOM    715  O   ALA    91       8.930 -10.789   2.082  1.00 96.22           O  
ATOM    716  N   VAL    92       7.038  -9.656   1.926  1.00 97.14           N  
ATOM    717  CA  VAL    92       6.180 -10.607   2.625  1.00 97.30           C  
ATOM    718  C   VAL    92       4.779 -10.583   2.018  1.00 96.94           C  
ATOM    719  CB  VAL    92       6.111 -10.304   4.138  1.00 96.96           C  
ATOM    720  O   VAL    92       4.261  -9.517   1.679  1.00 96.30           O  
ATOM    721  CG1 VAL    92       5.413  -8.968   4.389  1.00 93.28           C  
ATOM    722  CG2 VAL    92       5.392 -11.432   4.876  1.00 92.48           C  
ATOM    723  N   VAL    93       4.150 -11.707   1.821  1.00 95.63           N  
ATOM    724  CA  VAL    93       2.840 -11.887   1.205  1.00 95.48           C  
ATOM    725  C   VAL    93       1.928 -12.668   2.149  1.00 94.01           C  
ATOM    726  CB  VAL    93       2.947 -12.613  -0.154  1.00 94.74           C  
ATOM    727  O   VAL    93       2.368 -13.613   2.807  1.00 91.79           O  
ATOM    728  CG1 VAL    93       1.582 -12.685  -0.837  1.00 90.12           C  
ATOM    729  CG2 VAL    93       3.962 -11.912  -1.055  1.00 89.21           C  
ATOM    730  N   ALA    94       0.667 -12.212   2.222  1.00 92.30           N  
ATOM    731  CA  ALA    94      -0.364 -12.899   2.994  1.00 91.73           C  
ATOM    732  C   ALA    94      -0.481 -14.362   2.574  1.00 90.13           C  
ATOM    733  CB  ALA    94      -1.709 -12.194   2.835  1.00 90.62           C  
ATOM    734  O   ALA    94      -0.297 -14.693   1.400  1.00 87.25           O  
ATOM    735  N   GLU    95      -0.811 -15.186   3.539  1.00 87.46           N  
ATOM    736  CA  GLU    95      -1.317 -16.507   3.176  1.00 86.56           C  
ATOM    737  C   GLU    95      -2.657 -16.404   2.452  1.00 85.15           C  
ATOM    738  CB  GLU    95      -1.457 -17.389   4.419  1.00 84.46           C  
ATOM    739  O   GLU    95      -3.465 -15.524   2.753  1.00 82.25           O  
ATOM    740  CG  GLU    95      -0.133 -17.714   5.095  1.00 78.92           C  
ATOM    741  CD  GLU    95      -0.249 -18.805   6.148  1.00 77.01           C  
ATOM    742  OE1 GLU    95      -1.384 -19.125   6.568  1.00 75.78           O  
ATOM    743  OE2 GLU    95       0.805 -19.342   6.558  1.00 75.97           O  
ATOM    744  N   LYS    96      -2.864 -17.174   1.434  1.00 81.81           N  
ATOM    745  CA  LYS    96      -4.185 -17.229   0.815  1.00 80.78           C  
ATOM    746  C   LYS    96      -5.259 -17.579   1.841  1.00 80.37           C  
ATOM    747  CB  LYS    96      -4.201 -18.246  -0.327  1.00 78.76           C  
ATOM    748  O   LYS    96      -5.139 -18.575   2.558  1.00 77.61           O  
ATOM    749  CG  LYS    96      -5.419 -18.142  -1.232  1.00 74.54           C  
ATOM    750  CD  LYS    96      -5.290 -19.048  -2.450  1.00 72.84           C  
ATOM    751  CE  LYS    96      -6.487 -18.909  -3.381  1.00 67.09           C  
ATOM    752  NZ  LYS    96      -6.313 -19.709  -4.630  1.00 62.78           N  
ATOM    753  N   PRO    97      -6.274 -16.736   1.910  1.00 75.14           N  
ATOM    754  CA  PRO    97      -7.356 -17.194   2.785  1.00 74.61           C  
ATOM    755  C   PRO    97      -7.843 -18.598   2.434  1.00 75.48           C  
ATOM    756  CB  PRO    97      -8.460 -16.159   2.553  1.00 73.10           C  
ATOM    757  O   PRO    97      -8.068 -18.902   1.260  1.00 73.53           O  
ATOM    758  CG  PRO    97      -7.758 -14.977   1.968  1.00 71.62           C  
ATOM    759  CD  PRO    97      -6.546 -15.461   1.225  1.00 71.22           C  
ATOM    760  N   SER    98      -7.988 -19.504   3.435  1.00 72.80           N  
ATOM    761  CA  SER    98      -8.353 -20.907   3.271  1.00 72.58           C  
ATOM    762  C   SER    98      -9.740 -21.049   2.653  1.00 71.82           C  
ATOM    763  CB  SER    98      -8.307 -21.635   4.615  1.00 69.53           C  
ATOM    764  O   SER    98     -10.076 -22.101   2.105  1.00 68.52           O  
ATOM    765  OG  SER    98      -9.160 -21.006   5.556  1.00 70.92           O  
ATOM    766  N   ASN    99     -10.555 -20.087   2.867  1.00 67.85           N  
ATOM    767  CA  ASN    99     -11.906 -20.075   2.316  1.00 67.27           C  
ATOM    768  C   ASN    99     -11.918 -19.594   0.868  1.00 66.81           C  
ATOM    769  CB  ASN    99     -12.827 -19.202   3.172  1.00 64.03           C  
ATOM    770  O   ASN    99     -12.192 -18.423   0.600  1.00 62.50           O  
ATOM    771  CG  ASN    99     -12.401 -17.747   3.192  1.00 61.60           C  
ATOM    772  ND2 ASN    99     -13.183 -16.909   3.862  1.00 57.65           N  
ATOM    773  OD1 ASN    99     -11.377 -17.380   2.610  1.00 59.30           O  
ATOM    774  N   GLN   100     -11.658 -20.466  -0.075  1.00 56.69           N  
ATOM    775  CA  GLN   100     -11.365 -20.571  -1.501  1.00 56.60           C  
ATOM    776  C   GLN   100     -12.422 -19.851  -2.334  1.00 56.96           C  
ATOM    777  CB  GLN   100     -11.273 -22.037  -1.924  1.00 47.13           C  
ATOM    778  O   GLN   100     -12.389 -19.899  -3.565  1.00 52.58           O  
ATOM    779  CG  GLN   100     -10.019 -22.743  -1.427  1.00 41.41           C  
ATOM    780  CD  GLN   100      -9.763 -24.058  -2.141  1.00 43.92           C  
ATOM    781  NE2 GLN   100      -8.601 -24.651  -1.892  1.00 32.79           N  
ATOM    782  OE1 GLN   100     -10.604 -24.537  -2.908  1.00 45.69           O  
ATOM    783  N   LEU   101     -13.501 -19.431  -1.646  1.00 64.22           N  
ATOM    784  CA  LEU   101     -14.715 -19.101  -2.384  1.00 63.66           C  
ATOM    785  C   LEU   101     -14.512 -17.852  -3.236  1.00 63.68           C  
ATOM    786  CB  LEU   101     -15.888 -18.892  -1.422  1.00 57.97           C  
ATOM    787  O   LEU   101     -15.315 -17.566  -4.127  1.00 59.66           O  
ATOM    788  CG  LEU   101     -16.435 -20.145  -0.738  1.00 54.06           C  
ATOM    789  CD1 LEU   101     -17.470 -19.765   0.316  1.00 49.57           C  
ATOM    790  CD2 LEU   101     -17.038 -21.097  -1.766  1.00 52.22           C  
ATOM    791  N   GLN   102     -13.342 -17.310  -3.232  1.00 67.10           N  
ATOM    792  CA  GLN   102     -13.205 -16.159  -4.118  1.00 65.94           C  
ATOM    793  C   GLN   102     -12.162 -16.419  -5.201  1.00 67.91           C  
ATOM    794  CB  GLN   102     -12.833 -14.908  -3.320  1.00 63.79           C  
ATOM    795  O   GLN   102     -11.004 -16.019  -5.064  1.00 65.88           O  
ATOM    796  CG  GLN   102     -13.950 -14.398  -2.420  1.00 61.95           C  
ATOM    797  CD  GLN   102     -13.618 -13.069  -1.768  1.00 60.84           C  
ATOM    798  NE2 GLN   102     -14.609 -12.459  -1.127  1.00 54.59           N  
ATOM    799  OE1 GLN   102     -12.479 -12.595  -1.839  1.00 61.43           O  
ATOM    800  N   LYS   103     -12.535 -17.238  -6.239  1.00 69.24           N  
ATOM    801  CA  LYS   103     -11.753 -17.223  -7.472  1.00 68.81           C  
ATOM    802  C   LYS   103     -11.442 -15.795  -7.910  1.00 68.98           C  
ATOM    803  CB  LYS   103     -12.495 -17.963  -8.587  1.00 65.61           C  
ATOM    804  O   LYS   103     -12.351 -15.026  -8.230  1.00 66.38           O  
ATOM    805  CG  LYS   103     -12.547 -19.472  -8.401  1.00 62.49           C  
ATOM    806  CD  LYS   103     -13.177 -20.162  -9.604  1.00 62.64           C  
ATOM    807  CE  LYS   103     -13.201 -21.675  -9.432  1.00 56.06           C  
ATOM    808  NZ  LYS   103     -13.777 -22.359 -10.629  1.00 50.48           N  
ATOM    809  N   GLY   104     -10.188 -15.393  -7.762  1.00 73.20           N  
ATOM    810  CA  GLY   104      -9.746 -14.080  -8.203  1.00 72.82           C  
ATOM    811  C   GLY   104      -9.373 -13.159  -7.056  1.00 73.42           C  
ATOM    812  O   GLY   104      -8.838 -12.071  -7.276  1.00 71.27           O  
ATOM    813  N   ALA   105      -9.720 -13.512  -5.823  1.00 76.84           N  
ATOM    814  CA  ALA   105      -9.124 -12.750  -4.728  1.00 76.97           C  
ATOM    815  C   ALA   105      -7.605 -12.894  -4.723  1.00 78.55           C  
ATOM    816  CB  ALA   105      -9.703 -13.201  -3.389  1.00 74.54           C  
ATOM    817  O   ALA   105      -7.079 -13.989  -4.508  1.00 77.00           O  
ATOM    818  N   GLY   106      -6.979 -11.850  -5.091  1.00 84.27           N  
ATOM    819  CA  GLY   106      -5.527 -11.800  -5.038  1.00 85.27           C  
ATOM    820  C   GLY   106      -4.980 -11.830  -3.624  1.00 85.94           C  
ATOM    821  O   GLY   106      -5.737 -11.722  -2.657  1.00 84.97           O  
ATOM    822  N   TYR   107      -3.713 -12.074  -3.434  1.00 87.88           N  
ATOM    823  CA  TYR   107      -2.918 -11.869  -2.229  1.00 89.48           C  
ATOM    824  C   TYR   107      -2.669 -10.385  -1.986  1.00 89.94           C  
ATOM    825  CB  TYR   107      -1.582 -12.612  -2.332  1.00 88.74           C  
ATOM    826  O   TYR   107      -2.578  -9.601  -2.934  1.00 89.64           O  
ATOM    827  CG  TYR   107      -1.730 -14.093  -2.580  1.00 88.34           C  
ATOM    828  CD1 TYR   107      -1.787 -14.994  -1.519  1.00 86.60           C  
ATOM    829  CD2 TYR   107      -1.811 -14.596  -3.874  1.00 87.47           C  
ATOM    830  CE1 TYR   107      -1.921 -16.361  -1.742  1.00 87.63           C  
ATOM    831  CE2 TYR   107      -1.945 -15.960  -4.109  1.00 88.16           C  
ATOM    832  OH  TYR   107      -2.132 -18.185  -3.265  1.00 82.83           O  
ATOM    833  CZ  TYR   107      -2.000 -16.833  -3.038  1.00 86.39           C  
ATOM    834  N   ALA   108      -2.530 -10.018  -0.749  1.00 92.12           N  
ATOM    835  CA  ALA   108      -1.941  -8.756  -0.309  1.00 93.08           C  
ATOM    836  C   ALA   108      -0.510  -8.960   0.181  1.00 93.79           C  
ATOM    837  CB  ALA   108      -2.792  -8.127   0.791  1.00 91.93           C  
ATOM    838  O   ALA   108      -0.145 -10.056   0.613  1.00 93.74           O  
ATOM    839  N   GLY   109       0.278  -8.003   0.083  1.00 96.03           N  
ATOM    840  CA  GLY   109       1.648  -8.108   0.559  1.00 96.42           C  
ATOM    841  C   GLY   109       2.279  -6.762   0.864  1.00 96.81           C  
ATOM    842  O   GLY   109       1.686  -5.716   0.589  1.00 96.69           O  
ATOM    843  N   PHE   110       3.448  -6.793   1.458  1.00 98.00           N  
ATOM    844  CA  PHE   110       4.324  -5.648   1.674  1.00 98.13           C  
ATOM    845  C   PHE   110       5.666  -5.855   0.980  1.00 98.02           C  
ATOM    846  CB  PHE   110       4.539  -5.409   3.172  1.00 98.15           C  
ATOM    847  O   PHE   110       6.249  -6.939   1.056  1.00 97.73           O  
ATOM    848  CG  PHE   110       3.271  -5.122   3.928  1.00 98.08           C  
ATOM    849  CD1 PHE   110       2.608  -3.911   3.768  1.00 97.72           C  
ATOM    850  CD2 PHE   110       2.740  -6.063   4.801  1.00 97.65           C  
ATOM    851  CE1 PHE   110       1.434  -3.643   4.467  1.00 97.17           C  
ATOM    852  CE2 PHE   110       1.567  -5.802   5.503  1.00 97.09           C  
ATOM    853  CZ  PHE   110       0.916  -4.591   5.336  1.00 96.87           C  
ATOM    854  N   LEU   111       6.185  -4.890   0.322  1.00 97.60           N  
ATOM    855  CA  LEU   111       7.534  -4.725  -0.210  1.00 97.66           C  
ATOM    856  C   LEU   111       8.229  -3.530   0.434  1.00 97.61           C  
ATOM    857  CB  LEU   111       7.493  -4.549  -1.730  1.00 97.13           C  
ATOM    858  O   LEU   111       7.699  -2.417   0.420  1.00 97.22           O  
ATOM    859  CG  LEU   111       8.846  -4.455  -2.438  1.00 92.22           C  
ATOM    860  CD1 LEU   111       9.595  -5.780  -2.328  1.00 83.96           C  
ATOM    861  CD2 LEU   111       8.659  -4.061  -3.899  1.00 83.90           C  
ATOM    862  N   TRP   112       9.403  -3.729   1.094  1.00 96.98           N  
ATOM    863  CA  TRP   112      10.045  -2.620   1.792  1.00 97.12           C  
ATOM    864  C   TRP   112      11.561  -2.689   1.646  1.00 96.24           C  
ATOM    865  CB  TRP   112       9.661  -2.624   3.275  1.00 97.04           C  
ATOM    866  O   TRP   112      12.129  -3.775   1.508  1.00 94.32           O  
ATOM    867  CG  TRP   112      10.318  -3.711   4.071  1.00 96.38           C  
ATOM    868  CD1 TRP   112      11.421  -3.595   4.872  1.00 94.73           C  
ATOM    869  CD2 TRP   112       9.916  -5.083   4.138  1.00 94.63           C  
ATOM    870  CE2 TRP   112      10.820  -5.742   5.001  1.00 94.64           C  
ATOM    871  CE3 TRP   112       8.877  -5.819   3.554  1.00 94.63           C  
ATOM    872  NE1 TRP   112      11.728  -4.813   5.434  1.00 94.70           N  
ATOM    873  CH2 TRP   112       9.691  -7.801   4.707  1.00 93.59           C  
ATOM    874  CZ2 TRP   112      10.716  -7.104   5.292  1.00 93.82           C  
ATOM    875  CZ3 TRP   112       8.775  -7.174   3.845  1.00 93.92           C  
ATOM    876  N   ASP   113      12.247  -1.545   1.683  1.00 94.06           N  
ATOM    877  CA  ASP   113      13.700  -1.405   1.698  1.00 94.20           C  
ATOM    878  C   ASP   113      14.243  -1.464   3.124  1.00 93.91           C  
ATOM    879  CB  ASP   113      14.119  -0.094   1.029  1.00 93.51           C  
ATOM    880  O   ASP   113      14.215  -0.466   3.846  1.00 93.04           O  
ATOM    881  CG  ASP   113      15.624   0.037   0.873  1.00 91.98           C  
ATOM    882  OD1 ASP   113      16.366  -0.844   1.358  1.00 90.26           O  
ATOM    883  OD2 ASP   113      16.071   1.032   0.262  1.00 90.10           O  
ATOM    884  N   ALA   114      14.831  -2.589   3.508  1.00 94.06           N  
ATOM    885  CA  ALA   114      15.389  -2.806   4.841  1.00 93.75           C  
ATOM    886  C   ALA   114      16.606  -1.916   5.077  1.00 92.55           C  
ATOM    887  CB  ALA   114      15.763  -4.274   5.028  1.00 92.84           C  
ATOM    888  O   ALA   114      16.918  -1.571   6.219  1.00 90.92           O  
ATOM    889  N   ALA   115      17.293  -1.477   4.086  1.00 89.90           N  
ATOM    890  CA  ALA   115      18.413  -0.546   4.194  1.00 89.33           C  
ATOM    891  C   ALA   115      17.940   0.831   4.650  1.00 88.41           C  
ATOM    892  CB  ALA   115      19.145  -0.438   2.859  1.00 88.30           C  
ATOM    893  O   ALA   115      18.738   1.643   5.125  1.00 86.67           O  
ATOM    894  N   ALA   116      16.656   1.062   4.596  1.00 89.36           N  
ATOM    895  CA  ALA   116      16.034   2.283   5.104  1.00 88.93           C  
ATOM    896  C   ALA   116      15.826   2.206   6.613  1.00 88.32           C  
ATOM    897  CB  ALA   116      14.703   2.535   4.398  1.00 87.90           C  
ATOM    898  O   ALA   116      15.090   3.012   7.187  1.00 86.51           O  
ATOM    899  N   GLY   117      16.385   1.268   7.336  1.00 90.00           N  
ATOM    900  CA  GLY   117      16.299   1.130   8.782  1.00 90.25           C  
ATOM    901  C   GLY   117      14.942   0.642   9.255  1.00 90.73           C  
ATOM    902  O   GLY   117      14.574   0.844  10.414  1.00 89.80           O  
ATOM    903  N   MET   118      14.238  -0.037   8.363  1.00 94.35           N  
ATOM    904  CA  MET   118      12.940  -0.622   8.689  1.00 94.39           C  
ATOM    905  C   MET   118      13.085  -2.094   9.060  1.00 93.81           C  
ATOM    906  CB  MET   118      11.972  -0.471   7.514  1.00 93.21           C  
ATOM    907  O   MET   118      13.752  -2.854   8.355  1.00 92.43           O  
ATOM    908  CG  MET   118      11.624   0.972   7.188  1.00 88.10           C  
ATOM    909  SD  MET   118      10.377   1.109   5.849  1.00 89.52           S  
ATOM    910  CE  MET   118      11.401   0.681   4.413  1.00 81.52           C  
ATOM    911  N   GLU   119      12.397  -2.512  10.069  1.00 95.93           N  
ATOM    912  CA  GLU   119      12.299  -3.900  10.512  1.00 96.29           C  
ATOM    913  C   GLU   119      10.844  -4.359  10.569  1.00 96.61           C  
ATOM    914  CB  GLU   119      12.960  -4.076  11.881  1.00 95.66           C  
ATOM    915  O   GLU   119      10.033  -3.779  11.293  1.00 96.44           O  
ATOM    916  CG  GLU   119      13.032  -5.523  12.348  1.00 92.62           C  
ATOM    917  CD  GLU   119      13.487  -5.666  13.791  1.00 89.83           C  
ATOM    918  OE1 GLU   119      13.969  -4.670  14.377  1.00 90.75           O  
ATOM    919  OE2 GLU   119      13.362  -6.783  14.340  1.00 89.77           O  
ATOM    920  N   LEU   120      10.501  -5.338   9.766  1.00 97.35           N  
ATOM    921  CA  LEU   120       9.245  -6.055   9.951  1.00 97.55           C  
ATOM    922  C   LEU   120       9.302  -6.942  11.190  1.00 97.08           C  
ATOM    923  CB  LEU   120       8.925  -6.903   8.717  1.00 97.45           C  
ATOM    924  O   LEU   120      10.114  -7.867  11.259  1.00 96.28           O  
ATOM    925  CG  LEU   120       7.623  -7.705   8.764  1.00 97.27           C  
ATOM    926  CD1 LEU   120       6.421  -6.766   8.759  1.00 96.65           C  
ATOM    927  CD2 LEU   120       7.552  -8.678   7.592  1.00 96.57           C  
ATOM    928  N   ARG   121       8.401  -6.776  12.207  1.00 97.43           N  
ATOM    929  CA  ARG   121       8.318  -7.517  13.462  1.00 97.28           C  
ATOM    930  C   ARG   121       7.370  -8.705  13.334  1.00 96.30           C  
ATOM    931  CB  ARG   121       7.859  -6.601  14.598  1.00 96.73           C  
ATOM    932  O   ARG   121       7.659  -9.793  13.836  1.00 94.74           O  
ATOM    933  CG  ARG   121       8.885  -5.552  14.996  1.00 92.66           C  
ATOM    934  CD  ARG   121       8.438  -4.760  16.217  1.00 86.69           C  
ATOM    935  NE  ARG   121       9.498  -3.884  16.709  1.00 89.20           N  
ATOM    936  NH1 ARG   121       8.207  -2.902  18.354  1.00 81.65           N  
ATOM    937  NH2 ARG   121      10.394  -2.274  18.080  1.00 77.94           N  
ATOM    938  CZ  ARG   121       9.364  -3.022  17.713  1.00 84.50           C  
ATOM    939  N   ASP   122       6.291  -8.422  12.689  1.00 95.05           N  
ATOM    940  CA  ASP   122       5.215  -9.389  12.496  1.00 95.51           C  
ATOM    941  C   ASP   122       4.376  -9.038  11.269  1.00 95.20           C  
ATOM    942  CB  ASP   122       4.326  -9.459  13.739  1.00 93.23           C  
ATOM    943  O   ASP   122       4.203  -7.862  10.944  1.00 94.45           O  
ATOM    944  CG  ASP   122       3.218 -10.490  13.618  1.00 77.86           C  
ATOM    945  OD1 ASP   122       3.475 -11.606  13.117  1.00 70.98           O  
ATOM    946  OD2 ASP   122       2.076 -10.183  14.026  1.00 80.76           O  
ATOM    947  N   ALA   123       3.828 -10.074  10.554  1.00 94.07           N  
ATOM    948  CA  ALA   123       2.870  -9.915   9.463  1.00 94.45           C  
ATOM    949  C   ALA   123       1.900 -11.092   9.409  1.00 90.33           C  
ATOM    950  CB  ALA   123       3.600  -9.770   8.131  1.00 92.56           C  
ATOM    951  O   ALA   123       2.305 -12.246   9.566  1.00 84.67           O  
ATOM    952  N   GLY   124       0.658 -10.814   9.196  1.00 91.26           N  
ATOM    953  CA  GLY   124      -0.338 -11.870   9.101  1.00 91.11           C  
ATOM    954  C   GLY   124      -1.706 -11.364   8.685  1.00 89.82           C  
ATOM    955  O   GLY   124      -2.020 -10.185   8.866  1.00 87.37           O  
ATOM    956  N   SER   125      -2.465 -12.277   8.043  1.00 87.88           N  
ATOM    957  CA  SER   125      -3.890 -12.038   7.844  1.00 87.91           C  
ATOM    958  C   SER   125      -4.661 -12.173   9.153  1.00 86.16           C  
ATOM    959  CB  SER   125      -4.457 -13.010   6.808  1.00 85.72           C  
ATOM    960  O   SER   125      -4.467 -13.136   9.898  1.00 82.24           O  
ATOM    961  OG  SER   125      -3.794 -12.861   5.564  1.00 75.99           O  
ATOM    962  N   GLN   126      -5.478 -11.233   9.434  1.00 85.15           N  
ATOM    963  CA  GLN   126      -6.432 -11.349  10.531  1.00 83.84           C  
ATOM    964  C   GLN   126      -7.709 -12.052  10.077  1.00 81.19           C  
ATOM    965  CB  GLN   126      -6.766  -9.970  11.101  1.00 82.13           C  
ATOM    966  O   GLN   126      -8.534 -11.461   9.377  1.00 75.91           O  
ATOM    967  CG  GLN   126      -5.573  -9.255  11.720  1.00 80.05           C  
ATOM    968  CD  GLN   126      -5.021  -9.978  12.934  1.00 77.21           C  
ATOM    969  NE2 GLN   126      -3.698 -10.062  13.024  1.00 78.86           N  
ATOM    970  OE1 GLN   126      -5.777 -10.457  13.785  1.00 77.79           O  
ATOM    971  N   GLU   127      -7.764 -13.361  10.347  1.00 78.22           N  
ATOM    972  CA  GLU   127      -9.056 -14.008  10.140  1.00 77.06           C  
ATOM    973  C   GLU   127     -10.168 -13.271  10.880  1.00 77.38           C  
ATOM    974  CB  GLU   127      -9.003 -15.470  10.591  1.00 75.31           C  
ATOM    975  O   GLU   127     -10.108 -13.110  12.100  1.00 74.55           O  
ATOM    976  CG  GLU   127      -8.050 -16.332   9.776  1.00 72.52           C  
ATOM    977  CD  GLU   127      -8.179 -17.817  10.074  1.00 70.91           C  
ATOM    978  OE1 GLU   127      -8.856 -18.181  11.062  1.00 70.11           O  
ATOM    979  OE2 GLU   127      -7.599 -18.623   9.313  1.00 68.08           O  
ATOM    980  N   SER   128     -11.099 -12.676  10.158  1.00 73.22           N  
ATOM    981  CA  SER   128     -12.311 -12.209  10.823  1.00 72.73           C  
ATOM    982  C   SER   128     -12.942 -13.315  11.662  1.00 73.37           C  
ATOM    983  CB  SER   128     -13.322 -11.695   9.797  1.00 70.40           C  
ATOM    984  O   SER   128     -13.348 -14.350  11.130  1.00 70.77           O  
ATOM    985  OG  SER   128     -13.405 -12.575   8.689  1.00 68.13           O  
ATOM    986  N   SER   129     -12.870 -13.175  12.990  1.00 69.14           N  
ATOM    987  CA  SER   129     -13.670 -14.082  13.806  1.00 69.21           C  
ATOM    988  C   SER   129     -15.065 -14.270  13.218  1.00 68.98           C  
ATOM    989  CB  SER   129     -13.779 -13.559  15.239  1.00 65.86           C  
ATOM    990  O   SER   129     -15.667 -13.318  12.717  1.00 65.85           O  
ATOM    991  OG  SER   129     -14.082 -14.612  16.137  1.00 63.84           O  
ATOM    992  N   PRO   130     -15.528 -15.519  13.052  1.00 66.66           N  
ATOM    993  CA  PRO   130     -16.926 -15.646  12.634  1.00 65.09           C  
ATOM    994  C   PRO   130     -17.876 -14.814  13.492  1.00 67.03           C  
ATOM    995  CB  PRO   130     -17.209 -17.141  12.798  1.00 62.66           C  
ATOM    996  O   PRO   130     -18.116 -15.149  14.655  1.00 64.95           O  
ATOM    997  CG  PRO   130     -16.160 -17.626  13.746  1.00 61.58           C  
ATOM    998  CD  PRO   130     -15.041 -16.625  13.773  1.00 62.62           C  
ATOM    999  N   SER   131     -18.143 -13.648  13.216  1.00 62.29           N  
ATOM   1000  CA  SER   131     -19.072 -12.751  13.896  1.00 61.07           C  
ATOM   1001  C   SER   131     -20.466 -13.363  13.983  1.00 63.26           C  
ATOM   1002  CB  SER   131     -19.141 -11.404  13.177  1.00 55.89           C  
ATOM   1003  O   SER   131     -20.996 -13.857  12.986  1.00 59.24           O  
ATOM   1004  OG  SER   131     -19.562 -11.571  11.834  1.00 55.16           O  
ATOM   1005  N   ASN   132     -20.981 -13.567  15.249  1.00 62.59           N  
ATOM   1006  CA  ASN   132     -22.259 -13.710  15.939  1.00 63.27           C  
ATOM   1007  C   ASN   132     -23.330 -14.290  15.021  1.00 63.63           C  
ATOM   1008  CB  ASN   132     -22.716 -12.365  16.506  1.00 56.90           C  
ATOM   1009  O   ASN   132     -24.448 -13.774  14.960  1.00 60.59           O  
ATOM   1010  CG  ASN   132     -21.792 -11.842  17.588  1.00 54.21           C  
ATOM   1011  ND2 ASN   132     -21.846 -10.539  17.835  1.00 54.62           N  
ATOM   1012  OD1 ASN   132     -21.036 -12.603  18.196  1.00 55.35           O  
ATOM   1013  N   GLY   133     -22.974 -15.251  14.213  1.00 69.57           N  
ATOM   1014  CA  GLY   133     -23.986 -16.023  13.511  1.00 68.98           C  
ATOM   1015  C   GLY   133     -24.233 -15.536  12.096  1.00 69.32           C  
ATOM   1016  O   GLY   133     -24.945 -16.184  11.326  1.00 67.22           O  
ATOM   1017  N   HIS   134     -23.741 -14.295  11.741  1.00 64.88           N  
ATOM   1018  CA  HIS   134     -23.742 -13.910  10.334  1.00 63.82           C  
ATOM   1019  C   HIS   134     -22.621 -14.607   9.571  1.00 63.90           C  
ATOM   1020  CB  HIS   134     -23.609 -12.393  10.193  1.00 61.11           C  
ATOM   1021  O   HIS   134     -21.441 -14.390   9.857  1.00 60.65           O  
ATOM   1022  CG  HIS   134     -24.764 -11.634  10.764  1.00 59.37           C  
ATOM   1023  CD2 HIS   134     -24.829 -10.752  11.789  1.00 58.61           C  
ATOM   1024  ND1 HIS   134     -26.046 -11.748  10.271  1.00 61.17           N  
ATOM   1025  CE1 HIS   134     -26.852 -10.966  10.970  1.00 56.64           C  
ATOM   1026  NE2 HIS   134     -26.138 -10.350  11.897  1.00 52.34           N  
ATOM   1027  N   GLY   135     -22.866 -15.816   9.056  1.00 67.91           N  
ATOM   1028  CA  GLY   135     -21.925 -16.551   8.226  1.00 66.77           C  
ATOM   1029  C   GLY   135     -20.638 -15.791   7.967  1.00 67.01           C  
ATOM   1030  O   GLY   135     -20.595 -14.567   8.104  1.00 63.66           O  
ATOM   1031  N   LYS   136     -19.384 -16.399   7.973  1.00 64.74           N  
ATOM   1032  CA  LYS   136     -18.139 -15.774   7.533  1.00 62.95           C  
ATOM   1033  C   LYS   136     -18.395 -14.767   6.416  1.00 64.75           C  
ATOM   1034  CB  LYS   136     -17.142 -16.834   7.065  1.00 60.82           C  
ATOM   1035  O   LYS   136     -18.594 -15.150   5.261  1.00 62.52           O  
ATOM   1036  CG  LYS   136     -16.606 -17.716   8.183  1.00 58.47           C  
ATOM   1037  CD  LYS   136     -15.519 -18.658   7.680  1.00 58.14           C  
ATOM   1038  CE  LYS   136     -14.966 -19.526   8.802  1.00 57.19           C  
ATOM   1039  NZ  LYS   136     -13.858 -20.406   8.327  1.00 49.65           N  
ATOM   1040  N   LEU   137     -18.880 -13.515   6.831  1.00 63.16           N  
ATOM   1041  CA  LEU   137     -18.725 -12.540   5.757  1.00 61.59           C  
ATOM   1042  C   LEU   137     -17.405 -12.748   5.022  1.00 63.29           C  
ATOM   1043  CB  LEU   137     -18.795 -11.115   6.311  1.00 59.30           C  
ATOM   1044  O   LEU   137     -16.333 -12.499   5.579  1.00 60.48           O  
ATOM   1045  CG  LEU   137     -20.157 -10.659   6.838  1.00 56.80           C  
ATOM   1046  CD1 LEU   137     -20.034  -9.297   7.514  1.00 53.69           C  
ATOM   1047  CD2 LEU   137     -21.179 -10.610   5.707  1.00 54.79           C  
ATOM   1048  N   ALA   138     -17.492 -13.379   3.850  1.00 63.67           N  
ATOM   1049  CA  ALA   138     -16.416 -13.620   2.893  1.00 62.42           C  
ATOM   1050  C   ALA   138     -15.789 -12.309   2.429  1.00 64.24           C  
ATOM   1051  CB  ALA   138     -16.937 -14.411   1.695  1.00 58.72           C  
ATOM   1052  O   ALA   138     -15.738 -12.028   1.229  1.00 61.16           O  
ATOM   1053  N   GLY   139     -15.532 -11.359   3.304  1.00 67.38           N  
ATOM   1054  CA  GLY   139     -14.726 -10.231   2.866  1.00 66.79           C  
ATOM   1055  C   GLY   139     -13.240 -10.537   2.834  1.00 68.18           C  
ATOM   1056  O   GLY   139     -12.787 -11.507   3.444  1.00 66.54           O  
ATOM   1057  N   PRO   140     -12.455  -9.783   2.050  1.00 71.10           N  
ATOM   1058  CA  PRO   140     -11.006  -9.896   2.236  1.00 70.97           C  
ATOM   1059  C   PRO   140     -10.568  -9.575   3.663  1.00 72.88           C  
ATOM   1060  CB  PRO   140     -10.442  -8.872   1.248  1.00 69.10           C  
ATOM   1061  O   PRO   140     -10.977  -8.555   4.224  1.00 71.34           O  
ATOM   1062  CG  PRO   140     -11.520  -7.847   1.104  1.00 67.53           C  
ATOM   1063  CD  PRO   140     -12.846  -8.512   1.338  1.00 66.86           C  
ATOM   1064  N   SER   141      -9.835 -10.488   4.258  1.00 78.84           N  
ATOM   1065  CA  SER   141      -9.158 -10.238   5.526  1.00 80.23           C  
ATOM   1066  C   SER   141      -8.067  -9.184   5.372  1.00 81.87           C  
ATOM   1067  CB  SER   141      -8.554 -11.531   6.077  1.00 77.74           C  
ATOM   1068  O   SER   141      -7.220  -9.285   4.483  1.00 81.42           O  
ATOM   1069  OG  SER   141      -9.566 -12.490   6.331  1.00 73.41           O  
ATOM   1070  N   PRO   142      -8.143  -8.073   6.233  1.00 86.20           N  
ATOM   1071  CA  PRO   142      -6.993  -7.167   6.207  1.00 87.61           C  
ATOM   1072  C   PRO   142      -5.665  -7.893   6.408  1.00 88.87           C  
ATOM   1073  CB  PRO   142      -7.272  -6.209   7.368  1.00 86.07           C  
ATOM   1074  O   PRO   142      -5.566  -8.785   7.255  1.00 88.92           O  
ATOM   1075  CG  PRO   142      -8.091  -7.005   8.332  1.00 83.13           C  
ATOM   1076  CD  PRO   142      -8.904  -8.002   7.557  1.00 82.98           C  
ATOM   1077  N   TYR   143      -4.733  -7.563   5.640  1.00 90.40           N  
ATOM   1078  CA  TYR   143      -3.373  -8.034   5.879  1.00 92.11           C  
ATOM   1079  C   TYR   143      -2.581  -7.021   6.696  1.00 92.92           C  
ATOM   1080  CB  TYR   143      -2.659  -8.308   4.552  1.00 91.68           C  
ATOM   1081  O   TYR   143      -2.391  -5.880   6.267  1.00 93.03           O  
ATOM   1082  CG  TYR   143      -1.293  -8.929   4.715  1.00 91.70           C  
ATOM   1083  CD1 TYR   143      -1.114 -10.073   5.490  1.00 90.49           C  
ATOM   1084  CD2 TYR   143      -0.178  -8.373   4.097  1.00 90.84           C  
ATOM   1085  CE1 TYR   143       0.143 -10.648   5.645  1.00 90.58           C  
ATOM   1086  CE2 TYR   143       1.084  -8.939   4.245  1.00 90.74           C  
ATOM   1087  OH  TYR   143       2.481 -10.640   5.170  1.00 87.55           O  
ATOM   1088  CZ  TYR   143       1.234 -10.075   5.019  1.00 90.08           C  
ATOM   1089  N   LEU   144      -2.143  -7.397   7.863  1.00 94.45           N  
ATOM   1090  CA  LEU   144      -1.436  -6.547   8.814  1.00 94.83           C  
ATOM   1091  C   LEU   144       0.070  -6.764   8.722  1.00 95.33           C  
ATOM   1092  CB  LEU   144      -1.917  -6.824  10.241  1.00 92.64           C  
ATOM   1093  O   LEU   144       0.538  -7.905   8.711  1.00 95.06           O  
ATOM   1094  CG  LEU   144      -3.245  -6.181  10.646  1.00 79.58           C  
ATOM   1095  CD1 LEU   144      -4.403  -6.854   9.917  1.00 69.51           C  
ATOM   1096  CD2 LEU   144      -3.439  -6.260  12.156  1.00 69.31           C  
ATOM   1097  N   GLY   145       0.819  -5.721   8.730  1.00 96.79           N  
ATOM   1098  CA  GLY   145       2.256  -5.675   8.946  1.00 97.04           C  
ATOM   1099  C   GLY   145       2.662  -4.727  10.059  1.00 97.27           C  
ATOM   1100  O   GLY   145       2.307  -3.547  10.037  1.00 97.06           O  
ATOM   1101  N   ARG   146       3.408  -5.163  11.026  1.00 97.40           N  
ATOM   1102  CA  ARG   146       3.990  -4.335  12.077  1.00 97.50           C  
ATOM   1103  C   ARG   146       5.465  -4.060  11.805  1.00 97.50           C  
ATOM   1104  CB  ARG   146       3.825  -5.005  13.443  1.00 96.85           C  
ATOM   1105  O   ARG   146       6.280  -4.985  11.784  1.00 97.17           O  
ATOM   1106  CG  ARG   146       2.377  -5.169  13.877  1.00 93.81           C  
ATOM   1107  CD  ARG   146       2.272  -5.751  15.280  1.00 91.22           C  
ATOM   1108  NE  ARG   146       0.884  -5.841  15.724  1.00 89.73           N  
ATOM   1109  NH1 ARG   146       0.576  -8.012  14.994  1.00 84.43           N  
ATOM   1110  NH2 ARG   146      -1.139  -6.888  16.018  1.00 82.13           N  
ATOM   1111  CZ  ARG   146       0.110  -6.913  15.578  1.00 85.36           C  
ATOM   1112  N   PHE   147       5.759  -2.799  11.652  1.00 97.36           N  
ATOM   1113  CA  PHE   147       7.088  -2.331  11.278  1.00 97.51           C  
ATOM   1114  C   PHE   147       7.668  -1.428  12.360  1.00 97.11           C  
ATOM   1115  CB  PHE   147       7.041  -1.585   9.941  1.00 97.63           C  
ATOM   1116  O   PHE   147       7.004  -0.496  12.820  1.00 96.47           O  
ATOM   1117  CG  PHE   147       6.719  -2.466   8.765  1.00 97.69           C  
ATOM   1118  CD1 PHE   147       7.733  -2.976   7.963  1.00 97.35           C  
ATOM   1119  CD2 PHE   147       5.402  -2.786   8.461  1.00 97.30           C  
ATOM   1120  CE1 PHE   147       7.439  -3.793   6.874  1.00 96.69           C  
ATOM   1121  CE2 PHE   147       5.100  -3.601   7.374  1.00 96.58           C  
ATOM   1122  CZ  PHE   147       6.120  -4.103   6.581  1.00 96.48           C  
ATOM   1123  N   LYS   148       8.913  -1.611  12.730  1.00 96.43           N  
ATOM   1124  CA  LYS   148       9.727  -0.598  13.396  1.00 96.29           C  
ATOM   1125  C   LYS   148      10.376   0.340  12.381  1.00 95.99           C  
ATOM   1126  CB  LYS   148      10.801  -1.257  14.262  1.00 95.30           C  
ATOM   1127  O   LYS   148      11.113  -0.106  11.499  1.00 95.23           O  
ATOM   1128  CG  LYS   148      11.668  -0.270  15.030  1.00 90.07           C  
ATOM   1129  CD  LYS   148      10.864   0.474  16.089  1.00 86.29           C  
ATOM   1130  CE  LYS   148      11.756   1.356  16.952  1.00 82.21           C  
ATOM   1131  NZ  LYS   148      10.960   2.185  17.906  1.00 80.84           N  
ATOM   1132  N   VAL   149      10.103   1.683  12.498  1.00 95.10           N  
ATOM   1133  CA  VAL   149      10.624   2.740  11.637  1.00 94.98           C  
ATOM   1134  C   VAL   149      11.122   3.904  12.490  1.00 93.92           C  
ATOM   1135  CB  VAL   149       9.556   3.233  10.635  1.00 94.67           C  
ATOM   1136  O   VAL   149      10.324   4.670  13.034  1.00 92.10           O  
ATOM   1137  CG1 VAL   149      10.157   4.244   9.659  1.00 91.47           C  
ATOM   1138  CG2 VAL   149       8.948   2.053   9.879  1.00 90.78           C  
ATOM   1139  N   GLY   150      12.393   4.081  12.510  1.00 93.67           N  
ATOM   1140  CA  GLY   150      12.956   5.054  13.433  1.00 93.13           C  
ATOM   1141  C   GLY   150      12.474   4.871  14.859  1.00 93.09           C  
ATOM   1142  O   GLY   150      12.718   3.831  15.474  1.00 91.05           O  
ATOM   1143  N   SER   151      11.698   5.856  15.362  1.00 93.44           N  
ATOM   1144  CA  SER   151      11.189   5.877  16.729  1.00 93.76           C  
ATOM   1145  C   SER   151       9.744   5.392  16.789  1.00 93.83           C  
ATOM   1146  CB  SER   151      11.287   7.285  17.317  1.00 92.68           C  
ATOM   1147  O   SER   151       9.120   5.413  17.852  1.00 93.14           O  
ATOM   1148  OG  SER   151      10.482   8.193  16.584  1.00 89.94           O  
ATOM   1149  N   HIS   152       9.149   4.918  15.738  1.00 94.89           N  
ATOM   1150  CA  HIS   152       7.750   4.515  15.643  1.00 95.38           C  
ATOM   1151  C   HIS   152       7.620   2.999  15.530  1.00 95.32           C  
ATOM   1152  CB  HIS   152       7.077   5.190  14.447  1.00 95.24           C  
ATOM   1153  O   HIS   152       8.375   2.360  14.794  1.00 94.90           O  
ATOM   1154  CG  HIS   152       7.043   6.682  14.541  1.00 94.80           C  
ATOM   1155  CD2 HIS   152       7.818   7.628  13.960  1.00 93.55           C  
ATOM   1156  ND1 HIS   152       6.125   7.358  15.315  1.00 93.13           N  
ATOM   1157  CE1 HIS   152       6.337   8.659  15.204  1.00 92.94           C  
ATOM   1158  NE2 HIS   152       7.359   8.849  14.387  1.00 93.19           N  
ATOM   1159  N   ASP   153       6.635   2.455  16.196  1.00 96.12           N  
ATOM   1160  CA  ASP   153       6.075   1.128  15.959  1.00 96.29           C  
ATOM   1161  C   ASP   153       4.785   1.214  15.147  1.00 96.18           C  
ATOM   1162  CB  ASP   153       5.816   0.410  17.284  1.00 95.09           C  
ATOM   1163  O   ASP   153       3.720   1.511  15.693  1.00 95.48           O  
ATOM   1164  CG  ASP   153       7.092  -0.011  17.991  1.00 90.58           C  
ATOM   1165  OD1 ASP   153       7.907  -0.746  17.392  1.00 88.37           O  
ATOM   1166  OD2 ASP   153       7.284   0.394  19.158  1.00 89.25           O  
ATOM   1167  N   LEU   154       4.911   1.101  13.828  1.00 97.07           N  
ATOM   1168  CA  LEU   154       3.828   1.297  12.870  1.00 97.19           C  
ATOM   1169  C   LEU   154       3.064  -0.002  12.640  1.00 97.22           C  
ATOM   1170  CB  LEU   154       4.378   1.821  11.541  1.00 96.68           C  
ATOM   1171  O   LEU   154       3.652  -1.013  12.251  1.00 96.85           O  
ATOM   1172  CG  LEU   154       5.086   3.176  11.587  1.00 93.13           C  
ATOM   1173  CD1 LEU   154       5.481   3.617  10.181  1.00 87.61           C  
ATOM   1174  CD2 LEU   154       4.197   4.222  12.250  1.00 87.60           C  
ATOM   1175  N   THR   155       1.766   0.022  12.758  1.00 97.11           N  
ATOM   1176  CA  THR   155       0.872  -1.022  12.271  1.00 97.22           C  
ATOM   1177  C   THR   155       0.239  -0.617  10.943  1.00 97.29           C  
ATOM   1178  CB  THR   155      -0.235  -1.333  13.296  1.00 96.96           C  
ATOM   1179  O   THR   155      -0.561   0.319  10.890  1.00 97.01           O  
ATOM   1180  CG2 THR   155      -1.145  -2.452  12.801  1.00 96.26           C  
ATOM   1181  OG1 THR   155       0.367  -1.733  14.534  1.00 95.97           O  
ATOM   1182  N   LEU   156       0.603  -1.300   9.862  1.00 97.53           N  
ATOM   1183  CA  LEU   156       0.013  -1.129   8.539  1.00 97.43           C  
ATOM   1184  C   LEU   156      -1.096  -2.149   8.302  1.00 97.09           C  
ATOM   1185  CB  LEU   156       1.084  -1.261   7.453  1.00 96.93           C  
ATOM   1186  O   LEU   156      -0.878  -3.354   8.446  1.00 96.27           O  
ATOM   1187  CG  LEU   156       2.188  -0.203   7.458  1.00 92.65           C  
ATOM   1188  CD1 LEU   156       3.477  -0.779   6.881  1.00 84.56           C  
ATOM   1189  CD2 LEU   156       1.751   1.030   6.674  1.00 83.95           C  
ATOM   1190  N   VAL   157      -2.248  -1.633   7.924  1.00 95.51           N  
ATOM   1191  CA  VAL   157      -3.382  -2.442   7.488  1.00 95.53           C  
ATOM   1192  C   VAL   157      -3.554  -2.318   5.976  1.00 95.41           C  
ATOM   1193  CB  VAL   157      -4.684  -2.028   8.208  1.00 94.91           C  
ATOM   1194  O   VAL   157      -4.056  -1.306   5.482  1.00 94.74           O  
ATOM   1195  CG1 VAL   157      -5.821  -2.988   7.863  1.00 91.82           C  
ATOM   1196  CG2 VAL   157      -4.465  -1.976   9.719  1.00 91.58           C  
ATOM   1197  N   ASN   158      -3.079  -3.305   5.245  1.00 94.75           N  
ATOM   1198  CA  ASN   158      -3.260  -3.416   3.802  1.00 94.73           C  
ATOM   1199  C   ASN   158      -4.628  -3.995   3.451  1.00 93.21           C  
ATOM   1200  CB  ASN   158      -2.149  -4.268   3.184  1.00 94.56           C  
ATOM   1201  O   ASN   158      -4.929  -5.139   3.796  1.00 91.14           O  
ATOM   1202  CG  ASN   158      -2.164  -4.239   1.669  1.00 94.13           C  
ATOM   1203  ND2 ASN   158      -1.244  -4.971   1.052  1.00 93.36           N  
ATOM   1204  OD1 ASN   158      -2.996  -3.563   1.057  1.00 92.16           O  
ATOM   1205  N   LEU   159      -5.406  -3.165   2.790  1.00 91.99           N  
ATOM   1206  CA  LEU   159      -6.803  -3.469   2.502  1.00 91.43           C  
ATOM   1207  C   LEU   159      -7.036  -3.586   1.000  1.00 91.07           C  
ATOM   1208  CB  LEU   159      -7.719  -2.393   3.091  1.00 89.58           C  
ATOM   1209  O   LEU   159      -6.542  -2.763   0.225  1.00 89.74           O  
ATOM   1210  CG  LEU   159      -7.734  -2.275   4.615  1.00 80.36           C  
ATOM   1211  CD1 LEU   159      -8.651  -1.136   5.050  1.00 71.62           C  
ATOM   1212  CD2 LEU   159      -8.171  -3.591   5.249  1.00 71.52           C  
ATOM   1213  N   HIS   160      -7.832  -4.523   0.601  1.00 88.68           N  
ATOM   1214  CA  HIS   160      -8.458  -4.593  -0.715  1.00 88.21           C  
ATOM   1215  C   HIS   160      -9.956  -4.855  -0.599  1.00 86.79           C  
ATOM   1216  CB  HIS   160      -7.798  -5.680  -1.565  1.00 87.56           C  
ATOM   1217  O   HIS   160     -10.373  -5.982  -0.322  1.00 84.56           O  
ATOM   1218  CG  HIS   160      -8.340  -5.765  -2.956  1.00 87.18           C  
ATOM   1219  CD2 HIS   160      -8.957  -4.839  -3.728  1.00 84.98           C  
ATOM   1220  ND1 HIS   160      -8.278  -6.916  -3.710  1.00 85.32           N  
ATOM   1221  CE1 HIS   160      -8.834  -6.694  -4.890  1.00 84.43           C  
ATOM   1222  NE2 HIS   160      -9.254  -5.441  -4.926  1.00 84.47           N  
ATOM   1223  N   LEU   161     -10.739  -3.799  -0.674  1.00 84.13           N  
ATOM   1224  CA  LEU   161     -12.195  -3.881  -0.658  1.00 83.14           C  
ATOM   1225  C   LEU   161     -12.754  -3.887  -2.077  1.00 81.83           C  
ATOM   1226  CB  LEU   161     -12.789  -2.711   0.132  1.00 82.11           C  
ATOM   1227  O   LEU   161     -12.939  -2.828  -2.681  1.00 78.37           O  
ATOM   1228  CG  LEU   161     -12.361  -2.594   1.595  1.00 81.95           C  
ATOM   1229  CD1 LEU   161     -13.066  -1.418   2.262  1.00 79.63           C  
ATOM   1230  CD2 LEU   161     -12.651  -3.891   2.343  1.00 79.58           C  
ATOM   1231  N   ALA   162     -12.256  -4.909  -2.959  1.00 73.14           N  
ATOM   1232  CA  ALA   162     -12.814  -4.977  -4.307  1.00 71.61           C  
ATOM   1233  C   ALA   162     -14.187  -4.313  -4.367  1.00 73.29           C  
ATOM   1234  CB  ALA   162     -12.907  -6.428  -4.772  1.00 68.15           C  
ATOM   1235  O   ALA   162     -15.039  -4.557  -3.509  1.00 68.31           O  
ATOM   1236  N   ALA   163     -14.356  -3.461  -5.498  1.00 58.82           N  
ATOM   1237  CA  ALA   163     -15.748  -3.151  -5.813  1.00 56.87           C  
ATOM   1238  C   ALA   163     -16.579  -4.425  -5.936  1.00 58.94           C  
ATOM   1239  CB  ALA   163     -15.834  -2.337  -7.101  1.00 52.21           C  
ATOM   1240  O   ALA   163     -16.424  -5.184  -6.895  1.00 55.12           O  
ATOM   1241  N   LEU   164     -17.062  -4.881  -4.981  1.00 60.12           N  
ATOM   1242  CA  LEU   164     -17.940  -6.045  -4.943  1.00 59.75           C  
ATOM   1243  C   LEU   164     -18.981  -5.977  -6.056  1.00 60.30           C  
ATOM   1244  CB  LEU   164     -18.636  -6.148  -3.584  1.00 55.61           C  
ATOM   1245  O   LEU   164     -19.692  -6.952  -6.307  1.00 57.70           O  
ATOM   1246  CG  LEU   164     -17.747  -6.509  -2.393  1.00 52.99           C  
ATOM   1247  CD1 LEU   164     -18.535  -6.402  -1.091  1.00 49.53           C  
ATOM   1248  CD2 LEU   164     -17.170  -7.911  -2.561  1.00 51.00           C  
ATOM   1249  N   THR   165     -19.114  -4.737  -6.582  1.00 57.34           N  
ATOM   1250  CA  THR   165     -19.997  -4.623  -7.738  1.00 56.96           C  
ATOM   1251  C   THR   165     -19.640  -5.662  -8.797  1.00 57.49           C  
ATOM   1252  CB  THR   165     -19.930  -3.213  -8.354  1.00 53.06           C  
ATOM   1253  O   THR   165     -20.472  -6.011  -9.637  1.00 55.17           O  
ATOM   1254  CG2 THR   165     -20.741  -2.215  -7.534  1.00 47.03           C  
ATOM   1255  OG1 THR   165     -18.564  -2.781  -8.397  1.00 48.29           O  
ATOM   1256  N   LEU   166     -18.459  -6.224  -8.695  1.00 56.74           N  
ATOM   1257  CA  LEU   166     -18.040  -7.134  -9.756  1.00 55.83           C  
ATOM   1258  C   LEU   166     -18.534  -8.551  -9.483  1.00 57.09           C  
ATOM   1259  CB  LEU   166     -16.515  -7.131  -9.894  1.00 51.89           C  
ATOM   1260  O   LEU   166     -18.438  -9.424 -10.348  1.00 54.55           O  
ATOM   1261  CG  LEU   166     -15.888  -5.849 -10.445  1.00 48.87           C  
ATOM   1262  CD1 LEU   166     -14.367  -5.956 -10.433  1.00 44.30           C  
ATOM   1263  CD2 LEU   166     -16.398  -5.566 -11.854  1.00 46.78           C  
ATOM   1264  N   LEU   167     -19.053  -8.786  -8.337  1.00 57.26           N  
ATOM   1265  CA  LEU   167     -19.608 -10.120  -8.137  1.00 56.60           C  
ATOM   1266  C   LEU   167     -21.000 -10.227  -8.750  1.00 57.63           C  
ATOM   1267  CB  LEU   167     -19.667 -10.458  -6.645  1.00 53.92           C  
ATOM   1268  O   LEU   167     -21.757 -11.145  -8.425  1.00 55.93           O  
ATOM   1269  CG  LEU   167     -18.323 -10.604  -5.929  1.00 51.69           C  
ATOM   1270  CD1 LEU   167     -18.540 -10.833  -4.437  1.00 49.32           C  
ATOM   1271  CD2 LEU   167     -17.514 -11.744  -6.538  1.00 50.87           C  
ATOM   1272  N   GLY   168     -21.230  -9.495  -9.835  1.00 57.21           N  
ATOM   1273  CA  GLY   168     -22.289  -9.730 -10.803  1.00 56.60           C  
ATOM   1274  C   GLY   168     -23.674  -9.728 -10.184  1.00 57.76           C  
ATOM   1275  O   GLY   168     -24.557 -10.468 -10.622  1.00 55.24           O  
ATOM   1276  N   SER   169     -23.808  -9.196  -8.959  1.00 61.02           N  
ATOM   1277  CA  SER   169     -25.223  -8.967  -8.683  1.00 60.89           C  
ATOM   1278  C   SER   169     -25.855  -8.069  -9.741  1.00 62.13           C  
ATOM   1279  CB  SER   169     -25.405  -8.344  -7.298  1.00 58.03           C  
ATOM   1280  O   SER   169     -25.609  -6.861  -9.765  1.00 60.69           O  
ATOM   1281  OG  SER   169     -25.612  -6.945  -7.400  1.00 57.97           O  
ATOM   1282  N   GLU   170     -26.445  -8.702 -10.740  1.00 69.22           N  
ATOM   1283  CA  GLU   170     -27.260  -8.006 -11.732  1.00 68.89           C  
ATOM   1284  C   GLU   170     -28.197  -7.001 -11.069  1.00 69.52           C  
ATOM   1285  CB  GLU   170     -28.066  -9.008 -12.563  1.00 65.70           C  
ATOM   1286  O   GLU   170     -28.874  -6.231 -11.753  1.00 68.10           O  
ATOM   1287  CG  GLU   170     -27.212  -9.889 -13.462  1.00 62.67           C  
ATOM   1288  CD  GLU   170     -28.030 -10.748 -14.413  1.00 62.87           C  
ATOM   1289  OE1 GLU   170     -29.244 -10.935 -14.171  1.00 68.37           O  
ATOM   1290  OE2 GLU   170     -27.452 -11.239 -15.409  1.00 61.79           O  
ATOM   1291  N   ASN   171     -28.217  -7.015  -9.747  1.00 71.43           N  
ATOM   1292  CA  ASN   171     -29.103  -6.092  -9.046  1.00 70.33           C  
ATOM   1293  C   ASN   171     -28.334  -5.215  -8.062  1.00 70.45           C  
ATOM   1294  CB  ASN   171     -30.211  -6.858  -8.321  1.00 67.10           C  
ATOM   1295  O   ASN   171     -28.236  -5.542  -6.878  1.00 67.06           O  
ATOM   1296  CG  ASN   171     -31.389  -5.975  -7.956  1.00 65.07           C  
ATOM   1297  ND2 ASN   171     -32.560  -6.582  -7.804  1.00 68.03           N  
ATOM   1298  OD1 ASN   171     -31.247  -4.758  -7.813  1.00 68.26           O  
ATOM   1299  N   PRO   172     -27.686  -4.085  -8.588  1.00 61.69           N  
ATOM   1300  CA  PRO   172     -27.000  -3.158  -7.685  1.00 60.74           C  
ATOM   1301  C   PRO   172     -27.903  -2.651  -6.563  1.00 61.59           C  
ATOM   1302  CB  PRO   172     -26.581  -2.011  -8.608  1.00 59.68           C  
ATOM   1303  O   PRO   172     -27.413  -2.255  -5.502  1.00 61.14           O  
ATOM   1304  CG  PRO   172     -27.409  -2.190  -9.840  1.00 58.67           C  
ATOM   1305  CD  PRO   172     -27.921  -3.601  -9.869  1.00 58.81           C  
ATOM   1306  N   SER   173     -29.206  -2.648  -6.746  1.00 67.47           N  
ATOM   1307  CA  SER   173     -30.150  -2.108  -5.774  1.00 66.65           C  
ATOM   1308  C   SER   173     -30.260  -3.011  -4.550  1.00 66.73           C  
ATOM   1309  CB  SER   173     -31.529  -1.926  -6.409  1.00 63.59           C  
ATOM   1310  O   SER   173     -30.720  -2.578  -3.491  1.00 64.16           O  
ATOM   1311  OG  SER   173     -32.127  -3.182  -6.681  1.00 62.73           O  
ATOM   1312  N   LYS   174     -29.824  -4.247  -4.655  1.00 66.16           N  
ATOM   1313  CA  LYS   174     -29.813  -5.145  -3.503  1.00 64.28           C  
ATOM   1314  C   LYS   174     -28.483  -5.068  -2.758  1.00 65.01           C  
ATOM   1315  CB  LYS   174     -30.086  -6.584  -3.941  1.00 61.65           C  
ATOM   1316  O   LYS   174     -28.297  -5.735  -1.739  1.00 62.23           O  
ATOM   1317  CG  LYS   174     -31.544  -6.865  -4.273  1.00 59.51           C  
ATOM   1318  CD  LYS   174     -31.793  -8.352  -4.486  1.00 58.67           C  
ATOM   1319  CE  LYS   174     -33.266  -8.643  -4.739  1.00 60.85           C  
ATOM   1320  NZ  LYS   174     -33.520 -10.104  -4.915  1.00 54.30           N  
ATOM   1321  N   ASN   175     -27.670  -4.198  -3.210  1.00 60.33           N  
ATOM   1322  CA  ASN   175     -26.302  -4.066  -2.721  1.00 58.93           C  
ATOM   1323  C   ASN   175     -26.254  -3.337  -1.381  1.00 60.34           C  
ATOM   1324  CB  ASN   175     -25.431  -3.344  -3.751  1.00 55.78           C  
ATOM   1325  O   ASN   175     -25.326  -2.568  -1.121  1.00 58.06           O  
ATOM   1326  CG  ASN   175     -25.118  -4.206  -4.958  1.00 53.69           C  
ATOM   1327  ND2 ASN   175     -24.612  -3.583  -6.016  1.00 49.84           N  
ATOM   1328  OD1 ASN   175     -25.331  -5.421  -4.941  1.00 53.80           O  
ATOM   1329  N   HIS   176     -27.427  -3.246  -0.604  1.00 60.14           N  
ATOM   1330  CA  HIS   176     -27.341  -2.917   0.814  1.00 59.94           C  
ATOM   1331  C   HIS   176     -26.306  -3.786   1.520  1.00 60.38           C  
ATOM   1332  CB  HIS   176     -28.706  -3.077   1.485  1.00 54.09           C  
ATOM   1333  O   HIS   176     -26.107  -3.663   2.731  1.00 57.24           O  
ATOM   1334  CG  HIS   176     -29.662  -1.969   1.173  1.00 50.07           C  
ATOM   1335  CD2 HIS   176     -30.953  -1.781   1.534  1.00 45.88           C  
ATOM   1336  ND1 HIS   176     -29.316  -0.885   0.395  1.00 48.68           N  
ATOM   1337  CE1 HIS   176     -30.356  -0.076   0.292  1.00 43.34           C  
ATOM   1338  NE2 HIS   176     -31.363  -0.596   0.973  1.00 39.51           N  
ATOM   1339  N   SER   177     -25.553  -4.506   0.812  1.00 63.40           N  
ATOM   1340  CA  SER   177     -24.590  -5.448   1.374  1.00 62.76           C  
ATOM   1341  C   SER   177     -23.242  -4.778   1.621  1.00 64.43           C  
ATOM   1342  CB  SER   177     -24.409  -6.649   0.445  1.00 58.64           C  
ATOM   1343  O   SER   177     -22.481  -5.206   2.492  1.00 62.42           O  
ATOM   1344  OG  SER   177     -23.861  -6.246  -0.798  1.00 54.44           O  
ATOM   1345  N   ASP   178     -23.071  -3.620   1.001  1.00 66.55           N  
ATOM   1346  CA  ASP   178     -21.716  -3.084   1.084  1.00 66.29           C  
ATOM   1347  C   ASP   178     -21.490  -2.368   2.414  1.00 67.70           C  
ATOM   1348  CB  ASP   178     -21.444  -2.129  -0.080  1.00 64.00           C  
ATOM   1349  O   ASP   178     -20.500  -2.624   3.102  1.00 66.52           O  
ATOM   1350  CG  ASP   178     -21.398  -2.833  -1.425  1.00 61.15           C  
ATOM   1351  OD1 ASP   178     -21.214  -4.069  -1.461  1.00 60.65           O  
ATOM   1352  OD2 ASP   178     -21.544  -2.144  -2.458  1.00 61.88           O  
ATOM   1353  N   GLY   179     -22.429  -1.609   2.883  1.00 69.16           N  
ATOM   1354  CA  GLY   179     -22.355  -0.954   4.179  1.00 69.17           C  
ATOM   1355  C   GLY   179     -22.172  -1.926   5.329  1.00 70.16           C  
ATOM   1356  O   GLY   179     -21.363  -1.688   6.228  1.00 69.45           O  
ATOM   1357  N   HIS   180     -22.902  -3.074   5.373  1.00 73.43           N  
ATOM   1358  CA  HIS   180     -22.773  -4.078   6.423  1.00 73.54           C  
ATOM   1359  C   HIS   180     -21.376  -4.690   6.431  1.00 73.84           C  
ATOM   1360  CB  HIS   180     -23.825  -5.174   6.248  1.00 71.36           C  
ATOM   1361  O   HIS   180     -20.820  -4.964   7.496  1.00 72.35           O  
ATOM   1362  CG  HIS   180     -25.205  -4.750   6.639  1.00 68.20           C  
ATOM   1363  CD2 HIS   180     -26.335  -4.615   5.906  1.00 66.45           C  
ATOM   1364  ND1 HIS   180     -25.538  -4.402   7.930  1.00 67.22           N  
ATOM   1365  CE1 HIS   180     -26.818  -4.071   7.974  1.00 62.56           C  
ATOM   1366  NE2 HIS   180     -27.324  -4.192   6.759  1.00 60.24           N  
ATOM   1367  N   ARG   181     -20.805  -4.896   5.374  1.00 73.83           N  
ATOM   1368  CA  ARG   181     -19.469  -5.471   5.255  1.00 73.59           C  
ATOM   1369  C   ARG   181     -18.407  -4.494   5.746  1.00 74.40           C  
ATOM   1370  CB  ARG   181     -19.183  -5.870   3.806  1.00 72.01           C  
ATOM   1371  O   ARG   181     -17.517  -4.870   6.512  1.00 72.89           O  
ATOM   1372  CG  ARG   181     -19.981  -7.075   3.330  1.00 68.80           C  
ATOM   1373  CD  ARG   181     -19.701  -7.394   1.868  1.00 66.49           C  
ATOM   1374  NE  ARG   181     -20.439  -8.573   1.423  1.00 60.25           N  
ATOM   1375  NH1 ARG   181     -19.343  -8.750  -0.603  1.00 57.23           N  
ATOM   1376  NH2 ARG   181     -20.979 -10.255  -0.044  1.00 51.75           N  
ATOM   1377  CZ  ARG   181     -20.252  -9.190   0.260  1.00 62.34           C  
ATOM   1378  N   LEU   182     -18.516  -3.249   5.243  1.00 75.31           N  
ATOM   1379  CA  LEU   182     -17.583  -2.244   5.742  1.00 75.61           C  
ATOM   1380  C   LEU   182     -17.765  -2.029   7.241  1.00 76.55           C  
ATOM   1381  CB  LEU   182     -17.772  -0.920   4.998  1.00 73.68           C  
ATOM   1382  O   LEU   182     -16.785  -1.920   7.981  1.00 75.74           O  
ATOM   1383  CG  LEU   182     -16.788   0.199   5.343  1.00 70.34           C  
ATOM   1384  CD1 LEU   182     -15.363  -0.225   5.002  1.00 66.19           C  
ATOM   1385  CD2 LEU   182     -17.160   1.483   4.610  1.00 66.32           C  
ATOM   1386  N   ALA   183     -19.001  -2.069   7.692  1.00 75.96           N  
ATOM   1387  CA  ALA   183     -19.262  -2.000   9.128  1.00 76.06           C  
ATOM   1388  C   ALA   183     -18.647  -3.192   9.856  1.00 76.71           C  
ATOM   1389  CB  ALA   183     -20.765  -1.935   9.393  1.00 74.50           C  
ATOM   1390  O   ALA   183     -17.967  -3.023  10.871  1.00 75.82           O  
ATOM   1391  N   SER   184     -18.857  -4.424   9.355  1.00 78.04           N  
ATOM   1392  CA  SER   184     -18.247  -5.628   9.910  1.00 77.94           C  
ATOM   1393  C   SER   184     -16.725  -5.560   9.838  1.00 78.52           C  
ATOM   1394  CB  SER   184     -18.745  -6.871   9.173  1.00 76.35           C  
ATOM   1395  O   SER   184     -16.036  -5.895  10.804  1.00 77.33           O  
ATOM   1396  OG  SER   184     -18.217  -8.049   9.758  1.00 70.77           O  
ATOM   1397  N   PHE   185     -16.224  -5.127   8.772  1.00 79.97           N  
ATOM   1398  CA  PHE   185     -14.796  -4.881   8.611  1.00 80.21           C  
ATOM   1399  C   PHE   185     -14.304  -3.859   9.629  1.00 81.15           C  
ATOM   1400  CB  PHE   185     -14.490  -4.395   7.190  1.00 78.89           C  
ATOM   1401  O   PHE   185     -13.303  -4.088  10.312  1.00 80.53           O  
ATOM   1402  CG  PHE   185     -13.086  -3.884   7.012  1.00 76.04           C  
ATOM   1403  CD1 PHE   185     -12.016  -4.766   6.928  1.00 73.53           C  
ATOM   1404  CD2 PHE   185     -12.837  -2.520   6.929  1.00 73.80           C  
ATOM   1405  CE1 PHE   185     -10.715  -4.295   6.764  1.00 71.86           C  
ATOM   1406  CE2 PHE   185     -11.540  -2.042   6.765  1.00 71.34           C  
ATOM   1407  CZ  PHE   185     -10.480  -2.931   6.683  1.00 68.95           C  
ATOM   1408  N   ALA   186     -14.957  -2.795   9.714  1.00 80.42           N  
ATOM   1409  CA  ALA   186     -14.587  -1.747  10.662  1.00 80.83           C  
ATOM   1410  C   ALA   186     -14.592  -2.276  12.094  1.00 81.55           C  
ATOM   1411  CB  ALA   186     -15.533  -0.556  10.535  1.00 79.11           C  
ATOM   1412  O   ALA   186     -13.678  -1.989  12.871  1.00 81.01           O  
ATOM   1413  N   GLN   187     -15.590  -3.024  12.454  1.00 80.42           N  
ATOM   1414  CA  GLN   187     -15.616  -3.686  13.754  1.00 80.58           C  
ATOM   1415  C   GLN   187     -14.419  -4.618  13.921  1.00 81.20           C  
ATOM   1416  CB  GLN   187     -16.919  -4.467  13.934  1.00 79.10           C  
ATOM   1417  O   GLN   187     -13.723  -4.567  14.937  1.00 80.52           O  
ATOM   1418  CG  GLN   187     -17.051  -5.137  15.295  1.00 75.89           C  
ATOM   1419  CD  GLN   187     -18.365  -5.878  15.459  1.00 74.54           C  
ATOM   1420  NE2 GLN   187     -18.532  -6.543  16.597  1.00 70.38           N  
ATOM   1421  OE1 GLN   187     -19.223  -5.851  14.571  1.00 73.18           O  
ATOM   1422  N   THR   188     -14.081  -5.468  12.895  1.00 82.09           N  
ATOM   1423  CA  THR   188     -12.916  -6.345  12.898  1.00 82.37           C  
ATOM   1424  C   THR   188     -11.629  -5.535  13.030  1.00 83.41           C  
ATOM   1425  CB  THR   188     -12.857  -7.202  11.619  1.00 81.07           C  
ATOM   1426  O   THR   188     -10.739  -5.895  13.803  1.00 83.24           O  
ATOM   1427  CG2 THR   188     -11.651  -8.135  11.637  1.00 78.06           C  
ATOM   1428  OG1 THR   188     -14.053  -7.986  11.521  1.00 78.68           O  
ATOM   1429  N   LEU   189     -11.568  -4.477  12.368  1.00 85.31           N  
ATOM   1430  CA  LEU   189     -10.426  -3.573  12.449  1.00 85.70           C  
ATOM   1431  C   LEU   189     -10.296  -2.985  13.850  1.00 86.38           C  
ATOM   1432  CB  LEU   189     -10.561  -2.446  11.421  1.00 83.60           C  
ATOM   1433  O   LEU   189      -9.204  -2.970  14.422  1.00 85.77           O  
ATOM   1434  CG  LEU   189      -9.347  -1.530  11.256  1.00 77.47           C  
ATOM   1435  CD1 LEU   189      -8.152  -2.322  10.736  1.00 72.23           C  
ATOM   1436  CD2 LEU   189      -9.675  -0.371  10.321  1.00 72.29           C  
ATOM   1437  N   GLN   190     -11.390  -2.571  14.478  1.00 85.26           N  
ATOM   1438  CA  GLN   190     -11.407  -2.022  15.830  1.00 85.48           C  
ATOM   1439  C   GLN   190     -10.867  -3.030  16.840  1.00 85.66           C  
ATOM   1440  CB  GLN   190     -12.824  -1.596  16.219  1.00 83.55           C  
ATOM   1441  O   GLN   190     -10.026  -2.691  17.675  1.00 84.81           O  
ATOM   1442  CG  GLN   190     -12.897  -0.827  17.531  1.00 77.94           C  
ATOM   1443  CD  GLN   190     -14.315  -0.442  17.907  1.00 75.56           C  
ATOM   1444  NE2 GLN   190     -14.448   0.531  18.802  1.00 71.65           N  
ATOM   1445  OE1 GLN   190     -15.284  -1.013  17.397  1.00 75.24           O  
ATOM   1446  N   GLU   191     -11.336  -4.252  16.748  1.00 84.84           N  
ATOM   1447  CA  GLU   191     -10.879  -5.311  17.643  1.00 84.92           C  
ATOM   1448  C   GLU   191      -9.413  -5.652  17.391  1.00 85.64           C  
ATOM   1449  CB  GLU   191     -11.745  -6.563  17.481  1.00 83.05           C  
ATOM   1450  O   GLU   191      -8.624  -5.757  18.332  1.00 85.14           O  
ATOM   1451  CG  GLU   191     -13.146  -6.421  18.058  1.00 77.29           C  
ATOM   1452  CD  GLU   191     -14.041  -7.613  17.762  1.00 75.29           C  
ATOM   1453  OE1 GLU   191     -13.569  -8.583  17.125  1.00 73.62           O  
ATOM   1454  OE2 GLU   191     -15.224  -7.578  18.168  1.00 70.31           O  
ATOM   1455  N   THR   192      -9.009  -5.662  16.151  1.00 86.10           N  
ATOM   1456  CA  THR   192      -7.665  -6.019  15.711  1.00 86.81           C  
ATOM   1457  C   THR   192      -6.664  -4.932  16.091  1.00 88.10           C  
ATOM   1458  CB  THR   192      -7.619  -6.254  14.190  1.00 85.39           C  
ATOM   1459  O   THR   192      -5.520  -5.229  16.441  1.00 88.07           O  
ATOM   1460  CG2 THR   192      -6.213  -6.628  13.733  1.00 81.26           C  
ATOM   1461  OG1 THR   192      -8.518  -7.316  13.849  1.00 82.56           O  
ATOM   1462  N   LEU   193      -7.083  -3.745  16.078  1.00 90.37           N  
ATOM   1463  CA  LEU   193      -6.209  -2.596  16.290  1.00 90.97           C  
ATOM   1464  C   LEU   193      -6.307  -2.096  17.727  1.00 90.48           C  
ATOM   1465  CB  LEU   193      -6.563  -1.467  15.319  1.00 89.93           C  
ATOM   1466  O   LEU   193      -5.814  -1.012  18.047  1.00 88.94           O  
ATOM   1467  CG  LEU   193      -6.368  -1.765  13.832  1.00 89.40           C  
ATOM   1468  CD1 LEU   193      -6.787  -0.564  12.991  1.00 86.28           C  
ATOM   1469  CD2 LEU   193      -4.919  -2.144  13.547  1.00 86.39           C  
ATOM   1470  N   LYS   194      -6.991  -2.883  18.561  1.00 89.51           N  
ATOM   1471  CA  LYS   194      -7.098  -2.532  19.975  1.00 90.26           C  
ATOM   1472  C   LYS   194      -5.721  -2.460  20.629  1.00 90.28           C  
ATOM   1473  CB  LYS   194      -7.976  -3.543  20.714  1.00 88.15           C  
ATOM   1474  O   LYS   194      -5.043  -3.478  20.774  1.00 89.49           O  
ATOM   1475  CG  LYS   194      -8.285  -3.159  22.153  1.00 83.11           C  
ATOM   1476  CD  LYS   194      -9.261  -4.137  22.796  1.00 81.40           C  
ATOM   1477  CE  LYS   194      -9.584  -3.744  24.231  1.00 78.26           C  
ATOM   1478  NZ  LYS   194     -10.568  -4.679  24.853  1.00 77.17           N  
ATOM   1479  N   GLY   195      -5.347  -1.244  21.049  1.00 91.44           N  
ATOM   1480  CA  GLY   195      -4.071  -0.984  21.697  1.00 92.10           C  
ATOM   1481  C   GLY   195      -3.006  -0.485  20.738  1.00 92.59           C  
ATOM   1482  O   GLY   195      -1.982   0.052  21.165  1.00 92.04           O  
ATOM   1483  N   GLU   196      -3.267  -0.608  19.433  1.00 94.08           N  
ATOM   1484  CA  GLU   196      -2.355  -0.035  18.447  1.00 94.64           C  
ATOM   1485  C   GLU   196      -2.478   1.485  18.399  1.00 94.69           C  
ATOM   1486  CB  GLU   196      -2.619  -0.628  17.061  1.00 94.14           C  
ATOM   1487  O   GLU   196      -3.586   2.021  18.320  1.00 94.09           O  
ATOM   1488  CG  GLU   196      -2.515  -2.146  17.011  1.00 92.81           C  
ATOM   1489  CD  GLU   196      -1.097  -2.657  17.212  1.00 90.12           C  
ATOM   1490  OE1 GLU   196      -0.145  -1.846  17.146  1.00 90.06           O  
ATOM   1491  OE2 GLU   196      -0.936  -3.877  17.434  1.00 90.62           O  
ATOM   1492  N   LYS   197      -1.391   2.194  18.461  1.00 95.06           N  
ATOM   1493  CA  LYS   197      -1.373   3.653  18.531  1.00 95.06           C  
ATOM   1494  C   LYS   197      -1.094   4.265  17.162  1.00 95.32           C  
ATOM   1495  CB  LYS   197      -0.327   4.129  19.541  1.00 93.06           C  
ATOM   1496  O   LYS   197      -1.777   5.203  16.745  1.00 94.71           O  
ATOM   1497  CG  LYS   197      -0.301   5.637  19.741  1.00 83.10           C  
ATOM   1498  CD  LYS   197       0.784   6.052  20.726  1.00 77.88           C  
ATOM   1499  CE  LYS   197       0.906   7.567  20.820  1.00 71.07           C  
ATOM   1500  NZ  LYS   197       2.068   7.978  21.663  1.00 69.50           N  
ATOM   1501  N   ASP   198      -0.069   3.841  16.498  1.00 96.40           N  
ATOM   1502  CA  ASP   198       0.419   4.345  15.218  1.00 96.76           C  
ATOM   1503  C   ASP   198      -0.012   3.435  14.070  1.00 96.93           C  
ATOM   1504  CB  ASP   198       1.944   4.478  15.240  1.00 96.14           C  
ATOM   1505  O   ASP   198       0.755   2.576  13.630  1.00 96.55           O  
ATOM   1506  CG  ASP   198       2.432   5.546  16.202  1.00 93.76           C  
ATOM   1507  OD1 ASP   198       1.678   6.502  16.486  1.00 91.12           O  
ATOM   1508  OD2 ASP   198       3.582   5.432  16.680  1.00 92.15           O  
ATOM   1509  N   VAL   199      -1.229   3.657  13.562  1.00 96.57           N  
ATOM   1510  CA  VAL   199      -1.888   2.802  12.580  1.00 96.77           C  
ATOM   1511  C   VAL   199      -2.037   3.553  11.258  1.00 96.96           C  
ATOM   1512  CB  VAL   199      -3.269   2.324  13.080  1.00 96.45           C  
ATOM   1513  O   VAL   199      -2.535   4.682  11.231  1.00 96.75           O  
ATOM   1514  CG1 VAL   199      -3.920   1.391  12.059  1.00 95.03           C  
ATOM   1515  CG2 VAL   199      -3.135   1.629  14.433  1.00 95.00           C  
ATOM   1516  N   ILE   200      -1.654   2.931  10.179  1.00 97.34           N  
ATOM   1517  CA  ILE   200      -1.935   3.351   8.810  1.00 97.42           C  
ATOM   1518  C   ILE   200      -2.769   2.284   8.104  1.00 97.30           C  
ATOM   1519  CB  ILE   200      -0.633   3.620   8.023  1.00 97.37           C  
ATOM   1520  O   ILE   200      -2.329   1.142   7.954  1.00 96.83           O  
ATOM   1521  CG1 ILE   200       0.258   4.606   8.787  1.00 96.73           C  
ATOM   1522  CG2 ILE   200      -0.950   4.143   6.618  1.00 96.73           C  
ATOM   1523  CD1 ILE   200       1.572   4.924   8.085  1.00 96.01           C  
ATOM   1524  N   ILE   201      -4.030   2.608   7.751  1.00 95.57           N  
ATOM   1525  CA  ILE   201      -4.888   1.801   6.890  1.00 95.69           C  
ATOM   1526  C   ILE   201      -4.769   2.282   5.446  1.00 95.68           C  
ATOM   1527  CB  ILE   201      -6.361   1.852   7.353  1.00 95.15           C  
ATOM   1528  O   ILE   201      -5.017   3.454   5.153  1.00 95.26           O  
ATOM   1529  CG1 ILE   201      -6.449   1.691   8.875  1.00 93.04           C  
ATOM   1530  CG2 ILE   201      -7.189   0.779   6.640  1.00 92.88           C  
ATOM   1531  CD1 ILE   201      -7.850   1.884   9.438  1.00 90.77           C  
ATOM   1532  N   LEU   202      -4.333   1.401   4.529  1.00 96.55           N  
ATOM   1533  CA  LEU   202      -4.082   1.809   3.152  1.00 96.52           C  
ATOM   1534  C   LEU   202      -4.406   0.678   2.182  1.00 96.33           C  
ATOM   1535  CB  LEU   202      -2.624   2.244   2.978  1.00 96.20           C  
ATOM   1536  O   LEU   202      -4.378  -0.496   2.559  1.00 95.71           O  
ATOM   1537  CG  LEU   202      -1.567   1.149   3.132  1.00 94.65           C  
ATOM   1538  CD1 LEU   202      -0.207   1.656   2.663  1.00 91.90           C  
ATOM   1539  CD2 LEU   202      -1.496   0.673   4.579  1.00 91.67           C  
ATOM   1540  N   GLY   203      -4.756   0.984   0.960  1.00 94.64           N  
ATOM   1541  CA  GLY   203      -5.084   0.008  -0.067  1.00 94.57           C  
ATOM   1542  C   GLY   203      -6.158   0.487  -1.025  1.00 94.14           C  
ATOM   1543  O   GLY   203      -6.499   1.672  -1.041  1.00 93.08           O  
ATOM   1544  N   ASP   204      -6.678  -0.369  -1.831  1.00 91.63           N  
ATOM   1545  CA  ASP   204      -7.851  -0.193  -2.681  1.00 91.38           C  
ATOM   1546  C   ASP   204      -9.139  -0.429  -1.897  1.00 90.58           C  
ATOM   1547  CB  ASP   204      -7.788  -1.135  -3.885  1.00 90.88           C  
ATOM   1548  O   ASP   204      -9.456  -1.566  -1.541  1.00 89.30           O  
ATOM   1549  CG  ASP   204      -8.991  -1.005  -4.803  1.00 89.83           C  
ATOM   1550  OD1 ASP   204      -9.880  -0.172  -4.529  1.00 88.29           O  
ATOM   1551  OD2 ASP   204      -9.051  -1.746  -5.809  1.00 87.96           O  
ATOM   1552  N   PHE   205      -9.829   0.677  -1.678  1.00 88.85           N  
ATOM   1553  CA  PHE   205     -11.041   0.674  -0.868  1.00 88.20           C  
ATOM   1554  C   PHE   205     -12.274   0.473  -1.741  1.00 86.78           C  
ATOM   1555  CB  PHE   205     -11.165   1.980  -0.078  1.00 87.94           C  
ATOM   1556  O   PHE   205     -13.397   0.419  -1.235  1.00 84.63           O  
ATOM   1557  CG  PHE   205     -10.294   2.032   1.149  1.00 88.66           C  
ATOM   1558  CD1 PHE   205     -10.855   2.190   2.410  1.00 87.51           C  
ATOM   1559  CD2 PHE   205      -8.914   1.923   1.040  1.00 87.26           C  
ATOM   1560  CE1 PHE   205     -10.052   2.239   3.547  1.00 86.39           C  
ATOM   1561  CE2 PHE   205      -8.105   1.970   2.172  1.00 86.58           C  
ATOM   1562  CZ  PHE   205      -8.676   2.129   3.424  1.00 86.10           C  
ATOM   1563  N   GLY   206     -12.171   0.470  -3.073  1.00 85.45           N  
ATOM   1564  CA  GLY   206     -13.230   0.245  -4.044  1.00 84.64           C  
ATOM   1565  C   GLY   206     -14.203   1.404  -4.145  1.00 84.17           C  
ATOM   1566  O   GLY   206     -15.080   1.412  -5.012  1.00 82.37           O  
ATOM   1567  N   GLN   207     -14.134   2.375  -3.297  1.00 82.63           N  
ATOM   1568  CA  GLN   207     -14.976   3.566  -3.326  1.00 82.70           C  
ATOM   1569  C   GLN   207     -14.245   4.771  -2.742  1.00 83.87           C  
ATOM   1570  CB  GLN   207     -16.279   3.322  -2.564  1.00 81.01           C  
ATOM   1571  O   GLN   207     -13.235   4.617  -2.051  1.00 83.22           O  
ATOM   1572  CG  GLN   207     -16.073   2.874  -1.123  1.00 76.23           C  
ATOM   1573  CD  GLN   207     -17.373   2.504  -0.432  1.00 74.06           C  
ATOM   1574  NE2 GLN   207     -17.276   2.067   0.819  1.00 67.29           N  
ATOM   1575  OE1 GLN   207     -18.455   2.611  -1.018  1.00 70.67           O  
ATOM   1576  N   GLY   208     -14.758   5.923  -2.933  1.00 83.41           N  
ATOM   1577  CA  GLY   208     -14.181   7.184  -2.495  1.00 83.91           C  
ATOM   1578  C   GLY   208     -14.344   7.430  -1.007  1.00 85.08           C  
ATOM   1579  O   GLY   208     -15.267   6.902  -0.383  1.00 84.85           O  
ATOM   1580  N   PRO   209     -13.497   8.247  -0.432  1.00 85.67           N  
ATOM   1581  CA  PRO   209     -13.475   8.510   1.009  1.00 85.59           C  
ATOM   1582  C   PRO   209     -14.725   9.243   1.493  1.00 84.66           C  
ATOM   1583  CB  PRO   209     -12.228   9.379   1.190  1.00 84.66           C  
ATOM   1584  O   PRO   209     -14.957   9.342   2.701  1.00 82.16           O  
ATOM   1585  CG  PRO   209     -12.063  10.087  -0.115  1.00 85.84           C  
ATOM   1586  CD  PRO   209     -12.479   9.157  -1.219  1.00 86.14           C  
ATOM   1587  N   ASP   210     -15.547   9.749   0.623  1.00 86.20           N  
ATOM   1588  CA  ASP   210     -16.770  10.481   0.937  1.00 85.32           C  
ATOM   1589  C   ASP   210     -17.928   9.524   1.210  1.00 83.88           C  
ATOM   1590  CB  ASP   210     -17.133  11.434  -0.203  1.00 82.64           C  
ATOM   1591  O   ASP   210     -19.000   9.947   1.647  1.00 80.86           O  
ATOM   1592  CG  ASP   210     -16.091  12.516  -0.426  1.00 75.97           C  
ATOM   1593  OD1 ASP   210     -15.459  12.966   0.555  1.00 71.33           O  
ATOM   1594  OD2 ASP   210     -15.902  12.925  -1.592  1.00 73.89           O  
ATOM   1595  N   SER   211     -17.692   8.292   1.037  1.00 82.37           N  
ATOM   1596  CA  SER   211     -18.723   7.309   1.353  1.00 82.16           C  
ATOM   1597  C   SER   211     -19.031   7.292   2.846  1.00 82.84           C  
ATOM   1598  CB  SER   211     -18.292   5.915   0.896  1.00 81.20           C  
ATOM   1599  O   SER   211     -18.118   7.324   3.674  1.00 82.01           O  
ATOM   1600  OG  SER   211     -19.270   4.948   1.241  1.00 78.33           O  
ATOM   1601  N   ASN   212     -20.345   7.237   3.218  1.00 81.52           N  
ATOM   1602  CA  ASN   212     -20.803   7.113   4.597  1.00 81.54           C  
ATOM   1603  C   ASN   212     -20.274   5.840   5.251  1.00 81.52           C  
ATOM   1604  CB  ASN   212     -22.331   7.148   4.662  1.00 79.56           C  
ATOM   1605  O   ASN   212     -20.173   5.762   6.477  1.00 79.66           O  
ATOM   1606  CG  ASN   212     -22.900   8.505   4.299  1.00 76.43           C  
ATOM   1607  ND2 ASN   212     -24.203   8.554   4.046  1.00 75.76           N  
ATOM   1608  OD1 ASN   212     -22.175   9.502   4.245  1.00 75.96           O  
ATOM   1609  N   ASP   213     -19.833   4.912   4.498  1.00 79.62           N  
ATOM   1610  CA  ASP   213     -19.285   3.652   4.991  1.00 79.57           C  
ATOM   1611  C   ASP   213     -18.009   3.885   5.796  1.00 80.75           C  
ATOM   1612  CB  ASP   213     -19.007   2.697   3.828  1.00 78.42           C  
ATOM   1613  O   ASP   213     -17.678   3.099   6.686  1.00 79.74           O  
ATOM   1614  CG  ASP   213     -20.266   2.283   3.086  1.00 75.53           C  
ATOM   1615  OD1 ASP   213     -21.338   2.171   3.719  1.00 74.46           O  
ATOM   1616  OD2 ASP   213     -20.184   2.065   1.858  1.00 73.84           O  
ATOM   1617  N   TYR   214     -17.357   5.020   5.587  1.00 84.45           N  
ATOM   1618  CA  TYR   214     -16.112   5.345   6.274  1.00 85.16           C  
ATOM   1619  C   TYR   214     -16.379   6.179   7.521  1.00 85.82           C  
ATOM   1620  CB  TYR   214     -15.160   6.095   5.338  1.00 83.89           C  
ATOM   1621  O   TYR   214     -15.443   6.644   8.177  1.00 84.68           O  
ATOM   1622  CG  TYR   214     -14.807   5.325   4.088  1.00 83.13           C  
ATOM   1623  CD1 TYR   214     -14.311   4.026   4.164  1.00 80.40           C  
ATOM   1624  CD2 TYR   214     -14.966   5.896   2.830  1.00 80.83           C  
ATOM   1625  CE1 TYR   214     -13.982   3.313   3.016  1.00 79.52           C  
ATOM   1626  CE2 TYR   214     -14.640   5.193   1.675  1.00 79.54           C  
ATOM   1627  OH  TYR   214     -13.825   3.204   0.637  1.00 74.54           O  
ATOM   1628  CZ  TYR   214     -14.150   3.904   1.778  1.00 76.92           C  
ATOM   1629  N   ASP   215     -17.659   6.386   7.893  1.00 87.09           N  
ATOM   1630  CA  ASP   215     -18.021   7.124   9.100  1.00 87.84           C  
ATOM   1631  C   ASP   215     -17.501   6.419  10.351  1.00 87.64           C  
ATOM   1632  CB  ASP   215     -19.539   7.299   9.187  1.00 86.69           C  
ATOM   1633  O   ASP   215     -17.156   7.071  11.339  1.00 86.78           O  
ATOM   1634  CG  ASP   215     -20.061   8.400   8.281  1.00 85.50           C  
ATOM   1635  OD1 ASP   215     -19.254   9.211   7.778  1.00 85.90           O  
ATOM   1636  OD2 ASP   215     -21.292   8.459   8.071  1.00 85.58           O  
ATOM   1637  N   ILE   216     -17.324   5.175  10.257  1.00 85.79           N  
ATOM   1638  CA  ILE   216     -16.774   4.402  11.365  1.00 86.03           C  
ATOM   1639  C   ILE   216     -15.301   4.755  11.559  1.00 87.56           C  
ATOM   1640  CB  ILE   216     -16.934   2.883  11.128  1.00 83.58           C  
ATOM   1641  O   ILE   216     -14.863   5.022  12.681  1.00 87.07           O  
ATOM   1642  CG1 ILE   216     -16.572   2.104  12.398  1.00 73.24           C  
ATOM   1643  CG2 ILE   216     -16.078   2.428   9.943  1.00 72.51           C  
ATOM   1644  CD1 ILE   216     -17.113   0.681  12.426  1.00 69.91           C  
ATOM   1645  N   LEU   217     -14.455   4.778  10.535  1.00 87.85           N  
ATOM   1646  CA  LEU   217     -13.064   5.203  10.640  1.00 88.96           C  
ATOM   1647  C   LEU   217     -12.969   6.630  11.168  1.00 89.46           C  
ATOM   1648  CB  LEU   217     -12.369   5.103   9.279  1.00 88.43           C  
ATOM   1649  O   LEU   217     -12.152   6.919  12.045  1.00 89.31           O  
ATOM   1650  CG  LEU   217     -12.207   3.696   8.702  1.00 88.36           C  
ATOM   1651  CD1 LEU   217     -11.481   3.753   7.362  1.00 86.76           C  
ATOM   1652  CD2 LEU   217     -11.460   2.798   9.683  1.00 86.98           C  
ATOM   1653  N   ARG   218     -13.879   7.548  10.763  1.00 91.70           N  
ATOM   1654  CA  ARG   218     -13.943   8.918  11.260  1.00 92.00           C  
ATOM   1655  C   ARG   218     -14.319   8.948  12.738  1.00 91.75           C  
ATOM   1656  CB  ARG   218     -14.946   9.739  10.447  1.00 91.11           C  
ATOM   1657  O   ARG   218     -13.717   9.684  13.523  1.00 91.10           O  
ATOM   1658  CG  ARG   218     -14.518   9.987   9.010  1.00 89.45           C  
ATOM   1659  CD  ARG   218     -15.580  10.748   8.228  1.00 88.85           C  
ATOM   1660  NE  ARG   218     -15.294  10.755   6.797  1.00 87.26           N  
ATOM   1661  NH1 ARG   218     -16.936   9.225   6.250  1.00 83.94           N  
ATOM   1662  NH2 ARG   218     -15.602  10.115   4.613  1.00 82.66           N  
ATOM   1663  CZ  ARG   218     -15.945  10.032   5.890  1.00 84.32           C  
ATOM   1664  N   LYS   219     -15.262   8.165  13.162  1.00 90.24           N  
ATOM   1665  CA  LYS   219     -15.659   8.021  14.559  1.00 90.24           C  
ATOM   1666  C   LYS   219     -14.493   7.530  15.414  1.00 89.70           C  
ATOM   1667  CB  LYS   219     -16.842   7.060  14.685  1.00 88.42           C  
ATOM   1668  O   LYS   219     -14.229   8.078  16.486  1.00 88.41           O  
ATOM   1669  CG  LYS   219     -18.175   7.662  14.268  1.00 81.08           C  
ATOM   1670  CD  LYS   219     -19.272   6.606  14.212  1.00 77.84           C  
ATOM   1671  CE  LYS   219     -20.589   7.192  13.720  1.00 73.30           C  
ATOM   1672  NZ  LYS   219     -21.637   6.141  13.558  1.00 69.91           N  
ATOM   1673  N   GLU   220     -13.675   6.652  14.834  1.00 87.44           N  
ATOM   1674  CA  GLU   220     -12.491   6.107  15.491  1.00 88.18           C  
ATOM   1675  C   GLU   220     -11.301   7.053  15.358  1.00 89.22           C  
ATOM   1676  CB  GLU   220     -12.138   4.734  14.914  1.00 86.16           C  
ATOM   1677  O   GLU   220     -10.174   6.694  15.703  1.00 87.81           O  
ATOM   1678  CG  GLU   220     -13.151   3.648  15.247  1.00 82.66           C  
ATOM   1679  CD  GLU   220     -13.466   3.557  16.732  1.00 79.32           C  
ATOM   1680  OE1 GLU   220     -12.521   3.533  17.553  1.00 80.38           O  
ATOM   1681  OE2 GLU   220     -14.668   3.509  17.077  1.00 79.69           O  
ATOM   1682  N   LYS   221     -11.524   8.274  14.808  1.00 91.25           N  
ATOM   1683  CA  LYS   221     -10.626   9.422  14.726  1.00 92.07           C  
ATOM   1684  C   LYS   221      -9.457   9.140  13.787  1.00 92.80           C  
ATOM   1685  CB  LYS   221     -10.104   9.796  16.114  1.00 88.91           C  
ATOM   1686  O   LYS   221      -8.363   9.679  13.969  1.00 91.46           O  
ATOM   1687  CG  LYS   221     -11.199  10.096  17.127  1.00 84.24           C  
ATOM   1688  CD  LYS   221     -10.618  10.462  18.487  1.00 80.82           C  
ATOM   1689  CE  LYS   221     -11.714  10.753  19.504  1.00 76.75           C  
ATOM   1690  NZ  LYS   221     -11.159  10.932  20.879  1.00 75.99           N  
ATOM   1691  N   PHE   222      -9.652   8.254  12.808  1.00 93.38           N  
ATOM   1692  CA  PHE   222      -8.733   8.171  11.679  1.00 94.03           C  
ATOM   1693  C   PHE   222      -8.904   9.370  10.754  1.00 93.68           C  
ATOM   1694  CB  PHE   222      -8.952   6.871  10.899  1.00 93.72           C  
ATOM   1695  O   PHE   222     -10.018   9.864  10.568  1.00 92.89           O  
ATOM   1696  CG  PHE   222      -8.390   5.653  11.580  1.00 93.45           C  
ATOM   1697  CD1 PHE   222      -7.134   5.166  11.239  1.00 91.80           C  
ATOM   1698  CD2 PHE   222      -9.117   4.994  12.563  1.00 91.74           C  
ATOM   1699  CE1 PHE   222      -6.611   4.038  11.867  1.00 91.40           C  
ATOM   1700  CE2 PHE   222      -8.601   3.867  13.196  1.00 91.19           C  
ATOM   1701  CZ  PHE   222      -7.348   3.390  12.846  1.00 90.85           C  
ATOM   1702  N   HIS   223      -7.844   9.797  10.206  1.00 95.34           N  
ATOM   1703  CA  HIS   223      -7.765  10.896   9.251  1.00 95.67           C  
ATOM   1704  C   HIS   223      -7.439  10.387   7.851  1.00 95.45           C  
ATOM   1705  CB  HIS   223      -6.717  11.918   9.695  1.00 94.67           C  
ATOM   1706  O   HIS   223      -6.424   9.715   7.651  1.00 94.83           O  
ATOM   1707  CG  HIS   223      -7.046  12.592  10.989  1.00 89.31           C  
ATOM   1708  CD2 HIS   223      -6.689  12.297  12.261  1.00 83.64           C  
ATOM   1709  ND1 HIS   223      -7.841  13.715  11.062  1.00 84.76           N  
ATOM   1710  CE1 HIS   223      -7.958  14.083  12.327  1.00 82.37           C  
ATOM   1711  NE2 HIS   223      -7.268  13.239  13.075  1.00 84.93           N  
ATOM   1712  N   HIS   224      -8.234  10.774   6.951  1.00 94.93           N  
ATOM   1713  CA  HIS   224      -7.976  10.529   5.537  1.00 95.23           C  
ATOM   1714  C   HIS   224      -6.969  11.530   4.980  1.00 95.12           C  
ATOM   1715  CB  HIS   224      -9.277  10.592   4.735  1.00 94.03           C  
ATOM   1716  O   HIS   224      -7.056  12.727   5.261  1.00 94.40           O  
ATOM   1717  CG  HIS   224      -9.098  10.312   3.277  1.00 88.95           C  
ATOM   1718  CD2 HIS   224      -8.512   9.273   2.637  1.00 82.87           C  
ATOM   1719  ND1 HIS   224      -9.551  11.165   2.294  1.00 83.03           N  
ATOM   1720  CE1 HIS   224      -9.251  10.660   1.109  1.00 82.87           C  
ATOM   1721  NE2 HIS   224      -8.620   9.512   1.290  1.00 84.12           N  
ATOM   1722  N   LEU   225      -6.045  11.034   4.166  1.00 96.07           N  
ATOM   1723  CA  LEU   225      -4.942  11.891   3.747  1.00 96.01           C  
ATOM   1724  C   LEU   225      -5.189  12.450   2.350  1.00 93.55           C  
ATOM   1725  CB  LEU   225      -3.621  11.116   3.772  1.00 95.95           C  
ATOM   1726  O   LEU   225      -4.649  13.499   1.992  1.00 90.17           O  
ATOM   1727  CG  LEU   225      -3.127  10.665   5.148  1.00 95.85           C  
ATOM   1728  CD1 LEU   225      -1.684  10.179   5.059  1.00 94.47           C  
ATOM   1729  CD2 LEU   225      -3.254  11.798   6.160  1.00 94.28           C  
ATOM   1730  N   ILE   226      -5.996  11.786   1.538  1.00 94.04           N  
ATOM   1731  CA  ILE   226      -6.173  12.098   0.124  1.00 93.25           C  
ATOM   1732  C   ILE   226      -7.473  12.875  -0.073  1.00 91.93           C  
ATOM   1733  CB  ILE   226      -6.177  10.818  -0.741  1.00 91.20           C  
ATOM   1734  O   ILE   226      -8.532  12.457   0.402  1.00 89.36           O  
ATOM   1735  CG1 ILE   226      -4.931   9.973  -0.450  1.00 79.94           C  
ATOM   1736  CG2 ILE   226      -6.263  11.172  -2.228  1.00 79.49           C  
ATOM   1737  CD1 ILE   226      -4.961   8.588  -1.082  1.00 76.24           C  
ATOM   1738  N   PRO   227      -7.485  13.971  -0.818  1.00 89.32           N  
ATOM   1739  CA  PRO   227      -8.745  14.667  -1.088  1.00 89.51           C  
ATOM   1740  C   PRO   227      -9.763  13.787  -1.809  1.00 88.44           C  
ATOM   1741  CB  PRO   227      -8.317  15.842  -1.970  1.00 88.11           C  
ATOM   1742  O   PRO   227      -9.401  13.035  -2.717  1.00 87.02           O  
ATOM   1743  CG  PRO   227      -6.880  16.072  -1.630  1.00 86.66           C  
ATOM   1744  CD  PRO   227      -6.235  14.743  -1.360  1.00 86.95           C  
ATOM   1745  N   ALA   228     -11.115  13.794  -1.497  1.00 86.64           N  
ATOM   1746  CA  ALA   228     -12.206  12.914  -1.909  1.00 84.93           C  
ATOM   1747  C   ALA   228     -12.335  12.875  -3.429  1.00 82.05           C  
ATOM   1748  CB  ALA   228     -13.521  13.364  -1.278  1.00 82.58           C  
ATOM   1749  O   ALA   228     -12.687  11.841  -4.002  1.00 76.66           O  
ATOM   1750  N   HIS   229     -11.885  13.698  -4.213  1.00 84.16           N  
ATOM   1751  CA  HIS   229     -12.055  13.781  -5.659  1.00 84.41           C  
ATOM   1752  C   HIS   229     -10.730  13.569  -6.383  1.00 83.71           C  
ATOM   1753  CB  HIS   229     -12.658  15.131  -6.051  1.00 81.67           C  
ATOM   1754  O   HIS   229     -10.598  13.915  -7.559  1.00 81.84           O  
ATOM   1755  CG  HIS   229     -13.892  15.483  -5.283  1.00 77.62           C  
ATOM   1756  CD2 HIS   229     -14.148  16.502  -4.428  1.00 75.09           C  
ATOM   1757  ND1 HIS   229     -15.049  14.736  -5.350  1.00 74.56           N  
ATOM   1758  CE1 HIS   229     -15.965  15.283  -4.569  1.00 72.55           C  
ATOM   1759  NE2 HIS   229     -15.443  16.356  -3.998  1.00 73.30           N  
ATOM   1760  N   THR   230      -9.815  12.952  -5.632  1.00 87.75           N  
ATOM   1761  CA  THR   230      -8.537  12.609  -6.247  1.00 87.87           C  
ATOM   1762  C   THR   230      -8.623  11.259  -6.954  1.00 86.65           C  
ATOM   1763  CB  THR   230      -7.406  12.575  -5.203  1.00 87.09           C  
ATOM   1764  O   THR   230      -8.739  10.219  -6.304  1.00 84.42           O  
ATOM   1765  CG2 THR   230      -6.067  12.244  -5.854  1.00 86.56           C  
ATOM   1766  OG1 THR   230      -7.312  13.855  -4.567  1.00 87.04           O  
ATOM   1767  N   PHE   231      -8.456  11.270  -8.187  1.00 86.03           N  
ATOM   1768  CA  PHE   231      -8.517  10.055  -8.991  1.00 87.00           C  
ATOM   1769  C   PHE   231      -7.259   9.216  -8.801  1.00 87.02           C  
ATOM   1770  CB  PHE   231      -8.700  10.399 -10.473  1.00 83.93           C  
ATOM   1771  O   PHE   231      -6.159   9.650  -9.148  1.00 85.42           O  
ATOM   1772  CG  PHE   231      -9.924  11.225 -10.758  1.00 77.02           C  
ATOM   1773  CD1 PHE   231     -11.142  10.916 -10.165  1.00 71.69           C  
ATOM   1774  CD2 PHE   231      -9.857  12.313 -11.619  1.00 72.43           C  
ATOM   1775  CE1 PHE   231     -12.278  11.679 -10.427  1.00 69.83           C  
ATOM   1776  CE2 PHE   231     -10.988  13.081 -11.886  1.00 70.46           C  
ATOM   1777  CZ  PHE   231     -12.197  12.761 -11.290  1.00 68.95           C  
ATOM   1778  N   THR   232      -7.457   8.001  -8.389  1.00 88.72           N  
ATOM   1779  CA  THR   232      -6.372   7.063  -8.126  1.00 89.30           C  
ATOM   1780  C   THR   232      -6.449   5.869  -9.073  1.00 87.23           C  
ATOM   1781  CB  THR   232      -6.401   6.568  -6.668  1.00 88.84           C  
ATOM   1782  O   THR   232      -5.547   5.028  -9.095  1.00 84.08           O  
ATOM   1783  CG2 THR   232      -6.233   7.727  -5.691  1.00 88.96           C  
ATOM   1784  OG1 THR   232      -7.653   5.921  -6.414  1.00 90.65           O  
ATOM   1785  N   ASN   233      -7.430   5.755  -9.861  1.00 86.96           N  
ATOM   1786  CA  ASN   233      -7.618   4.759 -10.910  1.00 86.28           C  
ATOM   1787  C   ASN   233      -7.767   5.412 -12.282  1.00 84.93           C  
ATOM   1788  CB  ASN   233      -8.833   3.880 -10.606  1.00 84.45           C  
ATOM   1789  O   ASN   233      -8.514   6.379 -12.436  1.00 81.87           O  
ATOM   1790  CG  ASN   233      -9.075   2.829 -11.671  1.00 78.94           C  
ATOM   1791  ND2 ASN   233      -8.572   1.622 -11.438  1.00 74.21           N  
ATOM   1792  OD1 ASN   233      -9.708   3.099 -12.695  1.00 74.84           O  
ATOM   1793  N   ILE   234      -7.004   4.956 -13.267  1.00 81.02           N  
ATOM   1794  CA  ILE   234      -7.007   5.468 -14.633  1.00 79.04           C  
ATOM   1795  C   ILE   234      -7.692   4.465 -15.559  1.00 77.35           C  
ATOM   1796  CB  ILE   234      -5.574   5.763 -15.130  1.00 76.51           C  
ATOM   1797  O   ILE   234      -7.149   4.105 -16.606  1.00 71.85           O  
ATOM   1798  CG1 ILE   234      -4.664   4.554 -14.882  1.00 70.87           C  
ATOM   1799  CG2 ILE   234      -5.015   7.017 -14.453  1.00 70.39           C  
ATOM   1800  CD1 ILE   234      -3.285   4.677 -15.517  1.00 68.88           C  
ATOM   1801  N   SER   235      -8.963   4.175 -15.297  1.00 76.66           N  
ATOM   1802  CA  SER   235      -9.679   3.259 -16.180  1.00 75.51           C  
ATOM   1803  C   SER   235      -9.716   3.787 -17.610  1.00 76.39           C  
ATOM   1804  CB  SER   235     -11.104   3.031 -15.674  1.00 73.63           C  
ATOM   1805  O   SER   235     -10.305   4.837 -17.875  1.00 73.49           O  
ATOM   1806  OG  SER   235     -11.793   2.115 -16.508  1.00 68.97           O  
ATOM   1807  N   THR   236      -9.245   3.047 -18.537  1.00 65.23           N  
ATOM   1808  CA  THR   236      -9.326   3.328 -19.966  1.00 65.12           C  
ATOM   1809  C   THR   236     -10.754   3.147 -20.473  1.00 66.04           C  
ATOM   1810  CB  THR   236      -8.376   2.419 -20.768  1.00 62.09           C  
ATOM   1811  O   THR   236     -11.133   3.724 -21.494  1.00 64.60           O  
ATOM   1812  CG2 THR   236      -6.917   2.729 -20.446  1.00 57.74           C  
ATOM   1813  OG1 THR   236      -8.645   1.050 -20.442  1.00 60.63           O  
ATOM   1814  N   LYS   237     -11.557   2.281 -19.842  1.00 71.00           N  
ATOM   1815  CA  LYS   237     -12.899   1.921 -20.291  1.00 70.15           C  
ATOM   1816  C   LYS   237     -13.914   2.993 -19.902  1.00 70.84           C  
ATOM   1817  CB  LYS   237     -13.316   0.569 -19.711  1.00 68.63           C  
ATOM   1818  O   LYS   237     -14.955   3.133 -20.548  1.00 69.63           O  
ATOM   1819  CG  LYS   237     -12.504  -0.606 -20.235  1.00 67.13           C  
ATOM   1820  CD  LYS   237     -13.001  -1.928 -19.664  1.00 66.92           C  
ATOM   1821  CE  LYS   237     -12.181  -3.104 -20.177  1.00 63.67           C  
ATOM   1822  NZ  LYS   237     -12.593  -4.388 -19.536  1.00 61.03           N  
ATOM   1823  N   ASN   238     -13.587   3.729 -18.915  1.00 67.41           N  
ATOM   1824  CA  ASN   238     -14.442   4.799 -18.411  1.00 66.91           C  
ATOM   1825  C   ASN   238     -13.620   5.968 -17.876  1.00 67.85           C  
ATOM   1826  CB  ASN   238     -15.381   4.269 -17.326  1.00 63.33           C  
ATOM   1827  O   ASN   238     -13.483   6.132 -16.662  1.00 65.02           O  
ATOM   1828  CG  ASN   238     -16.425   5.287 -16.909  1.00 60.95           C  
ATOM   1829  ND2 ASN   238     -17.263   4.917 -15.948  1.00 57.70           N  
ATOM   1830  OD1 ASN   238     -16.478   6.396 -17.447  1.00 61.25           O  
ATOM   1831  N   PRO   239     -13.104   6.830 -18.770  1.00 62.53           N  
ATOM   1832  CA  PRO   239     -12.305   7.967 -18.309  1.00 61.64           C  
ATOM   1833  C   PRO   239     -13.100   8.929 -17.429  1.00 62.27           C  
ATOM   1834  CB  PRO   239     -11.874   8.647 -19.611  1.00 59.34           C  
ATOM   1835  O   PRO   239     -12.531   9.586 -16.554  1.00 61.40           O  
ATOM   1836  CG  PRO   239     -12.823   8.131 -20.644  1.00 57.77           C  
ATOM   1837  CD  PRO   239     -13.343   6.797 -20.190  1.00 58.28           C  
ATOM   1838  N   GLN   240     -14.328   9.048 -17.724  1.00 65.45           N  
ATOM   1839  CA  GLN   240     -15.220   9.846 -16.889  1.00 65.06           C  
ATOM   1840  C   GLN   240     -15.516   9.141 -15.569  1.00 63.10           C  
ATOM   1841  CB  GLN   240     -16.525  10.142 -17.630  1.00 58.87           C  
ATOM   1842  O   GLN   240     -16.045   9.751 -14.638  1.00 59.73           O  
ATOM   1843  CG  GLN   240     -16.345  11.001 -18.874  1.00 53.79           C  
ATOM   1844  CD  GLN   240     -17.663  11.366 -19.532  1.00 54.89           C  
ATOM   1845  NE2 GLN   240     -17.611  12.274 -20.500  1.00 48.92           N  
ATOM   1846  OE1 GLN   240     -18.719  10.835 -19.173  1.00 62.17           O  
ATOM   1847  N   GLY   241     -15.047   7.944 -15.389  1.00 68.87           N  
ATOM   1848  CA  GLY   241     -15.218   7.046 -14.258  1.00 67.51           C  
ATOM   1849  C   GLY   241     -13.986   6.953 -13.378  1.00 68.76           C  
ATOM   1850  O   GLY   241     -13.843   6.010 -12.598  1.00 64.47           O  
ATOM   1851  N   SER   242     -13.093   7.913 -13.619  1.00 74.11           N  
ATOM   1852  CA  SER   242     -12.005   7.878 -12.647  1.00 74.12           C  
ATOM   1853  C   SER   242     -12.520   8.123 -11.232  1.00 75.20           C  
ATOM   1854  CB  SER   242     -10.939   8.917 -12.997  1.00 69.21           C  
ATOM   1855  O   SER   242     -13.274   9.069 -10.995  1.00 71.01           O  
ATOM   1856  OG  SER   242     -10.458   8.719 -14.316  1.00 65.07           O  
ATOM   1857  N   LYS   243     -12.226   7.179 -10.405  1.00 79.22           N  
ATOM   1858  CA  LYS   243     -12.683   7.142  -9.019  1.00 79.64           C  
ATOM   1859  C   LYS   243     -11.505   7.214  -8.050  1.00 82.31           C  
ATOM   1860  CB  LYS   243     -13.501   5.877  -8.756  1.00 77.06           C  
ATOM   1861  O   LYS   243     -10.398   6.782  -8.378  1.00 81.35           O  
ATOM   1862  CG  LYS   243     -14.805   5.810  -9.537  1.00 72.87           C  
ATOM   1863  CD  LYS   243     -15.600   4.558  -9.192  1.00 71.66           C  
ATOM   1864  CE  LYS   243     -16.911   4.496  -9.965  1.00 66.23           C  
ATOM   1865  NZ  LYS   243     -17.701   3.277  -9.618  1.00 60.20           N  
ATOM   1866  N   SER   244     -11.626   7.743  -6.896  1.00 86.97           N  
ATOM   1867  CA  SER   244     -10.745   7.706  -5.733  1.00 87.55           C  
ATOM   1868  C   SER   244     -10.877   6.385  -4.982  1.00 87.34           C  
ATOM   1869  CB  SER   244     -11.051   8.871  -4.791  1.00 84.80           C  
ATOM   1870  O   SER   244     -11.588   6.305  -3.978  1.00 84.74           O  
ATOM   1871  OG  SER   244     -10.007   9.041  -3.847  1.00 76.05           O  
ATOM   1872  N   LEU   245     -10.252   5.336  -5.546  1.00 88.76           N  
ATOM   1873  CA  LEU   245     -10.442   3.994  -5.008  1.00 89.41           C  
ATOM   1874  C   LEU   245      -9.378   3.670  -3.965  1.00 90.22           C  
ATOM   1875  CB  LEU   245     -10.404   2.955  -6.132  1.00 88.45           C  
ATOM   1876  O   LEU   245      -9.670   3.034  -2.950  1.00 90.09           O  
ATOM   1877  CG  LEU   245     -11.459   3.106  -7.230  1.00 86.23           C  
ATOM   1878  CD1 LEU   245     -11.323   1.983  -8.253  1.00 83.68           C  
ATOM   1879  CD2 LEU   245     -12.860   3.120  -6.628  1.00 83.97           C  
ATOM   1880  N   ASP   246      -8.163   4.132  -4.176  1.00 92.23           N  
ATOM   1881  CA  ASP   246      -6.994   3.876  -3.341  1.00 92.94           C  
ATOM   1882  C   ASP   246      -6.815   4.974  -2.295  1.00 92.91           C  
ATOM   1883  CB  ASP   246      -5.734   3.759  -4.201  1.00 92.54           C  
ATOM   1884  O   ASP   246      -6.813   6.161  -2.627  1.00 92.54           O  
ATOM   1885  CG  ASP   246      -5.889   2.778  -5.350  1.00 92.20           C  
ATOM   1886  OD1 ASP   246      -5.565   1.583  -5.180  1.00 91.11           O  
ATOM   1887  OD2 ASP   246      -6.337   3.205  -6.436  1.00 90.90           O  
ATOM   1888  N   ASN   247      -6.767   4.567  -1.088  1.00 93.84           N  
ATOM   1889  CA  ASN   247      -6.835   5.515   0.019  1.00 94.29           C  
ATOM   1890  C   ASN   247      -5.769   5.225   1.072  1.00 94.79           C  
ATOM   1891  CB  ASN   247      -8.227   5.499   0.654  1.00 93.36           C  
ATOM   1892  O   ASN   247      -5.325   4.084   1.214  1.00 94.63           O  
ATOM   1893  CG  ASN   247      -9.306   5.990  -0.291  1.00 89.04           C  
ATOM   1894  ND2 ASN   247     -10.063   5.060  -0.861  1.00 86.99           N  
ATOM   1895  OD1 ASN   247      -9.457   7.195  -0.507  1.00 86.46           O  
ATOM   1896  N   ILE   248      -5.411   6.258   1.840  1.00 96.56           N  
ATOM   1897  CA  ILE   248      -4.588   6.186   3.042  1.00 96.78           C  
ATOM   1898  C   ILE   248      -5.289   6.903   4.192  1.00 96.54           C  
ATOM   1899  CB  ILE   248      -3.187   6.794   2.804  1.00 96.77           C  
ATOM   1900  O   ILE   248      -5.576   8.099   4.103  1.00 96.05           O  
ATOM   1901  CG1 ILE   248      -2.490   6.089   1.635  1.00 96.85           C  
ATOM   1902  CG2 ILE   248      -2.340   6.712   4.078  1.00 96.92           C  
ATOM   1903  CD1 ILE   248      -1.107   6.641   1.316  1.00 96.27           C  
ATOM   1904  N   TRP   249      -5.570   6.171   5.263  1.00 95.48           N  
ATOM   1905  CA  TRP   249      -6.093   6.653   6.537  1.00 96.05           C  
ATOM   1906  C   TRP   249      -5.061   6.484   7.648  1.00 96.04           C  
ATOM   1907  CB  TRP   249      -7.382   5.913   6.904  1.00 95.52           C  
ATOM   1908  O   TRP   249      -4.389   5.453   7.728  1.00 95.57           O  
ATOM   1909  CG  TRP   249      -8.510   6.142   5.944  1.00 92.40           C  
ATOM   1910  CD1 TRP   249      -8.665   5.581   4.706  1.00 87.43           C  
ATOM   1911  CD2 TRP   249      -9.640   6.998   6.141  1.00 88.26           C  
ATOM   1912  CE2 TRP   249     -10.441   6.907   4.981  1.00 89.52           C  
ATOM   1913  CE3 TRP   249     -10.053   7.833   7.188  1.00 91.28           C  
ATOM   1914  NE1 TRP   249      -9.824   6.038   4.122  1.00 92.59           N  
ATOM   1915  CH2 TRP   249     -12.014   8.431   5.878  1.00 90.32           C  
ATOM   1916  CZ2 TRP   249     -11.633   7.622   4.839  1.00 91.10           C  
ATOM   1917  CZ3 TRP   249     -11.239   8.543   7.044  1.00 91.02           C  
ATOM   1918  N   ILE   250      -4.940   7.417   8.530  1.00 96.92           N  
ATOM   1919  CA  ILE   250      -3.952   7.343   9.601  1.00 96.98           C  
ATOM   1920  C   ILE   250      -4.629   7.593  10.946  1.00 96.67           C  
ATOM   1921  CB  ILE   250      -2.805   8.355   9.382  1.00 96.91           C  
ATOM   1922  O   ILE   250      -5.571   8.384  11.037  1.00 96.06           O  
ATOM   1923  CG1 ILE   250      -3.353   9.786   9.356  1.00 96.36           C  
ATOM   1924  CG2 ILE   250      -2.043   8.037   8.092  1.00 96.33           C  
ATOM   1925  CD1 ILE   250      -2.276  10.862   9.351  1.00 95.60           C  
ATOM   1926  N   SER   251      -4.102   6.963  12.015  1.00 95.97           N  
ATOM   1927  CA  SER   251      -4.521   7.244  13.384  1.00 95.99           C  
ATOM   1928  C   SER   251      -4.195   8.681  13.778  1.00 95.92           C  
ATOM   1929  CB  SER   251      -3.853   6.275  14.360  1.00 95.75           C  
ATOM   1930  O   SER   251      -3.277   9.289  13.223  1.00 95.49           O  
ATOM   1931  OG  SER   251      -2.451   6.481  14.393  1.00 94.02           O  
ATOM   1932  N   LYS   252      -4.880   9.147  14.745  1.00 95.51           N  
ATOM   1933  CA  LYS   252      -4.712  10.497  15.274  1.00 95.74           C  
ATOM   1934  C   LYS   252      -3.277  10.732  15.738  1.00 95.78           C  
ATOM   1935  CB  LYS   252      -5.683  10.746  16.429  1.00 95.05           C  
ATOM   1936  O   LYS   252      -2.751  11.839  15.611  1.00 95.48           O  
ATOM   1937  CG  LYS   252      -5.602  12.148  17.015  1.00 92.50           C  
ATOM   1938  CD  LYS   252      -6.608  12.341  18.143  1.00 90.26           C  
ATOM   1939  CE  LYS   252      -6.498  13.729  18.759  1.00 88.76           C  
ATOM   1940  NZ  LYS   252      -7.431  13.898  19.913  1.00 88.78           N  
ATOM   1941  N   SER   253      -2.575   9.746  16.234  1.00 95.80           N  
ATOM   1942  CA  SER   253      -1.210   9.824  16.745  1.00 95.91           C  
ATOM   1943  C   SER   253      -0.219  10.136  15.629  1.00 96.07           C  
ATOM   1944  CB  SER   253      -0.820   8.515  17.434  1.00 95.44           C  
ATOM   1945  O   SER   253       0.745  10.875  15.837  1.00 95.68           O  
ATOM   1946  OG  SER   253      -1.162   7.401  16.627  1.00 92.59           O  
ATOM   1947  N   LEU   254      -0.511   9.750  14.396  1.00 96.85           N  
ATOM   1948  CA  LEU   254       0.400   9.905  13.267  1.00 97.01           C  
ATOM   1949  C   LEU   254       0.213  11.263  12.599  1.00 96.89           C  
ATOM   1950  CB  LEU   254       0.181   8.786  12.245  1.00 96.89           C  
ATOM   1951  O   LEU   254       1.040  11.677  11.783  1.00 96.28           O  
ATOM   1952  CG  LEU   254       0.690   7.398  12.639  1.00 96.49           C  
ATOM   1953  CD1 LEU   254       0.424   6.398  11.518  1.00 95.26           C  
ATOM   1954  CD2 LEU   254       2.176   7.449  12.975  1.00 95.17           C  
ATOM   1955  N   LYS   255      -0.799  12.102  13.001  1.00 96.89           N  
ATOM   1956  CA  LYS   255      -1.037  13.413  12.405  1.00 96.64           C  
ATOM   1957  C   LYS   255       0.145  14.349  12.643  1.00 96.27           C  
ATOM   1958  CB  LYS   255      -2.318  14.033  12.965  1.00 95.32           C  
ATOM   1959  O   LYS   255       0.460  15.187  11.796  1.00 95.45           O  
ATOM   1960  CG  LYS   255      -2.776  15.282  12.226  1.00 87.02           C  
ATOM   1961  CD  LYS   255      -4.130  15.764  12.729  1.00 82.85           C  
ATOM   1962  CE  LYS   255      -4.572  17.036  12.017  1.00 77.90           C  
ATOM   1963  NZ  LYS   255      -5.901  17.510  12.505  1.00 77.59           N  
ATOM   1964  N   LYS   256       0.836  14.142  13.745  1.00 96.00           N  
ATOM   1965  CA  LYS   256       1.922  15.040  14.126  1.00 95.85           C  
ATOM   1966  C   LYS   256       3.184  14.750  13.319  1.00 95.85           C  
ATOM   1967  CB  LYS   256       2.218  14.921  15.622  1.00 94.30           C  
ATOM   1968  O   LYS   256       4.047  15.618  13.171  1.00 95.15           O  
ATOM   1969  CG  LYS   256       1.112  15.463  16.516  1.00 85.74           C  
ATOM   1970  CD  LYS   256       1.523  15.451  17.983  1.00 81.16           C  
ATOM   1971  CE  LYS   256       0.467  16.101  18.866  1.00 75.84           C  
ATOM   1972  NZ  LYS   256       0.923  16.215  20.284  1.00 75.81           N  
ATOM   1973  N   VAL   257       3.286  13.505  12.763  1.00 95.94           N  
ATOM   1974  CA  VAL   257       4.497  13.115  12.049  1.00 96.18           C  
ATOM   1975  C   VAL   257       4.201  12.994  10.556  1.00 96.06           C  
ATOM   1976  CB  VAL   257       5.071  11.785  12.588  1.00 95.40           C  
ATOM   1977  O   VAL   257       5.098  12.711   9.759  1.00 95.14           O  
ATOM   1978  CG1 VAL   257       5.519  11.939  14.040  1.00 92.42           C  
ATOM   1979  CG2 VAL   257       4.037  10.668  12.460  1.00 92.00           C  
ATOM   1980  N   PHE   258       2.916  13.117  10.159  1.00 95.99           N  
ATOM   1981  CA  PHE   258       2.596  13.308   8.749  1.00 96.55           C  
ATOM   1982  C   PHE   258       3.126  14.646   8.250  1.00 96.08           C  
ATOM   1983  CB  PHE   258       1.083  13.225   8.524  1.00 96.30           C  
ATOM   1984  O   PHE   258       2.789  15.697   8.800  1.00 95.18           O  
ATOM   1985  CG  PHE   258       0.669  13.454   7.096  1.00 96.16           C  
ATOM   1986  CD1 PHE   258       1.235  12.713   6.066  1.00 95.07           C  
ATOM   1987  CD2 PHE   258      -0.288  14.411   6.783  1.00 95.10           C  
ATOM   1988  CE1 PHE   258       0.853  12.923   4.743  1.00 94.53           C  
ATOM   1989  CE2 PHE   258      -0.675  14.627   5.463  1.00 94.55           C  
ATOM   1990  CZ  PHE   258      -0.102  13.882   4.445  1.00 94.31           C  
ATOM   1991  N   THR   259       3.907  14.709   7.204  1.00 95.19           N  
ATOM   1992  CA  THR   259       4.628  15.888   6.737  1.00 95.35           C  
ATOM   1993  C   THR   259       3.691  16.833   5.990  1.00 93.43           C  
ATOM   1994  CB  THR   259       5.803  15.497   5.821  1.00 94.39           C  
ATOM   1995  O   THR   259       4.100  17.919   5.574  1.00 90.62           O  
ATOM   1996  CG2 THR   259       6.724  14.493   6.507  1.00 90.40           C  
ATOM   1997  OG1 THR   259       5.291  14.914   4.617  1.00 90.99           O  
ATOM   1998  N   GLY   260       2.460  16.389   5.782  1.00 93.81           N  
ATOM   1999  CA  GLY   260       1.533  17.067   4.889  1.00 93.90           C  
ATOM   2000  C   GLY   260       1.694  16.656   3.438  1.00 92.78           C  
ATOM   2001  O   GLY   260       0.834  16.951   2.605  1.00 91.71           O  
ATOM   2002  N   HIS   261       2.719  15.952   3.070  1.00 92.97           N  
ATOM   2003  CA  HIS   261       2.950  15.536   1.692  1.00 93.93           C  
ATOM   2004  C   HIS   261       2.268  14.204   1.397  1.00 93.80           C  
ATOM   2005  CB  HIS   261       4.449  15.432   1.407  1.00 92.75           C  
ATOM   2006  O   HIS   261       2.498  13.216   2.097  1.00 93.23           O  
ATOM   2007  CG  HIS   261       4.769  15.102  -0.016  1.00 89.09           C  
ATOM   2008  CD2 HIS   261       5.258  13.972  -0.579  1.00 85.53           C  
ATOM   2009  ND1 HIS   261       4.590  16.000  -1.046  1.00 85.85           N  
ATOM   2010  CE1 HIS   261       4.956  15.434  -2.184  1.00 82.71           C  
ATOM   2011  NE2 HIS   261       5.366  14.203  -1.928  1.00 85.57           N  
ATOM   2012  N   TRP   262       1.574  14.156   0.397  1.00 90.51           N  
ATOM   2013  CA  TRP   262       0.965  13.011  -0.271  1.00 94.36           C  
ATOM   2014  C   TRP   262       0.955  13.204  -1.784  1.00 87.69           C  
ATOM   2015  CB  TRP   262      -0.463  12.788   0.237  1.00 90.17           C  
ATOM   2016  O   TRP   262       1.029  14.335  -2.272  1.00 80.21           O  
ATOM   2017  CG  TRP   262      -1.405  13.910  -0.082  1.00 84.04           C  
ATOM   2018  CD1 TRP   262      -1.620  15.040   0.657  1.00 75.95           C  
ATOM   2019  CD2 TRP   262      -2.263  14.006  -1.223  1.00 80.66           C  
ATOM   2020  CE2 TRP   262      -2.971  15.224  -1.112  1.00 83.89           C  
ATOM   2021  CE3 TRP   262      -2.501  13.182  -2.331  1.00 80.79           C  
ATOM   2022  NE1 TRP   262      -2.561  15.834   0.043  1.00 86.64           N  
ATOM   2023  CH2 TRP   262      -4.117  14.810  -3.141  1.00 84.71           C  
ATOM   2024  CZ2 TRP   262      -3.902  15.636  -2.068  1.00 85.86           C  
ATOM   2025  CZ3 TRP   262      -3.428  13.594  -3.281  1.00 84.97           C  
ATOM   2026  N   ALA   263       0.901  12.105  -2.601  1.00 90.35           N  
ATOM   2027  CA  ALA   263       0.812  12.206  -4.055  1.00 91.57           C  
ATOM   2028  C   ALA   263       0.133  10.976  -4.650  1.00 90.88           C  
ATOM   2029  CB  ALA   263       2.201  12.389  -4.662  1.00 89.58           C  
ATOM   2030  O   ALA   263       0.229   9.878  -4.096  1.00 89.99           O  
ATOM   2031  N   VAL   264      -0.558  11.156  -5.788  1.00 90.76           N  
ATOM   2032  CA  VAL   264      -0.880  10.088  -6.729  1.00 91.19           C  
ATOM   2033  C   VAL   264       0.155  10.059  -7.852  1.00 88.94           C  
ATOM   2034  CB  VAL   264      -2.299  10.256  -7.316  1.00 89.30           C  
ATOM   2035  O   VAL   264       0.304  11.034  -8.592  1.00 86.06           O  
ATOM   2036  CG1 VAL   264      -2.653   9.077  -8.221  1.00 84.66           C  
ATOM   2037  CG2 VAL   264      -3.326  10.400  -6.194  1.00 83.58           C  
ATOM   2038  N   VAL   265       0.902   8.936  -7.904  1.00 88.33           N  
ATOM   2039  CA  VAL   265       1.955   8.789  -8.903  1.00 87.88           C  
ATOM   2040  C   VAL   265       1.349   8.342 -10.232  1.00 84.50           C  
ATOM   2041  CB  VAL   265       3.035   7.783  -8.445  1.00 86.64           C  
ATOM   2042  O   VAL   265       0.944   7.187 -10.379  1.00 79.91           O  
ATOM   2043  CG1 VAL   265       4.181   7.724  -9.454  1.00 85.50           C  
ATOM   2044  CG2 VAL   265       3.558   8.156  -7.060  1.00 84.32           C  
ATOM   2045  N   ARG   266       1.276   9.262 -11.184  1.00 83.68           N  
ATOM   2046  CA  ARG   266       0.661   9.023 -12.486  1.00 82.47           C  
ATOM   2047  C   ARG   266       1.719   8.894 -13.576  1.00 80.04           C  
ATOM   2048  CB  ARG   266      -0.316  10.149 -12.834  1.00 80.50           C  
ATOM   2049  O   ARG   266       1.476   8.276 -14.615  1.00 75.88           O  
ATOM   2050  CG  ARG   266      -1.524  10.222 -11.915  1.00 78.45           C  
ATOM   2051  CD  ARG   266      -2.486  11.325 -12.334  1.00 77.29           C  
ATOM   2052  NE  ARG   266      -3.632  11.411 -11.434  1.00 70.60           N  
ATOM   2053  NH1 ARG   266      -4.995  10.045 -12.704  1.00 66.45           N  
ATOM   2054  NH2 ARG   266      -5.775  10.948 -10.747  1.00 63.22           N  
ATOM   2055  CZ  ARG   266      -4.798  10.801 -11.631  1.00 72.86           C  
ATOM   2056  N   GLU   267       2.806   9.484 -13.291  1.00 74.27           N  
ATOM   2057  CA  GLU   267       3.897   9.504 -14.261  1.00 74.15           C  
ATOM   2058  C   GLU   267       4.512   8.118 -14.429  1.00 73.43           C  
ATOM   2059  CB  GLU   267       4.972  10.509 -13.841  1.00 70.44           C  
ATOM   2060  O   GLU   267       4.636   7.366 -13.459  1.00 70.07           O  
ATOM   2061  CG  GLU   267       4.501  11.956 -13.853  1.00 66.15           C  
ATOM   2062  CD  GLU   267       5.487  12.914 -13.204  1.00 65.36           C  
ATOM   2063  OE1 GLU   267       6.610  12.485 -12.854  1.00 67.11           O  
ATOM   2064  OE2 GLU   267       5.134  14.104 -13.044  1.00 63.16           O  
ATOM   2065  N   GLY   268       4.861   7.781 -15.625  1.00 71.33           N  
ATOM   2066  CA  GLY   268       5.556   6.549 -15.961  1.00 70.76           C  
ATOM   2067  C   GLY   268       4.646   5.335 -15.972  1.00 70.74           C  
ATOM   2068  O   GLY   268       5.071   4.237 -16.339  1.00 66.40           O  
ATOM   2069  N   LEU   269       3.331   5.569 -15.576  1.00 73.42           N  
ATOM   2070  CA  LEU   269       2.430   4.422 -15.545  1.00 70.72           C  
ATOM   2071  C   LEU   269       1.958   4.063 -16.950  1.00 69.22           C  
ATOM   2072  CB  LEU   269       1.224   4.711 -14.647  1.00 68.65           C  
ATOM   2073  O   LEU   269       1.555   2.925 -17.202  1.00 63.19           O  
ATOM   2074  CG  LEU   269       1.518   4.898 -13.157  1.00 70.54           C  
ATOM   2075  CD1 LEU   269       0.227   5.175 -12.394  1.00 68.72           C  
ATOM   2076  CD2 LEU   269       2.226   3.671 -12.593  1.00 71.57           C  
ATOM   2077  N   THR   270       1.955   5.079 -17.837  1.00 60.23           N  
ATOM   2078  CA  THR   270       1.770   4.942 -19.278  1.00 58.14           C  
ATOM   2079  C   THR   270       3.116   4.892 -19.994  1.00 59.39           C  
ATOM   2080  CB  THR   270       0.926   6.098 -19.845  1.00 55.17           C  
ATOM   2081  O   THR   270       3.660   5.930 -20.377  1.00 56.37           O  
ATOM   2082  CG2 THR   270      -0.487   6.080 -19.271  1.00 50.29           C  
ATOM   2083  OG1 THR   270       1.549   7.345 -19.513  1.00 52.82           O  
ATOM   2084  N   ASN   271       3.927   3.888 -19.617  1.00 55.57           N  
ATOM   2085  CA  ASN   271       5.177   3.753 -20.357  1.00 55.94           C  
ATOM   2086  C   ASN   271       4.929   3.636 -21.859  1.00 56.79           C  
ATOM   2087  CB  ASN   271       5.972   2.547 -19.855  1.00 51.07           C  
ATOM   2088  O   ASN   271       4.224   2.731 -22.307  1.00 54.84           O  
ATOM   2089  CG  ASN   271       7.398   2.532 -20.368  1.00 49.11           C  
ATOM   2090  ND2 ASN   271       8.258   1.765 -19.708  1.00 45.44           N  
ATOM   2091  OD1 ASN   271       7.725   3.206 -21.348  1.00 50.77           O  
ATOM   2092  N   PRO   272       5.531   4.553 -22.688  1.00 51.62           N  
ATOM   2093  CA  PRO   272       5.442   4.389 -24.141  1.00 50.42           C  
ATOM   2094  C   PRO   272       6.136   3.121 -24.635  1.00 52.40           C  
ATOM   2095  CB  PRO   272       6.142   5.639 -24.679  1.00 47.60           C  
ATOM   2096  O   PRO   272       6.070   2.801 -25.824  1.00 50.84           O  
ATOM   2097  CG  PRO   272       7.091   6.042 -23.597  1.00 45.07           C  
ATOM   2098  CD  PRO   272       6.493   5.664 -22.273  1.00 47.93           C  
ATOM   2099  N   TRP   273       7.027   2.426 -23.812  1.00 30.32           N  
ATOM   2100  CA  TRP   273       7.712   1.205 -24.221  1.00 49.08           C  
ATOM   2101  C   TRP   273       6.770   0.007 -24.169  1.00 32.24           C  
ATOM   2102  CB  TRP   273       8.932   0.949 -23.332  1.00 34.24           C  
ATOM   2103  O   TRP   273       7.153  -1.108 -24.529  1.00 31.54           O  
ATOM   2104  CG  TRP   273       9.882   2.107 -23.253  1.00 36.73           C  
ATOM   2105  CD1 TRP   273      10.049   2.964 -22.201  1.00 34.16           C  
ATOM   2106  CD2 TRP   273      10.792   2.536 -24.270  1.00 32.95           C  
ATOM   2107  CE2 TRP   273      11.481   3.661 -23.766  1.00 19.66           C  
ATOM   2108  CE3 TRP   273      11.092   2.078 -25.560  1.00 22.32           C  
ATOM   2109  NE1 TRP   273      11.010   3.902 -22.504  1.00 22.03           N  
ATOM   2110  CH2 TRP   273      12.728   3.866 -25.767  1.00 21.82           C  
ATOM   2111  CZ2 TRP   273      12.454   4.335 -24.509  1.00 20.88           C  
ATOM   2112  CZ3 TRP   273      12.060   2.750 -26.297  1.00 21.80           C  
ATOM   2113  N   ILE   274       5.634   0.179 -23.688  1.00 53.63           N  
ATOM   2114  CA  ILE   274       4.608  -0.844 -23.862  1.00 53.55           C  
ATOM   2115  C   ILE   274       3.973  -0.708 -25.244  1.00 54.94           C  
ATOM   2116  CB  ILE   274       3.526  -0.752 -22.763  1.00 50.96           C  
ATOM   2117  O   ILE   274       3.318   0.296 -25.537  1.00 54.41           O  
ATOM   2118  CG1 ILE   274       4.166  -0.860 -21.374  1.00 46.78           C  
ATOM   2119  CG2 ILE   274       2.461  -1.834 -22.962  1.00 48.41           C  
ATOM   2120  CD1 ILE   274       3.178  -0.709 -20.225  1.00 47.74           C  
ATOM   2121  N   PRO   275       4.393  -1.641 -26.173  1.00 50.08           N  
ATOM   2122  CA  PRO   275       3.754  -1.586 -27.490  1.00 49.80           C  
ATOM   2123  C   PRO   275       2.239  -1.418 -27.405  1.00 50.83           C  
ATOM   2124  CB  PRO   275       4.120  -2.934 -28.116  1.00 46.26           C  
ATOM   2125  O   PRO   275       1.591  -2.046 -26.565  1.00 49.12           O  
ATOM   2126  CG  PRO   275       5.227  -3.464 -27.263  1.00 44.15           C  
ATOM   2127  CD  PRO   275       5.132  -2.824 -25.907  1.00 46.65           C  
ATOM   2128  N   ASP   276       1.629  -0.514 -28.248  1.00 53.18           N  
ATOM   2129  CA  ASP   276       0.197  -0.259 -28.380  1.00 53.01           C  
ATOM   2130  C   ASP   276      -0.580  -1.563 -28.545  1.00 53.31           C  
ATOM   2131  CB  ASP   276      -0.075   0.669 -29.566  1.00 49.22           C  
ATOM   2132  O   ASP   276      -1.787  -1.607 -28.299  1.00 51.60           O  
ATOM   2133  CG  ASP   276       0.474   2.070 -29.360  1.00 46.63           C  
ATOM   2134  OD1 ASP   276       0.534   2.538 -28.202  1.00 47.17           O  
ATOM   2135  OD2 ASP   276       0.846   2.714 -30.365  1.00 51.13           O  
ATOM   2136  N   ASN   277       0.067  -2.614 -29.100  1.00 43.41           N  
ATOM   2137  CA  ASN   277      -0.579  -3.885 -29.407  1.00 44.83           C  
ATOM   2138  C   ASN   277      -0.591  -4.815 -28.197  1.00 42.88           C  
ATOM   2139  CB  ASN   277       0.110  -4.565 -30.593  1.00 39.21           C  
ATOM   2140  O   ASN   277      -1.045  -5.957 -28.291  1.00 40.35           O  
ATOM   2141  CG  ASN   277       1.599  -4.749 -30.375  1.00 37.23           C  
ATOM   2142  ND2 ASN   277       2.219  -5.586 -31.198  1.00 33.71           N  
ATOM   2143  OD1 ASN   277       2.187  -4.144 -29.475  1.00 38.70           O  
ATOM   2144  N   TRP   278      -0.116  -4.330 -27.052  1.00 14.37           N  
ATOM   2145  CA  TRP   278      -0.351  -5.082 -25.824  1.00 39.27           C  
ATOM   2146  C   TRP   278      -1.754  -4.823 -25.286  1.00 18.23           C  
ATOM   2147  CB  TRP   278       0.692  -4.719 -24.763  1.00 21.80           C  
ATOM   2148  O   TRP   278      -2.028  -3.753 -24.738  1.00 19.88           O  
ATOM   2149  CG  TRP   278       1.492  -5.888 -24.270  1.00 27.17           C  
ATOM   2150  CD1 TRP   278       1.842  -7.004 -24.978  1.00 23.63           C  
ATOM   2151  CD2 TRP   278       2.038  -6.056 -22.959  1.00 17.12           C  
ATOM   2152  CE2 TRP   278       2.709  -7.300 -22.942  1.00 10.03           C  
ATOM   2153  CE3 TRP   278       2.027  -5.276 -21.795  1.00 20.11           C  
ATOM   2154  NE1 TRP   278       2.574  -7.857 -24.185  1.00 20.34           N  
ATOM   2155  CH2 TRP   278       3.336  -6.997 -20.680  1.00 19.90           C  
ATOM   2156  CZ2 TRP   278       3.362  -7.780 -21.805  1.00 18.94           C  
ATOM   2157  CZ3 TRP   278       2.678  -5.756 -20.664  1.00 19.21           C  
ATOM   2158  N   SER   279      -2.809  -5.289 -25.653  1.00 45.88           N  
ATOM   2159  CA  SER   279      -4.072  -5.639 -25.010  1.00 44.28           C  
ATOM   2160  C   SER   279      -3.901  -5.787 -23.502  1.00 44.91           C  
ATOM   2161  CB  SER   279      -4.633  -6.934 -25.597  1.00 41.62           C  
ATOM   2162  O   SER   279      -2.838  -6.195 -23.029  1.00 42.77           O  
ATOM   2163  OG  SER   279      -3.724  -8.006 -25.412  1.00 39.78           O  
ATOM   2164  N   TRP   280      -4.386  -4.818 -22.616  1.00 35.98           N  
ATOM   2165  CA  TRP   280      -4.434  -4.657 -21.166  1.00 45.70           C  
ATOM   2166  C   TRP   280      -3.045  -4.815 -20.555  1.00 37.82           C  
ATOM   2167  CB  TRP   280      -5.397  -5.672 -20.544  1.00 36.01           C  
ATOM   2168  O   TRP   280      -2.823  -4.444 -19.400  1.00 36.39           O  
ATOM   2169  CG  TRP   280      -6.842  -5.394 -20.830  1.00 35.85           C  
ATOM   2170  CD1 TRP   280      -7.628  -6.001 -21.770  1.00 33.08           C  
ATOM   2171  CD2 TRP   280      -7.674  -4.433 -20.172  1.00 32.79           C  
ATOM   2172  CE2 TRP   280      -8.953  -4.512 -20.765  1.00 15.96           C  
ATOM   2173  CE3 TRP   280      -7.461  -3.512 -19.137  1.00 22.95           C  
ATOM   2174  NE1 TRP   280      -8.899  -5.475 -21.736  1.00 22.40           N  
ATOM   2175  CH2 TRP   280      -9.781  -2.811 -19.342  1.00 21.70           C  
ATOM   2176  CZ2 TRP   280     -10.017  -3.703 -20.356  1.00 21.01           C  
ATOM   2177  CZ3 TRP   280      -8.520  -2.709 -18.732  1.00 21.76           C  
ATOM   2178  N   GLY   281      -2.081  -5.288 -21.400  1.00 45.99           N  
ATOM   2179  CA  GLY   281      -0.778  -5.753 -20.950  1.00 44.66           C  
ATOM   2180  C   GLY   281       0.243  -4.638 -20.824  1.00 46.33           C  
ATOM   2181  O   GLY   281       1.397  -4.883 -20.466  1.00 43.94           O  
ATOM   2182  N   GLY   282      -0.081  -3.351 -21.212  1.00 58.23           N  
ATOM   2183  CA  GLY   282       1.065  -2.463 -21.100  1.00 56.61           C  
ATOM   2184  C   GLY   282       1.096  -1.688 -19.797  1.00 58.35           C  
ATOM   2185  O   GLY   282       2.131  -1.133 -19.423  1.00 55.10           O  
ATOM   2186  N   VAL   283       0.012  -1.714 -19.157  1.00 73.94           N  
ATOM   2187  CA  VAL   283       0.026  -0.974 -17.900  1.00 74.36           C  
ATOM   2188  C   VAL   283       0.310  -1.928 -16.741  1.00 75.59           C  
ATOM   2189  CB  VAL   283      -1.307  -0.230 -17.664  1.00 71.45           C  
ATOM   2190  O   VAL   283      -0.230  -3.036 -16.695  1.00 73.70           O  
ATOM   2191  CG1 VAL   283      -1.415   0.988 -18.579  1.00 64.20           C  
ATOM   2192  CG2 VAL   283      -2.489  -1.173 -17.882  1.00 63.74           C  
ATOM   2193  N   ALA   284       1.149  -1.525 -15.923  1.00 83.86           N  
ATOM   2194  CA  ALA   284       1.420  -2.309 -14.721  1.00 84.67           C  
ATOM   2195  C   ALA   284       0.155  -2.490 -13.887  1.00 85.63           C  
ATOM   2196  CB  ALA   284       2.513  -1.644 -13.887  1.00 83.19           C  
ATOM   2197  O   ALA   284      -0.098  -3.575 -13.359  1.00 85.18           O  
ATOM   2198  N   SER   285      -0.744  -1.464 -13.988  1.00 86.97           N  
ATOM   2199  CA  SER   285      -2.022  -1.411 -13.286  1.00 87.19           C  
ATOM   2200  C   SER   285      -2.862  -0.227 -13.755  1.00 86.62           C  
ATOM   2201  CB  SER   285      -1.802  -1.324 -11.775  1.00 86.73           C  
ATOM   2202  O   SER   285      -2.320   0.790 -14.192  1.00 85.27           O  
ATOM   2203  OG  SER   285      -3.037  -1.378 -11.083  1.00 88.43           O  
ATOM   2204  N   GLU   286      -4.256  -0.225 -13.636  1.00 84.71           N  
ATOM   2205  CA  GLU   286      -5.133   0.933 -13.785  1.00 84.94           C  
ATOM   2206  C   GLU   286      -5.155   1.776 -12.514  1.00 85.88           C  
ATOM   2207  CB  GLU   286      -6.553   0.489 -14.146  1.00 83.27           C  
ATOM   2208  O   GLU   286      -5.559   2.940 -12.542  1.00 85.41           O  
ATOM   2209  CG  GLU   286      -6.654  -0.215 -15.492  1.00 78.12           C  
ATOM   2210  CD  GLU   286      -8.076  -0.608 -15.858  1.00 75.52           C  
ATOM   2211  OE1 GLU   286      -8.956  -0.599 -14.968  1.00 72.39           O  
ATOM   2212  OE2 GLU   286      -8.311  -0.930 -17.044  1.00 68.59           O  
ATOM   2213  N   HIS   287      -4.736   1.134 -11.424  1.00 88.65           N  
ATOM   2214  CA  HIS   287      -4.558   1.884 -10.186  1.00 89.38           C  
ATOM   2215  C   HIS   287      -3.223   2.621 -10.176  1.00 89.44           C  
ATOM   2216  CB  HIS   287      -4.653   0.953  -8.976  1.00 89.22           C  
ATOM   2217  O   HIS   287      -2.195   2.058 -10.559  1.00 89.10           O  
ATOM   2218  CG  HIS   287      -6.008   0.345  -8.792  1.00 89.90           C  
ATOM   2219  CD2 HIS   287      -6.649  -0.625  -9.485  1.00 89.30           C  
ATOM   2220  ND1 HIS   287      -6.869   0.737  -7.790  1.00 89.48           N  
ATOM   2221  CE1 HIS   287      -7.984   0.032  -7.875  1.00 88.90           C  
ATOM   2222  NE2 HIS   287      -7.876  -0.802  -8.895  1.00 89.69           N  
ATOM   2223  N   CYS   288      -3.309   3.874  -9.815  1.00 89.65           N  
ATOM   2224  CA  CYS   288      -2.118   4.667  -9.533  1.00 90.49           C  
ATOM   2225  C   CYS   288      -1.623   4.423  -8.112  1.00 91.41           C  
ATOM   2226  CB  CYS   288      -2.405   6.155  -9.734  1.00 88.70           C  
ATOM   2227  O   CYS   288      -2.418   4.384  -7.172  1.00 91.21           O  
ATOM   2228  SG  CYS   288      -2.891   6.581 -11.420  1.00 86.93           S  
ATOM   2229  N   PRO   289      -0.230   4.284  -7.920  1.00 93.68           N  
ATOM   2230  CA  PRO   289       0.254   4.323  -6.538  1.00 94.19           C  
ATOM   2231  C   PRO   289      -0.147   5.603  -5.808  1.00 94.41           C  
ATOM   2232  CB  PRO   289       1.775   4.239  -6.695  1.00 93.48           C  
ATOM   2233  O   PRO   289       0.031   6.703  -6.338  1.00 94.21           O  
ATOM   2234  CG  PRO   289       1.989   3.810  -8.111  1.00 91.83           C  
ATOM   2235  CD  PRO   289       0.835   4.300  -8.938  1.00 91.17           C  
ATOM   2236  N   VAL   290      -0.635   5.422  -4.618  1.00 95.48           N  
ATOM   2237  CA  VAL   290      -0.919   6.520  -3.700  1.00 95.81           C  
ATOM   2238  C   VAL   290       0.107   6.526  -2.568  1.00 95.96           C  
ATOM   2239  CB  VAL   290      -2.348   6.421  -3.122  1.00 94.80           C  
ATOM   2240  O   VAL   290       0.219   5.554  -1.818  1.00 95.51           O  
ATOM   2241  CG1 VAL   290      -2.665   7.637  -2.253  1.00 88.16           C  
ATOM   2242  CG2 VAL   290      -3.371   6.285  -4.249  1.00 87.72           C  
ATOM   2243  N   LEU   291       0.892   7.572  -2.440  1.00 95.82           N  
ATOM   2244  CA  LEU   291       1.959   7.637  -1.447  1.00 95.54           C  
ATOM   2245  C   LEU   291       1.667   8.713  -0.406  1.00 95.76           C  
ATOM   2246  CB  LEU   291       3.304   7.914  -2.122  1.00 92.84           C  
ATOM   2247  O   LEU   291       0.999   9.706  -0.704  1.00 95.05           O  
ATOM   2248  CG  LEU   291       3.491   9.312  -2.714  1.00 79.26           C  
ATOM   2249  CD1 LEU   291       3.966  10.283  -1.638  1.00 71.04           C  
ATOM   2250  CD2 LEU   291       4.474   9.273  -3.879  1.00 70.72           C  
ATOM   2251  N   ALA   292       2.199   8.572   0.775  1.00 96.96           N  
ATOM   2252  CA  ALA   292       2.247   9.539   1.869  1.00 97.09           C  
ATOM   2253  C   ALA   292       3.623   9.554   2.528  1.00 97.12           C  
ATOM   2254  CB  ALA   292       1.169   9.225   2.904  1.00 96.57           C  
ATOM   2255  O   ALA   292       4.338   8.549   2.512  1.00 96.80           O  
ATOM   2256  N   GLU   293       3.966  10.677   3.089  1.00 96.11           N  
ATOM   2257  CA  GLU   293       5.283  10.930   3.666  1.00 96.49           C  
ATOM   2258  C   GLU   293       5.179  11.260   5.153  1.00 96.70           C  
ATOM   2259  CB  GLU   293       5.985  12.069   2.923  1.00 95.29           C  
ATOM   2260  O   GLU   293       4.367  12.096   5.554  1.00 96.34           O  
ATOM   2261  CG  GLU   293       7.437  12.269   3.334  1.00 89.78           C  
ATOM   2262  CD  GLU   293       8.149  13.338   2.522  1.00 85.80           C  
ATOM   2263  OE1 GLU   293       8.739  13.008   1.468  1.00 87.42           O  
ATOM   2264  OE2 GLU   293       8.119  14.516   2.943  1.00 86.29           O  
ATOM   2265  N   PHE   294       6.034  10.594   6.012  1.00 95.77           N  
ATOM   2266  CA  PHE   294       6.022  10.708   7.465  1.00 96.06           C  
ATOM   2267  C   PHE   294       7.428  10.954   8.000  1.00 95.12           C  
ATOM   2268  CB  PHE   294       5.433   9.444   8.100  1.00 96.33           C  
ATOM   2269  O   PHE   294       8.391  10.343   7.533  1.00 93.94           O  
ATOM   2270  CG  PHE   294       4.029   9.139   7.653  1.00 96.84           C  
ATOM   2271  CD1 PHE   294       2.938   9.559   8.404  1.00 96.52           C  
ATOM   2272  CD2 PHE   294       3.799   8.431   6.480  1.00 96.39           C  
ATOM   2273  CE1 PHE   294       1.637   9.277   7.993  1.00 95.88           C  
ATOM   2274  CE2 PHE   294       2.502   8.146   6.062  1.00 95.91           C  
ATOM   2275  CZ  PHE   294       1.423   8.570   6.821  1.00 96.01           C  
ATOM   2276  N   TYR   295       7.616  11.766   9.013  1.00 95.20           N  
ATOM   2277  CA  TYR   295       8.860  11.843   9.770  1.00 95.52           C  
ATOM   2278  C   TYR   295       9.103  10.558  10.552  1.00 94.96           C  
ATOM   2279  CB  TYR   295       8.835  13.040  10.726  1.00 95.36           C  
ATOM   2280  O   TYR   295       8.199  10.051  11.221  1.00 94.17           O  
ATOM   2281  CG  TYR   295       8.750  14.374  10.026  1.00 95.26           C  
ATOM   2282  CD1 TYR   295       9.777  14.813   9.193  1.00 94.28           C  
ATOM   2283  CD2 TYR   295       7.644  15.200  10.197  1.00 94.17           C  
ATOM   2284  CE1 TYR   295       9.704  16.043   8.548  1.00 93.62           C  
ATOM   2285  CE2 TYR   295       7.560  16.432   9.557  1.00 93.51           C  
ATOM   2286  OH  TYR   295       8.515  18.062   8.098  1.00 91.73           O  
ATOM   2287  CZ  TYR   295       8.593  16.844   8.735  1.00 93.43           C  
ATOM   2288  N   THR   296      10.310  10.099  10.601  1.00 93.71           N  
ATOM   2289  CA  THR   296      10.639   8.814  11.208  1.00 93.47           C  
ATOM   2290  C   THR   296      11.054   8.995  12.665  1.00 91.47           C  
ATOM   2291  CB  THR   296      11.765   8.104  10.435  1.00 92.83           C  
ATOM   2292  O   THR   296      11.149   8.021  13.414  1.00 88.56           O  
ATOM   2293  CG2 THR   296      11.326   7.758   9.016  1.00 90.12           C  
ATOM   2294  OG1 THR   296      12.910   8.963  10.372  1.00 91.90           O  
ATOM   2295  N   GLU   297      11.279  10.193  13.044  1.00 93.16           N  
ATOM   2296  CA  GLU   297      11.621  10.579  14.410  1.00 92.78           C  
ATOM   2297  C   GLU   297      10.499  11.390  15.051  1.00 92.81           C  
ATOM   2298  CB  GLU   297      12.927  11.379  14.431  1.00 90.63           C  
ATOM   2299  O   GLU   297       9.855  12.203  14.386  1.00 91.90           O  
ATOM   2300  CG  GLU   297      14.136  10.595  13.942  1.00 82.54           C  
ATOM   2301  CD  GLU   297      15.439  11.372  14.052  1.00 80.02           C  
ATOM   2302  OE1 GLU   297      15.395  12.598  14.300  1.00 78.94           O  
ATOM   2303  OE2 GLU   297      16.511  10.749  13.889  1.00 77.95           O  
ATOM   2304  N   LYS   298      10.219  11.222  16.278  1.00 90.74           N  
ATOM   2305  CA  LYS   298       9.314  12.055  17.064  1.00 90.14           C  
ATOM   2306  C   LYS   298       9.952  13.402  17.392  1.00 88.48           C  
ATOM   2307  CB  LYS   298       8.909  11.339  18.353  1.00 88.08           C  
ATOM   2308  O   LYS   298      11.162  13.485  17.610  1.00 86.67           O  
ATOM   2309  CG  LYS   298       8.060  10.096  18.131  1.00 84.88           C  
ATOM   2310  CD  LYS   298       7.742   9.394  19.444  1.00 85.22           C  
ATOM   2311  CE  LYS   298       6.942   8.118  19.218  1.00 83.14           C  
ATOM   2312  NZ  LYS   298       6.807   7.319  20.472  1.00 82.82           N  
ATOM   2313  N   ASP   299       9.072  14.299  17.347  1.00 90.25           N  
ATOM   2314  CA  ASP   299       9.484  15.614  17.827  1.00 88.72           C  
ATOM   2315  C   ASP   299       9.786  15.583  19.324  1.00 83.12           C  
ATOM   2316  CB  ASP   299       8.404  16.657  17.530  1.00 84.70           C  
ATOM   2317  O   ASP   299       9.180  14.809  20.068  1.00 76.78           O  
ATOM   2318  CG  ASP   299       8.155  16.846  16.044  1.00 80.51           C  
ATOM   2319  OD1 ASP   299       9.082  16.621  15.237  1.00 78.35           O  
ATOM   2320  OD2 ASP   299       7.021  17.226  15.678  1.00 81.78           O  
TER    2321      ASP   299
END
