# Supplementary material for: The transformative power of transformers in protein structure prediction
Source: Proc Natl Acad Sci U S A. 2023 Jul 31;120(32):e2303499120. doi: 10.1073/pnas.2303499120 (PMC10410766; doi:10.1073/pnas.2303499120)
Supplement: Supplementary file 2 — Dataset S01 (GZ) [file pnas.2303499120.sd01.gz › SI_Data/predicted_structures/ESMFold/T1147.pdb]

PARENT N/A
ATOM      1  N   GLY     1      10.252  29.617  29.692  1.00 41.15           N  
ATOM      2  CA  GLY     1       9.242  28.657  30.110  1.00 42.57           C  
ATOM      3  C   GLY     1       9.682  27.215  29.938  1.00 42.77           C  
ATOM      4  O   GLY     1      10.514  26.913  29.080  1.00 41.38           O  
ATOM      5  N   PRO     2       9.910  26.316  30.954  1.00 51.56           N  
ATOM      6  CA  PRO     2      10.736  25.147  30.643  1.00 54.37           C  
ATOM      7  C   PRO     2      10.815  24.863  29.144  1.00 53.00           C  
ATOM      8  CB  PRO     2      10.025  24.008  31.378  1.00 46.54           C  
ATOM      9  O   PRO     2       9.826  25.034  28.427  1.00 50.97           O  
ATOM     10  CG  PRO     2       8.713  24.586  31.801  1.00 45.11           C  
ATOM     11  CD  PRO     2       8.747  26.069  31.566  1.00 48.39           C  
ATOM     12  N   LEU     3      11.940  25.233  28.388  1.00 51.26           N  
ATOM     13  CA  LEU     3      12.156  24.492  27.151  1.00 55.00           C  
ATOM     14  C   LEU     3      11.223  23.288  27.067  1.00 51.42           C  
ATOM     15  CB  LEU     3      13.613  24.031  27.050  1.00 47.43           C  
ATOM     16  O   LEU     3      11.149  22.488  28.002  1.00 49.42           O  
ATOM     17  CG  LEU     3      14.644  25.109  26.712  1.00 46.08           C  
ATOM     18  CD1 LEU     3      16.033  24.674  27.165  1.00 43.84           C  
ATOM     19  CD2 LEU     3      14.632  25.410  25.217  1.00 43.92           C  
ATOM     20  N   GLY     4       9.737  23.464  27.124  1.00 49.53           N  
ATOM     21  CA  GLY     4       8.845  22.371  26.769  1.00 51.42           C  
ATOM     22  C   GLY     4       9.564  21.048  26.590  1.00 49.80           C  
ATOM     23  O   GLY     4      10.667  21.004  26.041  1.00 47.51           O  
ATOM     24  N   SER     5      10.020  20.401  27.719  1.00 51.09           N  
ATOM     25  CA  SER     5      10.300  18.993  27.460  1.00 53.50           C  
ATOM     26  C   SER     5       9.795  18.573  26.083  1.00 51.51           C  
ATOM     27  CB  SER     5       9.663  18.112  28.536  1.00 47.99           C  
ATOM     28  O   SER     5       8.601  18.678  25.796  1.00 49.67           O  
ATOM     29  OG  SER     5       8.263  18.322  28.593  1.00 47.15           O  
ATOM     30  N   ASP     6      10.369  19.020  25.017  1.00 56.22           N  
ATOM     31  CA  ASP     6      10.304  18.192  23.817  1.00 58.17           C  
ATOM     32  C   ASP     6      10.567  16.724  24.147  1.00 57.05           C  
ATOM     33  CB  ASP     6      11.306  18.683  22.771  1.00 52.62           C  
ATOM     34  O   ASP     6      11.715  16.275  24.129  1.00 54.88           O  
ATOM     35  CG  ASP     6      10.870  19.968  22.089  1.00 50.75           C  
ATOM     36  OD1 ASP     6       9.665  20.300  22.125  1.00 49.81           O  
ATOM     37  OD2 ASP     6      11.738  20.654  21.507  1.00 52.49           O  
ATOM     38  N   ASP     7      10.110  16.207  25.353  1.00 58.79           N  
ATOM     39  CA  ASP     7      10.243  14.755  25.418  1.00 59.27           C  
ATOM     40  C   ASP     7       9.934  14.114  24.067  1.00 58.98           C  
ATOM     41  CB  ASP     7       9.321  14.180  26.496  1.00 54.35           C  
ATOM     42  O   ASP     7       8.980  14.505  23.391  1.00 56.23           O  
ATOM     43  CG  ASP     7       9.808  14.464  27.906  1.00 51.70           C  
ATOM     44  OD1 ASP     7      11.036  14.558  28.120  1.00 51.88           O  
ATOM     45  OD2 ASP     7       8.956  14.592  28.812  1.00 57.54           O  
ATOM     46  N   PRO     8      10.901  13.673  23.359  1.00 59.90           N  
ATOM     47  CA  PRO     8      10.507  12.953  22.146  1.00 59.28           C  
ATOM     48  C   PRO     8       9.147  12.271  22.280  1.00 60.27           C  
ATOM     49  CB  PRO     8      11.622  11.920  21.971  1.00 56.39           C  
ATOM     50  O   PRO     8       8.830  11.721  23.339  1.00 58.16           O  
ATOM     51  CG  PRO     8      12.370  11.942  23.265  1.00 53.87           C  
ATOM     52  CD  PRO     8      11.934  13.148  24.047  1.00 53.56           C  
ATOM     53  N   GLU     9       8.164  12.805  21.665  1.00 62.37           N  
ATOM     54  CA  GLU     9       6.939  12.014  21.594  1.00 62.54           C  
ATOM     55  C   GLU     9       7.251  10.525  21.469  1.00 63.05           C  
ATOM     56  CB  GLU     9       6.071  12.470  20.419  1.00 59.47           C  
ATOM     57  O   GLU     9       8.143  10.134  20.714  1.00 61.59           O  
ATOM     58  CG  GLU     9       5.431  13.836  20.622  1.00 57.46           C  
ATOM     59  CD  GLU     9       3.912  13.786  20.672  1.00 57.23           C  
ATOM     60  OE1 GLU     9       3.322  12.791  20.194  1.00 56.27           O  
ATOM     61  OE2 GLU     9       3.308  14.750  21.193  1.00 51.24           O  
ATOM     62  N   PRO    10       6.859   9.682  22.444  1.00 66.73           N  
ATOM     63  CA  PRO    10       7.082   8.246  22.259  1.00 66.41           C  
ATOM     64  C   PRO    10       6.730   7.771  20.851  1.00 67.19           C  
ATOM     65  CB  PRO    10       6.156   7.609  23.298  1.00 63.14           C  
ATOM     66  O   PRO    10       5.778   8.271  20.247  1.00 65.08           O  
ATOM     67  CG  PRO    10       5.390   8.753  23.880  1.00 59.63           C  
ATOM     68  CD  PRO    10       5.929  10.030  23.303  1.00 58.91           C  
ATOM     69  N   PHE    11       7.722   7.257  20.192  1.00 71.91           N  
ATOM     70  CA  PHE    11       7.412   6.520  18.972  1.00 71.59           C  
ATOM     71  C   PHE    11       6.210   5.607  19.182  1.00 72.27           C  
ATOM     72  CB  PHE    11       8.622   5.697  18.518  1.00 69.33           C  
ATOM     73  O   PHE    11       6.165   4.842  20.147  1.00 69.91           O  
ATOM     74  CG  PHE    11       8.336   4.791  17.351  1.00 65.99           C  
ATOM     75  CD1 PHE    11       8.122   5.315  16.082  1.00 63.56           C  
ATOM     76  CD2 PHE    11       8.282   3.414  17.523  1.00 64.70           C  
ATOM     77  CE1 PHE    11       7.857   4.479  15.000  1.00 62.46           C  
ATOM     78  CE2 PHE    11       8.018   2.572  16.447  1.00 61.95           C  
ATOM     79  CZ  PHE    11       7.805   3.106  15.187  1.00 61.30           C  
ATOM     80  N   ASP    12       5.128   5.931  18.480  1.00 73.62           N  
ATOM     81  CA  ASP    12       3.916   5.118  18.454  1.00 73.60           C  
ATOM     82  C   ASP    12       3.870   4.242  17.204  1.00 74.64           C  
ATOM     83  CB  ASP    12       2.672   6.007  18.519  1.00 71.32           C  
ATOM     84  O   ASP    12       3.538   4.718  16.117  1.00 72.78           O  
ATOM     85  CG  ASP    12       1.385   5.215  18.664  1.00 67.63           C  
ATOM     86  OD1 ASP    12       1.442   4.016  19.012  1.00 66.23           O  
ATOM     87  OD2 ASP    12       0.303   5.794  18.425  1.00 67.14           O  
ATOM     88  N   PRO    13       4.412   3.018  17.431  1.00 78.23           N  
ATOM     89  CA  PRO    13       4.393   2.163  16.242  1.00 78.62           C  
ATOM     90  C   PRO    13       3.021   2.113  15.573  1.00 79.13           C  
ATOM     91  CB  PRO    13       4.784   0.788  16.790  1.00 76.84           C  
ATOM     92  O   PRO    13       1.995   2.161  16.257  1.00 77.58           O  
ATOM     93  CG  PRO    13       4.545   0.882  18.262  1.00 74.57           C  
ATOM     94  CD  PRO    13       4.488   2.333  18.645  1.00 73.46           C  
ATOM     95  N   LYS    14       3.112   2.108  14.280  1.00 82.46           N  
ATOM     96  CA  LYS    14       1.867   1.966  13.530  1.00 82.79           C  
ATOM     97  C   LYS    14       1.803   0.615  12.822  1.00 83.41           C  
ATOM     98  CB  LYS    14       1.721   3.098  12.512  1.00 81.25           C  
ATOM     99  O   LYS    14       2.836   0.046  12.465  1.00 82.79           O  
ATOM    100  CG  LYS    14       1.830   4.491  13.115  1.00 77.51           C  
ATOM    101  CD  LYS    14       0.667   4.785  14.054  1.00 75.42           C  
ATOM    102  CE  LYS    14       0.712   6.218  14.569  1.00 68.20           C  
ATOM    103  NZ  LYS    14      -0.266   6.439  15.676  1.00 64.64           N  
ATOM    104  N   VAL    15       0.583   0.028  12.768  1.00 86.92           N  
ATOM    105  CA  VAL    15       0.317  -1.153  11.952  1.00 87.42           C  
ATOM    106  C   VAL    15      -0.212  -0.728  10.584  1.00 87.97           C  
ATOM    107  CB  VAL    15      -0.688  -2.103  12.641  1.00 86.04           C  
ATOM    108  O   VAL    15      -1.273  -0.106  10.488  1.00 87.50           O  
ATOM    109  CG1 VAL    15      -0.973  -3.318  11.759  1.00 82.37           C  
ATOM    110  CG2 VAL    15      -0.157  -2.542  14.005  1.00 81.91           C  
ATOM    111  N   VAL    16       0.573  -0.946   9.634  1.00 88.74           N  
ATOM    112  CA  VAL    16       0.247  -0.555   8.267  1.00 89.13           C  
ATOM    113  C   VAL    16      -0.151  -1.786   7.457  1.00 89.87           C  
ATOM    114  CB  VAL    16       1.430   0.171   7.587  1.00 88.13           C  
ATOM    115  O   VAL    16       0.576  -2.782   7.431  1.00 89.52           O  
ATOM    116  CG1 VAL    16       1.076   0.549   6.149  1.00 84.78           C  
ATOM    117  CG2 VAL    16       1.826   1.410   8.387  1.00 84.84           C  
ATOM    118  N   THR    17      -1.311  -1.764   6.861  1.00 92.95           N  
ATOM    119  CA  THR    17      -1.756  -2.794   5.929  1.00 93.27           C  
ATOM    120  C   THR    17      -1.842  -2.240   4.510  1.00 93.62           C  
ATOM    121  CB  THR    17      -3.124  -3.368   6.343  1.00 92.58           C  
ATOM    122  O   THR    17      -2.509  -1.231   4.272  1.00 93.35           O  
ATOM    123  CG2 THR    17      -3.567  -4.474   5.392  1.00 90.70           C  
ATOM    124  OG1 THR    17      -3.030  -3.902   7.669  1.00 90.85           O  
ATOM    125  N   TYR    18      -1.091  -2.804   3.646  1.00 93.64           N  
ATOM    126  CA  TYR    18      -1.233  -2.568   2.214  1.00 94.06           C  
ATOM    127  C   TYR    18      -2.208  -3.561   1.592  1.00 93.89           C  
ATOM    128  CB  TYR    18       0.127  -2.664   1.516  1.00 93.60           C  
ATOM    129  O   TYR    18      -2.133  -4.763   1.857  1.00 93.39           O  
ATOM    130  CG  TYR    18       1.098  -1.584   1.927  1.00 92.78           C  
ATOM    131  CD1 TYR    18       0.858  -0.248   1.613  1.00 91.08           C  
ATOM    132  CD2 TYR    18       2.256  -1.897   2.630  1.00 90.90           C  
ATOM    133  CE1 TYR    18       1.751   0.750   1.989  1.00 91.03           C  
ATOM    134  CE2 TYR    18       3.156  -0.907   3.010  1.00 91.15           C  
ATOM    135  OH  TYR    18       3.783   1.396   3.060  1.00 85.83           O  
ATOM    136  CZ  TYR    18       2.895   0.412   2.686  1.00 90.79           C  
ATOM    137  N   GLU    19      -3.087  -3.107   0.752  1.00 95.38           N  
ATOM    138  CA  GLU    19      -3.989  -3.964  -0.011  1.00 95.42           C  
ATOM    139  C   GLU    19      -3.977  -3.597  -1.492  1.00 95.32           C  
ATOM    140  CB  GLU    19      -5.414  -3.872   0.542  1.00 94.87           C  
ATOM    141  O   GLU    19      -3.996  -2.416  -1.845  1.00 94.89           O  
ATOM    142  CG  GLU    19      -5.553  -4.382   1.969  1.00 92.82           C  
ATOM    143  CD  GLU    19      -6.981  -4.326   2.489  1.00 91.12           C  
ATOM    144  OE1 GLU    19      -7.838  -3.681   1.842  1.00 89.49           O  
ATOM    145  OE2 GLU    19      -7.245  -4.932   3.551  1.00 89.52           O  
ATOM    146  N   ILE    20      -3.889  -4.546  -2.303  1.00 94.34           N  
ATOM    147  CA  ILE    20      -4.123  -4.433  -3.739  1.00 94.39           C  
ATOM    148  C   ILE    20      -5.349  -5.255  -4.128  1.00 93.81           C  
ATOM    149  CB  ILE    20      -2.890  -4.893  -4.549  1.00 93.65           C  
ATOM    150  O   ILE    20      -5.424  -6.450  -3.831  1.00 92.75           O  
ATOM    151  CG1 ILE    20      -1.622  -4.208  -4.027  1.00 89.89           C  
ATOM    152  CG2 ILE    20      -3.090  -4.613  -6.041  1.00 89.40           C  
ATOM    153  CD1 ILE    20      -1.659  -2.689  -4.113  1.00 86.07           C  
ATOM    154  N   PHE    21      -6.279  -4.560  -4.729  1.00 93.16           N  
ATOM    155  CA  PHE    21      -7.512  -5.217  -5.147  1.00 92.85           C  
ATOM    156  C   PHE    21      -7.814  -4.921  -6.611  1.00 91.84           C  
ATOM    157  CB  PHE    21      -8.684  -4.772  -4.268  1.00 92.45           C  
ATOM    158  O   PHE    21      -7.143  -4.097  -7.234  1.00 90.07           O  
ATOM    159  CG  PHE    21      -8.972  -3.297  -4.341  1.00 92.20           C  
ATOM    160  CD1 PHE    21      -8.291  -2.400  -3.526  1.00 91.08           C  
ATOM    161  CD2 PHE    21      -9.924  -2.806  -5.225  1.00 90.80           C  
ATOM    162  CE1 PHE    21      -8.555  -1.034  -3.591  1.00 89.57           C  
ATOM    163  CE2 PHE    21     -10.193  -1.442  -5.296  1.00 90.09           C  
ATOM    164  CZ  PHE    21      -9.508  -0.558  -4.478  1.00 89.35           C  
ATOM    165  N   GLY    22      -8.639  -5.743  -7.139  1.00 90.26           N  
ATOM    166  CA  GLY    22      -9.018  -5.624  -8.537  1.00 89.67           C  
ATOM    167  C   GLY    22      -9.705  -6.864  -9.077  1.00 88.77           C  
ATOM    168  O   GLY    22     -10.395  -7.570  -8.338  1.00 86.13           O  
ATOM    169  N   THR    23      -9.656  -6.953 -10.428  1.00 86.33           N  
ATOM    170  CA  THR    23     -10.267  -8.125 -11.045  1.00 86.55           C  
ATOM    171  C   THR    23      -9.722  -9.408 -10.425  1.00 86.85           C  
ATOM    172  CB  THR    23     -10.026  -8.144 -12.566  1.00 84.62           C  
ATOM    173  O   THR    23      -8.516  -9.660 -10.465  1.00 85.87           O  
ATOM    174  CG2 THR    23     -10.775  -9.297 -13.227  1.00 75.98           C  
ATOM    175  OG1 THR    23     -10.480  -6.908 -13.131  1.00 78.36           O  
ATOM    176  N   PRO    24     -10.589 -10.133  -9.770  1.00 84.48           N  
ATOM    177  CA  PRO    24     -10.095 -11.390  -9.204  1.00 85.20           C  
ATOM    178  C   PRO    24      -9.338 -12.239 -10.223  1.00 85.52           C  
ATOM    179  CB  PRO    24     -11.373 -12.097  -8.746  1.00 83.14           C  
ATOM    180  O   PRO    24      -9.796 -12.403 -11.357  1.00 84.44           O  
ATOM    181  CG  PRO    24     -12.357 -10.996  -8.514  1.00 80.24           C  
ATOM    182  CD  PRO    24     -12.113  -9.917  -9.530  1.00 79.99           C  
ATOM    183  N   GLY    25      -8.163 -12.742  -9.855  1.00 86.57           N  
ATOM    184  CA  GLY    25      -7.364 -13.606 -10.711  1.00 86.77           C  
ATOM    185  C   GLY    25      -6.373 -12.843 -11.570  1.00 86.01           C  
ATOM    186  O   GLY    25      -5.511 -13.444 -12.214  1.00 83.63           O  
ATOM    187  N   ALA    26      -6.533 -11.564 -11.606  1.00 88.08           N  
ATOM    188  CA  ALA    26      -5.573 -10.759 -12.356  1.00 88.25           C  
ATOM    189  C   ALA    26      -4.178 -10.857 -11.743  1.00 88.78           C  
ATOM    190  CB  ALA    26      -6.026  -9.302 -12.408  1.00 86.98           C  
ATOM    191  O   ALA    26      -4.037 -11.047 -10.533  1.00 88.08           O  
ATOM    192  N   VAL    27      -3.171 -10.722 -12.556  1.00 89.32           N  
ATOM    193  CA  VAL    27      -1.784 -10.810 -12.110  1.00 89.74           C  
ATOM    194  C   VAL    27      -1.125  -9.436 -12.200  1.00 89.56           C  
ATOM    195  CB  VAL    27      -0.985 -11.839 -12.940  1.00 88.02           C  
ATOM    196  O   VAL    27      -1.198  -8.771 -13.236  1.00 88.46           O  
ATOM    197  CG1 VAL    27       0.478 -11.867 -12.502  1.00 79.67           C  
ATOM    198  CG2 VAL    27      -1.611 -13.227 -12.813  1.00 78.56           C  
ATOM    199  N   VAL    28      -0.485  -9.063 -11.136  1.00 90.61           N  
ATOM    200  CA  VAL    28       0.140  -7.746 -11.085  1.00 90.79           C  
ATOM    201  C   VAL    28       1.525  -7.857 -10.451  1.00 91.18           C  
ATOM    202  CB  VAL    28      -0.726  -6.736 -10.300  1.00 89.90           C  
ATOM    203  O   VAL    28       1.828  -8.841  -9.772  1.00 90.57           O  
ATOM    204  CG1 VAL    28      -2.105  -6.595 -10.942  1.00 85.97           C  
ATOM    205  CG2 VAL    28      -0.855  -7.166  -8.840  1.00 85.90           C  
ATOM    206  N   ASP    29       2.399  -6.865 -10.732  1.00 91.94           N  
ATOM    207  CA  ASP    29       3.632  -6.608  -9.994  1.00 92.28           C  
ATOM    208  C   ASP    29       3.432  -5.506  -8.956  1.00 92.55           C  
ATOM    209  CB  ASP    29       4.762  -6.228 -10.953  1.00 91.26           C  
ATOM    210  O   ASP    29       2.765  -4.505  -9.227  1.00 92.11           O  
ATOM    211  CG  ASP    29       5.115  -7.341 -11.923  1.00 87.83           C  
ATOM    212  OD1 ASP    29       4.825  -8.521 -11.631  1.00 85.70           O  
ATOM    213  OD2 ASP    29       5.693  -7.036 -12.989  1.00 86.84           O  
ATOM    214  N   ILE    30       3.975  -5.680  -7.793  1.00 93.56           N  
ATOM    215  CA  ILE    30       3.765  -4.759  -6.681  1.00 93.90           C  
ATOM    216  C   ILE    30       5.114  -4.286  -6.141  1.00 93.73           C  
ATOM    217  CB  ILE    30       2.937  -5.415  -5.553  1.00 93.39           C  
ATOM    218  O   ILE    30       6.036  -5.087  -5.970  1.00 93.10           O  
ATOM    219  CG1 ILE    30       1.558  -5.831  -6.076  1.00 92.02           C  
ATOM    220  CG2 ILE    30       2.806  -4.466  -4.358  1.00 91.75           C  
ATOM    221  CD1 ILE    30       0.740  -6.647  -5.084  1.00 89.56           C  
ATOM    222  N   ASN    31       5.280  -3.048  -5.987  1.00 93.20           N  
ATOM    223  CA  ASN    31       6.347  -2.426  -5.209  1.00 93.32           C  
ATOM    224  C   ASN    31       5.795  -1.681  -3.997  1.00 93.24           C  
ATOM    225  CB  ASN    31       7.168  -1.479  -6.086  1.00 91.84           C  
ATOM    226  O   ASN    31       4.808  -0.951  -4.107  1.00 92.50           O  
ATOM    227  CG  ASN    31       7.844  -2.191  -7.241  1.00 83.82           C  
ATOM    228  ND2 ASN    31       7.403  -1.896  -8.458  1.00 74.07           N  
ATOM    229  OD1 ASN    31       8.754  -3.000  -7.041  1.00 76.54           O  
ATOM    230  N   TYR    32       6.387  -1.907  -2.910  1.00 92.40           N  
ATOM    231  CA  TYR    32       5.961  -1.172  -1.724  1.00 92.46           C  
ATOM    232  C   TYR    32       7.148  -0.855  -0.823  1.00 91.88           C  
ATOM    233  CB  TYR    32       4.912  -1.972  -0.945  1.00 92.18           C  
ATOM    234  O   TYR    32       8.228  -1.428  -0.984  1.00 90.74           O  
ATOM    235  CG  TYR    32       5.439  -3.263  -0.368  1.00 92.09           C  
ATOM    236  CD1 TYR    32       5.420  -4.440  -1.113  1.00 91.04           C  
ATOM    237  CD2 TYR    32       5.956  -3.310   0.922  1.00 90.85           C  
ATOM    238  CE1 TYR    32       5.902  -5.633  -0.585  1.00 90.38           C  
ATOM    239  CE2 TYR    32       6.442  -4.497   1.460  1.00 90.59           C  
ATOM    240  OH  TYR    32       6.890  -6.830   1.228  1.00 86.81           O  
ATOM    241  CZ  TYR    32       6.411  -5.652   0.700  1.00 90.36           C  
ATOM    242  N   LEU    33       6.955   0.089   0.151  1.00 89.69           N  
ATOM    243  CA  LEU    33       7.979   0.433   1.132  1.00 89.41           C  
ATOM    244  C   LEU    33       7.795  -0.370   2.414  1.00 89.14           C  
ATOM    245  CB  LEU    33       7.940   1.932   1.444  1.00 88.09           C  
ATOM    246  O   LEU    33       6.689  -0.443   2.954  1.00 87.97           O  
ATOM    247  CG  LEU    33       8.289   2.874   0.291  1.00 84.17           C  
ATOM    248  CD1 LEU    33       8.225   4.325   0.756  1.00 79.57           C  
ATOM    249  CD2 LEU    33       9.669   2.546  -0.268  1.00 79.70           C  
ATOM    250  N   ASP    34       8.858  -0.970   2.752  1.00 86.79           N  
ATOM    251  CA  ASP    34       8.762  -1.611   4.060  1.00 86.31           C  
ATOM    252  C   ASP    34       9.005  -0.605   5.183  1.00 85.03           C  
ATOM    253  CB  ASP    34       9.757  -2.768   4.166  1.00 85.25           C  
ATOM    254  O   ASP    34       9.126   0.596   4.932  1.00 82.29           O  
ATOM    255  CG  ASP    34      11.204  -2.306   4.174  1.00 84.44           C  
ATOM    256  OD1 ASP    34      11.459  -1.101   4.384  1.00 83.66           O  
ATOM    257  OD2 ASP    34      12.097  -3.156   3.965  1.00 82.61           O  
ATOM    258  N   LEU    35       9.106  -0.975   6.408  1.00 77.53           N  
ATOM    259  CA  LEU    35       9.084  -0.096   7.572  1.00 76.24           C  
ATOM    260  C   LEU    35      10.426   0.605   7.750  1.00 76.55           C  
ATOM    261  CB  LEU    35       8.737  -0.889   8.836  1.00 73.97           C  
ATOM    262  O   LEU    35      10.547   1.527   8.560  1.00 72.40           O  
ATOM    263  CG  LEU    35       7.362  -1.557   8.861  1.00 69.86           C  
ATOM    264  CD1 LEU    35       7.206  -2.402  10.121  1.00 65.44           C  
ATOM    265  CD2 LEU    35       6.256  -0.510   8.773  1.00 65.36           C  
ATOM    266  N   ASP    36      11.447   0.163   6.948  1.00 77.63           N  
ATOM    267  CA  ASP    36      12.730   0.859   6.899  1.00 77.27           C  
ATOM    268  C   ASP    36      12.846   1.709   5.636  1.00 77.73           C  
ATOM    269  CB  ASP    36      13.886  -0.140   6.969  1.00 75.55           C  
ATOM    270  O   ASP    36      13.952   2.002   5.178  1.00 76.38           O  
ATOM    271  CG  ASP    36      13.997  -0.826   8.320  1.00 72.42           C  
ATOM    272  OD1 ASP    36      13.829  -0.154   9.360  1.00 69.88           O  
ATOM    273  OD2 ASP    36      14.256  -2.048   8.344  1.00 70.11           O  
ATOM    274  N   ALA    37      11.630   1.971   5.107  1.00 78.91           N  
ATOM    275  CA  ALA    37      11.590   2.751   3.873  1.00 78.93           C  
ATOM    276  C   ALA    37      12.401   2.075   2.771  1.00 79.75           C  
ATOM    277  CB  ALA    37      12.110   4.165   4.120  1.00 76.89           C  
ATOM    278  O   ALA    37      12.967   2.748   1.907  1.00 78.41           O  
ATOM    279  N   ARG    38      12.531   0.729   2.807  1.00 85.48           N  
ATOM    280  CA  ARG    38      13.170   0.003   1.714  1.00 85.92           C  
ATOM    281  C   ARG    38      12.135  -0.510   0.719  1.00 86.66           C  
ATOM    282  CB  ARG    38      13.999  -1.164   2.255  1.00 84.28           C  
ATOM    283  O   ARG    38      11.091  -1.033   1.114  1.00 86.12           O  
ATOM    284  CG  ARG    38      15.154  -0.737   3.147  1.00 79.18           C  
ATOM    285  CD  ARG    38      15.966  -1.931   3.628  1.00 76.64           C  
ATOM    286  NE  ARG    38      17.094  -1.517   4.458  1.00 69.02           N  
ATOM    287  NH1 ARG    38      17.638  -3.654   5.147  1.00 56.77           N  
ATOM    288  NH2 ARG    38      18.863  -1.861   5.882  1.00 53.79           N  
ATOM    289  CZ  ARG    38      17.862  -2.345   5.160  1.00 67.66           C  
ATOM    290  N   THR    39      12.465  -0.407  -0.478  1.00 89.19           N  
ATOM    291  CA  THR    39      11.561  -0.869  -1.526  1.00 89.33           C  
ATOM    292  C   THR    39      11.551  -2.393  -1.599  1.00 89.74           C  
ATOM    293  CB  THR    39      11.955  -0.290  -2.898  1.00 87.80           C  
ATOM    294  O   THR    39      12.609  -3.025  -1.649  1.00 88.76           O  
ATOM    295  CG2 THR    39      10.997  -0.758  -3.988  1.00 78.89           C  
ATOM    296  OG1 THR    39      11.924   1.141  -2.832  1.00 80.26           O  
ATOM    297  N   GLN    40      10.434  -2.901  -1.499  1.00 91.92           N  
ATOM    298  CA  GLN    40      10.196  -4.324  -1.712  1.00 92.14           C  
ATOM    299  C   GLN    40       9.461  -4.569  -3.027  1.00 91.96           C  
ATOM    300  CB  GLN    40       9.400  -4.916  -0.548  1.00 91.41           C  
ATOM    301  O   GLN    40       8.565  -3.806  -3.394  1.00 91.20           O  
ATOM    302  CG  GLN    40      10.040  -4.686   0.814  1.00 89.07           C  
ATOM    303  CD  GLN    40      11.409  -5.330   0.937  1.00 86.97           C  
ATOM    304  NE2 GLN    40      12.363  -4.593   1.496  1.00 86.48           N  
ATOM    305  OE1 GLN    40      11.606  -6.480   0.533  1.00 86.54           O  
ATOM    306  N   ARG    41       9.833  -5.635  -3.679  1.00 93.27           N  
ATOM    307  CA  ARG    41       9.205  -5.986  -4.949  1.00 93.38           C  
ATOM    308  C   ARG    41       8.628  -7.397  -4.902  1.00 93.22           C  
ATOM    309  CB  ARG    41      10.210  -5.868  -6.097  1.00 91.12           C  
ATOM    310  O   ARG    41       9.295  -8.331  -4.454  1.00 92.07           O  
ATOM    311  CG  ARG    41       9.605  -6.104  -7.471  1.00 78.11           C  
ATOM    312  CD  ARG    41      10.602  -5.809  -8.584  1.00 73.85           C  
ATOM    313  NE  ARG    41       9.972  -5.864  -9.900  1.00 67.92           N  
ATOM    314  NH1 ARG    41      10.617  -3.736 -10.526  1.00 51.37           N  
ATOM    315  NH2 ARG    41       9.387  -5.033 -11.960  1.00 46.55           N  
ATOM    316  CZ  ARG    41       9.993  -4.878 -10.792  1.00 65.64           C  
ATOM    317  N   VAL    42       7.436  -7.530  -5.293  1.00 93.23           N  
ATOM    318  CA  VAL    42       6.747  -8.806  -5.452  1.00 93.09           C  
ATOM    319  C   VAL    42       6.174  -8.912  -6.863  1.00 92.67           C  
ATOM    320  CB  VAL    42       5.623  -8.979  -4.406  1.00 91.67           C  
ATOM    321  O   VAL    42       5.385  -8.063  -7.285  1.00 91.32           O  
ATOM    322  CG1 VAL    42       5.100 -10.414  -4.406  1.00 81.14           C  
ATOM    323  CG2 VAL    42       6.123  -8.589  -3.016  1.00 80.38           C  
ATOM    324  N   ASN    43       6.591  -9.970  -7.534  1.00 92.29           N  
ATOM    325  CA  ASN    43       6.211 -10.129  -8.934  1.00 92.51           C  
ATOM    326  C   ASN    43       5.109 -11.171  -9.101  1.00 92.38           C  
ATOM    327  CB  ASN    43       7.429 -10.503  -9.781  1.00 90.99           C  
ATOM    328  O   ASN    43       4.972 -12.074  -8.273  1.00 91.20           O  
ATOM    329  CG  ASN    43       8.531  -9.465  -9.712  1.00 85.16           C  
ATOM    330  ND2 ASN    43       9.730  -9.897  -9.342  1.00 78.31           N  
ATOM    331  OD1 ASN    43       8.305  -8.283  -9.987  1.00 79.55           O  
ATOM    332  N   ASP    44       4.339 -10.954 -10.130  1.00 90.19           N  
ATOM    333  CA  ASP    44       3.359 -11.938 -10.581  1.00 90.76           C  
ATOM    334  C   ASP    44       2.460 -12.384  -9.430  1.00 90.25           C  
ATOM    335  CB  ASP    44       4.061 -13.148 -11.200  1.00 88.70           C  
ATOM    336  O   ASP    44       2.346 -13.579  -9.152  1.00 88.32           O  
ATOM    337  CG  ASP    44       4.870 -12.797 -12.436  1.00 83.85           C  
ATOM    338  OD1 ASP    44       4.319 -12.171 -13.368  1.00 80.86           O  
ATOM    339  OD2 ASP    44       6.068 -13.152 -12.480  1.00 84.04           O  
ATOM    340  N   VAL    45       1.859 -11.463  -8.791  1.00 91.80           N  
ATOM    341  CA  VAL    45       0.960 -11.785  -7.688  1.00 91.93           C  
ATOM    342  C   VAL    45      -0.481 -11.823  -8.190  1.00 91.81           C  
ATOM    343  CB  VAL    45       1.095 -10.770  -6.531  1.00 89.75           C  
ATOM    344  O   VAL    45      -0.890 -10.975  -8.987  1.00 90.64           O  
ATOM    345  CG1 VAL    45       0.109 -11.095  -5.410  1.00 72.57           C  
ATOM    346  CG2 VAL    45       2.527 -10.755  -5.999  1.00 72.38           C  
ATOM    347  N   THR    46      -1.230 -12.737  -7.739  1.00 92.03           N  
ATOM    348  CA  THR    46      -2.649 -12.855  -8.057  1.00 92.43           C  
ATOM    349  C   THR    46      -3.491 -12.037  -7.083  1.00 92.44           C  
ATOM    350  CB  THR    46      -3.108 -14.325  -8.027  1.00 90.72           C  
ATOM    351  O   THR    46      -3.311 -12.131  -5.867  1.00 91.60           O  
ATOM    352  CG2 THR    46      -4.579 -14.449  -8.411  1.00 80.63           C  
ATOM    353  OG1 THR    46      -2.318 -15.084  -8.951  1.00 83.83           O  
ATOM    354  N   LEU    47      -4.330 -11.212  -7.646  1.00 90.99           N  
ATOM    355  CA  LEU    47      -5.153 -10.346  -6.808  1.00 92.26           C  
ATOM    356  C   LEU    47      -6.299 -11.129  -6.178  1.00 90.75           C  
ATOM    357  CB  LEU    47      -5.707  -9.178  -7.627  1.00 89.33           C  
ATOM    358  O   LEU    47      -6.837 -12.053  -6.792  1.00 88.28           O  
ATOM    359  CG  LEU    47      -4.678  -8.203  -8.201  1.00 80.17           C  
ATOM    360  CD1 LEU    47      -5.379  -7.059  -8.927  1.00 70.61           C  
ATOM    361  CD2 LEU    47      -3.774  -7.668  -7.096  1.00 73.28           C  
ATOM    362  N   PRO    48      -6.715 -10.951  -4.915  1.00 92.57           N  
ATOM    363  CA  PRO    48      -6.307  -9.815  -4.085  1.00 93.35           C  
ATOM    364  C   PRO    48      -5.012 -10.077  -3.320  1.00 93.18           C  
ATOM    365  CB  PRO    48      -7.485  -9.641  -3.122  1.00 92.24           C  
ATOM    366  O   PRO    48      -4.646 -11.234  -3.097  1.00 92.50           O  
ATOM    367  CG  PRO    48      -8.014 -11.023  -2.913  1.00 89.81           C  
ATOM    368  CD  PRO    48      -7.877 -11.786  -4.198  1.00 88.62           C  
ATOM    369  N   TRP    49      -4.281  -9.123  -3.004  1.00 93.76           N  
ATOM    370  CA  TRP    49      -3.027  -9.207  -2.263  1.00 94.89           C  
ATOM    371  C   TRP    49      -3.012  -8.216  -1.104  1.00 94.58           C  
ATOM    372  CB  TRP    49      -1.836  -8.948  -3.189  1.00 94.24           C  
ATOM    373  O   TRP    49      -3.520  -7.099  -1.227  1.00 93.99           O  
ATOM    374  CG  TRP    49      -0.503  -9.034  -2.506  1.00 91.26           C  
ATOM    375  CD1 TRP    49       0.290 -10.141  -2.386  1.00 86.30           C  
ATOM    376  CD2 TRP    49       0.188  -7.971  -1.845  1.00 87.70           C  
ATOM    377  CE2 TRP    49       1.397  -8.504  -1.347  1.00 90.58           C  
ATOM    378  CE3 TRP    49      -0.097  -6.616  -1.626  1.00 89.47           C  
ATOM    379  NE1 TRP    49       1.435  -9.829  -1.689  1.00 90.21           N  
ATOM    380  CH2 TRP    49       2.018  -6.407  -0.442  1.00 87.63           C  
ATOM    381  CZ2 TRP    49       2.321  -7.729  -0.642  1.00 88.63           C  
ATOM    382  CZ3 TRP    49       0.824  -5.846  -0.925  1.00 88.43           C  
ATOM    383  N   SER    50      -2.453  -8.745  -0.008  1.00 95.66           N  
ATOM    384  CA  SER    50      -2.284  -7.845   1.129  1.00 95.81           C  
ATOM    385  C   SER    50      -1.064  -8.227   1.960  1.00 95.61           C  
ATOM    386  CB  SER    50      -3.535  -7.853   2.009  1.00 94.88           C  
ATOM    387  O   SER    50      -0.637  -9.383   1.950  1.00 94.96           O  
ATOM    388  OG  SER    50      -3.649  -9.080   2.710  1.00 78.75           O  
ATOM    389  N   ILE    51      -0.561  -7.236   2.721  1.00 94.66           N  
ATOM    390  CA  ILE    51       0.498  -7.479   3.695  1.00 94.58           C  
ATOM    391  C   ILE    51       0.384  -6.478   4.842  1.00 94.28           C  
ATOM    392  CB  ILE    51       1.896  -7.391   3.043  1.00 93.91           C  
ATOM    393  O   ILE    51       0.040  -5.314   4.626  1.00 93.42           O  
ATOM    394  CG1 ILE    51       2.965  -7.938   3.996  1.00 90.84           C  
ATOM    395  CG2 ILE    51       2.212  -5.949   2.636  1.00 90.40           C  
ATOM    396  CD1 ILE    51       4.307  -8.211   3.331  1.00 87.48           C  
ATOM    397  N   THR    52       0.588  -6.939   5.962  1.00 92.86           N  
ATOM    398  CA  THR    52       0.579  -6.105   7.159  1.00 92.72           C  
ATOM    399  C   THR    52       1.976  -6.018   7.768  1.00 91.47           C  
ATOM    400  CB  THR    52      -0.408  -6.647   8.210  1.00 91.48           C  
ATOM    401  O   THR    52       2.643  -7.038   7.953  1.00 89.18           O  
ATOM    402  CG2 THR    52      -0.398  -5.786   9.469  1.00 83.61           C  
ATOM    403  OG1 THR    52      -1.730  -6.650   7.658  1.00 87.15           O  
ATOM    404  N   LEU    53       2.328  -4.730   7.970  1.00 89.23           N  
ATOM    405  CA  LEU    53       3.628  -4.430   8.560  1.00 88.73           C  
ATOM    406  C   LEU    53       3.474  -3.545   9.792  1.00 87.14           C  
ATOM    407  CB  LEU    53       4.536  -3.745   7.535  1.00 87.04           C  
ATOM    408  O   LEU    53       2.533  -2.754   9.880  1.00 84.27           O  
ATOM    409  CG  LEU    53       4.684  -4.447   6.184  1.00 81.92           C  
ATOM    410  CD1 LEU    53       5.357  -3.521   5.177  1.00 76.42           C  
ATOM    411  CD2 LEU    53       5.474  -5.742   6.339  1.00 77.07           C  
ATOM    412  N   SER    54       4.344  -3.659  10.761  1.00 82.62           N  
ATOM    413  CA  SER    54       4.388  -2.787  11.930  1.00 81.72           C  
ATOM    414  C   SER    54       5.617  -1.885  11.900  1.00 81.01           C  
ATOM    415  CB  SER    54       4.383  -3.613  13.216  1.00 79.26           C  
ATOM    416  O   SER    54       6.738  -2.360  11.710  1.00 76.74           O  
ATOM    417  OG  SER    54       3.178  -4.349  13.337  1.00 71.47           O  
ATOM    418  N   THR    55       5.372  -0.633  11.952  1.00 75.97           N  
ATOM    419  CA  THR    55       6.457   0.334  11.826  1.00 74.89           C  
ATOM    420  C   THR    55       7.444   0.192  12.981  1.00 75.75           C  
ATOM    421  CB  THR    55       5.918   1.776  11.782  1.00 72.58           C  
ATOM    422  O   THR    55       7.077  -0.263  14.066  1.00 72.22           O  
ATOM    423  CG2 THR    55       4.948   1.965  10.621  1.00 69.46           C  
ATOM    424  OG1 THR    55       5.238   2.063  13.010  1.00 70.25           O  
ATOM    425  N   THR    56       8.710   0.552  12.616  1.00 68.03           N  
ATOM    426  CA  THR    56       9.759   0.588  13.628  1.00 67.18           C  
ATOM    427  C   THR    56      10.230   2.019  13.869  1.00 67.49           C  
ATOM    428  CB  THR    56      10.959  -0.288  13.221  1.00 62.24           C  
ATOM    429  O   THR    56      11.053   2.267  14.752  1.00 63.58           O  
ATOM    430  CG2 THR    56      10.551  -1.751  13.084  1.00 53.74           C  
ATOM    431  OG1 THR    56      11.474   0.172  11.965  1.00 58.63           O  
ATOM    432  N   ALA    57       9.733   2.988  13.138  1.00 66.78           N  
ATOM    433  CA  ALA    57      10.181   4.374  13.253  1.00 65.84           C  
ATOM    434  C   ALA    57       8.997   5.336  13.232  1.00 67.20           C  
ATOM    435  CB  ALA    57      11.158   4.713  12.130  1.00 63.28           C  
ATOM    436  O   ALA    57       7.930   5.007  12.708  1.00 64.80           O  
ATOM    437  N   PRO    58       8.925   6.471  14.004  1.00 63.82           N  
ATOM    438  CA  PRO    58       7.810   7.398  14.212  1.00 62.06           C  
ATOM    439  C   PRO    58       7.248   7.948  12.903  1.00 63.29           C  
ATOM    440  CB  PRO    58       8.434   8.516  15.051  1.00 59.19           C  
ATOM    441  O   PRO    58       6.049   8.225  12.809  1.00 60.50           O  
ATOM    442  CG  PRO    58       9.766   7.983  15.469  1.00 55.99           C  
ATOM    443  CD  PRO    58      10.100   6.802  14.603  1.00 55.51           C  
ATOM    444  N   SER    59       8.012   8.314  11.891  1.00 61.36           N  
ATOM    445  CA  SER    59       7.554   8.941  10.656  1.00 60.31           C  
ATOM    446  C   SER    59       7.814   8.045   9.450  1.00 61.41           C  
ATOM    447  CB  SER    59       8.240  10.293  10.454  1.00 54.42           C  
ATOM    448  O   SER    59       8.895   8.090   8.858  1.00 57.09           O  
ATOM    449  OG  SER    59       9.629  10.124  10.232  1.00 48.87           O  
ATOM    450  N   ALA    60       6.898   6.993   9.333  1.00 72.02           N  
ATOM    451  CA  ALA    60       7.151   6.122   8.188  1.00 70.47           C  
ATOM    452  C   ALA    60       6.224   6.463   7.025  1.00 72.63           C  
ATOM    453  CB  ALA    60       6.984   4.658   8.587  1.00 67.38           C  
ATOM    454  O   ALA    60       5.098   6.919   7.234  1.00 68.46           O  
ATOM    455  N   LEU    61       6.760   6.881   5.886  1.00 81.99           N  
ATOM    456  CA  LEU    61       6.092   6.922   4.590  1.00 82.89           C  
ATOM    457  C   LEU    61       5.630   5.530   4.172  1.00 83.50           C  
ATOM    458  CB  LEU    61       7.024   7.504   3.524  1.00 80.58           C  
ATOM    459  O   LEU    61       6.396   4.567   4.252  1.00 82.67           O  
ATOM    460  CG  LEU    61       6.435   7.664   2.121  1.00 75.81           C  
ATOM    461  CD1 LEU    61       5.347   8.733   2.122  1.00 71.08           C  
ATOM    462  CD2 LEU    61       7.529   8.008   1.117  1.00 72.37           C  
ATOM    463  N   ALA    62       4.288   5.421   3.993  1.00 86.35           N  
ATOM    464  CA  ALA    62       3.742   4.215   3.376  1.00 87.18           C  
ATOM    465  C   ALA    62       3.425   4.448   1.901  1.00 87.77           C  
ATOM    466  CB  ALA    62       2.491   3.756   4.120  1.00 85.94           C  
ATOM    467  O   ALA    62       2.794   5.447   1.547  1.00 87.04           O  
ATOM    468  N   HIS    63       3.973   3.589   1.091  1.00 89.65           N  
ATOM    469  CA  HIS    63       3.846   3.720  -0.357  1.00 90.45           C  
ATOM    470  C   HIS    63       3.721   2.355  -1.024  1.00 90.87           C  
ATOM    471  CB  HIS    63       5.043   4.478  -0.933  1.00 88.82           C  
ATOM    472  O   HIS    63       4.466   1.428  -0.697  1.00 90.24           O  
ATOM    473  CG  HIS    63       4.993   4.639  -2.419  1.00 82.51           C  
ATOM    474  CD2 HIS    63       3.946   4.798  -3.261  1.00 76.50           C  
ATOM    475  ND1 HIS    63       6.125   4.642  -3.205  1.00 75.39           N  
ATOM    476  CE1 HIS    63       5.774   4.798  -4.471  1.00 77.01           C  
ATOM    477  NE2 HIS    63       4.457   4.895  -4.532  1.00 74.64           N  
ATOM    478  N   ILE    64       2.791   2.241  -1.934  1.00 92.19           N  
ATOM    479  CA  ILE    64       2.648   1.011  -2.707  1.00 92.73           C  
ATOM    480  C   ILE    64       2.230   1.347  -4.137  1.00 92.52           C  
ATOM    481  CB  ILE    64       1.622   0.054  -2.060  1.00 92.02           C  
ATOM    482  O   ILE    64       1.462   2.285  -4.363  1.00 91.61           O  
ATOM    483  CG1 ILE    64       1.604  -1.288  -2.800  1.00 89.15           C  
ATOM    484  CG2 ILE    64       0.228   0.688  -2.041  1.00 88.29           C  
ATOM    485  CD1 ILE    64       0.981  -2.427  -2.004  1.00 86.04           C  
ATOM    486  N   VAL    65       2.761   0.590  -5.049  1.00 92.68           N  
ATOM    487  CA  VAL    65       2.433   0.665  -6.469  1.00 92.69           C  
ATOM    488  C   VAL    65       2.121  -0.732  -7.001  1.00 92.76           C  
ATOM    489  CB  VAL    65       3.580   1.302  -7.285  1.00 91.22           C  
ATOM    490  O   VAL    65       2.819  -1.696  -6.679  1.00 91.93           O  
ATOM    491  CG1 VAL    65       3.204   1.397  -8.762  1.00 76.70           C  
ATOM    492  CG2 VAL    65       3.926   2.682  -6.729  1.00 76.34           C  
ATOM    493  N   ALA    66       1.119  -0.792  -7.747  1.00 92.03           N  
ATOM    494  CA  ALA    66       0.786  -2.028  -8.450  1.00 92.06           C  
ATOM    495  C   ALA    66       0.562  -1.770  -9.937  1.00 91.10           C  
ATOM    496  CB  ALA    66      -0.453  -2.674  -7.833  1.00 90.99           C  
ATOM    497  O   ALA    66      -0.030  -0.756 -10.315  1.00 89.00           O  
ATOM    498  N   GLN    67       1.107  -2.673 -10.717  1.00 89.89           N  
ATOM    499  CA  GLN    67       0.944  -2.595 -12.165  1.00 89.52           C  
ATOM    500  C   GLN    67       0.649  -3.969 -12.761  1.00 89.14           C  
ATOM    501  CB  GLN    67       2.194  -1.999 -12.815  1.00 87.34           C  
ATOM    502  O   GLN    67       1.280  -4.961 -12.389  1.00 87.21           O  
ATOM    503  CG  GLN    67       2.083  -1.834 -14.324  1.00 78.58           C  
ATOM    504  CD  GLN    67       3.303  -1.169 -14.933  1.00 74.84           C  
ATOM    505  NE2 GLN    67       3.221  -0.841 -16.218  1.00 65.82           N  
ATOM    506  OE1 GLN    67       4.312  -0.951 -14.254  1.00 70.31           O  
ATOM    507  N   GLY    68      -0.330  -3.935 -13.655  1.00 85.38           N  
ATOM    508  CA  GLY    68      -0.610  -5.187 -14.340  1.00 84.75           C  
ATOM    509  C   GLY    68      -1.809  -5.104 -15.266  1.00 83.59           C  
ATOM    510  O   GLY    68      -2.368  -4.025 -15.472  1.00 79.17           O  
ATOM    511  N   ASN    69      -2.027  -6.237 -15.890  1.00 78.59           N  
ATOM    512  CA  ASN    69      -3.156  -6.368 -16.804  1.00 77.94           C  
ATOM    513  C   ASN    69      -4.450  -6.677 -16.056  1.00 77.59           C  
ATOM    514  CB  ASN    69      -2.877  -7.448 -17.851  1.00 74.67           C  
ATOM    515  O   ASN    69      -4.702  -7.827 -15.693  1.00 73.28           O  
ATOM    516  CG  ASN    69      -1.909  -6.986 -18.922  1.00 68.80           C  
ATOM    517  ND2 ASN    69      -1.205  -7.932 -19.533  1.00 63.00           N  
ATOM    518  OD1 ASN    69      -1.794  -5.789 -19.198  1.00 63.86           O  
ATOM    519  N   ALA    70      -5.179  -5.717 -15.724  1.00 78.28           N  
ATOM    520  CA  ALA    70      -6.487  -5.834 -15.084  1.00 78.26           C  
ATOM    521  C   ALA    70      -7.408  -4.694 -15.508  1.00 78.43           C  
ATOM    522  CB  ALA    70      -6.336  -5.855 -13.565  1.00 75.93           C  
ATOM    523  O   ALA    70      -6.948  -3.582 -15.778  1.00 75.35           O  
ATOM    524  N   ASP    71      -8.676  -5.038 -15.735  1.00 80.52           N  
ATOM    525  CA  ASP    71      -9.652  -4.000 -16.051  1.00 80.25           C  
ATOM    526  C   ASP    71      -9.700  -2.939 -14.954  1.00 80.65           C  
ATOM    527  CB  ASP    71     -11.040  -4.611 -16.253  1.00 78.01           C  
ATOM    528  O   ASP    71      -9.852  -1.749 -15.240  1.00 78.21           O  
ATOM    529  CG  ASP    71     -11.153  -5.415 -17.537  1.00 72.30           C  
ATOM    530  OD1 ASP    71     -10.327  -5.219 -18.454  1.00 68.88           O  
ATOM    531  OD2 ASP    71     -12.079  -6.250 -17.633  1.00 70.45           O  
ATOM    532  N   HIS    72      -9.533  -3.473 -13.749  1.00 85.23           N  
ATOM    533  CA  HIS    72      -9.564  -2.608 -12.575  1.00 85.34           C  
ATOM    534  C   HIS    72      -8.497  -3.014 -11.564  1.00 86.04           C  
ATOM    535  CB  HIS    72     -10.947  -2.642 -11.920  1.00 82.34           C  
ATOM    536  O   HIS    72      -8.362  -4.195 -11.237  1.00 84.72           O  
ATOM    537  CG  HIS    72     -12.042  -2.141 -12.807  1.00 73.54           C  
ATOM    538  CD2 HIS    72     -12.967  -2.804 -13.539  1.00 66.59           C  
ATOM    539  ND1 HIS    72     -12.274  -0.798 -13.016  1.00 64.07           N  
ATOM    540  CE1 HIS    72     -13.298  -0.658 -13.841  1.00 63.87           C  
ATOM    541  NE2 HIS    72     -13.737  -1.860 -14.173  1.00 61.69           N  
ATOM    542  N   ILE    73      -7.705  -2.073 -11.111  1.00 89.78           N  
ATOM    543  CA  ILE    73      -6.748  -2.297 -10.033  1.00 90.19           C  
ATOM    544  C   ILE    73      -6.830  -1.153  -9.025  1.00 90.67           C  
ATOM    545  CB  ILE    73      -5.307  -2.433 -10.574  1.00 88.09           C  
ATOM    546  O   ILE    73      -6.924   0.016  -9.409  1.00 89.80           O  
ATOM    547  CG1 ILE    73      -5.243  -3.517 -11.656  1.00 74.60           C  
ATOM    548  CG2 ILE    73      -4.329  -2.737  -9.435  1.00 73.79           C  
ATOM    549  CD1 ILE    73      -3.927  -3.551 -12.421  1.00 71.59           C  
ATOM    550  N   GLY    74      -6.903  -1.505  -7.753  1.00 91.74           N  
ATOM    551  CA  GLY    74      -6.907  -0.502  -6.700  1.00 92.24           C  
ATOM    552  C   GLY    74      -5.944  -0.817  -5.571  1.00 92.74           C  
ATOM    553  O   GLY    74      -5.493  -1.956  -5.433  1.00 92.44           O  
ATOM    554  N   CYS    75      -5.644   0.157  -4.868  1.00 93.83           N  
ATOM    555  CA  CYS    75      -4.815  -0.005  -3.679  1.00 94.31           C  
ATOM    556  C   CYS    75      -5.435   0.703  -2.480  1.00 94.40           C  
ATOM    557  CB  CYS    75      -3.407   0.535  -3.929  1.00 93.42           C  
ATOM    558  O   CYS    75      -6.192   1.661  -2.644  1.00 93.97           O  
ATOM    559  SG  CYS    75      -3.368   2.283  -4.383  1.00 91.67           S  
ATOM    560  N   ARG    76      -5.180   0.190  -1.269  1.00 94.71           N  
ATOM    561  CA  ARG    76      -5.534   0.810   0.004  1.00 94.82           C  
ATOM    562  C   ARG    76      -4.359   0.775   0.975  1.00 94.85           C  
ATOM    563  CB  ARG    76      -6.746   0.112   0.623  1.00 94.15           C  
ATOM    564  O   ARG    76      -3.568  -0.171   0.967  1.00 94.46           O  
ATOM    565  CG  ARG    76      -8.034   0.300  -0.163  1.00 91.48           C  
ATOM    566  CD  ARG    76      -9.171  -0.535   0.408  1.00 89.52           C  
ATOM    567  NE  ARG    76     -10.392  -0.394  -0.380  1.00 87.58           N  
ATOM    568  NH1 ARG    76     -11.272  -2.440   0.234  1.00 77.71           N  
ATOM    569  NH2 ARG    76     -12.431  -1.071  -1.193  1.00 76.36           N  
ATOM    570  CZ  ARG    76     -11.362  -1.302  -0.444  1.00 84.73           C  
ATOM    571  N   ILE    77      -4.247   1.791   1.728  1.00 92.89           N  
ATOM    572  CA  ILE    77      -3.369   1.821   2.893  1.00 93.13           C  
ATOM    573  C   ILE    77      -4.197   2.037   4.158  1.00 92.75           C  
ATOM    574  CB  ILE    77      -2.293   2.922   2.762  1.00 92.45           C  
ATOM    575  O   ILE    77      -4.936   3.019   4.263  1.00 91.87           O  
ATOM    576  CG1 ILE    77      -1.438   2.686   1.511  1.00 91.09           C  
ATOM    577  CG2 ILE    77      -1.421   2.977   4.019  1.00 90.95           C  
ATOM    578  CD1 ILE    77      -0.451   3.808   1.216  1.00 89.18           C  
ATOM    579  N   ILE    78      -4.163   1.031   4.996  1.00 92.40           N  
ATOM    580  CA  ILE    78      -4.837   1.061   6.289  1.00 92.38           C  
ATOM    581  C   ILE    78      -3.806   1.203   7.406  1.00 91.61           C  
ATOM    582  CB  ILE    78      -5.694  -0.206   6.509  1.00 91.66           C  
ATOM    583  O   ILE    78      -2.836   0.443   7.464  1.00 90.36           O  
ATOM    584  CG1 ILE    78      -6.693  -0.381   5.360  1.00 89.59           C  
ATOM    585  CG2 ILE    78      -6.417  -0.141   7.858  1.00 89.07           C  
ATOM    586  CD1 ILE    78      -7.275  -1.784   5.254  1.00 87.75           C  
ATOM    587  N   VAL    79      -3.973   2.175   8.228  1.00 88.92           N  
ATOM    588  CA  VAL    79      -3.078   2.436   9.351  1.00 88.85           C  
ATOM    589  C   VAL    79      -3.850   2.321  10.663  1.00 88.61           C  
ATOM    590  CB  VAL    79      -2.419   3.828   9.240  1.00 87.70           C  
ATOM    591  O   VAL    79      -4.830   3.038  10.880  1.00 87.41           O  
ATOM    592  CG1 VAL    79      -1.469   4.071  10.412  1.00 83.76           C  
ATOM    593  CG2 VAL    79      -1.678   3.963   7.911  1.00 83.59           C  
ATOM    594  N   ASP    80      -3.448   1.379  11.428  1.00 87.19           N  
ATOM    595  CA  ASP    80      -4.097   1.103  12.706  1.00 87.35           C  
ATOM    596  C   ASP    80      -5.589   0.838  12.519  1.00 87.85           C  
ATOM    597  CB  ASP    80      -3.887   2.268  13.676  1.00 86.14           C  
ATOM    598  O   ASP    80      -6.410   1.284  13.323  1.00 86.91           O  
ATOM    599  CG  ASP    80      -2.440   2.427  14.107  1.00 83.75           C  
ATOM    600  OD1 ASP    80      -1.679   1.435  14.069  1.00 82.02           O  
ATOM    601  OD2 ASP    80      -2.057   3.553  14.492  1.00 82.65           O  
ATOM    602  N   GLY    81      -5.917   0.149  11.496  1.00 90.12           N  
ATOM    603  CA  GLY    81      -7.279  -0.298  11.250  1.00 90.41           C  
ATOM    604  C   GLY    81      -8.127   0.738  10.537  1.00 90.27           C  
ATOM    605  O   GLY    81      -9.301   0.496  10.250  1.00 89.07           O  
ATOM    606  N   GLU    82      -7.533   1.925  10.297  1.00 91.58           N  
ATOM    607  CA  GLU    82      -8.272   3.000   9.641  1.00 91.80           C  
ATOM    608  C   GLU    82      -7.829   3.169   8.191  1.00 92.56           C  
ATOM    609  CB  GLU    82      -8.094   4.316  10.402  1.00 89.80           C  
ATOM    610  O   GLU    82      -6.635   3.303   7.912  1.00 92.19           O  
ATOM    611  CG  GLU    82      -8.651   4.288  11.818  1.00 79.36           C  
ATOM    612  CD  GLU    82      -8.579   5.635  12.519  1.00 74.97           C  
ATOM    613  OE1 GLU    82      -7.936   6.565  11.981  1.00 72.19           O  
ATOM    614  OE2 GLU    82      -9.170   5.762  13.615  1.00 68.79           O  
ATOM    615  N   LEU    83      -8.715   3.174   7.265  1.00 93.60           N  
ATOM    616  CA  LEU    83      -8.410   3.420   5.860  1.00 93.83           C  
ATOM    617  C   LEU    83      -7.872   4.833   5.659  1.00 93.19           C  
ATOM    618  CB  LEU    83      -9.655   3.208   4.995  1.00 92.98           C  
ATOM    619  O   LEU    83      -8.551   5.811   5.982  1.00 91.87           O  
ATOM    620  CG  LEU    83      -9.494   3.471   3.497  1.00 90.79           C  
ATOM    621  CD1 LEU    83      -8.547   2.448   2.878  1.00 87.08           C  
ATOM    622  CD2 LEU    83     -10.850   3.443   2.800  1.00 87.22           C  
ATOM    623  N   ARG    84      -6.746   5.030   5.159  1.00 91.06           N  
ATOM    624  CA  ARG    84      -6.124   6.342   5.008  1.00 91.17           C  
ATOM    625  C   ARG    84      -6.128   6.785   3.549  1.00 90.86           C  
ATOM    626  CB  ARG    84      -4.692   6.323   5.546  1.00 89.65           C  
ATOM    627  O   ARG    84      -6.250   7.977   3.258  1.00 89.75           O  
ATOM    628  CG  ARG    84      -4.596   6.015   7.032  1.00 83.83           C  
ATOM    629  CD  ARG    84      -5.266   7.090   7.876  1.00 81.27           C  
ATOM    630  NE  ARG    84      -4.920   6.960   9.288  1.00 75.79           N  
ATOM    631  NH1 ARG    84      -4.874   9.233   9.699  1.00 63.02           N  
ATOM    632  NH2 ARG    84      -4.429   7.749  11.389  1.00 61.53           N  
ATOM    633  CZ  ARG    84      -4.742   7.981  10.122  1.00 77.35           C  
ATOM    634  N   VAL    85      -5.913   5.830   2.656  1.00 92.84           N  
ATOM    635  CA  VAL    85      -5.895   6.153   1.233  1.00 92.77           C  
ATOM    636  C   VAL    85      -6.434   4.973   0.428  1.00 93.15           C  
ATOM    637  CB  VAL    85      -4.474   6.522   0.753  1.00 91.18           C  
ATOM    638  O   VAL    85      -6.239   3.815   0.806  1.00 92.51           O  
ATOM    639  CG1 VAL    85      -3.526   5.335   0.908  1.00 75.10           C  
ATOM    640  CG2 VAL    85      -4.509   6.996  -0.699  1.00 75.14           C  
ATOM    641  N   GLU    86      -7.097   5.319  -0.561  1.00 93.85           N  
ATOM    642  CA  GLU    86      -7.589   4.378  -1.563  1.00 93.96           C  
ATOM    643  C   GLU    86      -7.499   4.969  -2.967  1.00 93.15           C  
ATOM    644  CB  GLU    86      -9.032   3.970  -1.255  1.00 93.00           C  
ATOM    645  O   GLU    86      -7.797   6.148  -3.170  1.00 91.61           O  
ATOM    646  CG  GLU    86      -9.595   2.932  -2.215  1.00 90.14           C  
ATOM    647  CD  GLU    86     -10.988   2.456  -1.834  1.00 88.36           C  
ATOM    648  OE1 GLU    86     -11.117   1.662  -0.874  1.00 87.53           O  
ATOM    649  OE2 GLU    86     -11.958   2.879  -2.501  1.00 88.72           O  
ATOM    650  N   SER    87      -7.067   4.263  -3.914  1.00 92.78           N  
ATOM    651  CA  SER    87      -6.977   4.653  -5.317  1.00 92.51           C  
ATOM    652  C   SER    87      -7.371   3.503  -6.238  1.00 92.01           C  
ATOM    653  CB  SER    87      -5.561   5.124  -5.653  1.00 91.54           C  
ATOM    654  O   SER    87      -7.087   2.340  -5.943  1.00 90.75           O  
ATOM    655  OG  SER    87      -5.476   5.539  -7.006  1.00 81.74           O  
ATOM    656  N   VAL    88      -7.968   3.825  -7.268  1.00 90.06           N  
ATOM    657  CA  VAL    88      -8.390   2.830  -8.249  1.00 89.70           C  
ATOM    658  C   VAL    88      -8.039   3.309  -9.656  1.00 88.71           C  
ATOM    659  CB  VAL    88      -9.904   2.539  -8.147  1.00 87.85           C  
ATOM    660  O   VAL    88      -8.193   4.491  -9.972  1.00 86.15           O  
ATOM    661  CG1 VAL    88     -10.329   1.517  -9.201  1.00 78.38           C  
ATOM    662  CG2 VAL    88     -10.259   2.045  -6.746  1.00 77.89           C  
ATOM    663  N   SER    89      -7.525   2.479 -10.434  1.00 87.73           N  
ATOM    664  CA  SER    89      -7.210   2.738 -11.835  1.00 87.10           C  
ATOM    665  C   SER    89      -7.878   1.717 -12.750  1.00 86.39           C  
ATOM    666  CB  SER    89      -5.697   2.722 -12.057  1.00 85.33           C  
ATOM    667  O   SER    89      -8.109   0.574 -12.349  1.00 83.84           O  
ATOM    668  OG  SER    89      -5.073   3.773 -11.342  1.00 74.22           O  
ATOM    669  N   THR    90      -8.254   2.203 -13.900  1.00 83.81           N  
ATOM    670  CA  THR    90      -8.889   1.342 -14.891  1.00 83.37           C  
ATOM    671  C   THR    90      -8.110   1.362 -16.203  1.00 82.91           C  
ATOM    672  CB  THR    90     -10.346   1.767 -15.150  1.00 79.97           C  
ATOM    673  O   THR    90      -7.396   2.325 -16.493  1.00 78.95           O  
ATOM    674  CG2 THR    90     -11.176   1.690 -13.873  1.00 68.86           C  
ATOM    675  OG1 THR    90     -10.364   3.114 -15.638  1.00 71.57           O  
ATOM    676  N   GLY    91      -8.062   0.192 -16.987  1.00 74.06           N  
ATOM    677  CA  GLY    91      -7.430   0.134 -18.296  1.00 73.33           C  
ATOM    678  C   GLY    91      -6.477  -1.036 -18.448  1.00 73.87           C  
ATOM    679  O   GLY    91      -6.254  -1.789 -17.498  1.00 70.03           O  
ATOM    680  N   VAL    92      -6.019  -1.553 -19.697  1.00 70.67           N  
ATOM    681  CA  VAL    92      -5.299  -2.779 -20.027  1.00 69.74           C  
ATOM    682  C   VAL    92      -3.899  -2.735 -19.420  1.00 69.96           C  
ATOM    683  CB  VAL    92      -5.212  -2.992 -21.555  1.00 65.08           C  
ATOM    684  O   VAL    92      -3.296  -3.779 -19.157  1.00 65.54           O  
ATOM    685  CG1 VAL    92      -6.555  -3.462 -22.112  1.00 56.02           C  
ATOM    686  CG2 VAL    92      -4.762  -1.708 -22.248  1.00 56.02           C  
ATOM    687  N   ASN    93      -3.376  -1.654 -18.947  1.00 69.02           N  
ATOM    688  CA  ASN    93      -2.117  -1.425 -18.246  1.00 69.89           C  
ATOM    689  C   ASN    93      -2.294  -0.462 -17.075  1.00 69.99           C  
ATOM    690  CB  ASN    93      -1.054  -0.897 -19.212  1.00 63.04           C  
ATOM    691  O   ASN    93      -1.604   0.556 -16.994  1.00 64.85           O  
ATOM    692  CG  ASN    93      -0.607  -1.941 -20.216  1.00 57.69           C  
ATOM    693  ND2 ASN    93      -0.184  -1.490 -21.391  1.00 54.60           N  
ATOM    694  OD1 ASN    93      -0.643  -3.142 -19.939  1.00 56.09           O  
ATOM    695  N   ALA    94      -3.257  -0.853 -16.243  1.00 79.05           N  
ATOM    696  CA  ALA    94      -3.582   0.056 -15.147  1.00 78.41           C  
ATOM    697  C   ALA    94      -2.489   0.043 -14.082  1.00 79.76           C  
ATOM    698  CB  ALA    94      -4.927  -0.316 -14.529  1.00 76.05           C  
ATOM    699  O   ALA    94      -1.853  -0.987 -13.848  1.00 76.60           O  
ATOM    700  N   GLN    95      -2.068   1.188 -13.745  1.00 85.38           N  
ATOM    701  CA  GLN    95      -1.159   1.435 -12.631  1.00 85.99           C  
ATOM    702  C   GLN    95      -1.844   2.237 -11.529  1.00 86.39           C  
ATOM    703  CB  GLN    95       0.095   2.168 -13.112  1.00 83.23           C  
ATOM    704  O   GLN    95      -2.519   3.231 -11.806  1.00 84.73           O  
ATOM    705  CG  GLN    95       1.163   2.328 -12.039  1.00 76.34           C  
ATOM    706  CD  GLN    95       2.437   2.958 -12.569  1.00 73.79           C  
ATOM    707  NE2 GLN    95       3.492   2.934 -11.761  1.00 67.28           N  
ATOM    708  OE1 GLN    95       2.474   3.462 -13.696  1.00 71.21           O  
ATOM    709  N   THR    96      -1.769   1.710 -10.382  1.00 89.29           N  
ATOM    710  CA  THR    96      -2.322   2.436  -9.244  1.00 89.56           C  
ATOM    711  C   THR    96      -1.248   2.687  -8.189  1.00 90.08           C  
ATOM    712  CB  THR    96      -3.499   1.671  -8.611  1.00 87.82           C  
ATOM    713  O   THR    96      -0.287   1.922  -8.080  1.00 89.11           O  
ATOM    714  CG2 THR    96      -3.010   0.442  -7.851  1.00 77.35           C  
ATOM    715  OG1 THR    96      -4.191   2.536  -7.704  1.00 78.08           O  
ATOM    716  N   TYR    97      -1.339   3.707  -7.526  1.00 91.17           N  
ATOM    717  CA  TYR    97      -0.436   3.958  -6.408  1.00 91.45           C  
ATOM    718  C   TYR    97      -1.186   4.563  -5.227  1.00 91.75           C  
ATOM    719  CB  TYR    97       0.703   4.888  -6.836  1.00 89.17           C  
ATOM    720  O   TYR    97      -2.137   5.325  -5.413  1.00 90.79           O  
ATOM    721  CG  TYR    97       0.246   6.279  -7.202  1.00 80.24           C  
ATOM    722  CD1 TYR    97      -0.199   6.570  -8.490  1.00 71.48           C  
ATOM    723  CD2 TYR    97       0.258   7.304  -6.263  1.00 71.51           C  
ATOM    724  CE1 TYR    97      -0.619   7.851  -8.833  1.00 69.99           C  
ATOM    725  CE2 TYR    97      -0.160   8.589  -6.595  1.00 68.87           C  
ATOM    726  OH  TYR    97      -1.011  10.122  -8.214  1.00 54.72           O  
ATOM    727  CZ  TYR    97      -0.596   8.852  -7.880  1.00 68.55           C  
ATOM    728  N   CYS    98      -0.814   4.286  -4.041  1.00 92.58           N  
ATOM    729  CA  CYS    98      -1.248   4.868  -2.776  1.00 92.82           C  
ATOM    730  C   CYS    98      -0.057   5.367  -1.968  1.00 91.89           C  
ATOM    731  CB  CYS    98      -2.038   3.846  -1.959  1.00 91.79           C  
ATOM    732  O   CYS    98       0.971   4.692  -1.888  1.00 90.35           O  
ATOM    733  SG  CYS    98      -3.699   3.532  -2.595  1.00 91.43           S  
ATOM    734  N   ILE    99      -0.179   6.553  -1.415  1.00 90.72           N  
ATOM    735  CA  ILE    99       0.848   7.134  -0.556  1.00 90.47           C  
ATOM    736  C   ILE    99       0.198   7.741   0.686  1.00 90.16           C  
ATOM    737  CB  ILE    99       1.673   8.204  -1.306  1.00 88.59           C  
ATOM    738  O   ILE    99      -0.823   8.426   0.589  1.00 88.70           O  
ATOM    739  CG1 ILE    99       2.348   7.591  -2.538  1.00 75.25           C  
ATOM    740  CG2 ILE    99       2.708   8.840  -0.374  1.00 75.59           C  
ATOM    741  CD1 ILE    99       3.007   8.612  -3.455  1.00 73.11           C  
ATOM    742  N   GLU   100       0.683   7.447   1.730  1.00 87.77           N  
ATOM    743  CA  GLU   100       0.265   8.013   3.009  1.00 87.33           C  
ATOM    744  C   GLU   100       1.461   8.548   3.793  1.00 85.54           C  
ATOM    745  CB  GLU   100      -0.485   6.969   3.841  1.00 85.98           C  
ATOM    746  O   GLU   100       2.387   7.799   4.109  1.00 82.44           O  
ATOM    747  CG  GLU   100      -0.940   7.478   5.201  1.00 82.68           C  
ATOM    748  CD  GLU   100      -1.993   8.570   5.112  1.00 80.40           C  
ATOM    749  OE1 GLU   100      -2.594   8.747   4.027  1.00 79.91           O  
ATOM    750  OE2 GLU   100      -2.219   9.256   6.134  1.00 79.43           O  
ATOM    751  N   LYS   101       1.431   9.865   4.032  1.00 80.98           N  
ATOM    752  CA  LYS   101       2.470  10.545   4.800  1.00 79.63           C  
ATOM    753  C   LYS   101       2.223  10.409   6.300  1.00 78.18           C  
ATOM    754  CB  LYS   101       2.544  12.023   4.414  1.00 76.37           C  
ATOM    755  O   LYS   101       1.103  10.614   6.771  1.00 72.38           O  
ATOM    756  CG  LYS   101       3.003  12.267   2.984  1.00 70.62           C  
ATOM    757  CD  LYS   101       3.155  13.754   2.691  1.00 68.50           C  
ATOM    758  CE  LYS   101       3.588  14.000   1.252  1.00 59.73           C  
ATOM    759  NZ  LYS   101       3.698  15.459   0.949  1.00 52.54           N  
ATOM    760  N   SER   102       3.177   9.901   7.174  1.00 71.30           N  
ATOM    761  CA  SER   102       3.232   9.702   8.619  1.00 70.42           C  
ATOM    762  C   SER   102       2.447   8.463   9.036  1.00 71.19           C  
ATOM    763  CB  SER   102       2.688  10.930   9.350  1.00 64.19           C  
ATOM    764  O   SER   102       1.554   8.542   9.881  1.00 66.66           O  
ATOM    765  OG  SER   102       1.347  11.189   8.970  1.00 57.58           O  
ATOM    766  N   ALA   103       2.544   7.302   8.297  1.00 65.00           N  
ATOM    767  CA  ALA   103       1.973   6.068   8.829  1.00 61.92           C  
ATOM    768  C   ALA   103       2.624   5.688  10.155  1.00 62.43           C  
ATOM    769  CB  ALA   103       2.127   4.932   7.819  1.00 59.25           C  
ATOM    770  O   ALA   103       3.804   5.970  10.377  1.00 58.66           O  
TER     771      ALA   103
END
