# Supplementary material for: The transformative power of transformers in protein structure prediction
Source: Proc Natl Acad Sci U S A. 2023 Jul 31;120(32):e2303499120. doi: 10.1073/pnas.2303499120 (PMC10410766; doi:10.1073/pnas.2303499120)
Supplement: Supplementary file 2 — Dataset S01 (GZ) [file pnas.2303499120.sd01.gz › SI_Data/predicted_structures/ESMFold/T1145.pdb]

PARENT N/A
ATOM      1  N   ALA     1     -36.611 -33.320 -27.284  1.00 27.56           N  
ATOM      2  CA  ALA     1     -37.418 -32.721 -28.344  1.00 32.88           C  
ATOM      3  C   ALA     1     -36.981 -31.286 -28.622  1.00 28.66           C  
ATOM      4  CB  ALA     1     -38.899 -32.761 -27.972  1.00 27.71           C  
ATOM      5  O   ALA     1     -36.898 -30.467 -27.704  1.00 28.41           O  
ATOM      6  N   THR     2     -35.926 -31.087 -29.452  1.00 34.14           N  
ATOM      7  CA  THR     2     -35.666 -29.751 -29.978  1.00 35.08           C  
ATOM      8  C   THR     2     -36.947 -28.922 -30.005  1.00 34.64           C  
ATOM      9  CB  THR     2     -35.064 -29.816 -31.393  1.00 32.29           C  
ATOM     10  O   THR     2     -37.917 -29.290 -30.671  1.00 33.76           O  
ATOM     11  CG2 THR     2     -33.546 -29.955 -31.339  1.00 31.18           C  
ATOM     12  OG1 THR     2     -35.611 -30.943 -32.089  1.00 29.01           O  
ATOM     13  N   SER     3     -37.649 -28.582 -28.886  1.00 43.24           N  
ATOM     14  CA  SER     3     -38.748 -27.630 -29.008  1.00 43.36           C  
ATOM     15  C   SER     3     -38.419 -26.532 -30.013  1.00 43.73           C  
ATOM     16  CB  SER     3     -39.074 -27.009 -27.650  1.00 39.01           C  
ATOM     17  O   SER     3     -37.272 -26.089 -30.104  1.00 41.59           O  
ATOM     18  OG  SER     3     -38.040 -26.133 -27.236  1.00 37.02           O  
ATOM     19  N   SER     4     -38.932 -26.715 -31.376  1.00 47.61           N  
ATOM     20  CA  SER     4     -38.923 -25.659 -32.383  1.00 45.58           C  
ATOM     21  C   SER     4     -38.813 -24.281 -31.738  1.00 48.08           C  
ATOM     22  CB  SER     4     -40.184 -25.728 -33.244  1.00 40.74           C  
ATOM     23  O   SER     4     -38.506 -23.296 -32.413  1.00 44.62           O  
ATOM     24  OG  SER     4     -41.348 -25.622 -32.442  1.00 41.01           O  
ATOM     25  N   GLY     5     -38.806 -24.360 -30.381  1.00 63.62           N  
ATOM     26  CA  GLY     5     -38.681 -23.125 -29.623  1.00 62.70           C  
ATOM     27  C   GLY     5     -37.368 -23.019 -28.870  1.00 63.77           C  
ATOM     28  O   GLY     5     -36.494 -23.876 -29.011  1.00 60.17           O  
ATOM     29  N   SER     6     -36.896 -21.966 -28.554  1.00 76.33           N  
ATOM     30  CA  SER     6     -35.685 -21.658 -27.801  1.00 76.98           C  
ATOM     31  C   SER     6     -35.888 -21.892 -26.308  1.00 77.06           C  
ATOM     32  CB  SER     6     -35.254 -20.212 -28.045  1.00 74.52           C  
ATOM     33  O   SER     6     -37.010 -21.792 -25.805  1.00 75.42           O  
ATOM     34  OG  SER     6     -35.262 -19.911 -29.430  1.00 69.72           O  
ATOM     35  N   GLU     7     -34.898 -22.507 -25.590  1.00 78.92           N  
ATOM     36  CA  GLU     7     -34.953 -22.671 -24.140  1.00 79.36           C  
ATOM     37  C   GLU     7     -33.813 -21.920 -23.456  1.00 79.66           C  
ATOM     38  CB  GLU     7     -34.906 -24.154 -23.764  1.00 77.49           C  
ATOM     39  O   GLU     7     -32.696 -21.872 -23.975  1.00 78.86           O  
ATOM     40  CG  GLU     7     -36.075 -24.963 -24.305  1.00 73.67           C  
ATOM     41  CD  GLU     7     -36.017 -26.433 -23.921  1.00 71.76           C  
ATOM     42  OE1 GLU     7     -34.904 -26.954 -23.683  1.00 70.52           O  
ATOM     43  OE2 GLU     7     -37.093 -27.068 -23.859  1.00 66.16           O  
ATOM     44  N   ALA     8     -34.164 -21.296 -22.388  1.00 83.81           N  
ATOM     45  CA  ALA     8     -33.163 -20.677 -21.523  1.00 84.37           C  
ATOM     46  C   ALA     8     -33.167 -21.314 -20.136  1.00 84.72           C  
ATOM     47  CB  ALA     8     -33.408 -19.174 -21.416  1.00 82.94           C  
ATOM     48  O   ALA     8     -34.229 -21.523 -19.545  1.00 83.73           O  
ATOM     49  N   TYR     9     -31.990 -21.753 -19.684  1.00 84.89           N  
ATOM     50  CA  TYR     9     -31.829 -22.312 -18.347  1.00 85.58           C  
ATOM     51  C   TYR     9     -31.061 -21.355 -17.444  1.00 85.41           C  
ATOM     52  CB  TYR     9     -31.106 -23.661 -18.412  1.00 84.08           C  
ATOM     53  O   TYR     9     -30.206 -20.600 -17.913  1.00 84.20           O  
ATOM     54  CG  TYR     9     -31.902 -24.743 -19.101  1.00 81.34           C  
ATOM     55  CD1 TYR     9     -32.650 -25.661 -18.367  1.00 78.32           C  
ATOM     56  CD2 TYR     9     -31.907 -24.851 -20.488  1.00 79.29           C  
ATOM     57  CE1 TYR     9     -33.383 -26.661 -18.997  1.00 79.30           C  
ATOM     58  CE2 TYR     9     -32.636 -25.847 -21.129  1.00 79.26           C  
ATOM     59  OH  TYR     9     -34.094 -27.733 -21.007  1.00 71.95           O  
ATOM     60  CZ  TYR     9     -33.370 -26.745 -20.377  1.00 77.54           C  
ATOM     61  N   PHE    10     -31.451 -21.289 -16.144  1.00 87.40           N  
ATOM     62  CA  PHE    10     -30.812 -20.418 -15.166  1.00 88.53           C  
ATOM     63  C   PHE    10     -30.442 -21.196 -13.908  1.00 87.74           C  
ATOM     64  CB  PHE    10     -31.730 -19.245 -14.807  1.00 86.50           C  
ATOM     65  O   PHE    10     -31.296 -21.846 -13.301  1.00 85.68           O  
ATOM     66  CG  PHE    10     -31.148 -18.311 -13.781  1.00 83.59           C  
ATOM     67  CD1 PHE    10     -30.190 -17.372 -14.140  1.00 79.46           C  
ATOM     68  CD2 PHE    10     -31.561 -18.372 -12.456  1.00 81.23           C  
ATOM     69  CE1 PHE    10     -29.650 -16.505 -13.192  1.00 83.85           C  
ATOM     70  CE2 PHE    10     -31.026 -17.510 -11.503  1.00 83.71           C  
ATOM     71  CZ  PHE    10     -30.070 -16.578 -11.873  1.00 83.80           C  
ATOM     72  N   ASP    11     -29.191 -21.174 -13.534  1.00 85.26           N  
ATOM     73  CA  ASP    11     -28.696 -21.731 -12.278  1.00 86.12           C  
ATOM     74  C   ASP    11     -28.767 -20.699 -11.155  1.00 85.39           C  
ATOM     75  CB  ASP    11     -27.260 -22.232 -12.442  1.00 84.03           C  
ATOM     76  O   ASP    11     -27.913 -19.814 -11.062  1.00 83.25           O  
ATOM     77  CG  ASP    11     -26.748 -22.976 -11.221  1.00 80.79           C  
ATOM     78  OD1 ASP    11     -27.395 -22.914 -10.154  1.00 80.31           O  
ATOM     79  OD2 ASP    11     -25.686 -23.627 -11.326  1.00 82.94           O  
ATOM     80  N   ASN    12     -29.765 -20.758 -10.202  1.00 83.84           N  
ATOM     81  CA  ASN    12     -30.065 -19.800  -9.144  1.00 85.37           C  
ATOM     82  C   ASN    12     -29.267 -20.095  -7.877  1.00 82.98           C  
ATOM     83  CB  ASN    12     -31.564 -19.791  -8.837  1.00 81.50           C  
ATOM     84  O   ASN    12     -29.514 -19.497  -6.829  1.00 79.85           O  
ATOM     85  CG  ASN    12     -31.982 -18.597  -8.001  1.00 77.92           C  
ATOM     86  ND2 ASN    12     -32.956 -18.800  -7.122  1.00 80.79           N  
ATOM     87  OD1 ASN    12     -31.434 -17.500  -8.145  1.00 79.88           O  
ATOM     88  N   SER    13     -28.284 -21.124  -7.903  1.00 83.24           N  
ATOM     89  CA  SER    13     -27.629 -21.599  -6.689  1.00 83.15           C  
ATOM     90  C   SER    13     -26.856 -20.477  -6.003  1.00 79.95           C  
ATOM     91  CB  SER    13     -26.684 -22.758  -7.007  1.00 80.18           C  
ATOM     92  O   SER    13     -26.820 -20.403  -4.773  1.00 75.82           O  
ATOM     93  OG  SER    13     -25.696 -22.360  -7.941  1.00 73.25           O  
ATOM     94  N   LYS    14     -26.327 -19.461  -6.699  1.00 82.27           N  
ATOM     95  CA  LYS    14     -25.548 -18.365  -6.131  1.00 81.51           C  
ATOM     96  C   LYS    14     -26.405 -17.115  -5.953  1.00 78.98           C  
ATOM     97  CB  LYS    14     -24.340 -18.050  -7.015  1.00 77.92           C  
ATOM     98  O   LYS    14     -26.082 -16.244  -5.142  1.00 74.32           O  
ATOM     99  CG  LYS    14     -23.156 -18.981  -6.801  1.00 70.84           C  
ATOM    100  CD  LYS    14     -21.885 -18.423  -7.428  1.00 68.43           C  
ATOM    101  CE  LYS    14     -20.693 -19.340  -7.189  1.00 62.55           C  
ATOM    102  NZ  LYS    14     -19.447 -18.802  -7.811  1.00 56.77           N  
ATOM    103  N   TYR    15     -27.567 -16.948  -6.548  1.00 80.51           N  
ATOM    104  CA  TYR    15     -28.354 -15.720  -6.543  1.00 81.08           C  
ATOM    105  C   TYR    15     -29.423 -15.762  -5.457  1.00 79.63           C  
ATOM    106  CB  TYR    15     -29.007 -15.494  -7.910  1.00 78.57           C  
ATOM    107  O   TYR    15     -29.767 -14.730  -4.876  1.00 75.84           O  
ATOM    108  CG  TYR    15     -28.023 -15.158  -9.004  1.00 76.26           C  
ATOM    109  CD1 TYR    15     -27.728 -13.833  -9.319  1.00 73.22           C  
ATOM    110  CD2 TYR    15     -27.387 -16.162  -9.725  1.00 74.76           C  
ATOM    111  CE1 TYR    15     -26.824 -13.518 -10.328  1.00 75.23           C  
ATOM    112  CE2 TYR    15     -26.481 -15.859 -10.736  1.00 74.17           C  
ATOM    113  OH  TYR    15     -25.310 -14.230 -12.029  1.00 65.04           O  
ATOM    114  CZ  TYR    15     -26.206 -14.536 -11.029  1.00 73.76           C  
ATOM    115  N   GLY    16     -29.896 -16.934  -5.159  1.00 79.87           N  
ATOM    116  CA  GLY    16     -30.866 -17.123  -4.092  1.00 81.39           C  
ATOM    117  C   GLY    16     -32.185 -16.420  -4.352  1.00 79.70           C  
ATOM    118  O   GLY    16     -32.865 -15.999  -3.415  1.00 77.73           O  
ATOM    119  N   TRP    17     -32.566 -16.220  -5.620  1.00 83.30           N  
ATOM    120  CA  TRP    17     -33.846 -15.599  -5.945  1.00 86.18           C  
ATOM    121  C   TRP    17     -35.001 -16.557  -5.672  1.00 83.64           C  
ATOM    122  CB  TRP    17     -33.871 -15.154  -7.410  1.00 82.74           C  
ATOM    123  O   TRP    17     -34.919 -17.745  -5.994  1.00 80.18           O  
ATOM    124  CG  TRP    17     -32.834 -14.127  -7.752  1.00 76.79           C  
ATOM    125  CD1 TRP    17     -32.058 -13.417  -6.879  1.00 71.08           C  
ATOM    126  CD2 TRP    17     -32.463 -13.692  -9.064  1.00 74.45           C  
ATOM    127  CE2 TRP    17     -31.454 -12.716  -8.910  1.00 79.70           C  
ATOM    128  CE3 TRP    17     -32.886 -14.034 -10.355  1.00 78.73           C  
ATOM    129  NE1 TRP    17     -31.225 -12.566  -7.569  1.00 78.78           N  
ATOM    130  CH2 TRP    17     -31.293 -12.430 -11.254  1.00 76.23           C  
ATOM    131  CZ2 TRP    17     -30.861 -12.077 -10.002  1.00 77.09           C  
ATOM    132  CZ3 TRP    17     -32.295 -13.397 -11.440  1.00 77.11           C  
ATOM    133  N   LYS    18     -36.068 -16.061  -4.911  1.00 80.84           N  
ATOM    134  CA  LYS    18     -37.245 -16.882  -4.641  1.00 82.15           C  
ATOM    135  C   LYS    18     -37.925 -17.311  -5.938  1.00 80.46           C  
ATOM    136  CB  LYS    18     -38.236 -16.126  -3.755  1.00 78.05           C  
ATOM    137  O   LYS    18     -38.301 -18.475  -6.093  1.00 78.71           O  
ATOM    138  CG  LYS    18     -39.450 -16.946  -3.344  1.00 71.67           C  
ATOM    139  CD  LYS    18     -40.410 -16.133  -2.485  1.00 70.95           C  
ATOM    140  CE  LYS    18     -41.691 -16.903  -2.194  1.00 69.47           C  
ATOM    141  NZ  LYS    18     -42.666 -16.082  -1.416  1.00 61.29           N  
ATOM    142  N   ASP    19     -38.095 -16.411  -6.741  1.00 82.81           N  
ATOM    143  CA  ASP    19     -38.673 -16.628  -8.064  1.00 84.11           C  
ATOM    144  C   ASP    19     -37.745 -16.108  -9.160  1.00 83.15           C  
ATOM    145  CB  ASP    19     -40.042 -15.953  -8.169  1.00 80.53           C  
ATOM    146  O   ASP    19     -37.116 -15.060  -9.002  1.00 81.51           O  
ATOM    147  CG  ASP    19     -41.059 -16.521  -7.195  1.00 74.67           C  
ATOM    148  OD1 ASP    19     -41.165 -17.761  -7.078  1.00 74.98           O  
ATOM    149  OD2 ASP    19     -41.763 -15.721  -6.541  1.00 78.03           O  
ATOM    150  N   VAL    20     -37.680 -16.909 -10.177  1.00 88.14           N  
ATOM    151  CA  VAL    20     -36.867 -16.478 -11.310  1.00 88.72           C  
ATOM    152  C   VAL    20     -37.768 -16.173 -12.505  1.00 87.92           C  
ATOM    153  CB  VAL    20     -35.816 -17.544 -11.693  1.00 87.07           C  
ATOM    154  O   VAL    20     -38.657 -16.960 -12.837  1.00 85.67           O  
ATOM    155  CG1 VAL    20     -34.963 -17.064 -12.865  1.00 82.09           C  
ATOM    156  CG2 VAL    20     -34.937 -17.882 -10.490  1.00 81.33           C  
ATOM    157  N   TYR    21     -37.572 -14.986 -13.085  1.00 85.96           N  
ATOM    158  CA  TYR    21     -38.280 -14.572 -14.291  1.00 86.39           C  
ATOM    159  C   TYR    21     -37.310 -14.362 -15.448  1.00 85.48           C  
ATOM    160  CB  TYR    21     -39.073 -13.287 -14.035  1.00 84.77           C  
ATOM    161  O   TYR    21     -36.128 -14.082 -15.232  1.00 83.92           O  
ATOM    162  CG  TYR    21     -40.178 -13.448 -13.019  1.00 81.96           C  
ATOM    163  CD1 TYR    21     -41.502 -13.605 -13.421  1.00 78.69           C  
ATOM    164  CD2 TYR    21     -39.900 -13.442 -11.656  1.00 79.86           C  
ATOM    165  CE1 TYR    21     -42.524 -13.752 -12.488  1.00 80.89           C  
ATOM    166  CE2 TYR    21     -40.914 -13.588 -10.715  1.00 80.42           C  
ATOM    167  OH  TYR    21     -43.228 -13.887 -10.213  1.00 74.79           O  
ATOM    168  CZ  TYR    21     -42.220 -13.742 -11.140  1.00 80.05           C  
ATOM    169  N   VAL    22     -37.713 -14.513 -16.661  1.00 84.99           N  
ATOM    170  CA  VAL    22     -36.959 -14.158 -17.859  1.00 84.84           C  
ATOM    171  C   VAL    22     -37.717 -13.096 -18.651  1.00 83.92           C  
ATOM    172  CB  VAL    22     -36.688 -15.393 -18.747  1.00 83.17           C  
ATOM    173  O   VAL    22     -38.900 -13.265 -18.955  1.00 81.05           O  
ATOM    174  CG1 VAL    22     -37.997 -15.966 -19.288  1.00 77.06           C  
ATOM    175  CG2 VAL    22     -35.745 -15.030 -19.892  1.00 75.69           C  
ATOM    176  N   TYR    23     -37.061 -11.936 -18.698  1.00 82.17           N  
ATOM    177  CA  TYR    23     -37.571 -10.828 -19.498  1.00 82.22           C  
ATOM    178  C   TYR    23     -36.938 -10.819 -20.884  1.00 81.70           C  
ATOM    179  CB  TYR    23     -37.309  -9.492 -18.795  1.00 80.47           C  
ATOM    180  O   TYR    23     -35.711 -10.815 -21.013  1.00 79.88           O  
ATOM    181  CG  TYR    23     -37.766  -8.291 -19.586  1.00 76.65           C  
ATOM    182  CD1 TYR    23     -39.122  -8.013 -19.746  1.00 73.09           C  
ATOM    183  CD2 TYR    23     -36.845  -7.431 -20.175  1.00 74.10           C  
ATOM    184  CE1 TYR    23     -39.549  -6.908 -20.476  1.00 72.93           C  
ATOM    185  CE2 TYR    23     -37.260  -6.323 -20.906  1.00 73.75           C  
ATOM    186  OH  TYR    23     -39.028  -4.975 -21.774  1.00 65.68           O  
ATOM    187  CZ  TYR    23     -38.611  -6.070 -21.051  1.00 69.58           C  
ATOM    188  N   ALA    24     -37.565 -10.859 -22.057  1.00 78.46           N  
ATOM    189  CA  ALA    24     -37.080 -10.844 -23.435  1.00 78.07           C  
ATOM    190  C   ALA    24     -37.439  -9.532 -24.128  1.00 77.37           C  
ATOM    191  CB  ALA    24     -37.651 -12.026 -24.213  1.00 76.08           C  
ATOM    192  O   ALA    24     -38.609  -9.148 -24.175  1.00 73.38           O  
ATOM    193  N   TYR    25     -36.333  -8.590 -24.435  1.00 70.53           N  
ATOM    194  CA  TYR    25     -36.420  -7.327 -25.159  1.00 70.40           C  
ATOM    195  C   TYR    25     -36.980  -7.539 -26.561  1.00 69.70           C  
ATOM    196  CB  TYR    25     -35.045  -6.658 -25.242  1.00 66.63           C  
ATOM    197  O   TYR    25     -36.519  -8.418 -27.293  1.00 65.20           O  
ATOM    198  CG  TYR    25     -34.910  -5.436 -24.367  1.00 63.29           C  
ATOM    199  CD1 TYR    25     -35.262  -4.174 -24.841  1.00 59.61           C  
ATOM    200  CD2 TYR    25     -34.431  -5.540 -23.066  1.00 60.40           C  
ATOM    201  CE1 TYR    25     -35.138  -3.044 -24.039  1.00 55.77           C  
ATOM    202  CE2 TYR    25     -34.302  -4.417 -22.255  1.00 56.85           C  
ATOM    203  OH  TYR    25     -34.533  -2.060 -21.951  1.00 53.18           O  
ATOM    204  CZ  TYR    25     -34.658  -3.175 -22.749  1.00 54.44           C  
ATOM    205  N   GLY    26     -38.066  -6.677 -26.949  1.00 56.09           N  
ATOM    206  CA  GLY    26     -38.397  -6.352 -28.328  1.00 55.02           C  
ATOM    207  C   GLY    26     -39.465  -7.255 -28.914  1.00 56.27           C  
ATOM    208  O   GLY    26     -39.729  -7.214 -30.117  1.00 53.74           O  
ATOM    209  N   THR    27     -40.272  -7.945 -28.117  1.00 49.82           N  
ATOM    210  CA  THR    27     -41.482  -8.522 -28.692  1.00 49.12           C  
ATOM    211  C   THR    27     -42.721  -8.041 -27.941  1.00 49.90           C  
ATOM    212  CB  THR    27     -41.431 -10.061 -28.671  1.00 45.84           C  
ATOM    213  O   THR    27     -42.691  -7.886 -26.719  1.00 47.93           O  
ATOM    214  CG2 THR    27     -40.319 -10.587 -29.572  1.00 42.22           C  
ATOM    215  OG1 THR    27     -41.196 -10.507 -27.330  1.00 42.36           O  
ATOM    216  N   LYS    28     -43.489  -6.927 -28.452  1.00 43.86           N  
ATOM    217  CA  LYS    28     -44.815  -6.497 -28.019  1.00 44.31           C  
ATOM    218  C   LYS    28     -45.510  -7.588 -27.208  1.00 43.84           C  
ATOM    219  CB  LYS    28     -45.675  -6.111 -29.223  1.00 39.36           C  
ATOM    220  O   LYS    28     -46.180  -7.299 -26.215  1.00 40.97           O  
ATOM    221  CG  LYS    28     -45.709  -4.616 -29.506  1.00 36.99           C  
ATOM    222  CD  LYS    28     -46.714  -4.277 -30.600  1.00 40.80           C  
ATOM    223  CE  LYS    28     -46.759  -2.780 -30.873  1.00 31.64           C  
ATOM    224  NZ  LYS    28     -47.742  -2.443 -31.946  1.00 32.64           N  
ATOM    225  N   GLU    29     -45.353  -8.918 -27.598  1.00 46.50           N  
ATOM    226  CA  GLU    29     -46.196  -9.933 -26.972  1.00 46.16           C  
ATOM    227  C   GLU    29     -45.599 -10.407 -25.650  1.00 46.42           C  
ATOM    228  CB  GLU    29     -46.396 -11.122 -27.915  1.00 42.70           C  
ATOM    229  O   GLU    29     -46.324 -10.867 -24.765  1.00 43.89           O  
ATOM    230  CG  GLU    29     -47.346 -10.838 -29.069  1.00 40.43           C  
ATOM    231  CD  GLU    29     -47.235 -11.848 -30.201  1.00 43.68           C  
ATOM    232  OE1 GLU    29     -46.438 -12.806 -30.083  1.00 44.91           O  
ATOM    233  OE2 GLU    29     -47.950 -11.679 -31.214  1.00 40.47           O  
ATOM    234  N   ASN    30     -44.321 -10.041 -25.272  1.00 48.81           N  
ATOM    235  CA  ASN    30     -43.701 -10.459 -24.019  1.00 48.05           C  
ATOM    236  C   ASN    30     -42.869  -9.337 -23.405  1.00 49.02           C  
ATOM    237  CB  ASN    30     -42.837 -11.703 -24.236  1.00 45.34           C  
ATOM    238  O   ASN    30     -41.888  -9.597 -22.705  1.00 47.31           O  
ATOM    239  CG  ASN    30     -43.662 -12.951 -24.479  1.00 43.22           C  
ATOM    240  ND2 ASN    30     -43.073 -13.928 -25.159  1.00 39.29           N  
ATOM    241  OD1 ASN    30     -44.819 -13.037 -24.059  1.00 45.80           O  
ATOM    242  N   ALA    31     -43.175  -8.083 -23.677  1.00 60.08           N  
ATOM    243  CA  ALA    31     -42.388  -6.907 -23.314  1.00 58.96           C  
ATOM    244  C   ALA    31     -42.899  -6.283 -22.019  1.00 60.06           C  
ATOM    245  CB  ALA    31     -42.416  -5.880 -24.443  1.00 53.33           C  
ATOM    246  O   ALA    31     -42.415  -5.230 -21.597  1.00 56.65           O  
ATOM    247  N   GLU    32     -43.832  -7.035 -21.291  1.00 67.82           N  
ATOM    248  CA  GLU    32     -44.102  -6.430 -19.991  1.00 68.32           C  
ATOM    249  C   GLU    32     -43.193  -7.012 -18.912  1.00 68.39           C  
ATOM    250  CB  GLU    32     -45.570  -6.622 -19.602  1.00 64.92           C  
ATOM    251  O   GLU    32     -43.015  -8.230 -18.833  1.00 67.07           O  
ATOM    252  CG  GLU    32     -46.528  -5.699 -20.341  1.00 61.34           C  
ATOM    253  CD  GLU    32     -47.928  -5.688 -19.749  1.00 60.79           C  
ATOM    254  OE1 GLU    32     -48.197  -6.475 -18.813  1.00 58.72           O  
ATOM    255  OE2 GLU    32     -48.763  -4.887 -20.225  1.00 54.40           O  
ATOM    256  N   TRP    33     -42.554  -6.189 -18.091  1.00 73.40           N  
ATOM    257  CA  TRP    33     -41.812  -6.554 -16.889  1.00 75.97           C  
ATOM    258  C   TRP    33     -42.727  -7.215 -15.864  1.00 74.30           C  
ATOM    259  CB  TRP    33     -41.143  -5.321 -16.274  1.00 70.03           C  
ATOM    260  O   TRP    33     -43.878  -6.807 -15.696  1.00 70.40           O  
ATOM    261  CG  TRP    33     -40.338  -5.614 -15.044  1.00 63.54           C  
ATOM    262  CD1 TRP    33     -40.762  -5.543 -13.746  1.00 54.57           C  
ATOM    263  CD2 TRP    33     -38.967  -6.022 -14.997  1.00 57.48           C  
ATOM    264  CE2 TRP    33     -38.625  -6.181 -13.636  1.00 55.19           C  
ATOM    265  CE3 TRP    33     -37.995  -6.270 -15.975  1.00 68.97           C  
ATOM    266  NE1 TRP    33     -39.736  -5.882 -12.894  1.00 69.20           N  
ATOM    267  CH2 TRP    33     -36.416  -6.812 -14.205  1.00 61.97           C  
ATOM    268  CZ2 TRP    33     -37.348  -6.576 -13.229  1.00 67.16           C  
ATOM    269  CZ3 TRP    33     -36.725  -6.664 -15.567  1.00 58.51           C  
ATOM    270  N   PRO    34     -42.020  -8.280 -15.232  1.00 80.41           N  
ATOM    271  CA  PRO    34     -40.684  -8.880 -15.199  1.00 81.37           C  
ATOM    272  C   PRO    34     -40.484  -9.935 -16.286  1.00 80.95           C  
ATOM    273  CB  PRO    34     -40.616  -9.512 -13.807  1.00 79.03           C  
ATOM    274  O   PRO    34     -39.395 -10.501 -16.409  1.00 78.87           O  
ATOM    275  CG  PRO    34     -42.022  -9.916 -13.501  1.00 76.81           C  
ATOM    276  CD  PRO    34     -42.953  -8.938 -14.157  1.00 75.06           C  
ATOM    277  N   GLY    35     -41.406 -10.211 -17.122  1.00 80.17           N  
ATOM    278  CA  GLY    35     -41.377 -11.256 -18.133  1.00 80.54           C  
ATOM    279  C   GLY    35     -42.045 -12.542 -17.682  1.00 80.41           C  
ATOM    280  O   GLY    35     -42.994 -12.511 -16.895  1.00 78.48           O  
ATOM    281  N   GLU    36     -41.742 -13.709 -18.029  1.00 79.61           N  
ATOM    282  CA  GLU    36     -42.299 -15.032 -17.765  1.00 79.99           C  
ATOM    283  C   GLU    36     -41.633 -15.679 -16.553  1.00 81.09           C  
ATOM    284  CB  GLU    36     -42.147 -15.934 -18.992  1.00 77.96           C  
ATOM    285  O   GLU    36     -40.407 -15.667 -16.432  1.00 80.57           O  
ATOM    286  CG  GLU    36     -43.086 -15.580 -20.136  1.00 71.44           C  
ATOM    287  CD  GLU    36     -43.375 -16.752 -21.061  1.00 67.94           C  
ATOM    288  OE1 GLU    36     -42.700 -17.799 -20.941  1.00 63.83           O  
ATOM    289  OE2 GLU    36     -44.282 -16.620 -21.912  1.00 60.72           O  
ATOM    290  N   LEU    37     -42.522 -16.230 -15.604  1.00 79.17           N  
ATOM    291  CA  LEU    37     -42.015 -17.046 -14.507  1.00 81.07           C  
ATOM    292  C   LEU    37     -41.386 -18.333 -15.032  1.00 80.69           C  
ATOM    293  CB  LEU    37     -43.139 -17.378 -13.522  1.00 77.63           C  
ATOM    294  O   LEU    37     -42.011 -19.064 -15.803  1.00 79.96           O  
ATOM    295  CG  LEU    37     -42.745 -18.208 -12.299  1.00 73.96           C  
ATOM    296  CD1 LEU    37     -41.757 -17.437 -11.430  1.00 70.37           C  
ATOM    297  CD2 LEU    37     -43.982 -18.596 -11.495  1.00 72.93           C  
ATOM    298  N   MET    38     -40.141 -18.624 -14.615  1.00 85.85           N  
ATOM    299  CA  MET    38     -39.434 -19.833 -15.030  1.00 86.66           C  
ATOM    300  C   MET    38     -39.858 -21.028 -14.183  1.00 85.64           C  
ATOM    301  CB  MET    38     -37.921 -19.632 -14.931  1.00 85.10           C  
ATOM    302  O   MET    38     -40.285 -20.864 -13.039  1.00 83.78           O  
ATOM    303  CG  MET    38     -37.403 -18.461 -15.751  1.00 82.42           C  
ATOM    304  SD  MET    38     -35.578 -18.295 -15.665  1.00 84.92           S  
ATOM    305  CE  MET    38     -35.082 -19.633 -16.786  1.00 80.07           C  
ATOM    306  N   THR    39     -39.876 -22.226 -14.715  1.00 80.93           N  
ATOM    307  CA  THR    39     -40.196 -23.466 -14.015  1.00 81.99           C  
ATOM    308  C   THR    39     -38.940 -24.082 -13.404  1.00 81.49           C  
ATOM    309  CB  THR    39     -40.863 -24.484 -14.959  1.00 78.56           C  
ATOM    310  O   THR    39     -37.929 -24.251 -14.089  1.00 80.60           O  
ATOM    311  CG2 THR    39     -41.333 -25.717 -14.195  1.00 68.00           C  
ATOM    312  OG1 THR    39     -41.991 -23.870 -15.594  1.00 71.73           O  
ATOM    313  N   LYS    40     -39.041 -24.413 -12.177  1.00 77.59           N  
ATOM    314  CA  LYS    40     -37.951 -25.170 -11.569  1.00 79.29           C  
ATOM    315  C   LYS    40     -37.993 -26.634 -11.998  1.00 76.66           C  
ATOM    316  CB  LYS    40     -38.012 -25.070 -10.044  1.00 74.09           C  
ATOM    317  O   LYS    40     -38.996 -27.319 -11.790  1.00 75.02           O  
ATOM    318  CG  LYS    40     -36.754 -25.556  -9.341  1.00 69.10           C  
ATOM    319  CD  LYS    40     -36.839 -25.347  -7.834  1.00 68.45           C  
ATOM    320  CE  LYS    40     -35.561 -25.790  -7.134  1.00 71.09           C  
ATOM    321  NZ  LYS    40     -35.635 -25.576  -5.658  1.00 62.37           N  
ATOM    322  N   GLU    41     -36.870 -27.140 -12.446  1.00 80.35           N  
ATOM    323  CA  GLU    41     -36.741 -28.543 -12.827  1.00 80.91           C  
ATOM    324  C   GLU    41     -36.166 -29.375 -11.684  1.00 78.95           C  
ATOM    325  CB  GLU    41     -35.862 -28.683 -14.073  1.00 78.03           C  
ATOM    326  O   GLU    41     -35.589 -28.829 -10.741  1.00 76.20           O  
ATOM    327  CG  GLU    41     -36.458 -28.046 -15.320  1.00 72.74           C  
ATOM    328  CD  GLU    41     -36.804 -29.055 -16.403  1.00 71.03           C  
ATOM    329  OE1 GLU    41     -36.083 -30.070 -16.540  1.00 72.56           O  
ATOM    330  OE2 GLU    41     -37.803 -28.829 -17.121  1.00 69.66           O  
ATOM    331  N   ASP    42     -36.297 -30.714 -11.636  1.00 63.86           N  
ATOM    332  CA  ASP    42     -35.738 -31.600 -10.620  1.00 65.74           C  
ATOM    333  C   ASP    42     -34.238 -31.365 -10.451  1.00 62.31           C  
ATOM    334  CB  ASP    42     -36.004 -33.064 -10.978  1.00 58.89           C  
ATOM    335  O   ASP    42     -33.703 -31.502  -9.350  1.00 61.52           O  
ATOM    336  CG  ASP    42     -37.470 -33.443 -10.872  1.00 53.48           C  
ATOM    337  OD1 ASP    42     -38.234 -32.738 -10.178  1.00 59.16           O  
ATOM    338  OD2 ASP    42     -37.865 -34.458 -11.485  1.00 74.16           O  
ATOM    339  N   SER    43     -33.556 -31.027 -11.466  1.00 76.50           N  
ATOM    340  CA  SER    43     -32.114 -30.803 -11.464  1.00 76.29           C  
ATOM    341  C   SER    43     -31.748 -29.560 -10.659  1.00 75.25           C  
ATOM    342  CB  SER    43     -31.591 -30.666 -12.895  1.00 73.31           C  
ATOM    343  O   SER    43     -30.576 -29.337 -10.351  1.00 71.79           O  
ATOM    344  OG  SER    43     -32.150 -29.528 -13.528  1.00 67.45           O  
ATOM    345  N   GLY    44     -32.836 -28.710 -10.228  1.00 76.84           N  
ATOM    346  CA  GLY    44     -32.644 -27.445  -9.538  1.00 77.97           C  
ATOM    347  C   GLY    44     -32.519 -26.264 -10.481  1.00 77.01           C  
ATOM    348  O   GLY    44     -32.455 -25.114 -10.040  1.00 75.18           O  
ATOM    349  N   LEU    45     -32.465 -26.444 -11.785  1.00 83.95           N  
ATOM    350  CA  LEU    45     -32.333 -25.367 -12.760  1.00 85.38           C  
ATOM    351  C   LEU    45     -33.691 -24.751 -13.077  1.00 85.01           C  
ATOM    352  CB  LEU    45     -31.681 -25.884 -14.045  1.00 82.68           C  
ATOM    353  O   LEU    45     -34.716 -25.435 -13.023  1.00 82.48           O  
ATOM    354  CG  LEU    45     -30.254 -26.419 -13.913  1.00 78.08           C  
ATOM    355  CD1 LEU    45     -29.815 -27.085 -15.214  1.00 73.68           C  
ATOM    356  CD2 LEU    45     -29.295 -25.297 -13.531  1.00 74.83           C  
ATOM    357  N   TYR    46     -33.764 -23.512 -13.243  1.00 85.94           N  
ATOM    358  CA  TYR    46     -34.979 -22.824 -13.664  1.00 86.96           C  
ATOM    359  C   TYR    46     -35.056 -22.733 -15.183  1.00 85.81           C  
ATOM    360  CB  TYR    46     -35.040 -21.420 -13.054  1.00 85.24           C  
ATOM    361  O   TYR    46     -34.104 -22.295 -15.834  1.00 84.15           O  
ATOM    362  CG  TYR    46     -35.354 -21.414 -11.577  1.00 83.20           C  
ATOM    363  CD1 TYR    46     -36.629 -21.091 -11.117  1.00 80.33           C  
ATOM    364  CD2 TYR    46     -34.377 -21.730 -10.639  1.00 81.35           C  
ATOM    365  CE1 TYR    46     -36.922 -21.082  -9.758  1.00 83.16           C  
ATOM    366  CE2 TYR    46     -34.659 -21.724  -9.277  1.00 82.68           C  
ATOM    367  OH  TYR    46     -36.217 -21.392  -7.500  1.00 76.54           O  
ATOM    368  CZ  TYR    46     -35.932 -21.399  -8.847  1.00 82.44           C  
ATOM    369  N   LYS    47     -36.160 -23.176 -15.835  1.00 84.49           N  
ATOM    370  CA  LYS    47     -36.294 -23.289 -17.285  1.00 84.96           C  
ATOM    371  C   LYS    47     -37.404 -22.382 -17.807  1.00 84.27           C  
ATOM    372  CB  LYS    47     -36.570 -24.739 -17.687  1.00 82.58           C  
ATOM    373  O   LYS    47     -38.459 -22.259 -17.181  1.00 82.14           O  
ATOM    374  CG  LYS    47     -36.804 -24.934 -19.178  1.00 77.97           C  
ATOM    375  CD  LYS    47     -37.270 -26.350 -19.490  1.00 77.20           C  
ATOM    376  CE  LYS    47     -37.704 -26.490 -20.943  1.00 74.46           C  
ATOM    377  NZ  LYS    47     -38.191 -27.869 -21.245  1.00 67.43           N  
ATOM    378  N   ALA    48     -37.103 -21.670 -18.866  1.00 83.83           N  
ATOM    379  CA  ALA    48     -38.112 -20.964 -19.653  1.00 83.55           C  
ATOM    380  C   ALA    48     -38.078 -21.408 -21.113  1.00 83.06           C  
ATOM    381  CB  ALA    48     -37.903 -19.455 -19.554  1.00 82.20           C  
ATOM    382  O   ALA    48     -37.004 -21.532 -21.706  1.00 81.33           O  
ATOM    383  N   SER    49     -39.260 -21.778 -21.707  1.00 78.44           N  
ATOM    384  CA  SER    49     -39.389 -22.199 -23.099  1.00 78.28           C  
ATOM    385  C   SER    49     -40.087 -21.132 -23.936  1.00 77.70           C  
ATOM    386  CB  SER    49     -40.160 -23.516 -23.191  1.00 76.13           C  
ATOM    387  O   SER    49     -41.081 -20.546 -23.501  1.00 75.27           O  
ATOM    388  OG  SER    49     -39.501 -24.537 -22.461  1.00 71.79           O  
ATOM    389  N   PHE    50     -39.475 -20.795 -25.035  1.00 78.90           N  
ATOM    390  CA  PHE    50     -40.036 -19.837 -25.981  1.00 78.75           C  
ATOM    391  C   PHE    50     -40.491 -20.536 -27.256  1.00 78.15           C  
ATOM    392  CB  PHE    50     -39.011 -18.748 -26.316  1.00 77.34           C  
ATOM    393  O   PHE    50     -39.844 -21.479 -27.718  1.00 75.71           O  
ATOM    394  CG  PHE    50     -38.485 -18.018 -25.110  1.00 76.50           C  
ATOM    395  CD1 PHE    50     -39.160 -16.917 -24.597  1.00 75.09           C  
ATOM    396  CD2 PHE    50     -37.314 -18.433 -24.489  1.00 75.85           C  
ATOM    397  CE1 PHE    50     -38.675 -16.240 -23.481  1.00 74.77           C  
ATOM    398  CE2 PHE    50     -36.823 -17.761 -23.373  1.00 75.00           C  
ATOM    399  CZ  PHE    50     -37.505 -16.664 -22.871  1.00 70.80           C  
ATOM    400  N   ALA    51     -41.665 -20.171 -27.677  1.00 68.92           N  
ATOM    401  CA  ALA    51     -42.220 -20.726 -28.909  1.00 68.28           C  
ATOM    402  C   ALA    51     -41.348 -20.374 -30.111  1.00 68.58           C  
ATOM    403  CB  ALA    51     -43.645 -20.221 -29.125  1.00 66.14           C  
ATOM    404  O   ALA    51     -40.558 -19.428 -30.058  1.00 66.53           O  
ATOM    405  N   SER    52     -41.248 -21.121 -31.202  1.00 63.94           N  
ATOM    406  CA  SER    52     -40.479 -20.922 -32.426  1.00 63.02           C  
ATOM    407  C   SER    52     -40.707 -19.529 -33.003  1.00 63.29           C  
ATOM    408  CB  SER    52     -40.844 -21.981 -33.467  1.00 59.24           C  
ATOM    409  O   SER    52     -39.874 -19.018 -33.754  1.00 60.47           O  
ATOM    410  OG  SER    52     -42.244 -22.003 -33.692  1.00 58.27           O  
ATOM    411  N   SER    53     -41.865 -18.893 -32.726  1.00 62.72           N  
ATOM    412  CA  SER    53     -42.204 -17.539 -33.154  1.00 61.76           C  
ATOM    413  C   SER    53     -41.479 -16.495 -32.311  1.00 62.33           C  
ATOM    414  CB  SER    53     -43.714 -17.313 -33.072  1.00 58.66           C  
ATOM    415  O   SER    53     -41.647 -15.293 -32.523  1.00 59.75           O  
ATOM    416  OG  SER    53     -44.180 -17.502 -31.747  1.00 58.29           O  
ATOM    417  N   PHE    54     -40.520 -16.774 -31.343  1.00 66.62           N  
ATOM    418  CA  PHE    54     -39.766 -15.901 -30.451  1.00 65.51           C  
ATOM    419  C   PHE    54     -38.774 -15.051 -31.236  1.00 66.53           C  
ATOM    420  CB  PHE    54     -39.029 -16.722 -29.389  1.00 61.94           C  
ATOM    421  O   PHE    54     -37.903 -15.584 -31.926  1.00 62.92           O  
ATOM    422  CG  PHE    54     -38.244 -15.888 -28.413  1.00 58.03           C  
ATOM    423  CD1 PHE    54     -38.894 -15.116 -27.457  1.00 54.87           C  
ATOM    424  CD2 PHE    54     -36.856 -15.875 -28.452  1.00 56.67           C  
ATOM    425  CE1 PHE    54     -38.170 -14.342 -26.553  1.00 56.55           C  
ATOM    426  CE2 PHE    54     -36.126 -15.105 -27.551  1.00 57.20           C  
ATOM    427  CZ  PHE    54     -36.784 -14.338 -26.603  1.00 53.55           C  
ATOM    428  N   LYS    55     -39.024 -13.728 -31.461  1.00 62.68           N  
ATOM    429  CA  LYS    55     -38.302 -12.782 -32.307  1.00 62.03           C  
ATOM    430  C   LYS    55     -37.231 -12.040 -31.512  1.00 62.34           C  
ATOM    431  CB  LYS    55     -39.270 -11.782 -32.942  1.00 58.34           C  
ATOM    432  O   LYS    55     -36.298 -11.480 -32.090  1.00 59.63           O  
ATOM    433  CG  LYS    55     -40.187 -12.390 -33.992  1.00 55.51           C  
ATOM    434  CD  LYS    55     -40.830 -11.317 -34.862  1.00 55.83           C  
ATOM    435  CE  LYS    55     -41.780 -11.922 -35.886  1.00 46.84           C  
ATOM    436  NZ  LYS    55     -42.410 -10.874 -36.745  1.00 41.81           N  
ATOM    437  N   SER    56     -37.269 -12.042 -30.107  1.00 66.54           N  
ATOM    438  CA  SER    56     -36.315 -11.250 -29.337  1.00 65.13           C  
ATOM    439  C   SER    56     -35.034 -12.033 -29.071  1.00 66.26           C  
ATOM    440  CB  SER    56     -36.935 -10.805 -28.011  1.00 61.45           C  
ATOM    441  O   SER    56     -35.083 -13.181 -28.624  1.00 62.29           O  
ATOM    442  OG  SER    56     -36.020 -10.019 -27.267  1.00 59.16           O  
ATOM    443  N   GLU    57     -33.904 -11.485 -29.550  1.00 67.84           N  
ATOM    444  CA  GLU    57     -32.590 -12.092 -29.364  1.00 67.01           C  
ATOM    445  C   GLU    57     -31.997 -11.718 -28.009  1.00 68.08           C  
ATOM    446  CB  GLU    57     -31.639 -11.672 -30.488  1.00 62.77           C  
ATOM    447  O   GLU    57     -30.919 -12.194 -27.644  1.00 65.05           O  
ATOM    448  CG  GLU    57     -32.079 -12.133 -31.870  1.00 58.36           C  
ATOM    449  CD  GLU    57     -31.043 -11.864 -32.950  1.00 57.83           C  
ATOM    450  OE1 GLU    57     -30.015 -11.212 -32.657  1.00 58.55           O  
ATOM    451  OE2 GLU    57     -31.262 -12.308 -34.099  1.00 51.36           O  
ATOM    452  N   LYS    58     -32.710 -11.015 -27.250  1.00 79.49           N  
ATOM    453  CA  LYS    58     -32.085 -10.600 -25.998  1.00 79.86           C  
ATOM    454  C   LYS    58     -32.980 -10.918 -24.804  1.00 79.76           C  
ATOM    455  CB  LYS    58     -31.764  -9.105 -26.028  1.00 77.62           C  
ATOM    456  O   LYS    58     -34.168 -10.588 -24.807  1.00 77.91           O  
ATOM    457  CG  LYS    58     -30.857  -8.689 -27.177  1.00 73.40           C  
ATOM    458  CD  LYS    58     -29.419  -9.135 -26.944  1.00 72.01           C  
ATOM    459  CE  LYS    58     -28.481  -8.579 -28.007  1.00 64.79           C  
ATOM    460  NZ  LYS    58     -27.072  -9.022 -27.789  1.00 57.77           N  
ATOM    461  N   ILE    59     -32.449 -11.620 -23.827  1.00 82.12           N  
ATOM    462  CA  ILE    59     -33.197 -11.953 -22.620  1.00 82.47           C  
ATOM    463  C   ILE    59     -32.417 -11.498 -21.388  1.00 82.52           C  
ATOM    464  CB  ILE    59     -33.492 -13.468 -22.537  1.00 80.88           C  
ATOM    465  O   ILE    59     -31.197 -11.331 -21.445  1.00 81.01           O  
ATOM    466  CG1 ILE    59     -32.184 -14.262 -22.439  1.00 77.64           C  
ATOM    467  CG2 ILE    59     -34.320 -13.923 -23.742  1.00 76.76           C  
ATOM    468  CD1 ILE    59     -32.367 -15.702 -21.980  1.00 75.37           C  
ATOM    469  N   ILE    60     -33.161 -11.141 -20.357  1.00 84.69           N  
ATOM    470  CA  ILE    60     -32.661 -10.767 -19.039  1.00 85.31           C  
ATOM    471  C   ILE    60     -33.322 -11.635 -17.971  1.00 85.70           C  
ATOM    472  CB  ILE    60     -32.909  -9.271 -18.744  1.00 83.24           C  
ATOM    473  O   ILE    60     -34.536 -11.849 -17.999  1.00 84.74           O  
ATOM    474  CG1 ILE    60     -32.139  -8.395 -19.738  1.00 76.14           C  
ATOM    475  CG2 ILE    60     -32.521  -8.933 -17.301  1.00 75.12           C  
ATOM    476  CD1 ILE    60     -32.436  -6.907 -19.612  1.00 73.43           C  
ATOM    477  N   PHE    61     -32.520 -12.224 -17.076  1.00 87.26           N  
ATOM    478  CA  PHE    61     -33.031 -12.925 -15.904  1.00 88.05           C  
ATOM    479  C   PHE    61     -33.237 -11.960 -14.743  1.00 87.18           C  
ATOM    480  CB  PHE    61     -32.075 -14.049 -15.489  1.00 86.93           C  
ATOM    481  O   PHE    61     -32.431 -11.051 -14.534  1.00 85.55           O  
ATOM    482  CG  PHE    61     -31.871 -15.095 -16.551  1.00 85.97           C  
ATOM    483  CD1 PHE    61     -32.734 -16.179 -16.655  1.00 83.84           C  
ATOM    484  CD2 PHE    61     -30.814 -14.994 -17.447  1.00 84.53           C  
ATOM    485  CE1 PHE    61     -32.547 -17.149 -17.637  1.00 85.38           C  
ATOM    486  CE2 PHE    61     -30.621 -15.959 -18.432  1.00 85.34           C  
ATOM    487  CZ  PHE    61     -31.488 -17.036 -18.524  1.00 85.20           C  
ATOM    488  N   ASN    62     -34.383 -12.106 -13.995  1.00 86.90           N  
ATOM    489  CA  ASN    62     -34.647 -11.201 -12.881  1.00 87.21           C  
ATOM    490  C   ASN    62     -35.440 -11.891 -11.774  1.00 87.51           C  
ATOM    491  CB  ASN    62     -35.389  -9.954 -13.367  1.00 85.73           C  
ATOM    492  O   ASN    62     -35.922 -13.010 -11.955  1.00 86.36           O  
ATOM    493  CG  ASN    62     -36.769 -10.269 -13.909  1.00 82.39           C  
ATOM    494  ND2 ASN    62     -36.869 -10.418 -15.224  1.00 81.26           N  
ATOM    495  OD1 ASN    62     -37.737 -10.375 -13.152  1.00 81.44           O  
ATOM    496  N   ASN    63     -35.517 -11.187 -10.622  1.00 85.05           N  
ATOM    497  CA  ASN    63     -36.164 -11.788  -9.461  1.00 85.29           C  
ATOM    498  C   ASN    63     -37.624 -11.358  -9.347  1.00 84.22           C  
ATOM    499  CB  ASN    63     -35.405 -11.435  -8.180  1.00 83.01           C  
ATOM    500  O   ASN    63     -38.243 -11.521  -8.294  1.00 81.12           O  
ATOM    501  CG  ASN    63     -35.455  -9.954  -7.861  1.00 80.78           C  
ATOM    502  ND2 ASN    63     -34.987  -9.587  -6.674  1.00 81.22           N  
ATOM    503  OD1 ASN    63     -35.912  -9.146  -8.674  1.00 80.40           O  
ATOM    504  N   GLY    64     -38.192 -10.634 -10.266  1.00 81.77           N  
ATOM    505  CA  GLY    64     -39.608 -10.307 -10.339  1.00 81.56           C  
ATOM    506  C   GLY    64     -39.947  -8.978  -9.691  1.00 79.80           C  
ATOM    507  O   GLY    64     -41.081  -8.504  -9.792  1.00 76.66           O  
ATOM    508  N   LEU    65     -39.001  -8.384  -8.981  1.00 78.48           N  
ATOM    509  CA  LEU    65     -39.284  -7.098  -8.353  1.00 78.09           C  
ATOM    510  C   LEU    65     -39.190  -5.964  -9.369  1.00 76.35           C  
ATOM    511  CB  LEU    65     -38.317  -6.842  -7.195  1.00 75.27           C  
ATOM    512  O   LEU    65     -38.235  -5.900 -10.146  1.00 73.50           O  
ATOM    513  CG  LEU    65     -38.372  -7.835  -6.033  1.00 71.30           C  
ATOM    514  CD1 LEU    65     -37.285  -7.518  -5.012  1.00 67.72           C  
ATOM    515  CD2 LEU    65     -39.750  -7.817  -5.379  1.00 69.08           C  
ATOM    516  N   GLU    66     -40.233  -5.187  -9.695  1.00 67.88           N  
ATOM    517  CA  GLU    66     -40.279  -4.051 -10.611  1.00 67.65           C  
ATOM    518  C   GLU    66     -39.579  -2.833 -10.016  1.00 65.57           C  
ATOM    519  CB  GLU    66     -41.727  -3.704 -10.966  1.00 62.02           C  
ATOM    520  O   GLU    66     -38.981  -2.037 -10.744  1.00 62.60           O  
ATOM    521  CG  GLU    66     -42.174  -4.239 -12.318  1.00 57.46           C  
ATOM    522  CD  GLU    66     -43.578  -3.800 -12.703  1.00 58.18           C  
ATOM    523  OE1 GLU    66     -44.241  -3.109 -11.896  1.00 58.87           O  
ATOM    524  OE2 GLU    66     -44.020  -4.151 -13.820  1.00 53.95           O  
ATOM    525  N   LYS    67     -39.846  -2.538  -8.768  1.00 60.13           N  
ATOM    526  CA  LYS    67     -39.475  -1.336  -8.028  1.00 60.63           C  
ATOM    527  C   LYS    67     -39.010  -1.680  -6.616  1.00 59.41           C  
ATOM    528  CB  LYS    67     -40.649  -0.358  -7.969  1.00 52.51           C  
ATOM    529  O   LYS    67     -39.277  -2.776  -6.119  1.00 55.79           O  
ATOM    530  CG  LYS    67     -41.098   0.154  -9.330  1.00 47.87           C  
ATOM    531  CD  LYS    67     -42.214   1.182  -9.201  1.00 53.33           C  
ATOM    532  CE  LYS    67     -42.684   1.673 -10.563  1.00 40.11           C  
ATOM    533  NZ  LYS    67     -43.767   2.694 -10.441  1.00 36.55           N  
ATOM    534  N   GLY    68     -37.921  -0.803  -6.217  1.00 57.41           N  
ATOM    535  CA  GLY    68     -37.516  -0.805  -4.820  1.00 59.06           C  
ATOM    536  C   GLY    68     -36.244  -1.593  -4.569  1.00 56.46           C  
ATOM    537  O   GLY    68     -35.623  -2.095  -5.508  1.00 51.69           O  
ATOM    538  N   ASN    69     -35.529  -1.430  -3.486  1.00 56.21           N  
ATOM    539  CA  ASN    69     -34.172  -1.782  -3.080  1.00 57.26           C  
ATOM    540  C   ASN    69     -33.921  -3.282  -3.203  1.00 54.83           C  
ATOM    541  CB  ASN    69     -33.902  -1.313  -1.649  1.00 45.07           C  
ATOM    542  O   ASN    69     -32.771  -3.724  -3.216  1.00 49.55           O  
ATOM    543  CG  ASN    69     -33.647   0.178  -1.560  1.00 39.14           C  
ATOM    544  ND2 ASN    69     -33.584   0.698  -0.340  1.00 41.07           N  
ATOM    545  OD1 ASN    69     -33.508   0.858  -2.581  1.00 43.92           O  
ATOM    546  N   GLY    70     -34.691  -4.095  -3.879  1.00 65.37           N  
ATOM    547  CA  GLY    70     -34.561  -5.541  -3.962  1.00 67.06           C  
ATOM    548  C   GLY    70     -34.580  -6.061  -5.387  1.00 66.74           C  
ATOM    549  O   GLY    70     -34.479  -7.268  -5.614  1.00 63.52           O  
ATOM    550  N   LYS    71     -34.619  -5.202  -6.286  1.00 74.65           N  
ATOM    551  CA  LYS    71     -34.602  -5.597  -7.692  1.00 75.19           C  
ATOM    552  C   LYS    71     -33.232  -6.136  -8.095  1.00 74.83           C  
ATOM    553  CB  LYS    71     -34.983  -4.416  -8.586  1.00 70.13           C  
ATOM    554  O   LYS    71     -32.210  -5.489  -7.857  1.00 71.71           O  
ATOM    555  CG  LYS    71     -35.046  -4.756 -10.068  1.00 64.73           C  
ATOM    556  CD  LYS    71     -35.286  -3.515 -10.917  1.00 64.12           C  
ATOM    557  CE  LYS    71     -35.134  -3.814 -12.402  1.00 54.83           C  
ATOM    558  NZ  LYS    71     -35.349  -2.595 -13.238  1.00 46.35           N  
ATOM    559  N   GLU    72     -33.173  -7.320  -8.453  1.00 79.94           N  
ATOM    560  CA  GLU    72     -31.979  -7.947  -9.012  1.00 80.90           C  
ATOM    561  C   GLU    72     -32.260  -8.538 -10.390  1.00 80.64           C  
ATOM    562  CB  GLU    72     -31.450  -9.032  -8.071  1.00 77.79           C  
ATOM    563  O   GLU    72     -33.343  -9.076 -10.632  1.00 78.49           O  
ATOM    564  CG  GLU    72     -30.945  -8.499  -6.739  1.00 72.11           C  
ATOM    565  CD  GLU    72     -30.296  -9.566  -5.872  1.00 70.29           C  
ATOM    566  OE1 GLU    72     -30.311 -10.756  -6.262  1.00 70.63           O  
ATOM    567  OE2 GLU    72     -29.769  -9.210  -4.795  1.00 65.79           O  
ATOM    568  N   GLN    73     -31.316  -8.298 -11.360  1.00 81.64           N  
ATOM    569  CA  GLN    73     -31.364  -8.832 -12.717  1.00 82.72           C  
ATOM    570  C   GLN    73     -29.962  -9.138 -13.237  1.00 82.29           C  
ATOM    571  CB  GLN    73     -32.070  -7.852 -13.655  1.00 79.54           C  
ATOM    572  O   GLN    73     -28.975  -8.606 -12.726  1.00 80.38           O  
ATOM    573  CG  GLN    73     -31.325  -6.538 -13.845  1.00 74.04           C  
ATOM    574  CD  GLN    73     -32.086  -5.552 -14.712  1.00 71.61           C  
ATOM    575  NE2 GLN    73     -31.584  -5.315 -15.920  1.00 64.76           N  
ATOM    576  OE1 GLN    73     -33.116  -5.010 -14.301  1.00 71.96           O  
ATOM    577  N   TYR    74     -29.843 -10.007 -14.252  1.00 83.21           N  
ATOM    578  CA  TYR    74     -28.611 -10.306 -14.972  1.00 83.85           C  
ATOM    579  C   TYR    74     -28.900 -10.646 -16.429  1.00 82.92           C  
ATOM    580  CB  TYR    74     -27.864 -11.464 -14.304  1.00 80.55           C  
ATOM    581  O   TYR    74     -29.747 -11.494 -16.719  1.00 79.59           O  
ATOM    582  CG  TYR    74     -26.512 -11.746 -14.911  1.00 76.44           C  
ATOM    583  CD1 TYR    74     -25.372 -11.086 -14.457  1.00 71.27           C  
ATOM    584  CD2 TYR    74     -26.370 -12.671 -15.940  1.00 73.93           C  
ATOM    585  CE1 TYR    74     -24.123 -11.340 -15.015  1.00 74.90           C  
ATOM    586  CE2 TYR    74     -25.127 -12.933 -16.505  1.00 75.12           C  
ATOM    587  OH  TYR    74     -22.777 -12.520 -16.592  1.00 65.91           O  
ATOM    588  CZ  TYR    74     -24.011 -12.264 -16.036  1.00 72.49           C  
ATOM    589  N   PRO    75     -28.043 -10.008 -17.297  1.00 83.81           N  
ATOM    590  CA  PRO    75     -27.124  -8.899 -17.033  1.00 83.94           C  
ATOM    591  C   PRO    75     -27.849  -7.601 -16.687  1.00 82.93           C  
ATOM    592  CB  PRO    75     -26.353  -8.759 -18.349  1.00 81.94           C  
ATOM    593  O   PRO    75     -29.076  -7.526 -16.798  1.00 79.49           O  
ATOM    594  CG  PRO    75     -27.311  -9.213 -19.402  1.00 80.02           C  
ATOM    595  CD  PRO    75     -28.246 -10.218 -18.796  1.00 78.67           C  
ATOM    596  N   GLU    76     -27.042  -6.642 -16.199  1.00 75.66           N  
ATOM    597  CA  GLU    76     -27.600  -5.343 -15.835  1.00 76.08           C  
ATOM    598  C   GLU    76     -28.181  -4.631 -17.053  1.00 74.09           C  
ATOM    599  CB  GLU    76     -26.534  -4.467 -15.173  1.00 71.14           C  
ATOM    600  O   GLU    76     -29.200  -3.945 -16.950  1.00 70.93           O  
ATOM    601  CG  GLU    76     -26.282  -4.804 -13.710  1.00 64.32           C  
ATOM    602  CD  GLU    76     -25.378  -3.801 -13.010  1.00 62.55           C  
ATOM    603  OE1 GLU    76     -24.849  -2.888 -13.683  1.00 62.81           O  
ATOM    604  OE2 GLU    76     -25.198  -3.931 -11.779  1.00 57.62           O  
ATOM    605  N   ALA    77     -27.518  -4.804 -18.252  1.00 68.35           N  
ATOM    606  CA  ALA    77     -27.868  -4.162 -19.517  1.00 68.23           C  
ATOM    607  C   ALA    77     -27.510  -5.055 -20.702  1.00 68.02           C  
ATOM    608  CB  ALA    77     -27.166  -2.812 -19.640  1.00 63.06           C  
ATOM    609  O   ALA    77     -26.796  -6.048 -20.546  1.00 64.95           O  
ATOM    610  N   ALA    78     -28.202  -4.897 -21.869  1.00 72.72           N  
ATOM    611  CA  ALA    78     -27.970  -5.338 -23.242  1.00 72.41           C  
ATOM    612  C   ALA    78     -28.424  -6.782 -23.438  1.00 72.12           C  
ATOM    613  CB  ALA    78     -26.494  -5.194 -23.605  1.00 67.37           C  
ATOM    614  O   ALA    78     -28.552  -7.250 -24.572  1.00 68.72           O  
ATOM    615  N   GLY    79     -29.036  -7.519 -22.207  1.00 78.48           N  
ATOM    616  CA  GLY    79     -29.597  -8.859 -22.280  1.00 79.07           C  
ATOM    617  C   GLY    79     -28.651  -9.869 -22.900  1.00 79.03           C  
ATOM    618  O   GLY    79     -27.605  -9.500 -23.438  1.00 76.51           O  
ATOM    619  N   LEU    80     -28.794 -11.078 -22.828  1.00 83.65           N  
ATOM    620  CA  LEU    80     -28.075 -12.216 -23.390  1.00 84.25           C  
ATOM    621  C   LEU    80     -28.729 -12.686 -24.685  1.00 83.45           C  
ATOM    622  CB  LEU    80     -28.021 -13.368 -22.384  1.00 82.64           C  
ATOM    623  O   LEU    80     -29.956 -12.769 -24.771  1.00 81.60           O  
ATOM    624  CG  LEU    80     -27.266 -13.096 -21.082  1.00 81.13           C  
ATOM    625  CD1 LEU    80     -27.564 -14.188 -20.059  1.00 78.35           C  
ATOM    626  CD2 LEU    80     -25.767 -12.996 -21.343  1.00 79.52           C  
ATOM    627  N   SER    81     -27.955 -12.843 -25.719  1.00 81.28           N  
ATOM    628  CA  SER    81     -28.474 -13.262 -27.017  1.00 81.58           C  
ATOM    629  C   SER    81     -29.010 -14.688 -26.963  1.00 81.47           C  
ATOM    630  CB  SER    81     -27.388 -13.156 -28.088  1.00 79.16           C  
ATOM    631  O   SER    81     -28.318 -15.601 -26.507  1.00 80.02           O  
ATOM    632  OG  SER    81     -27.909 -13.479 -29.366  1.00 72.45           O  
ATOM    633  N   LEU    82     -30.325 -14.990 -27.348  1.00 80.16           N  
ATOM    634  CA  LEU    82     -30.971 -16.285 -27.530  1.00 80.29           C  
ATOM    635  C   LEU    82     -31.740 -16.328 -28.847  1.00 79.51           C  
ATOM    636  CB  LEU    82     -31.917 -16.581 -26.364  1.00 78.71           C  
ATOM    637  O   LEU    82     -32.767 -15.662 -28.993  1.00 77.15           O  
ATOM    638  CG  LEU    82     -32.583 -17.958 -26.363  1.00 77.98           C  
ATOM    639  CD1 LEU    82     -31.542 -19.050 -26.140  1.00 75.88           C  
ATOM    640  CD2 LEU    82     -33.673 -18.025 -25.298  1.00 76.89           C  
ATOM    641  N   LYS    83     -31.098 -17.014 -29.868  1.00 76.31           N  
ATOM    642  CA  LYS    83     -31.710 -17.118 -31.189  1.00 76.40           C  
ATOM    643  C   LYS    83     -32.745 -18.239 -31.228  1.00 76.36           C  
ATOM    644  CB  LYS    83     -30.643 -17.352 -32.259  1.00 74.43           C  
ATOM    645  O   LYS    83     -32.701 -19.160 -30.410  1.00 74.99           O  
ATOM    646  CG  LYS    83     -29.624 -16.228 -32.372  1.00 70.67           C  
ATOM    647  CD  LYS    83     -28.578 -16.527 -33.439  1.00 69.15           C  
ATOM    648  CE  LYS    83     -27.508 -15.445 -33.493  1.00 62.02           C  
ATOM    649  NZ  LYS    83     -26.427 -15.783 -34.466  1.00 56.70           N  
ATOM    650  N   ALA    84     -33.727 -18.073 -32.105  1.00 68.65           N  
ATOM    651  CA  ALA    84     -34.713 -19.130 -32.313  1.00 68.48           C  
ATOM    652  C   ALA    84     -34.035 -20.486 -32.489  1.00 68.89           C  
ATOM    653  CB  ALA    84     -35.585 -18.814 -33.525  1.00 65.81           C  
ATOM    654  O   ALA    84     -33.083 -20.615 -33.261  1.00 67.50           O  
ATOM    655  N   GLY    85     -34.472 -21.452 -31.722  1.00 67.55           N  
ATOM    656  CA  GLY    85     -34.013 -22.831 -31.777  1.00 67.36           C  
ATOM    657  C   GLY    85     -32.869 -23.117 -30.823  1.00 67.50           C  
ATOM    658  O   GLY    85     -32.448 -24.267 -30.678  1.00 66.43           O  
ATOM    659  N   GLU    86     -32.303 -22.035 -30.246  1.00 77.45           N  
ATOM    660  CA  GLU    86     -31.135 -22.260 -29.399  1.00 77.62           C  
ATOM    661  C   GLU    86     -31.546 -22.705 -27.998  1.00 77.77           C  
ATOM    662  CB  GLU    86     -30.278 -20.994 -29.319  1.00 76.13           C  
ATOM    663  O   GLU    86     -32.642 -22.382 -27.536  1.00 76.87           O  
ATOM    664  CG  GLU    86     -29.516 -20.685 -30.599  1.00 74.17           C  
ATOM    665  CD  GLU    86     -28.566 -19.506 -30.462  1.00 73.39           C  
ATOM    666  OE1 GLU    86     -28.770 -18.664 -29.558  1.00 71.93           O  
ATOM    667  OE2 GLU    86     -27.611 -19.422 -31.267  1.00 69.24           O  
ATOM    668  N   CYS    87     -30.825 -23.555 -27.302  1.00 75.01           N  
ATOM    669  CA  CYS    87     -30.859 -23.918 -25.890  1.00 76.59           C  
ATOM    670  C   CYS    87     -29.598 -23.449 -25.174  1.00 75.31           C  
ATOM    671  CB  CYS    87     -31.015 -25.430 -25.729  1.00 72.58           C  
ATOM    672  O   CYS    87     -28.497 -23.910 -25.481  1.00 72.75           O  
ATOM    673  SG  CYS    87     -32.641 -26.050 -26.210  1.00 66.08           S  
ATOM    674  N   LYS    88     -29.841 -22.426 -24.315  1.00 81.68           N  
ATOM    675  CA  LYS    88     -28.672 -21.888 -23.625  1.00 81.95           C  
ATOM    676  C   LYS    88     -28.899 -21.836 -22.117  1.00 82.24           C  
ATOM    677  CB  LYS    88     -28.332 -20.494 -24.153  1.00 80.41           C  
ATOM    678  O   LYS    88     -30.041 -21.880 -21.654  1.00 81.15           O  
ATOM    679  CG  LYS    88     -27.833 -20.481 -25.591  1.00 77.63           C  
ATOM    680  CD  LYS    88     -26.802 -19.382 -25.815  1.00 76.73           C  
ATOM    681  CE  LYS    88     -26.187 -19.466 -27.205  1.00 71.53           C  
ATOM    682  NZ  LYS    88     -24.901 -18.711 -27.289  1.00 67.16           N  
ATOM    683  N   MET    89     -27.857 -21.896 -21.331  1.00 82.29           N  
ATOM    684  CA  MET    89     -27.913 -21.843 -19.873  1.00 82.64           C  
ATOM    685  C   MET    89     -27.017 -20.733 -19.333  1.00 82.63           C  
ATOM    686  CB  MET    89     -27.501 -23.187 -19.270  1.00 80.61           C  
ATOM    687  O   MET    89     -25.891 -20.557 -19.800  1.00 81.21           O  
ATOM    688  CG  MET    89     -27.592 -23.232 -17.753  1.00 76.01           C  
ATOM    689  SD  MET    89     -26.922 -24.791 -17.054  1.00 74.31           S  
ATOM    690  CE  MET    89     -25.144 -24.496 -17.259  1.00 67.42           C  
ATOM    691  N   LEU    90     -27.505 -19.972 -18.399  1.00 84.25           N  
ATOM    692  CA  LEU    90     -26.692 -19.103 -17.555  1.00 84.65           C  
ATOM    693  C   LEU    90     -26.230 -19.839 -16.302  1.00 84.02           C  
ATOM    694  CB  LEU    90     -27.477 -17.849 -17.164  1.00 82.59           C  
ATOM    695  O   LEU    90     -27.052 -20.252 -15.481  1.00 81.87           O  
ATOM    696  CG  LEU    90     -26.724 -16.810 -16.331  1.00 79.70           C  
ATOM    697  CD1 LEU    90     -25.594 -16.193 -17.149  1.00 76.07           C  
ATOM    698  CD2 LEU    90     -27.679 -15.731 -15.831  1.00 77.35           C  
ATOM    699  N   THR    91     -24.955 -20.090 -16.198  1.00 81.14           N  
ATOM    700  CA  THR    91     -24.379 -20.845 -15.091  1.00 81.18           C  
ATOM    701  C   THR    91     -24.313 -19.989 -13.829  1.00 81.07           C  
ATOM    702  CB  THR    91     -22.970 -21.360 -15.440  1.00 79.45           C  
ATOM    703  O   THR    91     -24.485 -18.770 -13.890  1.00 79.28           O  
ATOM    704  CG2 THR    91     -22.970 -22.106 -16.770  1.00 74.59           C  
ATOM    705  OG1 THR    91     -22.070 -20.248 -15.528  1.00 76.49           O  
ATOM    706  N   ALA    92     -24.002 -20.568 -12.574  1.00 77.11           N  
ATOM    707  CA  ALA    92     -23.848 -19.846 -11.314  1.00 76.74           C  
ATOM    708  C   ALA    92     -22.702 -18.841 -11.394  1.00 74.86           C  
ATOM    709  CB  ALA    92     -23.613 -20.825 -10.166  1.00 73.40           C  
ATOM    710  O   ALA    92     -22.712 -17.823 -10.698  1.00 72.45           O  
ATOM    711  N   GLU    93     -21.794 -19.096 -12.327  1.00 76.10           N  
ATOM    712  CA  GLU    93     -20.626 -18.237 -12.500  1.00 75.83           C  
ATOM    713  C   GLU    93     -20.877 -17.171 -13.562  1.00 74.86           C  
ATOM    714  CB  GLU    93     -19.396 -19.070 -12.870  1.00 71.92           C  
ATOM    715  O   GLU    93     -19.935 -16.560 -14.071  1.00 72.08           O  
ATOM    716  CG  GLU    93     -18.929 -20.004 -11.763  1.00 66.60           C  
ATOM    717  CD  GLU    93     -19.863 -21.183 -11.539  1.00 64.40           C  
ATOM    718  OE1 GLU    93     -20.562 -21.593 -12.494  1.00 64.03           O  
ATOM    719  OE2 GLU    93     -19.897 -21.699 -10.400  1.00 61.12           O  
ATOM    720  N   LYS    94     -22.055 -16.857 -14.062  1.00 76.10           N  
ATOM    721  CA  LYS    94     -22.520 -15.866 -15.028  1.00 76.59           C  
ATOM    722  C   LYS    94     -22.011 -16.186 -16.431  1.00 75.62           C  
ATOM    723  CB  LYS    94     -22.072 -14.463 -14.615  1.00 72.27           C  
ATOM    724  O   LYS    94     -21.669 -15.280 -17.194  1.00 73.68           O  
ATOM    725  CG  LYS    94     -22.683 -13.978 -13.309  1.00 68.53           C  
ATOM    726  CD  LYS    94     -22.311 -12.529 -13.023  1.00 67.15           C  
ATOM    727  CE  LYS    94     -22.956 -12.029 -11.737  1.00 64.26           C  
ATOM    728  NZ  LYS    94     -22.669 -10.582 -11.499  1.00 57.77           N  
ATOM    729  N   GLN    95     -21.965 -17.401 -16.780  1.00 78.76           N  
ATOM    730  CA  GLN    95     -21.595 -17.716 -18.156  1.00 79.12           C  
ATOM    731  C   GLN    95     -22.810 -18.163 -18.964  1.00 79.66           C  
ATOM    732  CB  GLN    95     -20.516 -18.799 -18.188  1.00 76.11           C  
ATOM    733  O   GLN    95     -23.651 -18.915 -18.466  1.00 77.59           O  
ATOM    734  CG  GLN    95     -19.232 -18.410 -17.467  1.00 70.81           C  
ATOM    735  CD  GLN    95     -18.084 -19.357 -17.761  1.00 68.26           C  
ATOM    736  NE2 GLN    95     -16.884 -18.806 -17.912  1.00 61.61           N  
ATOM    737  OE1 GLN    95     -18.273 -20.574 -17.851  1.00 67.07           O  
ATOM    738  N   TRP    96     -23.012 -17.743 -20.186  1.00 78.89           N  
ATOM    739  CA  TRP    96     -24.092 -18.048 -21.120  1.00 81.09           C  
ATOM    740  C   TRP    96     -23.663 -19.118 -22.118  1.00 78.48           C  
ATOM    741  CB  TRP    96     -24.531 -16.784 -21.865  1.00 75.46           C  
ATOM    742  O   TRP    96     -22.943 -18.830 -23.076  1.00 73.07           O  
ATOM    743  CG  TRP    96     -25.736 -16.978 -22.735  1.00 70.54           C  
ATOM    744  CD1 TRP    96     -25.861 -16.648 -24.056  1.00 64.95           C  
ATOM    745  CD2 TRP    96     -26.991 -17.543 -22.342  1.00 70.95           C  
ATOM    746  CE2 TRP    96     -27.831 -17.525 -23.478  1.00 75.68           C  
ATOM    747  CE3 TRP    96     -27.486 -18.064 -21.140  1.00 77.12           C  
ATOM    748  NE1 TRP    96     -27.118 -16.975 -24.509  1.00 76.62           N  
ATOM    749  CH2 TRP    96     -29.601 -18.513 -22.256  1.00 73.67           C  
ATOM    750  CZ2 TRP    96     -29.141 -18.009 -23.445  1.00 74.53           C  
ATOM    751  CZ3 TRP    96     -28.790 -18.545 -21.109  1.00 74.85           C  
ATOM    752  N   ILE    97     -23.921 -20.447 -21.899  1.00 76.92           N  
ATOM    753  CA  ILE    97     -23.363 -21.551 -22.672  1.00 76.99           C  
ATOM    754  C   ILE    97     -24.493 -22.351 -23.318  1.00 77.14           C  
ATOM    755  CB  ILE    97     -22.490 -22.473 -21.791  1.00 74.97           C  
ATOM    756  O   ILE    97     -25.654 -22.230 -22.920  1.00 74.98           O  
ATOM    757  CG1 ILE    97     -23.337 -23.118 -20.688  1.00 70.58           C  
ATOM    758  CG2 ILE    97     -21.315 -21.693 -21.194  1.00 70.02           C  
ATOM    759  CD1 ILE    97     -22.598 -24.174 -19.878  1.00 68.60           C  
ATOM    760  N   ASP    98     -24.249 -23.213 -24.438  1.00 73.60           N  
ATOM    761  CA  ASP    98     -25.219 -24.125 -25.037  1.00 73.65           C  
ATOM    762  C   ASP    98     -25.635 -25.211 -24.048  1.00 73.86           C  
ATOM    763  CB  ASP    98     -24.646 -24.760 -26.306  1.00 71.42           C  
ATOM    764  O   ASP    98     -24.798 -25.754 -23.325  1.00 71.55           O  
ATOM    765  CG  ASP    98     -24.459 -23.763 -27.436  1.00 68.07           C  
ATOM    766  OD1 ASP    98     -25.179 -22.742 -27.474  1.00 66.77           O  
ATOM    767  OD2 ASP    98     -23.586 -24.003 -28.297  1.00 68.66           O  
ATOM    768  N   TYR    99     -26.844 -25.455 -23.857  1.00 72.85           N  
ATOM    769  CA  TYR    99     -27.387 -26.523 -23.025  1.00 72.56           C  
ATOM    770  C   TYR    99     -27.739 -27.744 -23.867  1.00 71.99           C  
ATOM    771  CB  TYR    99     -28.625 -26.037 -22.267  1.00 68.48           C  
ATOM    772  O   TYR    99     -28.395 -27.622 -24.904  1.00 67.80           O  
ATOM    773  CG  TYR    99     -29.166 -27.043 -21.280  1.00 64.29           C  
ATOM    774  CD1 TYR    99     -28.512 -27.286 -20.074  1.00 60.79           C  
ATOM    775  CD2 TYR    99     -30.331 -27.752 -21.550  1.00 63.46           C  
ATOM    776  CE1 TYR    99     -29.005 -28.213 -19.162  1.00 61.62           C  
ATOM    777  CE2 TYR    99     -30.834 -28.682 -20.646  1.00 62.78           C  
ATOM    778  OH  TYR    99     -30.658 -29.824 -18.557  1.00 60.08           O  
ATOM    779  CZ  TYR    99     -30.165 -28.905 -19.456  1.00 55.75           C  
ATOM    780  N   GLY   100     -27.122 -29.039 -23.576  1.00 55.56           N  
ATOM    781  CA  GLY   100     -27.549 -30.347 -24.047  1.00 53.95           C  
ATOM    782  C   GLY   100     -26.682 -30.890 -25.167  1.00 55.27           C  
ATOM    783  O   GLY   100     -26.814 -32.054 -25.552  1.00 51.65           O  
ATOM    784  N   LYS   101     -25.503 -30.241 -25.901  1.00 40.44           N  
ATOM    785  CA  LYS   101     -24.488 -30.873 -26.740  1.00 41.13           C  
ATOM    786  C   LYS   101     -23.251 -31.239 -25.924  1.00 40.73           C  
ATOM    787  CB  LYS   101     -24.098 -29.951 -27.897  1.00 36.46           C  
ATOM    788  O   LYS   101     -22.802 -30.458 -25.084  1.00 38.82           O  
ATOM    789  CG  LYS   101     -25.034 -30.031 -29.094  1.00 34.56           C  
ATOM    790  CD  LYS   101     -24.500 -29.232 -30.275  1.00 39.60           C  
ATOM    791  CE  LYS   101     -25.450 -29.286 -31.464  1.00 31.90           C  
ATOM    792  NZ  LYS   101     -24.936 -28.494 -32.621  1.00 32.55           N  
ATOM    793  N   PRO   102     -22.885 -32.652 -25.563  1.00 39.72           N  
ATOM    794  CA  PRO   102     -21.589 -32.924 -24.938  1.00 38.62           C  
ATOM    795  C   PRO   102     -20.512 -31.925 -25.355  1.00 39.61           C  
ATOM    796  CB  PRO   102     -21.248 -34.332 -25.432  1.00 35.47           C  
ATOM    797  O   PRO   102     -20.495 -31.473 -26.503  1.00 37.43           O  
ATOM    798  CG  PRO   102     -22.423 -34.741 -26.261  1.00 33.02           C  
ATOM    799  CD  PRO   102     -23.344 -33.562 -26.397  1.00 36.84           C  
ATOM    800  N   ASP   103     -20.082 -31.001 -24.616  1.00 47.43           N  
ATOM    801  CA  ASP   103     -19.069 -29.950 -24.636  1.00 47.44           C  
ATOM    802  C   ASP   103     -17.786 -30.437 -25.306  1.00 48.14           C  
ATOM    803  CB  ASP   103     -18.770 -29.466 -23.216  1.00 42.71           C  
ATOM    804  O   ASP   103     -17.069 -31.273 -24.752  1.00 46.24           O  
ATOM    805  CG  ASP   103     -18.421 -27.989 -23.154  1.00 40.14           C  
ATOM    806  OD1 ASP   103     -18.282 -27.350 -24.219  1.00 41.76           O  
ATOM    807  OD2 ASP   103     -18.280 -27.461 -22.030  1.00 39.21           O  
ATOM    808  N   ASP   104     -17.706 -30.883 -26.728  1.00 52.87           N  
ATOM    809  CA  ASP   104     -16.449 -31.116 -27.433  1.00 52.69           C  
ATOM    810  C   ASP   104     -15.615 -29.839 -27.504  1.00 53.19           C  
ATOM    811  CB  ASP   104     -16.715 -31.648 -28.843  1.00 47.96           C  
ATOM    812  O   ASP   104     -14.514 -29.840 -28.058  1.00 50.71           O  
ATOM    813  CG  ASP   104     -17.303 -33.048 -28.846  1.00 45.28           C  
ATOM    814  OD1 ASP   104     -17.253 -33.734 -27.802  1.00 46.86           O  
ATOM    815  OD2 ASP   104     -17.819 -33.471 -29.903  1.00 50.44           O  
ATOM    816  N   HIS   105     -16.014 -28.773 -26.974  1.00 62.45           N  
ATOM    817  CA  HIS   105     -15.208 -27.558 -26.936  1.00 63.76           C  
ATOM    818  C   HIS   105     -14.165 -27.623 -25.825  1.00 62.89           C  
ATOM    819  CB  HIS   105     -16.100 -26.329 -26.748  1.00 60.15           C  
ATOM    820  O   HIS   105     -14.454 -28.097 -24.724  1.00 60.87           O  
ATOM    821  CG  HIS   105     -16.857 -25.943 -27.978  1.00 58.72           C  
ATOM    822  CD2 HIS   105     -18.174 -25.696 -28.170  1.00 53.68           C  
ATOM    823  ND1 HIS   105     -16.250 -25.775 -29.204  1.00 49.25           N  
ATOM    824  CE1 HIS   105     -17.164 -25.439 -30.099  1.00 47.64           C  
ATOM    825  NE2 HIS   105     -18.340 -25.385 -29.497  1.00 46.99           N  
ATOM    826  N   ALA   106     -12.885 -27.480 -26.226  1.00 74.15           N  
ATOM    827  CA  ALA   106     -11.780 -27.442 -25.272  1.00 74.51           C  
ATOM    828  C   ALA   106     -11.751 -26.115 -24.519  1.00 74.24           C  
ATOM    829  CB  ALA   106     -10.451 -27.675 -25.986  1.00 71.53           C  
ATOM    830  O   ALA   106     -12.131 -25.076 -25.065  1.00 71.91           O  
ATOM    831  N   TYR   107     -11.504 -26.170 -23.235  1.00 75.04           N  
ATOM    832  CA  TYR   107     -11.322 -24.992 -22.394  1.00 76.31           C  
ATOM    833  C   TYR   107     -10.030 -25.090 -21.591  1.00 75.40           C  
ATOM    834  CB  TYR   107     -12.513 -24.818 -21.447  1.00 72.07           C  
ATOM    835  O   TYR   107      -9.659 -26.172 -21.131  1.00 72.50           O  
ATOM    836  CG  TYR   107     -13.854 -24.940 -22.130  1.00 65.97           C  
ATOM    837  CD1 TYR   107     -14.475 -23.828 -22.693  1.00 59.20           C  
ATOM    838  CD2 TYR   107     -14.503 -26.168 -22.211  1.00 59.46           C  
ATOM    839  CE1 TYR   107     -15.711 -23.935 -23.321  1.00 51.70           C  
ATOM    840  CE2 TYR   107     -15.740 -26.287 -22.837  1.00 53.31           C  
ATOM    841  OH  TYR   107     -17.559 -25.279 -24.009  1.00 35.07           O  
ATOM    842  CZ  TYR   107     -16.335 -25.167 -23.389  1.00 53.36           C  
ATOM    843  N   GLY   108      -9.410 -24.063 -21.617  1.00 75.61           N  
ATOM    844  CA  GLY   108      -8.413 -23.842 -20.581  1.00 75.53           C  
ATOM    845  C   GLY   108      -8.932 -23.015 -19.420  1.00 75.23           C  
ATOM    846  O   GLY   108      -9.753 -22.115 -19.611  1.00 72.74           O  
ATOM    847  N   TYR   109      -8.725 -23.357 -18.172  1.00 72.59           N  
ATOM    848  CA  TYR   109      -9.124 -22.612 -16.983  1.00 74.10           C  
ATOM    849  C   TYR   109      -8.036 -22.665 -15.917  1.00 73.19           C  
ATOM    850  CB  TYR   109     -10.436 -23.164 -16.418  1.00 70.14           C  
ATOM    851  O   TYR   109      -7.102 -23.465 -16.012  1.00 71.43           O  
ATOM    852  CG  TYR   109     -10.376 -24.630 -16.063  1.00 66.63           C  
ATOM    853  CD1 TYR   109     -10.524 -25.610 -17.042  1.00 63.14           C  
ATOM    854  CD2 TYR   109     -10.172 -25.038 -14.750  1.00 65.03           C  
ATOM    855  CE1 TYR   109     -10.471 -26.962 -16.720  1.00 61.51           C  
ATOM    856  CE2 TYR   109     -10.117 -26.387 -14.416  1.00 62.28           C  
ATOM    857  OH  TYR   109     -10.214 -28.677 -15.081  1.00 44.76           O  
ATOM    858  CZ  TYR   109     -10.267 -27.340 -15.406  1.00 59.94           C  
ATOM    859  N   THR   110      -8.096 -21.776 -15.053  1.00 68.86           N  
ATOM    860  CA  THR   110      -7.203 -21.755 -13.900  1.00 69.91           C  
ATOM    861  C   THR   110      -7.829 -22.489 -12.717  1.00 68.07           C  
ATOM    862  CB  THR   110      -6.858 -20.312 -13.487  1.00 65.29           C  
ATOM    863  O   THR   110      -9.044 -22.429 -12.515  1.00 66.10           O  
ATOM    864  CG2 THR   110      -8.117 -19.463 -13.346  1.00 56.44           C  
ATOM    865  OG1 THR   110      -6.166 -20.333 -12.232  1.00 60.07           O  
ATOM    866  N   LEU   111      -7.044 -23.325 -12.018  1.00 65.37           N  
ATOM    867  CA  LEU   111      -7.422 -23.833 -10.703  1.00 65.60           C  
ATOM    868  C   LEU   111      -7.136 -22.799  -9.619  1.00 62.35           C  
ATOM    869  CB  LEU   111      -6.673 -25.132 -10.395  1.00 60.66           C  
ATOM    870  O   LEU   111      -7.506 -22.991  -8.458  1.00 59.77           O  
ATOM    871  CG  LEU   111      -6.996 -26.329 -11.291  1.00 57.49           C  
ATOM    872  CD1 LEU   111      -6.092 -27.508 -10.947  1.00 54.59           C  
ATOM    873  CD2 LEU   111      -8.465 -26.718 -11.155  1.00 58.71           C  
ATOM    874  N   THR   112      -6.480 -21.733  -9.878  1.00 70.21           N  
ATOM    875  CA  THR   112      -6.262 -20.579  -9.012  1.00 69.67           C  
ATOM    876  C   THR   112      -7.444 -19.616  -9.086  1.00 67.99           C  
ATOM    877  CB  THR   112      -4.966 -19.836  -9.387  1.00 63.88           C  
ATOM    878  O   THR   112      -7.994 -19.382 -10.165  1.00 62.48           O  
ATOM    879  CG2 THR   112      -4.665 -18.720  -8.392  1.00 53.81           C  
ATOM    880  OG1 THR   112      -3.875 -20.764  -9.393  1.00 58.86           O  
ATOM    881  N   ALA   113      -8.060 -19.246  -7.957  1.00 53.52           N  
ATOM    882  CA  ALA   113      -9.239 -18.387  -7.878  1.00 55.69           C  
ATOM    883  C   ALA   113      -9.047 -17.116  -8.700  1.00 54.18           C  
ATOM    884  CB  ALA   113      -9.546 -18.036  -6.425  1.00 47.25           C  
ATOM    885  O   ALA   113      -7.934 -16.593  -8.796  1.00 51.80           O  
ATOM    886  N   ASN   114     -10.112 -16.617  -9.423  1.00 47.75           N  
ATOM    887  CA  ASN   114     -10.197 -15.339 -10.123  1.00 48.88           C  
ATOM    888  C   ASN   114     -10.064 -14.163  -9.160  1.00 47.42           C  
ATOM    889  CB  ASN   114     -11.510 -15.241 -10.903  1.00 42.39           C  
ATOM    890  O   ASN   114     -10.511 -14.238  -8.015  1.00 45.33           O  
ATOM    891  CG  ASN   114     -11.379 -15.731 -12.331  1.00 39.13           C  
ATOM    892  ND2 ASN   114     -12.508 -15.864 -13.018  1.00 35.68           N  
ATOM    893  OD1 ASN   114     -10.273 -15.988 -12.813  1.00 40.98           O  
ATOM    894  N   ASN   115      -9.264 -13.173  -9.656  1.00 42.87           N  
ATOM    895  CA  ASN   115      -9.092 -11.890  -8.982  1.00 45.12           C  
ATOM    896  C   ASN   115      -8.237 -12.027  -7.726  1.00 43.03           C  
ATOM    897  CB  ASN   115     -10.451 -11.279  -8.636  1.00 38.03           C  
ATOM    898  O   ASN   115      -8.548 -11.435  -6.691  1.00 41.13           O  
ATOM    899  CG  ASN   115     -11.192 -10.772  -9.858  1.00 34.28           C  
ATOM    900  ND2 ASN   115     -12.514 -10.692  -9.759  1.00 34.09           N  
ATOM    901  OD1 ASN   115     -10.581 -10.456 -10.882  1.00 36.05           O  
ATOM    902  N   THR   116      -7.407 -13.006  -7.748  1.00 61.84           N  
ATOM    903  CA  THR   116      -6.460 -13.156  -6.649  1.00 61.14           C  
ATOM    904  C   THR   116      -5.479 -11.988  -6.616  1.00 62.06           C  
ATOM    905  CB  THR   116      -5.681 -14.480  -6.760  1.00 55.07           C  
ATOM    906  O   THR   116      -4.887 -11.638  -7.639  1.00 58.22           O  
ATOM    907  CG2 THR   116      -4.815 -14.714  -5.527  1.00 46.85           C  
ATOM    908  OG1 THR   116      -6.610 -15.564  -6.891  1.00 48.30           O  
ATOM    909  N   ALA   117      -5.723 -11.171  -5.640  1.00 67.84           N  
ATOM    910  CA  ALA   117      -4.656 -10.240  -5.281  1.00 68.13           C  
ATOM    911  C   ALA   117      -3.459 -10.979  -4.690  1.00 68.28           C  
ATOM    912  CB  ALA   117      -5.171  -9.194  -4.296  1.00 64.84           C  
ATOM    913  O   ALA   117      -3.625 -11.957  -3.957  1.00 66.71           O  
ATOM    914  N   PHE   118      -2.251 -10.732  -5.117  1.00 66.56           N  
ATOM    915  CA  PHE   118      -1.041 -11.349  -4.585  1.00 66.11           C  
ATOM    916  C   PHE   118       0.057 -10.309  -4.392  1.00 65.87           C  
ATOM    917  CB  PHE   118      -0.551 -12.464  -5.514  1.00 63.11           C  
ATOM    918  O   PHE   118       0.133  -9.334  -5.142  1.00 63.15           O  
ATOM    919  CG  PHE   118      -0.175 -11.986  -6.890  1.00 60.90           C  
ATOM    920  CD1 PHE   118      -1.144 -11.814  -7.871  1.00 60.42           C  
ATOM    921  CD2 PHE   118       1.150 -11.709  -7.203  1.00 61.95           C  
ATOM    922  CE1 PHE   118      -0.798 -11.371  -9.146  1.00 63.13           C  
ATOM    923  CE2 PHE   118       1.503 -11.266  -8.475  1.00 59.64           C  
ATOM    924  CZ  PHE   118       0.528 -11.099  -9.445  1.00 62.03           C  
ATOM    925  N   SER   119       0.844 -10.564  -3.342  1.00 61.64           N  
ATOM    926  CA  SER   119       1.891  -9.611  -2.989  1.00 61.20           C  
ATOM    927  C   SER   119       3.277 -10.187  -3.260  1.00 60.82           C  
ATOM    928  CB  SER   119       1.776  -9.208  -1.519  1.00 58.48           C  
ATOM    929  O   SER   119       4.285  -9.496  -3.099  1.00 58.89           O  
ATOM    930  OG  SER   119       1.879 -10.343  -0.676  1.00 57.88           O  
ATOM    931  N   THR   120       3.384 -11.442  -3.733  1.00 64.80           N  
ATOM    932  CA  THR   120       4.622 -12.152  -4.037  1.00 64.43           C  
ATOM    933  C   THR   120       5.136 -11.773  -5.422  1.00 64.73           C  
ATOM    934  CB  THR   120       4.426 -13.677  -3.958  1.00 62.31           C  
ATOM    935  O   THR   120       4.424 -11.137  -6.202  1.00 63.01           O  
ATOM    936  CG2 THR   120       4.041 -14.110  -2.547  1.00 58.12           C  
ATOM    937  OG1 THR   120       3.387 -14.067  -4.865  1.00 59.98           O  
ATOM    938  N   GLU   121       6.583 -11.922  -5.660  1.00 69.42           N  
ATOM    939  CA  GLU   121       7.165 -11.639  -6.968  1.00 70.47           C  
ATOM    940  C   GLU   121       6.286 -12.181  -8.092  1.00 71.23           C  
ATOM    941  CB  GLU   121       8.573 -12.230  -7.071  1.00 66.77           C  
ATOM    942  O   GLU   121       6.129 -11.537  -9.131  1.00 71.20           O  
ATOM    943  CG  GLU   121       9.274 -11.925  -8.386  1.00 62.42           C  
ATOM    944  CD  GLU   121       9.547 -10.443  -8.592  1.00 61.36           C  
ATOM    945  OE1 GLU   121       9.485  -9.673  -7.607  1.00 59.77           O  
ATOM    946  OE2 GLU   121       9.824 -10.050  -9.747  1.00 55.61           O  
ATOM    947  N   SER   122       5.743 -13.201  -7.845  1.00 76.72           N  
ATOM    948  CA  SER   122       4.903 -13.848  -8.847  1.00 77.70           C  
ATOM    949  C   SER   122       3.827 -14.710  -8.195  1.00 77.30           C  
ATOM    950  CB  SER   122       5.753 -14.705  -9.787  1.00 75.18           C  
ATOM    951  O   SER   122       3.928 -15.048  -7.014  1.00 75.76           O  
ATOM    952  OG  SER   122       6.340 -15.788  -9.086  1.00 73.68           O  
ATOM    953  N   LEU   123       2.805 -14.918  -8.837  1.00 82.10           N  
ATOM    954  CA  LEU   123       1.772 -15.882  -8.473  1.00 82.89           C  
ATOM    955  C   LEU   123       1.811 -17.094  -9.397  1.00 83.07           C  
ATOM    956  CB  LEU   123       0.388 -15.230  -8.526  1.00 81.18           C  
ATOM    957  O   LEU   123       1.820 -16.947 -10.622  1.00 82.21           O  
ATOM    958  CG  LEU   123      -0.805 -16.150  -8.263  1.00 78.82           C  
ATOM    959  CD1 LEU   123      -0.805 -16.617  -6.812  1.00 76.21           C  
ATOM    960  CD2 LEU   123      -2.112 -15.441  -8.602  1.00 77.15           C  
ATOM    961  N   ASP   124       2.085 -18.238  -8.782  1.00 82.11           N  
ATOM    962  CA  ASP   124       1.945 -19.485  -9.527  1.00 83.28           C  
ATOM    963  C   ASP   124       0.475 -19.820  -9.767  1.00 82.31           C  
ATOM    964  CB  ASP   124       2.632 -20.633  -8.786  1.00 79.52           C  
ATOM    965  O   ASP   124      -0.268 -20.090  -8.820  1.00 80.00           O  
ATOM    966  CG  ASP   124       4.146 -20.519  -8.788  1.00 73.06           C  
ATOM    967  OD1 ASP   124       4.721 -20.045  -9.791  1.00 70.89           O  
ATOM    968  OD2 ASP   124       4.771 -20.909  -7.778  1.00 74.93           O  
ATOM    969  N   VAL   125       0.046 -19.741 -11.010  1.00 85.23           N  
ATOM    970  CA  VAL   125      -1.340 -20.034 -11.361  1.00 86.15           C  
ATOM    971  C   VAL   125      -1.436 -21.433 -11.966  1.00 85.34           C  
ATOM    972  CB  VAL   125      -1.908 -18.987 -12.346  1.00 83.86           C  
ATOM    973  O   VAL   125      -0.805 -21.720 -12.986  1.00 83.45           O  
ATOM    974  CG1 VAL   125      -3.354 -19.320 -12.712  1.00 77.90           C  
ATOM    975  CG2 VAL   125      -1.814 -17.585 -11.747  1.00 77.36           C  
ATOM    976  N   LYS   126      -2.095 -22.333 -11.279  1.00 83.72           N  
ATOM    977  CA  LYS   126      -2.282 -23.685 -11.798  1.00 84.75           C  
ATOM    978  C   LYS   126      -3.322 -23.706 -12.915  1.00 84.88           C  
ATOM    979  CB  LYS   126      -2.698 -24.637 -10.676  1.00 81.02           C  
ATOM    980  O   LYS   126      -4.419 -23.164 -12.760  1.00 83.50           O  
ATOM    981  CG  LYS   126      -2.462 -26.107 -10.992  1.00 73.17           C  
ATOM    982  CD  LYS   126      -2.684 -26.985  -9.768  1.00 71.46           C  
ATOM    983  CE  LYS   126      -2.468 -28.458 -10.088  1.00 64.90           C  
ATOM    984  NZ  LYS   126      -2.602 -29.315  -8.872  1.00 58.34           N  
ATOM    985  N   LEU   127      -2.994 -24.329 -14.038  1.00 84.54           N  
ATOM    986  CA  LEU   127      -3.836 -24.342 -15.230  1.00 85.13           C  
ATOM    987  C   LEU   127      -4.424 -25.730 -15.464  1.00 83.77           C  
ATOM    988  CB  LEU   127      -3.035 -23.900 -16.457  1.00 82.95           C  
ATOM    989  O   LEU   127      -3.820 -26.736 -15.086  1.00 81.41           O  
ATOM    990  CG  LEU   127      -2.251 -22.594 -16.321  1.00 79.87           C  
ATOM    991  CD1 LEU   127      -1.504 -22.287 -17.615  1.00 76.51           C  
ATOM    992  CD2 LEU   127      -3.183 -21.446 -15.950  1.00 77.70           C  
ATOM    993  N   ALA   128      -5.623 -25.764 -15.991  1.00 80.95           N  
ATOM    994  CA  ALA   128      -6.268 -27.025 -16.348  1.00 81.17           C  
ATOM    995  C   ALA   128      -6.919 -26.937 -17.726  1.00 80.63           C  
ATOM    996  CB  ALA   128      -7.306 -27.408 -15.296  1.00 78.63           C  
ATOM    997  O   ALA   128      -7.193 -25.841 -18.220  1.00 79.35           O  
ATOM    998  N   LEU   129      -7.085 -28.035 -18.434  1.00 80.68           N  
ATOM    999  CA  LEU   129      -7.725 -28.165 -19.739  1.00 80.81           C  
ATOM   1000  C   LEU   129      -8.936 -29.089 -19.661  1.00 79.11           C  
ATOM   1001  CB  LEU   129      -6.730 -28.695 -20.774  1.00 78.29           C  
ATOM   1002  O   LEU   129      -8.932 -30.063 -18.905  1.00 76.24           O  
ATOM   1003  CG  LEU   129      -5.594 -27.750 -21.169  1.00 75.79           C  
ATOM   1004  CD1 LEU   129      -4.479 -28.523 -21.865  1.00 72.95           C  
ATOM   1005  CD2 LEU   129      -6.117 -26.632 -22.065  1.00 74.45           C  
ATOM   1006  N   LYS   130      -9.920 -28.778 -20.338  1.00 76.00           N  
ATOM   1007  CA  LYS   130     -11.052 -29.663 -20.596  1.00 75.93           C  
ATOM   1008  C   LYS   130     -11.208 -29.936 -22.089  1.00 75.11           C  
ATOM   1009  CB  LYS   130     -12.342 -29.063 -20.035  1.00 73.30           C  
ATOM   1010  O   LYS   130     -11.174 -29.010 -22.902  1.00 72.35           O  
ATOM   1011  CG  LYS   130     -13.540 -29.999 -20.101  1.00 68.41           C  
ATOM   1012  CD  LYS   130     -14.758 -29.398 -19.411  1.00 67.08           C  
ATOM   1013  CE  LYS   130     -15.968 -30.317 -19.510  1.00 59.96           C  
ATOM   1014  NZ  LYS   130     -17.163 -29.735 -18.828  1.00 53.27           N  
ATOM   1015  N   ASN   131     -11.235 -31.100 -22.517  1.00 75.18           N  
ATOM   1016  CA  ASN   131     -11.477 -31.592 -23.869  1.00 75.58           C  
ATOM   1017  C   ASN   131     -10.382 -31.145 -24.833  1.00 75.04           C  
ATOM   1018  CB  ASN   131     -12.847 -31.132 -24.371  1.00 72.61           C  
ATOM   1019  O   ASN   131     -10.629 -30.989 -26.030  1.00 72.25           O  
ATOM   1020  CG  ASN   131     -13.990 -31.697 -23.549  1.00 68.52           C  
ATOM   1021  ND2 ASN   131     -15.071 -30.935 -23.436  1.00 66.50           N  
ATOM   1022  OD1 ASN   131     -13.900 -32.807 -23.020  1.00 66.77           O  
ATOM   1023  N   ALA   132      -9.074 -31.013 -24.304  1.00 79.33           N  
ATOM   1024  CA  ALA   132      -7.861 -30.732 -25.067  1.00 80.17           C  
ATOM   1025  C   ALA   132      -6.622 -31.242 -24.337  1.00 79.64           C  
ATOM   1026  CB  ALA   132      -7.737 -29.234 -25.337  1.00 77.56           C  
ATOM   1027  O   ALA   132      -6.608 -31.320 -23.106  1.00 77.79           O  
ATOM   1028  N   ASP   133      -5.577 -31.825 -25.013  1.00 80.13           N  
ATOM   1029  CA  ASP   133      -4.305 -32.253 -24.439  1.00 81.42           C  
ATOM   1030  C   ASP   133      -3.391 -31.057 -24.177  1.00 81.32           C  
ATOM   1031  CB  ASP   133      -3.608 -33.254 -25.362  1.00 77.35           C  
ATOM   1032  O   ASP   133      -2.595 -31.072 -23.236  1.00 79.76           O  
ATOM   1033  CG  ASP   133      -4.365 -34.564 -25.495  1.00 69.44           C  
ATOM   1034  OD1 ASP   133      -5.055 -34.970 -24.535  1.00 66.98           O  
ATOM   1035  OD2 ASP   133      -4.269 -35.197 -26.569  1.00 73.23           O  
ATOM   1036  N   LYS   134      -3.482 -30.095 -25.110  1.00 81.57           N  
ATOM   1037  CA  LYS   134      -2.636 -28.909 -25.018  1.00 82.56           C  
ATOM   1038  C   LYS   134      -3.457 -27.634 -25.188  1.00 82.10           C  
ATOM   1039  CB  LYS   134      -1.524 -28.959 -26.067  1.00 77.89           C  
ATOM   1040  O   LYS   134      -4.513 -27.649 -25.824  1.00 79.83           O  
ATOM   1041  CG  LYS   134      -0.563 -30.126 -25.894  1.00 69.59           C  
ATOM   1042  CD  LYS   134       0.536 -30.106 -26.949  1.00 68.17           C  
ATOM   1043  CE  LYS   134       1.517 -31.255 -26.757  1.00 64.64           C  
ATOM   1044  NZ  LYS   134       2.585 -31.251 -27.801  1.00 57.79           N  
ATOM   1045  N   GLY   135      -2.980 -26.654 -24.478  1.00 87.98           N  
ATOM   1046  CA  GLY   135      -3.478 -25.297 -24.634  1.00 88.27           C  
ATOM   1047  C   GLY   135      -2.374 -24.258 -24.685  1.00 88.25           C  
ATOM   1048  O   GLY   135      -1.190 -24.602 -24.669  1.00 86.27           O  
ATOM   1049  N   TYR   136      -2.659 -23.101 -24.986  1.00 90.99           N  
ATOM   1050  CA  TYR   136      -1.722 -21.984 -24.984  1.00 91.49           C  
ATOM   1051  C   TYR   136      -2.153 -20.912 -23.989  1.00 91.28           C  
ATOM   1052  CB  TYR   136      -1.604 -21.378 -26.385  1.00 89.85           C  
ATOM   1053  O   TYR   136      -3.337 -20.798 -23.664  1.00 90.20           O  
ATOM   1054  CG  TYR   136      -1.168 -22.366 -27.439  1.00 85.24           C  
ATOM   1055  CD1 TYR   136       0.183 -22.578 -27.707  1.00 80.73           C  
ATOM   1056  CD2 TYR   136      -2.105 -23.089 -28.170  1.00 81.23           C  
ATOM   1057  CE1 TYR   136       0.589 -23.486 -28.679  1.00 82.66           C  
ATOM   1058  CE2 TYR   136      -1.709 -24.000 -29.144  1.00 82.19           C  
ATOM   1059  OH  TYR   136       0.035 -25.092 -30.354  1.00 74.20           O  
ATOM   1060  CZ  TYR   136      -0.362 -24.192 -29.391  1.00 81.18           C  
ATOM   1061  N   TYR   137      -1.158 -20.233 -23.464  1.00 90.87           N  
ATOM   1062  CA  TYR   137      -1.483 -19.115 -22.586  1.00 91.51           C  
ATOM   1063  C   TYR   137      -0.668 -17.880 -22.951  1.00 90.79           C  
ATOM   1064  CB  TYR   137      -1.235 -19.490 -21.122  1.00 90.37           C  
ATOM   1065  O   TYR   137       0.375 -17.986 -23.600  1.00 89.14           O  
ATOM   1066  CG  TYR   137       0.227 -19.599 -20.763  1.00 88.75           C  
ATOM   1067  CD1 TYR   137       0.937 -20.773 -21.003  1.00 85.78           C  
ATOM   1068  CD2 TYR   137       0.900 -18.530 -20.182  1.00 86.19           C  
ATOM   1069  CE1 TYR   137       2.284 -20.879 -20.672  1.00 87.49           C  
ATOM   1070  CE2 TYR   137       2.246 -18.625 -19.846  1.00 87.41           C  
ATOM   1071  OH  TYR   137       4.262 -19.900 -19.765  1.00 80.88           O  
ATOM   1072  CZ  TYR   137       2.929 -19.801 -20.095  1.00 86.96           C  
ATOM   1073  N   SER   138      -1.145 -16.744 -22.733  1.00 90.64           N  
ATOM   1074  CA  SER   138      -0.477 -15.451 -22.840  1.00 90.85           C  
ATOM   1075  C   SER   138      -0.636 -14.640 -21.558  1.00 89.90           C  
ATOM   1076  CB  SER   138      -1.028 -14.659 -24.026  1.00 88.52           C  
ATOM   1077  O   SER   138      -1.720 -14.599 -20.974  1.00 88.06           O  
ATOM   1078  OG  SER   138      -0.528 -13.333 -24.021  1.00 78.45           O  
ATOM   1079  N   VAL   139       0.483 -14.094 -21.068  1.00 87.52           N  
ATOM   1080  CA  VAL   139       0.486 -13.192 -19.921  1.00 88.36           C  
ATOM   1081  C   VAL   139       0.700 -11.755 -20.393  1.00 86.35           C  
ATOM   1082  CB  VAL   139       1.572 -13.583 -18.894  1.00 85.41           C  
ATOM   1083  O   VAL   139       1.691 -11.458 -21.065  1.00 83.00           O  
ATOM   1084  CG1 VAL   139       1.542 -12.642 -17.691  1.00 76.44           C  
ATOM   1085  CG2 VAL   139       1.387 -15.032 -18.448  1.00 75.40           C  
ATOM   1086  N   ASP   140      -0.302 -10.845 -20.264  1.00 82.68           N  
ATOM   1087  CA  ASP   140      -0.318  -9.440 -20.658  1.00 83.64           C  
ATOM   1088  C   ASP   140      -0.080  -9.288 -22.159  1.00 81.68           C  
ATOM   1089  CB  ASP   140       0.735  -8.651 -19.877  1.00 79.39           C  
ATOM   1090  O   ASP   140       0.696  -8.431 -22.586  1.00 78.70           O  
ATOM   1091  CG  ASP   140       0.413  -8.537 -18.397  1.00 74.37           C  
ATOM   1092  OD1 ASP   140      -0.781  -8.574 -18.028  1.00 73.84           O  
ATOM   1093  OD2 ASP   140       1.361  -8.406 -17.593  1.00 79.31           O  
ATOM   1094  N   GLY   141      -0.522 -10.138 -22.902  1.00 77.50           N  
ATOM   1095  CA  GLY   141      -0.439 -10.030 -24.350  1.00 79.43           C  
ATOM   1096  C   GLY   141       0.852 -10.590 -24.916  1.00 77.38           C  
ATOM   1097  O   GLY   141       1.179 -10.353 -26.081  1.00 75.09           O  
ATOM   1098  N   SER   142       1.697 -11.296 -24.096  1.00 84.57           N  
ATOM   1099  CA  SER   142       2.929 -11.917 -24.573  1.00 85.71           C  
ATOM   1100  C   SER   142       2.638 -13.003 -25.603  1.00 85.83           C  
ATOM   1101  CB  SER   142       3.717 -12.509 -23.404  1.00 83.19           C  
ATOM   1102  O   SER   142       1.476 -13.307 -25.881  1.00 84.58           O  
ATOM   1103  OG  SER   142       3.050 -13.639 -22.868  1.00 78.88           O  
ATOM   1104  N   ALA   143       3.727 -13.444 -26.269  1.00 87.66           N  
ATOM   1105  CA  ALA   143       3.580 -14.550 -27.212  1.00 89.31           C  
ATOM   1106  C   ALA   143       2.966 -15.771 -26.534  1.00 88.15           C  
ATOM   1107  CB  ALA   143       4.932 -14.909 -27.825  1.00 85.04           C  
ATOM   1108  O   ALA   143       3.218 -16.027 -25.354  1.00 86.34           O  
ATOM   1109  N   LYS   144       2.184 -16.524 -27.262  1.00 87.71           N  
ATOM   1110  CA  LYS   144       1.525 -17.712 -26.728  1.00 89.82           C  
ATOM   1111  C   LYS   144       2.544 -18.778 -26.337  1.00 87.38           C  
ATOM   1112  CB  LYS   144       0.537 -18.281 -27.748  1.00 85.05           C  
ATOM   1113  O   LYS   144       3.496 -19.035 -27.076  1.00 83.41           O  
ATOM   1114  CG  LYS   144      -0.636 -17.361 -28.054  1.00 76.29           C  
ATOM   1115  CD  LYS   144      -1.645 -18.031 -28.979  1.00 75.16           C  
ATOM   1116  CE  LYS   144      -2.809 -17.104 -29.302  1.00 79.10           C  
ATOM   1117  NZ  LYS   144      -3.841 -17.783 -30.141  1.00 67.50           N  
ATOM   1118  N   LYS   145       2.440 -19.228 -25.248  1.00 91.87           N  
ATOM   1119  CA  LYS   145       3.257 -20.347 -24.786  1.00 92.36           C  
ATOM   1120  C   LYS   145       2.401 -21.585 -24.534  1.00 91.81           C  
ATOM   1121  CB  LYS   145       4.017 -19.967 -23.514  1.00 89.75           C  
ATOM   1122  O   LYS   145       1.283 -21.481 -24.027  1.00 90.41           O  
ATOM   1123  CG  LYS   145       5.042 -18.861 -23.713  1.00 79.84           C  
ATOM   1124  CD  LYS   145       5.768 -18.532 -22.415  1.00 77.32           C  
ATOM   1125  CE  LYS   145       6.756 -17.388 -22.600  1.00 75.56           C  
ATOM   1126  NZ  LYS   145       7.416 -17.013 -21.314  1.00 68.35           N  
ATOM   1127  N   GLU   146       2.839 -22.664 -24.791  1.00 90.49           N  
ATOM   1128  CA  GLU   146       2.117 -23.922 -24.626  1.00 91.55           C  
ATOM   1129  C   GLU   146       2.043 -24.328 -23.157  1.00 90.79           C  
ATOM   1130  CB  GLU   146       2.780 -25.033 -25.446  1.00 87.78           C  
ATOM   1131  O   GLU   146       2.966 -24.059 -22.386  1.00 89.07           O  
ATOM   1132  CG  GLU   146       1.969 -26.319 -25.507  1.00 77.72           C  
ATOM   1133  CD  GLU   146       2.576 -27.368 -26.425  1.00 76.92           C  
ATOM   1134  OE1 GLU   146       3.393 -27.007 -27.302  1.00 79.12           O  
ATOM   1135  OE2 GLU   146       2.232 -28.560 -26.265  1.00 77.58           O  
ATOM   1136  N   PHE   147       0.900 -25.019 -22.747  1.00 87.62           N  
ATOM   1137  CA  PHE   147       0.762 -25.660 -21.444  1.00 88.55           C  
ATOM   1138  C   PHE   147      -0.055 -26.942 -21.556  1.00 86.43           C  
ATOM   1139  CB  PHE   147       0.107 -24.705 -20.441  1.00 86.15           C  
ATOM   1140  O   PHE   147      -0.843 -27.103 -22.489  1.00 83.38           O  
ATOM   1141  CG  PHE   147      -1.370 -24.515 -20.660  1.00 82.90           C  
ATOM   1142  CD1 PHE   147      -1.836 -23.606 -21.602  1.00 79.18           C  
ATOM   1143  CD2 PHE   147      -2.293 -25.246 -19.923  1.00 80.66           C  
ATOM   1144  CE1 PHE   147      -3.202 -23.428 -21.806  1.00 83.32           C  
ATOM   1145  CE2 PHE   147      -3.660 -25.073 -20.121  1.00 82.87           C  
ATOM   1146  CZ  PHE   147      -4.112 -24.163 -21.063  1.00 82.47           C  
ATOM   1147  N   ALA   148       0.345 -27.894 -20.643  1.00 86.36           N  
ATOM   1148  CA  ALA   148      -0.387 -29.146 -20.466  1.00 87.19           C  
ATOM   1149  C   ALA   148      -1.301 -29.079 -19.246  1.00 86.00           C  
ATOM   1150  CB  ALA   148       0.585 -30.316 -20.336  1.00 83.51           C  
ATOM   1151  O   ALA   148      -1.123 -28.224 -18.375  1.00 84.18           O  
ATOM   1152  N   ASN   149      -2.320 -29.930 -19.181  1.00 79.70           N  
ATOM   1153  CA  ASN   149      -3.177 -30.022 -18.004  1.00 81.34           C  
ATOM   1154  C   ASN   149      -2.359 -30.163 -16.723  1.00 79.41           C  
ATOM   1155  CB  ASN   149      -4.154 -31.192 -18.141  1.00 76.06           C  
ATOM   1156  O   ASN   149      -1.532 -31.069 -16.607  1.00 75.57           O  
ATOM   1157  CG  ASN   149      -5.232 -31.181 -17.075  1.00 69.32           C  
ATOM   1158  ND2 ASN   149      -5.618 -32.363 -16.610  1.00 69.08           N  
ATOM   1159  OD1 ASN   149      -5.715 -30.119 -16.674  1.00 69.44           O  
ATOM   1160  N   GLY   150      -2.432 -29.280 -15.823  1.00 78.61           N  
ATOM   1161  CA  GLY   150      -1.770 -29.329 -14.529  1.00 79.34           C  
ATOM   1162  C   GLY   150      -0.567 -28.410 -14.438  1.00 78.45           C  
ATOM   1163  O   GLY   150       0.021 -28.253 -13.367  1.00 76.85           O  
ATOM   1164  N   ASP   151      -0.216 -27.857 -15.627  1.00 86.90           N  
ATOM   1165  CA  ASP   151       0.943 -26.971 -15.601  1.00 87.16           C  
ATOM   1166  C   ASP   151       0.667 -25.728 -14.758  1.00 86.18           C  
ATOM   1167  CB  ASP   151       1.341 -26.565 -17.022  1.00 85.64           C  
ATOM   1168  O   ASP   151      -0.491 -25.377 -14.522  1.00 84.17           O  
ATOM   1169  CG  ASP   151       2.084 -27.661 -17.766  1.00 82.20           C  
ATOM   1170  OD1 ASP   151       2.387 -28.712 -17.160  1.00 81.85           O  
ATOM   1171  OD2 ASP   151       2.371 -27.471 -18.967  1.00 82.87           O  
ATOM   1172  N   SER   152       1.693 -25.098 -14.251  1.00 86.05           N  
ATOM   1173  CA  SER   152       1.627 -23.812 -13.564  1.00 86.86           C  
ATOM   1174  C   SER   152       2.340 -22.723 -14.359  1.00 85.13           C  
ATOM   1175  CB  SER   152       2.238 -23.919 -12.167  1.00 82.64           C  
ATOM   1176  O   SER   152       3.330 -22.993 -15.041  1.00 82.17           O  
ATOM   1177  OG  SER   152       1.500 -24.822 -11.362  1.00 71.42           O  
ATOM   1178  N   VAL   153       1.742 -21.590 -14.340  1.00 88.29           N  
ATOM   1179  CA  VAL   153       2.345 -20.435 -14.995  1.00 88.28           C  
ATOM   1180  C   VAL   153       2.567 -19.320 -13.976  1.00 87.28           C  
ATOM   1181  CB  VAL   153       1.471 -19.924 -16.163  1.00 85.33           C  
ATOM   1182  O   VAL   153       1.729 -19.095 -13.100  1.00 84.62           O  
ATOM   1183  CG1 VAL   153       2.053 -18.641 -16.752  1.00 71.48           C  
ATOM   1184  CG2 VAL   153       1.340 -20.999 -17.240  1.00 70.51           C  
ATOM   1185  N   LYS   154       3.747 -18.709 -13.990  1.00 85.15           N  
ATOM   1186  CA  LYS   154       4.011 -17.559 -13.130  1.00 85.83           C  
ATOM   1187  C   LYS   154       3.450 -16.277 -13.740  1.00 84.69           C  
ATOM   1188  CB  LYS   154       5.512 -17.408 -12.882  1.00 82.08           C  
ATOM   1189  O   LYS   154       3.751 -15.947 -14.889  1.00 82.37           O  
ATOM   1190  CG  LYS   154       6.114 -18.517 -12.031  1.00 74.73           C  
ATOM   1191  CD  LYS   154       7.587 -18.263 -11.742  1.00 74.03           C  
ATOM   1192  CE  LYS   154       8.192 -19.376 -10.896  1.00 70.50           C  
ATOM   1193  NZ  LYS   154       9.123 -18.839  -9.859  1.00 63.10           N  
ATOM   1194  N   VAL   155       2.596 -15.635 -12.983  1.00 84.33           N  
ATOM   1195  CA  VAL   155       2.073 -14.339 -13.402  1.00 84.25           C  
ATOM   1196  C   VAL   155       2.533 -13.256 -12.430  1.00 82.36           C  
ATOM   1197  CB  VAL   155       0.530 -14.352 -13.494  1.00 81.87           C  
ATOM   1198  O   VAL   155       2.770 -13.531 -11.251  1.00 78.42           O  
ATOM   1199  CG1 VAL   155       0.058 -15.401 -14.499  1.00 73.69           C  
ATOM   1200  CG2 VAL   155      -0.083 -14.611 -12.119  1.00 72.39           C  
ATOM   1201  N   GLY   156       2.783 -12.115 -13.032  1.00 80.67           N  
ATOM   1202  CA  GLY   156       3.093 -10.912 -12.275  1.00 80.70           C  
ATOM   1203  C   GLY   156       4.582 -10.676 -12.113  1.00 79.54           C  
ATOM   1204  O   GLY   156       4.996  -9.742 -11.423  1.00 75.96           O  
ATOM   1205  N   GLU   157       5.460 -11.721 -12.675  1.00 74.35           N  
ATOM   1206  CA  GLU   157       6.910 -11.548 -12.656  1.00 75.32           C  
ATOM   1207  C   GLU   157       7.317 -10.233 -13.315  1.00 73.54           C  
ATOM   1208  CB  GLU   157       7.601 -12.722 -13.353  1.00 71.49           C  
ATOM   1209  O   GLU   157       6.876  -9.926 -14.424  1.00 70.77           O  
ATOM   1210  CG  GLU   157       9.064 -12.891 -12.966  1.00 67.07           C  
ATOM   1211  CD  GLU   157       9.683 -14.170 -13.507  1.00 66.08           C  
ATOM   1212  OE1 GLU   157       8.977 -14.942 -14.196  1.00 67.46           O  
ATOM   1213  OE2 GLU   157      10.883 -14.403 -13.240  1.00 63.47           O  
ATOM   1214  N   GLY   158       8.019  -9.477 -12.663  1.00 60.99           N  
ATOM   1215  CA  GLY   158       8.497  -8.192 -13.148  1.00 60.64           C  
ATOM   1216  C   GLY   158       7.462  -7.088 -13.029  1.00 60.17           C  
ATOM   1217  O   GLY   158       7.735  -5.936 -13.372  1.00 59.04           O  
ATOM   1218  N   LYS   159       6.179  -7.415 -12.736  1.00 64.03           N  
ATOM   1219  CA  LYS   159       5.146  -6.400 -12.552  1.00 62.76           C  
ATOM   1220  C   LYS   159       5.290  -5.708 -11.200  1.00 62.12           C  
ATOM   1221  CB  LYS   159       3.754  -7.021 -12.677  1.00 60.10           C  
ATOM   1222  O   LYS   159       5.724  -6.325 -10.224  1.00 59.14           O  
ATOM   1223  CG  LYS   159       3.451  -7.587 -14.057  1.00 57.56           C  
ATOM   1224  CD  LYS   159       3.095  -6.486 -15.047  1.00 57.91           C  
ATOM   1225  CE  LYS   159       2.596  -7.059 -16.367  1.00 56.19           C  
ATOM   1226  NZ  LYS   159       2.173  -5.984 -17.313  1.00 50.70           N  
ATOM   1227  N   ILE   160       5.111  -4.473 -11.219  1.00 48.55           N  
ATOM   1228  CA  ILE   160       5.167  -3.652 -10.015  1.00 49.24           C  
ATOM   1229  C   ILE   160       3.849  -3.764  -9.252  1.00 48.08           C  
ATOM   1230  CB  ILE   160       5.469  -2.175 -10.352  1.00 46.36           C  
ATOM   1231  O   ILE   160       2.823  -4.139  -9.825  1.00 46.88           O  
ATOM   1232  CG1 ILE   160       4.500  -1.663 -11.425  1.00 41.97           C  
ATOM   1233  CG2 ILE   160       6.923  -2.009 -10.803  1.00 42.15           C  
ATOM   1234  CD1 ILE   160       4.578  -0.162 -11.664  1.00 42.28           C  
ATOM   1235  N   GLY   161       3.846  -3.763  -7.805  1.00 52.56           N  
ATOM   1236  CA  GLY   161       2.633  -3.721  -7.004  1.00 51.48           C  
ATOM   1237  C   GLY   161       1.595  -2.754  -7.542  1.00 52.70           C  
ATOM   1238  O   GLY   161       1.940  -1.757  -8.179  1.00 50.58           O  
ATOM   1239  N   ASN   162       0.308  -3.158  -7.466  1.00 51.42           N  
ATOM   1240  CA  ASN   162      -0.948  -2.568  -7.918  1.00 52.21           C  
ATOM   1241  C   ASN   162      -1.113  -2.691  -9.430  1.00 51.59           C  
ATOM   1242  CB  ASN   162      -1.037  -1.102  -7.491  1.00 48.77           C  
ATOM   1243  O   ASN   162      -1.780  -1.864 -10.055  1.00 50.54           O  
ATOM   1244  CG  ASN   162      -2.270  -0.809  -6.660  1.00 47.76           C  
ATOM   1245  ND2 ASN   162      -2.567   0.471  -6.470  1.00 42.14           N  
ATOM   1246  OD1 ASN   162      -2.950  -1.726  -6.192  1.00 46.82           O  
ATOM   1247  N   SER   163      -0.484  -3.508  -9.998  1.00 66.52           N  
ATOM   1248  CA  SER   163      -0.683  -3.761 -11.421  1.00 66.57           C  
ATOM   1249  C   SER   163      -1.648  -4.920 -11.646  1.00 66.75           C  
ATOM   1250  CB  SER   163       0.652  -4.059 -12.105  1.00 64.32           C  
ATOM   1251  O   SER   163      -1.742  -5.827 -10.817  1.00 65.68           O  
ATOM   1252  OG  SER   163       1.596  -3.038 -11.832  1.00 62.27           O  
ATOM   1253  N   LYS   164      -2.450  -4.706 -12.660  1.00 75.12           N  
ATOM   1254  CA  LYS   164      -3.261  -5.823 -13.136  1.00 76.65           C  
ATOM   1255  C   LYS   164      -2.449  -6.745 -14.041  1.00 76.36           C  
ATOM   1256  CB  LYS   164      -4.495  -5.311 -13.881  1.00 72.83           C  
ATOM   1257  O   LYS   164      -1.632  -6.279 -14.838  1.00 74.35           O  
ATOM   1258  CG  LYS   164      -5.538  -4.665 -12.980  1.00 67.97           C  
ATOM   1259  CD  LYS   164      -6.775  -4.250 -13.766  1.00 66.45           C  
ATOM   1260  CE  LYS   164      -7.803  -3.570 -12.873  1.00 60.27           C  
ATOM   1261  NZ  LYS   164      -9.008  -3.139 -13.643  1.00 53.87           N  
ATOM   1262  N   VAL   165      -2.514  -7.945 -13.779  1.00 82.68           N  
ATOM   1263  CA  VAL   165      -1.927  -8.937 -14.674  1.00 83.24           C  
ATOM   1264  C   VAL   165      -3.035  -9.734 -15.360  1.00 83.37           C  
ATOM   1265  CB  VAL   165      -0.975  -9.891 -13.917  1.00 81.27           C  
ATOM   1266  O   VAL   165      -3.932 -10.259 -14.697  1.00 82.40           O  
ATOM   1267  CG1 VAL   165      -0.328 -10.884 -14.881  1.00 75.08           C  
ATOM   1268  CG2 VAL   165       0.092  -9.095 -13.169  1.00 74.59           C  
ATOM   1269  N   THR   166      -3.046  -9.734 -16.705  1.00 83.39           N  
ATOM   1270  CA  THR   166      -4.041 -10.483 -17.464  1.00 84.28           C  
ATOM   1271  C   THR   166      -3.457 -11.798 -17.972  1.00 84.82           C  
ATOM   1272  CB  THR   166      -4.572  -9.661 -18.653  1.00 80.99           C  
ATOM   1273  O   THR   166      -2.392 -11.812 -18.593  1.00 83.62           O  
ATOM   1274  CG2 THR   166      -5.725 -10.379 -19.346  1.00 69.17           C  
ATOM   1275  OG1 THR   166      -5.031  -8.389 -18.179  1.00 71.59           O  
ATOM   1276  N   LEU   167      -4.046 -12.909 -17.609  1.00 85.90           N  
ATOM   1277  CA  LEU   167      -3.748 -14.242 -18.122  1.00 86.65           C  
ATOM   1278  C   LEU   167      -4.830 -14.705 -19.091  1.00 86.15           C  
ATOM   1279  CB  LEU   167      -3.616 -15.242 -16.970  1.00 85.18           C  
ATOM   1280  O   LEU   167      -6.007 -14.770 -18.730  1.00 84.89           O  
ATOM   1281  CG  LEU   167      -3.404 -16.705 -17.364  1.00 83.27           C  
ATOM   1282  CD1 LEU   167      -2.046 -16.882 -18.034  1.00 80.45           C  
ATOM   1283  CD2 LEU   167      -3.526 -17.610 -16.143  1.00 81.49           C  
ATOM   1284  N   THR   168      -4.533 -14.917 -20.366  1.00 85.01           N  
ATOM   1285  CA  THR   168      -5.466 -15.433 -21.361  1.00 85.83           C  
ATOM   1286  C   THR   168      -5.122 -16.873 -21.730  1.00 85.43           C  
ATOM   1287  CB  THR   168      -5.468 -14.561 -22.630  1.00 83.49           C  
ATOM   1288  O   THR   168      -3.973 -17.178 -22.054  1.00 84.20           O  
ATOM   1289  CG2 THR   168      -6.579 -14.984 -23.586  1.00 77.61           C  
ATOM   1290  OG1 THR   168      -5.666 -13.191 -22.262  1.00 79.76           O  
ATOM   1291  N   LEU   169      -6.082 -17.806 -21.599  1.00 85.16           N  
ATOM   1292  CA  LEU   169      -5.912 -19.215 -21.937  1.00 85.59           C  
ATOM   1293  C   LEU   169      -6.617 -19.548 -23.248  1.00 84.42           C  
ATOM   1294  CB  LEU   169      -6.451 -20.105 -20.814  1.00 83.54           C  
ATOM   1295  O   LEU   169      -7.734 -19.087 -23.492  1.00 82.20           O  
ATOM   1296  CG  LEU   169      -5.898 -19.838 -19.413  1.00 80.46           C  
ATOM   1297  CD1 LEU   169      -6.526 -20.794 -18.405  1.00 76.67           C  
ATOM   1298  CD2 LEU   169      -4.378 -19.967 -19.405  1.00 77.68           C  
ATOM   1299  N   TYR   170      -5.931 -20.300 -24.155  1.00 85.59           N  
ATOM   1300  CA  TYR   170      -6.457 -20.788 -25.425  1.00 86.54           C  
ATOM   1301  C   TYR   170      -6.461 -22.311 -25.465  1.00 84.70           C  
ATOM   1302  CB  TYR   170      -5.636 -20.237 -26.594  1.00 84.33           C  
ATOM   1303  O   TYR   170      -5.490 -22.951 -25.056  1.00 82.64           O  
ATOM   1304  CG  TYR   170      -5.393 -18.749 -26.517  1.00 81.69           C  
ATOM   1305  CD1 TYR   170      -6.240 -17.850 -27.161  1.00 78.86           C  
ATOM   1306  CD2 TYR   170      -4.315 -18.239 -25.802  1.00 80.21           C  
ATOM   1307  CE1 TYR   170      -6.019 -16.479 -27.094  1.00 82.08           C  
ATOM   1308  CE2 TYR   170      -4.083 -16.869 -25.728  1.00 81.67           C  
ATOM   1309  OH  TYR   170      -4.715 -14.642 -26.307  1.00 73.96           O  
ATOM   1310  CZ  TYR   170      -4.940 -15.998 -26.377  1.00 81.48           C  
ATOM   1311  N   ALA   171      -7.574 -22.924 -25.925  1.00 83.01           N  
ATOM   1312  CA  ALA   171      -7.650 -24.372 -26.097  1.00 83.15           C  
ATOM   1313  C   ALA   171      -8.489 -24.737 -27.318  1.00 82.25           C  
ATOM   1314  CB  ALA   171      -8.227 -25.027 -24.844  1.00 80.93           C  
ATOM   1315  O   ALA   171      -9.463 -24.051 -27.637  1.00 80.15           O  
ATOM   1316  N   THR   172      -7.975 -25.689 -28.120  1.00 78.99           N  
ATOM   1317  CA  THR   172      -8.684 -26.190 -29.292  1.00 79.37           C  
ATOM   1318  C   THR   172      -9.149 -27.626 -29.071  1.00 78.08           C  
ATOM   1319  CB  THR   172      -7.800 -26.122 -30.551  1.00 76.30           C  
ATOM   1320  O   THR   172      -8.350 -28.494 -28.711  1.00 75.77           O  
ATOM   1321  CG2 THR   172      -8.606 -26.437 -31.807  1.00 70.16           C  
ATOM   1322  OG1 THR   172      -7.247 -24.805 -30.670  1.00 75.00           O  
ATOM   1323  N   GLY   173     -10.403 -27.809 -29.053  1.00 74.38           N  
ATOM   1324  CA  GLY   173     -10.977 -29.134 -28.880  1.00 74.63           C  
ATOM   1325  C   GLY   173     -10.977 -29.956 -30.155  1.00 74.13           C  
ATOM   1326  O   GLY   173     -10.366 -29.565 -31.152  1.00 70.85           O  
ATOM   1327  N   ALA   174     -11.396 -31.147 -30.201  1.00 66.22           N  
ATOM   1328  CA  ALA   174     -11.532 -32.025 -31.360  1.00 66.12           C  
ATOM   1329  C   ALA   174     -12.375 -31.368 -32.449  1.00 65.60           C  
ATOM   1330  CB  ALA   174     -12.149 -33.359 -30.947  1.00 63.69           C  
ATOM   1331  O   ALA   174     -12.226 -31.683 -33.632  1.00 64.47           O  
ATOM   1332  N   ASP   175     -13.206 -30.345 -32.103  1.00 64.66           N  
ATOM   1333  CA  ASP   175     -14.061 -29.667 -33.073  1.00 64.83           C  
ATOM   1334  C   ASP   175     -13.284 -28.598 -33.837  1.00 64.35           C  
ATOM   1335  CB  ASP   175     -15.271 -29.041 -32.376  1.00 61.68           C  
ATOM   1336  O   ASP   175     -13.812 -27.987 -34.769  1.00 62.42           O  
ATOM   1337  CG  ASP   175     -14.884 -28.039 -31.303  1.00 58.98           C  
ATOM   1338  OD1 ASP   175     -13.674 -27.837 -31.064  1.00 58.61           O  
ATOM   1339  OD2 ASP   175     -15.798 -27.448 -30.687  1.00 62.54           O  
ATOM   1340  N   GLY   176     -11.969 -28.377 -33.564  1.00 65.87           N  
ATOM   1341  CA  GLY   176     -11.128 -27.388 -34.219  1.00 65.96           C  
ATOM   1342  C   GLY   176     -11.367 -25.976 -33.718  1.00 65.72           C  
ATOM   1343  O   GLY   176     -10.736 -25.028 -34.192  1.00 65.39           O  
ATOM   1344  N   VAL   177     -12.283 -25.750 -32.837  1.00 72.65           N  
ATOM   1345  CA  VAL   177     -12.597 -24.398 -32.388  1.00 72.79           C  
ATOM   1346  C   VAL   177     -11.632 -23.984 -31.278  1.00 73.14           C  
ATOM   1347  CB  VAL   177     -14.056 -24.289 -31.893  1.00 70.41           C  
ATOM   1348  O   VAL   177     -11.453 -24.712 -30.300  1.00 71.64           O  
ATOM   1349  CG1 VAL   177     -14.342 -22.887 -31.356  1.00 64.79           C  
ATOM   1350  CG2 VAL   177     -15.028 -24.641 -33.017  1.00 65.00           C  
ATOM   1351  N   GLU   178     -10.974 -22.882 -31.443  1.00 75.82           N  
ATOM   1352  CA  GLU   178     -10.145 -22.322 -30.380  1.00 76.32           C  
ATOM   1353  C   GLU   178     -10.981 -21.506 -29.399  1.00 75.46           C  
ATOM   1354  CB  GLU   178      -9.030 -21.454 -30.969  1.00 73.41           C  
ATOM   1355  O   GLU   178     -11.711 -20.598 -29.802  1.00 73.35           O  
ATOM   1356  CG  GLU   178      -8.004 -20.992 -29.944  1.00 71.32           C  
ATOM   1357  CD  GLU   178      -6.845 -20.224 -30.559  1.00 71.58           C  
ATOM   1358  OE1 GLU   178      -7.018 -19.030 -30.893  1.00 74.13           O  
ATOM   1359  OE2 GLU   178      -5.756 -20.821 -30.709  1.00 72.29           O  
ATOM   1360  N   THR   179     -10.963 -21.825 -28.150  1.00 77.08           N  
ATOM   1361  CA  THR   179     -11.641 -21.063 -27.108  1.00 76.91           C  
ATOM   1362  C   THR   179     -10.650 -20.183 -26.351  1.00 77.16           C  
ATOM   1363  CB  THR   179     -12.367 -21.992 -26.118  1.00 74.67           C  
ATOM   1364  O   THR   179      -9.485 -20.551 -26.186  1.00 75.06           O  
ATOM   1365  CG2 THR   179     -13.458 -22.796 -26.817  1.00 65.47           C  
ATOM   1366  OG1 THR   179     -11.419 -22.897 -25.539  1.00 67.53           O  
ATOM   1367  N   GLU   180     -11.071 -18.986 -26.003  1.00 77.73           N  
ATOM   1368  CA  GLU   180     -10.267 -18.029 -25.249  1.00 78.21           C  
ATOM   1369  C   GLU   180     -10.902 -17.719 -23.897  1.00 77.09           C  
ATOM   1370  CB  GLU   180     -10.077 -16.738 -26.050  1.00 74.92           C  
ATOM   1371  O   GLU   180     -12.109 -17.484 -23.811  1.00 74.96           O  
ATOM   1372  CG  GLU   180      -9.209 -15.702 -25.350  1.00 70.11           C  
ATOM   1373  CD  GLU   180      -9.006 -14.437 -26.169  1.00 69.20           C  
ATOM   1374  OE1 GLU   180      -9.192 -14.479 -27.407  1.00 67.83           O  
ATOM   1375  OE2 GLU   180      -8.658 -13.396 -25.569  1.00 66.03           O  
ATOM   1376  N   GLN   181     -10.101 -17.802 -22.813  1.00 79.74           N  
ATOM   1377  CA  GLN   181     -10.538 -17.414 -21.476  1.00 79.82           C  
ATOM   1378  C   GLN   181      -9.540 -16.460 -20.826  1.00 80.04           C  
ATOM   1379  CB  GLN   181     -10.735 -18.648 -20.595  1.00 76.82           C  
ATOM   1380  O   GLN   181      -8.345 -16.756 -20.759  1.00 77.75           O  
ATOM   1381  CG  GLN   181     -11.415 -18.353 -19.265  1.00 69.22           C  
ATOM   1382  CD  GLN   181     -12.864 -17.935 -19.427  1.00 66.28           C  
ATOM   1383  NE2 GLN   181     -13.434 -17.353 -18.377  1.00 55.61           N  
ATOM   1384  OE1 GLN   181     -13.467 -18.133 -20.487  1.00 62.21           O  
ATOM   1385  N   THR   182     -10.049 -15.248 -20.343  1.00 78.65           N  
ATOM   1386  CA  THR   182      -9.158 -14.259 -19.746  1.00 78.92           C  
ATOM   1387  C   THR   182      -9.367 -14.185 -18.236  1.00 77.84           C  
ATOM   1388  CB  THR   182      -9.374 -12.866 -20.365  1.00 75.73           C  
ATOM   1389  O   THR   182     -10.504 -14.180 -17.761  1.00 75.56           O  
ATOM   1390  CG2 THR   182      -8.411 -11.844 -19.769  1.00 68.27           C  
ATOM   1391  OG1 THR   182      -9.159 -12.940 -21.780  1.00 70.96           O  
ATOM   1392  N   TYR   183      -8.324 -14.205 -17.470  1.00 79.12           N  
ATOM   1393  CA  TYR   183      -8.297 -14.029 -16.022  1.00 78.79           C  
ATOM   1394  C   TYR   183      -7.463 -12.814 -15.635  1.00 77.72           C  
ATOM   1395  CB  TYR   183      -7.741 -15.283 -15.339  1.00 77.29           C  
ATOM   1396  O   TYR   183      -6.444 -12.526 -16.268  1.00 74.97           O  
ATOM   1397  CG  TYR   183      -8.528 -16.536 -15.637  1.00 76.01           C  
ATOM   1398  CD1 TYR   183      -9.553 -16.955 -14.793  1.00 74.52           C  
ATOM   1399  CD2 TYR   183      -8.247 -17.303 -16.762  1.00 75.06           C  
ATOM   1400  CE1 TYR   183     -10.279 -18.111 -15.062  1.00 74.86           C  
ATOM   1401  CE2 TYR   183      -8.966 -18.460 -17.042  1.00 73.32           C  
ATOM   1402  OH  TYR   183     -10.695 -20.000 -16.460  1.00 69.60           O  
ATOM   1403  CZ  TYR   183      -9.979 -18.855 -16.188  1.00 73.02           C  
ATOM   1404  N   THR   184      -7.981 -12.004 -14.652  1.00 79.05           N  
ATOM   1405  CA  THR   184      -7.253 -10.835 -14.170  1.00 79.22           C  
ATOM   1406  C   THR   184      -6.779 -11.047 -12.735  1.00 78.09           C  
ATOM   1407  CB  THR   184      -8.124  -9.567 -14.243  1.00 75.94           C  
ATOM   1408  O   THR   184      -7.558 -11.457 -11.872  1.00 75.69           O  
ATOM   1409  CG2 THR   184      -7.337  -8.334 -13.810  1.00 68.06           C  
ATOM   1410  OG1 THR   184      -8.576  -9.382 -15.590  1.00 70.54           O  
ATOM   1411  N   PHE   185      -5.513 -10.928 -12.453  1.00 79.41           N  
ATOM   1412  CA  PHE   185      -4.884 -10.951 -11.138  1.00 79.08           C  
ATOM   1413  C   PHE   185      -4.370  -9.567 -10.760  1.00 77.52           C  
ATOM   1414  CB  PHE   185      -3.735 -11.964 -11.108  1.00 77.31           C  
ATOM   1415  O   PHE   185      -3.971  -8.788 -11.629  1.00 74.34           O  
ATOM   1416  CG  PHE   185      -4.135 -13.348 -11.541  1.00 77.17           C  
ATOM   1417  CD1 PHE   185      -4.698 -14.240 -10.636  1.00 75.66           C  
ATOM   1418  CD2 PHE   185      -3.948 -13.758 -12.855  1.00 76.68           C  
ATOM   1419  CE1 PHE   185      -5.069 -15.522 -11.035  1.00 77.38           C  
ATOM   1420  CE2 PHE   185      -4.317 -15.038 -13.261  1.00 75.79           C  
ATOM   1421  CZ  PHE   185      -4.876 -15.918 -12.349  1.00 76.06           C  
ATOM   1422  N   LYS   186      -4.521  -9.166  -9.520  1.00 74.50           N  
ATOM   1423  CA  LYS   186      -3.998  -7.905  -9.001  1.00 74.23           C  
ATOM   1424  C   LYS   186      -2.747  -8.135  -8.157  1.00 73.33           C  
ATOM   1425  CB  LYS   186      -5.062  -7.183  -8.173  1.00 71.30           C  
ATOM   1426  O   LYS   186      -2.788  -8.859  -7.160  1.00 70.61           O  
ATOM   1427  CG  LYS   186      -4.663  -5.778  -7.743  1.00 67.10           C  
ATOM   1428  CD  LYS   186      -5.789  -5.085  -6.987  1.00 65.85           C  
ATOM   1429  CE  LYS   186      -5.380  -3.691  -6.529  1.00 60.61           C  
ATOM   1430  NZ  LYS   186      -6.483  -3.004  -5.793  1.00 55.26           N  
ATOM   1431  N   LYS   187      -1.566  -7.675  -8.659  1.00 69.85           N  
ATOM   1432  CA  LYS   187      -0.364  -7.595  -7.834  1.00 69.07           C  
ATOM   1433  C   LYS   187      -0.443  -6.423  -6.860  1.00 68.36           C  
ATOM   1434  CB  LYS   187       0.882  -7.464  -8.712  1.00 66.54           C  
ATOM   1435  O   LYS   187      -0.624  -5.276  -7.274  1.00 65.76           O  
ATOM   1436  CG  LYS   187       2.192  -7.633  -7.957  1.00 64.57           C  
ATOM   1437  CD  LYS   187       3.377  -7.732  -8.909  1.00 63.87           C  
ATOM   1438  CE  LYS   187       4.681  -7.959  -8.157  1.00 61.72           C  
ATOM   1439  NZ  LYS   187       5.847  -8.053  -9.086  1.00 57.09           N  
ATOM   1440  N   THR   188      -0.633  -6.751  -5.528  1.00 57.35           N  
ATOM   1441  CA  THR   188      -0.695  -5.769  -4.451  1.00 57.10           C  
ATOM   1442  C   THR   188       0.688  -5.540  -3.847  1.00 56.07           C  
ATOM   1443  CB  THR   188      -1.674  -6.211  -3.347  1.00 54.85           C  
ATOM   1444  O   THR   188       1.610  -6.323  -4.081  1.00 54.32           O  
ATOM   1445  CG2 THR   188      -3.096  -6.321  -3.886  1.00 51.74           C  
ATOM   1446  OG1 THR   188      -1.267  -7.487  -2.839  1.00 50.22           O  
ATOM   1447  N   PHE   189       1.048  -4.325  -3.227  1.00 44.15           N  
ATOM   1448  CA  PHE   189       2.291  -4.004  -2.535  1.00 44.80           C  
ATOM   1449  C   PHE   189       2.362  -4.721  -1.191  1.00 43.74           C  
ATOM   1450  CB  PHE   189       2.418  -2.491  -2.330  1.00 41.43           C  
ATOM   1451  O   PHE   189       1.336  -4.952  -0.549  1.00 42.29           O  
ATOM   1452  CG  PHE   189       2.588  -1.718  -3.610  1.00 39.68           C  
ATOM   1453  CD1 PHE   189       3.831  -1.627  -4.225  1.00 37.78           C  
ATOM   1454  CD2 PHE   189       1.503  -1.081  -4.199  1.00 40.01           C  
ATOM   1455  CE1 PHE   189       3.990  -0.912  -5.409  1.00 39.76           C  
ATOM   1456  CE2 PHE   189       1.654  -0.365  -5.383  1.00 39.70           C  
ATOM   1457  CZ  PHE   189       2.899  -0.281  -5.986  1.00 39.19           C  
ATOM   1458  N   THR   190       3.663  -5.053  -0.576  1.00 35.88           N  
ATOM   1459  CA  THR   190       4.105  -5.424   0.763  1.00 35.19           C  
ATOM   1460  C   THR   190       4.457  -4.184   1.580  1.00 35.85           C  
ATOM   1461  CB  THR   190       5.320  -6.369   0.709  1.00 33.41           C  
ATOM   1462  O   THR   190       5.227  -3.334   1.127  1.00 34.63           O  
ATOM   1463  CG2 THR   190       5.454  -7.168   2.001  1.00 30.93           C  
ATOM   1464  OG1 THR   190       5.163  -7.277  -0.388  1.00 30.48           O  
ATOM   1465  N   ALA   191       3.794  -3.478   2.642  1.00 33.08           N  
ATOM   1466  CA  ALA   191       4.071  -2.484   3.675  1.00 32.95           C  
ATOM   1467  C   ALA   191       5.369  -2.805   4.412  1.00 33.08           C  
ATOM   1468  CB  ALA   191       2.909  -2.404   4.662  1.00 31.12           C  
ATOM   1469  O   ALA   191       5.588  -3.945   4.828  1.00 31.88           O  
ATOM   1470  N   SER   192       6.630  -2.224   4.202  1.00 27.94           N  
ATOM   1471  CA  SER   192       7.827  -2.245   5.037  1.00 27.94           C  
ATOM   1472  C   SER   192       7.524  -1.754   6.449  1.00 27.97           C  
ATOM   1473  CB  SER   192       8.929  -1.386   4.416  1.00 26.12           C  
ATOM   1474  O   SER   192       6.859  -0.732   6.627  1.00 26.86           O  
ATOM   1475  OG  SER   192       8.583  -0.013   4.461  1.00 26.20           O  
ATOM   1476  N   LYS   193       7.374  -2.603   7.486  1.00 27.29           N  
ATOM   1477  CA  LYS   193       7.422  -2.411   8.933  1.00 27.17           C  
ATOM   1478  C   LYS   193       8.858  -2.232   9.417  1.00 27.44           C  
ATOM   1479  CB  LYS   193       6.770  -3.593   9.652  1.00 25.74           C  
ATOM   1480  O   LYS   193       9.692  -3.123   9.246  1.00 26.72           O  
ATOM   1481  CG  LYS   193       5.327  -3.345  10.067  1.00 24.83           C  
ATOM   1482  CD  LYS   193       4.767  -4.515  10.866  1.00 27.71           C  
ATOM   1483  CE  LYS   193       3.320  -4.272  11.275  1.00 21.84           C  
ATOM   1484  NZ  LYS   193       2.770  -5.412  12.068  1.00 23.22           N  
ATOM   1485  N   THR   194       9.537  -1.140   9.260  1.00 25.73           N  
ATOM   1486  CA  THR   194      10.689  -0.839  10.103  1.00 25.63           C  
ATOM   1487  C   THR   194      10.315  -0.922  11.580  1.00 25.71           C  
ATOM   1488  CB  THR   194      11.258   0.558   9.793  1.00 23.80           C  
ATOM   1489  O   THR   194       9.339  -0.307  12.014  1.00 24.50           O  
ATOM   1490  CG2 THR   194      12.764   0.603  10.030  1.00 22.42           C  
ATOM   1491  OG1 THR   194      10.992   0.882   8.422  1.00 24.82           O  
ATOM   1492  N   THR   195      10.320  -2.093  12.310  1.00 26.44           N  
ATOM   1493  CA  THR   195      10.477  -2.305  13.745  1.00 26.26           C  
ATOM   1494  C   THR   195      11.598  -1.432  14.301  1.00 26.47           C  
ATOM   1495  CB  THR   195      10.767  -3.783  14.063  1.00 24.70           C  
ATOM   1496  O   THR   195      12.732  -1.489  13.822  1.00 25.54           O  
ATOM   1497  CG2 THR   195       9.599  -4.427  14.802  1.00 23.45           C  
ATOM   1498  OG1 THR   195      10.994  -4.494  12.839  1.00 26.36           O  
ATOM   1499  N   PHE   196      11.446  -0.253  14.624  1.00 23.92           N  
ATOM   1500  CA  PHE   196      12.387   0.491  15.453  1.00 24.24           C  
ATOM   1501  C   PHE   196      12.320   0.024  16.902  1.00 23.90           C  
ATOM   1502  CB  PHE   196      12.104   1.995  15.372  1.00 22.68           C  
ATOM   1503  O   PHE   196      11.232  -0.138  17.457  1.00 23.22           O  
ATOM   1504  CG  PHE   196      12.396   2.596  14.024  1.00 22.25           C  
ATOM   1505  CD1 PHE   196      13.667   3.070  13.720  1.00 19.27           C  
ATOM   1506  CD2 PHE   196      11.401   2.687  13.060  1.00 20.13           C  
ATOM   1507  CE1 PHE   196      13.941   3.627  12.473  1.00 17.42           C  
ATOM   1508  CE2 PHE   196      11.667   3.243  11.812  1.00 20.92           C  
ATOM   1509  CZ  PHE   196      12.937   3.713  11.520  1.00 19.04           C  
ATOM   1510  N   SER   197      13.256  -0.781  17.468  1.00 24.01           N  
ATOM   1511  CA  SER   197      13.719  -1.070  18.821  1.00 23.64           C  
ATOM   1512  C   SER   197      14.259   0.185  19.500  1.00 23.99           C  
ATOM   1513  CB  SER   197      14.800  -2.152  18.798  1.00 21.92           C  
ATOM   1514  O   SER   197      15.204   0.805  19.009  1.00 22.87           O  
ATOM   1515  OG  SER   197      15.741  -1.901  17.768  1.00 16.69           O  
ATOM   1516  N   ALA   198      13.567   1.190  19.930  1.00 24.16           N  
ATOM   1517  CA  ALA   198      14.127   2.116  20.911  1.00 23.34           C  
ATOM   1518  C   ALA   198      14.660   1.368  22.130  1.00 24.07           C  
ATOM   1519  CB  ALA   198      13.078   3.140  21.335  1.00 22.35           C  
ATOM   1520  O   ALA   198      13.972   0.512  22.690  1.00 22.89           O  
ATOM   1521  N   LYS   199      15.919   0.966  22.252  1.00 23.31           N  
ATOM   1522  CA  LYS   199      16.731   0.615  23.414  1.00 23.43           C  
ATOM   1523  C   LYS   199      16.540   1.624  24.543  1.00 23.21           C  
ATOM   1524  CB  LYS   199      18.210   0.533  23.030  1.00 21.05           C  
ATOM   1525  O   LYS   199      16.549   2.834  24.309  1.00 22.05           O  
ATOM   1526  CG  LYS   199      18.666  -0.859  22.621  1.00 20.83           C  
ATOM   1527  CD  LYS   199      20.166  -0.902  22.360  1.00 20.67           C  
ATOM   1528  CE  LYS   199      20.621  -2.290  21.930  1.00 15.48           C  
ATOM   1529  NZ  LYS   199      22.094  -2.339  21.684  1.00 11.61           N  
ATOM   1530  N   SER   200      15.783   1.312  25.673  1.00 22.45           N  
ATOM   1531  CA  SER   200      15.706   1.494  27.119  1.00 22.03           C  
ATOM   1532  C   SER   200      17.086   1.735  27.721  1.00 22.41           C  
ATOM   1533  CB  SER   200      15.058   0.277  27.780  1.00 20.97           C  
ATOM   1534  O   SER   200      17.972   0.885  27.615  1.00 21.65           O  
ATOM   1535  OG  SER   200      16.020  -0.736  28.019  1.00 21.18           O  
ATOM   1536  N   ASP   201      17.522   2.921  27.626  1.00 21.83           N  
ATOM   1537  CA  ASP   201      18.635   3.214  28.523  1.00 22.92           C  
ATOM   1538  C   ASP   201      18.195   4.129  29.664  1.00 22.00           C  
ATOM   1539  CB  ASP   201      19.792   3.854  27.752  1.00 20.00           C  
ATOM   1540  O   ASP   201      19.000   4.895  30.198  1.00 21.45           O  
ATOM   1541  CG  ASP   201      19.325   4.786  26.648  1.00 20.04           C  
ATOM   1542  OD1 ASP   201      18.102   4.893  26.417  1.00 11.87           O  
ATOM   1543  OD2 ASP   201      20.189   5.417  26.002  1.00 12.58           O  
ATOM   1544  N   GLY   202      17.057   3.819  30.506  1.00 24.16           N  
ATOM   1545  CA  GLY   202      16.992   4.159  31.918  1.00 23.05           C  
ATOM   1546  C   GLY   202      16.357   5.512  32.178  1.00 24.19           C  
ATOM   1547  O   GLY   202      16.099   5.872  33.328  1.00 22.95           O  
ATOM   1548  N   HIS   203      15.579   6.314  31.140  1.00 21.31           N  
ATOM   1549  CA  HIS   203      14.777   7.501  31.419  1.00 24.77           C  
ATOM   1550  C   HIS   203      13.437   7.442  30.693  1.00 21.52           C  
ATOM   1551  CB  HIS   203      15.536   8.767  31.018  1.00 19.87           C  
ATOM   1552  O   HIS   203      13.387   7.155  29.494  1.00 21.08           O  
ATOM   1553  CG  HIS   203      16.766   9.012  31.833  1.00 18.10           C  
ATOM   1554  CD2 HIS   203      18.078   8.928  31.510  1.00  9.50           C  
ATOM   1555  ND1 HIS   203      16.718   9.391  33.157  1.00 12.93           N  
ATOM   1556  CE1 HIS   203      17.952   9.531  33.613  1.00  8.50           C  
ATOM   1557  NE2 HIS   203      18.795   9.256  32.634  1.00 10.22           N  
ATOM   1558  N   THR   204      12.298   6.756  31.222  1.00 21.07           N  
ATOM   1559  CA  THR   204      10.901   6.433  31.489  1.00 25.41           C  
ATOM   1560  C   THR   204      10.130   6.249  30.185  1.00 21.62           C  
ATOM   1561  CB  THR   204      10.227   7.528  32.337  1.00 20.16           C  
ATOM   1562  O   THR   204      10.200   7.095  29.291  1.00 21.63           O  
ATOM   1563  CG2 THR   204      10.488   7.311  33.824  1.00  9.20           C  
ATOM   1564  OG1 THR   204      10.745   8.808  31.954  1.00 12.47           O  
ATOM   1565  N   THR   205      10.219   4.886  29.455  1.00 22.83           N  
ATOM   1566  CA  THR   205       9.456   3.865  28.746  1.00 23.55           C  
ATOM   1567  C   THR   205       8.622   4.490  27.631  1.00 22.91           C  
ATOM   1568  CB  THR   205       8.535   3.088  29.705  1.00 21.30           C  
ATOM   1569  O   THR   205       7.721   5.288  27.895  1.00 22.47           O  
ATOM   1570  CG2 THR   205       9.296   1.973  30.415  1.00 15.85           C  
ATOM   1571  OG1 THR   205       8.006   3.990  30.685  1.00 14.52           O  
ATOM   1572  N   ALA   206       9.130   5.140  26.527  1.00 27.48           N  
ATOM   1573  CA  ALA   206       8.345   5.156  25.295  1.00 26.70           C  
ATOM   1574  C   ALA   206       7.844   3.758  24.945  1.00 27.53           C  
ATOM   1575  CB  ALA   206       9.171   5.726  24.145  1.00 25.46           C  
ATOM   1576  O   ALA   206       8.531   2.765  25.197  1.00 26.36           O  
ATOM   1577  N   PRO   207       6.552   3.453  25.239  1.00 27.68           N  
ATOM   1578  CA  PRO   207       6.101   2.084  24.979  1.00 27.79           C  
ATOM   1579  C   PRO   207       6.980   1.356  23.964  1.00 27.64           C  
ATOM   1580  CB  PRO   207       4.683   2.277  24.434  1.00 25.49           C  
ATOM   1581  O   PRO   207       7.343   1.929  22.933  1.00 26.36           O  
ATOM   1582  CG  PRO   207       4.525   3.757  24.296  1.00 24.61           C  
ATOM   1583  CD  PRO   207       5.756   4.421  24.844  1.00 27.84           C  
ATOM   1584  N   GLU   208       8.082   0.647  24.331  1.00 25.13           N  
ATOM   1585  CA  GLU   208       8.631  -0.615  23.843  1.00 25.23           C  
ATOM   1586  C   GLU   208       7.579  -1.416  23.080  1.00 25.19           C  
ATOM   1587  CB  GLU   208       9.184  -1.446  25.004  1.00 23.11           C  
ATOM   1588  O   GLU   208       6.474  -1.634  23.581  1.00 24.21           O  
ATOM   1589  CG  GLU   208      10.575  -1.023  25.455  1.00 22.38           C  
ATOM   1590  CD  GLU   208      11.192  -1.974  26.468  1.00 21.73           C  
ATOM   1591  OE1 GLU   208      10.531  -2.965  26.851  1.00 23.76           O  
ATOM   1592  OE2 GLU   208      12.346  -1.725  26.882  1.00 15.42           O  
ATOM   1593  N   SER   209       7.220  -0.947  21.658  1.00 25.50           N  
ATOM   1594  CA  SER   209       6.630  -1.817  20.646  1.00 25.31           C  
ATOM   1595  C   SER   209       5.158  -1.485  20.422  1.00 25.63           C  
ATOM   1596  CB  SER   209       6.774  -3.285  21.049  1.00 23.57           C  
ATOM   1597  O   SER   209       4.323  -1.723  21.296  1.00 24.74           O  
ATOM   1598  OG  SER   209       6.061  -3.550  22.245  1.00 23.66           O  
ATOM   1599  N   GLY   210       4.717  -0.314  20.212  1.00 26.41           N  
ATOM   1600  CA  GLY   210       3.359   0.067  19.856  1.00 25.64           C  
ATOM   1601  C   GLY   210       3.299   1.055  18.707  1.00 26.41           C  
ATOM   1602  O   GLY   210       4.249   1.808  18.477  1.00 25.24           O  
ATOM   1603  N   TYR   211       3.247   0.554  17.364  1.00 28.66           N  
ATOM   1604  CA  TYR   211       2.919   1.123  16.061  1.00 28.84           C  
ATOM   1605  C   TYR   211       3.576   2.486  15.881  1.00 28.74           C  
ATOM   1606  CB  TYR   211       1.402   1.249  15.896  1.00 26.44           C  
ATOM   1607  O   TYR   211       3.280   3.428  16.620  1.00 27.79           O  
ATOM   1608  CG  TYR   211       0.692  -0.077  15.775  1.00 25.22           C  
ATOM   1609  CD1 TYR   211       0.533  -0.694  14.536  1.00 23.04           C  
ATOM   1610  CD2 TYR   211       0.179  -0.716  16.899  1.00 24.35           C  
ATOM   1611  CE1 TYR   211      -0.122  -1.916  14.420  1.00 20.82           C  
ATOM   1612  CE2 TYR   211      -0.478  -1.938  16.794  1.00 23.47           C  
ATOM   1613  OH  TYR   211      -1.272  -3.738  15.443  1.00 14.96           O  
ATOM   1614  CZ  TYR   211      -0.623  -2.529  15.552  1.00 21.08           C  
ATOM   1615  N   TYR   212       4.817   2.540  15.775  1.00 29.34           N  
ATOM   1616  CA  TYR   212       5.438   3.824  15.470  1.00 30.04           C  
ATOM   1617  C   TYR   212       5.329   4.142  13.983  1.00 29.41           C  
ATOM   1618  CB  TYR   212       6.908   3.826  15.898  1.00 27.57           C  
ATOM   1619  O   TYR   212       5.758   3.352  13.140  1.00 28.44           O  
ATOM   1620  CG  TYR   212       7.106   3.697  17.389  1.00 26.33           C  
ATOM   1621  CD1 TYR   212       6.997   4.806  18.224  1.00 24.28           C  
ATOM   1622  CD2 TYR   212       7.404   2.466  17.964  1.00 26.07           C  
ATOM   1623  CE1 TYR   212       7.181   4.692  19.598  1.00 22.39           C  
ATOM   1624  CE2 TYR   212       7.590   2.341  19.337  1.00 25.01           C  
ATOM   1625  OH  TYR   212       7.659   3.339  21.504  1.00 14.10           O  
ATOM   1626  CZ  TYR   212       7.476   3.457  20.145  1.00 23.70           C  
ATOM   1627  N   GLY   213       4.085   4.197  13.264  1.00 32.03           N  
ATOM   1628  CA  GLY   213       3.786   5.058  12.131  1.00 31.54           C  
ATOM   1629  C   GLY   213       3.933   4.357  10.794  1.00 32.17           C  
ATOM   1630  O   GLY   213       5.031   3.934  10.425  1.00 30.83           O  
ATOM   1631  N   THR   214       3.268   3.085  10.632  1.00 31.75           N  
ATOM   1632  CA  THR   214       2.627   2.499   9.460  1.00 32.02           C  
ATOM   1633  C   THR   214       1.451   1.617   9.870  1.00 31.91           C  
ATOM   1634  CB  THR   214       3.627   1.673   8.630  1.00 29.31           C  
ATOM   1635  O   THR   214       1.646   0.513  10.382  1.00 30.50           O  
ATOM   1636  CG2 THR   214       4.605   2.577   7.887  1.00 27.73           C  
ATOM   1637  OG1 THR   214       4.363   0.808   9.504  1.00 28.04           O  
ATOM   1638  N   ASN   215       0.478   1.969  10.749  1.00 31.64           N  
ATOM   1639  CA  ASN   215      -0.672   1.138  10.409  1.00 31.60           C  
ATOM   1640  C   ASN   215      -0.595   0.636   8.970  1.00 31.70           C  
ATOM   1641  CB  ASN   215      -1.976   1.908  10.634  1.00 29.19           C  
ATOM   1642  O   ASN   215      -0.482   1.431   8.036  1.00 30.12           O  
ATOM   1643  CG  ASN   215      -3.172   0.993  10.802  1.00 27.73           C  
ATOM   1644  ND2 ASN   215      -4.265   1.535  11.326  1.00 22.98           N  
ATOM   1645  OD1 ASN   215      -3.115  -0.193  10.464  1.00 27.70           O  
ATOM   1646  N   PRO   216       0.199  -0.441   8.755  1.00 31.94           N  
ATOM   1647  CA  PRO   216       0.130  -0.957   7.386  1.00 31.76           C  
ATOM   1648  C   PRO   216      -1.189  -0.618   6.694  1.00 31.96           C  
ATOM   1649  CB  PRO   216       0.276  -2.470   7.572  1.00 29.37           C  
ATOM   1650  O   PRO   216      -1.276  -0.671   5.465  1.00 30.20           O  
ATOM   1651  CG  PRO   216       0.217  -2.681   9.050  1.00 27.42           C  
ATOM   1652  CD  PRO   216       0.232  -1.339   9.725  1.00 31.03           C  
ATOM   1653  N   GLU   217      -2.245  -0.122   7.492  1.00 32.64           N  
ATOM   1654  CA  GLU   217      -3.423   0.478   6.873  1.00 33.36           C  
ATOM   1655  C   GLU   217      -3.276   1.993   6.761  1.00 32.77           C  
ATOM   1656  CB  GLU   217      -4.685   0.129   7.666  1.00 30.00           C  
ATOM   1657  O   GLU   217      -4.247   2.731   6.942  1.00 31.19           O  
ATOM   1658  CG  GLU   217      -5.127  -1.320   7.512  1.00 27.67           C  
ATOM   1659  CD  GLU   217      -6.501  -1.593   8.102  1.00 31.68           C  
ATOM   1660  OE1 GLU   217      -7.073  -0.690   8.754  1.00 33.01           O  
ATOM   1661  OE2 GLU   217      -7.010  -2.721   7.912  1.00 27.45           O  
ATOM   1662  N   MET   218      -2.120   2.622   7.112  1.00 41.31           N  
ATOM   1663  CA  MET   218      -2.109   4.043   6.776  1.00 42.01           C  
ATOM   1664  C   MET   218      -2.513   4.262   5.322  1.00 41.61           C  
ATOM   1665  CB  MET   218      -0.727   4.647   7.032  1.00 37.98           C  
ATOM   1666  O   MET   218      -2.026   3.569   4.427  1.00 40.35           O  
ATOM   1667  CG  MET   218      -0.450   4.946   8.496  1.00 35.84           C  
ATOM   1668  SD  MET   218       0.646   6.401   8.720  1.00 28.88           S  
ATOM   1669  CE  MET   218       2.174   5.573   9.241  1.00 30.33           C  
ATOM   1670  N   GLN   219      -3.806   4.663   5.149  1.00 55.00           N  
ATOM   1671  CA  GLN   219      -4.644   5.078   4.029  1.00 54.16           C  
ATOM   1672  C   GLN   219      -3.903   6.054   3.119  1.00 55.35           C  
ATOM   1673  CB  GLN   219      -5.941   5.713   4.534  1.00 48.78           C  
ATOM   1674  O   GLN   219      -2.993   6.756   3.564  1.00 52.02           O  
ATOM   1675  CG  GLN   219      -6.762   4.800   5.434  1.00 44.05           C  
ATOM   1676  CD  GLN   219      -8.124   4.473   4.852  1.00 47.41           C  
ATOM   1677  NE2 GLN   219      -8.796   3.485   5.434  1.00 33.72           N  
ATOM   1678  OE1 GLN   219      -8.570   5.103   3.887  1.00 48.75           O  
ATOM   1679  N   LEU   220      -3.835   5.811   1.849  1.00 68.95           N  
ATOM   1680  CA  LEU   220      -3.315   6.529   0.690  1.00 68.80           C  
ATOM   1681  C   LEU   220      -3.941   7.916   0.585  1.00 70.34           C  
ATOM   1682  CB  LEU   220      -3.579   5.738  -0.594  1.00 65.33           C  
ATOM   1683  O   LEU   220      -3.714   8.631  -0.393  1.00 68.47           O  
ATOM   1684  CG  LEU   220      -2.922   4.361  -0.689  1.00 61.11           C  
ATOM   1685  CD1 LEU   220      -3.413   3.623  -1.930  1.00 56.67           C  
ATOM   1686  CD2 LEU   220      -1.403   4.493  -0.706  1.00 58.10           C  
ATOM   1687  N   GLY   221      -4.607   8.421   1.755  1.00 78.12           N  
ATOM   1688  CA  GLY   221      -5.430   9.602   1.544  1.00 78.68           C  
ATOM   1689  C   GLY   221      -6.690   9.316   0.749  1.00 78.61           C  
ATOM   1690  O   GLY   221      -7.034   8.155   0.516  1.00 76.78           O  
ATOM   1691  N   LYS   222      -7.440  10.317   0.462  1.00 81.42           N  
ATOM   1692  CA  LYS   222      -8.719  10.132  -0.217  1.00 82.21           C  
ATOM   1693  C   LYS   222      -8.918  11.178  -1.310  1.00 83.15           C  
ATOM   1694  CB  LYS   222      -9.873  10.195   0.785  1.00 79.72           C  
ATOM   1695  O   LYS   222      -8.531  12.337  -1.145  1.00 82.61           O  
ATOM   1696  CG  LYS   222     -11.172   9.592   0.271  1.00 72.74           C  
ATOM   1697  CD  LYS   222     -12.207   9.466   1.382  1.00 70.12           C  
ATOM   1698  CE  LYS   222     -13.514   8.878   0.866  1.00 64.12           C  
ATOM   1699  NZ  LYS   222     -14.479   8.614   1.975  1.00 57.64           N  
ATOM   1700  N   HIS   223      -9.441  10.638  -2.416  1.00 82.88           N  
ATOM   1701  CA  HIS   223      -9.938  11.601  -3.392  1.00 85.05           C  
ATOM   1702  C   HIS   223     -11.168  12.333  -2.866  1.00 84.09           C  
ATOM   1703  CB  HIS   223     -10.267  10.905  -4.713  1.00 80.75           C  
ATOM   1704  O   HIS   223     -12.250  11.750  -2.773  1.00 82.13           O  
ATOM   1705  CG  HIS   223     -10.738  11.838  -5.782  1.00 74.02           C  
ATOM   1706  CD2 HIS   223     -10.402  13.121  -6.055  1.00 69.91           C  
ATOM   1707  ND1 HIS   223     -11.677  11.477  -6.725  1.00 69.61           N  
ATOM   1708  CE1 HIS   223     -11.896  12.500  -7.534  1.00 70.38           C  
ATOM   1709  NE2 HIS   223     -11.135  13.510  -7.149  1.00 70.09           N  
ATOM   1710  N   LYS   224     -10.978  13.581  -2.501  1.00 86.70           N  
ATOM   1711  CA  LYS   224     -12.030  14.414  -1.925  1.00 87.59           C  
ATOM   1712  C   LYS   224     -11.640  15.889  -1.953  1.00 87.74           C  
ATOM   1713  CB  LYS   224     -12.333  13.979  -0.490  1.00 85.44           C  
ATOM   1714  O   LYS   224     -10.490  16.238  -1.676  1.00 86.96           O  
ATOM   1715  CG  LYS   224     -13.475  14.746   0.161  1.00 79.75           C  
ATOM   1716  CD  LYS   224     -13.829  14.171   1.526  1.00 77.90           C  
ATOM   1717  CE  LYS   224     -14.925  14.979   2.208  1.00 75.20           C  
ATOM   1718  NZ  LYS   224     -15.245  14.443   3.565  1.00 70.48           N  
ATOM   1719  N   THR   225     -12.594  16.680  -2.241  1.00 85.65           N  
ATOM   1720  CA  THR   225     -12.393  18.120  -2.123  1.00 86.28           C  
ATOM   1721  C   THR   225     -12.508  18.564  -0.667  1.00 83.82           C  
ATOM   1722  CB  THR   225     -13.406  18.898  -2.982  1.00 83.24           C  
ATOM   1723  O   THR   225     -13.481  18.233   0.013  1.00 81.10           O  
ATOM   1724  CG2 THR   225     -13.138  20.399  -2.924  1.00 74.20           C  
ATOM   1725  OG1 THR   225     -13.308  18.458  -4.342  1.00 77.44           O  
ATOM   1726  N   ILE   226     -11.466  19.258  -0.202  1.00 82.72           N  
ATOM   1727  CA  ILE   226     -11.439  19.779   1.160  1.00 82.91           C  
ATOM   1728  C   ILE   226     -11.636  21.293   1.137  1.00 81.63           C  
ATOM   1729  CB  ILE   226     -10.117  19.422   1.875  1.00 80.87           C  
ATOM   1730  O   ILE   226     -11.076  21.986   0.284  1.00 79.64           O  
ATOM   1731  CG1 ILE   226      -9.906  17.904   1.880  1.00 75.45           C  
ATOM   1732  CG2 ILE   226     -10.106  19.981   3.301  1.00 74.56           C  
ATOM   1733  CD1 ILE   226     -10.977  17.132   2.639  1.00 73.14           C  
ATOM   1734  N   SER   227     -12.504  21.757   1.976  1.00 76.70           N  
ATOM   1735  CA  SER   227     -12.557  23.197   2.208  1.00 75.93           C  
ATOM   1736  C   SER   227     -11.536  23.625   3.257  1.00 74.64           C  
ATOM   1737  CB  SER   227     -13.960  23.618   2.648  1.00 73.38           C  
ATOM   1738  O   SER   227     -11.588  23.173   4.403  1.00 72.35           O  
ATOM   1739  OG  SER   227     -14.911  23.329   1.638  1.00 69.49           O  
ATOM   1740  N   VAL   228     -10.518  24.371   2.783  1.00 69.52           N  
ATOM   1741  CA  VAL   228      -9.527  24.894   3.717  1.00 68.96           C  
ATOM   1742  C   VAL   228     -10.135  26.033   4.531  1.00 67.81           C  
ATOM   1743  CB  VAL   228      -8.258  25.383   2.982  1.00 66.01           C  
ATOM   1744  O   VAL   228     -10.016  27.203   4.160  1.00 64.71           O  
ATOM   1745  CG1 VAL   228      -7.204  25.856   3.982  1.00 62.07           C  
ATOM   1746  CG2 VAL   228      -7.697  24.275   2.093  1.00 62.12           C  
ATOM   1747  N   ASP   229     -10.947  25.711   5.598  1.00 63.00           N  
ATOM   1748  CA  ASP   229     -11.686  26.709   6.365  1.00 61.51           C  
ATOM   1749  C   ASP   229     -11.447  26.537   7.864  1.00 61.37           C  
ATOM   1750  CB  ASP   229     -13.182  26.623   6.057  1.00 59.65           C  
ATOM   1751  O   ASP   229     -12.102  27.187   8.681  1.00 59.42           O  
ATOM   1752  CG  ASP   229     -13.774  25.259   6.367  1.00 58.79           C  
ATOM   1753  OD1 ASP   229     -13.052  24.388   6.900  1.00 61.41           O  
ATOM   1754  OD2 ASP   229     -14.971  25.053   6.074  1.00 62.58           O  
ATOM   1755  N   GLY   230     -10.584  25.651   8.222  1.00 60.82           N  
ATOM   1756  CA  GLY   230     -10.341  25.404   9.634  1.00 60.26           C  
ATOM   1757  C   GLY   230     -11.381  24.502  10.270  1.00 60.32           C  
ATOM   1758  O   GLY   230     -11.285  24.172  11.454  1.00 58.89           O  
ATOM   1759  N   ASP   231     -12.487  24.251   9.537  1.00 61.73           N  
ATOM   1760  CA  ASP   231     -13.500  23.292   9.967  1.00 61.66           C  
ATOM   1761  C   ASP   231     -13.125  21.872   9.548  1.00 61.72           C  
ATOM   1762  CB  ASP   231     -14.869  23.665   9.394  1.00 59.26           C  
ATOM   1763  O   ASP   231     -12.961  21.593   8.359  1.00 60.38           O  
ATOM   1764  CG  ASP   231     -15.988  22.776   9.906  1.00 57.20           C  
ATOM   1765  OD1 ASP   231     -15.707  21.801  10.637  1.00 58.09           O  
ATOM   1766  OD2 ASP   231     -17.162  23.051   9.575  1.00 59.21           O  
ATOM   1767  N   LEU   232     -12.999  20.900  10.444  1.00 60.83           N  
ATOM   1768  CA  LEU   232     -12.419  19.592  10.159  1.00 60.94           C  
ATOM   1769  C   LEU   232     -13.492  18.608   9.708  1.00 61.21           C  
ATOM   1770  CB  LEU   232     -11.695  19.047  11.393  1.00 58.09           C  
ATOM   1771  O   LEU   232     -13.226  17.411   9.575  1.00 60.08           O  
ATOM   1772  CG  LEU   232     -10.543  19.895  11.934  1.00 56.68           C  
ATOM   1773  CD1 LEU   232      -9.912  19.220  13.147  1.00 54.56           C  
ATOM   1774  CD2 LEU   232      -9.501  20.137  10.848  1.00 55.08           C  
ATOM   1775  N   SER   233     -14.766  19.076   9.523  1.00 63.54           N  
ATOM   1776  CA  SER   233     -15.870  18.174   9.212  1.00 63.34           C  
ATOM   1777  C   SER   233     -15.626  17.433   7.901  1.00 63.35           C  
ATOM   1778  CB  SER   233     -17.188  18.945   9.133  1.00 60.90           C  
ATOM   1779  O   SER   233     -16.203  16.369   7.667  1.00 62.68           O  
ATOM   1780  OG  SER   233     -17.131  19.938   8.123  1.00 60.35           O  
ATOM   1781  N   ASP   234     -14.775  18.021   7.131  1.00 73.92           N  
ATOM   1782  CA  ASP   234     -14.527  17.411   5.828  1.00 74.11           C  
ATOM   1783  C   ASP   234     -13.335  16.457   5.886  1.00 72.83           C  
ATOM   1784  CB  ASP   234     -14.288  18.488   4.768  1.00 71.25           C  
ATOM   1785  O   ASP   234     -12.976  15.843   4.879  1.00 70.00           O  
ATOM   1786  CG  ASP   234     -13.348  19.584   5.237  1.00 68.45           C  
ATOM   1787  OD1 ASP   234     -13.041  19.648   6.447  1.00 67.15           O  
ATOM   1788  OD2 ASP   234     -12.912  20.393   4.390  1.00 69.50           O  
ATOM   1789  N   TRP   235     -12.730  16.227   7.048  1.00 72.92           N  
ATOM   1790  CA  TRP   235     -11.649  15.274   7.283  1.00 73.28           C  
ATOM   1791  C   TRP   235     -12.144  14.078   8.090  1.00 71.14           C  
ATOM   1792  CB  TRP   235     -10.484  15.951   8.011  1.00 69.65           C  
ATOM   1793  O   TRP   235     -13.018  14.219   8.948  1.00 66.68           O  
ATOM   1794  CG  TRP   235      -9.869  17.087   7.251  1.00 66.28           C  
ATOM   1795  CD1 TRP   235     -10.187  18.413   7.350  1.00 65.78           C  
ATOM   1796  CD2 TRP   235      -8.830  16.996   6.271  1.00 67.67           C  
ATOM   1797  CE2 TRP   235      -8.568  18.307   5.817  1.00 63.89           C  
ATOM   1798  CE3 TRP   235      -8.095  15.931   5.733  1.00 70.05           C  
ATOM   1799  NE1 TRP   235      -9.408  19.152   6.490  1.00 69.22           N  
ATOM   1800  CH2 TRP   235      -6.894  17.523   4.339  1.00 67.76           C  
ATOM   1801  CZ2 TRP   235      -7.599  18.582   4.849  1.00 68.13           C  
ATOM   1802  CZ3 TRP   235      -7.131  16.207   4.770  1.00 68.82           C  
ATOM   1803  N   ASP   236     -11.721  12.858   7.738  1.00 67.25           N  
ATOM   1804  CA  ASP   236     -12.010  11.683   8.555  1.00 66.32           C  
ATOM   1805  C   ASP   236     -10.784  10.780   8.671  1.00 66.67           C  
ATOM   1806  CB  ASP   236     -13.187  10.899   7.969  1.00 63.85           C  
ATOM   1807  O   ASP   236      -9.773  11.008   8.004  1.00 64.44           O  
ATOM   1808  CG  ASP   236     -12.894  10.330   6.592  1.00 61.84           C  
ATOM   1809  OD1 ASP   236     -11.878   9.620   6.428  1.00 61.60           O  
ATOM   1810  OD2 ASP   236     -13.685  10.597   5.661  1.00 61.07           O  
ATOM   1811  N   SER   237     -10.799   9.787   9.476  1.00 59.81           N  
ATOM   1812  CA  SER   237      -9.653   8.956   9.831  1.00 59.57           C  
ATOM   1813  C   SER   237      -9.130   8.190   8.621  1.00 59.84           C  
ATOM   1814  CB  SER   237     -10.027   7.974  10.943  1.00 57.41           C  
ATOM   1815  O   SER   237      -7.972   7.767   8.600  1.00 58.94           O  
ATOM   1816  OG  SER   237     -11.120   7.162  10.550  1.00 56.31           O  
ATOM   1817  N   SER   238      -9.980   8.075   7.604  1.00 66.07           N  
ATOM   1818  CA  SER   238      -9.546   7.336   6.422  1.00 65.31           C  
ATOM   1819  C   SER   238      -8.527   8.134   5.615  1.00 65.97           C  
ATOM   1820  CB  SER   238     -10.743   6.983   5.540  1.00 63.42           C  
ATOM   1821  O   SER   238      -7.901   7.602   4.696  1.00 64.79           O  
ATOM   1822  OG  SER   238     -11.312   8.150   4.972  1.00 62.91           O  
ATOM   1823  N   MET   239      -8.314   9.358   5.992  1.00 75.95           N  
ATOM   1824  CA  MET   239      -7.415  10.231   5.243  1.00 75.80           C  
ATOM   1825  C   MET   239      -6.070  10.361   5.949  1.00 75.53           C  
ATOM   1826  CB  MET   239      -8.042  11.613   5.052  1.00 74.34           C  
ATOM   1827  O   MET   239      -5.176  11.061   5.467  1.00 73.33           O  
ATOM   1828  CG  MET   239      -9.271  11.611   4.158  1.00 74.00           C  
ATOM   1829  SD  MET   239     -10.086  13.253   4.079  1.00 77.66           S  
ATOM   1830  CE  MET   239     -11.766  12.754   3.607  1.00 69.92           C  
ATOM   1831  N   ILE   240      -5.871   9.690   7.081  1.00 73.53           N  
ATOM   1832  CA  ILE   240      -4.619   9.741   7.828  1.00 73.07           C  
ATOM   1833  C   ILE   240      -3.543   8.952   7.086  1.00 73.05           C  
ATOM   1834  CB  ILE   240      -4.794   9.193   9.262  1.00 71.20           C  
ATOM   1835  O   ILE   240      -3.726   7.769   6.790  1.00 70.76           O  
ATOM   1836  CG1 ILE   240      -5.769  10.071  10.054  1.00 67.63           C  
ATOM   1837  CG2 ILE   240      -3.441   9.097   9.972  1.00 67.67           C  
ATOM   1838  CD1 ILE   240      -6.179   9.483  11.398  1.00 66.03           C  
ATOM   1839  N   ILE   241      -2.403   9.682   6.752  1.00 76.54           N  
ATOM   1840  CA  ILE   241      -1.383   8.995   5.968  1.00 75.79           C  
ATOM   1841  C   ILE   241      -0.154   8.734   6.836  1.00 75.71           C  
ATOM   1842  CB  ILE   241      -0.990   9.808   4.714  1.00 74.64           C  
ATOM   1843  O   ILE   241       0.694   7.908   6.490  1.00 73.16           O  
ATOM   1844  CG1 ILE   241      -0.505  11.206   5.114  1.00 74.48           C  
ATOM   1845  CG2 ILE   241      -2.166   9.895   3.737  1.00 74.62           C  
ATOM   1846  CD1 ILE   241       0.162  11.977   3.984  1.00 72.94           C  
ATOM   1847  N   ALA   242      -0.051   9.372   7.964  1.00 73.70           N  
ATOM   1848  CA  ALA   242       0.982   9.099   8.959  1.00 73.00           C  
ATOM   1849  C   ALA   242       0.517   9.498  10.357  1.00 73.32           C  
ATOM   1850  CB  ALA   242       2.273   9.831   8.602  1.00 71.73           C  
ATOM   1851  O   ALA   242      -0.186  10.498  10.521  1.00 71.44           O  
ATOM   1852  N   GLN   243       0.822   8.644  11.285  1.00 63.28           N  
ATOM   1853  CA  GLN   243       0.503   8.953  12.675  1.00 63.16           C  
ATOM   1854  C   GLN   243       1.744   8.862  13.558  1.00 62.63           C  
ATOM   1855  CB  GLN   243      -0.584   8.013  13.198  1.00 61.23           C  
ATOM   1856  O   GLN   243       2.625   8.034  13.315  1.00 60.47           O  
ATOM   1857  CG  GLN   243      -1.635   8.705  14.056  1.00 59.76           C  
ATOM   1858  CD  GLN   243      -2.773   7.782  14.449  1.00 58.69           C  
ATOM   1859  NE2 GLN   243      -3.710   8.298  15.237  1.00 48.23           N  
ATOM   1860  OE1 GLN   243      -2.810   6.615  14.046  1.00 55.89           O  
ATOM   1861  N   GLY   244       1.898   9.808  14.438  1.00 60.08           N  
ATOM   1862  CA  GLY   244       2.985   9.860  15.403  1.00 58.95           C  
ATOM   1863  C   GLY   244       2.584   9.368  16.781  1.00 59.58           C  
ATOM   1864  O   GLY   244       1.458   8.907  16.978  1.00 56.93           O  
ATOM   1865  N   VAL   245       3.528   9.146  17.701  1.00 49.80           N  
ATOM   1866  CA  VAL   245       3.377   8.821  19.116  1.00 49.81           C  
ATOM   1867  C   VAL   245       3.379  10.104  19.944  1.00 49.72           C  
ATOM   1868  CB  VAL   245       4.493   7.871  19.602  1.00 48.81           C  
ATOM   1869  O   VAL   245       4.156  11.023  19.674  1.00 47.93           O  
ATOM   1870  CG1 VAL   245       4.242   7.436  21.045  1.00 45.67           C  
ATOM   1871  CG2 VAL   245       4.595   6.654  18.684  1.00 46.66           C  
ATOM   1872  N   ALA   246       2.457  10.138  20.848  1.00 45.30           N  
ATOM   1873  CA  ALA   246       2.517  11.178  21.873  1.00 44.13           C  
ATOM   1874  C   ALA   246       3.823  11.100  22.657  1.00 45.20           C  
ATOM   1875  CB  ALA   246       1.324  11.062  22.818  1.00 43.42           C  
ATOM   1876  O   ALA   246       4.267  10.012  23.030  1.00 43.03           O  
ATOM   1877  N   ASN   247       4.541  12.193  22.693  1.00 42.62           N  
ATOM   1878  CA  ASN   247       5.703  12.403  23.549  1.00 42.57           C  
ATOM   1879  C   ASN   247       6.914  11.618  23.053  1.00 42.58           C  
ATOM   1880  CB  ASN   247       5.380  12.023  24.996  1.00 41.51           C  
ATOM   1881  O   ASN   247       7.682  11.081  23.854  1.00 40.94           O  
ATOM   1882  CG  ASN   247       4.982  13.218  25.839  1.00 39.81           C  
ATOM   1883  ND2 ASN   247       4.641  12.969  27.097  1.00 30.92           N  
ATOM   1884  OD1 ASN   247       4.981  14.356  25.363  1.00 38.71           O  
ATOM   1885  N   ASP   248       6.954  11.345  21.810  1.00 48.84           N  
ATOM   1886  CA  ASP   248       8.117  10.600  21.336  1.00 47.63           C  
ATOM   1887  C   ASP   248       9.305  11.530  21.098  1.00 48.74           C  
ATOM   1888  CB  ASP   248       7.780   9.839  20.052  1.00 46.96           C  
ATOM   1889  O   ASP   248      10.380  11.082  20.695  1.00 46.36           O  
ATOM   1890  CG  ASP   248       7.391  10.755  18.904  1.00 44.07           C  
ATOM   1891  OD1 ASP   248       7.032  11.926  19.153  1.00 45.74           O  
ATOM   1892  OD2 ASP   248       7.441  10.300  17.741  1.00 47.87           O  
ATOM   1893  N   ASP   249       9.185  12.792  21.369  1.00 47.94           N  
ATOM   1894  CA  ASP   249      10.340  13.684  21.365  1.00 47.43           C  
ATOM   1895  C   ASP   249      10.994  13.743  22.744  1.00 48.00           C  
ATOM   1896  CB  ASP   249       9.931  15.089  20.917  1.00 46.54           C  
ATOM   1897  O   ASP   249      10.334  14.057  23.737  1.00 46.35           O  
ATOM   1898  CG  ASP   249      11.119  15.997  20.655  1.00 44.56           C  
ATOM   1899  OD1 ASP   249      12.191  15.791  21.265  1.00 45.87           O  
ATOM   1900  OD2 ASP   249      10.982  16.930  19.834  1.00 45.10           O  
ATOM   1901  N   PRO   250      12.145  13.194  22.786  1.00 41.37           N  
ATOM   1902  CA  PRO   250      12.806  13.207  24.093  1.00 40.79           C  
ATOM   1903  C   PRO   250      12.867  14.602  24.710  1.00 41.36           C  
ATOM   1904  CB  PRO   250      14.212  12.686  23.783  1.00 39.61           C  
ATOM   1905  O   PRO   250      12.989  14.737  25.931  1.00 39.18           O  
ATOM   1906  CG  PRO   250      14.290  12.665  22.290  1.00 37.13           C  
ATOM   1907  CD  PRO   250      12.908  12.860  21.737  1.00 38.24           C  
ATOM   1908  N   ARG   251      12.845  15.618  23.991  1.00 43.04           N  
ATOM   1909  CA  ARG   251      13.013  16.934  24.599  1.00 42.87           C  
ATOM   1910  C   ARG   251      11.824  17.282  25.488  1.00 42.84           C  
ATOM   1911  CB  ARG   251      13.194  18.005  23.521  1.00 41.91           C  
ATOM   1912  O   ARG   251      11.913  18.179  26.329  1.00 40.63           O  
ATOM   1913  CG  ARG   251      14.515  17.912  22.776  1.00 39.61           C  
ATOM   1914  CD  ARG   251      14.590  18.916  21.634  1.00 40.04           C  
ATOM   1915  NE  ARG   251      13.891  18.434  20.446  1.00 40.40           N  
ATOM   1916  NH1 ARG   251      14.478  20.231  19.118  1.00 35.16           N  
ATOM   1917  NH2 ARG   251      13.187  18.540  18.262  1.00 32.18           N  
ATOM   1918  CZ  ARG   251      13.854  19.069  19.278  1.00 39.48           C  
ATOM   1919  N   VAL   252      10.577  16.710  25.242  1.00 38.65           N  
ATOM   1920  CA  VAL   252       9.557  16.881  26.272  1.00 38.95           C  
ATOM   1921  C   VAL   252      10.141  16.538  27.640  1.00 38.74           C  
ATOM   1922  CB  VAL   252       8.314  16.008  25.988  1.00 37.28           C  
ATOM   1923  O   VAL   252       9.672  17.038  28.665  1.00 36.76           O  
ATOM   1924  CG1 VAL   252       7.069  16.617  26.632  1.00 33.00           C  
ATOM   1925  CG2 VAL   252       8.113  15.839  24.484  1.00 34.12           C  
ATOM   1926  N   TYR   253      11.331  15.942  27.632  1.00 34.59           N  
ATOM   1927  CA  TYR   253      11.877  15.526  28.919  1.00 36.13           C  
ATOM   1928  C   TYR   253      13.119  16.336  29.271  1.00 34.64           C  
ATOM   1929  CB  TYR   253      12.215  14.033  28.902  1.00 32.95           C  
ATOM   1930  O   TYR   253      13.834  16.007  30.221  1.00 32.66           O  
ATOM   1931  CG  TYR   253      11.038  13.148  28.572  1.00 31.67           C  
ATOM   1932  CD1 TYR   253      10.052  12.883  29.520  1.00 29.78           C  
ATOM   1933  CD2 TYR   253      10.910  12.573  27.312  1.00 31.31           C  
ATOM   1934  CE1 TYR   253       8.967  12.067  29.220  1.00 31.43           C  
ATOM   1935  CE2 TYR   253       9.829  11.755  27.001  1.00 32.82           C  
ATOM   1936  OH  TYR   253       7.791  10.699  27.658  1.00 18.72           O  
ATOM   1937  CZ  TYR   253       8.864  11.508  27.960  1.00 31.17           C  
ATOM   1938  N   MET   254      13.474  17.388  28.573  1.00 32.79           N  
ATOM   1939  CA  MET   254      14.674  18.144  28.921  1.00 34.72           C  
ATOM   1940  C   MET   254      14.310  19.498  29.520  1.00 32.90           C  
ATOM   1941  CB  MET   254      15.564  18.337  27.691  1.00 31.18           C  
ATOM   1942  O   MET   254      13.754  20.356  28.832  1.00 31.27           O  
ATOM   1943  CG  MET   254      16.132  17.042  27.136  1.00 30.29           C  
ATOM   1944  SD  MET   254      17.273  17.322  25.726  1.00 21.36           S  
ATOM   1945  CE  MET   254      18.846  17.486  26.616  1.00 28.87           C  
ATOM   1946  N   PRO   255      14.247  19.620  30.795  1.00 33.05           N  
ATOM   1947  CA  PRO   255      13.877  20.828  31.535  1.00 32.94           C  
ATOM   1948  C   PRO   255      14.652  22.062  31.077  1.00 32.97           C  
ATOM   1949  CB  PRO   255      14.221  20.474  32.984  1.00 30.58           C  
ATOM   1950  O   PRO   255      14.122  23.175  31.108  1.00 31.13           O  
ATOM   1951  CG  PRO   255      14.909  19.150  32.900  1.00 28.67           C  
ATOM   1952  CD  PRO   255      14.829  18.660  31.482  1.00 29.84           C  
ATOM   1953  N   SER   256      15.938  21.903  30.657  1.00 32.44           N  
ATOM   1954  CA  SER   256      16.889  23.010  30.669  1.00 33.16           C  
ATOM   1955  C   SER   256      17.428  23.291  29.270  1.00 32.55           C  
ATOM   1956  CB  SER   256      18.048  22.712  31.620  1.00 29.26           C  
ATOM   1957  O   SER   256      18.231  24.207  29.081  1.00 30.39           O  
ATOM   1958  OG  SER   256      18.838  21.642  31.130  1.00 16.20           O  
ATOM   1959  N   SER   257      16.895  22.717  28.278  1.00 33.25           N  
ATOM   1960  CA  SER   257      17.547  23.004  27.005  1.00 33.16           C  
ATOM   1961  C   SER   257      16.736  23.998  26.180  1.00 33.20           C  
ATOM   1962  CB  SER   257      17.756  21.717  26.206  1.00 30.84           C  
ATOM   1963  O   SER   257      15.528  24.142  26.384  1.00 31.85           O  
ATOM   1964  OG  SER   257      16.535  21.272  25.641  1.00 22.43           O  
ATOM   1965  N   MET   258      17.264  25.296  26.138  1.00 32.36           N  
ATOM   1966  CA  MET   258      16.986  26.387  25.209  1.00 32.58           C  
ATOM   1967  C   MET   258      15.956  25.965  24.166  1.00 32.48           C  
ATOM   1968  CB  MET   258      18.271  26.846  24.518  1.00 29.51           C  
ATOM   1969  O   MET   258      15.338  26.812  23.519  1.00 30.70           O  
ATOM   1970  CG  MET   258      19.317  27.398  25.473  1.00 27.70           C  
ATOM   1971  SD  MET   258      20.666  28.285  24.601  1.00 15.66           S  
ATOM   1972  CE  MET   258      19.714  29.600  23.792  1.00 12.27           C  
ATOM   1973  N   HIS   259      15.479  24.687  24.198  1.00 36.97           N  
ATOM   1974  CA  HIS   259      14.566  24.013  23.282  1.00 37.32           C  
ATOM   1975  C   HIS   259      13.239  23.695  23.961  1.00 37.06           C  
ATOM   1976  CB  HIS   259      15.200  22.730  22.742  1.00 35.67           C  
ATOM   1977  O   HIS   259      13.125  22.697  24.676  1.00 35.74           O  
ATOM   1978  CG  HIS   259      16.523  22.947  22.080  1.00 33.20           C  
ATOM   1979  CD2 HIS   259      17.780  22.642  22.482  1.00 32.47           C  
ATOM   1980  ND1 HIS   259      16.649  23.550  20.847  1.00 28.29           N  
ATOM   1981  CE1 HIS   259      17.929  23.607  20.519  1.00 31.00           C  
ATOM   1982  NE2 HIS   259      18.636  23.062  21.495  1.00 30.88           N  
ATOM   1983  N   GLU   260      12.669  24.520  24.954  1.00 36.73           N  
ATOM   1984  CA  GLU   260      11.699  24.606  26.042  1.00 36.66           C  
ATOM   1985  C   GLU   260      10.290  24.286  25.551  1.00 36.85           C  
ATOM   1986  CB  GLU   260      11.730  25.997  26.681  1.00 33.77           C  
ATOM   1987  O   GLU   260       9.340  24.276  26.337  1.00 34.82           O  
ATOM   1988  CG  GLU   260      13.004  26.287  27.461  1.00 31.53           C  
ATOM   1989  CD  GLU   260      12.981  27.633  28.168  1.00 33.83           C  
ATOM   1990  OE1 GLU   260      11.995  28.387  28.005  1.00 28.74           O  
ATOM   1991  OE2 GLU   260      13.958  27.936  28.890  1.00 27.34           O  
ATOM   1992  N   GLN   261      10.042  23.718  24.347  1.00 42.12           N  
ATOM   1993  CA  GLN   261       8.622  23.688  24.015  1.00 42.24           C  
ATOM   1994  C   GLN   261       8.240  22.371  23.346  1.00 42.36           C  
ATOM   1995  CB  GLN   261       8.258  24.863  23.106  1.00 40.28           C  
ATOM   1996  O   GLN   261       8.886  21.946  22.386  1.00 41.03           O  
ATOM   1997  CG  GLN   261       8.417  26.225  23.769  1.00 38.38           C  
ATOM   1998  CD  GLN   261       7.535  27.289  23.143  1.00 41.60           C  
ATOM   1999  NE2 GLN   261       7.357  28.402  23.847  1.00 32.79           N  
ATOM   2000  OE1 GLN   261       7.018  27.113  22.034  1.00 39.20           O  
ATOM   2001  N   PRO   262       7.484  21.460  24.109  1.00 47.01           N  
ATOM   2002  CA  PRO   262       7.084  20.174  23.535  1.00 45.72           C  
ATOM   2003  C   PRO   262       6.182  20.328  22.312  1.00 47.06           C  
ATOM   2004  CB  PRO   262       6.335  19.492  24.683  1.00 44.75           C  
ATOM   2005  O   PRO   262       5.096  20.905  22.411  1.00 45.02           O  
ATOM   2006  CG  PRO   262       6.001  20.599  25.631  1.00 41.88           C  
ATOM   2007  CD  PRO   262       6.820  21.803  25.266  1.00 41.93           C  
ATOM   2008  N   TRP   263       6.703  20.358  21.085  1.00 51.58           N  
ATOM   2009  CA  TRP   263       5.957  20.192  19.843  1.00 55.59           C  
ATOM   2010  C   TRP   263       5.935  18.729  19.412  1.00 52.75           C  
ATOM   2011  CB  TRP   263       6.562  21.055  18.732  1.00 53.01           C  
ATOM   2012  O   TRP   263       6.968  18.056  19.427  1.00 50.03           O  
ATOM   2013  CG  TRP   263       6.487  22.529  18.997  1.00 52.30           C  
ATOM   2014  CD1 TRP   263       7.022  23.203  20.059  1.00 48.88           C  
ATOM   2015  CD2 TRP   263       5.834  23.510  18.186  1.00 48.68           C  
ATOM   2016  CE2 TRP   263       6.014  24.761  18.817  1.00 47.24           C  
ATOM   2017  CE3 TRP   263       5.114  23.454  16.985  1.00 36.13           C  
ATOM   2018  NE1 TRP   263       6.741  24.546  19.957  1.00 33.64           N  
ATOM   2019  CH2 TRP   263       4.799  25.863  17.111  1.00 29.59           C  
ATOM   2020  CZ2 TRP   263       5.499  25.946  18.287  1.00 30.02           C  
ATOM   2021  CZ3 TRP   263       4.603  24.634  16.459  1.00 32.71           C  
ATOM   2022  N   ASP   264       4.789  18.279  19.380  1.00 62.36           N  
ATOM   2023  CA  ASP   264       4.609  16.887  18.980  1.00 62.24           C  
ATOM   2024  C   ASP   264       3.641  16.774  17.804  1.00 62.61           C  
ATOM   2025  CB  ASP   264       4.106  16.051  20.158  1.00 60.72           C  
ATOM   2026  O   ASP   264       2.601  17.434  17.785  1.00 61.12           O  
ATOM   2027  CG  ASP   264       4.322  14.560  19.963  1.00 59.21           C  
ATOM   2028  OD1 ASP   264       4.865  14.155  18.913  1.00 57.40           O  
ATOM   2029  OD2 ASP   264       3.942  13.784  20.866  1.00 58.87           O  
ATOM   2030  N   ALA   265       4.129  16.270  16.649  1.00 67.56           N  
ATOM   2031  CA  ALA   265       3.274  15.990  15.499  1.00 67.00           C  
ATOM   2032  C   ALA   265       2.505  14.687  15.691  1.00 67.57           C  
ATOM   2033  CB  ALA   265       4.105  15.930  14.220  1.00 65.41           C  
ATOM   2034  O   ALA   265       3.104  13.634  15.926  1.00 65.53           O  
ATOM   2035  N   TYR   266       1.123  14.671  15.557  1.00 64.12           N  
ATOM   2036  CA  TYR   266       0.307  13.514  15.911  1.00 63.90           C  
ATOM   2037  C   TYR   266      -0.197  12.800  14.662  1.00 64.03           C  
ATOM   2038  CB  TYR   266      -0.877  13.938  16.784  1.00 62.14           C  
ATOM   2039  O   TYR   266      -0.253  11.569  14.624  1.00 61.88           O  
ATOM   2040  CG  TYR   266      -0.481  14.383  18.171  1.00 60.43           C  
ATOM   2041  CD1 TYR   266       0.045  13.478  19.090  1.00 56.11           C  
ATOM   2042  CD2 TYR   266      -0.632  15.708  18.565  1.00 56.43           C  
ATOM   2043  CE1 TYR   266       0.411  13.883  20.370  1.00 51.95           C  
ATOM   2044  CE2 TYR   266      -0.270  16.124  19.842  1.00 52.19           C  
ATOM   2045  OH  TYR   266       0.609  15.612  22.001  1.00 42.50           O  
ATOM   2046  CZ  TYR   266       0.250  15.206  20.736  1.00 56.89           C  
ATOM   2047  N   ALA   267      -0.741  13.625  13.785  1.00 70.74           N  
ATOM   2048  CA  ALA   267      -1.296  12.981  12.597  1.00 70.48           C  
ATOM   2049  C   ALA   267      -1.120  13.861  11.363  1.00 71.35           C  
ATOM   2050  CB  ALA   267      -2.773  12.657  12.809  1.00 69.05           C  
ATOM   2051  O   ALA   267      -1.178  15.090  11.455  1.00 70.91           O  
ATOM   2052  N   LEU   268      -0.787  13.252  10.331  1.00 79.26           N  
ATOM   2053  CA  LEU   268      -0.746  13.845   8.999  1.00 79.45           C  
ATOM   2054  C   LEU   268      -1.820  13.240   8.102  1.00 79.83           C  
ATOM   2055  CB  LEU   268       0.634  13.649   8.367  1.00 78.28           C  
ATOM   2056  O   LEU   268      -1.867  12.021   7.918  1.00 79.34           O  
ATOM   2057  CG  LEU   268       0.827  14.232   6.966  1.00 77.72           C  
ATOM   2058  CD1 LEU   268       0.582  15.737   6.979  1.00 76.75           C  
ATOM   2059  CD2 LEU   268       2.225  13.917   6.444  1.00 77.13           C  
ATOM   2060  N   TYR   269      -2.759  14.109   7.664  1.00 80.01           N  
ATOM   2061  CA  TYR   269      -3.821  13.720   6.743  1.00 80.18           C  
ATOM   2062  C   TYR   269      -3.518  14.199   5.328  1.00 80.69           C  
ATOM   2063  CB  TYR   269      -5.168  14.283   7.207  1.00 79.05           C  
ATOM   2064  O   TYR   269      -2.838  15.210   5.140  1.00 80.22           O  
ATOM   2065  CG  TYR   269      -5.588  13.801   8.574  1.00 76.82           C  
ATOM   2066  CD1 TYR   269      -6.687  12.959   8.730  1.00 74.80           C  
ATOM   2067  CD2 TYR   269      -4.888  14.188   9.712  1.00 75.18           C  
ATOM   2068  CE1 TYR   269      -7.079  12.514   9.989  1.00 73.55           C  
ATOM   2069  CE2 TYR   269      -5.272  13.749  10.975  1.00 73.53           C  
ATOM   2070  OH  TYR   269      -6.750  12.477  12.351  1.00 70.43           O  
ATOM   2071  CZ  TYR   269      -6.366  12.914  11.103  1.00 70.81           C  
ATOM   2072  N   SER   270      -4.102  13.446   4.316  1.00 85.35           N  
ATOM   2073  CA  SER   270      -4.000  13.933   2.944  1.00 85.52           C  
ATOM   2074  C   SER   270      -5.254  13.597   2.144  1.00 85.94           C  
ATOM   2075  CB  SER   270      -2.771  13.341   2.254  1.00 84.34           C  
ATOM   2076  O   SER   270      -5.909  12.585   2.402  1.00 85.37           O  
ATOM   2077  OG  SER   270      -2.628  13.864   0.945  1.00 82.16           O  
ATOM   2078  N   ALA   271      -5.585  14.517   1.309  1.00 85.80           N  
ATOM   2079  CA  ALA   271      -6.635  14.376   0.303  1.00 86.22           C  
ATOM   2080  C   ALA   271      -6.253  15.087  -0.992  1.00 86.68           C  
ATOM   2081  CB  ALA   271      -7.959  14.921   0.836  1.00 85.18           C  
ATOM   2082  O   ALA   271      -5.279  15.842  -1.028  1.00 86.31           O  
ATOM   2083  N   TRP   272      -6.917  14.696  -2.092  1.00 88.06           N  
ATOM   2084  CA  TRP   272      -6.705  15.435  -3.332  1.00 88.75           C  
ATOM   2085  C   TRP   272      -7.996  15.526  -4.139  1.00 88.04           C  
ATOM   2086  CB  TRP   272      -5.610  14.772  -4.173  1.00 86.63           C  
ATOM   2087  O   TRP   272      -8.912  14.722  -3.950  1.00 85.77           O  
ATOM   2088  CG  TRP   272      -5.962  13.399  -4.660  1.00 81.81           C  
ATOM   2089  CD1 TRP   272      -6.507  13.068  -5.869  1.00 77.35           C  
ATOM   2090  CD2 TRP   272      -5.799  12.171  -3.944  1.00 78.35           C  
ATOM   2091  CE2 TRP   272      -6.265  11.133  -4.782  1.00 79.67           C  
ATOM   2092  CE3 TRP   272      -5.302  11.846  -2.675  1.00 75.83           C  
ATOM   2093  NE1 TRP   272      -6.692  11.707  -5.949  1.00 77.10           N  
ATOM   2094  CH2 TRP   272      -5.758   9.503  -3.143  1.00 75.44           C  
ATOM   2095  CZ2 TRP   272      -6.249   9.793  -4.390  1.00 76.46           C  
ATOM   2096  CZ3 TRP   272      -5.287  10.511  -2.286  1.00 75.78           C  
ATOM   2097  N   ASP   273      -8.131  16.613  -4.917  1.00 87.15           N  
ATOM   2098  CA  ASP   273      -9.153  16.696  -5.956  1.00 87.17           C  
ATOM   2099  C   ASP   273      -8.527  16.969  -7.322  1.00 85.71           C  
ATOM   2100  CB  ASP   273     -10.174  17.785  -5.619  1.00 85.57           C  
ATOM   2101  O   ASP   273      -7.374  16.607  -7.566  1.00 82.78           O  
ATOM   2102  CG  ASP   273      -9.560  19.172  -5.550  1.00 83.89           C  
ATOM   2103  OD1 ASP   273      -8.471  19.387  -6.124  1.00 82.81           O  
ATOM   2104  OD2 ASP   273     -10.170  20.058  -4.913  1.00 82.55           O  
ATOM   2105  N   ASP   274      -9.234  17.596  -8.248  1.00 86.17           N  
ATOM   2106  CA  ASP   274      -8.748  17.823  -9.606  1.00 86.38           C  
ATOM   2107  C   ASP   274      -7.719  18.951  -9.639  1.00 85.04           C  
ATOM   2108  CB  ASP   274      -9.911  18.144 -10.546  1.00 83.90           C  
ATOM   2109  O   ASP   274      -6.924  19.045 -10.577  1.00 83.37           O  
ATOM   2110  CG  ASP   274     -10.798  16.942 -10.823  1.00 78.82           C  
ATOM   2111  OD1 ASP   274     -10.347  15.793 -10.629  1.00 77.05           O  
ATOM   2112  OD2 ASP   274     -11.958  17.147 -11.243  1.00 78.45           O  
ATOM   2113  N   ASP   275      -7.673  19.751  -8.613  1.00 86.73           N  
ATOM   2114  CA  ASP   275      -6.898  20.984  -8.711  1.00 86.64           C  
ATOM   2115  C   ASP   275      -5.856  21.067  -7.598  1.00 85.72           C  
ATOM   2116  CB  ASP   275      -7.820  22.204  -8.661  1.00 84.44           C  
ATOM   2117  O   ASP   275      -4.821  21.718  -7.757  1.00 83.76           O  
ATOM   2118  CG  ASP   275      -8.738  22.304  -9.867  1.00 79.02           C  
ATOM   2119  OD1 ASP   275      -8.294  22.009 -10.997  1.00 76.35           O  
ATOM   2120  OD2 ASP   275      -9.915  22.683  -9.685  1.00 76.67           O  
ATOM   2121  N   ASN   276      -6.090  20.323  -6.471  1.00 86.33           N  
ATOM   2122  CA  ASN   276      -5.275  20.577  -5.288  1.00 86.69           C  
ATOM   2123  C   ASN   276      -4.889  19.279  -4.585  1.00 86.60           C  
ATOM   2124  CB  ASN   276      -6.009  21.507  -4.320  1.00 84.91           C  
ATOM   2125  O   ASN   276      -5.622  18.290  -4.650  1.00 85.50           O  
ATOM   2126  CG  ASN   276      -6.307  22.864  -4.926  1.00 80.09           C  
ATOM   2127  ND2 ASN   276      -7.561  23.084  -5.301  1.00 78.52           N  
ATOM   2128  OD1 ASN   276      -5.416  23.708  -5.058  1.00 78.73           O  
ATOM   2129  N   LEU   277      -3.779  19.220  -4.014  1.00 87.95           N  
ATOM   2130  CA  LEU   277      -3.350  18.287  -2.977  1.00 88.04           C  
ATOM   2131  C   LEU   277      -3.492  18.911  -1.593  1.00 88.01           C  
ATOM   2132  CB  LEU   277      -1.900  17.857  -3.210  1.00 86.96           C  
ATOM   2133  O   LEU   277      -2.972  20.001  -1.342  1.00 87.16           O  
ATOM   2134  CG  LEU   277      -1.323  16.851  -2.212  1.00 84.55           C  
ATOM   2135  CD1 LEU   277      -2.096  15.538  -2.277  1.00 81.47           C  
ATOM   2136  CD2 LEU   277       0.160  16.619  -2.483  1.00 81.59           C  
ATOM   2137  N   TYR   278      -4.278  18.245  -0.733  1.00 86.27           N  
ATOM   2138  CA  TYR   278      -4.608  18.809   0.572  1.00 86.41           C  
ATOM   2139  C   TYR   278      -3.880  18.067   1.686  1.00 85.82           C  
ATOM   2140  CB  TYR   278      -6.120  18.761   0.812  1.00 85.84           C  
ATOM   2141  O   TYR   278      -3.683  16.852   1.606  1.00 84.71           O  
ATOM   2142  CG  TYR   278      -6.926  19.475  -0.245  1.00 86.20           C  
ATOM   2143  CD1 TYR   278      -7.147  20.848  -0.172  1.00 85.00           C  
ATOM   2144  CD2 TYR   278      -7.468  18.778  -1.320  1.00 85.24           C  
ATOM   2145  CE1 TYR   278      -7.891  21.510  -1.143  1.00 84.95           C  
ATOM   2146  CE2 TYR   278      -8.213  19.429  -2.297  1.00 84.57           C  
ATOM   2147  OH  TYR   278      -9.156  21.443  -3.165  1.00 82.16           O  
ATOM   2148  CZ  TYR   278      -8.419  20.793  -2.200  1.00 84.59           C  
ATOM   2149  N   PHE   279      -3.495  18.792   2.724  1.00 84.71           N  
ATOM   2150  CA  PHE   279      -2.925  18.215   3.935  1.00 84.50           C  
ATOM   2151  C   PHE   279      -3.578  18.809   5.177  1.00 84.01           C  
ATOM   2152  CB  PHE   279      -1.410  18.441   3.979  1.00 83.78           C  
ATOM   2153  O   PHE   279      -4.023  19.959   5.161  1.00 82.74           O  
ATOM   2154  CG  PHE   279      -0.658  17.729   2.887  1.00 83.74           C  
ATOM   2155  CD1 PHE   279      -0.255  16.410   3.048  1.00 82.20           C  
ATOM   2156  CD2 PHE   279      -0.355  18.381   1.698  1.00 82.29           C  
ATOM   2157  CE1 PHE   279       0.441  15.748   2.039  1.00 81.45           C  
ATOM   2158  CE2 PHE   279       0.340  17.726   0.685  1.00 81.07           C  
ATOM   2159  CZ  PHE   279       0.738  16.410   0.858  1.00 79.87           C  
ATOM   2160  N   LEU   280      -3.778  17.979   6.164  1.00 78.47           N  
ATOM   2161  CA  LEU   280      -4.085  18.401   7.527  1.00 77.92           C  
ATOM   2162  C   LEU   280      -3.000  17.945   8.495  1.00 77.73           C  
ATOM   2163  CB  LEU   280      -5.443  17.846   7.966  1.00 76.54           C  
ATOM   2164  O   LEU   280      -2.679  16.756   8.560  1.00 76.13           O  
ATOM   2165  CG  LEU   280      -5.866  18.149   9.404  1.00 74.21           C  
ATOM   2166  CD1 LEU   280      -6.292  19.607   9.536  1.00 71.83           C  
ATOM   2167  CD2 LEU   280      -6.992  17.216   9.838  1.00 71.87           C  
ATOM   2168  N   LEU   281      -2.317  18.917   9.131  1.00 75.98           N  
ATOM   2169  CA  LEU   281      -1.309  18.643  10.149  1.00 75.24           C  
ATOM   2170  C   LEU   281      -1.889  18.818  11.549  1.00 75.28           C  
ATOM   2171  CB  LEU   281      -0.099  19.564   9.967  1.00 73.86           C  
ATOM   2172  O   LEU   281      -2.323  19.913  11.914  1.00 72.51           O  
ATOM   2173  CG  LEU   281       0.545  19.570   8.580  1.00 70.04           C  
ATOM   2174  CD1 LEU   281       1.324  20.863   8.363  1.00 66.42           C  
ATOM   2175  CD2 LEU   281       1.452  18.357   8.405  1.00 66.45           C  
ATOM   2176  N   GLU   282      -1.918  17.694  12.250  1.00 67.35           N  
ATOM   2177  CA  GLU   282      -2.403  17.742  13.626  1.00 66.91           C  
ATOM   2178  C   GLU   282      -1.246  17.723  14.620  1.00 66.77           C  
ATOM   2179  CB  GLU   282      -3.354  16.574  13.902  1.00 65.19           C  
ATOM   2180  O   GLU   282      -0.451  16.781  14.637  1.00 64.24           O  
ATOM   2181  CG  GLU   282      -4.119  16.701  15.211  1.00 62.95           C  
ATOM   2182  CD  GLU   282      -5.118  15.576  15.433  1.00 61.44           C  
ATOM   2183  OE1 GLU   282      -5.248  14.697  14.551  1.00 58.27           O  
ATOM   2184  OE2 GLU   282      -5.776  15.574  16.497  1.00 56.64           O  
ATOM   2185  N   MET   283      -1.089  18.784  15.465  1.00 64.13           N  
ATOM   2186  CA  MET   283       0.057  18.922  16.359  1.00 63.64           C  
ATOM   2187  C   MET   283      -0.388  19.358  17.751  1.00 63.63           C  
ATOM   2188  CB  MET   283       1.063  19.925  15.794  1.00 61.90           C  
ATOM   2189  O   MET   283      -1.452  19.959  17.907  1.00 61.20           O  
ATOM   2190  CG  MET   283       1.590  19.555  14.417  1.00 59.83           C  
ATOM   2191  SD  MET   283       2.792  20.783  13.771  1.00 54.70           S  
ATOM   2192  CE  MET   283       1.699  22.213  13.546  1.00 51.66           C  
ATOM   2193  N   ALA   284       0.306  18.897  18.735  1.00 55.15           N  
ATOM   2194  CA  ALA   284       0.260  19.481  20.073  1.00 54.34           C  
ATOM   2195  C   ALA   284       1.365  20.517  20.257  1.00 54.79           C  
ATOM   2196  CB  ALA   284       0.376  18.389  21.134  1.00 53.03           C  
ATOM   2197  O   ALA   284       2.516  20.280  19.882  1.00 52.68           O  
ATOM   2198  N   ASN   285       1.070  21.734  20.514  1.00 46.69           N  
ATOM   2199  CA  ASN   285       1.896  22.834  21.000  1.00 45.55           C  
ATOM   2200  C   ASN   285       1.356  23.406  22.308  1.00 46.71           C  
ATOM   2201  CB  ASN   285       2.001  23.935  19.943  1.00 43.43           C  
ATOM   2202  O   ASN   285       0.216  23.871  22.363  1.00 44.15           O  
ATOM   2203  CG  ASN   285       2.965  25.036  20.340  1.00 40.11           C  
ATOM   2204  ND2 ASN   285       3.226  25.956  19.419  1.00 31.86           N  
ATOM   2205  OD1 ASN   285       3.470  25.059  21.465  1.00 41.23           O  
ATOM   2206  N   THR   286       2.042  23.023  23.264  1.00 37.23           N  
ATOM   2207  CA  THR   286       1.597  23.572  24.540  1.00 37.45           C  
ATOM   2208  C   THR   286       1.933  25.057  24.638  1.00 37.28           C  
ATOM   2209  CB  THR   286       2.235  22.820  25.724  1.00 34.49           C  
ATOM   2210  O   THR   286       1.319  25.788  25.418  1.00 34.77           O  
ATOM   2211  CG2 THR   286       1.760  21.371  25.775  1.00 30.98           C  
ATOM   2212  OG1 THR   286       3.660  22.840  25.582  1.00 28.46           O  
ATOM   2213  N   THR   287       2.736  25.656  23.583  1.00 34.72           N  
ATOM   2214  CA  THR   287       3.163  27.035  23.788  1.00 35.17           C  
ATOM   2215  C   THR   287       3.670  27.645  22.484  1.00 34.73           C  
ATOM   2216  CB  THR   287       4.263  27.126  24.862  1.00 32.41           C  
ATOM   2217  O   THR   287       3.808  26.945  21.479  1.00 33.21           O  
ATOM   2218  CG2 THR   287       3.664  27.121  26.265  1.00 28.90           C  
ATOM   2219  OG1 THR   287       5.146  26.005  24.728  1.00 21.91           O  
ATOM   2220  N   TYR   288       3.492  28.964  22.198  1.00 33.41           N  
ATOM   2221  CA  TYR   288       3.767  30.078  21.299  1.00 34.23           C  
ATOM   2222  C   TYR   288       4.569  29.617  20.088  1.00 33.45           C  
ATOM   2223  CB  TYR   288       4.524  31.189  22.034  1.00 30.93           C  
ATOM   2224  O   TYR   288       5.678  29.098  20.232  1.00 31.65           O  
ATOM   2225  CG  TYR   288       3.628  32.118  22.817  1.00 28.80           C  
ATOM   2226  CD1 TYR   288       3.048  33.231  22.213  1.00 25.89           C  
ATOM   2227  CD2 TYR   288       3.360  31.886  24.162  1.00 26.65           C  
ATOM   2228  CE1 TYR   288       2.223  34.092  22.930  1.00 20.84           C  
ATOM   2229  CE2 TYR   288       2.537  32.739  24.889  1.00 22.53           C  
ATOM   2230  OH  TYR   288       1.159  34.686  24.981  1.00 10.79           O  
ATOM   2231  CZ  TYR   288       1.974  33.837  24.266  1.00 24.11           C  
ATOM   2232  N   ILE   289       4.196  29.217  18.912  1.00 36.34           N  
ATOM   2233  CA  ILE   289       4.754  29.131  17.567  1.00 35.23           C  
ATOM   2234  C   ILE   289       5.251  30.506  17.126  1.00 36.32           C  
ATOM   2235  CB  ILE   289       3.716  28.588  16.558  1.00 34.06           C  
ATOM   2236  O   ILE   289       6.196  30.609  16.341  1.00 34.45           O  
ATOM   2237  CG1 ILE   289       3.253  27.187  16.971  1.00 31.35           C  
ATOM   2238  CG2 ILE   289       4.296  28.578  15.141  1.00 32.07           C  
ATOM   2239  CD1 ILE   289       2.135  26.624  16.105  1.00 28.49           C  
ATOM   2240  N   THR   290       5.788  31.243  17.867  1.00 31.13           N  
ATOM   2241  CA  THR   290       6.435  32.517  17.571  1.00 31.50           C  
ATOM   2242  C   THR   290       6.052  33.571  18.606  1.00 31.22           C  
ATOM   2243  CB  THR   290       6.064  33.017  16.163  1.00 28.86           C  
ATOM   2244  O   THR   290       4.867  33.813  18.844  1.00 29.78           O  
ATOM   2245  CG2 THR   290       6.675  32.128  15.085  1.00 27.05           C  
ATOM   2246  OG1 THR   290       4.639  33.012  16.020  1.00 26.13           O  
ATOM   2247  N   SER   291       6.642  33.580  19.772  1.00 29.85           N  
ATOM   2248  CA  SER   291       6.719  34.972  20.203  1.00 29.25           C  
ATOM   2249  C   SER   291       7.344  35.851  19.125  1.00 29.82           C  
ATOM   2250  CB  SER   291       7.526  35.089  21.497  1.00 27.46           C  
ATOM   2251  O   SER   291       8.375  35.498  18.549  1.00 28.19           O  
ATOM   2252  OG  SER   291       8.071  36.390  21.635  1.00 14.64           O  
ATOM   2253  N   PRO   292       6.502  36.409  18.068  1.00 28.22           N  
ATOM   2254  CA  PRO   292       7.158  37.598  17.518  1.00 27.77           C  
ATOM   2255  C   PRO   292       8.189  38.197  18.472  1.00 28.18           C  
ATOM   2256  CB  PRO   292       5.996  38.568  17.291  1.00 25.29           C  
ATOM   2257  O   PRO   292       9.143  38.842  18.029  1.00 26.20           O  
ATOM   2258  CG  PRO   292       4.800  37.870  17.854  1.00 24.18           C  
ATOM   2259  CD  PRO   292       5.221  36.508  18.326  1.00 22.34           C  
ATOM   2260  N   GLU   293       7.968  37.938  19.691  1.00 25.93           N  
ATOM   2261  CA  GLU   293       8.646  38.874  20.582  1.00 26.91           C  
ATOM   2262  C   GLU   293       9.929  38.270  21.145  1.00 26.39           C  
ATOM   2263  CB  GLU   293       7.719  39.298  21.724  1.00 23.47           C  
ATOM   2264  O   GLU   293      10.816  38.995  21.600  1.00 24.58           O  
ATOM   2265  CG  GLU   293       6.684  40.339  21.322  1.00 20.93           C  
ATOM   2266  CD  GLU   293       5.833  40.819  22.487  1.00  8.02           C  
ATOM   2267  OE1 GLU   293       6.018  40.320  23.620  1.00 10.32           O  
ATOM   2268  OE2 GLU   293       4.973  41.700  22.264  1.00  9.85           O  
ATOM   2269  N   ASP   294      10.173  37.006  20.861  1.00 27.86           N  
ATOM   2270  CA  ASP   294      11.580  36.883  21.229  1.00 28.87           C  
ATOM   2271  C   ASP   294      12.487  37.212  20.045  1.00 27.79           C  
ATOM   2272  CB  ASP   294      11.879  35.475  21.746  1.00 25.79           C  
ATOM   2273  O   ASP   294      12.388  36.585  18.988  1.00 26.11           O  
ATOM   2274  CG  ASP   294      11.709  35.346  23.249  1.00 24.15           C  
ATOM   2275  OD1 ASP   294      11.633  36.382  23.945  1.00 10.71           O  
ATOM   2276  OD2 ASP   294      11.654  34.199  23.743  1.00 11.05           O  
ATOM   2277  N   ASN   295      12.304  38.359  19.207  1.00 24.81           N  
ATOM   2278  CA  ASN   295      13.393  39.275  18.882  1.00 26.52           C  
ATOM   2279  C   ASN   295      14.756  38.638  19.139  1.00 25.16           C  
ATOM   2280  CB  ASN   295      13.256  40.575  19.677  1.00 22.53           C  
ATOM   2281  O   ASN   295      15.205  38.563  20.284  1.00 24.07           O  
ATOM   2282  CG  ASN   295      12.525  41.656  18.907  1.00 21.52           C  
ATOM   2283  ND2 ASN   295      12.118  42.710  19.605  1.00 11.51           N  
ATOM   2284  OD1 ASN   295      12.326  41.545  17.694  1.00 10.54           O  
ATOM   2285  N   PHE   296      15.054  37.525  18.615  1.00 27.82           N  
ATOM   2286  CA  PHE   296      16.497  37.451  18.415  1.00 29.44           C  
ATOM   2287  C   PHE   296      16.904  38.181  17.141  1.00 27.84           C  
ATOM   2288  CB  PHE   296      16.959  35.992  18.355  1.00 26.17           C  
ATOM   2289  O   PHE   296      16.400  37.878  16.057  1.00 26.75           O  
ATOM   2290  CG  PHE   296      17.434  35.451  19.677  1.00 25.20           C  
ATOM   2291  CD1 PHE   296      18.749  35.635  20.087  1.00 23.11           C  
ATOM   2292  CD2 PHE   296      16.564  34.758  20.509  1.00 23.52           C  
ATOM   2293  CE1 PHE   296      19.191  35.135  21.310  1.00 16.50           C  
ATOM   2294  CE2 PHE   296      16.999  34.256  21.733  1.00 19.11           C  
ATOM   2295  CZ  PHE   296      18.313  34.445  22.130  1.00 21.20           C  
ATOM   2296  N   ALA   297      16.598  39.511  16.940  1.00 26.00           N  
ATOM   2297  CA  ALA   297      17.268  40.731  16.498  1.00 26.00           C  
ATOM   2298  C   ALA   297      18.000  40.507  15.177  1.00 26.03           C  
ATOM   2299  CB  ALA   297      18.243  41.219  17.566  1.00 23.43           C  
ATOM   2300  O   ALA   297      18.709  39.511  15.014  1.00 25.05           O  
ATOM   2301  N   ALA   298      17.242  40.757  13.984  1.00 25.35           N  
ATOM   2302  CA  ALA   298      17.534  41.626  12.847  1.00 25.37           C  
ATOM   2303  C   ALA   298      18.985  41.477  12.401  1.00 25.42           C  
ATOM   2304  CB  ALA   298      17.235  43.081  13.199  1.00 22.73           C  
ATOM   2305  O   ALA   298      19.334  41.831  11.272  1.00 23.76           O  
ATOM   2306  N   SER   299      19.795  40.681  13.056  1.00 27.17           N  
ATOM   2307  CA  SER   299      21.125  41.014  12.557  1.00 28.43           C  
ATOM   2308  C   SER   299      21.786  39.808  11.897  1.00 27.28           C  
ATOM   2309  CB  SER   299      22.009  41.532  13.692  1.00 24.00           C  
ATOM   2310  O   SER   299      22.774  39.953  11.175  1.00 25.77           O  
ATOM   2311  OG  SER   299      22.331  40.489  14.596  1.00 13.11           O  
ATOM   2312  N   ASN   300      21.069  38.740  11.688  1.00 27.66           N  
ATOM   2313  CA  ASN   300      21.815  37.798  10.861  1.00 29.34           C  
ATOM   2314  C   ASN   300      20.960  37.251   9.722  1.00 27.46           C  
ATOM   2315  CB  ASN   300      22.361  36.650  11.714  1.00 25.74           C  
ATOM   2316  O   ASN   300      20.008  36.504   9.958  1.00 26.39           O  
ATOM   2317  CG  ASN   300      23.821  36.836  12.078  1.00 24.74           C  
ATOM   2318  ND2 ASN   300      24.312  36.013  12.997  1.00 13.12           N  
ATOM   2319  OD1 ASN   300      24.501  37.713  11.539  1.00 14.33           O  
ATOM   2320  N   GLU   301      20.327  38.225   8.983  1.00 25.83           N  
ATOM   2321  CA  GLU   301      19.814  38.197   7.617  1.00 26.87           C  
ATOM   2322  C   GLU   301      20.316  36.968   6.863  1.00 25.95           C  
ATOM   2323  CB  GLU   301      20.210  39.472   6.867  1.00 23.38           C  
ATOM   2324  O   GLU   301      19.684  36.521   5.904  1.00 24.28           O  
ATOM   2325  CG  GLU   301      19.332  40.672   7.190  1.00 22.66           C  
ATOM   2326  CD  GLU   301      19.622  41.880   6.313  1.00 12.03           C  
ATOM   2327  OE1 GLU   301      20.539  41.808   5.464  1.00 12.15           O  
ATOM   2328  OE2 GLU   301      18.928  42.908   6.478  1.00 11.11           O  
ATOM   2329  N   ALA   302      21.501  36.350   7.312  1.00 27.32           N  
ATOM   2330  CA  ALA   302      22.136  35.316   6.499  1.00 26.55           C  
ATOM   2331  C   ALA   302      21.725  33.922   6.964  1.00 27.53           C  
ATOM   2332  CB  ALA   302      23.655  35.463   6.543  1.00 24.54           C  
ATOM   2333  O   ALA   302      21.927  32.938   6.249  1.00 25.78           O  
ATOM   2334  N   ARG   303      20.710  33.889   8.024  1.00 28.96           N  
ATOM   2335  CA  ARG   303      20.346  32.549   8.473  1.00 28.91           C  
ATOM   2336  C   ARG   303      18.889  32.499   8.921  1.00 29.13           C  
ATOM   2337  CB  ARG   303      21.261  32.096   9.612  1.00 26.63           C  
ATOM   2338  O   ARG   303      18.604  32.461  10.120  1.00 27.55           O  
ATOM   2339  CG  ARG   303      22.716  31.928   9.205  1.00 25.65           C  
ATOM   2340  CD  ARG   303      23.548  31.316  10.323  1.00 28.53           C  
ATOM   2341  NE  ARG   303      24.965  31.269   9.976  1.00 15.45           N  
ATOM   2342  NH1 ARG   303      25.607  30.136  11.885  1.00 18.53           N  
ATOM   2343  NH2 ARG   303      27.170  30.723  10.315  1.00 17.88           N  
ATOM   2344  CZ  ARG   303      25.911  30.709  10.726  1.00 19.24           C  
ATOM   2345  N   PRO   304      17.948  33.125   8.185  1.00 30.06           N  
ATOM   2346  CA  PRO   304      16.509  33.227   8.442  1.00 29.71           C  
ATOM   2347  C   PRO   304      15.943  31.986   9.130  1.00 30.07           C  
ATOM   2348  CB  PRO   304      15.912  33.396   7.043  1.00 27.38           C  
ATOM   2349  O   PRO   304      15.003  32.090   9.922  1.00 28.18           O  
ATOM   2350  CG  PRO   304      17.061  33.194   6.110  1.00 26.35           C  
ATOM   2351  CD  PRO   304      18.325  33.118   6.918  1.00 28.29           C  
ATOM   2352  N   TRP   305      16.601  30.772   9.010  1.00 24.89           N  
ATOM   2353  CA  TRP   305      16.047  29.447   9.273  1.00 31.20           C  
ATOM   2354  C   TRP   305      16.287  29.034  10.721  1.00 25.91           C  
ATOM   2355  CB  TRP   305      16.659  28.411   8.326  1.00 25.53           C  
ATOM   2356  O   TRP   305      15.693  28.067  11.204  1.00 24.17           O  
ATOM   2357  CG  TRP   305      18.126  28.602   8.079  1.00 25.17           C  
ATOM   2358  CD1 TRP   305      18.823  29.777   8.127  1.00 15.37           C  
ATOM   2359  CD2 TRP   305      19.074  27.585   7.742  1.00  9.33           C  
ATOM   2360  CE2 TRP   305      20.330  28.216   7.600  1.00  8.02           C  
ATOM   2361  CE3 TRP   305      18.984  26.200   7.546  1.00 17.25           C  
ATOM   2362  NE1 TRP   305      20.150  29.551   7.840  1.00 17.60           N  
ATOM   2363  CH2 TRP   305      21.372  26.154   7.085  1.00 14.69           C  
ATOM   2364  CZ2 TRP   305      21.488  27.507   7.271  1.00 15.74           C  
ATOM   2365  CZ3 TRP   305      20.138  25.497   7.219  1.00 15.47           C  
ATOM   2366  N   ARG   306      17.352  29.802  11.402  1.00 33.85           N  
ATOM   2367  CA  ARG   306      17.727  29.361  12.742  1.00 33.63           C  
ATOM   2368  C   ARG   306      16.636  29.696  13.754  1.00 33.79           C  
ATOM   2369  CB  ARG   306      19.051  30.000  13.168  1.00 31.31           C  
ATOM   2370  O   ARG   306      16.530  29.047  14.797  1.00 31.72           O  
ATOM   2371  CG  ARG   306      20.236  29.050  13.122  1.00 29.43           C  
ATOM   2372  CD  ARG   306      21.472  29.658  13.772  1.00 31.50           C  
ATOM   2373  NE  ARG   306      22.569  28.698  13.847  1.00 27.23           N  
ATOM   2374  NH1 ARG   306      23.916  30.027  15.172  1.00 24.42           N  
ATOM   2375  NH2 ARG   306      24.637  27.954  14.512  1.00 21.96           N  
ATOM   2376  CZ  ARG   306      23.705  28.895  14.510  1.00 25.95           C  
ATOM   2377  N   ASN   307      15.672  30.573  13.464  1.00 33.84           N  
ATOM   2378  CA  ASN   307      14.837  30.978  14.591  1.00 34.37           C  
ATOM   2379  C   ASN   307      13.357  30.979  14.220  1.00 33.92           C  
ATOM   2380  CB  ASN   307      15.258  32.357  15.103  1.00 31.62           C  
ATOM   2381  O   ASN   307      12.517  31.421  15.005  1.00 32.16           O  
ATOM   2382  CG  ASN   307      16.636  32.350  15.735  1.00 29.79           C  
ATOM   2383  ND2 ASN   307      17.236  33.527  15.862  1.00 16.63           N  
ATOM   2384  OD1 ASN   307      17.156  31.295  16.106  1.00 22.30           O  
ATOM   2385  N   SER   308      12.973  30.537  13.106  1.00 39.09           N  
ATOM   2386  CA  SER   308      11.619  30.133  12.741  1.00 38.50           C  
ATOM   2387  C   SER   308      11.483  28.614  12.717  1.00 39.09           C  
ATOM   2388  CB  SER   308      11.237  30.709  11.377  1.00 36.74           C  
ATOM   2389  O   SER   308      12.484  27.897  12.649  1.00 37.50           O  
ATOM   2390  OG  SER   308      12.168  30.312  10.385  1.00 29.26           O  
ATOM   2391  N   ILE   309      10.445  28.253  13.532  1.00 47.21           N  
ATOM   2392  CA  ILE   309      10.051  26.850  13.466  1.00 46.36           C  
ATOM   2393  C   ILE   309       9.476  26.540  12.086  1.00 47.65           C  
ATOM   2394  CB  ILE   309       9.023  26.500  14.566  1.00 44.30           C  
ATOM   2395  O   ILE   309       8.296  26.791  11.827  1.00 45.36           O  
ATOM   2396  CG1 ILE   309       9.546  26.930  15.941  1.00 36.87           C  
ATOM   2397  CG2 ILE   309       8.701  25.003  14.547  1.00 39.23           C  
ATOM   2398  CD1 ILE   309       8.554  26.713  17.076  1.00 36.71           C  
ATOM   2399  N   PRO   310      10.310  26.439  11.175  1.00 57.54           N  
ATOM   2400  CA  PRO   310       9.715  26.058   9.892  1.00 56.78           C  
ATOM   2401  C   PRO   310       9.159  24.635   9.899  1.00 57.96           C  
ATOM   2402  CB  PRO   310      10.882  26.183   8.910  1.00 54.36           C  
ATOM   2403  O   PRO   310       9.664  23.775  10.625  1.00 55.65           O  
ATOM   2404  CG  PRO   310      12.101  26.246   9.773  1.00 51.73           C  
ATOM   2405  CD  PRO   310      11.672  26.519  11.186  1.00 50.88           C  
ATOM   2406  N   MET   311       7.862  24.593   9.524  1.00 68.42           N  
ATOM   2407  CA  MET   311       7.248  23.314   9.180  1.00 68.12           C  
ATOM   2408  C   MET   311       7.414  23.014   7.694  1.00 68.73           C  
ATOM   2409  CB  MET   311       5.764  23.312   9.552  1.00 66.49           C  
ATOM   2410  O   MET   311       7.253  23.902   6.855  1.00 66.74           O  
ATOM   2411  CG  MET   311       5.108  21.945   9.445  1.00 63.87           C  
ATOM   2412  SD  MET   311       3.333  21.979   9.909  1.00 56.06           S  
ATOM   2413  CE  MET   311       3.420  22.950  11.439  1.00 54.92           C  
ATOM   2414  N   TYR   312       7.856  21.786   7.447  1.00 72.02           N  
ATOM   2415  CA  TYR   312       8.048  21.362   6.064  1.00 71.66           C  
ATOM   2416  C   TYR   312       7.183  20.150   5.740  1.00 72.30           C  
ATOM   2417  CB  TYR   312       9.522  21.036   5.802  1.00 70.19           C  
ATOM   2418  O   TYR   312       6.924  19.314   6.609  1.00 70.62           O  
ATOM   2419  CG  TYR   312      10.461  22.175   6.116  1.00 67.22           C  
ATOM   2420  CD1 TYR   312      10.729  23.163   5.172  1.00 64.22           C  
ATOM   2421  CD2 TYR   312      11.082  22.265   7.357  1.00 64.43           C  
ATOM   2422  CE1 TYR   312      11.595  24.214   5.457  1.00 62.36           C  
ATOM   2423  CE2 TYR   312      11.950  23.311   7.653  1.00 61.73           C  
ATOM   2424  OH  TYR   312      13.058  25.317   6.985  1.00 59.35           O  
ATOM   2425  CZ  TYR   312      12.200  24.279   6.698  1.00 62.62           C  
ATOM   2426  N   LEU   313       6.632  20.147   4.532  1.00 78.93           N  
ATOM   2427  CA  LEU   313       6.163  18.924   3.888  1.00 78.81           C  
ATOM   2428  C   LEU   313       7.138  18.472   2.806  1.00 78.95           C  
ATOM   2429  CB  LEU   313       4.773  19.136   3.284  1.00 77.46           C  
ATOM   2430  O   LEU   313       7.339  19.175   1.813  1.00 77.68           O  
ATOM   2431  CG  LEU   313       3.639  19.415   4.271  1.00 74.98           C  
ATOM   2432  CD1 LEU   313       2.406  19.923   3.533  1.00 72.46           C  
ATOM   2433  CD2 LEU   313       3.310  18.162   5.076  1.00 72.54           C  
ATOM   2434  N   ALA   314       7.866  17.399   3.127  1.00 77.09           N  
ATOM   2435  CA  ALA   314       8.778  16.805   2.154  1.00 76.83           C  
ATOM   2436  C   ALA   314       8.042  15.837   1.232  1.00 77.37           C  
ATOM   2437  CB  ALA   314       9.924  16.090   2.866  1.00 75.51           C  
ATOM   2438  O   ALA   314       7.399  14.894   1.698  1.00 76.36           O  
ATOM   2439  N   LEU   315       8.131  16.127  -0.108  1.00 79.75           N  
ATOM   2440  CA  LEU   315       7.382  15.340  -1.081  1.00 79.51           C  
ATOM   2441  C   LEU   315       8.324  14.646  -2.059  1.00 79.44           C  
ATOM   2442  CB  LEU   315       6.398  16.229  -1.846  1.00 78.63           C  
ATOM   2443  O   LEU   315       9.363  15.199  -2.426  1.00 78.21           O  
ATOM   2444  CG  LEU   315       5.459  17.087  -0.998  1.00 78.94           C  
ATOM   2445  CD1 LEU   315       4.564  17.938  -1.893  1.00 77.98           C  
ATOM   2446  CD2 LEU   315       4.621  16.210  -0.074  1.00 78.40           C  
ATOM   2447  N   SER   316       7.983  13.440  -2.428  1.00 74.98           N  
ATOM   2448  CA  SER   316       8.598  12.705  -3.529  1.00 74.58           C  
ATOM   2449  C   SER   316       7.628  12.539  -4.693  1.00 74.76           C  
ATOM   2450  CB  SER   316       9.080  11.333  -3.055  1.00 72.93           C  
ATOM   2451  O   SER   316       6.650  11.794  -4.592  1.00 72.88           O  
ATOM   2452  OG  SER   316       9.700  10.625  -4.114  1.00 66.96           O  
ATOM   2453  N   ILE   317       7.734  13.360  -5.841  1.00 76.64           N  
ATOM   2454  CA  ILE   317       6.742  13.472  -6.905  1.00 75.88           C  
ATOM   2455  C   ILE   317       7.317  12.918  -8.207  1.00 75.58           C  
ATOM   2456  CB  ILE   317       6.285  14.935  -7.101  1.00 74.58           C  
ATOM   2457  O   ILE   317       6.592  12.329  -9.012  1.00 72.14           O  
ATOM   2458  CG1 ILE   317       5.634  15.467  -5.819  1.00 70.80           C  
ATOM   2459  CG2 ILE   317       5.326  15.047  -8.289  1.00 70.92           C  
ATOM   2460  CD1 ILE   317       5.363  16.965  -5.837  1.00 69.03           C  
ATOM   2461  N   ASP   318       8.544  13.108  -8.600  1.00 61.45           N  
ATOM   2462  CA  ASP   318       9.086  12.840  -9.929  1.00 59.99           C  
ATOM   2463  C   ASP   318      10.079  11.681  -9.894  1.00 61.55           C  
ATOM   2464  CB  ASP   318       9.759  14.092 -10.496  1.00 57.23           C  
ATOM   2465  O   ASP   318      11.192  11.825  -9.385  1.00 58.75           O  
ATOM   2466  CG  ASP   318      10.125  13.955 -11.964  1.00 54.39           C  
ATOM   2467  OD1 ASP   318      10.169  12.816 -12.478  1.00 56.55           O  
ATOM   2468  OD2 ASP   318      10.374  14.995 -12.611  1.00 57.47           O  
ATOM   2469  N   PRO   319       9.624  10.430 -10.237  1.00 48.31           N  
ATOM   2470  CA  PRO   319      10.598   9.336 -10.258  1.00 48.10           C  
ATOM   2471  C   PRO   319      11.846   9.672 -11.071  1.00 48.47           C  
ATOM   2472  CB  PRO   319       9.821   8.185 -10.902  1.00 46.20           C  
ATOM   2473  O   PRO   319      12.939   9.195 -10.756  1.00 47.04           O  
ATOM   2474  CG  PRO   319       8.419   8.689 -11.020  1.00 44.50           C  
ATOM   2475  CD  PRO   319       8.414  10.159 -10.713  1.00 46.58           C  
ATOM   2476  N   ALA   320      11.669  10.280 -12.273  1.00 45.40           N  
ATOM   2477  CA  ALA   320      12.846  10.555 -13.094  1.00 43.91           C  
ATOM   2478  C   ALA   320      13.878  11.369 -12.319  1.00 45.12           C  
ATOM   2479  CB  ALA   320      12.443  11.290 -14.370  1.00 42.39           C  
ATOM   2480  O   ALA   320      15.077  11.284 -12.593  1.00 42.64           O  
ATOM   2481  N   LYS   321      13.443  12.172 -11.420  1.00 46.63           N  
ATOM   2482  CA  LYS   321      14.324  12.901 -10.511  1.00 45.26           C  
ATOM   2483  C   LYS   321      14.620  12.082  -9.258  1.00 46.27           C  
ATOM   2484  CB  LYS   321      13.703  14.244 -10.125  1.00 44.54           C  
ATOM   2485  O   LYS   321      15.405  12.503  -8.406  1.00 44.17           O  
ATOM   2486  CG  LYS   321      13.581  15.225 -11.282  1.00 42.00           C  
ATOM   2487  CD  LYS   321      13.261  16.631 -10.791  1.00 42.41           C  
ATOM   2488  CE  LYS   321      13.119  17.610 -11.949  1.00 38.08           C  
ATOM   2489  NZ  LYS   321      12.719  18.970 -11.479  1.00 36.73           N  
ATOM   2490  N   GLN   322      14.004  10.915  -9.221  1.00 40.58           N  
ATOM   2491  CA  GLN   322      14.281   9.957  -8.156  1.00 41.30           C  
ATOM   2492  C   GLN   322      15.458   9.056  -8.519  1.00 40.52           C  
ATOM   2493  CB  GLN   322      13.042   9.109  -7.861  1.00 39.12           C  
ATOM   2494  O   GLN   322      15.454   8.415  -9.572  1.00 39.00           O  
ATOM   2495  CG  GLN   322      11.893   9.894  -7.244  1.00 37.26           C  
ATOM   2496  CD  GLN   322      10.848   9.000  -6.603  1.00 41.98           C  
ATOM   2497  NE2 GLN   322       9.847   9.610  -5.978  1.00 34.52           N  
ATOM   2498  OE1 GLN   322      10.940   7.770  -6.670  1.00 42.00           O  
ATOM   2499  N   ALA   323      16.675   9.562  -8.769  1.00 35.70           N  
ATOM   2500  CA  ALA   323      17.921   8.825  -8.962  1.00 35.37           C  
ATOM   2501  C   ALA   323      17.922   7.529  -8.158  1.00 35.60           C  
ATOM   2502  CB  ALA   323      19.117   9.691  -8.572  1.00 32.73           C  
ATOM   2503  O   ALA   323      17.401   7.483  -7.041  1.00 33.69           O  
ATOM   2504  N   THR   324      17.827   6.350  -8.822  1.00 30.19           N  
ATOM   2505  CA  THR   324      18.078   4.946  -8.513  1.00 31.31           C  
ATOM   2506  C   THR   324      19.204   4.809  -7.493  1.00 30.07           C  
ATOM   2507  CB  THR   324      18.432   4.150  -9.783  1.00 27.94           C  
ATOM   2508  O   THR   324      20.212   5.514  -7.574  1.00 28.74           O  
ATOM   2509  CG2 THR   324      17.215   3.983 -10.686  1.00 24.73           C  
ATOM   2510  OG1 THR   324      19.457   4.844 -10.505  1.00 18.65           O  
ATOM   2511  N   GLY   325      18.882   4.902  -6.167  1.00 31.42           N  
ATOM   2512  CA  GLY   325      19.606   4.314  -5.051  1.00 31.12           C  
ATOM   2513  C   GLY   325      21.080   4.105  -5.341  1.00 31.53           C  
ATOM   2514  O   GLY   325      21.457   3.134  -6.001  1.00 30.08           O  
ATOM   2515  N   LYS   326      21.777   4.974  -5.955  1.00 29.20           N  
ATOM   2516  CA  LYS   326      23.201   4.741  -5.734  1.00 29.23           C  
ATOM   2517  C   LYS   326      23.625   5.209  -4.345  1.00 29.21           C  
ATOM   2518  CB  LYS   326      24.033   5.451  -6.803  1.00 26.79           C  
ATOM   2519  O   LYS   326      23.243   6.296  -3.906  1.00 27.74           O  
ATOM   2520  CG  LYS   326      24.241   4.634  -8.070  1.00 25.50           C  
ATOM   2521  CD  LYS   326      25.276   5.276  -8.986  1.00 27.64           C  
ATOM   2522  CE  LYS   326      25.485   4.459 -10.253  1.00 19.68           C  
ATOM   2523  NZ  LYS   326      26.527   5.063 -11.136  1.00 16.86           N  
ATOM   2524  N   ALA   327      23.576   4.229  -3.407  1.00 30.13           N  
ATOM   2525  CA  ALA   327      24.552   4.052  -2.335  1.00 29.59           C  
ATOM   2526  C   ALA   327      25.750   4.979  -2.526  1.00 30.09           C  
ATOM   2527  CB  ALA   327      25.014   2.598  -2.271  1.00 27.64           C  
ATOM   2528  O   ALA   327      26.236   5.152  -3.646  1.00 28.56           O  
ATOM   2529  N   VAL   328      25.652   6.325  -2.157  1.00 28.61           N  
ATOM   2530  CA  VAL   328      26.663   7.132  -1.482  1.00 30.10           C  
ATOM   2531  C   VAL   328      27.904   7.251  -2.363  1.00 28.72           C  
ATOM   2532  CB  VAL   328      27.040   6.536  -0.107  1.00 27.00           C  
ATOM   2533  O   VAL   328      28.383   6.254  -2.908  1.00 27.87           O  
ATOM   2534  CG1 VAL   328      27.286   7.646   0.913  1.00 26.26           C  
ATOM   2535  CG2 VAL   328      25.945   5.590   0.382  1.00 25.87           C  
ATOM   2536  N   GLY   329      28.015   8.242  -3.284  1.00 30.07           N  
ATOM   2537  CA  GLY   329      29.214   8.842  -3.848  1.00 29.75           C  
ATOM   2538  C   GLY   329      30.377   8.880  -2.875  1.00 30.05           C  
ATOM   2539  O   GLY   329      30.224   8.531  -1.703  1.00 28.86           O  
ATOM   2540  N   THR   330      31.746   8.436  -3.249  1.00 31.15           N  
ATOM   2541  CA  THR   330      33.120   8.525  -2.767  1.00 32.64           C  
ATOM   2542  C   THR   330      33.584   9.978  -2.722  1.00 31.01           C  
ATOM   2543  CB  THR   330      34.076   7.705  -3.652  1.00 28.96           C  
ATOM   2544  O   THR   330      33.203  10.784  -3.574  1.00 29.32           O  
ATOM   2545  CG2 THR   330      34.370   6.344  -3.031  1.00 26.97           C  
ATOM   2546  OG1 THR   330      33.478   7.512  -4.940  1.00 27.67           O  
ATOM   2547  N   ASN   331      33.963  10.621  -1.402  1.00 33.47           N  
ATOM   2548  CA  ASN   331      34.877  11.749  -1.265  1.00 35.55           C  
ATOM   2549  C   ASN   331      36.006  11.684  -2.289  1.00 33.31           C  
ATOM   2550  CB  ASN   331      35.449  11.808   0.153  1.00 31.91           C  
ATOM   2551  O   ASN   331      36.176  10.669  -2.968  1.00 31.87           O  
ATOM   2552  CG  ASN   331      34.434  12.288   1.172  1.00 31.72           C  
ATOM   2553  ND2 ASN   331      34.490  11.726   2.374  1.00 30.11           N  
ATOM   2554  OD1 ASN   331      33.606  13.155   0.882  1.00 31.58           O  
ATOM   2555  N   LYS   332      36.447  13.048  -2.613  1.00 30.58           N  
ATOM   2556  CA  LYS   332      37.682  13.274  -3.358  1.00 31.58           C  
ATOM   2557  C   LYS   332      38.795  12.352  -2.871  1.00 30.51           C  
ATOM   2558  CB  LYS   332      38.121  14.734  -3.239  1.00 28.53           C  
ATOM   2559  O   LYS   332      39.665  11.955  -3.649  1.00 28.75           O  
ATOM   2560  CG  LYS   332      37.506  15.653  -4.285  1.00 28.86           C  
ATOM   2561  CD  LYS   332      38.098  17.055  -4.214  1.00 35.00           C  
ATOM   2562  CE  LYS   332      37.482  17.976  -5.259  1.00 29.44           C  
ATOM   2563  NZ  LYS   332      38.056  19.353  -5.191  1.00 31.99           N  
ATOM   2564  N   ASP   333      38.644  11.953  -1.501  1.00 32.75           N  
ATOM   2565  CA  ASP   333      39.714  11.078  -1.031  1.00 34.77           C  
ATOM   2566  C   ASP   333      39.345   9.608  -1.220  1.00 33.00           C  
ATOM   2567  CB  ASP   333      40.028  11.357   0.440  1.00 30.25           C  
ATOM   2568  O   ASP   333      40.081   8.718  -0.789  1.00 31.51           O  
ATOM   2569  CG  ASP   333      38.852  11.083   1.360  1.00 29.98           C  
ATOM   2570  OD1 ASP   333      37.761  10.726   0.865  1.00 34.00           O  
ATOM   2571  OD2 ASP   333      39.016  11.229   2.591  1.00 37.55           O  
ATOM   2572  N   GLY   334      38.392   9.293  -2.156  1.00 39.04           N  
ATOM   2573  CA  GLY   334      38.013   7.918  -2.443  1.00 38.77           C  
ATOM   2574  C   GLY   334      37.030   7.348  -1.438  1.00 38.89           C  
ATOM   2575  O   GLY   334      36.485   6.261  -1.642  1.00 36.66           O  
ATOM   2576  N   SER   335      36.882   8.047  -0.228  1.00 35.25           N  
ATOM   2577  CA  SER   335      35.952   7.582   0.796  1.00 36.79           C  
ATOM   2578  C   SER   335      34.505   7.820   0.378  1.00 35.05           C  
ATOM   2579  CB  SER   335      36.228   8.281   2.128  1.00 32.56           C  
ATOM   2580  O   SER   335      34.224   8.706  -0.431  1.00 33.44           O  
ATOM   2581  OG  SER   335      36.000   9.675   2.021  1.00 31.60           O  
ATOM   2582  N   VAL   336      33.582   6.905   0.236  1.00 34.17           N  
ATOM   2583  CA  VAL   336      32.173   6.838  -0.137  1.00 35.44           C  
ATOM   2584  C   VAL   336      31.369   7.832   0.699  1.00 33.91           C  
ATOM   2585  CB  VAL   336      31.606   5.412   0.041  1.00 31.86           C  
ATOM   2586  O   VAL   336      31.623   7.995   1.895  1.00 32.16           O  
ATOM   2587  CG1 VAL   336      30.281   5.260  -0.705  1.00 30.20           C  
ATOM   2588  CG2 VAL   336      32.617   4.373  -0.442  1.00 30.08           C  
ATOM   2589  N   TYR   337      30.804   8.982   0.124  1.00 31.32           N  
ATOM   2590  CA  TYR   337      29.809   9.746   0.869  1.00 31.77           C  
ATOM   2591  C   TYR   337      28.911   8.823   1.683  1.00 31.19           C  
ATOM   2592  CB  TYR   337      28.960  10.595  -0.082  1.00 29.41           C  
ATOM   2593  O   TYR   337      28.333   7.876   1.146  1.00 29.97           O  
ATOM   2594  CG  TYR   337      29.681  11.808  -0.620  1.00 28.06           C  
ATOM   2595  CD1 TYR   337      29.930  12.912   0.192  1.00 27.32           C  
ATOM   2596  CD2 TYR   337      30.113  11.852  -1.941  1.00 28.57           C  
ATOM   2597  CE1 TYR   337      30.591  14.032  -0.300  1.00 25.64           C  
ATOM   2598  CE2 TYR   337      30.775  12.967  -2.444  1.00 28.49           C  
ATOM   2599  OH  TYR   337      31.665  15.157  -2.109  1.00 14.34           O  
ATOM   2600  CZ  TYR   337      31.010  14.050  -1.617  1.00 26.25           C  
ATOM   2601  N   THR   338      29.139   8.428   2.844  1.00 30.98           N  
ATOM   2602  CA  THR   338      28.226   7.839   3.817  1.00 32.06           C  
ATOM   2603  C   THR   338      27.116   8.821   4.181  1.00 31.13           C  
ATOM   2604  CB  THR   338      28.972   7.407   5.093  1.00 28.46           C  
ATOM   2605  O   THR   338      26.417   8.634   5.179  1.00 29.59           O  
ATOM   2606  CG2 THR   338      29.891   6.222   4.818  1.00 27.73           C  
ATOM   2607  OG1 THR   338      29.757   8.505   5.575  1.00 24.89           O  
ATOM   2608  N   ASN   339      26.936  10.072   3.488  1.00 28.89           N  
ATOM   2609  CA  ASN   339      26.002  11.051   4.035  1.00 29.84           C  
ATOM   2610  C   ASN   339      24.779  11.221   3.137  1.00 28.98           C  
ATOM   2611  CB  ASN   339      26.698  12.398   4.245  1.00 27.15           C  
ATOM   2612  O   ASN   339      24.901  11.657   1.991  1.00 28.23           O  
ATOM   2613  CG  ASN   339      26.735  12.815   5.701  1.00 25.89           C  
ATOM   2614  ND2 ASN   339      27.586  13.784   6.019  1.00 22.53           N  
ATOM   2615  OD1 ASN   339      26.006  12.270   6.535  1.00 26.58           O  
ATOM   2616  N   PRO   340      23.692  10.592   3.401  1.00 31.58           N  
ATOM   2617  CA  PRO   340      22.259  10.566   3.098  1.00 31.09           C  
ATOM   2618  C   PRO   340      21.569  11.894   3.398  1.00 31.51           C  
ATOM   2619  CB  PRO   340      21.726   9.455   4.006  1.00 29.48           C  
ATOM   2620  O   PRO   340      22.152  12.764   4.049  1.00 30.62           O  
ATOM   2621  CG  PRO   340      22.743   9.331   5.095  1.00 27.28           C  
ATOM   2622  CD  PRO   340      24.027   9.952   4.621  1.00 29.69           C  
ATOM   2623  N   PHE   341      20.778  12.642   2.467  1.00 34.33           N  
ATOM   2624  CA  PHE   341      19.968  13.845   2.607  1.00 35.07           C  
ATOM   2625  C   PHE   341      20.208  14.506   3.959  1.00 34.38           C  
ATOM   2626  CB  PHE   341      18.481  13.516   2.441  1.00 32.15           C  
ATOM   2627  O   PHE   341      19.966  13.900   5.004  1.00 33.06           O  
ATOM   2628  CG  PHE   341      17.706  14.568   1.693  1.00 30.67           C  
ATOM   2629  CD1 PHE   341      17.003  15.551   2.378  1.00 27.58           C  
ATOM   2630  CD2 PHE   341      17.681  14.573   0.305  1.00 29.73           C  
ATOM   2631  CE1 PHE   341      16.285  16.526   1.689  1.00 28.24           C  
ATOM   2632  CE2 PHE   341      16.966  15.543  -0.391  1.00 31.16           C  
ATOM   2633  CZ  PHE   341      16.268  16.518   0.303  1.00 27.68           C  
ATOM   2634  N   VAL   342      21.204  15.363   4.013  1.00 31.34           N  
ATOM   2635  CA  VAL   342      21.484  16.290   5.105  1.00 31.29           C  
ATOM   2636  C   VAL   342      20.682  17.575   4.911  1.00 31.35           C  
ATOM   2637  CB  VAL   342      22.992  16.612   5.204  1.00 29.34           C  
ATOM   2638  O   VAL   342      20.752  18.203   3.852  1.00 29.95           O  
ATOM   2639  CG1 VAL   342      23.298  17.375   6.491  1.00 27.26           C  
ATOM   2640  CG2 VAL   342      23.817  15.329   5.130  1.00 27.79           C  
ATOM   2641  N   TRP   343      19.431  17.733   5.450  1.00 26.81           N  
ATOM   2642  CA  TRP   343      18.829  19.000   5.852  1.00 34.26           C  
ATOM   2643  C   TRP   343      19.883  19.950   6.411  1.00 27.49           C  
ATOM   2644  CB  TRP   343      17.731  18.768   6.893  1.00 27.32           C  
ATOM   2645  O   TRP   343      20.574  19.621   7.378  1.00 27.11           O  
ATOM   2646  CG  TRP   343      16.410  18.369   6.306  1.00 28.11           C  
ATOM   2647  CD1 TRP   343      15.920  17.100   6.166  1.00 28.17           C  
ATOM   2648  CD2 TRP   343      15.412  19.245   5.774  1.00 28.48           C  
ATOM   2649  CE2 TRP   343      14.341  18.438   5.329  1.00 17.59           C  
ATOM   2650  CE3 TRP   343      15.319  20.636   5.630  1.00 24.34           C  
ATOM   2651  NE1 TRP   343      14.676  17.135   5.580  1.00 23.22           N  
ATOM   2652  CH2 TRP   343      13.125  20.341   4.622  1.00 22.75           C  
ATOM   2653  CZ2 TRP   343      13.190  18.978   4.750  1.00 22.18           C  
ATOM   2654  CZ3 TRP   343      14.172  21.171   5.054  1.00 23.65           C  
ATOM   2655  N   GLY   344      20.457  20.827   5.462  1.00 28.41           N  
ATOM   2656  CA  GLY   344      21.005  22.151   5.711  1.00 27.05           C  
ATOM   2657  C   GLY   344      22.142  22.146   6.715  1.00 28.44           C  
ATOM   2658  O   GLY   344      21.909  22.063   7.923  1.00 26.66           O  
ATOM   2659  N   CYS   345      22.998  21.023   6.711  1.00 21.08           N  
ATOM   2660  CA  CYS   345      24.243  21.393   7.375  1.00 23.54           C  
ATOM   2661  C   CYS   345      25.376  20.457   6.970  1.00 22.14           C  
ATOM   2662  CB  CYS   345      24.068  21.369   8.893  1.00 20.06           C  
ATOM   2663  O   CYS   345      25.171  19.250   6.833  1.00 20.91           O  
ATOM   2664  SG  CYS   345      22.700  22.390   9.484  1.00 16.50           S  
ATOM   2665  N   THR   346      26.252  20.893   6.131  1.00 23.57           N  
ATOM   2666  CA  THR   346      27.585  20.809   5.546  1.00 23.78           C  
ATOM   2667  C   THR   346      28.453  19.818   6.317  1.00 23.51           C  
ATOM   2668  CB  THR   346      28.272  22.187   5.522  1.00 21.03           C  
ATOM   2669  O   THR   346      29.408  19.263   5.768  1.00 22.11           O  
ATOM   2670  CG2 THR   346      27.732  23.052   4.389  1.00 11.71           C  
ATOM   2671  OG1 THR   346      28.038  22.853   6.770  1.00 13.97           O  
ATOM   2672  N   ASN   347      28.032  19.200   7.537  1.00 22.08           N  
ATOM   2673  CA  ASN   347      29.192  18.637   8.219  1.00 24.00           C  
ATOM   2674  C   ASN   347      28.796  17.495   9.151  1.00 22.39           C  
ATOM   2675  CB  ASN   347      29.936  19.724   8.999  1.00 19.98           C  
ATOM   2676  O   ASN   347      28.418  17.729  10.300  1.00 21.68           O  
ATOM   2677  CG  ASN   347      31.073  20.337   8.205  1.00 17.72           C  
ATOM   2678  ND2 ASN   347      31.679  21.385   8.751  1.00 11.33           N  
ATOM   2679  OD1 ASN   347      31.403  19.873   7.111  1.00 10.14           O  
ATOM   2680  N   GLY   348      28.042  16.326   8.746  1.00 25.61           N  
ATOM   2681  CA  GLY   348      28.124  15.211   9.675  1.00 25.71           C  
ATOM   2682  C   GLY   348      27.911  13.864   9.011  1.00 25.63           C  
ATOM   2683  O   GLY   348      27.204  13.767   8.005  1.00 24.92           O  
ATOM   2684  N   THR   349      29.028  12.972   8.799  1.00 25.51           N  
ATOM   2685  CA  THR   349      29.407  11.589   8.527  1.00 27.13           C  
ATOM   2686  C   THR   349      28.398  10.622   9.140  1.00 25.55           C  
ATOM   2687  CB  THR   349      30.814  11.279   9.069  1.00 23.68           C  
ATOM   2688  O   THR   349      28.085  10.714  10.329  1.00 24.58           O  
ATOM   2689  CG2 THR   349      31.872  11.451   7.983  1.00 14.11           C  
ATOM   2690  OG1 THR   349      31.110  12.168  10.153  1.00 13.98           O  
ATOM   2691  N   ALA   350      27.438  10.139   8.383  1.00 28.97           N  
ATOM   2692  CA  ALA   350      26.737   8.907   8.736  1.00 29.47           C  
ATOM   2693  C   ALA   350      27.721   7.766   8.977  1.00 29.11           C  
ATOM   2694  CB  ALA   350      25.744   8.527   7.640  1.00 27.47           C  
ATOM   2695  O   ALA   350      28.659   7.572   8.201  1.00 28.01           O  
ATOM   2696  N   LYS   351      27.974   7.428  10.160  1.00 26.96           N  
ATOM   2697  CA  LYS   351      29.002   6.505  10.631  1.00 28.32           C  
ATOM   2698  C   LYS   351      28.611   5.057  10.351  1.00 27.03           C  
ATOM   2699  CB  LYS   351      29.254   6.699  12.127  1.00 24.20           C  
ATOM   2700  O   LYS   351      29.478   4.194  10.192  1.00 25.33           O  
ATOM   2701  CG  LYS   351      30.584   7.365  12.450  1.00 24.07           C  
ATOM   2702  CD  LYS   351      30.838   7.407  13.951  1.00 26.48           C  
ATOM   2703  CE  LYS   351      32.192   8.025  14.272  1.00 22.24           C  
ATOM   2704  NZ  LYS   351      32.446   8.069  15.744  1.00 18.98           N  
ATOM   2705  N   ASP   352      27.334   4.714  10.054  1.00 25.32           N  
ATOM   2706  CA  ASP   352      27.163   3.277  10.246  1.00 28.93           C  
ATOM   2707  C   ASP   352      26.562   2.625   9.003  1.00 25.47           C  
ATOM   2708  CB  ASP   352      26.280   3.000  11.464  1.00 23.45           C  
ATOM   2709  O   ASP   352      25.374   2.795   8.719  1.00 24.52           O  
ATOM   2710  CG  ASP   352      26.844   3.580  12.749  1.00 23.24           C  
ATOM   2711  OD1 ASP   352      28.042   3.934  12.785  1.00 11.26           O  
ATOM   2712  OD2 ASP   352      26.084   3.680  13.737  1.00 11.83           O  
ATOM   2713  N   GLY   353      27.177   2.828   7.753  1.00 27.38           N  
ATOM   2714  CA  GLY   353      27.121   1.916   6.622  1.00 27.08           C  
ATOM   2715  C   GLY   353      25.712   1.462   6.289  1.00 27.45           C  
ATOM   2716  O   GLY   353      25.509   0.336   5.832  1.00 26.13           O  
ATOM   2717  N   GLY   354      24.708   2.240   6.662  1.00 29.47           N  
ATOM   2718  CA  GLY   354      23.327   1.845   6.436  1.00 29.25           C  
ATOM   2719  C   GLY   354      22.863   2.086   5.012  1.00 29.58           C  
ATOM   2720  O   GLY   354      23.355   2.993   4.339  1.00 28.58           O  
ATOM   2721  N   THR   355      22.790   0.924   4.217  1.00 27.46           N  
ATOM   2722  CA  THR   355      22.198   0.539   2.940  1.00 27.92           C  
ATOM   2723  C   THR   355      21.153   1.560   2.499  1.00 27.49           C  
ATOM   2724  CB  THR   355      21.555  -0.857   3.020  1.00 25.33           C  
ATOM   2725  O   THR   355      20.365   2.042   3.315  1.00 26.54           O  
ATOM   2726  CG2 THR   355      22.615  -1.953   3.017  1.00 21.29           C  
ATOM   2727  OG1 THR   355      20.786  -0.954   4.226  1.00 16.21           O  
ATOM   2728  N   GLY   356      21.622   2.691   1.667  1.00 30.26           N  
ATOM   2729  CA  GLY   356      20.999   3.463   0.604  1.00 29.34           C  
ATOM   2730  C   GLY   356      19.523   3.721   0.839  1.00 30.23           C  
ATOM   2731  O   GLY   356      18.885   3.026   1.633  1.00 29.06           O  
ATOM   2732  N   PHE   357      19.135   5.099   0.991  1.00 36.21           N  
ATOM   2733  CA  PHE   357      17.788   5.657   1.021  1.00 37.16           C  
ATOM   2734  C   PHE   357      16.845   4.841   0.145  1.00 36.34           C  
ATOM   2735  CB  PHE   357      17.799   7.118   0.561  1.00 34.60           C  
ATOM   2736  O   PHE   357      17.173   4.521  -1.000  1.00 35.50           O  
ATOM   2737  CG  PHE   357      18.400   8.065   1.565  1.00 33.25           C  
ATOM   2738  CD1 PHE   357      17.634   8.575   2.606  1.00 30.77           C  
ATOM   2739  CD2 PHE   357      19.732   8.446   1.467  1.00 32.72           C  
ATOM   2740  CE1 PHE   357      18.188   9.451   3.536  1.00 30.41           C  
ATOM   2741  CE2 PHE   357      20.292   9.321   2.392  1.00 32.89           C  
ATOM   2742  CZ  PHE   357      19.518   9.824   3.426  1.00 30.65           C  
ATOM   2743  N   THR   358      16.042   4.243   0.704  1.00 36.54           N  
ATOM   2744  CA  THR   358      14.909   3.737  -0.064  1.00 36.62           C  
ATOM   2745  C   THR   358      14.001   4.881  -0.506  1.00 36.68           C  
ATOM   2746  CB  THR   358      14.094   2.715   0.750  1.00 34.80           C  
ATOM   2747  O   THR   358      13.248   4.745  -1.473  1.00 35.24           O  
ATOM   2748  CG2 THR   358      14.841   1.392   0.879  1.00 31.92           C  
ATOM   2749  OG1 THR   358      13.849   3.243   2.059  1.00 28.42           O  
ATOM   2750  N   THR   359      14.205   6.310  -0.019  1.00 49.40           N  
ATOM   2751  CA  THR   359      13.144   7.235  -0.400  1.00 48.16           C  
ATOM   2752  C   THR   359      13.714   8.617  -0.705  1.00 49.55           C  
ATOM   2753  CB  THR   359      12.078   7.348   0.706  1.00 46.44           C  
ATOM   2754  O   THR   359      14.578   9.112   0.023  1.00 47.59           O  
ATOM   2755  CG2 THR   359      10.886   8.177   0.238  1.00 43.01           C  
ATOM   2756  OG1 THR   359      11.624   6.037   1.061  1.00 40.56           O  
ATOM   2757  N   HIS   360      13.557   9.276  -2.006  1.00 56.06           N  
ATOM   2758  CA  HIS   360      14.033  10.533  -2.571  1.00 56.40           C  
ATOM   2759  C   HIS   360      12.972  11.624  -2.460  1.00 56.31           C  
ATOM   2760  CB  HIS   360      14.439  10.343  -4.034  1.00 53.32           C  
ATOM   2761  O   HIS   360      11.802  11.391  -2.773  1.00 54.11           O  
ATOM   2762  CG  HIS   360      15.580   9.395  -4.221  1.00 52.41           C  
ATOM   2763  CD2 HIS   360      15.609   8.115  -4.662  1.00 50.24           C  
ATOM   2764  ND1 HIS   360      16.885   9.735  -3.937  1.00 47.83           N  
ATOM   2765  CE1 HIS   360      17.670   8.703  -4.196  1.00 44.87           C  
ATOM   2766  NE2 HIS   360      16.920   7.707  -4.637  1.00 42.67           N  
ATOM   2767  N   ILE   361      13.345  12.824  -1.787  1.00 67.72           N  
ATOM   2768  CA  ILE   361      12.540  14.038  -1.714  1.00 67.30           C  
ATOM   2769  C   ILE   361      12.934  14.987  -2.843  1.00 67.59           C  
ATOM   2770  CB  ILE   361      12.697  14.738  -0.345  1.00 65.61           C  
ATOM   2771  O   ILE   361      14.108  15.336  -2.988  1.00 65.20           O  
ATOM   2772  CG1 ILE   361      12.328  13.777   0.791  1.00 62.56           C  
ATOM   2773  CG2 ILE   361      11.843  16.008  -0.288  1.00 62.53           C  
ATOM   2774  CD1 ILE   361      10.847  13.430   0.852  1.00 60.71           C  
ATOM   2775  N   ASP   362      12.058  15.387  -3.768  1.00 66.90           N  
ATOM   2776  CA  ASP   362      12.374  16.308  -4.855  1.00 66.15           C  
ATOM   2777  C   ASP   362      11.575  17.603  -4.728  1.00 67.10           C  
ATOM   2778  CB  ASP   362      12.102  15.652  -6.211  1.00 64.62           C  
ATOM   2779  O   ASP   362      11.781  18.543  -5.498  1.00 65.56           O  
ATOM   2780  CG  ASP   362      10.704  15.068  -6.316  1.00 62.37           C  
ATOM   2781  OD1 ASP   362       9.861  15.339  -5.434  1.00 60.52           O  
ATOM   2782  OD2 ASP   362      10.443  14.328  -7.289  1.00 61.10           O  
ATOM   2783  N   THR   363      10.652  17.645  -3.822  1.00 73.26           N  
ATOM   2784  CA  THR   363       9.847  18.841  -3.594  1.00 73.01           C  
ATOM   2785  C   THR   363       9.668  19.095  -2.100  1.00 73.48           C  
ATOM   2786  CB  THR   363       8.467  18.722  -4.266  1.00 71.50           C  
ATOM   2787  O   THR   363       9.359  18.174  -1.341  1.00 72.33           O  
ATOM   2788  CG2 THR   363       7.670  20.013  -4.117  1.00 69.39           C  
ATOM   2789  OG1 THR   363       8.644  18.441  -5.660  1.00 69.95           O  
ATOM   2790  N   LEU   364       9.922  20.385  -1.675  1.00 71.06           N  
ATOM   2791  CA  LEU   364       9.711  20.800  -0.293  1.00 70.74           C  
ATOM   2792  C   LEU   364       8.711  21.949  -0.217  1.00 71.00           C  
ATOM   2793  CB  LEU   364      11.037  21.217   0.350  1.00 69.09           C  
ATOM   2794  O   LEU   364       8.882  22.971  -0.885  1.00 69.02           O  
ATOM   2795  CG  LEU   364      11.938  20.084   0.843  1.00 66.13           C  
ATOM   2796  CD1 LEU   364      13.403  20.501   0.768  1.00 61.37           C  
ATOM   2797  CD2 LEU   364      11.563  19.683   2.266  1.00 61.60           C  
ATOM   2798  N   VAL   365       7.658  21.716   0.507  1.00 74.09           N  
ATOM   2799  CA  VAL   365       6.732  22.800   0.817  1.00 73.56           C  
ATOM   2800  C   VAL   365       7.051  23.375   2.195  1.00 73.68           C  
ATOM   2801  CB  VAL   365       5.263  22.323   0.764  1.00 72.17           C  
ATOM   2802  O   VAL   365       6.978  22.666   3.202  1.00 71.72           O  
ATOM   2803  CG1 VAL   365       4.307  23.494   0.987  1.00 70.38           C  
ATOM   2804  CG2 VAL   365       4.972  21.638  -0.570  1.00 71.07           C  
ATOM   2805  N   ALA   366       7.567  24.599   2.237  1.00 66.12           N  
ATOM   2806  CA  ALA   366       8.047  25.202   3.478  1.00 65.37           C  
ATOM   2807  C   ALA   366       7.069  26.255   3.991  1.00 65.72           C  
ATOM   2808  CB  ALA   366       9.428  25.819   3.270  1.00 63.93           C  
ATOM   2809  O   ALA   366       6.553  27.062   3.215  1.00 63.67           O  
ATOM   2810  N   PHE   367       6.776  26.136   5.243  1.00 62.15           N  
ATOM   2811  CA  PHE   367       5.936  27.112   5.927  1.00 61.42           C  
ATOM   2812  C   PHE   367       6.725  27.845   7.005  1.00 61.41           C  
ATOM   2813  CB  PHE   367       4.712  26.429   6.546  1.00 59.57           C  
ATOM   2814  O   PHE   367       7.324  27.216   7.879  1.00 58.64           O  
ATOM   2815  CG  PHE   367       3.939  25.575   5.578  1.00 57.38           C  
ATOM   2816  CD1 PHE   367       2.978  26.137   4.747  1.00 56.03           C  
ATOM   2817  CD2 PHE   367       4.174  24.208   5.500  1.00 55.87           C  
ATOM   2818  CE1 PHE   367       2.261  25.348   3.850  1.00 53.18           C  
ATOM   2819  CE2 PHE   367       3.462  23.413   4.606  1.00 52.36           C  
ATOM   2820  CZ  PHE   367       2.505  23.985   3.783  1.00 56.27           C  
ATOM   2821  N   ASP   368       7.074  29.038   6.793  1.00 48.63           N  
ATOM   2822  CA  ASP   368       7.771  29.904   7.740  1.00 47.39           C  
ATOM   2823  C   ASP   368       6.796  30.846   8.442  1.00 48.43           C  
ATOM   2824  CB  ASP   368       8.861  30.709   7.029  1.00 45.91           C  
ATOM   2825  O   ASP   368       5.981  31.502   7.791  1.00 46.26           O  
ATOM   2826  CG  ASP   368       9.573  31.683   7.951  1.00 43.06           C  
ATOM   2827  OD1 ASP   368       9.152  31.839   9.117  1.00 45.00           O  
ATOM   2828  OD2 ASP   368      10.563  32.304   7.505  1.00 44.16           O  
ATOM   2829  N   SER   369       6.659  30.710   9.765  1.00 41.45           N  
ATOM   2830  CA  SER   369       5.826  31.554  10.616  1.00 40.59           C  
ATOM   2831  C   SER   369       6.468  32.918  10.840  1.00 41.38           C  
ATOM   2832  CB  SER   369       5.572  30.873  11.962  1.00 38.68           C  
ATOM   2833  O   SER   369       5.781  33.886  11.173  1.00 39.10           O  
ATOM   2834  OG  SER   369       6.787  30.685  12.667  1.00 31.87           O  
ATOM   2835  N   ASN   370       7.794  33.107  10.771  1.00 35.20           N  
ATOM   2836  CA  ASN   370       8.486  34.242  11.372  1.00 36.66           C  
ATOM   2837  C   ASN   370       8.981  35.222  10.312  1.00 35.32           C  
ATOM   2838  CB  ASN   370       9.653  33.762  12.238  1.00 33.11           C  
ATOM   2839  O   ASN   370       9.662  34.826   9.365  1.00 34.12           O  
ATOM   2840  CG  ASN   370       9.728  34.484  13.569  1.00 31.69           C  
ATOM   2841  ND2 ASN   370      10.673  34.081  14.410  1.00 25.97           N  
ATOM   2842  OD1 ASN   370       8.942  35.396  13.840  1.00 30.83           O  
ATOM   2843  N   ASN   371       8.170  36.160   9.533  1.00 28.09           N  
ATOM   2844  CA  ASN   371       8.694  37.487   9.225  1.00 30.28           C  
ATOM   2845  C   ASN   371       8.675  37.762   7.724  1.00 28.32           C  
ATOM   2846  CB  ASN   371      10.112  37.646   9.776  1.00 25.91           C  
ATOM   2847  O   ASN   371       8.961  36.871   6.922  1.00 27.74           O  
ATOM   2848  CG  ASN   371      10.178  38.600  10.952  1.00 24.72           C  
ATOM   2849  ND2 ASN   371      11.366  38.754  11.525  1.00 13.86           N  
ATOM   2850  OD1 ASN   371       9.170  39.194  11.342  1.00 13.92           O  
ATOM   2851  N   SER   372       7.651  38.573   7.309  1.00 30.36           N  
ATOM   2852  CA  SER   372       7.452  39.631   6.323  1.00 30.95           C  
ATOM   2853  C   SER   372       7.423  39.068   4.906  1.00 30.34           C  
ATOM   2854  CB  SER   372       8.554  40.685   6.439  1.00 27.13           C  
ATOM   2855  O   SER   372       6.821  39.661   4.009  1.00 28.35           O  
ATOM   2856  OG  SER   372       9.807  40.077   6.701  1.00 17.05           O  
ATOM   2857  N   ASN   373       7.726  37.894   4.654  1.00 31.60           N  
ATOM   2858  CA  ASN   373       7.608  37.246   3.352  1.00 32.23           C  
ATOM   2859  C   ASN   373       6.955  35.872   3.467  1.00 31.70           C  
ATOM   2860  CB  ASN   373       8.980  37.129   2.684  1.00 28.90           C  
ATOM   2861  O   ASN   373       7.055  35.054   2.551  1.00 30.03           O  
ATOM   2862  CG  ASN   373       9.523  38.468   2.227  1.00 26.93           C  
ATOM   2863  ND2 ASN   373      10.834  38.538   2.024  1.00 16.30           N  
ATOM   2864  OD1 ASN   373       8.772  39.432   2.058  1.00 22.28           O  
ATOM   2865  N   GLY   374       6.252  35.572   4.683  1.00 37.79           N  
ATOM   2866  CA  GLY   374       5.614  34.417   5.293  1.00 37.21           C  
ATOM   2867  C   GLY   374       4.614  33.735   4.379  1.00 37.91           C  
ATOM   2868  O   GLY   374       3.432  33.627   4.714  1.00 36.24           O  
ATOM   2869  N   GLY   375       4.859  33.519   3.179  1.00 46.64           N  
ATOM   2870  CA  GLY   375       4.160  32.625   2.270  1.00 44.61           C  
ATOM   2871  C   GLY   375       4.791  31.249   2.183  1.00 46.56           C  
ATOM   2872  O   GLY   375       5.868  31.018   2.738  1.00 44.05           O  
ATOM   2873  N   ALA   376       3.899  30.275   2.216  1.00 59.96           N  
ATOM   2874  CA  ALA   376       4.288  28.924   1.822  1.00 59.20           C  
ATOM   2875  C   ALA   376       5.048  28.935   0.499  1.00 60.37           C  
ATOM   2876  CB  ALA   376       3.058  28.026   1.717  1.00 57.65           C  
ATOM   2877  O   ALA   376       4.747  29.734  -0.390  1.00 58.75           O  
ATOM   2878  N   SER   377       6.184  28.401   0.623  1.00 60.74           N  
ATOM   2879  CA  SER   377       6.968  28.292  -0.604  1.00 60.57           C  
ATOM   2880  C   SER   377       7.219  26.834  -0.972  1.00 60.96           C  
ATOM   2881  CB  SER   377       8.301  29.026  -0.455  1.00 59.21           C  
ATOM   2882  O   SER   377       7.233  25.962  -0.100  1.00 59.54           O  
ATOM   2883  OG  SER   377       8.091  30.394  -0.150  1.00 58.91           O  
ATOM   2884  N   ILE   378       7.304  26.653  -2.293  1.00 67.42           N  
ATOM   2885  CA  ILE   378       7.694  25.340  -2.793  1.00 66.90           C  
ATOM   2886  C   ILE   378       9.117  25.399  -3.344  1.00 67.11           C  
ATOM   2887  CB  ILE   378       6.718  24.837  -3.881  1.00 65.21           C  
ATOM   2888  O   ILE   378       9.453  26.299  -4.117  1.00 65.29           O  
ATOM   2889  CG1 ILE   378       5.309  24.671  -3.300  1.00 61.35           C  
ATOM   2890  CG2 ILE   378       7.218  23.523  -4.489  1.00 62.24           C  
ATOM   2891  CD1 ILE   378       4.253  24.304  -4.333  1.00 60.45           C  
ATOM   2892  N   PHE   379       9.913  24.532  -2.812  1.00 63.83           N  
ATOM   2893  CA  PHE   379      11.263  24.341  -3.330  1.00 63.53           C  
ATOM   2894  C   PHE   379      11.353  23.055  -4.144  1.00 63.65           C  
ATOM   2895  CB  PHE   379      12.280  24.310  -2.185  1.00 61.89           C  
ATOM   2896  O   PHE   379      10.926  21.993  -3.686  1.00 61.65           O  
ATOM   2897  CG  PHE   379      12.286  25.558  -1.345  1.00 60.04           C  
ATOM   2898  CD1 PHE   379      13.154  26.604  -1.634  1.00 58.09           C  
ATOM   2899  CD2 PHE   379      11.422  25.686  -0.265  1.00 58.08           C  
ATOM   2900  CE1 PHE   379      13.162  27.760  -0.858  1.00 54.69           C  
ATOM   2901  CE2 PHE   379      11.424  26.839   0.516  1.00 53.47           C  
ATOM   2902  CZ  PHE   379      12.295  27.874   0.218  1.00 58.60           C  
ATOM   2903  N   LYS   380      11.804  23.167  -5.454  1.00 62.32           N  
ATOM   2904  CA  LYS   380      12.004  21.991  -6.297  1.00 61.74           C  
ATOM   2905  C   LYS   380      13.488  21.676  -6.457  1.00 61.69           C  
ATOM   2906  CB  LYS   380      11.361  22.198  -7.669  1.00 60.21           C  
ATOM   2907  O   LYS   380      14.306  22.582  -6.627  1.00 59.68           O  
ATOM   2908  CG  LYS   380       9.843  22.293  -7.633  1.00 58.34           C  
ATOM   2909  CD  LYS   380       9.247  22.248  -9.034  1.00 57.53           C  
ATOM   2910  CE  LYS   380       7.726  22.323  -8.999  1.00 53.07           C  
ATOM   2911  NZ  LYS   380       7.137  22.278 -10.371  1.00 49.27           N  
ATOM   2912  N   ALA   381      13.824  20.457  -6.278  1.00 59.08           N  
ATOM   2913  CA  ALA   381      15.202  20.063  -6.556  1.00 58.06           C  
ATOM   2914  C   ALA   381      15.570  20.344  -8.011  1.00 58.81           C  
ATOM   2915  CB  ALA   381      15.408  18.585  -6.235  1.00 56.46           C  
ATOM   2916  O   ALA   381      14.790  20.058  -8.921  1.00 56.80           O  
ATOM   2917  N   ASP   382      16.498  21.211  -8.365  1.00 46.25           N  
ATOM   2918  CA  ASP   382      16.851  21.592  -9.729  1.00 45.81           C  
ATOM   2919  C   ASP   382      17.628  20.477 -10.426  1.00 45.92           C  
ATOM   2920  CB  ASP   382      17.671  22.884  -9.730  1.00 42.78           C  
ATOM   2921  O   ASP   382      17.232  20.015 -11.499  1.00 43.74           O  
ATOM   2922  CG  ASP   382      17.580  23.642 -11.043  1.00 40.06           C  
ATOM   2923  OD1 ASP   382      16.944  23.140 -11.995  1.00 40.12           O  
ATOM   2924  OD2 ASP   382      18.152  24.750 -11.127  1.00 40.63           O  
ATOM   2925  N   THR   383      18.763  20.095  -9.880  1.00 43.26           N  
ATOM   2926  CA  THR   383      19.834  19.261 -10.413  1.00 42.53           C  
ATOM   2927  C   THR   383      20.374  18.321  -9.339  1.00 43.16           C  
ATOM   2928  CB  THR   383      20.983  20.118 -10.973  1.00 40.06           C  
ATOM   2929  O   THR   383      20.239  18.593  -8.144  1.00 41.15           O  
ATOM   2930  CG2 THR   383      20.549  20.867 -12.229  1.00 35.00           C  
ATOM   2931  OG1 THR   383      21.390  21.069  -9.981  1.00 32.09           O  
ATOM   2932  N   GLN   384      20.533  16.991  -9.768  1.00 42.50           N  
ATOM   2933  CA  GLN   384      21.474  16.090  -9.111  1.00 42.70           C  
ATOM   2934  C   GLN   384      22.882  16.679  -9.097  1.00 42.72           C  
ATOM   2935  CB  GLN   384      21.483  14.725  -9.802  1.00 40.83           C  
ATOM   2936  O   GLN   384      23.370  17.158 -10.122  1.00 41.36           O  
ATOM   2937  CG  GLN   384      21.592  13.550  -8.840  1.00 38.98           C  
ATOM   2938  CD  GLN   384      21.531  12.207  -9.544  1.00 42.72           C  
ATOM   2939  NE2 GLN   384      21.473  11.132  -8.766  1.00 36.04           N  
ATOM   2940  OE1 GLN   384      21.536  12.138 -10.777  1.00 43.92           O  
ATOM   2941  N   ASP   385      23.302  17.246  -7.960  1.00 36.21           N  
ATOM   2942  CA  ASP   385      24.746  17.459  -7.933  1.00 37.06           C  
ATOM   2943  C   ASP   385      25.493  16.218  -8.415  1.00 36.24           C  
ATOM   2944  CB  ASP   385      25.206  17.836  -6.523  1.00 34.36           C  
ATOM   2945  O   ASP   385      24.904  15.144  -8.545  1.00 35.22           O  
ATOM   2946  CG  ASP   385      25.979  19.142  -6.481  1.00 32.80           C  
ATOM   2947  OD1 ASP   385      26.390  19.643  -7.550  1.00 31.84           O  
ATOM   2948  OD2 ASP   385      26.182  19.675  -5.368  1.00 28.99           O  
ATOM   2949  N   THR   386      26.571  16.455  -9.226  1.00 35.22           N  
ATOM   2950  CA  THR   386      27.512  15.468  -9.745  1.00 35.86           C  
ATOM   2951  C   THR   386      27.690  14.318  -8.758  1.00 35.13           C  
ATOM   2952  CB  THR   386      28.881  16.106 -10.047  1.00 32.61           C  
ATOM   2953  O   THR   386      27.994  13.192  -9.157  1.00 33.01           O  
ATOM   2954  CG2 THR   386      28.882  16.786 -11.412  1.00 29.18           C  
ATOM   2955  OG1 THR   386      29.179  17.081  -9.040  1.00 27.78           O  
ATOM   2956  N   ASP   387      27.472  14.575  -7.416  1.00 33.21           N  
ATOM   2957  CA  ASP   387      27.711  13.549  -6.405  1.00 34.87           C  
ATOM   2958  C   ASP   387      26.407  12.871  -5.993  1.00 33.41           C  
ATOM   2959  CB  ASP   387      28.401  14.153  -5.180  1.00 31.74           C  
ATOM   2960  O   ASP   387      26.390  12.059  -5.065  1.00 31.96           O  
ATOM   2961  CG  ASP   387      27.588  15.257  -4.526  1.00 30.69           C  
ATOM   2962  OD1 ASP   387      26.490  15.583  -5.025  1.00 30.93           O  
ATOM   2963  OD2 ASP   387      28.053  15.807  -3.504  1.00 28.50           O  
ATOM   2964  N   GLY   388      25.181  13.015  -6.732  1.00 38.97           N  
ATOM   2965  CA  GLY   388      23.885  12.396  -6.504  1.00 38.37           C  
ATOM   2966  C   GLY   388      23.048  13.126  -5.471  1.00 38.89           C  
ATOM   2967  O   GLY   388      21.933  12.704  -5.157  1.00 37.10           O  
ATOM   2968  N   THR   389      23.470  14.227  -4.807  1.00 38.73           N  
ATOM   2969  CA  THR   389      22.772  14.935  -3.740  1.00 39.18           C  
ATOM   2970  C   THR   389      21.901  16.051  -4.311  1.00 38.72           C  
ATOM   2971  CB  THR   389      23.763  15.526  -2.719  1.00 37.05           C  
ATOM   2972  O   THR   389      22.285  16.712  -5.277  1.00 37.45           O  
ATOM   2973  CG2 THR   389      23.701  14.774  -1.394  1.00 33.71           C  
ATOM   2974  OG1 THR   389      25.093  15.434  -3.246  1.00 30.83           O  
ATOM   2975  N   TYR   390      20.608  16.188  -4.035  1.00 41.65           N  
ATOM   2976  CA  TYR   390      19.693  17.260  -4.410  1.00 41.46           C  
ATOM   2977  C   TYR   390      19.879  18.475  -3.509  1.00 41.73           C  
ATOM   2978  CB  TYR   390      18.241  16.777  -4.343  1.00 38.78           C  
ATOM   2979  O   TYR   390      20.048  18.336  -2.295  1.00 39.66           O  
ATOM   2980  CG  TYR   390      17.861  15.840  -5.463  1.00 36.20           C  
ATOM   2981  CD1 TYR   390      17.510  16.330  -6.719  1.00 33.24           C  
ATOM   2982  CD2 TYR   390      17.850  14.463  -5.268  1.00 34.82           C  
ATOM   2983  CE1 TYR   390      17.157  15.469  -7.754  1.00 34.38           C  
ATOM   2984  CE2 TYR   390      17.499  13.593  -6.295  1.00 36.87           C  
ATOM   2985  OH  TYR   390      16.806  13.249  -8.553  1.00 29.02           O  
ATOM   2986  CZ  TYR   390      17.155  14.105  -7.532  1.00 32.72           C  
ATOM   2987  N   MET   391      20.150  19.590  -4.011  1.00 34.50           N  
ATOM   2988  CA  MET   391      20.144  20.890  -3.347  1.00 36.22           C  
ATOM   2989  C   MET   391      18.890  21.679  -3.708  1.00 34.55           C  
ATOM   2990  CB  MET   391      21.392  21.692  -3.721  1.00 32.43           C  
ATOM   2991  O   MET   391      18.513  21.752  -4.879  1.00 32.89           O  
ATOM   2992  CG  MET   391      22.651  21.235  -3.002  1.00 30.90           C  
ATOM   2993  SD  MET   391      24.029  22.436  -3.167  1.00 28.44           S  
ATOM   2994  CE  MET   391      23.279  23.893  -2.388  1.00 28.78           C  
ATOM   2995  N   PHE   392      18.028  21.969  -2.679  1.00 44.92           N  
ATOM   2996  CA  PHE   392      16.973  22.967  -2.804  1.00 42.93           C  
ATOM   2997  C   PHE   392      17.561  24.371  -2.869  1.00 44.99           C  
ATOM   2998  CB  PHE   392      15.991  22.863  -1.632  1.00 41.86           C  
ATOM   2999  O   PHE   392      18.407  24.735  -2.049  1.00 42.83           O  
ATOM   3000  CG  PHE   392      15.172  21.601  -1.637  1.00 39.12           C  
ATOM   3001  CD1 PHE   392      13.991  21.525  -2.365  1.00 35.33           C  
ATOM   3002  CD2 PHE   392      15.583  20.490  -0.912  1.00 37.50           C  
ATOM   3003  CE1 PHE   392      13.230  20.358  -2.371  1.00 37.88           C  
ATOM   3004  CE2 PHE   392      14.828  19.320  -0.913  1.00 40.88           C  
ATOM   3005  CZ  PHE   392      13.652  19.257  -1.642  1.00 35.59           C  
ATOM   3006  N   ASN   393      17.600  24.921  -4.134  1.00 33.86           N  
ATOM   3007  CA  ASN   393      18.068  26.284  -4.363  1.00 34.30           C  
ATOM   3008  C   ASN   393      16.996  27.311  -4.012  1.00 33.87           C  
ATOM   3009  CB  ASN   393      18.517  26.460  -5.816  1.00 31.38           C  
ATOM   3010  O   ASN   393      15.828  27.142  -4.366  1.00 32.10           O  
ATOM   3011  CG  ASN   393      19.505  27.597  -5.988  1.00 29.96           C  
ATOM   3012  ND2 ASN   393      20.262  27.566  -7.078  1.00 25.85           N  
ATOM   3013  OD1 ASN   393      19.588  28.497  -5.147  1.00 29.56           O  
ATOM   3014  N   TYR   394      17.183  28.212  -3.044  1.00 33.71           N  
ATOM   3015  CA  TYR   394      16.335  29.353  -2.722  1.00 36.47           C  
ATOM   3016  C   TYR   394      15.806  30.015  -3.989  1.00 33.67           C  
ATOM   3017  CB  TYR   394      17.105  30.377  -1.882  1.00 31.95           C  
ATOM   3018  O   TYR   394      14.673  30.501  -4.017  1.00 32.11           O  
ATOM   3019  CG  TYR   394      16.220  31.247  -1.024  1.00 30.93           C  
ATOM   3020  CD1 TYR   394      15.741  32.467  -1.497  1.00 28.11           C  
ATOM   3021  CD2 TYR   394      15.863  30.854   0.261  1.00 30.03           C  
ATOM   3022  CE1 TYR   394      14.927  33.274  -0.709  1.00 27.29           C  
ATOM   3023  CE2 TYR   394      15.049  31.652   1.058  1.00 30.63           C  
ATOM   3024  OH  TYR   394      13.781  33.653   1.349  1.00 14.76           O  
ATOM   3025  CZ  TYR   394      14.586  32.859   0.565  1.00 28.65           C  
ATOM   3026  N   ASP   395      16.699  30.162  -5.008  1.00 29.42           N  
ATOM   3027  CA  ASP   395      16.313  30.902  -6.205  1.00 30.39           C  
ATOM   3028  C   ASP   395      15.146  30.224  -6.919  1.00 29.37           C  
ATOM   3029  CB  ASP   395      17.503  31.041  -7.158  1.00 26.83           C  
ATOM   3030  O   ASP   395      14.417  30.866  -7.677  1.00 27.57           O  
ATOM   3031  CG  ASP   395      18.515  32.075  -6.695  1.00 25.86           C  
ATOM   3032  OD1 ASP   395      18.162  32.949  -5.875  1.00 25.94           O  
ATOM   3033  OD2 ASP   395      19.674  32.016  -7.158  1.00 19.54           O  
ATOM   3034  N   THR   396      14.883  28.889  -6.630  1.00 29.82           N  
ATOM   3035  CA  THR   396      13.804  28.200  -7.329  1.00 31.42           C  
ATOM   3036  C   THR   396      12.544  28.156  -6.470  1.00 30.14           C  
ATOM   3037  CB  THR   396      14.216  26.767  -7.716  1.00 27.69           C  
ATOM   3038  O   THR   396      11.622  27.387  -6.750  1.00 28.90           O  
ATOM   3039  CG2 THR   396      15.232  26.775  -8.854  1.00 25.35           C  
ATOM   3040  OG1 THR   396      14.795  26.118  -6.577  1.00 26.42           O  
ATOM   3041  N   ARG   397      12.349  29.094  -5.572  1.00 34.95           N  
ATOM   3042  CA  ARG   397      11.163  29.167  -4.726  1.00 36.61           C  
ATOM   3043  C   ARG   397       9.955  29.659  -5.518  1.00 35.13           C  
ATOM   3044  CB  ARG   397      11.412  30.083  -3.527  1.00 33.60           C  
ATOM   3045  O   ARG   397      10.057  30.621  -6.282  1.00 34.56           O  
ATOM   3046  CG  ARG   397      10.172  30.353  -2.689  1.00 32.98           C  
ATOM   3047  CD  ARG   397      10.474  31.276  -1.516  1.00 39.85           C  
ATOM   3048  NE  ARG   397       9.259  31.647  -0.797  1.00 33.05           N  
ATOM   3049  NH1 ARG   397      10.296  33.190   0.575  1.00 27.86           N  
ATOM   3050  NH2 ARG   397       8.044  32.810   0.767  1.00 22.95           N  
ATOM   3051  CZ  ARG   397       9.202  32.548   0.180  1.00 28.30           C  
ATOM   3052  N   ILE   398       8.886  28.882  -5.585  1.00 34.16           N  
ATOM   3053  CA  ILE   398       7.577  29.221  -6.133  1.00 32.96           C  
ATOM   3054  C   ILE   398       6.602  29.519  -4.996  1.00 34.49           C  
ATOM   3055  CB  ILE   398       7.028  28.087  -7.027  1.00 31.38           C  
ATOM   3056  O   ILE   398       6.351  28.662  -4.146  1.00 33.12           O  
ATOM   3057  CG1 ILE   398       8.037  27.737  -8.126  1.00 27.32           C  
ATOM   3058  CG2 ILE   398       5.676  28.482  -7.630  1.00 27.97           C  
ATOM   3059  CD1 ILE   398       7.670  26.499  -8.933  1.00 23.65           C  
ATOM   3060  N   PRO   399       6.183  30.827  -4.671  1.00 36.55           N  
ATOM   3061  CA  PRO   399       5.161  31.109  -3.661  1.00 35.10           C  
ATOM   3062  C   PRO   399       3.863  30.343  -3.905  1.00 36.79           C  
ATOM   3063  CB  PRO   399       4.938  32.617  -3.796  1.00 33.60           C  
ATOM   3064  O   PRO   399       3.466  30.144  -5.056  1.00 35.41           O  
ATOM   3065  CG  PRO   399       5.849  33.040  -4.904  1.00 32.13           C  
ATOM   3066  CD  PRO   399       6.491  31.814  -5.487  1.00 37.56           C  
ATOM   3067  N   ILE   400       3.218  29.535  -2.909  1.00 29.48           N  
ATOM   3068  CA  ILE   400       1.889  28.938  -2.967  1.00 29.61           C  
ATOM   3069  C   ILE   400       0.902  29.797  -2.180  1.00 29.60           C  
ATOM   3070  CB  ILE   400       1.894  27.492  -2.421  1.00 28.07           C  
ATOM   3071  O   ILE   400       1.240  30.329  -1.119  1.00 29.10           O  
ATOM   3072  CG1 ILE   400       3.184  26.772  -2.831  1.00 25.85           C  
ATOM   3073  CG2 ILE   400       0.661  26.726  -2.909  1.00 26.00           C  
ATOM   3074  CD1 ILE   400       3.375  25.417  -2.162  1.00 23.08           C  
ATOM   3075  N   GLY   401       0.022  30.566  -2.849  1.00 31.97           N  
ATOM   3076  CA  GLY   401      -1.182  31.194  -2.330  1.00 30.34           C  
ATOM   3077  C   GLY   401      -1.976  30.289  -1.407  1.00 31.81           C  
ATOM   3078  O   GLY   401      -2.714  29.416  -1.869  1.00 29.70           O  
ATOM   3079  N   VAL   402      -1.493  29.648  -0.312  1.00 29.45           N  
ATOM   3080  CA  VAL   402      -2.325  28.956   0.667  1.00 29.93           C  
ATOM   3081  C   VAL   402      -3.453  29.877   1.129  1.00 29.77           C  
ATOM   3082  CB  VAL   402      -1.496  28.478   1.879  1.00 27.69           C  
ATOM   3083  O   VAL   402      -3.207  31.018   1.527  1.00 28.71           O  
ATOM   3084  CG1 VAL   402      -2.279  27.454   2.699  1.00 27.08           C  
ATOM   3085  CG2 VAL   402      -0.165  27.890   1.416  1.00 27.31           C  
ATOM   3086  N   THR   403      -4.644  29.755   0.569  1.00 26.42           N  
ATOM   3087  CA  THR   403      -5.827  30.601   0.685  1.00 27.56           C  
ATOM   3088  C   THR   403      -6.543  30.350   2.009  1.00 26.62           C  
ATOM   3089  CB  THR   403      -6.802  30.361  -0.482  1.00 23.72           C  
ATOM   3090  O   THR   403      -7.255  31.223   2.511  1.00 24.88           O  
ATOM   3091  CG2 THR   403      -6.572  31.367  -1.606  1.00 21.68           C  
ATOM   3092  OG1 THR   403      -6.609  29.037  -0.994  1.00 17.16           O  
ATOM   3093  N   SER   404      -5.860  29.924   3.182  1.00 26.44           N  
ATOM   3094  CA  SER   404      -6.400  30.129   4.522  1.00 26.46           C  
ATOM   3095  C   SER   404      -5.546  29.430   5.574  1.00 26.45           C  
ATOM   3096  CB  SER   404      -7.840  29.623   4.603  1.00 23.81           C  
ATOM   3097  O   SER   404      -5.115  28.292   5.376  1.00 25.07           O  
ATOM   3098  OG  SER   404      -7.888  28.215   4.450  1.00 17.59           O  
ATOM   3099  N   PHE   405      -4.570  30.077   6.194  1.00 28.35           N  
ATOM   3100  CA  PHE   405      -4.077  30.025   7.565  1.00 30.20           C  
ATOM   3101  C   PHE   405      -5.112  30.587   8.534  1.00 28.46           C  
ATOM   3102  CB  PHE   405      -2.762  30.800   7.694  1.00 26.84           C  
ATOM   3103  O   PHE   405      -5.541  31.734   8.395  1.00 27.65           O  
ATOM   3104  CG  PHE   405      -1.536  29.954   7.481  1.00 26.66           C  
ATOM   3105  CD1 PHE   405      -0.940  29.288   8.545  1.00 24.78           C  
ATOM   3106  CD2 PHE   405      -0.979  29.825   6.216  1.00 26.04           C  
ATOM   3107  CE1 PHE   405       0.195  28.504   8.351  1.00 22.96           C  
ATOM   3108  CE2 PHE   405       0.156  29.043   6.014  1.00 26.07           C  
ATOM   3109  CZ  PHE   405       0.741  28.384   7.083  1.00 24.82           C  
ATOM   3110  N   GLN   406      -6.127  29.931   8.850  1.00 22.58           N  
ATOM   3111  CA  GLN   406      -6.716  30.492  10.062  1.00 25.32           C  
ATOM   3112  C   GLN   406      -6.096  29.874  11.312  1.00 22.57           C  
ATOM   3113  CB  GLN   406      -8.231  30.284  10.069  1.00 20.58           C  
ATOM   3114  O   GLN   406      -6.156  28.657  11.504  1.00 21.39           O  
ATOM   3115  CG  GLN   406      -9.028  31.559   9.830  1.00 19.94           C  
ATOM   3116  CD  GLN   406     -10.509  31.387  10.110  1.00  9.51           C  
ATOM   3117  NE2 GLN   406     -11.261  32.479  10.017  1.00 10.04           N  
ATOM   3118  OE1 GLN   406     -10.974  30.282  10.405  1.00 11.57           O  
ATOM   3119  N   ALA   407      -4.912  30.127  11.793  1.00 26.74           N  
ATOM   3120  CA  ALA   407      -4.632  30.183  13.226  1.00 25.02           C  
ATOM   3121  C   ALA   407      -5.703  30.980  13.964  1.00 26.75           C  
ATOM   3122  CB  ALA   407      -3.254  30.791  13.475  1.00 24.55           C  
ATOM   3123  O   ALA   407      -5.947  32.146  13.646  1.00 25.37           O  
ATOM   3124  N   GLN   408      -7.018  30.653  13.811  1.00 21.14           N  
ATOM   3125  CA  GLN   408      -7.906  31.411  14.686  1.00 23.16           C  
ATOM   3126  C   GLN   408      -7.276  31.621  16.060  1.00 20.86           C  
ATOM   3127  CB  GLN   408      -9.254  30.702  14.829  1.00 19.14           C  
ATOM   3128  O   GLN   408      -6.642  30.714  16.603  1.00 19.91           O  
ATOM   3129  CG  GLN   408     -10.368  31.327  14.000  1.00 17.14           C  
ATOM   3130  CD  GLN   408     -11.730  30.730  14.303  1.00  7.99           C  
ATOM   3131  NE2 GLN   408     -12.765  31.260  13.660  1.00  8.84           N  
ATOM   3132  OE1 GLN   408     -11.850  29.801  15.107  1.00 10.87           O  
ATOM   3133  N   ASP   409      -6.764  32.833  16.253  1.00 23.51           N  
ATOM   3134  CA  ASP   409      -6.582  33.691  17.420  1.00 24.10           C  
ATOM   3135  C   ASP   409      -7.029  32.984  18.697  1.00 23.32           C  
ATOM   3136  CB  ASP   409      -7.351  35.002  17.247  1.00 21.34           C  
ATOM   3137  O   ASP   409      -8.132  32.436  18.755  1.00 22.43           O  
ATOM   3138  CG  ASP   409      -6.630  36.197  17.846  1.00 20.02           C  
ATOM   3139  OD1 ASP   409      -5.625  36.005  18.564  1.00 10.83           O  
ATOM   3140  OD2 ASP   409      -7.072  37.340  17.600  1.00 11.50           O  
ATOM   3141  N   ASN   410      -6.166  32.291  19.388  1.00 21.76           N  
ATOM   3142  CA  ASN   410      -5.752  31.716  20.663  1.00 23.47           C  
ATOM   3143  C   ASN   410      -6.526  32.322  21.830  1.00 21.85           C  
ATOM   3144  CB  ASN   410      -4.247  31.899  20.871  1.00 20.80           C  
ATOM   3145  O   ASN   410      -6.422  31.847  22.962  1.00 20.59           O  
ATOM   3146  CG  ASN   410      -3.421  30.934  20.045  1.00 21.25           C  
ATOM   3147  ND2 ASN   410      -2.103  31.096  20.085  1.00 16.26           N  
ATOM   3148  OD1 ASN   410      -3.962  30.049  19.376  1.00 24.72           O  
ATOM   3149  N   LYS   411      -7.508  33.284  21.490  1.00 24.05           N  
ATOM   3150  CA  LYS   411      -8.213  33.629  22.721  1.00 24.47           C  
ATOM   3151  C   LYS   411      -9.244  32.564  23.081  1.00 23.87           C  
ATOM   3152  CB  LYS   411      -8.893  34.993  22.585  1.00 21.41           C  
ATOM   3153  O   LYS   411      -9.562  32.373  24.257  1.00 22.48           O  
ATOM   3154  CG  LYS   411      -7.958  36.174  22.792  1.00 21.00           C  
ATOM   3155  CD  LYS   411      -8.724  37.489  22.860  1.00 13.77           C  
ATOM   3156  CE  LYS   411      -7.788  38.674  23.056  1.00 11.63           C  
ATOM   3157  NZ  LYS   411      -8.537  39.963  23.144  1.00 10.13           N  
ATOM   3158  N   ASN   412      -9.497  31.693  22.189  1.00 18.57           N  
ATOM   3159  CA  ASN   412     -10.610  30.766  22.366  1.00 23.08           C  
ATOM   3160  C   ASN   412     -10.267  29.373  21.846  1.00 19.11           C  
ATOM   3161  CB  ASN   412     -11.867  31.297  21.675  1.00 16.50           C  
ATOM   3162  O   ASN   412     -10.091  29.182  20.641  1.00 18.13           O  
ATOM   3163  CG  ASN   412     -12.525  32.425  22.444  1.00  9.46           C  
ATOM   3164  ND2 ASN   412     -13.358  33.202  21.762  1.00 10.31           N  
ATOM   3165  OD1 ASN   412     -12.285  32.598  23.642  1.00  8.91           O  
ATOM   3166  N   GLY   413      -9.001  28.801  21.988  1.00 25.59           N  
ATOM   3167  CA  GLY   413      -8.553  27.418  21.947  1.00 24.39           C  
ATOM   3168  C   GLY   413      -9.395  26.545  21.036  1.00 25.44           C  
ATOM   3169  O   GLY   413     -10.534  26.890  20.716  1.00 24.20           O  
ATOM   3170  N   PHE   414      -9.001  26.223  19.902  1.00 23.92           N  
ATOM   3171  CA  PHE   414      -9.807  25.190  19.261  1.00 25.63           C  
ATOM   3172  C   PHE   414     -10.410  24.252  20.299  1.00 23.86           C  
ATOM   3173  CB  PHE   414      -8.963  24.393  18.260  1.00 22.57           C  
ATOM   3174  O   PHE   414      -9.703  23.749  21.175  1.00 23.08           O  
ATOM   3175  CG  PHE   414      -8.874  25.029  16.900  1.00 22.20           C  
ATOM   3176  CD1 PHE   414      -9.834  24.769  15.930  1.00 18.33           C  
ATOM   3177  CD2 PHE   414      -7.827  25.888  16.590  1.00 16.79           C  
ATOM   3178  CE1 PHE   414      -9.754  25.356  14.670  1.00 11.43           C  
ATOM   3179  CE2 PHE   414      -7.740  26.479  15.332  1.00 13.03           C  
ATOM   3180  CZ  PHE   414      -8.704  26.211  14.374  1.00 16.23           C  
ATOM   3181  N   LYS   415     -11.429  24.639  20.952  1.00 24.60           N  
ATOM   3182  CA  LYS   415     -12.393  23.573  21.207  1.00 23.60           C  
ATOM   3183  C   LYS   415     -12.509  22.637  20.007  1.00 24.61           C  
ATOM   3184  CB  LYS   415     -13.764  24.159  21.548  1.00 22.53           C  
ATOM   3185  O   LYS   415     -12.832  23.075  18.901  1.00 23.48           O  
ATOM   3186  CG  LYS   415     -13.889  24.648  22.983  1.00 22.08           C  
ATOM   3187  CD  LYS   415     -15.335  24.967  23.342  1.00 23.41           C  
ATOM   3188  CE  LYS   415     -15.455  25.495  24.765  1.00 16.87           C  
ATOM   3189  NZ  LYS   415     -16.872  25.802  25.123  1.00 13.43           N  
ATOM   3190  N   ILE   416     -11.402  21.994  19.483  1.00 25.51           N  
ATOM   3191  CA  ILE   416     -11.741  20.866  18.622  1.00 25.64           C  
ATOM   3192  C   ILE   416     -13.216  20.510  18.796  1.00 25.54           C  
ATOM   3193  CB  ILE   416     -10.853  19.638  18.923  1.00 24.03           C  
ATOM   3194  O   ILE   416     -13.675  20.273  19.916  1.00 24.39           O  
ATOM   3195  CG1 ILE   416      -9.374  19.986  18.722  1.00 24.30           C  
ATOM   3196  CG2 ILE   416     -11.260  18.450  18.046  1.00 23.89           C  
ATOM   3197  CD1 ILE   416      -8.415  18.888  19.160  1.00 22.13           C  
ATOM   3198  N   LYS   417     -14.108  21.359  18.374  1.00 23.03           N  
ATOM   3199  CA  LYS   417     -15.495  20.909  18.304  1.00 23.24           C  
ATOM   3200  C   LYS   417     -15.585  19.489  17.752  1.00 22.94           C  
ATOM   3201  CB  LYS   417     -16.326  21.860  17.442  1.00 21.13           C  
ATOM   3202  O   LYS   417     -15.038  19.196  16.686  1.00 22.02           O  
ATOM   3203  CG  LYS   417     -17.432  22.577  18.202  1.00 21.07           C  
ATOM   3204  CD  LYS   417     -18.249  23.477  17.283  1.00 20.40           C  
ATOM   3205  CE  LYS   417     -19.363  24.187  18.040  1.00 14.93           C  
ATOM   3206  NZ  LYS   417     -20.181  25.053  17.139  1.00 11.35           N  
ATOM   3207  N   TYR   418     -15.499  18.475  18.628  1.00 24.51           N  
ATOM   3208  CA  TYR   418     -15.933  17.084  18.692  1.00 24.89           C  
ATOM   3209  C   TYR   418     -17.223  16.878  17.907  1.00 24.37           C  
ATOM   3210  CB  TYR   418     -16.133  16.649  20.148  1.00 23.00           C  
ATOM   3211  O   TYR   418     -18.143  17.695  17.988  1.00 23.12           O  
ATOM   3212  CG  TYR   418     -14.869  16.687  20.971  1.00 23.26           C  
ATOM   3213  CD1 TYR   418     -13.946  15.645  20.916  1.00 21.34           C  
ATOM   3214  CD2 TYR   418     -14.594  17.764  21.807  1.00 23.44           C  
ATOM   3215  CE1 TYR   418     -12.781  15.675  21.674  1.00 24.26           C  
ATOM   3216  CE2 TYR   418     -13.432  17.805  22.571  1.00 26.61           C  
ATOM   3217  OH  TYR   418     -11.381  16.792  23.251  1.00 13.96           O  
ATOM   3218  CZ  TYR   418     -12.533  16.757  22.497  1.00 23.38           C  
ATOM   3219  N   ALA   419     -17.176  16.575  16.569  1.00 23.01           N  
ATOM   3220  CA  ALA   419     -18.379  16.054  15.926  1.00 22.84           C  
ATOM   3221  C   ALA   419     -19.194  15.202  16.894  1.00 22.85           C  
ATOM   3222  CB  ALA   419     -18.011  15.242  14.687  1.00 21.49           C  
ATOM   3223  O   ALA   419     -18.653  14.311  17.553  1.00 22.21           O  
ATOM   3224  N   ASN   420     -20.033  15.860  17.751  1.00 16.87           N  
ATOM   3225  CA  ASN   420     -21.298  15.616  18.437  1.00 21.72           C  
ATOM   3226  C   ASN   420     -21.140  15.702  19.952  1.00 15.90           C  
ATOM   3227  CB  ASN   420     -21.870  14.254  18.039  1.00 14.39           C  
ATOM   3228  O   ASN   420     -21.806  14.976  20.692  1.00 15.41           O  
ATOM   3229  CG  ASN   420     -22.004  14.092  16.538  1.00  8.65           C  
ATOM   3230  ND2 ASN   420     -22.396  12.901  16.102  1.00 10.43           N  
ATOM   3231  OD1 ASN   420     -21.755  15.030  15.776  1.00  8.98           O  
ATOM   3232  N   GLY   421     -20.330  16.586  20.556  1.00 23.10           N  
ATOM   3233  CA  GLY   421     -20.454  16.584  22.005  1.00 21.57           C  
ATOM   3234  C   GLY   421     -20.042  15.268  22.637  1.00 22.87           C  
ATOM   3235  O   GLY   421     -19.930  15.170  23.861  1.00 21.56           O  
ATOM   3236  N   THR   422     -19.664  14.269  21.839  1.00 16.23           N  
ATOM   3237  CA  THR   422     -19.171  13.031  22.431  1.00 22.99           C  
ATOM   3238  C   THR   422     -17.650  12.956  22.339  1.00 17.49           C  
ATOM   3239  CB  THR   422     -19.791  11.799  21.748  1.00 13.90           C  
ATOM   3240  O   THR   422     -17.070  13.268  21.297  1.00 16.61           O  
ATOM   3241  CG2 THR   422     -20.556  10.941  22.750  1.00  7.39           C  
ATOM   3242  OG1 THR   422     -20.692  12.232  20.721  1.00 10.93           O  
ATOM   3243  N   LYS   423     -16.870  13.428  23.382  1.00 22.60           N  
ATOM   3244  CA  LYS   423     -15.560  13.009  23.871  1.00 23.34           C  
ATOM   3245  C   LYS   423     -15.016  11.841  23.054  1.00 22.42           C  
ATOM   3246  CB  LYS   423     -15.635  12.625  25.349  1.00 20.33           C  
ATOM   3247  O   LYS   423     -15.676  10.808  22.923  1.00 21.29           O  
ATOM   3248  CG  LYS   423     -15.449  13.795  26.304  1.00 19.10           C  
ATOM   3249  CD  LYS   423     -15.407  13.332  27.754  1.00  9.32           C  
ATOM   3250  CE  LYS   423     -15.248  14.505  28.712  1.00 10.61           C  
ATOM   3251  NZ  LYS   423     -15.189  14.055  30.135  1.00  9.39           N  
ATOM   3252  N   SER   424     -14.785  11.981  21.744  1.00 21.69           N  
ATOM   3253  CA  SER   424     -14.131  10.813  21.161  1.00 22.40           C  
ATOM   3254  C   SER   424     -13.052  10.264  22.088  1.00 21.68           C  
ATOM   3255  CB  SER   424     -13.520  11.163  19.803  1.00 20.02           C  
ATOM   3256  O   SER   424     -12.186  11.009  22.552  1.00 20.88           O  
ATOM   3257  OG  SER   424     -12.731  10.091  19.316  1.00  9.94           O  
ATOM   3258  N   THR   425     -13.256   9.636  23.178  1.00 21.71           N  
ATOM   3259  CA  THR   425     -12.424   8.636  23.839  1.00 22.48           C  
ATOM   3260  C   THR   425     -11.424   8.031  22.859  1.00 21.89           C  
ATOM   3261  CB  THR   425     -13.281   7.517  24.459  1.00 19.07           C  
ATOM   3262  O   THR   425     -10.442   7.408  23.270  1.00 20.68           O  
ATOM   3263  CG2 THR   425     -14.058   8.025  25.669  1.00  7.86           C  
ATOM   3264  OG1 THR   425     -14.209   7.035  23.478  1.00 11.20           O  
ATOM   3265  N   SER   426     -11.430   8.407  21.531  1.00 21.60           N  
ATOM   3266  CA  SER   426     -10.648   7.781  20.469  1.00 21.49           C  
ATOM   3267  C   SER   426      -9.903   8.824  19.644  1.00 21.74           C  
ATOM   3268  CB  SER   426     -11.551   6.948  19.559  1.00 19.44           C  
ATOM   3269  O   SER   426     -10.522   9.611  18.924  1.00 20.83           O  
ATOM   3270  OG  SER   426     -12.408   7.783  18.799  1.00 10.01           O  
ATOM   3271  N   ILE   427      -9.363  10.084  20.084  1.00 24.51           N  
ATOM   3272  CA  ILE   427      -8.229  10.622  19.342  1.00 23.98           C  
ATOM   3273  C   ILE   427      -7.520   9.494  18.594  1.00 24.50           C  
ATOM   3274  CB  ILE   427      -7.238  11.352  20.276  1.00 23.02           C  
ATOM   3275  O   ILE   427      -7.152   8.480  19.192  1.00 23.46           O  
ATOM   3276  CG1 ILE   427      -7.979  12.371  21.148  1.00 22.24           C  
ATOM   3277  CG2 ILE   427      -6.129  12.029  19.464  1.00 22.51           C  
ATOM   3278  CD1 ILE   427      -7.104  13.035  22.203  1.00 19.95           C  
ATOM   3279  N   PHE   428      -8.152   8.888  17.507  1.00 21.60           N  
ATOM   3280  CA  PHE   428      -7.784   7.753  16.669  1.00 23.71           C  
ATOM   3281  C   PHE   428      -6.304   7.425  16.821  1.00 22.37           C  
ATOM   3282  CB  PHE   428      -8.110   8.040  15.200  1.00 20.59           C  
ATOM   3283  O   PHE   428      -5.446   8.281  16.594  1.00 21.97           O  
ATOM   3284  CG  PHE   428      -9.585   8.107  14.908  1.00 17.73           C  
ATOM   3285  CD1 PHE   428     -10.335   6.946  14.775  1.00  8.49           C  
ATOM   3286  CD2 PHE   428     -10.221   9.334  14.766  1.00  8.88           C  
ATOM   3287  CE1 PHE   428     -11.701   7.005  14.504  1.00  8.09           C  
ATOM   3288  CE2 PHE   428     -11.585   9.402  14.495  1.00  9.01           C  
ATOM   3289  CZ  PHE   428     -12.322   8.236  14.364  1.00  7.29           C  
ATOM   3290  N   GLY   429      -5.971   6.605  18.012  1.00 26.43           N  
ATOM   3291  CA  GLY   429      -4.832   5.736  18.264  1.00 26.17           C  
ATOM   3292  C   GLY   429      -3.856   6.310  19.273  1.00 26.47           C  
ATOM   3293  O   GLY   429      -2.692   5.905  19.318  1.00 25.02           O  
ATOM   3294  N   ILE   430      -4.150   7.453  19.951  1.00 25.03           N  
ATOM   3295  CA  ILE   430      -3.302   7.937  21.035  1.00 25.42           C  
ATOM   3296  C   ILE   430      -3.407   6.994  22.231  1.00 25.05           C  
ATOM   3297  CB  ILE   430      -3.683   9.376  21.451  1.00 23.36           C  
ATOM   3298  O   ILE   430      -4.495   6.788  22.774  1.00 24.06           O  
ATOM   3299  CG1 ILE   430      -3.609  10.318  20.244  1.00 22.63           C  
ATOM   3300  CG2 ILE   430      -2.780   9.867  22.586  1.00 22.63           C  
ATOM   3301  CD1 ILE   430      -4.098  11.731  20.531  1.00 20.39           C  
ATOM   3302  N   ASN   431      -2.907   5.776  22.185  1.00 23.49           N  
ATOM   3303  CA  ASN   431      -2.528   5.080  23.410  1.00 25.01           C  
ATOM   3304  C   ASN   431      -1.518   5.886  24.222  1.00 23.40           C  
ATOM   3305  CB  ASN   431      -1.966   3.694  23.088  1.00 21.52           C  
ATOM   3306  O   ASN   431      -0.328   5.900  23.903  1.00 22.40           O  
ATOM   3307  CG  ASN   431      -3.021   2.607  23.149  1.00 20.74           C  
ATOM   3308  ND2 ASN   431      -2.740   1.472  22.520  1.00 12.91           N  
ATOM   3309  OD1 ASN   431      -4.080   2.787  23.755  1.00 11.98           O  
ATOM   3310  N   ALA   432      -1.685   7.223  24.413  1.00 27.98           N  
ATOM   3311  CA  ALA   432      -0.850   7.694  25.515  1.00 27.03           C  
ATOM   3312  C   ALA   432      -1.277   7.061  26.836  1.00 28.02           C  
ATOM   3313  CB  ALA   432      -0.909   9.217  25.614  1.00 26.15           C  
ATOM   3314  O   ALA   432      -2.471   6.964  27.128  1.00 26.83           O  
ATOM   3315  N   PRO   433      -0.599   6.028  27.351  1.00 28.38           N  
ATOM   3316  CA  PRO   433      -0.974   5.577  28.693  1.00 28.03           C  
ATOM   3317  C   PRO   433      -1.374   6.729  29.612  1.00 28.47           C  
ATOM   3318  CB  PRO   433       0.296   4.889  29.201  1.00 26.10           C  
ATOM   3319  O   PRO   433      -0.886   7.850  29.452  1.00 27.11           O  
ATOM   3320  CG  PRO   433       1.323   5.158  28.148  1.00 25.34           C  
ATOM   3321  CD  PRO   433       0.663   5.888  27.014  1.00 28.04           C  
ATOM   3322  N   LYS   434      -2.595   6.557  30.194  1.00 27.96           N  
ATOM   3323  CA  LYS   434      -2.780   7.255  31.463  1.00 27.52           C  
ATOM   3324  C   LYS   434      -1.457   7.399  32.209  1.00 27.88           C  
ATOM   3325  CB  LYS   434      -3.797   6.520  32.337  1.00 25.80           C  
ATOM   3326  O   LYS   434      -0.706   6.431  32.344  1.00 26.34           O  
ATOM   3327  CG  LYS   434      -4.672   7.440  33.176  1.00 24.95           C  
ATOM   3328  CD  LYS   434      -5.686   6.652  33.995  1.00 28.02           C  
ATOM   3329  CE  LYS   434      -6.523   7.567  34.879  1.00 21.35           C  
ATOM   3330  NZ  LYS   434      -7.513   6.799  35.691  1.00 20.54           N  
ATOM   3331  N   GLY   435      -1.011   8.721  32.357  1.00 28.56           N  
ATOM   3332  CA  GLY   435       0.218   9.154  33.004  1.00 28.24           C  
ATOM   3333  C   GLY   435       1.233   9.726  32.033  1.00 28.60           C  
ATOM   3334  O   GLY   435       2.310  10.167  32.441  1.00 27.01           O  
ATOM   3335  N   SER   436       0.982   9.573  30.672  1.00 30.25           N  
ATOM   3336  CA  SER   436       1.782  10.406  29.780  1.00 31.13           C  
ATOM   3337  C   SER   436       1.558  11.889  30.060  1.00 30.30           C  
ATOM   3338  CB  SER   436       1.451  10.099  28.319  1.00 28.27           C  
ATOM   3339  O   SER   436       0.450  12.299  30.413  1.00 28.96           O  
ATOM   3340  OG  SER   436       1.488   8.703  28.078  1.00 26.07           O  
ATOM   3341  N   ARG   437       2.623  12.670  30.462  1.00 26.44           N  
ATOM   3342  CA  ARG   437       2.744  14.031  30.974  1.00 27.12           C  
ATOM   3343  C   ARG   437       3.272  14.976  29.900  1.00 26.39           C  
ATOM   3344  CB  ARG   437       3.661  14.065  32.199  1.00 23.83           C  
ATOM   3345  O   ARG   437       4.110  14.589  29.083  1.00 24.97           O  
ATOM   3346  CG  ARG   437       3.072  13.391  33.428  1.00 23.41           C  
ATOM   3347  CD  ARG   437       3.918  13.644  34.668  1.00 25.28           C  
ATOM   3348  NE  ARG   437       3.374  12.962  35.839  1.00 16.54           N  
ATOM   3349  NH1 ARG   437       4.904  13.851  37.325  1.00 17.52           N  
ATOM   3350  NH2 ARG   437       3.283  12.410  38.067  1.00 17.24           N  
ATOM   3351  CZ  ARG   437       3.855  13.076  37.074  1.00 20.21           C  
ATOM   3352  N   VAL   438       2.525  15.997  29.575  1.00 30.68           N  
ATOM   3353  CA  VAL   438       2.929  17.172  28.810  1.00 31.58           C  
ATOM   3354  C   VAL   438       3.107  18.364  29.749  1.00 30.67           C  
ATOM   3355  CB  VAL   438       1.903  17.512  27.706  1.00 28.98           C  
ATOM   3356  O   VAL   438       2.591  18.362  30.869  1.00 29.47           O  
ATOM   3357  CG1 VAL   438       2.427  17.091  26.334  1.00 27.29           C  
ATOM   3358  CG2 VAL   438       0.563  16.839  27.999  1.00 27.37           C  
ATOM   3359  N   MET   439       4.042  19.206  29.475  1.00 28.27           N  
ATOM   3360  CA  MET   439       4.243  20.479  30.160  1.00 30.38           C  
ATOM   3361  C   MET   439       3.015  21.373  30.021  1.00 28.29           C  
ATOM   3362  CB  MET   439       5.477  21.197  29.610  1.00 26.33           C  
ATOM   3363  O   MET   439       2.502  21.562  28.917  1.00 26.90           O  
ATOM   3364  CG  MET   439       6.513  21.534  30.670  1.00 25.68           C  
ATOM   3365  SD  MET   439       7.847  22.620  30.030  1.00 17.88           S  
ATOM   3366  CE  MET   439       8.662  21.480  28.878  1.00 21.27           C  
ATOM   3367  N   GLY   440       2.277  21.666  31.071  1.00 29.44           N  
ATOM   3368  CA  GLY   440       1.240  22.642  31.367  1.00 28.31           C  
ATOM   3369  C   GLY   440       1.708  24.076  31.206  1.00 29.40           C  
ATOM   3370  O   GLY   440       2.886  24.324  30.941  1.00 27.97           O  
ATOM   3371  N   ASP   441       0.705  25.016  30.778  1.00 30.53           N  
ATOM   3372  CA  ASP   441       0.589  26.441  30.486  1.00 31.69           C  
ATOM   3373  C   ASP   441       1.664  27.242  31.218  1.00 30.47           C  
ATOM   3374  CB  ASP   441      -0.801  26.956  30.867  1.00 27.86           C  
ATOM   3375  O   ASP   441       2.110  28.283  30.731  1.00 28.29           O  
ATOM   3376  CG  ASP   441      -1.837  26.724  29.782  1.00 27.01           C  
ATOM   3377  OD1 ASP   441      -1.461  26.365  28.646  1.00 27.51           O  
ATOM   3378  OD2 ASP   441      -3.041  26.906  30.065  1.00 26.00           O  
ATOM   3379  N   ASN   442       2.222  26.650  32.323  1.00 25.54           N  
ATOM   3380  CA  ASN   442       3.081  27.489  33.151  1.00 27.76           C  
ATOM   3381  C   ASN   442       4.511  26.957  33.196  1.00 25.83           C  
ATOM   3382  CB  ASN   442       2.514  27.608  34.567  1.00 23.28           C  
ATOM   3383  O   ASN   442       4.725  25.755  33.367  1.00 24.50           O  
ATOM   3384  CG  ASN   442       1.609  28.812  34.734  1.00 22.08           C  
ATOM   3385  ND2 ASN   442       0.884  28.860  35.846  1.00 11.17           N  
ATOM   3386  OD1 ASN   442       1.561  29.693  33.871  1.00 10.11           O  
ATOM   3387  N   LEU   443       5.373  27.312  32.204  1.00 27.81           N  
ATOM   3388  CA  LEU   443       6.826  27.362  32.094  1.00 27.76           C  
ATOM   3389  C   LEU   443       7.483  27.113  33.448  1.00 27.91           C  
ATOM   3390  CB  LEU   443       7.276  28.715  31.537  1.00 25.35           C  
ATOM   3391  O   LEU   443       8.688  27.320  33.605  1.00 26.57           O  
ATOM   3392  CG  LEU   443       6.962  28.980  30.063  1.00 24.35           C  
ATOM   3393  CD1 LEU   443       7.077  30.469  29.756  1.00 20.62           C  
ATOM   3394  CD2 LEU   443       7.890  28.170  29.165  1.00 21.79           C  
ATOM   3395  N   ASP   444       6.618  26.796  34.479  1.00 28.71           N  
ATOM   3396  CA  ASP   444       7.359  26.488  35.698  1.00 28.69           C  
ATOM   3397  C   ASP   444       7.766  25.017  35.737  1.00 28.68           C  
ATOM   3398  CB  ASP   444       6.527  26.836  36.934  1.00 26.05           C  
ATOM   3399  O   ASP   444       6.909  24.130  35.733  1.00 27.17           O  
ATOM   3400  CG  ASP   444       7.348  26.875  38.211  1.00 24.95           C  
ATOM   3401  OD1 ASP   444       8.548  26.527  38.174  1.00 18.67           O  
ATOM   3402  OD2 ASP   444       6.790  27.253  39.263  1.00 14.34           O  
ATOM   3403  N   MET   445       8.826  24.608  35.045  1.00 25.42           N  
ATOM   3404  CA  MET   445       9.664  23.431  34.836  1.00 27.15           C  
ATOM   3405  C   MET   445       9.693  22.555  36.083  1.00 25.43           C  
ATOM   3406  CB  MET   445      11.086  23.843  34.452  1.00 23.97           C  
ATOM   3407  O   MET   445       9.909  21.345  35.993  1.00 24.21           O  
ATOM   3408  CG  MET   445      11.198  24.434  33.056  1.00 23.75           C  
ATOM   3409  SD  MET   445      12.785  24.009  32.239  1.00 18.54           S  
ATOM   3410  CE  MET   445      13.762  23.500  33.680  1.00 22.27           C  
ATOM   3411  N   ASN   446       9.372  23.138  37.212  1.00 26.88           N  
ATOM   3412  CA  ASN   446       9.486  22.505  38.522  1.00 28.58           C  
ATOM   3413  C   ASN   446       8.124  22.075  39.058  1.00 27.03           C  
ATOM   3414  CB  ASN   446      10.174  23.446  39.514  1.00 24.51           C  
ATOM   3415  O   ASN   446       8.037  21.171  39.891  1.00 25.37           O  
ATOM   3416  CG  ASN   446      11.683  23.451  39.363  1.00 24.70           C  
ATOM   3417  ND2 ASN   446      12.324  24.506  39.854  1.00 12.46           N  
ATOM   3418  OD1 ASN   446      12.267  22.516  38.810  1.00 11.94           O  
ATOM   3419  N   SER   447       6.998  22.520  38.469  1.00 27.07           N  
ATOM   3420  CA  SER   447       5.843  22.335  39.341  1.00 28.11           C  
ATOM   3421  C   SER   447       4.571  22.103  38.533  1.00 27.23           C  
ATOM   3422  CB  SER   447       5.662  23.546  40.257  1.00 24.01           C  
ATOM   3423  O   SER   447       3.580  21.593  39.058  1.00 25.47           O  
ATOM   3424  OG  SER   447       5.834  24.753  39.533  1.00 12.47           O  
ATOM   3425  N   ASN   448       4.558  21.721  37.241  1.00 29.04           N  
ATOM   3426  CA  ASN   448       3.228  21.306  36.807  1.00 30.51           C  
ATOM   3427  C   ASN   448       3.287  20.504  35.510  1.00 29.34           C  
ATOM   3428  CB  ASN   448       2.314  22.521  36.639  1.00 26.93           C  
ATOM   3429  O   ASN   448       3.286  21.079  34.419  1.00 28.05           O  
ATOM   3430  CG  ASN   448       1.762  23.023  37.959  1.00 25.99           C  
ATOM   3431  ND2 ASN   448       1.318  24.275  37.978  1.00 14.90           N  
ATOM   3432  OD1 ASN   448       1.735  22.293  38.953  1.00 20.14           O  
ATOM   3433  N   TRP   449       3.860  19.349  35.482  1.00 28.37           N  
ATOM   3434  CA  TRP   449       3.578  18.257  34.557  1.00 34.40           C  
ATOM   3435  C   TRP   449       2.148  17.756  34.727  1.00 29.44           C  
ATOM   3436  CB  TRP   449       4.564  17.105  34.768  1.00 29.51           C  
ATOM   3437  O   TRP   449       1.688  17.540  35.851  1.00 28.31           O  
ATOM   3438  CG  TRP   449       5.997  17.478  34.528  1.00 30.47           C  
ATOM   3439  CD1 TRP   449       6.931  17.809  35.470  1.00 25.39           C  
ATOM   3440  CD2 TRP   449       6.656  17.562  33.261  1.00 16.35           C  
ATOM   3441  CE2 TRP   449       7.991  17.949  33.510  1.00  9.24           C  
ATOM   3442  CE3 TRP   449       6.248  17.346  31.938  1.00 19.09           C  
ATOM   3443  NE1 TRP   449       8.133  18.093  34.864  1.00 19.37           N  
ATOM   3444  CH2 TRP   449       8.496  17.908  31.198  1.00 17.29           C  
ATOM   3445  CZ2 TRP   449       8.922  18.126  32.483  1.00 17.34           C  
ATOM   3446  CZ3 TRP   449       7.175  17.522  30.918  1.00 17.66           C  
ATOM   3447  N   VAL   450       1.350  18.147  33.729  1.00 34.02           N  
ATOM   3448  CA  VAL   450      -0.045  17.724  33.805  1.00 34.89           C  
ATOM   3449  C   VAL   450      -0.239  16.440  33.002  1.00 34.12           C  
ATOM   3450  CB  VAL   450      -1.000  18.824  33.290  1.00 32.08           C  
ATOM   3451  O   VAL   450       0.533  16.150  32.085  1.00 32.61           O  
ATOM   3452  CG1 VAL   450      -1.660  19.555  34.458  1.00 29.69           C  
ATOM   3453  CG2 VAL   450      -0.248  19.807  32.396  1.00 29.99           C  
ATOM   3454  N   ASP   451      -0.907  15.447  33.668  1.00 35.54           N  
ATOM   3455  CA  ASP   451      -1.372  14.212  33.045  1.00 34.98           C  
ATOM   3456  C   ASP   451      -1.956  14.481  31.660  1.00 35.58           C  
ATOM   3457  CB  ASP   451      -2.413  13.523  33.930  1.00 33.70           C  
ATOM   3458  O   ASP   451      -2.776  15.385  31.491  1.00 34.02           O  
ATOM   3459  CG  ASP   451      -2.232  12.017  33.995  1.00 31.98           C  
ATOM   3460  OD1 ASP   451      -1.725  11.420  33.022  1.00 31.53           O  
ATOM   3461  OD2 ASP   451      -2.604  11.420  35.030  1.00 30.09           O  
ATOM   3462  N   PHE   452      -1.206  14.204  30.561  1.00 36.42           N  
ATOM   3463  CA  PHE   452      -1.739  14.385  29.216  1.00 36.83           C  
ATOM   3464  C   PHE   452      -3.248  14.167  29.198  1.00 36.32           C  
ATOM   3465  CB  PHE   452      -1.059  13.428  28.233  1.00 35.15           C  
ATOM   3466  O   PHE   452      -3.986  14.948  28.594  1.00 34.72           O  
ATOM   3467  CG  PHE   452      -1.387  13.705  26.791  1.00 33.62           C  
ATOM   3468  CD1 PHE   452      -0.705  14.688  26.084  1.00 31.65           C  
ATOM   3469  CD2 PHE   452      -2.379  12.981  26.141  1.00 33.37           C  
ATOM   3470  CE1 PHE   452      -1.007  14.946  24.749  1.00 32.33           C  
ATOM   3471  CE2 PHE   452      -2.686  13.233  24.807  1.00 34.65           C  
ATOM   3472  CZ  PHE   452      -2.000  14.217  24.113  1.00 31.75           C  
ATOM   3473  N   PHE   453      -3.647  13.028  29.621  1.00 31.16           N  
ATOM   3474  CA  PHE   453      -5.080  12.760  29.641  1.00 32.82           C  
ATOM   3475  C   PHE   453      -5.821  13.833  30.429  1.00 31.08           C  
ATOM   3476  CB  PHE   453      -5.361  11.379  30.243  1.00 29.54           C  
ATOM   3477  O   PHE   453      -6.906  14.263  30.034  1.00 29.33           O  
ATOM   3478  CG  PHE   453      -5.466  10.281  29.220  1.00 28.43           C  
ATOM   3479  CD1 PHE   453      -6.658  10.056  28.541  1.00 26.97           C  
ATOM   3480  CD2 PHE   453      -4.373   9.473  28.936  1.00 28.86           C  
ATOM   3481  CE1 PHE   453      -6.757   9.040  27.593  1.00 28.80           C  
ATOM   3482  CE2 PHE   453      -4.465   8.456  27.991  1.00 30.75           C  
ATOM   3483  CZ  PHE   453      -5.658   8.240  27.321  1.00 28.62           C  
ATOM   3484  N   ASP   454      -5.365  14.168  31.620  1.00 34.84           N  
ATOM   3485  CA  ASP   454      -6.196  14.986  32.498  1.00 34.61           C  
ATOM   3486  C   ASP   454      -6.221  16.440  32.033  1.00 34.69           C  
ATOM   3487  CB  ASP   454      -5.693  14.904  33.941  1.00 32.47           C  
ATOM   3488  O   ASP   454      -7.273  17.082  32.040  1.00 32.49           O  
ATOM   3489  CG  ASP   454      -6.340  13.780  34.732  1.00 30.56           C  
ATOM   3490  OD1 ASP   454      -7.332  13.190  34.252  1.00 31.19           O  
ATOM   3491  OD2 ASP   454      -5.855  13.484  35.845  1.00 32.82           O  
ATOM   3492  N   GLU   455      -5.149  17.045  31.467  1.00 32.04           N  
ATOM   3493  CA  GLU   455      -5.170  18.452  31.078  1.00 32.53           C  
ATOM   3494  C   GLU   455      -4.871  18.618  29.591  1.00 32.04           C  
ATOM   3495  CB  GLU   455      -4.166  19.254  31.910  1.00 29.32           C  
ATOM   3496  O   GLU   455      -5.440  19.491  28.932  1.00 29.78           O  
ATOM   3497  CG  GLU   455      -4.756  19.850  33.179  1.00 27.79           C  
ATOM   3498  CD  GLU   455      -4.006  21.078  33.671  1.00 31.89           C  
ATOM   3499  OE1 GLU   455      -2.933  21.398  33.111  1.00 33.59           O  
ATOM   3500  OE2 GLU   455      -4.495  21.724  34.625  1.00 30.49           O  
ATOM   3501  N   GLY   456      -3.823  17.953  29.025  1.00 34.71           N  
ATOM   3502  CA  GLY   456      -3.677  17.931  27.578  1.00 33.54           C  
ATOM   3503  C   GLY   456      -4.925  17.451  26.860  1.00 34.67           C  
ATOM   3504  O   GLY   456      -5.348  18.052  25.871  1.00 32.87           O  
ATOM   3505  N   TYR   457      -5.610  16.451  27.342  1.00 31.50           N  
ATOM   3506  CA  TYR   457      -6.931  16.009  26.908  1.00 33.45           C  
ATOM   3507  C   TYR   457      -8.016  16.950  27.420  1.00 31.39           C  
ATOM   3508  CB  TYR   457      -7.207  14.582  27.391  1.00 29.85           C  
ATOM   3509  O   TYR   457      -8.954  17.280  26.691  1.00 29.72           O  
ATOM   3510  CG  TYR   457      -7.461  13.601  26.273  1.00 28.51           C  
ATOM   3511  CD1 TYR   457      -8.746  13.404  25.771  1.00 27.33           C  
ATOM   3512  CD2 TYR   457      -6.418  12.869  25.715  1.00 29.06           C  
ATOM   3513  CE1 TYR   457      -8.985  12.499  24.742  1.00 27.23           C  
ATOM   3514  CE2 TYR   457      -6.646  11.962  24.686  1.00 29.34           C  
ATOM   3515  OH  TYR   457      -8.161  10.888  23.187  1.00 13.06           O  
ATOM   3516  CZ  TYR   457      -7.930  11.785  24.206  1.00 28.52           C  
ATOM   3517  N   LYS   458      -7.967  17.282  28.699  1.00 32.34           N  
ATOM   3518  CA  LYS   458      -9.090  18.012  29.282  1.00 33.22           C  
ATOM   3519  C   LYS   458      -9.054  19.485  28.884  1.00 32.25           C  
ATOM   3520  CB  LYS   458      -9.082  17.880  30.806  1.00 30.05           C  
ATOM   3521  O   LYS   458     -10.089  20.071  28.560  1.00 30.23           O  
ATOM   3522  CG  LYS   458      -9.712  16.594  31.319  1.00 28.63           C  
ATOM   3523  CD  LYS   458      -9.794  16.579  32.840  1.00 32.07           C  
ATOM   3524  CE  LYS   458     -10.416  15.289  33.355  1.00 27.19           C  
ATOM   3525  NZ  LYS   458     -10.464  15.254  34.847  1.00 28.92           N  
ATOM   3526  N   ASN   459      -7.812  20.000  28.711  1.00 31.86           N  
ATOM   3527  CA  ASN   459      -7.698  21.449  28.583  1.00 33.15           C  
ATOM   3528  C   ASN   459      -6.902  21.841  27.341  1.00 31.82           C  
ATOM   3529  CB  ASN   459      -7.057  22.050  29.836  1.00 29.40           C  
ATOM   3530  O   ASN   459      -6.588  23.016  27.145  1.00 29.65           O  
ATOM   3531  CG  ASN   459      -7.994  22.054  31.027  1.00 27.70           C  
ATOM   3532  ND2 ASN   459      -7.430  22.149  32.225  1.00 18.28           N  
ATOM   3533  OD1 ASN   459      -9.215  21.972  30.872  1.00 26.10           O  
ATOM   3534  N   SER   460      -6.793  21.031  26.147  1.00 33.35           N  
ATOM   3535  CA  SER   460      -6.905  20.995  24.693  1.00 34.27           C  
ATOM   3536  C   SER   460      -6.270  22.228  24.059  1.00 33.45           C  
ATOM   3537  CB  SER   460      -8.371  20.892  24.270  1.00 31.02           C  
ATOM   3538  O   SER   460      -6.843  23.319  24.101  1.00 32.47           O  
ATOM   3539  OG  SER   460      -9.124  20.176  25.234  1.00 26.93           O  
ATOM   3540  N   TYR   461      -4.919  22.477  23.927  1.00 37.49           N  
ATOM   3541  CA  TYR   461      -4.302  23.393  22.974  1.00 37.55           C  
ATOM   3542  C   TYR   461      -3.551  22.629  21.891  1.00 37.53           C  
ATOM   3543  CB  TYR   461      -3.350  24.355  23.690  1.00 34.85           C  
ATOM   3544  O   TYR   461      -2.648  21.843  22.189  1.00 35.97           O  
ATOM   3545  CG  TYR   461      -4.025  25.215  24.731  1.00 32.21           C  
ATOM   3546  CD1 TYR   461      -4.761  26.339  24.362  1.00 28.62           C  
ATOM   3547  CD2 TYR   461      -3.927  24.907  26.083  1.00 29.75           C  
ATOM   3548  CE1 TYR   461      -5.383  27.137  25.317  1.00 27.95           C  
ATOM   3549  CE2 TYR   461      -4.545  25.697  27.047  1.00 29.95           C  
ATOM   3550  OH  TYR   461      -5.884  27.593  27.605  1.00 21.59           O  
ATOM   3551  CZ  TYR   461      -5.270  26.808  26.655  1.00 28.05           C  
ATOM   3552  N   GLY   462      -4.226  21.952  20.929  1.00 47.75           N  
ATOM   3553  CA  GLY   462      -3.538  21.517  19.724  1.00 46.61           C  
ATOM   3554  C   GLY   462      -3.863  22.367  18.511  1.00 47.94           C  
ATOM   3555  O   GLY   462      -4.731  23.240  18.572  1.00 45.77           O  
ATOM   3556  N   TYR   463      -2.875  22.605  17.610  1.00 55.63           N  
ATOM   3557  CA  TYR   463      -3.016  23.275  16.322  1.00 55.76           C  
ATOM   3558  C   TYR   463      -3.291  22.268  15.211  1.00 55.97           C  
ATOM   3559  CB  TYR   463      -1.756  24.082  15.995  1.00 54.25           C  
ATOM   3560  O   TYR   463      -2.802  21.136  15.256  1.00 54.39           O  
ATOM   3561  CG  TYR   463      -1.580  25.308  16.857  1.00 53.05           C  
ATOM   3562  CD1 TYR   463      -2.138  26.530  16.487  1.00 50.50           C  
ATOM   3563  CD2 TYR   463      -0.855  25.248  18.042  1.00 50.55           C  
ATOM   3564  CE1 TYR   463      -1.977  27.663  17.277  1.00 46.95           C  
ATOM   3565  CE2 TYR   463      -0.688  26.375  18.840  1.00 47.81           C  
ATOM   3566  OH  TYR   463      -1.089  28.695  19.237  1.00 36.17           O  
ATOM   3567  CZ  TYR   463      -1.252  27.576  18.450  1.00 51.21           C  
ATOM   3568  N   VAL   464      -4.258  22.597  14.385  1.00 62.51           N  
ATOM   3569  CA  VAL   464      -4.404  21.948  13.086  1.00 62.65           C  
ATOM   3570  C   VAL   464      -4.062  22.935  11.973  1.00 62.59           C  
ATOM   3571  CB  VAL   464      -5.833  21.393  12.887  1.00 61.06           C  
ATOM   3572  O   VAL   464      -4.348  24.130  12.084  1.00 61.12           O  
ATOM   3573  CG1 VAL   464      -5.792  19.903  12.553  1.00 58.40           C  
ATOM   3574  CG2 VAL   464      -6.679  21.641  14.134  1.00 58.68           C  
ATOM   3575  N   TYR   465      -3.302  22.438  11.012  1.00 67.77           N  
ATOM   3576  CA  TYR   465      -2.998  23.211   9.813  1.00 67.73           C  
ATOM   3577  C   TYR   465      -3.572  22.540   8.571  1.00 68.16           C  
ATOM   3578  CB  TYR   465      -1.485  23.391   9.658  1.00 66.09           C  
ATOM   3579  O   TYR   465      -3.223  21.399   8.257  1.00 66.48           O  
ATOM   3580  CG  TYR   465      -0.855  24.211  10.757  1.00 63.75           C  
ATOM   3581  CD1 TYR   465      -0.688  25.587  10.618  1.00 59.97           C  
ATOM   3582  CD2 TYR   465      -0.424  23.613  11.936  1.00 60.15           C  
ATOM   3583  CE1 TYR   465      -0.107  26.347  11.627  1.00 56.53           C  
ATOM   3584  CE2 TYR   465       0.159  24.363  12.952  1.00 56.12           C  
ATOM   3585  OH  TYR   465       0.889  26.474  13.791  1.00 50.85           O  
ATOM   3586  CZ  TYR   465       0.313  25.727  12.789  1.00 59.89           C  
ATOM   3587  N   GLU   466      -4.594  23.297   7.875  1.00 72.98           N  
ATOM   3588  CA  GLU   466      -5.054  22.841   6.567  1.00 72.82           C  
ATOM   3589  C   GLU   466      -4.297  23.540   5.441  1.00 72.92           C  
ATOM   3590  CB  GLU   466      -6.559  23.075   6.414  1.00 71.22           C  
ATOM   3591  O   GLU   466      -4.123  24.760   5.468  1.00 71.63           O  
ATOM   3592  CG  GLU   466      -7.410  22.248   7.366  1.00 69.65           C  
ATOM   3593  CD  GLU   466      -8.904  22.438   7.154  1.00 69.52           C  
ATOM   3594  OE1 GLU   466      -9.394  23.582   7.284  1.00 68.70           O  
ATOM   3595  OE2 GLU   466      -9.588  21.434   6.857  1.00 67.84           O  
ATOM   3596  N   ILE   467      -3.855  22.676   4.541  1.00 77.12           N  
ATOM   3597  CA  ILE   467      -3.042  23.195   3.446  1.00 77.18           C  
ATOM   3598  C   ILE   467      -3.561  22.654   2.116  1.00 77.75           C  
ATOM   3599  CB  ILE   467      -1.551  22.831   3.628  1.00 75.44           C  
ATOM   3600  O   ILE   467      -3.878  21.468   2.003  1.00 76.52           O  
ATOM   3601  CG1 ILE   467      -1.037  23.343   4.978  1.00 68.68           C  
ATOM   3602  CG2 ILE   467      -0.714  23.392   2.474  1.00 68.49           C  
ATOM   3603  CD1 ILE   467       0.262  22.692   5.433  1.00 66.22           C  
ATOM   3604  N   ALA   468      -3.677  23.610   1.160  1.00 79.79           N  
ATOM   3605  CA  ALA   468      -3.918  23.223  -0.227  1.00 79.84           C  
ATOM   3606  C   ALA   468      -2.742  23.614  -1.118  1.00 79.19           C  
ATOM   3607  CB  ALA   468      -5.206  23.860  -0.742  1.00 78.15           C  
ATOM   3608  O   ALA   468      -2.297  24.764  -1.100  1.00 77.57           O  
ATOM   3609  N   VAL   469      -2.202  22.668  -1.753  1.00 80.63           N  
ATOM   3610  CA  VAL   469      -1.127  22.876  -2.717  1.00 80.65           C  
ATOM   3611  C   VAL   469      -1.645  22.622  -4.131  1.00 80.78           C  
ATOM   3612  CB  VAL   469       0.085  21.965  -2.421  1.00 79.22           C  
ATOM   3613  O   VAL   469      -2.068  21.509  -4.453  1.00 79.80           O  
ATOM   3614  CG1 VAL   469       1.239  22.276  -3.372  1.00 75.61           C  
ATOM   3615  CG2 VAL   469       0.528  22.123  -0.968  1.00 75.40           C  
ATOM   3616  N   PRO   470      -1.736  23.710  -5.012  1.00 77.86           N  
ATOM   3617  CA  PRO   470      -2.245  23.469  -6.364  1.00 78.33           C  
ATOM   3618  C   PRO   470      -1.408  22.452  -7.137  1.00 78.73           C  
ATOM   3619  CB  PRO   470      -2.170  24.849  -7.021  1.00 76.61           C  
ATOM   3620  O   PRO   470      -0.177  22.525  -7.128  1.00 77.87           O  
ATOM   3621  CG  PRO   470      -2.151  25.814  -5.879  1.00 74.70           C  
ATOM   3622  CD  PRO   470      -1.437  25.173  -4.724  1.00 75.00           C  
ATOM   3623  N   LEU   471      -2.053  21.519  -7.776  1.00 83.54           N  
ATOM   3624  CA  LEU   471      -1.355  20.462  -8.499  1.00 83.67           C  
ATOM   3625  C   LEU   471      -0.485  21.044  -9.607  1.00 82.29           C  
ATOM   3626  CB  LEU   471      -2.356  19.465  -9.090  1.00 82.65           C  
ATOM   3627  O   LEU   471       0.602  20.531  -9.883  1.00 80.68           O  
ATOM   3628  CG  LEU   471      -3.176  18.652  -8.087  1.00 82.89           C  
ATOM   3629  CD1 LEU   471      -4.076  17.662  -8.818  1.00 81.27           C  
ATOM   3630  CD2 LEU   471      -2.258  17.927  -7.109  1.00 81.68           C  
ATOM   3631  N   ASN   472      -0.910  22.170 -10.195  1.00 79.26           N  
ATOM   3632  CA  ASN   472      -0.121  22.787 -11.256  1.00 78.46           C  
ATOM   3633  C   ASN   472       1.202  23.333 -10.726  1.00 76.25           C  
ATOM   3634  CB  ASN   472      -0.918  23.900 -11.941  1.00 75.13           C  
ATOM   3635  O   ASN   472       2.208  23.331 -11.436  1.00 73.67           O  
ATOM   3636  CG  ASN   472      -1.249  25.043 -11.002  1.00 68.14           C  
ATOM   3637  ND2 ASN   472      -1.793  26.123 -11.551  1.00 62.34           N  
ATOM   3638  OD1 ASN   472      -1.018  24.957  -9.793  1.00 62.72           O  
ATOM   3639  N   THR   473       1.180  23.710  -9.454  1.00 75.14           N  
ATOM   3640  CA  THR   473       2.415  24.208  -8.858  1.00 74.18           C  
ATOM   3641  C   THR   473       3.398  23.066  -8.618  1.00 73.47           C  
ATOM   3642  CB  THR   473       2.139  24.939  -7.530  1.00 72.35           C  
ATOM   3643  O   THR   473       4.614  23.263  -8.683  1.00 70.64           O  
ATOM   3644  CG2 THR   473       3.429  25.477  -6.920  1.00 66.32           C  
ATOM   3645  OG1 THR   473       1.244  26.032  -7.771  1.00 67.46           O  
ATOM   3646  N   LEU   474       2.901  21.852  -8.379  1.00 79.38           N  
ATOM   3647  CA  LEU   474       3.729  20.664  -8.197  1.00 78.99           C  
ATOM   3648  C   LEU   474       4.103  20.051  -9.542  1.00 78.39           C  
ATOM   3649  CB  LEU   474       2.999  19.629  -7.337  1.00 77.78           C  
ATOM   3650  O   LEU   474       4.969  19.177  -9.611  1.00 76.73           O  
ATOM   3651  CG  LEU   474       2.699  20.037  -5.894  1.00 77.02           C  
ATOM   3652  CD1 LEU   474       1.904  18.943  -5.188  1.00 75.15           C  
ATOM   3653  CD2 LEU   474       3.992  20.336  -5.142  1.00 75.48           C  
ATOM   3654  N   GLY   475       3.491  20.529 -10.630  1.00 75.85           N  
ATOM   3655  CA  GLY   475       3.738  20.022 -11.970  1.00 75.53           C  
ATOM   3656  C   GLY   475       3.085  18.677 -12.229  1.00 75.80           C  
ATOM   3657  O   GLY   475       3.523  17.927 -13.104  1.00 74.60           O  
ATOM   3658  N   ILE   476       1.999  18.361 -11.458  1.00 81.11           N  
ATOM   3659  CA  ILE   476       1.327  17.078 -11.631  1.00 81.26           C  
ATOM   3660  C   ILE   476      -0.183  17.293 -11.709  1.00 81.48           C  
ATOM   3661  CB  ILE   476       1.671  16.101 -10.484  1.00 79.94           C  
ATOM   3662  O   ILE   476      -0.668  18.411 -11.520  1.00 80.27           O  
ATOM   3663  CG1 ILE   476       1.235  16.686  -9.136  1.00 79.60           C  
ATOM   3664  CG2 ILE   476       3.167  15.776 -10.483  1.00 79.25           C  
ATOM   3665  CD1 ILE   476       1.447  15.747  -7.956  1.00 77.12           C  
ATOM   3666  N   ASP   477      -0.913  16.216 -12.141  1.00 81.57           N  
ATOM   3667  CA  ASP   477      -2.372  16.222 -12.140  1.00 82.60           C  
ATOM   3668  C   ASP   477      -2.926  15.063 -11.316  1.00 82.25           C  
ATOM   3669  CB  ASP   477      -2.910  16.154 -13.571  1.00 79.72           C  
ATOM   3670  O   ASP   477      -2.164  14.255 -10.781  1.00 80.42           O  
ATOM   3671  CG  ASP   477      -2.452  14.914 -14.318  1.00 76.07           C  
ATOM   3672  OD1 ASP   477      -2.018  13.937 -13.671  1.00 75.69           O  
ATOM   3673  OD2 ASP   477      -2.523  14.915 -15.566  1.00 77.25           O  
ATOM   3674  N   ARG   478      -4.228  15.057 -11.157  1.00 83.39           N  
ATOM   3675  CA  ARG   478      -4.902  14.032 -10.366  1.00 83.53           C  
ATOM   3676  C   ARG   478      -4.497  12.634 -10.823  1.00 81.17           C  
ATOM   3677  CB  ARG   478      -6.420  14.194 -10.457  1.00 81.05           C  
ATOM   3678  O   ARG   478      -4.306  11.738  -9.999  1.00 78.50           O  
ATOM   3679  CG  ARG   478      -7.201  13.049  -9.832  1.00 76.20           C  
ATOM   3680  CD  ARG   478      -8.699  13.197 -10.060  1.00 74.24           C  
ATOM   3681  NE  ARG   478      -9.417  11.967  -9.738  1.00 70.46           N  
ATOM   3682  NH1 ARG   478     -11.511  12.821 -10.209  1.00 63.21           N  
ATOM   3683  NH2 ARG   478     -11.285  10.653  -9.500  1.00 59.90           N  
ATOM   3684  CZ  ARG   478     -10.736  11.816  -9.817  1.00 71.38           C  
ATOM   3685  N   SER   479      -4.430  12.476 -12.172  1.00 79.45           N  
ATOM   3686  CA  SER   479      -4.086  11.165 -12.714  1.00 79.09           C  
ATOM   3687  C   SER   479      -2.720  10.703 -12.219  1.00 77.33           C  
ATOM   3688  CB  SER   479      -4.100  11.197 -14.243  1.00 76.08           C  
ATOM   3689  O   SER   479      -2.527   9.521 -11.928  1.00 75.03           O  
ATOM   3690  OG  SER   479      -3.739   9.934 -14.776  1.00 67.08           O  
ATOM   3691  N   TYR   480      -1.876  11.712 -12.085  1.00 80.02           N  
ATOM   3692  CA  TYR   480      -0.541  11.395 -11.589  1.00 79.77           C  
ATOM   3693  C   TYR   480      -0.602  10.853 -10.166  1.00 79.55           C  
ATOM   3694  CB  TYR   480       0.359  12.634 -11.638  1.00 78.55           C  
ATOM   3695  O   TYR   480       0.020   9.834  -9.856  1.00 77.66           O  
ATOM   3696  CG  TYR   480       1.793  12.358 -11.258  1.00 76.09           C  
ATOM   3697  CD1 TYR   480       2.738  12.022 -12.225  1.00 73.38           C  
ATOM   3698  CD2 TYR   480       2.206  12.431  -9.932  1.00 73.59           C  
ATOM   3699  CE1 TYR   480       4.061  11.765 -11.879  1.00 72.53           C  
ATOM   3700  CE2 TYR   480       3.526  12.176  -9.575  1.00 71.94           C  
ATOM   3701  OH  TYR   480       5.752  11.591 -10.206  1.00 67.80           O  
ATOM   3702  CZ  TYR   480       4.445  11.844 -10.554  1.00 69.70           C  
ATOM   3703  N   ILE   481      -1.357  11.468  -9.250  1.00 81.76           N  
ATOM   3704  CA  ILE   481      -1.500  11.038  -7.864  1.00 81.63           C  
ATOM   3705  C   ILE   481      -2.089   9.630  -7.818  1.00 80.85           C  
ATOM   3706  CB  ILE   481      -2.385  12.015  -7.058  1.00 80.83           C  
ATOM   3707  O   ILE   481      -1.601   8.770  -7.080  1.00 79.05           O  
ATOM   3708  CG1 ILE   481      -1.744  13.407  -7.017  1.00 81.32           C  
ATOM   3709  CG2 ILE   481      -2.628  11.482  -5.643  1.00 80.98           C  
ATOM   3710  CD1 ILE   481      -2.613  14.470  -6.358  1.00 79.51           C  
ATOM   3711  N   GLU   482      -3.083   9.364  -8.686  1.00 76.15           N  
ATOM   3712  CA  GLU   482      -3.829   8.110  -8.640  1.00 75.02           C  
ATOM   3713  C   GLU   482      -3.057   6.982  -9.318  1.00 73.17           C  
ATOM   3714  CB  GLU   482      -5.202   8.277  -9.297  1.00 73.49           C  
ATOM   3715  O   GLU   482      -3.261   5.808  -9.005  1.00 70.28           O  
ATOM   3716  CG  GLU   482      -6.155   9.169  -8.513  1.00 71.52           C  
ATOM   3717  CD  GLU   482      -7.497   9.362  -9.200  1.00 70.60           C  
ATOM   3718  OE1 GLU   482      -7.625   9.007 -10.394  1.00 72.20           O  
ATOM   3719  OE2 GLU   482      -8.429   9.872  -8.539  1.00 72.68           O  
ATOM   3720  N   THR   483      -2.177   7.377 -10.225  1.00 69.80           N  
ATOM   3721  CA  THR   483      -1.465   6.324 -10.941  1.00 68.46           C  
ATOM   3722  C   THR   483      -0.065   6.129 -10.366  1.00 66.87           C  
ATOM   3723  CB  THR   483      -1.366   6.641 -12.445  1.00 66.57           C  
ATOM   3724  O   THR   483       0.426   5.002 -10.281  1.00 63.84           O  
ATOM   3725  CG2 THR   483      -2.745   6.657 -13.096  1.00 61.11           C  
ATOM   3726  OG1 THR   483      -0.753   7.924 -12.617  1.00 62.26           O  
ATOM   3727  N   GLN   484       0.694   7.260 -10.063  1.00 71.77           N  
ATOM   3728  CA  GLN   484       2.093   7.197  -9.656  1.00 70.86           C  
ATOM   3729  C   GLN   484       2.232   7.317  -8.141  1.00 70.79           C  
ATOM   3730  CB  GLN   484       2.904   8.294 -10.347  1.00 69.33           C  
ATOM   3731  O   GLN   484       3.120   6.705  -7.543  1.00 67.59           O  
ATOM   3732  CG  GLN   484       2.852   8.233 -11.867  1.00 65.58           C  
ATOM   3733  CD  GLN   484       3.427   6.943 -12.423  1.00 64.10           C  
ATOM   3734  NE2 GLN   484       2.666   6.278 -13.285  1.00 56.30           N  
ATOM   3735  OE1 GLN   484       4.546   6.549 -12.080  1.00 62.47           O  
ATOM   3736  N   GLY   485       1.303   8.046  -7.510  1.00 75.39           N  
ATOM   3737  CA  GLY   485       1.363   8.328  -6.085  1.00 75.29           C  
ATOM   3738  C   GLY   485       2.410   9.365  -5.725  1.00 75.36           C  
ATOM   3739  O   GLY   485       3.166   9.817  -6.588  1.00 73.84           O  
ATOM   3740  N   ILE   486       2.346   9.834  -4.472  1.00 79.53           N  
ATOM   3741  CA  ILE   486       3.279  10.823  -3.943  1.00 79.34           C  
ATOM   3742  C   ILE   486       3.776  10.381  -2.569  1.00 79.24           C  
ATOM   3743  CB  ILE   486       2.629  12.222  -3.853  1.00 78.12           C  
ATOM   3744  O   ILE   486       2.999   9.881  -1.752  1.00 77.82           O  
ATOM   3745  CG1 ILE   486       2.206  12.705  -5.245  1.00 74.96           C  
ATOM   3746  CG2 ILE   486       3.585  13.221  -3.195  1.00 74.77           C  
ATOM   3747  CD1 ILE   486       1.378  13.982  -5.233  1.00 73.24           C  
ATOM   3748  N   GLY   487       5.069  10.448  -2.327  1.00 76.67           N  
ATOM   3749  CA  GLY   487       5.584  10.298  -0.975  1.00 76.51           C  
ATOM   3750  C   GLY   487       5.557  11.590  -0.180  1.00 77.26           C  
ATOM   3751  O   GLY   487       5.793  12.668  -0.729  1.00 76.70           O  
ATOM   3752  N   ALA   488       5.172  11.414   1.170  1.00 80.27           N  
ATOM   3753  CA  ALA   488       5.095  12.635   1.967  1.00 80.19           C  
ATOM   3754  C   ALA   488       5.611  12.399   3.384  1.00 80.35           C  
ATOM   3755  CB  ALA   488       3.660  13.156   2.006  1.00 79.15           C  
ATOM   3756  O   ALA   488       5.472  11.300   3.926  1.00 79.44           O  
ATOM   3757  N   MET   489       6.242  13.416   3.920  1.00 78.23           N  
ATOM   3758  CA  MET   489       6.653  13.447   5.321  1.00 77.94           C  
ATOM   3759  C   MET   489       6.525  14.854   5.894  1.00 78.22           C  
ATOM   3760  CB  MET   489       8.091  12.949   5.471  1.00 76.65           C  
ATOM   3761  O   MET   489       6.879  15.832   5.234  1.00 77.24           O  
ATOM   3762  CG  MET   489       8.615  13.009   6.897  1.00 74.11           C  
ATOM   3763  SD  MET   489      10.353  12.438   7.032  1.00 74.13           S  
ATOM   3764  CE  MET   489      10.089  10.654   7.236  1.00 65.84           C  
ATOM   3765  N   GLN   490       5.974  14.855   7.037  1.00 79.76           N  
ATOM   3766  CA  GLN   490       5.985  16.094   7.808  1.00 79.40           C  
ATOM   3767  C   GLN   490       7.252  16.207   8.650  1.00 79.44           C  
ATOM   3768  CB  GLN   490       4.749  16.180   8.705  1.00 78.26           C  
ATOM   3769  O   GLN   490       7.646  15.249   9.320  1.00 77.93           O  
ATOM   3770  CG  GLN   490       4.730  17.405   9.610  1.00 76.45           C  
ATOM   3771  CD  GLN   490       3.545  17.416  10.557  1.00 74.79           C  
ATOM   3772  NE2 GLN   490       3.574  18.319  11.532  1.00 71.34           N  
ATOM   3773  OE1 GLN   490       2.611  16.620  10.414  1.00 70.81           O  
ATOM   3774  N   ILE   491       7.840  17.442   8.566  1.00 74.42           N  
ATOM   3775  CA  ILE   491       9.037  17.700   9.359  1.00 73.73           C  
ATOM   3776  C   ILE   491       8.857  18.988  10.159  1.00 74.01           C  
ATOM   3777  CB  ILE   491      10.296  17.794   8.468  1.00 72.45           C  
ATOM   3778  O   ILE   491       8.579  20.046   9.590  1.00 72.19           O  
ATOM   3779  CG1 ILE   491      10.432  16.536   7.602  1.00 69.69           C  
ATOM   3780  CG2 ILE   491      11.548  18.007   9.323  1.00 70.43           C  
ATOM   3781  CD1 ILE   491      11.505  16.638   6.527  1.00 68.62           C  
ATOM   3782  N   LEU   492       8.952  18.814  11.448  1.00 69.45           N  
ATOM   3783  CA  LEU   492       8.978  19.973  12.334  1.00 68.87           C  
ATOM   3784  C   LEU   492      10.406  20.304  12.755  1.00 68.98           C  
ATOM   3785  CB  LEU   492       8.114  19.721  13.572  1.00 67.24           C  
ATOM   3786  O   LEU   492      11.133  19.432  13.238  1.00 66.35           O  
ATOM   3787  CG  LEU   492       6.606  19.620  13.337  1.00 64.90           C  
ATOM   3788  CD1 LEU   492       5.937  18.882  14.492  1.00 61.23           C  
ATOM   3789  CD2 LEU   492       5.998  21.007  13.159  1.00 61.54           C  
ATOM   3790  N   THR   493      10.807  21.578  12.453  1.00 61.85           N  
ATOM   3791  CA  THR   493      12.175  21.949  12.799  1.00 61.50           C  
ATOM   3792  C   THR   493      12.187  23.099  13.801  1.00 61.37           C  
ATOM   3793  CB  THR   493      12.980  22.346  11.547  1.00 60.09           C  
ATOM   3794  O   THR   493      11.194  23.815  13.944  1.00 59.31           O  
ATOM   3795  CG2 THR   493      12.894  21.268  10.472  1.00 58.54           C  
ATOM   3796  OG1 THR   493      12.458  23.573  11.021  1.00 60.27           O  
ATOM   3797  N   TYR   494      13.097  23.097  14.596  1.00 55.07           N  
ATOM   3798  CA  TYR   494      13.616  24.280  15.273  1.00 55.03           C  
ATOM   3799  C   TYR   494      14.925  24.738  14.641  1.00 54.83           C  
ATOM   3800  CB  TYR   494      13.826  23.999  16.764  1.00 54.26           C  
ATOM   3801  O   TYR   494      15.954  24.073  14.779  1.00 52.84           O  
ATOM   3802  CG  TYR   494      14.197  25.223  17.566  1.00 53.00           C  
ATOM   3803  CD1 TYR   494      13.222  26.120  17.995  1.00 51.42           C  
ATOM   3804  CD2 TYR   494      15.522  25.484  17.895  1.00 51.68           C  
ATOM   3805  CE1 TYR   494      13.559  27.250  18.732  1.00 48.67           C  
ATOM   3806  CE2 TYR   494      15.871  26.611  18.633  1.00 48.44           C  
ATOM   3807  OH  TYR   494      15.224  28.603  19.776  1.00 40.76           O  
ATOM   3808  CZ  TYR   494      14.884  27.486  19.046  1.00 53.33           C  
ATOM   3809  N   GLY   495      14.854  25.887  13.880  1.00 47.69           N  
ATOM   3810  CA  GLY   495      15.960  26.187  12.984  1.00 46.55           C  
ATOM   3811  C   GLY   495      16.227  25.085  11.976  1.00 47.45           C  
ATOM   3812  O   GLY   495      15.352  24.739  11.180  1.00 45.00           O  
ATOM   3813  N   THR   496      17.505  24.464  11.968  1.00 44.40           N  
ATOM   3814  CA  THR   496      17.901  23.407  11.045  1.00 43.89           C  
ATOM   3815  C   THR   496      17.743  22.035  11.695  1.00 44.40           C  
ATOM   3816  CB  THR   496      19.356  23.591  10.576  1.00 43.49           C  
ATOM   3817  O   THR   496      18.006  21.009  11.063  1.00 42.45           O  
ATOM   3818  CG2 THR   496      19.513  24.869   9.758  1.00 39.60           C  
ATOM   3819  OG1 THR   496      20.216  23.662  11.721  1.00 33.00           O  
ATOM   3820  N   SER   497      17.339  22.047  12.970  1.00 51.13           N  
ATOM   3821  CA  SER   497      17.325  20.754  13.647  1.00 50.91           C  
ATOM   3822  C   SER   497      15.929  20.139  13.635  1.00 51.17           C  
ATOM   3823  CB  SER   497      17.815  20.899  15.089  1.00 50.00           C  
ATOM   3824  O   SER   497      14.938  20.832  13.872  1.00 48.97           O  
ATOM   3825  OG  SER   497      19.151  21.371  15.121  1.00 46.28           O  
ATOM   3826  N   GLY   498      15.813  18.853  13.174  1.00 56.62           N  
ATOM   3827  CA  GLY   498      14.539  18.159  13.268  1.00 55.46           C  
ATOM   3828  C   GLY   498      14.062  17.978  14.696  1.00 56.79           C  
ATOM   3829  O   GLY   498      14.848  17.627  15.579  1.00 54.61           O  
ATOM   3830  N   MET   499      12.771  18.457  14.953  1.00 60.52           N  
ATOM   3831  CA  MET   499      12.122  18.241  16.243  1.00 60.67           C  
ATOM   3832  C   MET   499      11.236  17.001  16.205  1.00 60.47           C  
ATOM   3833  CB  MET   499      11.293  19.464  16.639  1.00 58.78           C  
ATOM   3834  O   MET   499      11.219  16.216  17.155  1.00 58.36           O  
ATOM   3835  CG  MET   499      12.124  20.624  17.164  1.00 57.06           C  
ATOM   3836  SD  MET   499      11.206  21.656  18.373  1.00 52.15           S  
ATOM   3837  CE  MET   499       9.832  20.539  18.768  1.00 48.22           C  
ATOM   3838  N   ASP   500      10.444  16.856  15.312  1.00 67.72           N  
ATOM   3839  CA  ASP   500       9.512  15.744  15.155  1.00 67.31           C  
ATOM   3840  C   ASP   500       9.203  15.490  13.682  1.00 68.04           C  
ATOM   3841  CB  ASP   500       8.217  16.016  15.925  1.00 65.87           C  
ATOM   3842  O   ASP   500       9.352  16.385  12.847  1.00 66.68           O  
ATOM   3843  CG  ASP   500       7.425  14.754  16.217  1.00 63.81           C  
ATOM   3844  OD1 ASP   500       7.924  13.642  15.939  1.00 62.71           O  
ATOM   3845  OD2 ASP   500       6.290  14.872  16.727  1.00 61.86           O  
ATOM   3846  N   THR   501       9.004  14.258  13.308  1.00 70.99           N  
ATOM   3847  CA  THR   501       8.639  13.920  11.936  1.00 70.67           C  
ATOM   3848  C   THR   501       7.490  12.917  11.914  1.00 71.12           C  
ATOM   3849  CB  THR   501       9.841  13.345  11.164  1.00 69.07           C  
ATOM   3850  O   THR   501       7.333  12.124  12.846  1.00 69.84           O  
ATOM   3851  CG2 THR   501      10.974  14.362  11.073  1.00 66.27           C  
ATOM   3852  OG1 THR   501      10.318  12.174  11.837  1.00 67.77           O  
ATOM   3853  N   LEU   502       6.561  13.103  10.813  1.00 75.14           N  
ATOM   3854  CA  LEU   502       5.540  12.119  10.471  1.00 74.75           C  
ATOM   3855  C   LEU   502       5.659  11.696   9.011  1.00 75.28           C  
ATOM   3856  CB  LEU   502       4.142  12.682  10.739  1.00 73.50           C  
ATOM   3857  O   LEU   502       5.422  12.500   8.106  1.00 73.95           O  
ATOM   3858  CG  LEU   502       3.783  12.938  12.204  1.00 70.63           C  
ATOM   3859  CD1 LEU   502       2.425  13.625  12.305  1.00 67.59           C  
ATOM   3860  CD2 LEU   502       3.788  11.633  12.992  1.00 67.83           C  
ATOM   3861  N   PRO   503       5.978  10.410   8.744  1.00 70.45           N  
ATOM   3862  CA  PRO   503       6.256   9.311   9.672  1.00 69.83           C  
ATOM   3863  C   PRO   503       7.460   9.587  10.570  1.00 70.33           C  
ATOM   3864  CB  PRO   503       6.529   8.125   8.742  1.00 68.16           C  
ATOM   3865  O   PRO   503       8.310  10.414  10.232  1.00 68.14           O  
ATOM   3866  CG  PRO   503       6.121   8.602   7.386  1.00 65.59           C  
ATOM   3867  CD  PRO   503       6.099  10.103   7.394  1.00 64.24           C  
ATOM   3868  N   HIS   504       7.481   8.878  11.795  1.00 63.29           N  
ATOM   3869  CA  HIS   504       8.509   9.090  12.808  1.00 62.83           C  
ATOM   3870  C   HIS   504       9.869   8.600  12.324  1.00 63.04           C  
ATOM   3871  CB  HIS   504       8.131   8.386  14.112  1.00 61.15           C  
ATOM   3872  O   HIS   504      10.007   7.446  11.911  1.00 61.16           O  
ATOM   3873  CG  HIS   504       9.141   8.556  15.201  1.00 59.43           C  
ATOM   3874  CD2 HIS   504      10.039   7.689  15.725  1.00 56.84           C  
ATOM   3875  ND1 HIS   504       9.304   9.741  15.887  1.00 54.74           N  
ATOM   3876  CE1 HIS   504      10.262   9.594  16.786  1.00 53.76           C  
ATOM   3877  NE2 HIS   504      10.725   8.358  16.709  1.00 48.79           N  
ATOM   3878  N   ASP   505      10.865   9.458  12.251  1.00 61.96           N  
ATOM   3879  CA  ASP   505      12.241   9.116  11.907  1.00 61.35           C  
ATOM   3880  C   ASP   505      13.197   9.482  13.040  1.00 61.72           C  
ATOM   3881  CB  ASP   505      12.663   9.820  10.616  1.00 59.98           C  
ATOM   3882  O   ASP   505      13.500  10.658  13.248  1.00 59.78           O  
ATOM   3883  CG  ASP   505      13.988   9.315  10.071  1.00 57.55           C  
ATOM   3884  OD1 ASP   505      14.765   8.698  10.831  1.00 58.14           O  
ATOM   3885  OD2 ASP   505      14.258   9.539   8.871  1.00 59.88           O  
ATOM   3886  N   PRO   506      13.652   8.541  13.861  1.00 52.73           N  
ATOM   3887  CA  PRO   506      14.546   8.866  14.975  1.00 52.22           C  
ATOM   3888  C   PRO   506      15.834   9.549  14.517  1.00 52.47           C  
ATOM   3889  CB  PRO   506      14.844   7.501  15.599  1.00 51.64           C  
ATOM   3890  O   PRO   506      16.468  10.264  15.297  1.00 50.43           O  
ATOM   3891  CG  PRO   506      14.037   6.531  14.799  1.00 49.90           C  
ATOM   3892  CD  PRO   506      13.394   7.270  13.660  1.00 49.21           C  
ATOM   3893  N   SER   507      16.224   9.253  13.267  1.00 50.76           N  
ATOM   3894  CA  SER   507      17.472   9.852  12.806  1.00 50.37           C  
ATOM   3895  C   SER   507      17.341  11.365  12.668  1.00 50.52           C  
ATOM   3896  CB  SER   507      17.895   9.245  11.468  1.00 49.61           C  
ATOM   3897  O   SER   507      18.345  12.076  12.590  1.00 48.15           O  
ATOM   3898  OG  SER   507      17.004   9.630  10.436  1.00 46.99           O  
ATOM   3899  N   MET   508      16.061  11.847  12.600  1.00 54.30           N  
ATOM   3900  CA  MET   508      15.817  13.278  12.446  1.00 53.62           C  
ATOM   3901  C   MET   508      15.832  13.981  13.799  1.00 54.04           C  
ATOM   3902  CB  MET   508      14.481  13.524  11.743  1.00 52.55           C  
ATOM   3903  O   MET   508      15.802  15.211  13.865  1.00 51.62           O  
ATOM   3904  CG  MET   508      14.486  13.154  10.269  1.00 50.02           C  
ATOM   3905  SD  MET   508      15.380  14.382   9.239  1.00 49.97           S  
ATOM   3906  CE  MET   508      14.158  15.723   9.207  1.00 43.58           C  
ATOM   3907  N   LEU   509      15.750  13.190  14.848  1.00 49.44           N  
ATOM   3908  CA  LEU   509      15.709  13.784  16.179  1.00 48.62           C  
ATOM   3909  C   LEU   509      17.111  14.149  16.656  1.00 49.27           C  
ATOM   3910  CB  LEU   509      15.052  12.824  17.175  1.00 47.17           C  
ATOM   3911  O   LEU   509      18.050  13.367  16.489  1.00 46.90           O  
ATOM   3912  CG  LEU   509      13.611  12.413  16.871  1.00 44.43           C  
ATOM   3913  CD1 LEU   509      13.207  11.220  17.731  1.00 41.00           C  
ATOM   3914  CD2 LEU   509      12.662  13.585  17.094  1.00 41.99           C  
ATOM   3915  N   ASP   510      17.344  15.395  16.700  1.00 41.75           N  
ATOM   3916  CA  ASP   510      18.491  15.825  17.494  1.00 41.38           C  
ATOM   3917  C   ASP   510      18.600  15.017  18.785  1.00 41.71           C  
ATOM   3918  CB  ASP   510      18.392  17.318  17.815  1.00 39.89           C  
ATOM   3919  O   ASP   510      17.607  14.826  19.490  1.00 39.98           O  
ATOM   3920  CG  ASP   510      19.748  17.989  17.940  1.00 37.70           C  
ATOM   3921  OD1 ASP   510      20.782  17.288  17.895  1.00 37.39           O  
ATOM   3922  OD2 ASP   510      19.783  19.230  18.087  1.00 34.99           O  
ATOM   3923  N   GLN   511      19.601  13.857  18.869  1.00 33.50           N  
ATOM   3924  CA  GLN   511      20.173  13.175  20.025  1.00 34.95           C  
ATOM   3925  C   GLN   511      19.271  12.037  20.494  1.00 33.67           C  
ATOM   3926  CB  GLN   511      20.409  14.163  21.169  1.00 31.05           C  
ATOM   3927  O   GLN   511      19.173  11.769  21.694  1.00 31.72           O  
ATOM   3928  CG  GLN   511      21.523  15.164  20.897  1.00 29.14           C  
ATOM   3929  CD  GLN   511      22.153  15.702  22.168  1.00 33.06           C  
ATOM   3930  NE2 GLN   511      23.253  16.433  22.022  1.00 28.16           N  
ATOM   3931  OE1 GLN   511      21.654  15.463  23.273  1.00 31.92           O  
ATOM   3932  N   ALA   512      18.444  11.334  19.704  1.00 35.66           N  
ATOM   3933  CA  ALA   512      17.657  10.304  20.378  1.00 34.56           C  
ATOM   3934  C   ALA   512      18.447   9.004  20.502  1.00 35.71           C  
ATOM   3935  CB  ALA   512      16.349  10.059  19.630  1.00 32.81           C  
ATOM   3936  O   ALA   512      18.226   8.223  21.430  1.00 33.86           O  
ATOM   3937  N   ASN   513      19.593   8.687  19.774  1.00 30.08           N  
ATOM   3938  CA  ASN   513      20.078   7.316  19.886  1.00 31.18           C  
ATOM   3939  C   ASN   513      21.488   7.265  20.467  1.00 30.11           C  
ATOM   3940  CB  ASN   513      20.039   6.620  18.524  1.00 28.16           C  
ATOM   3941  O   ASN   513      21.937   6.215  20.928  1.00 28.52           O  
ATOM   3942  CG  ASN   513      18.740   5.875  18.286  1.00 26.94           C  
ATOM   3943  ND2 ASN   513      18.523   5.443  17.049  1.00 24.22           N  
ATOM   3944  OD1 ASN   513      17.938   5.691  19.205  1.00 27.36           O  
ATOM   3945  N   LEU   514      22.157   8.305  20.914  1.00 28.10           N  
ATOM   3946  CA  LEU   514      23.545   8.137  21.332  1.00 29.20           C  
ATOM   3947  C   LEU   514      23.710   8.460  22.813  1.00 28.10           C  
ATOM   3948  CB  LEU   514      24.468   9.028  20.497  1.00 25.70           C  
ATOM   3949  O   LEU   514      23.063   9.374  23.329  1.00 26.69           O  
ATOM   3950  CG  LEU   514      24.731   8.575  19.060  1.00 24.86           C  
ATOM   3951  CD1 LEU   514      25.195   9.752  18.209  1.00 22.36           C  
ATOM   3952  CD2 LEU   514      25.762   7.451  19.034  1.00 23.53           C  
ATOM   3953  N   GLU   515      23.751   7.395  23.729  1.00 26.16           N  
ATOM   3954  CA  GLU   515      24.637   7.220  24.876  1.00 27.49           C  
ATOM   3955  C   GLU   515      25.362   8.519  25.217  1.00 26.36           C  
ATOM   3956  CB  GLU   515      25.653   6.106  24.606  1.00 23.82           C  
ATOM   3957  O   GLU   515      26.120   9.046  24.400  1.00 25.04           O  
ATOM   3958  CG  GLU   515      25.242   4.751  25.164  1.00 22.82           C  
ATOM   3959  CD  GLU   515      26.298   3.676  24.967  1.00 21.56           C  
ATOM   3960  OE1 GLU   515      27.342   3.959  24.335  1.00 21.27           O  
ATOM   3961  OE2 GLU   515      26.080   2.541  25.447  1.00 14.38           O  
ATOM   3962  N   TYR   516      24.823   9.643  25.338  1.00 25.59           N  
ATOM   3963  CA  TYR   516      25.859  10.513  25.885  1.00 27.51           C  
ATOM   3964  C   TYR   516      25.324  11.327  27.057  1.00 25.72           C  
ATOM   3965  CB  TYR   516      26.400  11.451  24.802  1.00 23.75           C  
ATOM   3966  O   TYR   516      24.239  11.907  26.975  1.00 25.05           O  
ATOM   3967  CG  TYR   516      27.585  10.893  24.052  1.00 23.26           C  
ATOM   3968  CD1 TYR   516      28.877  11.024  24.556  1.00 18.04           C  
ATOM   3969  CD2 TYR   516      27.416  10.235  22.839  1.00 15.46           C  
ATOM   3970  CE1 TYR   516      29.973  10.513  23.867  1.00 10.35           C  
ATOM   3971  CE2 TYR   516      28.504   9.720  22.142  1.00 11.83           C  
ATOM   3972  OH  TYR   516      30.858   9.356  21.978  1.00  8.35           O  
ATOM   3973  CZ  TYR   516      29.777   9.864  22.664  1.00 13.81           C  
ATOM   3974  N   SER   517      25.422  10.750  28.208  1.00 26.98           N  
ATOM   3975  CA  SER   517      25.994  11.428  29.366  1.00 26.30           C  
ATOM   3976  C   SER   517      25.867  12.943  29.238  1.00 26.92           C  
ATOM   3977  CB  SER   517      27.464  11.045  29.540  1.00 24.35           C  
ATOM   3978  O   SER   517      26.056  13.497  28.154  1.00 25.50           O  
ATOM   3979  OG  SER   517      28.287  11.791  28.659  1.00 15.30           O  
ATOM   3980  N   TYR   518      24.722  13.547  29.262  1.00 26.51           N  
ATOM   3981  CA  TYR   518      24.741  14.803  30.003  1.00 29.18           C  
ATOM   3982  C   TYR   518      26.157  15.359  30.098  1.00 26.66           C  
ATOM   3983  CB  TYR   518      24.162  14.608  31.408  1.00 24.37           C  
ATOM   3984  O   TYR   518      26.959  14.896  30.912  1.00 24.94           O  
ATOM   3985  CG  TYR   518      23.215  15.704  31.831  1.00 23.71           C  
ATOM   3986  CD1 TYR   518      23.671  16.809  32.547  1.00 18.08           C  
ATOM   3987  CD2 TYR   518      21.861  15.637  31.518  1.00 15.32           C  
ATOM   3988  CE1 TYR   518      22.801  17.820  32.941  1.00  9.62           C  
ATOM   3989  CE2 TYR   518      20.982  16.642  31.907  1.00 11.07           C  
ATOM   3990  OH  TYR   518      20.595  18.726  33.004  1.00  7.92           O  
ATOM   3991  CZ  TYR   518      21.461  17.728  32.616  1.00 12.70           C  
ATOM   3992  N   ASP   519      26.904  15.378  28.899  1.00 29.46           N  
ATOM   3993  CA  ASP   519      27.929  16.389  29.140  1.00 29.16           C  
ATOM   3994  C   ASP   519      27.641  17.663  28.349  1.00 29.47           C  
ATOM   3995  CB  ASP   519      29.314  15.847  28.778  1.00 26.82           C  
ATOM   3996  O   ASP   519      27.767  17.681  27.123  1.00 27.71           O  
ATOM   3997  CG  ASP   519      30.437  16.806  29.131  1.00 25.67           C  
ATOM   3998  OD1 ASP   519      30.154  17.951  29.545  1.00 24.56           O  
ATOM   3999  OD2 ASP   519      31.616  16.414  28.992  1.00 18.52           O  
ATOM   4000  N   PRO   520      26.498  18.405  28.595  1.00 28.11           N  
ATOM   4001  CA  PRO   520      26.490  19.771  28.064  1.00 27.80           C  
ATOM   4002  C   PRO   520      27.895  20.325  27.839  1.00 28.09           C  
ATOM   4003  CB  PRO   520      25.757  20.566  29.147  1.00 25.77           C  
ATOM   4004  O   PRO   520      28.070  21.289  27.089  1.00 26.28           O  
ATOM   4005  CG  PRO   520      25.591  19.605  30.280  1.00 25.41           C  
ATOM   4006  CD  PRO   520      26.070  18.253  29.833  1.00 28.99           C  
ATOM   4007  N   SER   521      28.934  19.765  28.524  1.00 26.01           N  
ATOM   4008  CA  SER   521      30.272  20.343  28.445  1.00 26.44           C  
ATOM   4009  C   SER   521      31.004  19.872  27.193  1.00 26.13           C  
ATOM   4010  CB  SER   521      31.086  19.982  29.689  1.00 23.20           C  
ATOM   4011  O   SER   521      31.957  20.514  26.746  1.00 24.47           O  
ATOM   4012  OG  SER   521      31.403  18.601  29.699  1.00 11.56           O  
ATOM   4013  N   THR   522      30.465  18.818  26.538  1.00 25.76           N  
ATOM   4014  CA  THR   522      31.113  18.454  25.283  1.00 26.52           C  
ATOM   4015  C   THR   522      30.299  18.947  24.091  1.00 25.55           C  
ATOM   4016  CB  THR   522      31.312  16.931  25.178  1.00 23.49           C  
ATOM   4017  O   THR   522      29.100  18.678  23.997  1.00 24.35           O  
ATOM   4018  CG2 THR   522      32.260  16.423  26.259  1.00  8.79           C  
ATOM   4019  OG1 THR   522      30.044  16.278  25.326  1.00 11.66           O  
ATOM   4020  N   SER   523      29.996  20.328  24.104  1.00 27.81           N  
ATOM   4021  CA  SER   523      29.610  21.291  23.078  1.00 28.42           C  
ATOM   4022  C   SER   523      29.579  20.644  21.697  1.00 28.15           C  
ATOM   4023  CB  SER   523      30.570  22.481  23.071  1.00 25.26           C  
ATOM   4024  O   SER   523      29.470  21.338  20.683  1.00 26.58           O  
ATOM   4025  OG  SER   523      31.762  22.162  22.374  1.00 10.73           O  
ATOM   4026  N   HIS   524      29.694  19.223  21.622  1.00 28.40           N  
ATOM   4027  CA  HIS   524      29.491  18.993  20.196  1.00 28.71           C  
ATOM   4028  C   HIS   524      28.006  18.960  19.849  1.00 28.69           C  
ATOM   4029  CB  HIS   524      30.159  17.686  19.763  1.00 26.90           C  
ATOM   4030  O   HIS   524      27.246  18.180  20.427  1.00 27.50           O  
ATOM   4031  CG  HIS   524      31.653  17.756  19.740  1.00 25.07           C  
ATOM   4032  CD2 HIS   524      32.579  17.260  20.594  1.00  8.76           C  
ATOM   4033  ND1 HIS   524      32.352  18.403  18.745  1.00 11.54           N  
ATOM   4034  CE1 HIS   524      33.648  18.301  18.988  1.00  7.89           C  
ATOM   4035  NE2 HIS   524      33.813  17.613  20.105  1.00  8.59           N  
ATOM   4036  N   GLU   525      27.257  20.128  20.147  1.00 30.45           N  
ATOM   4037  CA  GLU   525      26.159  20.289  19.198  1.00 30.64           C  
ATOM   4038  C   GLU   525      26.195  19.205  18.124  1.00 30.52           C  
ATOM   4039  CB  GLU   525      26.208  21.674  18.548  1.00 28.38           C  
ATOM   4040  O   GLU   525      27.096  19.185  17.284  1.00 29.22           O  
ATOM   4041  CG  GLU   525      25.575  22.771  19.391  1.00 26.82           C  
ATOM   4042  CD  GLU   525      25.602  24.135  18.720  1.00 29.01           C  
ATOM   4043  OE1 GLU   525      26.198  24.261  17.627  1.00 23.81           O  
ATOM   4044  OE2 GLU   525      25.022  25.085  19.292  1.00 17.15           O  
ATOM   4045  N   LYS   526      26.616  17.919  18.536  1.00 30.24           N  
ATOM   4046  CA  LYS   526      26.544  17.051  17.365  1.00 30.77           C  
ATOM   4047  C   LYS   526      25.245  17.273  16.594  1.00 30.32           C  
ATOM   4048  CB  LYS   526      26.664  15.583  17.776  1.00 28.41           C  
ATOM   4049  O   LYS   526      24.161  16.960  17.091  1.00 29.00           O  
ATOM   4050  CG  LYS   526      28.098  15.087  17.891  1.00 26.96           C  
ATOM   4051  CD  LYS   526      28.156  13.572  18.036  1.00 26.59           C  
ATOM   4052  CE  LYS   526      29.591  13.074  18.142  1.00 12.02           C  
ATOM   4053  NZ  LYS   526      29.653  11.588  18.279  1.00 10.41           N  
ATOM   4054  N   GLU   527      24.895  18.575  16.374  1.00 31.76           N  
ATOM   4055  CA  GLU   527      24.053  19.285  15.417  1.00 32.52           C  
ATOM   4056  C   GLU   527      23.815  18.448  14.163  1.00 31.90           C  
ATOM   4057  CB  GLU   527      24.682  20.629  15.040  1.00 29.57           C  
ATOM   4058  O   GLU   527      24.756  17.885  13.598  1.00 30.48           O  
ATOM   4059  CG  GLU   527      24.425  21.734  16.054  1.00 28.30           C  
ATOM   4060  CD  GLU   527      24.955  23.089  15.613  1.00 31.02           C  
ATOM   4061  OE1 GLU   527      25.602  23.169  14.544  1.00 26.87           O  
ATOM   4062  OE2 GLU   527      24.722  24.079  16.342  1.00 20.76           O  
ATOM   4063  N   ASP   528      23.097  17.110  14.222  1.00 35.73           N  
ATOM   4064  CA  ASP   528      22.264  17.093  13.023  1.00 37.11           C  
ATOM   4065  C   ASP   528      22.548  15.856  12.175  1.00 36.01           C  
ATOM   4066  CB  ASP   528      22.488  18.361  12.196  1.00 33.95           C  
ATOM   4067  O   ASP   528      23.562  15.795  11.476  1.00 35.15           O  
ATOM   4068  CG  ASP   528      21.897  19.602  12.841  1.00 32.13           C  
ATOM   4069  OD1 ASP   528      20.988  19.475  13.689  1.00 31.44           O  
ATOM   4070  OD2 ASP   528      22.344  20.718  12.496  1.00 28.94           O  
ATOM   4071  N   ILE   529      22.393  14.535  12.661  1.00 36.77           N  
ATOM   4072  CA  ILE   529      22.188  13.515  11.638  1.00 36.82           C  
ATOM   4073  C   ILE   529      20.784  13.646  11.053  1.00 36.78           C  
ATOM   4074  CB  ILE   529      22.402  12.094  12.206  1.00 34.47           C  
ATOM   4075  O   ILE   529      19.791  13.408  11.746  1.00 35.28           O  
ATOM   4076  CG1 ILE   529      23.756  12.002  12.920  1.00 29.46           C  
ATOM   4077  CG2 ILE   529      22.296  11.046  11.094  1.00 30.57           C  
ATOM   4078  CD1 ILE   529      23.994  10.675  13.627  1.00 28.43           C  
ATOM   4079  N   ASP   530      20.464  14.742  10.338  1.00 47.32           N  
ATOM   4080  CA  ASP   530      19.252  15.098   9.605  1.00 46.93           C  
ATOM   4081  C   ASP   530      19.035  14.163   8.417  1.00 47.57           C  
ATOM   4082  CB  ASP   530      19.322  16.549   9.125  1.00 45.01           C  
ATOM   4083  O   ASP   530      19.291  14.537   7.271  1.00 45.93           O  
ATOM   4084  CG  ASP   530      19.442  17.545  10.265  1.00 42.88           C  
ATOM   4085  OD1 ASP   530      18.978  17.247  11.387  1.00 43.86           O  
ATOM   4086  OD2 ASP   530      20.003  18.639  10.039  1.00 40.51           O  
ATOM   4087  N   ASN   531      19.089  12.869   8.785  1.00 49.55           N  
ATOM   4088  CA  ASN   531      18.807  11.893   7.738  1.00 50.42           C  
ATOM   4089  C   ASN   531      17.367  11.391   7.812  1.00 49.66           C  
ATOM   4090  CB  ASN   531      19.784  10.719   7.820  1.00 48.86           C  
ATOM   4091  O   ASN   531      16.785  11.320   8.896  1.00 47.71           O  
ATOM   4092  CG  ASN   531      21.229  11.149   7.663  1.00 47.83           C  
ATOM   4093  ND2 ASN   531      22.144  10.369   8.226  1.00 37.04           N  
ATOM   4094  OD1 ASN   531      21.520  12.174   7.041  1.00 46.78           O  
ATOM   4095  N   ILE   532      16.637  11.378   6.631  1.00 57.84           N  
ATOM   4096  CA  ILE   532      15.396  10.616   6.549  1.00 57.22           C  
ATOM   4097  C   ILE   532      15.706   9.159   6.213  1.00 57.90           C  
ATOM   4098  CB  ILE   532      14.433  11.215   5.499  1.00 56.09           C  
ATOM   4099  O   ILE   532      16.208   8.859   5.127  1.00 55.96           O  
ATOM   4100  CG1 ILE   532      14.086  12.664   5.858  1.00 52.33           C  
ATOM   4101  CG2 ILE   532      13.167  10.362   5.378  1.00 53.84           C  
ATOM   4102  CD1 ILE   532      13.212  13.365   4.826  1.00 51.84           C  
ATOM   4103  N   THR   533      15.629   8.355   7.186  1.00 52.40           N  
ATOM   4104  CA  THR   533      15.939   6.940   7.013  1.00 52.24           C  
ATOM   4105  C   THR   533      14.660   6.111   6.941  1.00 52.39           C  
ATOM   4106  CB  THR   533      16.828   6.420   8.158  1.00 51.44           C  
ATOM   4107  O   THR   533      14.708   4.908   6.679  1.00 50.78           O  
ATOM   4108  CG2 THR   533      18.149   7.179   8.217  1.00 49.76           C  
ATOM   4109  OG1 THR   533      16.138   6.585   9.403  1.00 45.65           O  
ATOM   4110  N   VAL   534      13.533   6.764   7.204  1.00 58.64           N  
ATOM   4111  CA  VAL   534      12.286   6.006   7.207  1.00 58.64           C  
ATOM   4112  C   VAL   534      11.566   6.190   5.873  1.00 58.76           C  
ATOM   4113  CB  VAL   534      11.366   6.431   8.373  1.00 56.90           C  
ATOM   4114  O   VAL   534      11.758   7.200   5.192  1.00 57.11           O  
ATOM   4115  CG1 VAL   534      12.016   6.113   9.718  1.00 53.22           C  
ATOM   4116  CG2 VAL   534      11.035   7.919   8.275  1.00 54.58           C  
ATOM   4117  N   PRO   535      10.865   5.140   5.432  1.00 59.07           N  
ATOM   4118  CA  PRO   535      10.017   5.376   4.261  1.00 58.69           C  
ATOM   4119  C   PRO   535       9.030   6.523   4.469  1.00 59.36           C  
ATOM   4120  CB  PRO   535       9.280   4.046   4.085  1.00 57.61           C  
ATOM   4121  O   PRO   535       8.536   6.723   5.581  1.00 58.09           O  
ATOM   4122  CG  PRO   535      10.040   3.074   4.928  1.00 56.55           C  
ATOM   4123  CD  PRO   535      10.781   3.838   5.987  1.00 55.69           C  
ATOM   4124  N   LEU   536       8.721   7.435   3.414  1.00 69.02           N  
ATOM   4125  CA  LEU   536       7.720   8.495   3.462  1.00 68.59           C  
ATOM   4126  C   LEU   536       6.314   7.912   3.548  1.00 69.02           C  
ATOM   4127  CB  LEU   536       7.837   9.399   2.232  1.00 66.93           C  
ATOM   4128  O   LEU   536       6.081   6.777   3.124  1.00 67.14           O  
ATOM   4129  CG  LEU   536       9.183  10.094   2.026  1.00 64.88           C  
ATOM   4130  CD1 LEU   536       9.154  10.941   0.759  1.00 62.69           C  
ATOM   4131  CD2 LEU   536       9.534  10.950   3.239  1.00 62.88           C  
ATOM   4132  N   ALA   537       5.394   8.734   4.188  1.00 74.39           N  
ATOM   4133  CA  ALA   537       3.978   8.401   4.057  1.00 74.03           C  
ATOM   4134  C   ALA   537       3.525   8.496   2.604  1.00 74.54           C  
ATOM   4135  CB  ALA   537       3.132   9.318   4.937  1.00 72.77           C  
ATOM   4136  O   ALA   537       4.123   9.222   1.806  1.00 73.04           O  
ATOM   4137  N   ARG   538       2.441   7.882   2.311  1.00 70.15           N  
ATOM   4138  CA  ARG   538       2.060   7.774   0.906  1.00 70.19           C  
ATOM   4139  C   ARG   538       0.701   8.419   0.656  1.00 70.40           C  
ATOM   4140  CB  ARG   538       2.034   6.309   0.467  1.00 67.92           C  
ATOM   4141  O   ARG   538      -0.190   8.351   1.506  1.00 68.19           O  
ATOM   4142  CG  ARG   538       3.375   5.603   0.594  1.00 64.42           C  
ATOM   4143  CD  ARG   538       3.276   4.131   0.219  1.00 61.76           C  
ATOM   4144  NE  ARG   538       4.529   3.426   0.471  1.00 55.77           N  
ATOM   4145  NH1 ARG   538       3.715   1.345  -0.116  1.00 42.96           N  
ATOM   4146  NH2 ARG   538       5.892   1.579   0.564  1.00 37.38           N  
ATOM   4147  CZ  ARG   538       4.709   2.118   0.306  1.00 57.27           C  
ATOM   4148  N   ILE   539       0.595   9.099  -0.616  1.00 81.16           N  
ATOM   4149  CA  ILE   539      -0.641   9.717  -1.084  1.00 81.47           C  
ATOM   4150  C   ILE   539      -1.005   9.164  -2.460  1.00 81.17           C  
ATOM   4151  CB  ILE   539      -0.516  11.256  -1.141  1.00 80.45           C  
ATOM   4152  O   ILE   539      -0.205   9.235  -3.396  1.00 79.68           O  
ATOM   4153  CG1 ILE   539      -0.066  11.806   0.217  1.00 80.77           C  
ATOM   4154  CG2 ILE   539      -1.841  11.890  -1.577  1.00 79.99           C  
ATOM   4155  CD1 ILE   539       0.365  13.266   0.181  1.00 78.84           C  
ATOM   4156  N   GLY   540      -2.251   8.733  -2.551  1.00 76.39           N  
ATOM   4157  CA  GLY   540      -2.636   8.151  -3.828  1.00 75.44           C  
ATOM   4158  C   GLY   540      -1.905   6.859  -4.139  1.00 74.20           C  
ATOM   4159  O   GLY   540      -1.635   6.060  -3.240  1.00 68.03           O  
ATOM   4160  N   ALA   541      -1.498   6.584  -5.508  1.00 64.26           N  
ATOM   4161  CA  ALA   541      -0.840   5.356  -5.943  1.00 63.11           C  
ATOM   4162  C   ALA   541       0.634   5.353  -5.547  1.00 63.33           C  
ATOM   4163  CB  ALA   541      -0.981   5.182  -7.453  1.00 59.05           C  
ATOM   4164  O   ALA   541       1.182   6.390  -5.164  1.00 59.02           O  
ATOM   4165  N   LEU   542       1.342   4.306  -5.212  1.00 46.83           N  
ATOM   4166  CA  LEU   542       2.683   4.027  -4.709  1.00 46.77           C  
ATOM   4167  C   LEU   542       3.743   4.471  -5.711  1.00 47.00           C  
ATOM   4168  CB  LEU   542       2.842   2.535  -4.407  1.00 42.27           C  
ATOM   4169  O   LEU   542       3.599   4.245  -6.915  1.00 45.07           O  
ATOM   4170  CG  LEU   542       2.061   1.999  -3.206  1.00 39.18           C  
ATOM   4171  CD1 LEU   542       1.934   0.481  -3.291  1.00 35.01           C  
ATOM   4172  CD2 LEU   542       2.734   2.412  -1.902  1.00 37.23           C  
ATOM   4173  N   LEU   543       4.675   5.622  -5.426  1.00 42.85           N  
ATOM   4174  CA  LEU   543       5.921   6.003  -6.082  1.00 41.68           C  
ATOM   4175  C   LEU   543       6.774   4.776  -6.385  1.00 43.11           C  
ATOM   4176  CB  LEU   543       6.708   6.983  -5.208  1.00 39.67           C  
ATOM   4177  O   LEU   543       6.739   3.792  -5.642  1.00 41.96           O  
ATOM   4178  CG  LEU   543       6.090   8.369  -5.017  1.00 37.36           C  
ATOM   4179  CD1 LEU   543       6.760   9.093  -3.854  1.00 33.10           C  
ATOM   4180  CD2 LEU   543       6.203   9.186  -6.299  1.00 35.85           C  
ATOM   4181  N   PRO   544       7.230   4.607  -7.543  1.00 37.78           N  
ATOM   4182  CA  PRO   544       7.998   3.520  -8.157  1.00 36.44           C  
ATOM   4183  C   PRO   544       9.380   3.347  -7.531  1.00 37.75           C  
ATOM   4184  CB  PRO   544       8.112   3.953  -9.621  1.00 33.82           C  
ATOM   4185  O   PRO   544       9.989   2.282  -7.656  1.00 34.99           O  
ATOM   4186  CG  PRO   544       7.466   5.299  -9.673  1.00 31.71           C  
ATOM   4187  CD  PRO   544       6.941   5.630  -8.306  1.00 36.26           C  
ATOM   4188  N   ASP   545       9.695   3.891  -6.074  1.00 29.52           N  
ATOM   4189  CA  ASP   545      11.095   3.744  -5.686  1.00 30.84           C  
ATOM   4190  C   ASP   545      11.248   3.761  -4.167  1.00 29.80           C  
ATOM   4191  CB  ASP   545      11.944   4.851  -6.313  1.00 27.03           C  
ATOM   4192  O   ASP   545      10.873   4.734  -3.510  1.00 28.66           O  
ATOM   4193  CG  ASP   545      12.326   4.562  -7.754  1.00 26.51           C  
ATOM   4194  OD1 ASP   545      12.292   3.383  -8.169  1.00 28.25           O  
ATOM   4195  OD2 ASP   545      12.667   5.520  -8.480  1.00 24.09           O  
ATOM   4196  N   THR   546      10.974   2.593  -3.355  1.00 28.43           N  
ATOM   4197  CA  THR   546      11.801   2.177  -2.228  1.00 29.59           C  
ATOM   4198  C   THR   546      11.186   0.971  -1.522  1.00 28.55           C  
ATOM   4199  CB  THR   546      11.988   3.325  -1.219  1.00 26.22           C  
ATOM   4200  O   THR   546       9.992   0.968  -1.213  1.00 27.50           O  
ATOM   4201  CG2 THR   546      13.242   4.135  -1.534  1.00 25.65           C  
ATOM   4202  OG1 THR   546      10.848   4.191  -1.272  1.00 26.88           O  
ATOM   4203  N   GLU   547      11.503  -0.192  -1.965  1.00 27.32           N  
ATOM   4204  CA  GLU   547      11.683  -1.514  -1.373  1.00 28.25           C  
ATOM   4205  C   GLU   547      11.140  -1.558   0.053  1.00 27.45           C  
ATOM   4206  CB  GLU   547      13.162  -1.911  -1.385  1.00 24.99           C  
ATOM   4207  O   GLU   547      11.627  -0.843   0.931  1.00 26.38           O  
ATOM   4208  CG  GLU   547      13.609  -2.576  -2.679  1.00 24.29           C  
ATOM   4209  CD  GLU   547      15.014  -3.152  -2.603  1.00 28.67           C  
ATOM   4210  OE1 GLU   547      15.707  -2.929  -1.585  1.00 34.84           O  
ATOM   4211  OE2 GLU   547      15.425  -3.832  -3.569  1.00 26.39           O  
ATOM   4212  N   VAL   548       9.892  -1.733   0.373  1.00 27.81           N  
ATOM   4213  CA  VAL   548       9.457  -2.199   1.686  1.00 28.91           C  
ATOM   4214  C   VAL   548       9.254  -3.712   1.657  1.00 28.00           C  
ATOM   4215  CB  VAL   548       8.156  -1.495   2.135  1.00 26.07           C  
ATOM   4216  O   VAL   548       8.486  -4.226   0.839  1.00 27.17           O  
ATOM   4217  CG1 VAL   548       7.912  -1.712   3.627  1.00 25.66           C  
ATOM   4218  CG2 VAL   548       8.219  -0.003   1.812  1.00 25.61           C  
ATOM   4219  N   ASN   549      10.199  -4.574   1.981  1.00 27.86           N  
ATOM   4220  CA  ASN   549      10.329  -5.923   2.522  1.00 28.92           C  
ATOM   4221  C   ASN   549       9.076  -6.344   3.286  1.00 27.81           C  
ATOM   4222  CB  ASN   549      11.560  -6.024   3.425  1.00 25.87           C  
ATOM   4223  O   ASN   549       8.513  -5.553   4.045  1.00 26.84           O  
ATOM   4224  CG  ASN   549      12.807  -6.435   2.667  1.00 24.97           C  
ATOM   4225  ND2 ASN   549      13.969  -6.200   3.266  1.00 21.09           N  
ATOM   4226  OD1 ASN   549      12.727  -6.959   1.553  1.00 26.51           O  
ATOM   4227  N   GLU   550       8.217  -7.317   2.882  1.00 33.20           N  
ATOM   4228  CA  GLU   550       7.303  -8.292   3.471  1.00 33.54           C  
ATOM   4229  C   GLU   550       7.643  -8.552   4.936  1.00 33.23           C  
ATOM   4230  CB  GLU   550       7.336  -9.604   2.682  1.00 29.94           C  
ATOM   4231  O   GLU   550       8.725  -9.052   5.248  1.00 31.76           O  
ATOM   4232  CG  GLU   550       6.539  -9.562   1.387  1.00 28.16           C  
ATOM   4233  CD  GLU   550       6.450 -10.913   0.694  1.00 33.04           C  
ATOM   4234  OE1 GLU   550       7.105 -11.875   1.154  1.00 37.88           O  
ATOM   4235  OE2 GLU   550       5.721 -11.008  -0.319  1.00 33.65           O  
ATOM   4236  N   ALA   551       7.195  -7.905   6.020  1.00 39.35           N  
ATOM   4237  CA  ALA   551       7.392  -8.108   7.453  1.00 40.50           C  
ATOM   4238  C   ALA   551       6.725  -9.399   7.920  1.00 39.81           C  
ATOM   4239  CB  ALA   551       6.849  -6.918   8.239  1.00 37.54           C  
ATOM   4240  O   ALA   551       5.643  -9.753   7.446  1.00 38.94           O  
ATOM   4241  N   PRO   552       7.369 -10.496   8.047  1.00 53.33           N  
ATOM   4242  CA  PRO   552       7.036 -11.767   8.696  1.00 53.08           C  
ATOM   4243  C   PRO   552       5.860 -11.645   9.662  1.00 54.62           C  
ATOM   4244  CB  PRO   552       8.322 -12.127   9.444  1.00 49.45           C  
ATOM   4245  O   PRO   552       5.545 -10.545  10.122  1.00 53.12           O  
ATOM   4246  CG  PRO   552       9.062 -10.835   9.578  1.00 47.31           C  
ATOM   4247  CD  PRO   552       8.566  -9.890   8.520  1.00 49.55           C  
ATOM   4248  N   PHE   553       4.769 -12.747   9.663  1.00 64.27           N  
ATOM   4249  CA  PHE   553       3.795 -12.871  10.742  1.00 64.30           C  
ATOM   4250  C   PHE   553       4.410 -12.461  12.075  1.00 66.19           C  
ATOM   4251  CB  PHE   553       3.265 -14.305  10.827  1.00 59.63           C  
ATOM   4252  O   PHE   553       5.482 -12.942  12.444  1.00 64.58           O  
ATOM   4253  CG  PHE   553       2.277 -14.522  11.942  1.00 56.99           C  
ATOM   4254  CD1 PHE   553       1.201 -13.661  12.112  1.00 55.01           C  
ATOM   4255  CD2 PHE   553       2.426 -15.588  12.819  1.00 61.56           C  
ATOM   4256  CE1 PHE   553       0.285 -13.859  13.143  1.00 68.08           C  
ATOM   4257  CE2 PHE   553       1.515 -15.792  13.852  1.00 66.47           C  
ATOM   4258  CZ  PHE   553       0.446 -14.926  14.013  1.00 62.38           C  
ATOM   4259  N   GLU   554       3.968 -11.387  12.701  1.00 66.65           N  
ATOM   4260  CA  GLU   554       4.469 -10.881  13.975  1.00 69.11           C  
ATOM   4261  C   GLU   554       3.357 -10.821  15.020  1.00 68.42           C  
ATOM   4262  CB  GLU   554       5.097  -9.497  13.796  1.00 65.51           C  
ATOM   4263  O   GLU   554       2.180 -10.697  14.675  1.00 67.92           O  
ATOM   4264  CG  GLU   554       6.352  -9.498  12.936  1.00 61.86           C  
ATOM   4265  CD  GLU   554       6.960  -8.116  12.759  1.00 61.64           C  
ATOM   4266  OE1 GLU   554       6.444  -7.145  13.358  1.00 61.35           O  
ATOM   4267  OE2 GLU   554       7.960  -8.003  12.015  1.00 56.76           O  
ATOM   4268  N   VAL   555       3.642 -11.042  16.145  1.00 68.33           N  
ATOM   4269  CA  VAL   555       2.743 -10.864  17.280  1.00 69.26           C  
ATOM   4270  C   VAL   555       3.342  -9.859  18.262  1.00 68.13           C  
ATOM   4271  CB  VAL   555       2.459 -12.204  17.996  1.00 65.67           C  
ATOM   4272  O   VAL   555       4.533  -9.924  18.576  1.00 65.79           O  
ATOM   4273  CG1 VAL   555       3.731 -12.752  18.640  1.00 60.77           C  
ATOM   4274  CG2 VAL   555       1.360 -12.028  19.041  1.00 60.55           C  
ATOM   4275  N   ASN   556       2.542  -8.781  18.422  1.00 69.41           N  
ATOM   4276  CA  ASN   556       2.832  -7.851  19.508  1.00 72.35           C  
ATOM   4277  C   ASN   556       2.207  -8.310  20.822  1.00 70.09           C  
ATOM   4278  CB  ASN   556       2.346  -6.443  19.153  1.00 66.81           C  
ATOM   4279  O   ASN   556       1.058  -8.753  20.846  1.00 68.66           O  
ATOM   4280  CG  ASN   556       3.010  -5.368  19.990  1.00 62.04           C  
ATOM   4281  ND2 ASN   556       2.512  -4.142  19.884  1.00 54.63           N  
ATOM   4282  OD1 ASN   556       3.964  -5.637  20.726  1.00 55.76           O  
ATOM   4283  N   PHE   557       2.958  -8.319  21.888  1.00 71.72           N  
ATOM   4284  CA  PHE   557       2.568  -8.864  23.183  1.00 73.37           C  
ATOM   4285  C   PHE   557       2.824  -7.853  24.295  1.00 72.00           C  
ATOM   4286  CB  PHE   557       3.327 -10.163  23.471  1.00 68.65           C  
ATOM   4287  O   PHE   557       3.865  -7.194  24.315  1.00 68.06           O  
ATOM   4288  CG  PHE   557       3.012 -10.765  24.814  1.00 69.41           C  
ATOM   4289  CD1 PHE   557       1.756 -11.297  25.076  1.00 68.68           C  
ATOM   4290  CD2 PHE   557       3.974 -10.799  25.815  1.00 72.38           C  
ATOM   4291  CE1 PHE   557       1.462 -11.854  26.318  1.00 78.27           C  
ATOM   4292  CE2 PHE   557       3.688 -11.354  27.059  1.00 76.11           C  
ATOM   4293  CZ  PHE   557       2.431 -11.881  27.309  1.00 76.30           C  
ATOM   4294  N   GLY   558       1.838  -7.571  25.138  1.00 70.46           N  
ATOM   4295  CA  GLY   558       1.948  -6.727  26.316  1.00 71.21           C  
ATOM   4296  C   GLY   558       0.964  -7.097  27.410  1.00 71.20           C  
ATOM   4297  O   GLY   558       0.327  -8.151  27.348  1.00 70.30           O  
ATOM   4298  N   ALA   559       0.987  -6.371  28.493  1.00 68.67           N  
ATOM   4299  CA  ALA   559       0.049  -6.446  29.610  1.00 69.72           C  
ATOM   4300  C   ALA   559      -0.650  -5.107  29.830  1.00 68.58           C  
ATOM   4301  CB  ALA   559       0.771  -6.881  30.883  1.00 65.12           C  
ATOM   4302  O   ALA   559      -0.099  -4.052  29.508  1.00 65.65           O  
ATOM   4303  N   ASN   560      -1.888  -5.144  30.227  1.00 61.02           N  
ATOM   4304  CA  ASN   560      -2.638  -3.926  30.512  1.00 60.18           C  
ATOM   4305  C   ASN   560      -2.022  -3.146  31.670  1.00 59.00           C  
ATOM   4306  CB  ASN   560      -4.102  -4.254  30.813  1.00 56.79           C  
ATOM   4307  O   ASN   560      -2.353  -1.978  31.883  1.00 57.03           O  
ATOM   4308  CG  ASN   560      -4.267  -5.085  32.071  1.00 57.71           C  
ATOM   4309  ND2 ASN   560      -5.420  -4.958  32.718  1.00 67.11           N  
ATOM   4310  OD1 ASN   560      -3.367  -5.834  32.457  1.00 64.53           O  
ATOM   4311  N   LEU   561      -1.260  -3.749  32.519  1.00 62.06           N  
ATOM   4312  CA  LEU   561      -0.619  -3.089  33.651  1.00 61.67           C  
ATOM   4313  C   LEU   561       0.899  -3.200  33.557  1.00 60.53           C  
ATOM   4314  CB  LEU   561      -1.106  -3.695  34.970  1.00 58.39           C  
ATOM   4315  O   LEU   561       1.421  -4.157  32.980  1.00 58.22           O  
ATOM   4316  CG  LEU   561      -2.605  -3.582  35.256  1.00 58.63           C  
ATOM   4317  CD1 LEU   561      -2.961  -4.347  36.526  1.00 58.78           C  
ATOM   4318  CD2 LEU   561      -3.018  -2.119  35.372  1.00 62.96           C  
ATOM   4319  N   ASN   562       1.699  -2.186  33.934  1.00 61.66           N  
ATOM   4320  CA  ASN   562       3.156  -2.184  34.012  1.00 65.26           C  
ATOM   4321  C   ASN   562       3.660  -3.100  35.124  1.00 63.88           C  
ATOM   4322  CB  ASN   562       3.682  -0.762  34.216  1.00 57.50           C  
ATOM   4323  O   ASN   562       2.910  -3.438  36.042  1.00 63.41           O  
ATOM   4324  CG  ASN   562       3.430   0.132  33.018  1.00 52.57           C  
ATOM   4325  ND2 ASN   562       3.253   1.424  33.268  1.00 50.42           N  
ATOM   4326  OD1 ASN   562       3.393  -0.335  31.877  1.00 52.11           O  
ATOM   4327  N   SER   563       4.988  -3.389  34.980  1.00 54.63           N  
ATOM   4328  CA  SER   563       5.650  -4.101  36.068  1.00 58.80           C  
ATOM   4329  C   SER   563       5.562  -3.319  37.374  1.00 56.61           C  
ATOM   4330  CB  SER   563       7.115  -4.367  35.721  1.00 51.70           C  
ATOM   4331  O   SER   563       5.489  -2.088  37.363  1.00 56.22           O  
ATOM   4332  OG  SER   563       7.812  -3.151  35.512  1.00 47.65           O  
ATOM   4333  N   GLY   564       5.556  -4.006  38.446  1.00 67.68           N  
ATOM   4334  CA  GLY   564       5.515  -3.446  39.787  1.00 69.51           C  
ATOM   4335  C   GLY   564       4.199  -3.700  40.499  1.00 66.90           C  
ATOM   4336  O   GLY   564       3.868  -3.012  41.467  1.00 65.06           O  
ATOM   4337  N   GLN   565       3.397  -4.602  39.983  1.00 71.80           N  
ATOM   4338  CA  GLN   565       2.116  -4.895  40.618  1.00 73.30           C  
ATOM   4339  C   GLN   565       2.294  -5.841  41.803  1.00 70.80           C  
ATOM   4340  CB  GLN   565       1.139  -5.496  39.607  1.00 69.76           C  
ATOM   4341  O   GLN   565       3.331  -6.493  41.933  1.00 68.29           O  
ATOM   4342  CG  GLN   565       0.861  -4.597  38.410  1.00 72.33           C  
ATOM   4343  CD  GLN   565       0.279  -3.254  38.808  1.00 70.38           C  
ATOM   4344  NE2 GLN   565       0.877  -2.177  38.308  1.00 79.51           N  
ATOM   4345  OE1 GLN   565      -0.700  -3.184  39.558  1.00 77.59           O  
ATOM   4346  N   SER   566       1.346  -5.792  42.677  1.00 80.81           N  
ATOM   4347  CA  SER   566       1.368  -6.701  43.819  1.00 83.08           C  
ATOM   4348  C   SER   566       0.799  -8.067  43.449  1.00 82.54           C  
ATOM   4349  CB  SER   566       0.581  -6.112  44.990  1.00 78.66           C  
ATOM   4350  O   SER   566      -0.037  -8.174  42.549  1.00 81.31           O  
ATOM   4351  OG  SER   566       1.117  -4.857  45.375  1.00 72.30           O  
ATOM   4352  N   ALA   567       1.288  -9.117  44.174  1.00 77.46           N  
ATOM   4353  CA  ALA   567       0.659 -10.428  44.035  1.00 81.95           C  
ATOM   4354  C   ALA   567      -0.843 -10.346  44.296  1.00 77.59           C  
ATOM   4355  CB  ALA   567       1.307 -11.433  44.984  1.00 73.93           C  
ATOM   4356  O   ALA   567      -1.283  -9.639  45.207  1.00 74.99           O  
ATOM   4357  N   GLY   568      -1.669 -10.964  43.481  1.00 83.96           N  
ATOM   4358  CA  GLY   568      -3.121 -11.003  43.566  1.00 84.58           C  
ATOM   4359  C   GLY   568      -3.801 -10.049  42.602  1.00 81.50           C  
ATOM   4360  O   GLY   568      -5.017 -10.110  42.415  1.00 79.70           O  
ATOM   4361  N   THR   569      -2.953  -9.108  42.054  1.00 83.72           N  
ATOM   4362  CA  THR   569      -3.544  -8.167  41.109  1.00 85.18           C  
ATOM   4363  C   THR   569      -3.748  -8.824  39.747  1.00 84.68           C  
ATOM   4364  CB  THR   569      -2.668  -6.910  40.950  1.00 82.12           C  
ATOM   4365  O   THR   569      -2.805  -9.363  39.165  1.00 83.48           O  
ATOM   4366  CG2 THR   569      -3.307  -5.912  39.990  1.00 77.58           C  
ATOM   4367  OG1 THR   569      -2.501  -6.286  42.229  1.00 79.90           O  
ATOM   4368  N   PRO   570      -4.995  -8.986  39.250  1.00 83.24           N  
ATOM   4369  CA  PRO   570      -5.184  -9.542  37.908  1.00 84.70           C  
ATOM   4370  C   PRO   570      -4.538  -8.687  36.819  1.00 82.45           C  
ATOM   4371  CB  PRO   570      -6.706  -9.569  37.749  1.00 81.78           C  
ATOM   4372  O   PRO   570      -4.697  -7.464  36.814  1.00 80.62           O  
ATOM   4373  CG  PRO   570      -7.238  -9.416  39.137  1.00 80.17           C  
ATOM   4374  CD  PRO   570      -6.224  -8.670  39.957  1.00 81.11           C  
ATOM   4375  N   ILE   571      -3.822  -9.250  35.972  1.00 82.82           N  
ATOM   4376  CA  ILE   571      -3.130  -8.627  34.850  1.00 83.33           C  
ATOM   4377  C   ILE   571      -3.653  -9.204  33.536  1.00 81.48           C  
ATOM   4378  CB  ILE   571      -1.601  -8.823  34.949  1.00 80.40           C  
ATOM   4379  O   ILE   571      -3.720 -10.424  33.370  1.00 78.87           O  
ATOM   4380  CG1 ILE   571      -1.071  -8.234  36.262  1.00 75.44           C  
ATOM   4381  CG2 ILE   571      -0.896  -8.194  33.744  1.00 74.49           C  
ATOM   4382  CD1 ILE   571       0.272  -8.803  36.699  1.00 72.86           C  
ATOM   4383  N   THR   572      -4.169  -8.394  32.680  1.00 80.06           N  
ATOM   4384  CA  THR   572      -4.596  -8.830  31.355  1.00 80.48           C  
ATOM   4385  C   THR   572      -3.426  -8.814  30.377  1.00 78.44           C  
ATOM   4386  CB  THR   572      -5.733  -7.942  30.815  1.00 77.09           C  
ATOM   4387  O   THR   572      -2.838  -7.761  30.120  1.00 76.30           O  
ATOM   4388  CG2 THR   572      -6.238  -8.453  29.470  1.00 73.83           C  
ATOM   4389  OG1 THR   572      -6.817  -7.941  31.751  1.00 74.89           O  
ATOM   4390  N   LEU   573      -3.004  -9.887  29.919  1.00 83.98           N  
ATOM   4391  CA  LEU   573      -2.035 -10.046  28.840  1.00 83.67           C  
ATOM   4392  C   LEU   573      -2.707  -9.895  27.479  1.00 81.56           C  
ATOM   4393  CB  LEU   573      -1.346 -11.410  28.934  1.00 82.17           C  
ATOM   4394  O   LEU   573      -3.779 -10.457  27.246  1.00 78.62           O  
ATOM   4395  CG  LEU   573      -0.748 -11.776  30.293  1.00 81.33           C  
ATOM   4396  CD1 LEU   573      -0.124 -13.166  30.241  1.00 79.32           C  
ATOM   4397  CD2 LEU   573       0.284 -10.737  30.720  1.00 79.70           C  
ATOM   4398  N   LEU   574      -2.179  -9.076  26.648  1.00 77.74           N  
ATOM   4399  CA  LEU   574      -2.746  -8.722  25.351  1.00 77.42           C  
ATOM   4400  C   LEU   574      -1.786  -9.082  24.222  1.00 75.28           C  
ATOM   4401  CB  LEU   574      -3.076  -7.228  25.299  1.00 74.01           C  
ATOM   4402  O   LEU   574      -0.584  -8.828  24.319  1.00 73.10           O  
ATOM   4403  CG  LEU   574      -4.102  -6.725  26.316  1.00 69.29           C  
ATOM   4404  CD1 LEU   574      -4.029  -5.206  26.435  1.00 65.79           C  
ATOM   4405  CD2 LEU   574      -5.507  -7.169  25.923  1.00 65.68           C  
ATOM   4406  N   ALA   575      -2.273  -9.706  23.247  1.00 81.38           N  
ATOM   4407  CA  ALA   575      -1.524 -10.022  22.033  1.00 80.39           C  
ATOM   4408  C   ALA   575      -2.225  -9.467  20.796  1.00 77.99           C  
ATOM   4409  CB  ALA   575      -1.337 -11.532  21.902  1.00 78.13           C  
ATOM   4410  O   ALA   575      -3.457  -9.447  20.730  1.00 74.24           O  
ATOM   4411  N   GLU   576      -1.480  -8.865  19.883  1.00 70.81           N  
ATOM   4412  CA  GLU   576      -1.932  -8.402  18.574  1.00 71.07           C  
ATOM   4413  C   GLU   576      -1.076  -8.988  17.455  1.00 68.56           C  
ATOM   4414  CB  GLU   576      -1.910  -6.872  18.508  1.00 67.25           C  
ATOM   4415  O   GLU   576       0.150  -8.864  17.475  1.00 66.55           O  
ATOM   4416  CG  GLU   576      -2.688  -6.296  17.334  1.00 63.19           C  
ATOM   4417  CD  GLU   576      -2.780  -4.779  17.361  1.00 62.55           C  
ATOM   4418  OE1 GLU   576      -2.184  -4.151  18.266  1.00 61.81           O  
ATOM   4419  OE2 GLU   576      -3.454  -4.213  16.472  1.00 59.42           O  
ATOM   4420  N   SER   577      -1.620  -9.671  16.613  1.00 72.81           N  
ATOM   4421  CA  SER   577      -0.908 -10.280  15.494  1.00 72.15           C  
ATOM   4422  C   SER   577      -0.993  -9.409  14.245  1.00 69.51           C  
ATOM   4423  CB  SER   577      -1.468 -11.671  15.195  1.00 68.20           C  
ATOM   4424  O   SER   577      -2.007  -8.748  14.011  1.00 65.85           O  
ATOM   4425  OG  SER   577      -2.881 -11.631  15.085  1.00 64.92           O  
ATOM   4426  N   TYR   578       0.014  -9.314  13.524  1.00 63.58           N  
ATOM   4427  CA  TYR   578       0.147  -8.605  12.257  1.00 62.93           C  
ATOM   4428  C   TYR   578       0.642  -9.539  11.159  1.00 61.53           C  
ATOM   4429  CB  TYR   578       1.104  -7.418  12.403  1.00 59.91           C  
ATOM   4430  O   TYR   578       1.455 -10.430  11.413  1.00 58.73           O  
ATOM   4431  CG  TYR   578       0.724  -6.465  13.510  1.00 57.49           C  
ATOM   4432  CD1 TYR   578      -0.125  -5.387  13.267  1.00 55.75           C  
ATOM   4433  CD2 TYR   578       1.214  -6.639  14.800  1.00 56.85           C  
ATOM   4434  CE1 TYR   578      -0.476  -4.505  14.284  1.00 53.46           C  
ATOM   4435  CE2 TYR   578       0.870  -5.763  15.824  1.00 51.89           C  
ATOM   4436  OH  TYR   578      -0.319  -3.831  16.567  1.00 46.46           O  
ATOM   4437  CZ  TYR   578       0.025  -4.701  15.557  1.00 55.50           C  
ATOM   4438  N   HIS   579       0.135  -9.413   9.978  1.00 59.61           N  
ATOM   4439  CA  HIS   579       0.465 -10.145   8.761  1.00 60.92           C  
ATOM   4440  C   HIS   579       0.087 -11.618   8.883  1.00 59.52           C  
ATOM   4441  CB  HIS   579       1.955 -10.011   8.441  1.00 56.65           C  
ATOM   4442  O   HIS   579       0.814 -12.491   8.405  1.00 57.41           O  
ATOM   4443  CG  HIS   579       2.438  -8.595   8.420  1.00 54.45           C  
ATOM   4444  CD2 HIS   579       3.333  -7.950   9.204  1.00 53.80           C  
ATOM   4445  ND1 HIS   579       1.986  -7.668   7.506  1.00 52.34           N  
ATOM   4446  CE1 HIS   579       2.585  -6.510   7.730  1.00 48.70           C  
ATOM   4447  NE2 HIS   579       3.407  -6.654   8.755  1.00 46.29           N  
ATOM   4448  N   ALA   580      -0.920 -11.921   9.630  1.00 66.93           N  
ATOM   4449  CA  ALA   580      -1.430 -13.284   9.754  1.00 67.02           C  
ATOM   4450  C   ALA   580      -2.356 -13.630   8.592  1.00 66.97           C  
ATOM   4451  CB  ALA   580      -2.160 -13.460  11.083  1.00 63.38           C  
ATOM   4452  O   ALA   580      -3.003 -12.749   8.021  1.00 64.00           O  
ATOM   4453  N   THR   581      -2.292 -14.796   8.203  1.00 70.47           N  
ATOM   4454  CA  THR   581      -3.269 -15.409   7.310  1.00 72.33           C  
ATOM   4455  C   THR   581      -4.274 -16.243   8.098  1.00 72.29           C  
ATOM   4456  CB  THR   581      -2.581 -16.294   6.253  1.00 67.62           C  
ATOM   4457  O   THR   581      -3.891 -17.154   8.835  1.00 70.75           O  
ATOM   4458  CG2 THR   581      -3.578 -16.774   5.204  1.00 59.68           C  
ATOM   4459  OG1 THR   581      -1.549 -15.540   5.605  1.00 62.54           O  
ATOM   4460  N   GLY   582      -5.555 -15.717   8.077  1.00 68.81           N  
ATOM   4461  CA  GLY   582      -6.644 -16.411   8.745  1.00 71.09           C  
ATOM   4462  C   GLY   582      -6.646 -16.212  10.248  1.00 70.59           C  
ATOM   4463  O   GLY   582      -6.206 -15.171  10.742  1.00 67.93           O  
ATOM   4464  N   ASP   583      -7.425 -17.073  10.942  1.00 75.77           N  
ATOM   4465  CA  ASP   583      -7.570 -16.998  12.392  1.00 77.96           C  
ATOM   4466  C   ASP   583      -6.237 -17.257  13.091  1.00 76.73           C  
ATOM   4467  CB  ASP   583      -8.622 -17.997  12.879  1.00 73.27           C  
ATOM   4468  O   ASP   583      -5.420 -18.045  12.610  1.00 74.67           O  
ATOM   4469  CG  ASP   583     -10.030 -17.637  12.440  1.00 68.07           C  
ATOM   4470  OD1 ASP   583     -10.285 -16.456  12.117  1.00 67.89           O  
ATOM   4471  OD2 ASP   583     -10.893 -18.541  12.418  1.00 73.26           O  
ATOM   4472  N   VAL   584      -5.960 -16.607  14.115  1.00 81.25           N  
ATOM   4473  CA  VAL   584      -4.727 -16.751  14.883  1.00 83.56           C  
ATOM   4474  C   VAL   584      -5.031 -17.397  16.233  1.00 82.21           C  
ATOM   4475  CB  VAL   584      -4.025 -15.391  15.089  1.00 79.91           C  
ATOM   4476  O   VAL   584      -5.998 -17.026  16.902  1.00 79.36           O  
ATOM   4477  CG1 VAL   584      -2.736 -15.565  15.890  1.00 75.37           C  
ATOM   4478  CG2 VAL   584      -3.736 -14.731  13.742  1.00 74.47           C  
ATOM   4479  N   THR   585      -4.354 -18.462  16.489  1.00 87.03           N  
ATOM   4480  CA  THR   585      -4.386 -19.064  17.817  1.00 88.09           C  
ATOM   4481  C   THR   585      -3.290 -18.479  18.703  1.00 88.24           C  
ATOM   4482  CB  THR   585      -4.226 -20.594  17.741  1.00 84.53           C  
ATOM   4483  O   THR   585      -2.130 -18.401  18.294  1.00 87.18           O  
ATOM   4484  CG2 THR   585      -4.373 -21.232  19.118  1.00 73.12           C  
ATOM   4485  OG1 THR   585      -5.228 -21.130  16.868  1.00 76.02           O  
ATOM   4486  N   TYR   586      -3.585 -18.011  19.896  1.00 86.56           N  
ATOM   4487  CA  TYR   586      -2.658 -17.401  20.843  1.00 88.79           C  
ATOM   4488  C   TYR   586      -2.413 -18.319  22.034  1.00 87.05           C  
ATOM   4489  CB  TYR   586      -3.194 -16.051  21.326  1.00 86.14           C  
ATOM   4490  O   TYR   586      -3.357 -18.746  22.702  1.00 84.40           O  
ATOM   4491  CG  TYR   586      -3.434 -15.059  20.214  1.00 84.33           C  
ATOM   4492  CD1 TYR   586      -2.419 -14.207  19.784  1.00 81.01           C  
ATOM   4493  CD2 TYR   586      -4.674 -14.972  19.591  1.00 82.28           C  
ATOM   4494  CE1 TYR   586      -2.636 -13.290  18.760  1.00 85.80           C  
ATOM   4495  CE2 TYR   586      -4.902 -14.059  18.567  1.00 84.96           C  
ATOM   4496  OH  TYR   586      -4.098 -12.318  17.145  1.00 75.91           O  
ATOM   4497  CZ  TYR   586      -3.878 -13.224  18.158  1.00 85.68           C  
ATOM   4498  N   SER   587      -1.193 -18.755  22.260  1.00 90.71           N  
ATOM   4499  CA  SER   587      -0.737 -19.456  23.456  1.00 91.19           C  
ATOM   4500  C   SER   587      -0.006 -18.511  24.405  1.00 91.19           C  
ATOM   4501  CB  SER   587       0.178 -20.621  23.079  1.00 88.93           C  
ATOM   4502  O   SER   587       1.141 -18.137  24.155  1.00 89.92           O  
ATOM   4503  OG  SER   587      -0.505 -21.551  22.257  1.00 81.91           O  
ATOM   4504  N   PHE   588      -0.639 -18.034  25.419  1.00 90.01           N  
ATOM   4505  CA  PHE   588      -0.033 -17.165  26.420  1.00 91.27           C  
ATOM   4506  C   PHE   588       0.715 -17.983  27.466  1.00 90.02           C  
ATOM   4507  CB  PHE   588      -1.099 -16.297  27.096  1.00 89.67           C  
ATOM   4508  O   PHE   588       0.219 -19.013  27.927  1.00 88.06           O  
ATOM   4509  CG  PHE   588      -1.740 -15.294  26.175  1.00 87.88           C  
ATOM   4510  CD1 PHE   588      -1.167 -14.043  25.981  1.00 84.94           C  
ATOM   4511  CD2 PHE   588      -2.915 -15.603  25.503  1.00 85.42           C  
ATOM   4512  CE1 PHE   588      -1.758 -13.113  25.129  1.00 87.78           C  
ATOM   4513  CE2 PHE   588      -3.511 -14.678  24.650  1.00 87.10           C  
ATOM   4514  CZ  PHE   588      -2.931 -13.433  24.465  1.00 87.51           C  
ATOM   4515  N   THR   589       1.958 -17.711  27.829  1.00 89.70           N  
ATOM   4516  CA  THR   589       2.805 -18.440  28.766  1.00 90.22           C  
ATOM   4517  C   THR   589       3.262 -17.530  29.903  1.00 89.88           C  
ATOM   4518  CB  THR   589       4.034 -19.040  28.059  1.00 87.96           C  
ATOM   4519  O   THR   589       3.439 -16.326  29.708  1.00 88.78           O  
ATOM   4520  CG2 THR   589       3.619 -19.908  26.875  1.00 81.10           C  
ATOM   4521  OG1 THR   589       4.872 -17.978  27.587  1.00 83.29           O  
ATOM   4522  N   VAL   590       3.393 -18.049  31.081  1.00 89.73           N  
ATOM   4523  CA  VAL   590       4.015 -17.466  32.265  1.00 90.52           C  
ATOM   4524  C   VAL   590       5.030 -18.445  32.851  1.00 88.94           C  
ATOM   4525  CB  VAL   590       2.962 -17.088  33.331  1.00 88.07           C  
ATOM   4526  O   VAL   590       4.676 -19.566  33.224  1.00 85.92           O  
ATOM   4527  CG1 VAL   590       3.637 -16.527  34.581  1.00 81.82           C  
ATOM   4528  CG2 VAL   590       1.964 -16.081  32.761  1.00 80.97           C  
ATOM   4529  N   ASN   591       6.299 -18.119  32.814  1.00 88.54           N  
ATOM   4530  CA  ASN   591       7.437 -18.943  33.209  1.00 88.58           C  
ATOM   4531  C   ASN   591       7.464 -20.264  32.447  1.00 85.44           C  
ATOM   4532  CB  ASN   591       7.415 -19.200  34.717  1.00 85.10           C  
ATOM   4533  O   ASN   591       7.755 -21.313  33.025  1.00 80.46           O  
ATOM   4534  CG  ASN   591       7.708 -17.951  35.526  1.00 78.79           C  
ATOM   4535  ND2 ASN   591       7.306 -17.958  36.792  1.00 77.88           N  
ATOM   4536  OD1 ASN   591       8.289 -16.989  35.018  1.00 74.51           O  
ATOM   4537  N   GLY   592       6.998 -20.289  31.147  1.00 81.52           N  
ATOM   4538  CA  GLY   592       7.064 -21.460  30.288  1.00 82.41           C  
ATOM   4539  C   GLY   592       5.800 -22.298  30.323  1.00 80.57           C  
ATOM   4540  O   GLY   592       5.651 -23.239  29.541  1.00 78.79           O  
ATOM   4541  N   GLU   593       4.926 -21.929  31.253  1.00 86.81           N  
ATOM   4542  CA  GLU   593       3.683 -22.688  31.353  1.00 87.55           C  
ATOM   4543  C   GLU   593       2.545 -21.983  30.620  1.00 87.79           C  
ATOM   4544  CB  GLU   593       3.305 -22.912  32.820  1.00 84.04           C  
ATOM   4545  O   GLU   593       2.329 -20.784  30.805  1.00 86.75           O  
ATOM   4546  CG  GLU   593       4.260 -23.830  33.568  1.00 74.36           C  
ATOM   4547  CD  GLU   593       3.792 -24.166  34.975  1.00 71.58           C  
ATOM   4548  OE1 GLU   593       2.862 -23.497  35.481  1.00 72.29           O  
ATOM   4549  OE2 GLU   593       4.359 -25.105  35.576  1.00 69.81           O  
ATOM   4550  N   THR   594       1.899 -22.664  29.778  1.00 84.16           N  
ATOM   4551  CA  THR   594       0.751 -22.096  29.080  1.00 86.89           C  
ATOM   4552  C   THR   594      -0.386 -21.806  30.056  1.00 84.71           C  
ATOM   4553  CB  THR   594       0.250 -23.038  27.969  1.00 81.34           C  
ATOM   4554  O   THR   594      -0.828 -22.697  30.785  1.00 82.50           O  
ATOM   4555  CG2 THR   594      -0.935 -22.430  27.226  1.00 69.91           C  
ATOM   4556  OG1 THR   594       1.313 -23.277  27.038  1.00 75.96           O  
ATOM   4557  N   VAL   595      -0.879 -20.583  30.042  1.00 88.07           N  
ATOM   4558  CA  VAL   595      -1.987 -20.198  30.911  1.00 87.60           C  
ATOM   4559  C   VAL   595      -3.274 -20.102  30.095  1.00 85.66           C  
ATOM   4560  CB  VAL   595      -1.707 -18.857  31.626  1.00 84.08           C  
ATOM   4561  O   VAL   595      -4.374 -20.194  30.646  1.00 81.32           O  
ATOM   4562  CG1 VAL   595      -0.675 -19.043  32.737  1.00 70.36           C  
ATOM   4563  CG2 VAL   595      -1.235 -17.806  30.623  1.00 68.98           C  
ATOM   4564  N   GLN   596      -3.084 -19.908  28.745  1.00 90.08           N  
ATOM   4565  CA  GLN   596      -4.225 -19.890  27.835  1.00 89.72           C  
ATOM   4566  C   GLN   596      -3.799 -20.242  26.412  1.00 88.31           C  
ATOM   4567  CB  GLN   596      -4.906 -18.520  27.855  1.00 87.55           C  
ATOM   4568  O   GLN   596      -2.728 -19.832  25.959  1.00 85.17           O  
ATOM   4569  CG  GLN   596      -6.168 -18.449  27.006  1.00 82.11           C  
ATOM   4570  CD  GLN   596      -6.869 -17.107  27.108  1.00 79.01           C  
ATOM   4571  NE2 GLN   596      -7.104 -16.472  25.965  1.00 78.45           N  
ATOM   4572  OE1 GLN   596      -7.198 -16.646  28.206  1.00 79.84           O  
ATOM   4573  N   ASN   597      -4.575 -21.026  25.775  1.00 86.52           N  
ATOM   4574  CA  ASN   597      -4.510 -21.359  24.356  1.00 87.93           C  
ATOM   4575  C   ASN   597      -5.870 -21.204  23.681  1.00 82.88           C  
ATOM   4576  CB  ASN   597      -3.980 -22.782  24.162  1.00 80.85           C  
ATOM   4577  O   ASN   597      -6.786 -21.988  23.934  1.00 77.13           O  
ATOM   4578  CG  ASN   597      -3.679 -23.100  22.711  1.00 70.88           C  
ATOM   4579  ND2 ASN   597      -3.016 -24.226  22.476  1.00 68.42           N  
ATOM   4580  OD1 ASN   597      -4.039 -22.339  21.808  1.00 66.57           O  
ATOM   4581  N   SER   598      -6.066 -20.086  23.031  1.00 87.99           N  
ATOM   4582  CA  SER   598      -7.362 -19.774  22.437  1.00 87.60           C  
ATOM   4583  C   SER   598      -7.210 -18.854  21.231  1.00 86.53           C  
ATOM   4584  CB  SER   598      -8.283 -19.124  23.471  1.00 84.97           C  
ATOM   4585  O   SER   598      -6.100 -18.429  20.904  1.00 83.56           O  
ATOM   4586  OG  SER   598      -7.901 -17.780  23.711  1.00 76.78           O  
ATOM   4587  N   ASN   599      -8.308 -18.559  20.539  1.00 75.81           N  
ATOM   4588  CA  ASN   599      -8.326 -17.532  19.503  1.00 78.73           C  
ATOM   4589  C   ASN   599      -8.531 -16.141  20.096  1.00 72.46           C  
ATOM   4590  CB  ASN   599      -9.412 -17.833  18.468  1.00 69.23           C  
ATOM   4591  O   ASN   599      -8.706 -15.167  19.360  1.00 69.25           O  
ATOM   4592  CG  ASN   599     -10.792 -17.950  19.086  1.00 62.33           C  
ATOM   4593  ND2 ASN   599     -11.806 -18.116  18.245  1.00 58.94           N  
ATOM   4594  OD1 ASN   599     -10.945 -17.891  20.309  1.00 57.91           O  
ATOM   4595  N   THR   600      -8.555 -16.074  21.274  1.00 82.02           N  
ATOM   4596  CA  THR   600      -8.718 -14.761  21.888  1.00 83.45           C  
ATOM   4597  C   THR   600      -7.364 -14.093  22.107  1.00 82.04           C  
ATOM   4598  CB  THR   600      -9.467 -14.861  23.230  1.00 78.15           C  
ATOM   4599  O   THR   600      -6.419 -14.733  22.574  1.00 79.33           O  
ATOM   4600  CG2 THR   600      -9.830 -13.479  23.763  1.00 66.37           C  
ATOM   4601  OG1 THR   600     -10.668 -15.620  23.045  1.00 67.31           O  
ATOM   4602  N   ASP   601      -7.240 -12.841  21.700  1.00 73.83           N  
ATOM   4603  CA  ASP   601      -5.971 -12.122  21.753  1.00 75.88           C  
ATOM   4604  C   ASP   601      -5.675 -11.634  23.169  1.00 74.61           C  
ATOM   4605  CB  ASP   601      -5.983 -10.940  20.781  1.00 70.68           C  
ATOM   4606  O   ASP   601      -4.792 -10.798  23.371  1.00 72.36           O  
ATOM   4607  CG  ASP   601      -7.110  -9.959  21.054  1.00 69.16           C  
ATOM   4608  OD1 ASP   601      -7.896 -10.181  22.001  1.00 69.82           O  
ATOM   4609  OD2 ASP   601      -7.216  -8.957  20.314  1.00 75.24           O  
ATOM   4610  N   SER   602      -6.377 -12.117  24.147  1.00 81.96           N  
ATOM   4611  CA  SER   602      -6.139 -11.646  25.507  1.00 83.31           C  
ATOM   4612  C   SER   602      -6.306 -12.775  26.520  1.00 82.62           C  
ATOM   4613  CB  SER   602      -7.089 -10.498  25.851  1.00 79.96           C  
ATOM   4614  O   SER   602      -7.020 -13.746  26.262  1.00 80.63           O  
ATOM   4615  OG  SER   602      -8.431 -10.951  25.896  1.00 77.96           O  
ATOM   4616  N   CYS   603      -5.604 -12.652  27.666  1.00 88.56           N  
ATOM   4617  CA  CYS   603      -5.647 -13.622  28.754  1.00 89.37           C  
ATOM   4618  C   CYS   603      -5.470 -12.935  30.103  1.00 88.32           C  
ATOM   4619  CB  CYS   603      -4.567 -14.687  28.568  1.00 86.13           C  
ATOM   4620  O   CYS   603      -4.614 -12.061  30.252  1.00 86.07           O  
ATOM   4621  SG  CYS   603      -4.459 -15.862  29.935  1.00 82.23           S  
ATOM   4622  N   VAL   604      -6.345 -13.258  31.087  1.00 83.92           N  
ATOM   4623  CA  VAL   604      -6.202 -12.702  32.428  1.00 85.16           C  
ATOM   4624  C   VAL   604      -5.343 -13.630  33.284  1.00 83.30           C  
ATOM   4625  CB  VAL   604      -7.576 -12.478  33.099  1.00 81.55           C  
ATOM   4626  O   VAL   604      -5.644 -14.819  33.416  1.00 81.10           O  
ATOM   4627  CG1 VAL   604      -7.403 -11.925  34.513  1.00 78.11           C  
ATOM   4628  CG2 VAL   604      -8.434 -11.538  32.255  1.00 77.37           C  
ATOM   4629  N   TRP   605      -4.285 -13.110  33.912  1.00 88.16           N  
ATOM   4630  CA  TRP   605      -3.345 -13.821  34.773  1.00 90.06           C  
ATOM   4631  C   TRP   605      -3.239 -13.147  36.137  1.00 88.35           C  
ATOM   4632  CB  TRP   605      -1.964 -13.895  34.117  1.00 87.38           C  
ATOM   4633  O   TRP   605      -3.078 -11.927  36.222  1.00 85.76           O  
ATOM   4634  CG  TRP   605      -0.884 -14.402  35.025  1.00 80.83           C  
ATOM   4635  CD1 TRP   605      -0.853 -15.603  35.678  1.00 75.65           C  
ATOM   4636  CD2 TRP   605       0.320 -13.717  35.386  1.00 77.38           C  
ATOM   4637  CE2 TRP   605       1.036 -14.564  36.260  1.00 81.47           C  
ATOM   4638  CE3 TRP   605       0.863 -12.470  35.052  1.00 76.34           C  
ATOM   4639  NE1 TRP   605       0.299 -15.707  36.422  1.00 77.69           N  
ATOM   4640  CH2 TRP   605       2.778 -12.976  36.465  1.00 77.79           C  
ATOM   4641  CZ2 TRP   605       2.269 -14.202  36.807  1.00 77.87           C  
ATOM   4642  CZ3 TRP   605       2.091 -12.111  35.597  1.00 77.60           C  
ATOM   4643  N   THR   606      -3.365 -13.788  37.172  1.00 88.94           N  
ATOM   4644  CA  THR   606      -3.228 -13.276  38.532  1.00 90.05           C  
ATOM   4645  C   THR   606      -2.021 -13.900  39.226  1.00 88.97           C  
ATOM   4646  CB  THR   606      -4.497 -13.548  39.361  1.00 87.15           C  
ATOM   4647  O   THR   606      -2.041 -15.082  39.575  1.00 86.92           O  
ATOM   4648  CG2 THR   606      -4.424 -12.861  40.720  1.00 82.56           C  
ATOM   4649  OG1 THR   606      -5.640 -13.056  38.650  1.00 85.05           O  
ATOM   4650  N   PRO   607      -0.857 -13.236  39.371  1.00 87.98           N  
ATOM   4651  CA  PRO   607       0.344 -13.791  39.999  1.00 89.53           C  
ATOM   4652  C   PRO   607       0.125 -14.168  41.462  1.00 88.23           C  
ATOM   4653  CB  PRO   607       1.363 -12.655  39.874  1.00 86.50           C  
ATOM   4654  O   PRO   607      -0.487 -13.406  42.215  1.00 86.05           O  
ATOM   4655  CG  PRO   607       0.543 -11.432  39.623  1.00 81.72           C  
ATOM   4656  CD  PRO   607      -0.794 -11.856  39.085  1.00 80.91           C  
ATOM   4657  N   SER   608       0.622 -15.317  41.833  1.00 87.58           N  
ATOM   4658  CA  SER   608       0.389 -15.803  43.189  1.00 87.71           C  
ATOM   4659  C   SER   608       1.480 -15.326  44.142  1.00 86.27           C  
ATOM   4660  CB  SER   608       0.316 -17.330  43.207  1.00 83.81           C  
ATOM   4661  O   SER   608       1.311 -15.376  45.362  1.00 83.53           O  
ATOM   4662  OG  SER   608       1.508 -17.897  42.690  1.00 74.60           O  
ATOM   4663  N   ALA   609       2.581 -14.911  43.633  1.00 89.55           N  
ATOM   4664  CA  ALA   609       3.698 -14.507  44.483  1.00 90.07           C  
ATOM   4665  C   ALA   609       4.456 -13.332  43.872  1.00 88.77           C  
ATOM   4666  CB  ALA   609       4.643 -15.684  44.714  1.00 86.81           C  
ATOM   4667  O   ALA   609       4.387 -13.103  42.662  1.00 87.16           O  
ATOM   4668  N   ASP   610       5.183 -12.565  44.652  1.00 85.04           N  
ATOM   4669  CA  ASP   610       6.113 -11.554  44.159  1.00 87.20           C  
ATOM   4670  C   ASP   610       7.316 -12.200  43.475  1.00 84.42           C  
ATOM   4671  CB  ASP   610       6.581 -10.651  45.303  1.00 81.46           C  
ATOM   4672  O   ASP   610       7.775 -13.266  43.892  1.00 80.26           O  
ATOM   4673  CG  ASP   610       5.448  -9.865  45.939  1.00 72.97           C  
ATOM   4674  OD1 ASP   610       4.313  -9.900  45.417  1.00 71.36           O  
ATOM   4675  OD2 ASP   610       5.693  -9.202  46.970  1.00 79.12           O  
ATOM   4676  N   GLY   611       7.675 -11.588  42.471  1.00 85.76           N  
ATOM   4677  CA  GLY   611       8.848 -12.085  41.769  1.00 86.01           C  
ATOM   4678  C   GLY   611       8.922 -11.620  40.327  1.00 85.22           C  
ATOM   4679  O   GLY   611       8.152 -10.753  39.908  1.00 83.11           O  
ATOM   4680  N   THR   612       9.926 -12.003  39.649  1.00 86.24           N  
ATOM   4681  CA  THR   612      10.124 -11.706  38.235  1.00 87.59           C  
ATOM   4682  C   THR   612       9.632 -12.861  37.366  1.00 85.69           C  
ATOM   4683  CB  THR   612      11.605 -11.423  37.925  1.00 82.78           C  
ATOM   4684  O   THR   612      10.043 -14.007  37.557  1.00 82.86           O  
ATOM   4685  CG2 THR   612      11.802 -11.070  36.455  1.00 72.05           C  
ATOM   4686  OG1 THR   612      12.055 -10.327  38.732  1.00 76.11           O  
ATOM   4687  N   TYR   613       8.702 -12.580  36.607  1.00 86.45           N  
ATOM   4688  CA  TYR   613       8.070 -13.588  35.764  1.00 87.25           C  
ATOM   4689  C   TYR   613       8.417 -13.368  34.297  1.00 85.15           C  
ATOM   4690  CB  TYR   613       6.549 -13.567  35.949  1.00 86.27           C  
ATOM   4691  O   TYR   613       8.535 -12.227  33.844  1.00 82.46           O  
ATOM   4692  CG  TYR   613       6.100 -13.989  37.327  1.00 86.06           C  
ATOM   4693  CD1 TYR   613       5.693 -15.297  37.578  1.00 84.11           C  
ATOM   4694  CD2 TYR   613       6.080 -13.080  38.380  1.00 84.42           C  
ATOM   4695  CE1 TYR   613       5.275 -15.690  38.845  1.00 86.69           C  
ATOM   4696  CE2 TYR   613       5.665 -13.462  39.652  1.00 86.23           C  
ATOM   4697  OH  TYR   613       4.854 -15.151  41.131  1.00 81.32           O  
ATOM   4698  CZ  TYR   613       5.266 -14.767  39.874  1.00 85.46           C  
ATOM   4699  N   SER   614       8.652 -14.455  33.537  1.00 87.29           N  
ATOM   4700  CA  SER   614       8.745 -14.413  32.081  1.00 88.29           C  
ATOM   4701  C   SER   614       7.390 -14.677  31.433  1.00 87.24           C  
ATOM   4702  CB  SER   614       9.767 -15.434  31.579  1.00 84.63           C  
ATOM   4703  O   SER   614       6.868 -15.791  31.506  1.00 85.27           O  
ATOM   4704  OG  SER   614       9.904 -15.358  30.171  1.00 75.99           O  
ATOM   4705  N   ILE   615       6.731 -13.625  30.923  1.00 86.99           N  
ATOM   4706  CA  ILE   615       5.441 -13.758  30.253  1.00 87.10           C  
ATOM   4707  C   ILE   615       5.643 -13.750  28.739  1.00 85.33           C  
ATOM   4708  CB  ILE   615       4.470 -12.631  30.670  1.00 84.90           C  
ATOM   4709  O   ILE   615       6.573 -13.118  28.234  1.00 81.57           O  
ATOM   4710  CG1 ILE   615       5.068 -11.259  30.337  1.00 79.19           C  
ATOM   4711  CG2 ILE   615       4.132 -12.733  32.161  1.00 77.82           C  
ATOM   4712  CD1 ILE   615       4.125 -10.093  30.597  1.00 76.84           C  
ATOM   4713  N   GLY   616       4.813 -14.571  28.043  1.00 87.05           N  
ATOM   4714  CA  GLY   616       5.005 -14.672  26.605  1.00 87.38           C  
ATOM   4715  C   GLY   616       3.754 -15.109  25.866  1.00 86.79           C  
ATOM   4716  O   GLY   616       2.757 -15.482  26.488  1.00 85.33           O  
ATOM   4717  N   VAL   617       3.800 -14.939  24.575  1.00 87.53           N  
ATOM   4718  CA  VAL   617       2.742 -15.419  23.692  1.00 87.54           C  
ATOM   4719  C   VAL   617       3.357 -16.052  22.445  1.00 86.54           C  
ATOM   4720  CB  VAL   617       1.778 -14.281  23.290  1.00 85.27           C  
ATOM   4721  O   VAL   617       4.360 -15.561  21.923  1.00 83.85           O  
ATOM   4722  CG1 VAL   617       2.494 -13.245  22.426  1.00 78.02           C  
ATOM   4723  CG2 VAL   617       0.563 -14.846  22.556  1.00 76.87           C  
ATOM   4724  N   VAL   618       2.856 -17.192  22.112  1.00 87.50           N  
ATOM   4725  CA  VAL   618       3.091 -17.802  20.807  1.00 87.88           C  
ATOM   4726  C   VAL   618       1.817 -17.737  19.969  1.00 86.87           C  
ATOM   4727  CB  VAL   618       3.567 -19.265  20.943  1.00 85.22           C  
ATOM   4728  O   VAL   618       0.777 -18.269  20.366  1.00 85.05           O  
ATOM   4729  CG1 VAL   618       3.806 -19.885  19.567  1.00 79.06           C  
ATOM   4730  CG2 VAL   618       4.834 -19.338  21.792  1.00 78.65           C  
ATOM   4731  N   ALA   619       1.839 -17.016  18.823  1.00 86.70           N  
ATOM   4732  CA  ALA   619       0.723 -16.900  17.888  1.00 86.93           C  
ATOM   4733  C   ALA   619       0.978 -17.716  16.624  1.00 85.92           C  
ATOM   4734  CB  ALA   619       0.479 -15.435  17.531  1.00 84.95           C  
ATOM   4735  O   ALA   619       2.091 -17.719  16.093  1.00 83.28           O  
ATOM   4736  N   VAL   620      -0.017 -18.472  16.198  1.00 85.45           N  
ATOM   4737  CA  VAL   620       0.051 -19.284  14.987  1.00 86.07           C  
ATOM   4738  C   VAL   620      -1.119 -18.939  14.068  1.00 84.30           C  
ATOM   4739  CB  VAL   620       0.046 -20.794  15.314  1.00 83.10           C  
ATOM   4740  O   VAL   620      -2.275 -18.937  14.499  1.00 82.01           O  
ATOM   4741  CG1 VAL   620       0.179 -21.623  14.039  1.00 77.99           C  
ATOM   4742  CG2 VAL   620       1.167 -21.131  16.295  1.00 77.45           C  
ATOM   4743  N   ASP   621      -0.939 -18.463  12.865  1.00 79.53           N  
ATOM   4744  CA  ASP   621      -2.020 -18.125  11.944  1.00 80.73           C  
ATOM   4745  C   ASP   621      -2.549 -19.370  11.236  1.00 79.86           C  
ATOM   4746  CB  ASP   621      -1.546 -17.096  10.915  1.00 77.27           C  
ATOM   4747  O   ASP   621      -2.069 -20.479  11.479  1.00 76.99           O  
ATOM   4748  CG  ASP   621      -0.589 -17.680   9.891  1.00 74.13           C  
ATOM   4749  OD1 ASP   621      -0.440 -18.920   9.832  1.00 73.69           O  
ATOM   4750  OD2 ASP   621       0.024 -16.893   9.137  1.00 78.39           O  
ATOM   4751  N   ALA   622      -3.506 -19.225  10.421  1.00 76.00           N  
ATOM   4752  CA  ALA   622      -4.165 -20.341   9.747  1.00 77.32           C  
ATOM   4753  C   ALA   622      -3.194 -21.077   8.829  1.00 73.61           C  
ATOM   4754  CB  ALA   622      -5.371 -19.845   8.952  1.00 72.26           C  
ATOM   4755  O   ALA   622      -3.389 -22.257   8.526  1.00 71.04           O  
ATOM   4756  N   ASN   623      -2.022 -20.431   8.367  1.00 77.46           N  
ATOM   4757  CA  ASN   623      -1.038 -21.065   7.496  1.00 78.61           C  
ATOM   4758  C   ASN   623       0.074 -21.733   8.299  1.00 75.56           C  
ATOM   4759  CB  ASN   623      -0.449 -20.045   6.519  1.00 73.17           C  
ATOM   4760  O   ASN   623       1.022 -22.272   7.725  1.00 73.38           O  
ATOM   4761  CG  ASN   623      -1.433 -19.630   5.443  1.00 65.53           C  
ATOM   4762  ND2 ASN   623      -1.105 -18.567   4.719  1.00 61.21           N  
ATOM   4763  OD1 ASN   623      -2.479 -20.259   5.266  1.00 61.22           O  
ATOM   4764  N   GLY   624       0.069 -21.671   9.549  1.00 70.25           N  
ATOM   4765  CA  GLY   624       1.107 -22.252  10.386  1.00 71.53           C  
ATOM   4766  C   GLY   624       2.245 -21.292  10.678  1.00 69.35           C  
ATOM   4767  O   GLY   624       3.248 -21.676  11.283  1.00 68.92           O  
ATOM   4768  N   ASN   625       2.254 -20.086  10.213  1.00 80.67           N  
ATOM   4769  CA  ASN   625       3.307 -19.148  10.588  1.00 81.92           C  
ATOM   4770  C   ASN   625       3.239 -18.793  12.071  1.00 81.57           C  
ATOM   4771  CB  ASN   625       3.226 -17.881   9.734  1.00 78.69           C  
ATOM   4772  O   ASN   625       2.154 -18.584  12.615  1.00 79.96           O  
ATOM   4773  CG  ASN   625       3.334 -18.169   8.250  1.00 71.90           C  
ATOM   4774  ND2 ASN   625       2.444 -17.574   7.464  1.00 68.63           N  
ATOM   4775  OD1 ASN   625       4.210 -18.920   7.813  1.00 69.55           O  
ATOM   4776  N   LYS   626       4.353 -18.800  12.688  1.00 80.31           N  
ATOM   4777  CA  LYS   626       4.490 -18.568  14.123  1.00 82.21           C  
ATOM   4778  C   LYS   626       5.128 -17.211  14.403  1.00 79.38           C  
ATOM   4779  CB  LYS   626       5.317 -19.680  14.770  1.00 76.83           C  
ATOM   4780  O   LYS   626       6.081 -16.816  13.727  1.00 76.53           O  
ATOM   4781  CG  LYS   626       5.290 -19.667  16.291  1.00 69.71           C  
ATOM   4782  CD  LYS   626       6.099 -20.818  16.875  1.00 68.63           C  
ATOM   4783  CE  LYS   626       6.214 -20.711  18.389  1.00 66.34           C  
ATOM   4784  NZ  LYS   626       7.058 -21.803  18.959  1.00 58.26           N  
ATOM   4785  N   ALA   627       4.599 -16.525  15.334  1.00 81.67           N  
ATOM   4786  CA  ALA   627       5.196 -15.335  15.934  1.00 82.69           C  
ATOM   4787  C   ALA   627       5.191 -15.427  17.457  1.00 82.71           C  
ATOM   4788  CB  ALA   627       4.456 -14.080  15.477  1.00 80.18           C  
ATOM   4789  O   ALA   627       4.220 -15.898  18.053  1.00 81.82           O  
ATOM   4790  N   GLU   628       6.271 -15.163  18.024  1.00 82.40           N  
ATOM   4791  CA  GLU   628       6.432 -15.244  19.473  1.00 83.54           C  
ATOM   4792  C   GLU   628       6.923 -13.919  20.049  1.00 82.05           C  
ATOM   4793  CB  GLU   628       7.401 -16.370  19.844  1.00 78.83           C  
ATOM   4794  O   GLU   628       7.650 -13.178  19.383  1.00 79.69           O  
ATOM   4795  CG  GLU   628       8.805 -16.181  19.288  1.00 71.14           C  
ATOM   4796  CD  GLU   628       9.737 -17.339  19.608  1.00 69.42           C  
ATOM   4797  OE1 GLU   628       9.268 -18.362  20.158  1.00 68.90           O  
ATOM   4798  OE2 GLU   628      10.945 -17.223  19.306  1.00 66.85           O  
ATOM   4799  N   SER   629       6.508 -13.605  21.229  1.00 82.25           N  
ATOM   4800  CA  SER   629       7.024 -12.474  21.993  1.00 82.97           C  
ATOM   4801  C   SER   629       7.041 -12.778  23.487  1.00 82.85           C  
ATOM   4802  CB  SER   629       6.187 -11.222  21.729  1.00 80.43           C  
ATOM   4803  O   SER   629       6.101 -13.375  24.015  1.00 81.67           O  
ATOM   4804  OG  SER   629       6.747 -10.096  22.382  1.00 75.55           O  
ATOM   4805  N   THR   630       8.071 -12.565  24.119  1.00 77.74           N  
ATOM   4806  CA  THR   630       8.238 -12.722  25.559  1.00 79.74           C  
ATOM   4807  C   THR   630       8.620 -11.395  26.208  1.00 77.40           C  
ATOM   4808  CB  THR   630       9.305 -13.783  25.886  1.00 73.90           C  
ATOM   4809  O   THR   630       9.306 -10.574  25.596  1.00 74.58           O  
ATOM   4810  CG2 THR   630       8.896 -15.156  25.363  1.00 62.68           C  
ATOM   4811  OG1 THR   630      10.548 -13.404  25.281  1.00 67.19           O  
ATOM   4812  N   LYS   631       8.206 -11.200  27.387  1.00 80.96           N  
ATOM   4813  CA  LYS   631       8.539 -10.027  28.189  1.00 81.95           C  
ATOM   4814  C   LYS   631       8.752 -10.403  29.653  1.00 80.57           C  
ATOM   4815  CB  LYS   631       7.441  -8.968  28.074  1.00 78.09           C  
ATOM   4816  O   LYS   631       8.212 -11.405  30.126  1.00 78.25           O  
ATOM   4817  CG  LYS   631       7.275  -8.399  26.673  1.00 71.18           C  
ATOM   4818  CD  LYS   631       6.305  -7.225  26.658  1.00 69.41           C  
ATOM   4819  CE  LYS   631       6.157  -6.638  25.261  1.00 64.30           C  
ATOM   4820  NZ  LYS   631       5.342  -5.386  25.269  1.00 58.87           N  
ATOM   4821  N   THR   632       9.640  -9.712  30.318  1.00 73.83           N  
ATOM   4822  CA  THR   632       9.777  -9.829  31.766  1.00 76.60           C  
ATOM   4823  C   THR   632       8.747  -8.957  32.478  1.00 73.95           C  
ATOM   4824  CB  THR   632      11.192  -9.436  32.226  1.00 70.25           C  
ATOM   4825  O   THR   632       8.536  -7.803  32.102  1.00 72.45           O  
ATOM   4826  CG2 THR   632      11.363  -9.652  33.726  1.00 61.11           C  
ATOM   4827  OG1 THR   632      12.155 -10.234  31.527  1.00 63.94           O  
ATOM   4828  N   PHE   633       8.057  -9.455  33.484  1.00 77.24           N  
ATOM   4829  CA  PHE   633       7.074  -8.742  34.291  1.00 80.27           C  
ATOM   4830  C   PHE   633       7.367  -8.912  35.777  1.00 77.60           C  
ATOM   4831  CB  PHE   633       5.658  -9.234  33.975  1.00 76.39           C  
ATOM   4832  O   PHE   633       7.483 -10.037  36.267  1.00 74.84           O  
ATOM   4833  CG  PHE   633       4.574  -8.288  34.417  1.00 75.68           C  
ATOM   4834  CD1 PHE   633       4.110  -7.293  33.565  1.00 73.53           C  
ATOM   4835  CD2 PHE   633       4.018  -8.394  35.686  1.00 75.60           C  
ATOM   4836  CE1 PHE   633       3.107  -6.417  33.972  1.00 80.67           C  
ATOM   4837  CE2 PHE   633       3.016  -7.522  36.099  1.00 79.58           C  
ATOM   4838  CZ  PHE   633       2.562  -6.533  35.241  1.00 79.83           C  
ATOM   4839  N   VAL   634       7.652  -7.811  36.430  1.00 76.59           N  
ATOM   4840  CA  VAL   634       7.934  -7.841  37.861  1.00 79.07           C  
ATOM   4841  C   VAL   634       6.646  -7.611  38.647  1.00 76.27           C  
ATOM   4842  CB  VAL   634       8.993  -6.785  38.253  1.00 73.78           C  
ATOM   4843  O   VAL   634       5.914  -6.653  38.386  1.00 75.40           O  
ATOM   4844  CG1 VAL   634       9.277  -6.836  39.753  1.00 69.16           C  
ATOM   4845  CG2 VAL   634      10.278  -6.998  37.455  1.00 67.88           C  
ATOM   4846  N   VAL   635       6.306  -8.490  39.621  1.00 73.12           N  
ATOM   4847  CA  VAL   635       5.193  -8.346  40.554  1.00 76.36           C  
ATOM   4848  C   VAL   635       5.715  -7.890  41.914  1.00 69.26           C  
ATOM   4849  CB  VAL   635       4.402  -9.665  40.701  1.00 71.54           C  
ATOM   4850  O   VAL   635       6.737  -8.386  42.393  1.00 65.36           O  
ATOM   4851  CG1 VAL   635       3.282  -9.511  41.728  1.00 72.23           C  
ATOM   4852  CG2 VAL   635       3.837 -10.102  39.351  1.00 69.78           C  
TER    4853      VAL   635
END
