# Supplementary material for: The transformative power of transformers in protein structure prediction
Source: Proc Natl Acad Sci U S A. 2023 Jul 31;120(32):e2303499120. doi: 10.1073/pnas.2303499120 (PMC10410766; doi:10.1073/pnas.2303499120)
Supplement: Supplementary file 2 — Dataset S01 (GZ) [file pnas.2303499120.sd01.gz › SI_Data/predicted_structures/ESMFold/T1179.pdb]

PARENT N/A
ATOM      1  N   MET     1     -17.481  -0.435 -16.370  1.00 11.16           N  
ATOM      2  CA  MET     1     -17.856  -0.378 -14.960  1.00 22.60           C  
ATOM      3  C   MET     1     -16.666   0.028 -14.097  1.00 10.31           C  
ATOM      4  CB  MET     1     -18.404  -1.728 -14.494  1.00 10.63           C  
ATOM      5  O   MET     1     -15.553  -0.461 -14.297  1.00 10.43           O  
ATOM      6  CG  MET     1     -19.923  -1.793 -14.459  1.00  6.91           C  
ATOM      7  SD  MET     1     -20.545  -3.471 -14.054  1.00 15.12           S  
ATOM      8  CE  MET     1     -22.332  -3.192 -14.194  1.00  9.10           C  
ATOM      9  N   GLY     2     -16.489   1.385 -13.813  1.00 25.57           N  
ATOM     10  CA  GLY     2     -15.346   2.143 -13.329  1.00 25.61           C  
ATOM     11  C   GLY     2     -14.778   1.602 -12.031  1.00 25.66           C  
ATOM     12  O   GLY     2     -15.528   1.239 -11.122  1.00 25.16           O  
ATOM     13  N   ASP     3     -13.747   0.703 -12.000  1.00 26.90           N  
ATOM     14  CA  ASP     3     -13.137   0.123 -10.808  1.00 28.04           C  
ATOM     15  C   ASP     3     -12.992   1.167  -9.702  1.00 26.93           C  
ATOM     16  CB  ASP     3     -11.772  -0.480 -11.143  1.00 25.72           C  
ATOM     17  O   ASP     3     -12.407   2.230  -9.917  1.00 26.47           O  
ATOM     18  CG  ASP     3     -11.856  -1.616 -12.148  1.00 24.98           C  
ATOM     19  OD1 ASP     3     -12.869  -2.349 -12.156  1.00 27.25           O  
ATOM     20  OD2 ASP     3     -10.900  -1.781 -12.936  1.00 28.76           O  
ATOM     21  N   ALA     4     -13.996   1.481  -8.872  1.00 25.39           N  
ATOM     22  CA  ALA     4     -13.984   2.317  -7.674  1.00 25.00           C  
ATOM     23  C   ALA     4     -13.024   1.761  -6.626  1.00 25.44           C  
ATOM     24  CB  ALA     4     -15.391   2.435  -7.094  1.00 24.05           C  
ATOM     25  O   ALA     4     -13.044   0.564  -6.330  1.00 24.71           O  
ATOM     26  N   TYR     5     -11.835   2.268  -6.487  1.00 28.54           N  
ATOM     27  CA  TYR     5     -10.710   2.011  -5.595  1.00 29.99           C  
ATOM     28  C   TYR     5     -11.019   2.480  -4.178  1.00 28.53           C  
ATOM     29  CB  TYR     5      -9.445   2.706  -6.110  1.00 27.26           C  
ATOM     30  O   TYR     5     -11.539   3.580  -3.981  1.00 27.99           O  
ATOM     31  CG  TYR     5      -9.025   2.258  -7.489  1.00 26.18           C  
ATOM     32  CD1 TYR     5      -8.211   1.141  -7.661  1.00 25.45           C  
ATOM     33  CD2 TYR     5      -9.442   2.950  -8.621  1.00 27.91           C  
ATOM     34  CE1 TYR     5      -7.819   0.725  -8.930  1.00 27.00           C  
ATOM     35  CE2 TYR     5      -9.056   2.543  -9.894  1.00 29.02           C  
ATOM     36  OH  TYR     5      -7.863   1.024 -11.297  1.00 22.84           O  
ATOM     37  CZ  TYR     5      -8.247   1.431 -10.039  1.00 27.66           C  
ATOM     38  N   VAL     6     -11.349   1.546  -3.360  1.00 28.79           N  
ATOM     39  CA  VAL     6     -11.587   1.825  -1.948  1.00 29.22           C  
ATOM     40  C   VAL     6     -10.255   1.919  -1.208  1.00 28.82           C  
ATOM     41  CB  VAL     6     -12.483   0.745  -1.300  1.00 27.60           C  
ATOM     42  O   VAL     6      -9.447   0.988  -1.250  1.00 28.12           O  
ATOM     43  CG1 VAL     6     -12.811   1.113   0.146  1.00 26.66           C  
ATOM     44  CG2 VAL     6     -13.763   0.557  -2.111  1.00 26.45           C  
ATOM     45  N   TYR     7      -9.780   3.085  -0.944  1.00 28.36           N  
ATOM     46  CA  TYR     7      -8.753   3.527  -0.007  1.00 30.26           C  
ATOM     47  C   TYR     7      -9.265   3.471   1.428  1.00 28.34           C  
ATOM     48  CB  TYR     7      -8.295   4.950  -0.342  1.00 27.47           C  
ATOM     49  O   TYR     7     -10.366   3.943   1.720  1.00 27.95           O  
ATOM     50  CG  TYR     7      -6.925   5.288   0.192  1.00 26.19           C  
ATOM     51  CD1 TYR     7      -6.774   5.986   1.388  1.00 24.95           C  
ATOM     52  CD2 TYR     7      -5.778   4.912  -0.499  1.00 26.99           C  
ATOM     53  CE1 TYR     7      -5.513   6.301   1.883  1.00 25.90           C  
ATOM     54  CE2 TYR     7      -4.512   5.222  -0.013  1.00 27.80           C  
ATOM     55  OH  TYR     7      -3.139   6.225   1.662  1.00 19.62           O  
ATOM     56  CZ  TYR     7      -4.390   5.915   1.177  1.00 26.89           C  
ATOM     57  N   ARG     8      -8.632   2.526   2.196  1.00 29.74           N  
ATOM     58  CA  ARG     8      -8.751   2.489   3.650  1.00 29.52           C  
ATOM     59  C   ARG     8      -7.608   3.250   4.313  1.00 29.72           C  
ATOM     60  CB  ARG     8      -8.778   1.043   4.150  1.00 28.36           C  
ATOM     61  O   ARG     8      -6.446   2.855   4.201  1.00 28.99           O  
ATOM     62  CG  ARG     8     -10.137   0.372   4.024  1.00 26.69           C  
ATOM     63  CD  ARG     8     -10.162  -0.984   4.714  1.00 28.21           C  
ATOM     64  NE  ARG     8     -11.421  -1.686   4.477  1.00 25.13           N  
ATOM     65  NH1 ARG     8     -11.058  -3.307   6.083  1.00 21.34           N  
ATOM     66  NH2 ARG     8     -12.982  -3.331   4.837  1.00 17.06           N  
ATOM     67  CZ  ARG     8     -11.818  -2.773   5.133  1.00 26.27           C  
ATOM     68  N   GLY     9      -7.664   4.603   4.348  1.00 30.07           N  
ATOM     69  CA  GLY     9      -6.816   5.482   5.137  1.00 29.09           C  
ATOM     70  C   GLY     9      -6.943   5.251   6.631  1.00 30.02           C  
ATOM     71  O   GLY     9      -7.850   4.548   7.081  1.00 28.99           O  
ATOM     72  N   PRO    10      -5.750   5.320   7.379  1.00 29.93           N  
ATOM     73  CA  PRO    10      -5.877   5.390   8.837  1.00 29.69           C  
ATOM     74  C   PRO    10      -7.101   6.185   9.284  1.00 29.94           C  
ATOM     75  CB  PRO    10      -4.585   6.088   9.270  1.00 28.60           C  
ATOM     76  O   PRO    10      -7.348   7.283   8.778  1.00 29.16           O  
ATOM     77  CG  PRO    10      -4.074   6.749   8.031  1.00 27.01           C  
ATOM     78  CD  PRO    10      -4.762   6.137   6.845  1.00 28.82           C  
ATOM     79  N   CYS    11      -8.295   5.590   9.424  1.00 24.55           N  
ATOM     80  CA  CYS    11      -9.413   6.178  10.153  1.00 27.31           C  
ATOM     81  C   CYS    11      -8.959   6.720  11.503  1.00 24.64           C  
ATOM     82  CB  CYS    11     -10.523   5.147  10.354  1.00 23.25           C  
ATOM     83  O   CYS    11      -8.546   5.956  12.377  1.00 23.60           O  
ATOM     84  SG  CYS    11     -11.386   4.700   8.832  1.00 19.48           S  
ATOM     85  N   GLN    12      -7.994   7.579  11.543  1.00 28.77           N  
ATOM     86  CA  GLN    12      -7.959   8.356  12.778  1.00 28.58           C  
ATOM     87  C   GLN    12      -9.063   9.410  12.796  1.00 28.75           C  
ATOM     88  CB  GLN    12      -6.594   9.023  12.955  1.00 26.65           C  
ATOM     89  O   GLN    12      -9.341  10.042  11.775  1.00 27.54           O  
ATOM     90  CG  GLN    12      -5.539   8.111  13.566  1.00 25.34           C  
ATOM     91  CD  GLN    12      -4.243   8.836  13.874  1.00 27.44           C  
ATOM     92  NE2 GLN    12      -3.330   8.155  14.558  1.00 23.76           N  
ATOM     93  OE1 GLN    12      -4.063   9.999  13.499  1.00 31.11           O  
ATOM     94  N   GLU    13     -10.191   9.191  13.593  1.00 29.71           N  
ATOM     95  CA  GLU    13     -10.909  10.321  14.177  1.00 29.84           C  
ATOM     96  C   GLU    13     -10.208  11.640  13.868  1.00 29.62           C  
ATOM     97  CB  GLU    13     -11.052  10.143  15.691  1.00 27.28           C  
ATOM     98  O   GLU    13      -9.031  11.814  14.191  1.00 27.98           O  
ATOM     99  CG  GLU    13     -12.291   9.360  16.104  1.00 25.64           C  
ATOM    100  CD  GLU    13     -12.445   9.234  17.611  1.00 28.09           C  
ATOM    101  OE1 GLU    13     -11.559   9.712  18.354  1.00 32.24           O  
ATOM    102  OE2 GLU    13     -13.461   8.652  18.052  1.00 26.00           O  
ATOM    103  N   ALA    14     -10.106  12.037  12.566  1.00 28.33           N  
ATOM    104  CA  ALA    14      -9.950  13.446  12.216  1.00 27.50           C  
ATOM    105  C   ALA    14     -10.355  14.348  13.379  1.00 28.30           C  
ATOM    106  CB  ALA    14     -10.773  13.781  10.975  1.00 26.06           C  
ATOM    107  O   ALA    14     -11.545  14.520  13.653  1.00 26.69           O  
ATOM    108  N   ALA    15      -9.826  14.167  14.510  1.00 30.71           N  
ATOM    109  CA  ALA    15     -10.017  15.312  15.396  1.00 30.38           C  
ATOM    110  C   ALA    15      -9.312  16.551  14.851  1.00 30.79           C  
ATOM    111  CB  ALA    15      -9.509  14.990  16.799  1.00 27.84           C  
ATOM    112  O   ALA    15      -9.582  17.671  15.292  1.00 28.71           O  
ATOM    113  N   ASP    16      -8.679  16.532  13.696  1.00 29.50           N  
ATOM    114  CA  ASP    16      -8.163  17.800  13.191  1.00 30.61           C  
ATOM    115  C   ASP    16      -8.761  18.132  11.825  1.00 29.53           C  
ATOM    116  CB  ASP    16      -6.636  17.760  13.100  1.00 27.09           C  
ATOM    117  O   ASP    16      -8.664  17.335  10.889  1.00 28.21           O  
ATOM    118  CG  ASP    16      -6.018  19.129  12.878  1.00 26.38           C  
ATOM    119  OD1 ASP    16      -6.740  20.065  12.472  1.00 27.20           O  
ATOM    120  OD2 ASP    16      -4.798  19.273  13.110  1.00 20.59           O  
ATOM    121  N   PRO    17      -9.761  18.964  11.701  1.00 28.54           N  
ATOM    122  CA  PRO    17     -10.302  19.497  10.449  1.00 27.60           C  
ATOM    123  C   PRO    17      -9.225  19.726   9.390  1.00 28.49           C  
ATOM    124  CB  PRO    17     -10.938  20.823  10.875  1.00 26.11           C  
ATOM    125  O   PRO    17      -9.510  19.663   8.191  1.00 26.59           O  
ATOM    126  CG  PRO    17     -10.647  20.933  12.337  1.00 25.43           C  
ATOM    127  CD  PRO    17      -9.874  19.718  12.763  1.00 28.96           C  
ATOM    128  N   LEU    18      -7.960  20.030   9.671  1.00 25.39           N  
ATOM    129  CA  LEU    18      -6.894  20.177   8.687  1.00 25.42           C  
ATOM    130  C   LEU    18      -6.409  18.815   8.203  1.00 25.28           C  
ATOM    131  CB  LEU    18      -5.724  20.968   9.278  1.00 22.67           C  
ATOM    132  O   LEU    18      -6.018  18.666   7.043  1.00 23.61           O  
ATOM    133  CG  LEU    18      -5.719  22.474   9.009  1.00 22.41           C  
ATOM    134  CD1 LEU    18      -5.105  23.221  10.189  1.00 17.91           C  
ATOM    135  CD2 LEU    18      -4.963  22.785   7.721  1.00 18.02           C  
ATOM    136  N   HIS    19      -6.539  17.658   8.952  1.00 25.69           N  
ATOM    137  CA  HIS    19      -6.395  16.251   8.598  1.00 27.08           C  
ATOM    138  C   HIS    19      -7.630  15.738   7.865  1.00 25.53           C  
ATOM    139  CB  HIS    19      -6.137  15.407   9.847  1.00 23.21           C  
ATOM    140  O   HIS    19      -7.512  15.021   6.868  1.00 23.93           O  
ATOM    141  CG  HIS    19      -4.686  15.193  10.138  1.00 22.41           C  
ATOM    142  CD2 HIS    19      -3.621  15.078   9.311  1.00 16.65           C  
ATOM    143  ND1 HIS    19      -4.195  15.070  11.420  1.00 14.20           N  
ATOM    144  CE1 HIS    19      -2.885  14.889  11.367  1.00 11.28           C  
ATOM    145  NE2 HIS    19      -2.512  14.890  10.099  1.00 13.40           N  
ATOM    146  N   ALA    20      -8.886  16.074   8.170  1.00 26.69           N  
ATOM    147  CA  ALA    20     -10.155  15.826   7.491  1.00 26.07           C  
ATOM    148  C   ALA    20     -10.179  16.488   6.116  1.00 26.52           C  
ATOM    149  CB  ALA    20     -11.320  16.328   8.340  1.00 24.27           C  
ATOM    150  O   ALA    20     -10.561  15.860   5.125  1.00 24.69           O  
ATOM    151  N   ALA    21      -9.741  17.731   5.885  1.00 25.70           N  
ATOM    152  CA  ALA    21      -9.726  18.475   4.628  1.00 24.40           C  
ATOM    153  C   ALA    21      -8.616  17.975   3.708  1.00 25.56           C  
ATOM    154  CB  ALA    21      -9.559  19.969   4.896  1.00 23.05           C  
ATOM    155  O   ALA    21      -8.805  17.877   2.493  1.00 23.73           O  
ATOM    156  N   ARG    22      -7.447  17.587   4.163  1.00 25.46           N  
ATOM    157  CA  ARG    22      -6.320  17.064   3.398  1.00 23.63           C  
ATOM    158  C   ARG    22      -6.524  15.590   3.063  1.00 25.37           C  
ATOM    159  CB  ARG    22      -5.013  17.250   4.170  1.00 22.85           C  
ATOM    160  O   ARG    22      -6.109  15.127   1.998  1.00 23.74           O  
ATOM    161  CG  ARG    22      -4.232  18.491   3.769  1.00 21.96           C  
ATOM    162  CD  ARG    22      -2.919  18.603   4.532  1.00 23.58           C  
ATOM    163  NE  ARG    22      -2.175  19.800   4.151  1.00 16.09           N  
ATOM    164  NH1 ARG    22      -0.391  19.390   5.561  1.00 14.06           N  
ATOM    165  NH2 ARG    22      -0.402  21.257   4.232  1.00 13.34           N  
ATOM    166  CZ  ARG    22      -0.991  20.146   4.649  1.00 15.46           C  
ATOM    167  N   TYR    23      -7.384  14.874   3.784  1.00 26.91           N  
ATOM    168  CA  TYR    23      -7.916  13.557   3.451  1.00 26.92           C  
ATOM    169  C   TYR    23      -9.216  13.678   2.664  1.00 26.85           C  
ATOM    170  CB  TYR    23      -8.149  12.734   4.721  1.00 24.62           C  
ATOM    171  O   TYR    23      -9.570  12.780   1.896  1.00 25.20           O  
ATOM    172  CG  TYR    23      -6.875  12.279   5.391  1.00 23.62           C  
ATOM    173  CD1 TYR    23      -6.170  11.176   4.914  1.00 21.96           C  
ATOM    174  CD2 TYR    23      -6.376  12.948   6.503  1.00 23.69           C  
ATOM    175  CE1 TYR    23      -4.997  10.751   5.529  1.00 21.33           C  
ATOM    176  CE2 TYR    23      -5.204  12.533   7.126  1.00 24.92           C  
ATOM    177  OH  TYR    23      -3.362  11.019   7.246  1.00 13.30           O  
ATOM    178  CZ  TYR    23      -4.522  11.435   6.633  1.00 22.47           C  
ATOM    179  N   ALA    24     -10.033  14.800   2.768  1.00 23.93           N  
ATOM    180  CA  ALA    24     -11.154  15.151   1.901  1.00 23.14           C  
ATOM    181  C   ALA    24     -10.705  15.280   0.448  1.00 23.91           C  
ATOM    182  CB  ALA    24     -11.804  16.450   2.371  1.00 21.85           C  
ATOM    183  O   ALA    24     -11.479  15.010  -0.474  1.00 22.35           O  
ATOM    184  N   ALA    25      -9.412  15.447   0.272  1.00 23.28           N  
ATOM    185  CA  ALA    25      -8.939  15.600  -1.101  1.00 22.37           C  
ATOM    186  C   ALA    25      -8.432  14.272  -1.657  1.00 23.25           C  
ATOM    187  CB  ALA    25      -7.841  16.658  -1.172  1.00 21.14           C  
ATOM    188  O   ALA    25      -8.031  14.192  -2.821  1.00 21.95           O  
ATOM    189  N   TRP    26      -8.662  13.209  -0.876  1.00 18.49           N  
ATOM    190  CA  TRP    26      -8.309  11.852  -1.281  1.00 25.25           C  
ATOM    191  C   TRP    26      -9.393  11.249  -2.169  1.00 20.85           C  
ATOM    192  CB  TRP    26      -8.087  10.965  -0.052  1.00 18.06           C  
ATOM    193  O   TRP    26     -10.570  11.237  -1.801  1.00 19.43           O  
ATOM    194  CG  TRP    26      -7.007  11.454   0.865  1.00 15.78           C  
ATOM    195  CD1 TRP    26      -7.115  12.427   1.820  1.00  7.66           C  
ATOM    196  CD2 TRP    26      -5.652  10.997   0.911  1.00  7.70           C  
ATOM    197  CE2 TRP    26      -4.995  11.736   1.918  1.00  7.79           C  
ATOM    198  CE3 TRP    26      -4.930  10.031   0.197  1.00 17.50           C  
ATOM    199  NE1 TRP    26      -5.908  12.601   2.457  1.00 17.80           N  
ATOM    200  CH2 TRP    26      -2.964  10.589   1.516  1.00 15.26           C  
ATOM    201  CZ2 TRP    26      -3.647  11.539   2.230  1.00 15.52           C  
ATOM    202  CZ3 TRP    26      -3.589   9.837   0.508  1.00 16.08           C  
ATOM    203  N   SER    27      -9.602  11.805  -3.410  1.00 22.97           N  
ATOM    204  CA  SER    27     -10.375  11.457  -4.598  1.00 22.76           C  
ATOM    205  C   SER    27     -10.112  10.018  -5.027  1.00 22.76           C  
ATOM    206  CB  SER    27     -10.047  12.409  -5.749  1.00 20.68           C  
ATOM    207  O   SER    27      -8.976   9.544  -4.964  1.00 21.64           O  
ATOM    208  OG  SER    27      -8.645  12.549  -5.903  1.00 11.46           O  
ATOM    209  N   VAL    28     -10.977   9.028  -4.561  1.00 25.62           N  
ATOM    210  CA  VAL    28     -11.253   7.888  -5.430  1.00 25.41           C  
ATOM    211  C   VAL    28     -11.055   8.291  -6.890  1.00 25.56           C  
ATOM    212  CB  VAL    28     -12.684   7.345  -5.216  1.00 23.77           C  
ATOM    213  O   VAL    28     -11.645   9.269  -7.356  1.00 24.32           O  
ATOM    214  CG1 VAL    28     -12.917   6.092  -6.059  1.00 18.19           C  
ATOM    215  CG2 VAL    28     -12.927   7.050  -3.737  1.00 21.62           C  
ATOM    216  N   VAL    29      -9.820   8.544  -7.274  1.00 24.49           N  
ATOM    217  CA  VAL    29      -9.564   8.710  -8.701  1.00 23.84           C  
ATOM    218  C   VAL    29     -10.151   7.530  -9.472  1.00 24.40           C  
ATOM    219  CB  VAL    29      -8.053   8.842  -8.996  1.00 22.35           C  
ATOM    220  O   VAL    29      -9.831   6.374  -9.187  1.00 23.11           O  
ATOM    221  CG1 VAL    29      -7.820   9.269 -10.444  1.00 13.55           C  
ATOM    222  CG2 VAL    29      -7.407   9.835  -8.032  1.00 17.65           C  
ATOM    223  N   ASP    30     -11.488   7.516  -9.615  1.00 25.02           N  
ATOM    224  CA  ASP    30     -11.961   6.853 -10.826  1.00 24.43           C  
ATOM    225  C   ASP    30     -11.004   7.089 -11.992  1.00 24.95           C  
ATOM    226  CB  ASP    30     -13.365   7.340 -11.190  1.00 23.08           C  
ATOM    227  O   ASP    30     -10.828   8.226 -12.437  1.00 23.66           O  
ATOM    228  CG  ASP    30     -14.115   6.370 -12.086  1.00 22.61           C  
ATOM    229  OD1 ASP    30     -13.492   5.430 -12.625  1.00 21.48           O  
ATOM    230  OD2 ASP    30     -15.341   6.549 -12.258  1.00 15.77           O  
ATOM    231  N   VAL    31      -9.848   6.490 -12.039  1.00 24.45           N  
ATOM    232  CA  VAL    31      -8.852   6.579 -13.102  1.00 25.03           C  
ATOM    233  C   VAL    31      -9.522   6.367 -14.457  1.00 24.32           C  
ATOM    234  CB  VAL    31      -7.716   5.549 -12.903  1.00 22.36           C  
ATOM    235  O   VAL    31      -8.970   6.741 -15.495  1.00 22.78           O  
ATOM    236  CG1 VAL    31      -6.375   6.134 -13.340  1.00 17.95           C  
ATOM    237  CG2 VAL    31      -7.656   5.098 -11.445  1.00 21.30           C  
ATOM    238  N   HIS    32     -10.749   6.139 -14.495  1.00 23.58           N  
ATOM    239  CA  HIS    32     -11.246   6.015 -15.861  1.00 26.15           C  
ATOM    240  C   HIS    32     -12.324   7.054 -16.152  1.00 23.56           C  
ATOM    241  CB  HIS    32     -11.793   4.608 -16.107  1.00 21.77           C  
ATOM    242  O   HIS    32     -12.533   7.431 -17.307  1.00 21.63           O  
ATOM    243  CG  HIS    32     -10.739   3.610 -16.469  1.00 21.81           C  
ATOM    244  CD2 HIS    32     -10.402   2.428 -15.901  1.00 20.18           C  
ATOM    245  ND1 HIS    32      -9.885   3.783 -17.536  1.00 15.07           N  
ATOM    246  CE1 HIS    32      -9.066   2.747 -17.609  1.00 17.18           C  
ATOM    247  NE2 HIS    32      -9.359   1.910 -16.628  1.00 15.98           N  
ATOM    248  N   THR    33     -12.855   7.772 -15.122  1.00 24.26           N  
ATOM    249  CA  THR    33     -13.875   8.753 -15.475  1.00 25.11           C  
ATOM    250  C   THR    33     -13.467  10.149 -15.013  1.00 24.16           C  
ATOM    251  CB  THR    33     -15.240   8.385 -14.863  1.00 21.98           C  
ATOM    252  O   THR    33     -12.945  10.315 -13.909  1.00 23.05           O  
ATOM    253  CG2 THR    33     -15.857   7.186 -15.576  1.00  9.71           C  
ATOM    254  OG1 THR    33     -15.064   8.065 -13.478  1.00 12.67           O  
ATOM    255  N   ASN    34     -12.672  10.900 -15.834  1.00 23.85           N  
ATOM    256  CA  ASN    34     -12.747  12.349 -15.983  1.00 25.72           C  
ATOM    257  C   ASN    34     -13.704  12.968 -14.968  1.00 23.91           C  
ATOM    258  CB  ASN    34     -13.168  12.722 -17.406  1.00 21.51           C  
ATOM    259  O   ASN    34     -14.298  14.016 -15.229  1.00 22.43           O  
ATOM    260  CG  ASN    34     -11.983  12.940 -18.327  1.00 21.10           C  
ATOM    261  ND2 ASN    34     -12.229  12.892 -19.631  1.00 11.83           N  
ATOM    262  OD1 ASN    34     -10.856  13.149 -17.870  1.00 10.93           O  
ATOM    263  N   HIS    35     -13.941  12.284 -13.804  1.00 22.98           N  
ATOM    264  CA  HIS    35     -14.788  13.110 -12.951  1.00 25.62           C  
ATOM    265  C   HIS    35     -13.958  13.880 -11.929  1.00 23.18           C  
ATOM    266  CB  HIS    35     -15.832  12.249 -12.239  1.00 21.34           C  
ATOM    267  O   HIS    35     -13.140  13.292 -11.218  1.00 21.91           O  
ATOM    268  CG  HIS    35     -16.975  11.844 -13.114  1.00 18.36           C  
ATOM    269  CD2 HIS    35     -17.306  10.644 -13.646  1.00  7.81           C  
ATOM    270  ND1 HIS    35     -17.938  12.734 -13.539  1.00 11.65           N  
ATOM    271  CE1 HIS    35     -18.815  12.096 -14.296  1.00  7.49           C  
ATOM    272  NE2 HIS    35     -18.454  10.826 -14.377  1.00  8.24           N  
ATOM    273  N   THR    36     -13.687  15.255 -12.202  1.00 24.76           N  
ATOM    274  CA  THR    36     -13.406  16.537 -11.565  1.00 25.77           C  
ATOM    275  C   THR    36     -14.109  16.635 -10.214  1.00 24.71           C  
ATOM    276  CB  THR    36     -13.841  17.712 -12.459  1.00 22.21           C  
ATOM    277  O   THR    36     -13.789  17.507  -9.404  1.00 23.23           O  
ATOM    278  CG2 THR    36     -12.841  17.944 -13.587  1.00 12.74           C  
ATOM    279  OG1 THR    36     -15.125  17.424 -13.026  1.00 13.77           O  
ATOM    280  N   SER    37     -14.901  15.656  -9.801  1.00 24.99           N  
ATOM    281  CA  SER    37     -15.571  15.815  -8.515  1.00 26.52           C  
ATOM    282  C   SER    37     -15.273  14.642  -7.587  1.00 25.07           C  
ATOM    283  CB  SER    37     -17.082  15.950  -8.711  1.00 23.11           C  
ATOM    284  O   SER    37     -15.205  13.494  -8.032  1.00 24.21           O  
ATOM    285  OG  SER    37     -17.475  17.311  -8.668  1.00 11.36           O  
ATOM    286  N   PRO    38     -14.567  14.872  -6.570  1.00 27.51           N  
ATOM    287  CA  PRO    38     -14.383  13.910  -5.481  1.00 27.24           C  
ATOM    288  C   PRO    38     -15.565  12.954  -5.333  1.00 27.51           C  
ATOM    289  CB  PRO    38     -14.244  14.801  -4.243  1.00 25.55           C  
ATOM    290  O   PRO    38     -16.720  13.375  -5.428  1.00 26.27           O  
ATOM    291  CG  PRO    38     -14.803  16.123  -4.660  1.00 24.55           C  
ATOM    292  CD  PRO    38     -14.819  16.183  -6.160  1.00 27.14           C  
ATOM    293  N   PRO    39     -15.426  11.640  -5.748  1.00 25.44           N  
ATOM    294  CA  PRO    39     -16.488  10.738  -5.298  1.00 25.23           C  
ATOM    295  C   PRO    39     -16.740  10.827  -3.794  1.00 25.39           C  
ATOM    296  CB  PRO    39     -15.961   9.353  -5.682  1.00 23.79           C  
ATOM    297  O   PRO    39     -15.800  11.011  -3.017  1.00 24.39           O  
ATOM    298  CG  PRO    39     -14.551   9.590  -6.120  1.00 22.99           C  
ATOM    299  CD  PRO    39     -14.318  11.071  -6.196  1.00 24.12           C  
ATOM    300  N   ARG    40     -17.931  11.300  -3.420  1.00 26.18           N  
ATOM    301  CA  ARG    40     -18.749  11.376  -2.214  1.00 25.37           C  
ATOM    302  C   ARG    40     -18.886  10.006  -1.559  1.00 26.14           C  
ATOM    303  CB  ARG    40     -20.133  11.943  -2.538  1.00 23.66           C  
ATOM    304  O   ARG    40     -19.163   9.013  -2.235  1.00 24.67           O  
ATOM    305  CG  ARG    40     -20.147  13.448  -2.753  1.00 22.71           C  
ATOM    306  CD  ARG    40     -21.563  13.979  -2.927  1.00 23.55           C  
ATOM    307  NE  ARG    40     -21.570  15.413  -3.203  1.00 17.73           N  
ATOM    308  NH1 ARG    40     -23.838  15.679  -2.851  1.00 15.23           N  
ATOM    309  NH2 ARG    40     -22.544  17.481  -3.430  1.00 14.18           N  
ATOM    310  CZ  ARG    40     -22.651  16.188  -3.161  1.00 17.25           C  
ATOM    311  N   TRP    41     -18.057   9.751  -0.581  1.00 15.97           N  
ATOM    312  CA  TRP    41     -18.350   8.930   0.589  1.00 27.44           C  
ATOM    313  C   TRP    41     -19.850   8.885   0.861  1.00 19.18           C  
ATOM    314  CB  TRP    41     -17.612   9.464   1.820  1.00 17.09           C  
ATOM    315  O   TRP    41     -20.499   9.928   0.974  1.00 17.94           O  
ATOM    316  CG  TRP    41     -16.133   9.222   1.795  1.00 18.79           C  
ATOM    317  CD1 TRP    41     -15.182   9.991   1.183  1.00  8.09           C  
ATOM    318  CD2 TRP    41     -15.435   8.132   2.405  1.00  7.92           C  
ATOM    319  CE2 TRP    41     -14.062   8.305   2.124  1.00  8.23           C  
ATOM    320  CE3 TRP    41     -15.838   7.026   3.165  1.00 17.89           C  
ATOM    321  NE1 TRP    41     -13.934   9.445   1.377  1.00 18.12           N  
ATOM    322  CH2 TRP    41     -13.510   6.336   3.317  1.00 15.58           C  
ATOM    323  CZ2 TRP    41     -13.088   7.410   2.576  1.00 15.60           C  
ATOM    324  CZ3 TRP    41     -14.868   6.137   3.614  1.00 16.43           C  
ATOM    325  N   SER    42     -20.572   7.952   0.292  1.00 23.79           N  
ATOM    326  CA  SER    42     -21.861   7.662   0.910  1.00 23.60           C  
ATOM    327  C   SER    42     -21.872   6.274   1.540  1.00 23.94           C  
ATOM    328  CB  SER    42     -22.986   7.773  -0.120  1.00 21.81           C  
ATOM    329  O   SER    42     -21.958   5.266   0.834  1.00 22.93           O  
ATOM    330  OG  SER    42     -22.819   6.816  -1.152  1.00 14.48           O  
ATOM    331  N   GLY    43     -20.772   5.813   2.239  1.00 25.75           N  
ATOM    332  CA  GLY    43     -21.144   4.730   3.135  1.00 25.53           C  
ATOM    333  C   GLY    43     -21.461   5.201   4.541  1.00 25.72           C  
ATOM    334  O   GLY    43     -20.735   6.022   5.105  1.00 24.47           O  
ATOM    335  N   VAL    44     -22.573   5.655   4.782  1.00 23.16           N  
ATOM    336  CA  VAL    44     -23.289   5.732   6.051  1.00 23.49           C  
ATOM    337  C   VAL    44     -22.801   4.630   6.989  1.00 22.93           C  
ATOM    338  CB  VAL    44     -24.817   5.620   5.848  1.00 20.56           C  
ATOM    339  O   VAL    44     -22.788   3.453   6.620  1.00 21.63           O  
ATOM    340  CG1 VAL    44     -25.556   5.862   7.164  1.00 10.50           C  
ATOM    341  CG2 VAL    44     -25.286   6.606   4.780  1.00  9.17           C  
ATOM    342  N   VAL    45     -21.771   4.828   7.834  1.00 25.39           N  
ATOM    343  CA  VAL    45     -21.793   4.159   9.130  1.00 26.24           C  
ATOM    344  C   VAL    45     -23.213   4.168   9.693  1.00 25.26           C  
ATOM    345  CB  VAL    45     -20.820   4.825  10.129  1.00 23.56           C  
ATOM    346  O   VAL    45     -23.847   5.223   9.778  1.00 23.88           O  
ATOM    347  CG1 VAL    45     -20.705   3.994  11.406  1.00 18.70           C  
ATOM    348  CG2 VAL    45     -19.447   5.017   9.487  1.00 22.26           C  
ATOM    349  N   PRO    46     -23.893   2.991   9.496  1.00 26.86           N  
ATOM    350  CA  PRO    46     -25.164   2.992  10.224  1.00 27.28           C  
ATOM    351  C   PRO    46     -25.005   3.390  11.689  1.00 26.66           C  
ATOM    352  CB  PRO    46     -25.642   1.543  10.100  1.00 24.51           C  
ATOM    353  O   PRO    46     -24.045   2.977  12.344  1.00 25.03           O  
ATOM    354  CG  PRO    46     -24.685   0.905   9.146  1.00 24.21           C  
ATOM    355  CD  PRO    46     -23.480   1.792   9.015  1.00 26.79           C  
ATOM    356  N   ASP    47     -25.311   4.652  12.031  1.00 22.69           N  
ATOM    357  CA  ASP    47     -25.753   5.073  13.357  1.00 26.26           C  
ATOM    358  C   ASP    47     -25.941   3.871  14.281  1.00 22.73           C  
ATOM    359  CB  ASP    47     -27.055   5.871  13.261  1.00 21.40           C  
ATOM    360  O   ASP    47     -26.607   2.900  13.916  1.00 21.85           O  
ATOM    361  CG  ASP    47     -26.825   7.366  13.124  1.00 20.82           C  
ATOM    362  OD1 ASP    47     -25.673   7.823  13.286  1.00  9.53           O  
ATOM    363  OD2 ASP    47     -27.805   8.093  12.854  1.00  9.98           O  
ATOM    364  N   GLY    48     -24.828   3.638  15.146  1.00 27.11           N  
ATOM    365  CA  GLY    48     -25.051   2.870  16.360  1.00 27.35           C  
ATOM    366  C   GLY    48     -24.338   1.531  16.360  1.00 27.09           C  
ATOM    367  O   GLY    48     -24.364   0.807  17.357  1.00 25.08           O  
ATOM    368  N   GLN    49     -23.458   1.226  15.286  1.00 25.08           N  
ATOM    369  CA  GLN    49     -22.615   0.035  15.293  1.00 24.96           C  
ATOM    370  C   GLN    49     -21.200   0.365  15.759  1.00 24.90           C  
ATOM    371  CB  GLN    49     -22.576  -0.604  13.904  1.00 22.74           C  
ATOM    372  O   GLN    49     -20.517   1.191  15.149  1.00 23.55           O  
ATOM    373  CG  GLN    49     -23.870  -1.303  13.512  1.00 22.28           C  
ATOM    374  CD  GLN    49     -23.652  -2.429  12.519  1.00 23.97           C  
ATOM    375  NE2 GLN    49     -24.681  -3.244  12.310  1.00 16.31           N  
ATOM    376  OE1 GLN    49     -22.568  -2.565  11.943  1.00 30.60           O  
ATOM    377  N   THR    50     -20.912   0.645  17.005  1.00 23.72           N  
ATOM    378  CA  THR    50     -19.712   0.811  17.818  1.00 24.17           C  
ATOM    379  C   THR    50     -18.613  -0.145  17.362  1.00 23.73           C  
ATOM    380  CB  THR    50     -20.011   0.578  19.310  1.00 21.28           C  
ATOM    381  O   THR    50     -17.430   0.098  17.608  1.00 22.55           O  
ATOM    382  CG2 THR    50     -20.465   1.867  19.988  1.00 10.10           C  
ATOM    383  OG1 THR    50     -21.046  -0.405  19.437  1.00 12.47           O  
ATOM    384  N   SER    51     -18.971  -1.196  16.530  1.00 24.89           N  
ATOM    385  CA  SER    51     -18.091  -2.173  15.897  1.00 23.90           C  
ATOM    386  C   SER    51     -17.896  -1.864  14.416  1.00 24.91           C  
ATOM    387  CB  SER    51     -18.652  -3.586  16.062  1.00 22.48           C  
ATOM    388  O   SER    51     -18.733  -2.224  13.586  1.00 23.66           O  
ATOM    389  OG  SER    51     -19.978  -3.661  15.568  1.00 16.19           O  
ATOM    390  N   ALA    52     -17.980  -0.651  14.103  1.00 24.98           N  
ATOM    391  CA  ALA    52     -17.996  -0.276  12.692  1.00 24.08           C  
ATOM    392  C   ALA    52     -16.638  -0.527  12.042  1.00 25.05           C  
ATOM    393  CB  ALA    52     -18.394   1.190  12.535  1.00 23.14           C  
ATOM    394  O   ALA    52     -16.514  -0.494  10.815  1.00 23.91           O  
ATOM    395  N   TRP    53     -15.807  -1.338  12.706  1.00 20.60           N  
ATOM    396  CA  TRP    53     -14.594  -1.803  12.041  1.00 25.54           C  
ATOM    397  C   TRP    53     -14.764  -3.234  11.539  1.00 22.63           C  
ATOM    398  CB  TRP    53     -13.395  -1.720  12.988  1.00 20.59           C  
ATOM    399  O   TRP    53     -14.109  -3.642  10.577  1.00 20.85           O  
ATOM    400  CG  TRP    53     -12.996  -0.319  13.344  1.00 19.14           C  
ATOM    401  CD1 TRP    53     -13.412   0.407  14.425  1.00  7.67           C  
ATOM    402  CD2 TRP    53     -12.104   0.527  12.611  1.00  7.55           C  
ATOM    403  CE2 TRP    53     -12.025   1.753  13.308  1.00  7.43           C  
ATOM    404  CE3 TRP    53     -11.363   0.367  11.433  1.00 17.01           C  
ATOM    405  NE1 TRP    53     -12.831   1.654  14.409  1.00 17.40           N  
ATOM    406  CH2 TRP    53     -10.518   2.631  11.708  1.00 14.52           C  
ATOM    407  CZ2 TRP    53     -11.232   2.815  12.864  1.00 15.37           C  
ATOM    408  CZ3 TRP    53     -10.575   1.424  10.993  1.00 15.30           C  
ATOM    409  N   SER    54     -15.822  -3.948  11.989  1.00 23.60           N  
ATOM    410  CA  SER    54     -16.232  -5.270  11.530  1.00 22.87           C  
ATOM    411  C   SER    54     -17.075  -5.178  10.262  1.00 23.59           C  
ATOM    412  CB  SER    54     -17.018  -5.998  12.622  1.00 21.06           C  
ATOM    413  O   SER    54     -17.085  -6.105   9.449  1.00 22.11           O  
ATOM    414  OG  SER    54     -18.139  -5.233  13.029  1.00 11.91           O  
ATOM    415  N   ALA    55     -17.347  -3.964   9.804  1.00 23.51           N  
ATOM    416  CA  ALA    55     -18.309  -3.903   8.707  1.00 22.21           C  
ATOM    417  C   ALA    55     -18.005  -2.733   7.775  1.00 23.47           C  
ATOM    418  CB  ALA    55     -19.731  -3.789   9.251  1.00 21.36           C  
ATOM    419  O   ALA    55     -18.372  -1.592   8.061  1.00 22.16           O  
ATOM    420  N   CYS    56     -16.804  -2.344   7.642  1.00 19.29           N  
ATOM    421  CA  CYS    56     -16.645  -1.665   6.361  1.00 23.44           C  
ATOM    422  C   CYS    56     -17.002  -2.591   5.205  1.00 20.32           C  
ATOM    423  CB  CYS    56     -15.213  -1.158   6.197  1.00 16.78           C  
ATOM    424  O   CYS    56     -16.432  -3.676   5.075  1.00 18.49           O  
ATOM    425  SG  CYS    56     -14.929   0.471   6.924  1.00 17.16           S  
ATOM    426  N   THR    57     -18.215  -3.102   5.214  1.00 24.66           N  
ATOM    427  CA  THR    57     -18.781  -3.589   3.961  1.00 24.42           C  
ATOM    428  C   THR    57     -18.240  -2.790   2.778  1.00 24.66           C  
ATOM    429  CB  THR    57     -20.319  -3.513   3.975  1.00 22.51           C  
ATOM    430  O   THR    57     -18.259  -1.557   2.794  1.00 23.48           O  
ATOM    431  CG2 THR    57     -20.937  -4.771   3.373  1.00  9.71           C  
ATOM    432  OG1 THR    57     -20.772  -3.371   5.327  1.00 12.81           O  
ATOM    433  N   LEU    58     -17.062  -3.134   2.341  1.00 25.87           N  
ATOM    434  CA  LEU    58     -16.648  -2.906   0.961  1.00 26.42           C  
ATOM    435  C   LEU    58     -17.856  -2.862   0.031  1.00 25.82           C  
ATOM    436  CB  LEU    58     -15.676  -3.997   0.504  1.00 24.33           C  
ATOM    437  O   LEU    58     -18.584  -3.849  -0.093  1.00 24.72           O  
ATOM    438  CG  LEU    58     -14.257  -3.542   0.160  1.00 23.17           C  
ATOM    439  CD1 LEU    58     -13.243  -4.245   1.056  1.00 20.78           C  
ATOM    440  CD2 LEU    58     -13.953  -3.805  -1.311  1.00 21.77           C  
ATOM    441  N   GLU    59     -18.663  -1.844   0.179  1.00 24.03           N  
ATOM    442  CA  GLU    59     -19.583  -1.746  -0.950  1.00 24.15           C  
ATOM    443  C   GLU    59     -18.838  -1.431  -2.243  1.00 24.01           C  
ATOM    444  CB  GLU    59     -20.649  -0.679  -0.684  1.00 22.01           C  
ATOM    445  O   GLU    59     -18.317  -0.327  -2.413  1.00 22.86           O  
ATOM    446  CG  GLU    59     -21.829  -1.180   0.136  1.00 21.06           C  
ATOM    447  CD  GLU    59     -22.931  -0.144   0.296  1.00 17.26           C  
ATOM    448  OE1 GLU    59     -22.733   1.021  -0.116  1.00 16.55           O  
ATOM    449  OE2 GLU    59     -24.001  -0.501   0.838  1.00 13.50           O  
ATOM    450  N   LEU    60     -18.068  -2.380  -2.831  1.00 26.02           N  
ATOM    451  CA  LEU    60     -17.545  -2.478  -4.189  1.00 25.70           C  
ATOM    452  C   LEU    60     -18.680  -2.525  -5.207  1.00 25.97           C  
ATOM    453  CB  LEU    60     -16.661  -3.720  -4.335  1.00 24.36           C  
ATOM    454  O   LEU    60     -19.649  -3.266  -5.029  1.00 24.82           O  
ATOM    455  CG  LEU    60     -15.383  -3.744  -3.496  1.00 23.61           C  
ATOM    456  CD1 LEU    60     -14.754  -5.133  -3.528  1.00 21.30           C  
ATOM    457  CD2 LEU    60     -14.396  -2.694  -3.994  1.00 22.73           C  
ATOM    458  N   PRO    61     -18.974  -1.260  -5.762  1.00 24.97           N  
ATOM    459  CA  PRO    61     -19.972  -1.218  -6.833  1.00 24.77           C  
ATOM    460  C   PRO    61     -19.842  -2.387  -7.807  1.00 24.92           C  
ATOM    461  CB  PRO    61     -19.681   0.112  -7.534  1.00 22.93           C  
ATOM    462  O   PRO    61     -18.729  -2.751  -8.194  1.00 23.77           O  
ATOM    463  CG  PRO    61     -18.445   0.630  -6.873  1.00 22.26           C  
ATOM    464  CD  PRO    61     -18.067  -0.310  -5.764  1.00 22.79           C  
ATOM    465  N   GLY    62     -20.641  -3.558  -7.555  1.00 23.81           N  
ATOM    466  CA  GLY    62     -21.457  -4.612  -8.134  1.00 22.78           C  
ATOM    467  C   GLY    62     -20.781  -5.323  -9.292  1.00 23.77           C  
ATOM    468  O   GLY    62     -21.163  -6.438  -9.650  1.00 22.13           O  
ATOM    469  N   ALA    63     -19.516  -4.955  -9.639  1.00 24.63           N  
ATOM    470  CA  ALA    63     -19.181  -5.800 -10.782  1.00 23.98           C  
ATOM    471  C   ALA    63     -17.881  -6.561 -10.539  1.00 24.62           C  
ATOM    472  CB  ALA    63     -19.073  -4.960 -12.052  1.00 22.31           C  
ATOM    473  O   ALA    63     -17.424  -7.314 -11.402  1.00 23.24           O  
ATOM    474  N   PHE    64     -17.377  -6.511  -9.273  1.00 26.67           N  
ATOM    475  CA  PHE    64     -16.144  -7.281  -9.161  1.00 27.10           C  
ATOM    476  C   PHE    64     -16.444  -8.742  -8.848  1.00 26.65           C  
ATOM    477  CB  PHE    64     -15.234  -6.688  -8.081  1.00 24.76           C  
ATOM    478  O   PHE    64     -15.648  -9.627  -9.169  1.00 25.12           O  
ATOM    479  CG  PHE    64     -14.368  -5.558  -8.569  1.00 23.56           C  
ATOM    480  CD1 PHE    64     -13.152  -5.815  -9.192  1.00 21.31           C  
ATOM    481  CD2 PHE    64     -14.769  -4.239  -8.405  1.00 23.47           C  
ATOM    482  CE1 PHE    64     -12.349  -4.772  -9.645  1.00 21.91           C  
ATOM    483  CE2 PHE    64     -13.971  -3.191  -8.855  1.00 24.74           C  
ATOM    484  CZ  PHE    64     -12.761  -3.459  -9.474  1.00 22.26           C  
ATOM    485  N   TYR    65     -17.770  -9.075  -8.689  1.00 23.78           N  
ATOM    486  CA  TYR    65     -18.029 -10.421  -8.191  1.00 24.46           C  
ATOM    487  C   TYR    65     -18.887 -11.210  -9.172  1.00 23.68           C  
ATOM    488  CB  TYR    65     -18.717 -10.365  -6.823  1.00 22.24           C  
ATOM    489  O   TYR    65     -20.085 -10.950  -9.308  1.00 22.32           O  
ATOM    490  CG  TYR    65     -17.778 -10.051  -5.684  1.00 21.60           C  
ATOM    491  CD1 TYR    65     -17.043 -11.059  -5.063  1.00 20.02           C  
ATOM    492  CD2 TYR    65     -17.625  -8.747  -5.225  1.00 22.30           C  
ATOM    493  CE1 TYR    65     -16.178 -10.775  -4.012  1.00 23.60           C  
ATOM    494  CE2 TYR    65     -16.762  -8.452  -4.174  1.00 25.77           C  
ATOM    495  OH  TYR    65     -15.190  -9.183  -2.534  1.00 15.47           O  
ATOM    496  CZ  TYR    65     -16.045  -9.470  -3.575  1.00 22.60           C  
ATOM    497  N   GLN    66     -18.442 -11.318 -10.458  1.00 22.02           N  
ATOM    498  CA  GLN    66     -18.999 -12.492 -11.122  1.00 23.79           C  
ATOM    499  C   GLN    66     -18.237 -13.757 -10.735  1.00 22.32           C  
ATOM    500  CB  GLN    66     -18.978 -12.311 -12.641  1.00 20.29           C  
ATOM    501  O   GLN    66     -17.084 -13.939 -11.131  1.00 21.65           O  
ATOM    502  CG  GLN    66     -20.343 -12.009 -13.243  1.00 18.22           C  
ATOM    503  CD  GLN    66     -20.303 -11.880 -14.754  1.00  8.11           C  
ATOM    504  NE2 GLN    66     -21.454 -11.601 -15.356  1.00  9.79           N  
ATOM    505  OE1 GLN    66     -19.246 -12.029 -15.375  1.00 11.25           O  
ATOM    506  N   GLY    67     -18.485 -14.221  -9.323  1.00 23.21           N  
ATOM    507  CA  GLY    67     -18.331 -15.609  -8.917  1.00 23.17           C  
ATOM    508  C   GLY    67     -17.488 -15.775  -7.667  1.00 23.28           C  
ATOM    509  O   GLY    67     -17.298 -16.893  -7.184  1.00 22.06           O  
ATOM    510  N   ALA    68     -17.134 -14.615  -6.988  1.00 25.39           N  
ATOM    511  CA  ALA    68     -16.561 -14.735  -5.649  1.00 24.87           C  
ATOM    512  C   ALA    68     -17.642 -14.625  -4.578  1.00 25.25           C  
ATOM    513  CB  ALA    68     -15.490 -13.668  -5.432  1.00 23.62           C  
ATOM    514  O   ALA    68     -18.501 -13.743  -4.642  1.00 24.11           O  
ATOM    515  N   GLN    69     -18.313 -15.697  -4.324  1.00 24.04           N  
ATOM    516  CA  GLN    69     -18.958 -15.964  -3.042  1.00 25.17           C  
ATOM    517  C   GLN    69     -18.516 -14.958  -1.983  1.00 23.75           C  
ATOM    518  CB  GLN    69     -18.652 -17.388  -2.574  1.00 21.57           C  
ATOM    519  O   GLN    69     -17.334 -14.621  -1.895  1.00 22.51           O  
ATOM    520  CG  GLN    69     -19.653 -18.425  -3.066  1.00 20.37           C  
ATOM    521  CD  GLN    69     -19.442 -19.789  -2.435  1.00 11.91           C  
ATOM    522  NE2 GLN    69     -20.366 -20.709  -2.689  1.00 11.29           N  
ATOM    523  OE1 GLN    69     -18.456 -20.014  -1.727  1.00 12.66           O  
ATOM    524  N   GLU    70     -19.227 -13.787  -1.745  1.00 24.78           N  
ATOM    525  CA  GLU    70     -19.249 -13.019  -0.504  1.00 25.85           C  
ATOM    526  C   GLU    70     -18.213 -13.541   0.487  1.00 24.68           C  
ATOM    527  CB  GLU    70     -20.644 -13.053   0.126  1.00 22.59           C  
ATOM    528  O   GLU    70     -18.239 -14.716   0.859  1.00 23.42           O  
ATOM    529  CG  GLU    70     -21.124 -11.701   0.631  1.00 21.43           C  
ATOM    530  CD  GLU    70     -22.536 -11.737   1.193  1.00 16.20           C  
ATOM    531  OE1 GLU    70     -23.177 -12.812   1.155  1.00 15.33           O  
ATOM    532  OE2 GLU    70     -23.006 -10.682   1.675  1.00 12.46           O  
ATOM    533  N   ILE    71     -16.956 -13.332   0.294  1.00 25.88           N  
ATOM    534  CA  ILE    71     -16.002 -13.595   1.366  1.00 26.59           C  
ATOM    535  C   ILE    71     -16.196 -12.579   2.490  1.00 25.90           C  
ATOM    536  CB  ILE    71     -14.546 -13.552   0.851  1.00 24.00           C  
ATOM    537  O   ILE    71     -16.022 -11.376   2.284  1.00 24.77           O  
ATOM    538  CG1 ILE    71     -14.367 -14.522  -0.323  1.00 15.36           C  
ATOM    539  CG2 ILE    71     -13.564 -13.872   1.981  1.00 21.30           C  
ATOM    540  CD1 ILE    71     -12.975 -14.498  -0.939  1.00 20.62           C  
ATOM    541  N   ASP    72     -17.236 -12.687   3.267  1.00 27.19           N  
ATOM    542  CA  ASP    72     -17.262 -12.170   4.631  1.00 27.84           C  
ATOM    543  C   ASP    72     -15.866 -12.182   5.250  1.00 27.17           C  
ATOM    544  CB  ASP    72     -18.228 -12.983   5.495  1.00 25.49           C  
ATOM    545  O   ASP    72     -15.208 -13.223   5.289  1.00 26.08           O  
ATOM    546  CG  ASP    72     -18.992 -12.132   6.494  1.00 24.60           C  
ATOM    547  OD1 ASP    72     -18.579 -10.981   6.756  1.00 20.36           O  
ATOM    548  OD2 ASP    72     -20.014 -12.617   7.026  1.00 14.96           O  
ATOM    549  N   PRO    73     -15.045 -11.203   4.985  1.00 29.53           N  
ATOM    550  CA  PRO    73     -13.836 -11.167   5.811  1.00 29.56           C  
ATOM    551  C   PRO    73     -14.115 -11.478   7.280  1.00 29.58           C  
ATOM    552  CB  PRO    73     -13.335  -9.731   5.642  1.00 28.13           C  
ATOM    553  O   PRO    73     -14.718 -10.663   7.983  1.00 28.53           O  
ATOM    554  CG  PRO    73     -14.539  -8.955   5.212  1.00 26.94           C  
ATOM    555  CD  PRO    73     -15.543  -9.913   4.638  1.00 30.12           C  
ATOM    556  N   VAL    74     -14.616 -12.602   7.591  1.00 26.70           N  
ATOM    557  CA  VAL    74     -14.755 -13.025   8.981  1.00 27.36           C  
ATOM    558  C   VAL    74     -13.449 -12.772   9.732  1.00 26.68           C  
ATOM    559  CB  VAL    74     -15.148 -14.516   9.084  1.00 24.34           C  
ATOM    560  O   VAL    74     -12.404 -13.318   9.373  1.00 25.10           O  
ATOM    561  CG1 VAL    74     -15.424 -14.903  10.535  1.00 22.26           C  
ATOM    562  CG2 VAL    74     -16.366 -14.807   8.209  1.00 23.10           C  
ATOM    563  N   ALA    75     -13.086 -11.552  10.178  1.00 29.75           N  
ATOM    564  CA  ALA    75     -12.139 -11.396  11.279  1.00 29.72           C  
ATOM    565  C   ALA    75     -12.139 -12.627  12.181  1.00 29.71           C  
ATOM    566  CB  ALA    75     -12.467 -10.145  12.091  1.00 28.06           C  
ATOM    567  O   ALA    75     -13.200 -13.105  12.589  1.00 28.47           O  
ATOM    568  N   ALA    76     -11.127 -13.547  11.959  1.00 28.01           N  
ATOM    569  CA  ALA    76     -10.918 -14.457  13.082  1.00 28.20           C  
ATOM    570  C   ALA    76     -10.915 -13.700  14.407  1.00 27.88           C  
ATOM    571  CB  ALA    76      -9.611 -15.225  12.908  1.00 26.24           C  
ATOM    572  O   ALA    76     -10.686 -12.489  14.437  1.00 26.68           O  
ATOM    573  N   ALA    77     -11.768 -14.146  15.374  1.00 28.99           N  
ATOM    574  CA  ALA    77     -11.921 -13.741  16.769  1.00 28.56           C  
ATOM    575  C   ALA    77     -10.639 -13.105  17.299  1.00 28.81           C  
ATOM    576  CB  ALA    77     -12.313 -14.938  17.631  1.00 26.29           C  
ATOM    577  O   ALA    77     -10.681 -12.268  18.203  1.00 26.63           O  
ATOM    578  N   ASP    78      -9.485 -13.442  16.673  1.00 26.60           N  
ATOM    579  CA  ASP    78      -8.148 -12.975  17.025  1.00 27.92           C  
ATOM    580  C   ASP    78      -7.753 -11.761  16.187  1.00 26.75           C  
ATOM    581  CB  ASP    78      -7.123 -14.096  16.843  1.00 24.60           C  
ATOM    582  O   ASP    78      -6.663 -11.211  16.358  1.00 25.32           O  
ATOM    583  CG  ASP    78      -7.043 -14.602  15.414  1.00 24.02           C  
ATOM    584  OD1 ASP    78      -7.865 -14.181  14.571  1.00 25.76           O  
ATOM    585  OD2 ASP    78      -6.153 -15.431  15.128  1.00 22.22           O  
ATOM    586  N   GLY    79      -8.736 -11.187  15.479  1.00 30.06           N  
ATOM    587  CA  GLY    79      -8.542  -9.970  14.706  1.00 29.59           C  
ATOM    588  C   GLY    79      -7.658 -10.171  13.490  1.00 30.06           C  
ATOM    589  O   GLY    79      -7.140  -9.204  12.927  1.00 28.71           O  
ATOM    590  N   THR    80      -7.396 -11.337  13.076  1.00 27.53           N  
ATOM    591  CA  THR    80      -6.686 -11.752  11.872  1.00 28.46           C  
ATOM    592  C   THR    80      -7.639 -11.833  10.683  1.00 27.38           C  
ATOM    593  CB  THR    80      -5.994 -13.113  12.072  1.00 25.41           C  
ATOM    594  O   THR    80      -8.834 -12.084  10.854  1.00 25.89           O  
ATOM    595  CG2 THR    80      -4.885 -13.019  13.114  1.00 24.09           C  
ATOM    596  OG1 THR    80      -6.963 -14.076  12.506  1.00 26.99           O  
ATOM    597  N   PHE    81      -7.274 -11.196   9.526  1.00 30.43           N  
ATOM    598  CA  PHE    81      -7.978 -11.335   8.257  1.00 31.92           C  
ATOM    599  C   PHE    81      -7.226 -12.271   7.319  1.00 30.34           C  
ATOM    600  CB  PHE    81      -8.168  -9.967   7.593  1.00 29.21           C  
ATOM    601  O   PHE    81      -5.995 -12.232   7.251  1.00 29.38           O  
ATOM    602  CG  PHE    81      -8.922  -8.980   8.442  1.00 27.92           C  
ATOM    603  CD1 PHE    81     -10.309  -8.913   8.390  1.00 27.12           C  
ATOM    604  CD2 PHE    81      -8.243  -8.117   9.293  1.00 29.05           C  
ATOM    605  CE1 PHE    81     -11.009  -8.000   9.175  1.00 27.71           C  
ATOM    606  CE2 PHE    81      -8.936  -7.202  10.081  1.00 29.61           C  
ATOM    607  CZ  PHE    81     -10.319  -7.144  10.019  1.00 28.69           C  
ATOM    608  N   ALA    82      -7.972 -13.305   6.894  1.00 30.19           N  
ATOM    609  CA  ALA    82      -7.551 -14.107   5.748  1.00 29.35           C  
ATOM    610  C   ALA    82      -7.525 -13.270   4.473  1.00 30.15           C  
ATOM    611  CB  ALA    82      -8.474 -15.311   5.572  1.00 28.30           C  
ATOM    612  O   ALA    82      -8.500 -12.587   4.151  1.00 28.83           O  
ATOM    613  N   VAL    83      -6.375 -12.874   4.030  1.00 32.49           N  
ATOM    614  CA  VAL    83      -6.202 -12.491   2.632  1.00 32.28           C  
ATOM    615  C   VAL    83      -6.418 -13.706   1.733  1.00 32.44           C  
ATOM    616  CB  VAL    83      -4.804 -11.883   2.379  1.00 30.96           C  
ATOM    617  O   VAL    83      -5.705 -14.706   1.848  1.00 31.24           O  
ATOM    618  CG1 VAL    83      -4.697 -11.351   0.951  1.00 28.66           C  
ATOM    619  CG2 VAL    83      -4.515 -10.774   3.389  1.00 28.85           C  
ATOM    620  N   ASN    84      -7.683 -13.787   1.223  1.00 29.98           N  
ATOM    621  CA  ASN    84      -8.058 -14.809   0.251  1.00 30.50           C  
ATOM    622  C   ASN    84      -7.922 -14.298  -1.181  1.00 29.89           C  
ATOM    623  CB  ASN    84      -9.486 -15.296   0.507  1.00 28.22           C  
ATOM    624  O   ASN    84      -8.137 -13.113  -1.444  1.00 28.56           O  
ATOM    625  CG  ASN    84      -9.625 -16.027   1.828  1.00 27.00           C  
ATOM    626  ND2 ASN    84     -10.693 -15.730   2.560  1.00 24.07           N  
ATOM    627  OD1 ASN    84      -8.780 -16.850   2.188  1.00 26.49           O  
ATOM    628  N   HIS    85      -7.194 -14.993  -2.068  1.00 32.93           N  
ATOM    629  CA  HIS    85      -7.089 -14.865  -3.518  1.00 33.22           C  
ATOM    630  C   HIS    85      -8.035 -15.828  -4.226  1.00 32.83           C  
ATOM    631  CB  HIS    85      -5.650 -15.111  -3.974  1.00 31.32           C  
ATOM    632  O   HIS    85      -8.091 -17.013  -3.886  1.00 31.78           O  
ATOM    633  CG  HIS    85      -5.452 -14.949  -5.448  1.00 29.33           C  
ATOM    634  CD2 HIS    85      -5.504 -13.849  -6.236  1.00 28.97           C  
ATOM    635  ND1 HIS    85      -5.164 -16.008  -6.281  1.00 35.08           N  
ATOM    636  CE1 HIS    85      -5.046 -15.564  -7.522  1.00 29.15           C  
ATOM    637  NE2 HIS    85      -5.248 -14.258  -7.521  1.00 29.81           N  
ATOM    638  N   TRP    86      -8.928 -15.217  -4.986  1.00 21.99           N  
ATOM    639  CA  TRP    86      -9.675 -15.947  -6.006  1.00 28.72           C  
ATOM    640  C   TRP    86      -8.838 -16.130  -7.267  1.00 22.34           C  
ATOM    641  CB  TRP    86     -10.977 -15.217  -6.344  1.00 22.09           C  
ATOM    642  O   TRP    86      -8.402 -15.152  -7.878  1.00 21.20           O  
ATOM    643  CG  TRP    86     -11.852 -15.951  -7.316  1.00 22.49           C  
ATOM    644  CD1 TRP    86     -12.016 -15.677  -8.645  1.00 18.42           C  
ATOM    645  CD2 TRP    86     -12.686 -17.078  -7.032  1.00 14.02           C  
ATOM    646  CE2 TRP    86     -13.328 -17.437  -8.238  1.00  9.72           C  
ATOM    647  CE3 TRP    86     -12.953 -17.821  -5.874  1.00 19.64           C  
ATOM    648  NE1 TRP    86     -12.903 -16.567  -9.206  1.00 19.94           N  
ATOM    649  CH2 TRP    86     -14.465 -19.217  -7.171  1.00 19.90           C  
ATOM    650  CZ2 TRP    86     -14.222 -18.508  -8.318  1.00 18.65           C  
ATOM    651  CZ3 TRP    86     -13.843 -18.886  -5.956  1.00 19.12           C  
ATOM    652  N   ASN    87      -8.335 -17.360  -7.556  1.00 33.19           N  
ATOM    653  CA  ASN    87      -7.887 -17.878  -8.844  1.00 32.89           C  
ATOM    654  C   ASN    87      -9.034 -17.957  -9.847  1.00 33.31           C  
ATOM    655  CB  ASN    87      -7.236 -19.253  -8.673  1.00 31.51           C  
ATOM    656  O   ASN    87      -9.959 -18.754  -9.679  1.00 32.15           O  
ATOM    657  CG  ASN    87      -6.631 -19.777  -9.961  1.00 29.94           C  
ATOM    658  ND2 ASN    87      -5.633 -20.644  -9.837  1.00 30.82           N  
ATOM    659  OD1 ASN    87      -7.056 -19.404 -11.058  1.00 30.86           O  
ATOM    660  N   THR    88      -9.170 -16.942 -10.835  1.00 32.85           N  
ATOM    661  CA  THR    88     -10.169 -16.992 -11.897  1.00 34.56           C  
ATOM    662  C   THR    88     -10.007 -18.259 -12.733  1.00 32.99           C  
ATOM    663  CB  THR    88     -10.075 -15.756 -12.811  1.00 32.48           C  
ATOM    664  O   THR    88     -10.975 -18.755 -13.311  1.00 32.60           O  
ATOM    665  CG2 THR    88     -10.501 -14.492 -12.071  1.00 29.46           C  
ATOM    666  OG1 THR    88      -8.723 -15.602 -13.259  1.00 30.24           O  
ATOM    667  N   THR    89      -8.774 -18.845 -12.786  1.00 35.04           N  
ATOM    668  CA  THR    89      -8.631 -20.004 -13.661  1.00 36.83           C  
ATOM    669  C   THR    89      -9.341 -21.218 -13.070  1.00 34.88           C  
ATOM    670  CB  THR    89      -7.148 -20.340 -13.904  1.00 33.64           C  
ATOM    671  O   THR    89     -10.096 -21.902 -13.764  1.00 33.65           O  
ATOM    672  CG2 THR    89      -6.994 -21.371 -15.017  1.00 29.66           C  
ATOM    673  OG1 THR    89      -6.448 -19.146 -14.275  1.00 31.27           O  
ATOM    674  N   ASN    90      -9.186 -21.454 -11.733  1.00 29.26           N  
ATOM    675  CA  ASN    90      -9.718 -22.673 -11.134  1.00 31.57           C  
ATOM    676  C   ASN    90     -10.893 -22.376 -10.208  1.00 29.53           C  
ATOM    677  CB  ASN    90      -8.620 -23.422 -10.376  1.00 27.90           C  
ATOM    678  O   ASN    90     -11.454 -23.288  -9.598  1.00 28.30           O  
ATOM    679  CG  ASN    90      -7.237 -22.864 -10.648  1.00 28.07           C  
ATOM    680  ND2 ASN    90      -6.234 -23.404  -9.965  1.00 22.95           N  
ATOM    681  OD1 ASN    90      -7.071 -21.955 -11.465  1.00 29.96           O  
ATOM    682  N   GLN    91     -11.452 -21.155 -10.252  1.00 30.45           N  
ATOM    683  CA  GLN    91     -12.584 -20.753  -9.424  1.00 31.36           C  
ATOM    684  C   GLN    91     -12.364 -21.140  -7.965  1.00 30.44           C  
ATOM    685  CB  GLN    91     -13.879 -21.379  -9.944  1.00 27.51           C  
ATOM    686  O   GLN    91     -13.282 -21.626  -7.301  1.00 28.14           O  
ATOM    687  CG  GLN    91     -14.265 -20.921 -11.344  1.00 26.37           C  
ATOM    688  CD  GLN    91     -15.753 -21.045 -11.613  1.00 30.13           C  
ATOM    689  NE2 GLN    91     -16.225 -20.371 -12.656  1.00 26.62           N  
ATOM    690  OE1 GLN    91     -16.472 -21.742 -10.890  1.00 37.13           O  
ATOM    691  N   LYS    92     -11.114 -21.166  -7.465  1.00 33.08           N  
ATOM    692  CA  LYS    92     -10.761 -21.556  -6.103  1.00 33.55           C  
ATOM    693  C   LYS    92     -10.180 -20.377  -5.327  1.00 32.90           C  
ATOM    694  CB  LYS    92      -9.764 -22.716  -6.118  1.00 30.15           C  
ATOM    695  O   LYS    92      -9.363 -19.621  -5.856  1.00 30.89           O  
ATOM    696  CG  LYS    92     -10.394 -24.077  -5.866  1.00 28.62           C  
ATOM    697  CD  LYS    92      -9.340 -25.174  -5.780  1.00 31.71           C  
ATOM    698  CE  LYS    92      -9.969 -26.535  -5.515  1.00 27.21           C  
ATOM    699  NZ  LYS    92      -8.938 -27.610  -5.409  1.00 28.71           N  
ATOM    700  N   LEU    93     -10.693 -20.179  -4.166  1.00 29.75           N  
ATOM    701  CA  LEU    93     -10.178 -19.348  -3.083  1.00 31.37           C  
ATOM    702  C   LEU    93      -8.922 -19.964  -2.476  1.00 29.74           C  
ATOM    703  CB  LEU    93     -11.243 -19.160  -2.000  1.00 28.16           C  
ATOM    704  O   LEU    93      -8.929 -21.129  -2.073  1.00 28.63           O  
ATOM    705  CG  LEU    93     -11.867 -17.767  -1.897  1.00 27.13           C  
ATOM    706  CD1 LEU    93     -13.389 -17.865  -1.921  1.00 25.45           C  
ATOM    707  CD2 LEU    93     -11.391 -17.060  -0.632  1.00 26.91           C  
ATOM    708  N   THR    94      -7.791 -19.397  -2.772  1.00 33.82           N  
ATOM    709  CA  THR    94      -6.589 -19.755  -2.029  1.00 33.52           C  
ATOM    710  C   THR    94      -6.257 -18.688  -0.990  1.00 33.77           C  
ATOM    711  CB  THR    94      -5.387 -19.950  -2.971  1.00 31.37           C  
ATOM    712  O   THR    94      -6.252 -17.494  -1.299  1.00 32.25           O  
ATOM    713  CG2 THR    94      -4.292 -20.777  -2.303  1.00 29.40           C  
ATOM    714  OG1 THR    94      -5.822 -20.624  -4.158  1.00 29.91           O  
ATOM    715  N   ARG    95      -6.322 -19.036   0.322  1.00 32.53           N  
ATOM    716  CA  ARG    95      -5.805 -18.271   1.452  1.00 32.11           C  
ATOM    717  C   ARG    95      -4.378 -17.801   1.189  1.00 32.43           C  
ATOM    718  CB  ARG    95      -5.855 -19.105   2.734  1.00 30.29           C  
ATOM    719  O   ARG    95      -3.487 -18.616   0.943  1.00 30.64           O  
ATOM    720  CG  ARG    95      -5.645 -18.295   4.004  1.00 28.62           C  
ATOM    721  CD  ARG    95      -5.797 -19.154   5.252  1.00 32.52           C  
ATOM    722  NE  ARG    95      -5.542 -18.387   6.468  1.00 27.47           N  
ATOM    723  NH1 ARG    95      -5.914 -20.155   7.908  1.00 24.84           N  
ATOM    724  NH2 ARG    95      -5.353 -18.093   8.738  1.00 21.15           N  
ATOM    725  CZ  ARG    95      -5.604 -18.880   7.702  1.00 26.16           C  
ATOM    726  N   LEU    96      -4.116 -16.484   0.874  1.00 30.24           N  
ATOM    727  CA  LEU    96      -2.843 -15.825   0.601  1.00 30.20           C  
ATOM    728  C   LEU    96      -2.073 -15.573   1.893  1.00 30.09           C  
ATOM    729  CB  LEU    96      -3.072 -14.503  -0.137  1.00 28.45           C  
ATOM    730  O   LEU    96      -0.840 -15.584   1.898  1.00 28.81           O  
ATOM    731  CG  LEU    96      -3.510 -14.610  -1.598  1.00 26.91           C  
ATOM    732  CD1 LEU    96      -3.949 -13.246  -2.121  1.00 24.25           C  
ATOM    733  CD2 LEU    96      -2.384 -15.179  -2.454  1.00 27.44           C  
ATOM    734  N   GLY    97      -2.776 -15.489   3.087  1.00 29.40           N  
ATOM    735  CA  GLY    97      -2.182 -15.167   4.375  1.00 29.47           C  
ATOM    736  C   GLY    97      -3.146 -14.478   5.321  1.00 29.22           C  
ATOM    737  O   GLY    97      -4.347 -14.410   5.052  1.00 28.30           O  
ATOM    738  N   THR    98      -2.760 -14.282   6.680  1.00 26.35           N  
ATOM    739  CA  THR    98      -3.364 -13.543   7.784  1.00 26.78           C  
ATOM    740  C   THR    98      -2.879 -12.096   7.796  1.00 26.29           C  
ATOM    741  CB  THR    98      -3.046 -14.204   9.138  1.00 24.67           C  
ATOM    742  O   THR    98      -1.673 -11.840   7.823  1.00 25.25           O  
ATOM    743  CG2 THR    98      -4.148 -13.930  10.156  1.00 22.27           C  
ATOM    744  OG1 THR    98      -2.923 -15.620   8.955  1.00 18.44           O  
ATOM    745  N   ALA    99      -3.583 -11.177   7.175  1.00 28.02           N  
ATOM    746  CA  ALA    99      -3.453  -9.757   7.493  1.00 27.90           C  
ATOM    747  C   ALA    99      -4.114  -9.432   8.830  1.00 27.94           C  
ATOM    748  CB  ALA    99      -4.061  -8.905   6.382  1.00 26.45           C  
ATOM    749  O   ALA    99      -5.135 -10.026   9.185  1.00 26.86           O  
ATOM    750  N   TYR   100      -3.260  -8.918   9.796  1.00 25.51           N  
ATOM    751  CA  TYR   100      -3.564  -8.393  11.123  1.00 25.23           C  
ATOM    752  C   TYR   100      -4.305  -7.065  11.028  1.00 25.44           C  
ATOM    753  CB  TYR   100      -2.279  -8.216  11.939  1.00 23.72           C  
ATOM    754  O   TYR   100      -3.875  -6.157  10.314  1.00 24.36           O  
ATOM    755  CG  TYR   100      -1.601  -9.518  12.292  1.00 23.03           C  
ATOM    756  CD1 TYR   100      -1.957 -10.222  13.440  1.00 20.48           C  
ATOM    757  CD2 TYR   100      -0.602 -10.044  11.481  1.00 21.51           C  
ATOM    758  CE1 TYR   100      -1.333 -11.421  13.771  1.00 19.09           C  
ATOM    759  CE2 TYR   100       0.029 -11.242  11.802  1.00 22.38           C  
ATOM    760  OH  TYR   100       0.278 -13.108  13.269  1.00 13.26           O  
ATOM    761  CZ  TYR   100      -0.343 -11.922  12.946  1.00 18.67           C  
ATOM    762  N   GLY   101      -5.501  -7.018  11.061  1.00 26.51           N  
ATOM    763  CA  GLY   101      -6.481  -5.967  11.289  1.00 24.97           C  
ATOM    764  C   GLY   101      -6.089  -5.018  12.406  1.00 26.48           C  
ATOM    765  O   GLY   101      -5.328  -5.387  13.302  1.00 25.32           O  
ATOM    766  N   CYS   102      -5.898  -3.658  12.112  1.00 22.09           N  
ATOM    767  CA  CYS   102      -5.814  -2.445  12.918  1.00 24.25           C  
ATOM    768  C   CYS   102      -6.650  -2.574  14.186  1.00 22.27           C  
ATOM    769  CB  CYS   102      -6.278  -1.233  12.112  1.00 20.59           C  
ATOM    770  O   CYS   102      -7.880  -2.528  14.131  1.00 21.38           O  
ATOM    771  SG  CYS   102      -5.484  -1.085  10.496  1.00 18.80           S  
ATOM    772  N   ASN   103      -6.554  -3.717  14.829  1.00 25.23           N  
ATOM    773  CA  ASN   103      -6.908  -3.599  16.240  1.00 24.49           C  
ATOM    774  C   ASN   103      -5.684  -3.306  17.102  1.00 25.20           C  
ATOM    775  CB  ASN   103      -7.608  -4.869  16.726  1.00 23.17           C  
ATOM    776  O   ASN   103      -4.617  -3.887  16.891  1.00 24.09           O  
ATOM    777  CG  ASN   103      -9.109  -4.827  16.513  1.00 22.37           C  
ATOM    778  ND2 ASN   103      -9.736  -5.997  16.479  1.00 13.30           N  
ATOM    779  OD1 ASN   103      -9.699  -3.752  16.380  1.00 12.64           O  
ATOM    780  N   GLN   104      -5.397  -2.009  17.400  1.00 25.00           N  
ATOM    781  CA  GLN   104      -4.649  -1.688  18.611  1.00 24.49           C  
ATOM    782  C   GLN   104      -4.082  -2.948  19.258  1.00 25.01           C  
ATOM    783  CB  GLN   104      -5.536  -0.939  19.608  1.00 22.50           C  
ATOM    784  O   GLN   104      -4.738  -3.570  20.097  1.00 23.45           O  
ATOM    785  CG  GLN   104      -5.831   0.500  19.207  1.00 21.68           C  
ATOM    786  CD  GLN   104      -6.561   1.272  20.290  1.00 22.92           C  
ATOM    787  NE2 GLN   104      -6.673   2.584  20.110  1.00 15.33           N  
ATOM    788  OE1 GLN   104      -7.021   0.695  21.280  1.00 24.64           O  
ATOM    789  N   HIS   105      -3.725  -3.945  18.511  1.00 23.06           N  
ATOM    790  CA  HIS   105      -2.980  -4.864  19.364  1.00 24.29           C  
ATOM    791  C   HIS   105      -1.480  -4.607  19.272  1.00 23.08           C  
ATOM    792  CB  HIS   105      -3.289  -6.314  18.987  1.00 20.91           C  
ATOM    793  O   HIS   105      -0.907  -4.631  18.181  1.00 22.01           O  
ATOM    794  CG  HIS   105      -4.481  -6.877  19.694  1.00 18.75           C  
ATOM    795  CD2 HIS   105      -5.720  -7.183  19.241  1.00  9.14           C  
ATOM    796  ND1 HIS   105      -4.473  -7.186  21.037  1.00 12.60           N  
ATOM    797  CE1 HIS   105      -5.658  -7.661  21.380  1.00  8.06           C  
ATOM    798  NE2 HIS   105      -6.433  -7.669  20.309  1.00  9.35           N  
ATOM    799  N   ARG   106      -0.912  -3.399  19.866  1.00 25.43           N  
ATOM    800  CA  ARG   106       0.387  -3.519  20.521  1.00 24.02           C  
ATOM    801  C   ARG   106       0.932  -4.938  20.400  1.00 25.38           C  
ATOM    802  CB  ARG   106       0.285  -3.121  21.995  1.00 23.09           C  
ATOM    803  O   ARG   106       0.352  -5.880  20.943  1.00 23.82           O  
ATOM    804  CG  ARG   106       0.614  -1.661  22.263  1.00 22.30           C  
ATOM    805  CD  ARG   106       0.609  -1.346  23.752  1.00 23.85           C  
ATOM    806  NE  ARG   106       0.791   0.081  24.002  1.00 19.11           N  
ATOM    807  NH1 ARG   106       1.186  -0.155  26.266  1.00 16.00           N  
ATOM    808  NH2 ARG   106       1.208   1.926  25.304  1.00 14.07           N  
ATOM    809  CZ  ARG   106       1.061   0.614  25.190  1.00 17.25           C  
ATOM    810  N   ALA   107       1.060  -5.472  19.289  1.00 25.04           N  
ATOM    811  CA  ALA   107       1.861  -6.691  19.366  1.00 23.98           C  
ATOM    812  C   ALA   107       2.879  -6.607  20.500  1.00 24.90           C  
ATOM    813  CB  ALA   107       2.569  -6.947  18.037  1.00 23.36           C  
ATOM    814  O   ALA   107       3.610  -5.620  20.615  1.00 23.75           O  
ATOM    815  N   ARG   108       2.530  -6.799  21.761  1.00 23.00           N  
ATOM    816  CA  ARG   108       3.243  -7.168  22.979  1.00 22.61           C  
ATOM    817  C   ARG   108       4.481  -7.999  22.659  1.00 23.09           C  
ATOM    818  CB  ARG   108       2.324  -7.940  23.928  1.00 20.86           C  
ATOM    819  O   ARG   108       5.319  -8.236  23.531  1.00 21.39           O  
ATOM    820  CG  ARG   108       1.698  -7.081  25.014  1.00 20.96           C  
ATOM    821  CD  ARG   108       0.915  -7.920  26.015  1.00 22.26           C  
ATOM    822  NE  ARG   108       0.323  -7.094  27.064  1.00 10.76           N  
ATOM    823  NH1 ARG   108      -0.381  -8.875  28.356  1.00 11.93           N  
ATOM    824  NH2 ARG   108      -0.783  -6.726  29.043  1.00 10.84           N  
ATOM    825  CZ  ARG   108      -0.279  -7.567  28.152  1.00 15.27           C  
ATOM    826  N   THR   109       4.965  -8.091  21.369  1.00 19.85           N  
ATOM    827  CA  THR   109       6.265  -8.753  21.325  1.00 22.85           C  
ATOM    828  C   THR   109       7.294  -7.876  20.618  1.00 20.22           C  
ATOM    829  CB  THR   109       6.173 -10.116  20.615  1.00 18.49           C  
ATOM    830  O   THR   109       7.051  -7.394  19.511  1.00 19.94           O  
ATOM    831  CG2 THR   109       5.823 -11.227  21.600  1.00  8.26           C  
ATOM    832  OG1 THR   109       5.162 -10.055  19.603  1.00 11.63           O  
ATOM    833  N   THR   110       7.955  -6.799  21.353  1.00 18.71           N  
ATOM    834  CA  THR   110       9.242  -6.118  21.438  1.00 23.93           C  
ATOM    835  C   THR   110       9.132  -4.688  20.917  1.00 19.51           C  
ATOM    836  CB  THR   110      10.327  -6.873  20.648  1.00 17.46           C  
ATOM    837  O   THR   110       9.164  -4.458  19.706  1.00 18.90           O  
ATOM    838  CG2 THR   110      10.776  -8.127  21.391  1.00  7.98           C  
ATOM    839  OG1 THR   110       9.802  -7.252  19.369  1.00 11.32           O  
ATOM    840  N   GLY   111       7.983  -3.809  21.313  1.00 23.30           N  
ATOM    841  CA  GLY   111       8.090  -2.361  21.235  1.00 22.84           C  
ATOM    842  C   GLY   111       7.934  -1.826  19.825  1.00 23.17           C  
ATOM    843  O   GLY   111       7.910  -0.611  19.615  1.00 21.76           O  
ATOM    844  N   ALA   112       7.517  -2.583  18.785  1.00 23.54           N  
ATOM    845  CA  ALA   112       7.258  -2.151  17.414  1.00 23.10           C  
ATOM    846  C   ALA   112       5.759  -2.075  17.137  1.00 23.35           C  
ATOM    847  CB  ALA   112       7.932  -3.094  16.422  1.00 21.52           C  
ATOM    848  O   ALA   112       5.011  -2.995  17.478  1.00 22.30           O  
ATOM    849  N   GLU   113       5.056  -0.982  17.388  1.00 22.99           N  
ATOM    850  CA  GLU   113       3.754  -0.497  16.941  1.00 23.28           C  
ATOM    851  C   GLU   113       3.481  -0.900  15.495  1.00 22.74           C  
ATOM    852  CB  GLU   113       3.667   1.025  17.089  1.00 20.96           C  
ATOM    853  O   GLU   113       4.278  -0.603  14.602  1.00 21.86           O  
ATOM    854  CG  GLU   113       3.151   1.482  18.445  1.00 19.55           C  
ATOM    855  CD  GLU   113       2.998   2.991  18.551  1.00 16.86           C  
ATOM    856  OE1 GLU   113       3.481   3.715  17.651  1.00 20.60           O  
ATOM    857  OE2 GLU   113       2.392   3.454  19.543  1.00 14.38           O  
ATOM    858  N   PHE   114       2.907  -2.092  15.237  1.00 23.55           N  
ATOM    859  CA  PHE   114       2.337  -2.630  14.007  1.00 24.24           C  
ATOM    860  C   PHE   114       1.177  -1.767  13.525  1.00 23.58           C  
ATOM    861  CB  PHE   114       1.867  -4.073  14.216  1.00 22.04           C  
ATOM    862  O   PHE   114       0.291  -1.417  14.307  1.00 22.76           O  
ATOM    863  CG  PHE   114       2.980  -5.033  14.537  1.00 21.42           C  
ATOM    864  CD1 PHE   114       3.691  -5.660  13.520  1.00 18.67           C  
ATOM    865  CD2 PHE   114       3.316  -5.310  15.856  1.00 18.22           C  
ATOM    866  CE1 PHE   114       4.722  -6.549  13.814  1.00 14.65           C  
ATOM    867  CE2 PHE   114       4.345  -6.198  16.157  1.00 17.73           C  
ATOM    868  CZ  PHE   114       5.046  -6.817  15.135  1.00 17.10           C  
ATOM    869  N   ARG   115       1.437  -0.869  12.572  1.00 23.13           N  
ATOM    870  CA  ARG   115       0.366  -0.267  11.785  1.00 22.32           C  
ATOM    871  C   ARG   115       0.280  -0.902  10.401  1.00 23.15           C  
ATOM    872  CB  ARG   115       0.577   1.243  11.656  1.00 21.48           C  
ATOM    873  O   ARG   115       1.279  -0.975   9.682  1.00 22.24           O  
ATOM    874  CG  ARG   115      -0.199   2.063  12.674  1.00 20.83           C  
ATOM    875  CD  ARG   115      -0.004   3.558  12.462  1.00 21.10           C  
ATOM    876  NE  ARG   115      -0.649   4.340  13.512  1.00 18.20           N  
ATOM    877  NH1 ARG   115      -0.306   6.383  12.488  1.00 15.17           N  
ATOM    878  NH2 ARG   115      -1.382   6.275  14.510  1.00 12.75           N  
ATOM    879  CZ  ARG   115      -0.778   5.664  13.501  1.00 16.30           C  
ATOM    880  N   VAL   116      -0.315  -2.089  10.332  1.00 24.87           N  
ATOM    881  CA  VAL   116      -0.685  -2.596   9.015  1.00 24.44           C  
ATOM    882  C   VAL   116      -1.499  -1.544   8.266  1.00 24.89           C  
ATOM    883  CB  VAL   116      -1.485  -3.914   9.119  1.00 23.42           C  
ATOM    884  O   VAL   116      -2.537  -1.090   8.753  1.00 24.00           O  
ATOM    885  CG1 VAL   116      -1.800  -4.465   7.729  1.00 20.59           C  
ATOM    886  CG2 VAL   116      -0.713  -4.943   9.942  1.00 21.71           C  
ATOM    887  N   ILE   117      -0.816  -0.745   7.529  1.00 24.66           N  
ATOM    888  CA  ILE   117      -1.175   0.280   6.556  1.00 24.47           C  
ATOM    889  C   ILE   117      -1.474  -0.371   5.207  1.00 24.75           C  
ATOM    890  CB  ILE   117      -0.055   1.334   6.406  1.00 22.88           C  
ATOM    891  O   ILE   117      -0.725  -1.237   4.750  1.00 23.85           O  
ATOM    892  CG1 ILE   117       0.454   1.773   7.784  1.00 16.03           C  
ATOM    893  CG2 ILE   117      -0.550   2.537   5.597  1.00 20.22           C  
ATOM    894  CD1 ILE   117       1.617   2.754   7.731  1.00 18.61           C  
ATOM    895  N   SER   118      -2.621  -1.190   5.018  1.00 24.21           N  
ATOM    896  CA  SER   118      -3.466  -1.581   3.894  1.00 24.48           C  
ATOM    897  C   SER   118      -2.878  -2.775   3.150  1.00 24.25           C  
ATOM    898  CB  SER   118      -3.651  -0.410   2.929  1.00 22.86           C  
ATOM    899  O   SER   118      -1.680  -2.804   2.859  1.00 23.58           O  
ATOM    900  OG  SER   118      -3.748  -0.870   1.592  1.00 23.89           O  
ATOM    901  N   VAL   119      -3.176  -4.026   3.378  1.00 24.67           N  
ATOM    902  CA  VAL   119      -3.040  -5.202   2.525  1.00 24.36           C  
ATOM    903  C   VAL   119      -4.190  -5.249   1.522  1.00 24.67           C  
ATOM    904  CB  VAL   119      -3.005  -6.504   3.356  1.00 23.08           C  
ATOM    905  O   VAL   119      -5.354  -5.382   1.908  1.00 23.73           O  
ATOM    906  CG1 VAL   119      -2.637  -7.697   2.476  1.00 18.60           C  
ATOM    907  CG2 VAL   119      -2.021  -6.369   4.517  1.00 21.05           C  
ATOM    908  N   THR   120      -4.377  -4.292   0.572  1.00 24.71           N  
ATOM    909  CA  THR   120      -5.219  -4.455  -0.608  1.00 24.35           C  
ATOM    910  C   THR   120      -4.502  -5.276  -1.676  1.00 24.67           C  
ATOM    911  CB  THR   120      -5.628  -3.091  -1.195  1.00 23.22           C  
ATOM    912  O   THR   120      -3.341  -5.012  -1.994  1.00 23.80           O  
ATOM    913  CG2 THR   120      -7.139  -3.006  -1.388  1.00 21.78           C  
ATOM    914  OG1 THR   120      -5.212  -2.050  -0.303  1.00 24.49           O  
ATOM    915  N   SER   121      -4.575  -6.598  -1.672  1.00 24.36           N  
ATOM    916  CA  SER   121      -4.387  -7.390  -2.883  1.00 23.65           C  
ATOM    917  C   SER   121      -5.032  -6.717  -4.090  1.00 24.35           C  
ATOM    918  CB  SER   121      -4.967  -8.793  -2.702  1.00 22.70           C  
ATOM    919  O   SER   121      -6.244  -6.495  -4.110  1.00 23.40           O  
ATOM    920  OG  SER   121      -6.269  -8.731  -2.145  1.00 18.22           O  
ATOM    921  N   VAL   122      -4.617  -5.621  -4.531  1.00 24.07           N  
ATOM    922  CA  VAL   122      -4.962  -5.107  -5.852  1.00 23.43           C  
ATOM    923  C   VAL   122      -4.329  -5.985  -6.929  1.00 24.04           C  
ATOM    924  CB  VAL   122      -4.508  -3.640  -6.026  1.00 22.50           C  
ATOM    925  O   VAL   122      -3.150  -6.336  -6.840  1.00 23.17           O  
ATOM    926  CG1 VAL   122      -4.998  -3.078  -7.359  1.00 19.42           C  
ATOM    927  CG2 VAL   122      -5.012  -2.785  -4.864  1.00 20.63           C  
ATOM    928  N   LEU   123      -5.080  -6.919  -7.550  1.00 23.10           N  
ATOM    929  CA  LEU   123      -4.916  -7.550  -8.855  1.00 22.33           C  
ATOM    930  C   LEU   123      -4.737  -6.501  -9.947  1.00 23.08           C  
ATOM    931  CB  LEU   123      -6.122  -8.437  -9.176  1.00 21.54           C  
ATOM    932  O   LEU   123      -5.651  -5.719 -10.219  1.00 22.15           O  
ATOM    933  CG  LEU   123      -5.836  -9.928  -9.365  1.00 20.62           C  
ATOM    934  CD1 LEU   123      -6.668 -10.754  -8.390  1.00 15.26           C  
ATOM    935  CD2 LEU   123      -6.114 -10.348 -10.804  1.00 15.12           C  
ATOM    936  N   TRP   124      -3.586  -5.918 -10.108  1.00 14.50           N  
ATOM    937  CA  TRP   124      -3.247  -5.362 -11.414  1.00 23.03           C  
ATOM    938  C   TRP   124      -2.860  -6.466 -12.392  1.00 18.50           C  
ATOM    939  CB  TRP   124      -2.103  -4.351 -11.287  1.00 12.88           C  
ATOM    940  O   TRP   124      -2.186  -7.429 -12.017  1.00 16.99           O  
ATOM    941  CG  TRP   124      -2.538  -2.995 -10.818  1.00  8.98           C  
ATOM    942  CD1 TRP   124      -2.869  -2.632  -9.542  1.00  7.46           C  
ATOM    943  CD2 TRP   124      -2.694  -1.822 -11.622  1.00  7.54           C  
ATOM    944  CE2 TRP   124      -3.121  -0.783 -10.767  1.00  7.55           C  
ATOM    945  CE3 TRP   124      -2.512  -1.549 -12.985  1.00 17.35           C  
ATOM    946  NE1 TRP   124      -3.221  -1.303  -9.505  1.00 17.64           N  
ATOM    947  CH2 TRP   124      -3.185   0.752 -12.568  1.00 14.94           C  
ATOM    948  CZ2 TRP   124      -3.370   0.511 -11.231  1.00 15.41           C  
ATOM    949  CZ3 TRP   124      -2.760  -0.260 -13.444  1.00 15.69           C  
ATOM    950  N   ARG   125      -3.560  -6.619 -13.479  1.00 23.01           N  
ATOM    951  CA  ARG   125      -3.091  -6.978 -14.813  1.00 21.47           C  
ATOM    952  C   ARG   125      -2.005  -6.020 -15.288  1.00 22.98           C  
ATOM    953  CB  ARG   125      -4.254  -6.987 -15.808  1.00 21.00           C  
ATOM    954  O   ARG   125      -2.264  -4.832 -15.495  1.00 21.83           O  
ATOM    955  CG  ARG   125      -4.164  -8.089 -16.851  1.00 19.93           C  
ATOM    956  CD  ARG   125      -5.350  -8.060 -17.806  1.00 18.67           C  
ATOM    957  NE  ARG   125      -5.286  -9.148 -18.778  1.00 12.07           N  
ATOM    958  NH1 ARG   125      -7.084  -8.413 -20.028  1.00 11.53           N  
ATOM    959  NH2 ARG   125      -5.964 -10.318 -20.634  1.00 10.81           N  
ATOM    960  CZ  ARG   125      -6.111  -9.290 -19.811  1.00 11.89           C  
ATOM    961  N   ALA   126      -0.844  -5.920 -14.702  1.00 22.82           N  
ATOM    962  CA  ALA   126       0.253  -5.445 -15.540  1.00 21.14           C  
ATOM    963  C   ALA   126       0.411  -6.318 -16.783  1.00 22.75           C  
ATOM    964  CB  ALA   126       1.556  -5.416 -14.745  1.00 21.37           C  
ATOM    965  O   ALA   126       0.424  -7.547 -16.688  1.00 21.72           O  
ATOM    966  N   GLU   127      -0.279  -6.112 -17.789  1.00 21.40           N  
ATOM    967  CA  GLU   127       0.161  -6.473 -19.133  1.00 20.44           C  
ATOM    968  C   GLU   127       1.614  -6.068 -19.365  1.00 21.20           C  
ATOM    969  CB  GLU   127      -0.741  -5.824 -20.186  1.00 19.17           C  
ATOM    970  O   GLU   127       1.960  -4.890 -19.258  1.00 20.23           O  
ATOM    971  CG  GLU   127      -1.738  -6.785 -20.818  1.00 16.12           C  
ATOM    972  CD  GLU   127      -2.599  -6.137 -21.891  1.00  9.47           C  
ATOM    973  OE1 GLU   127      -2.526  -4.898 -22.061  1.00 12.82           O  
ATOM    974  OE2 GLU   127      -3.353  -6.873 -22.565  1.00 11.98           O  
ATOM    975  N   ILE   128       2.620  -6.707 -18.748  1.00 22.29           N  
ATOM    976  CA  ILE   128       3.952  -6.770 -19.341  1.00 21.42           C  
ATOM    977  C   ILE   128       3.836  -6.931 -20.855  1.00 22.17           C  
ATOM    978  CB  ILE   128       4.783  -7.925 -18.741  1.00 20.36           C  
ATOM    979  O   ILE   128       3.260  -7.908 -21.339  1.00 20.96           O  
ATOM    980  CG1 ILE   128       4.863  -7.790 -17.216  1.00 12.77           C  
ATOM    981  CG2 ILE   128       6.183  -7.962 -19.361  1.00 14.37           C  
ATOM    982  CD1 ILE   128       5.605  -8.930 -16.531  1.00 15.09           C  
ATOM    983  N   SER   129       3.482  -5.896 -21.556  1.00 21.27           N  
ATOM    984  CA  SER   129       3.688  -5.914 -23.001  1.00 21.07           C  
ATOM    985  C   SER   129       5.172  -5.985 -23.346  1.00 20.82           C  
ATOM    986  CB  SER   129       3.065  -4.676 -23.647  1.00 18.69           C  
ATOM    987  O   SER   129       5.996  -5.328 -22.705  1.00 19.90           O  
ATOM    988  OG  SER   129       3.904  -3.546 -23.482  1.00 10.23           O  
ATOM    989  N   THR   130       5.841  -7.214 -23.491  1.00 20.63           N  
ATOM    990  CA  THR   130       6.998  -7.787 -24.170  1.00 22.36           C  
ATOM    991  C   THR   130       7.763  -6.712 -24.937  1.00 20.68           C  
ATOM    992  CB  THR   130       6.579  -8.911 -25.136  1.00 18.12           C  
ATOM    993  O   THR   130       8.895  -6.937 -25.369  1.00 19.26           O  
ATOM    994  CG2 THR   130       6.063 -10.127 -24.374  1.00  7.85           C  
ATOM    995  OG1 THR   130       5.544  -8.427 -26.001  1.00 11.21           O  
ATOM    996  N   GLY   131       7.470  -5.404 -24.808  1.00 24.97           N  
ATOM    997  CA  GLY   131       8.270  -4.530 -25.650  1.00 24.64           C  
ATOM    998  C   GLY   131       9.013  -3.464 -24.867  1.00 24.98           C  
ATOM    999  O   GLY   131       9.757  -2.667 -25.443  1.00 23.29           O  
ATOM   1000  N   TRP   132       9.185  -3.550 -23.491  1.00 20.47           N  
ATOM   1001  CA  TRP   132       9.828  -2.476 -22.742  1.00 25.97           C  
ATOM   1002  C   TRP   132      11.241  -2.872 -22.325  1.00 22.29           C  
ATOM   1003  CB  TRP   132       9.001  -2.111 -21.506  1.00 21.48           C  
ATOM   1004  O   TRP   132      11.458  -3.974 -21.816  1.00 20.40           O  
ATOM   1005  CG  TRP   132       7.702  -1.432 -21.821  1.00 20.11           C  
ATOM   1006  CD1 TRP   132       6.533  -2.028 -22.204  1.00  7.53           C  
ATOM   1007  CD2 TRP   132       7.443  -0.026 -21.784  1.00  7.39           C  
ATOM   1008  CE2 TRP   132       6.093   0.161 -22.156  1.00  7.45           C  
ATOM   1009  CE3 TRP   132       8.222   1.097 -21.471  1.00 16.93           C  
ATOM   1010  NE1 TRP   132       5.561  -1.075 -22.407  1.00 17.34           N  
ATOM   1011  CH2 TRP   132       6.289   2.507 -21.913  1.00 14.76           C  
ATOM   1012  CZ2 TRP   132       5.505   1.426 -22.224  1.00 15.31           C  
ATOM   1013  CZ3 TRP   132       7.635   2.355 -21.539  1.00 15.57           C  
ATOM   1014  N   ASN   133      12.255  -2.541 -23.030  1.00 24.94           N  
ATOM   1015  CA  ASN   133      13.711  -2.471 -22.964  1.00 25.78           C  
ATOM   1016  C   ASN   133      14.196  -2.205 -21.542  1.00 24.79           C  
ATOM   1017  CB  ASN   133      14.240  -1.394 -23.915  1.00 22.79           C  
ATOM   1018  O   ASN   133      13.893  -1.160 -20.963  1.00 23.71           O  
ATOM   1019  CG  ASN   133      14.708  -1.964 -25.239  1.00 22.10           C  
ATOM   1020  ND2 ASN   133      14.676  -1.143 -26.282  1.00 13.58           N  
ATOM   1021  OD1 ASN   133      15.095  -3.133 -25.324  1.00 14.35           O  
ATOM   1022  N   TYR   134      14.261  -3.202 -20.607  1.00 25.06           N  
ATOM   1023  CA  TYR   134      14.881  -3.463 -19.313  1.00 26.59           C  
ATOM   1024  C   TYR   134      15.941  -2.415 -18.995  1.00 24.74           C  
ATOM   1025  CB  TYR   134      15.506  -4.861 -19.288  1.00 23.04           C  
ATOM   1026  O   TYR   134      16.006  -1.909 -17.872  1.00 22.83           O  
ATOM   1027  CG  TYR   134      15.132  -5.671 -18.070  1.00 22.65           C  
ATOM   1028  CD1 TYR   134      15.903  -5.618 -16.911  1.00 19.49           C  
ATOM   1029  CD2 TYR   134      14.010  -6.492 -18.076  1.00 19.44           C  
ATOM   1030  CE1 TYR   134      15.564  -6.364 -15.787  1.00 15.03           C  
ATOM   1031  CE2 TYR   134      13.661  -7.242 -16.958  1.00 18.14           C  
ATOM   1032  OH  TYR   134      14.103  -7.912 -14.710  1.00  8.68           O  
ATOM   1033  CZ  TYR   134      14.443  -7.171 -15.820  1.00 21.25           C  
ATOM   1034  N   ASP   135      16.782  -1.902 -19.917  1.00 23.20           N  
ATOM   1035  CA  ASP   135      18.006  -1.112 -19.833  1.00 24.01           C  
ATOM   1036  C   ASP   135      17.691   0.372 -19.652  1.00 22.78           C  
ATOM   1037  CB  ASP   135      18.866  -1.319 -21.081  1.00 20.47           C  
ATOM   1038  O   ASP   135      18.331   1.054 -18.849  1.00 21.03           O  
ATOM   1039  CG  ASP   135      19.543  -2.677 -21.116  1.00 18.84           C  
ATOM   1040  OD1 ASP   135      19.786  -3.265 -20.040  1.00 10.40           O  
ATOM   1041  OD2 ASP   135      19.840  -3.162 -22.229  1.00 10.92           O  
ATOM   1042  N   ARG   136      16.688   0.944 -20.260  1.00 25.34           N  
ATOM   1043  CA  ARG   136      16.323   2.357 -20.230  1.00 24.31           C  
ATOM   1044  C   ARG   136      15.508   2.685 -18.983  1.00 25.21           C  
ATOM   1045  CB  ARG   136      15.536   2.736 -21.486  1.00 22.42           C  
ATOM   1046  O   ARG   136      15.559   3.809 -18.480  1.00 23.34           O  
ATOM   1047  CG  ARG   136      16.397   3.295 -22.607  1.00 21.25           C  
ATOM   1048  CD  ARG   136      15.555   3.752 -23.791  1.00 17.46           C  
ATOM   1049  NE  ARG   136      16.384   4.279 -24.870  1.00  9.45           N  
ATOM   1050  NH1 ARG   136      14.608   4.896 -26.212  1.00  9.72           N  
ATOM   1051  NH2 ARG   136      16.760   5.260 -26.913  1.00  7.90           N  
ATOM   1052  CZ  ARG   136      15.915   4.811 -25.996  1.00  9.80           C  
ATOM   1053  N   PHE   137      15.127   1.672 -18.202  1.00 24.77           N  
ATOM   1054  CA  PHE   137      14.337   1.835 -16.987  1.00 25.00           C  
ATOM   1055  C   PHE   137      15.192   1.591 -15.749  1.00 24.71           C  
ATOM   1056  CB  PHE   137      13.137   0.882 -16.992  1.00 23.07           C  
ATOM   1057  O   PHE   137      15.101   2.333 -14.769  1.00 23.45           O  
ATOM   1058  CG  PHE   137      12.122   1.179 -15.922  1.00 22.21           C  
ATOM   1059  CD1 PHE   137      11.141   2.142 -16.123  1.00 19.60           C  
ATOM   1060  CD2 PHE   137      12.149   0.494 -14.714  1.00 19.93           C  
ATOM   1061  CE1 PHE   137      10.200   2.419 -15.134  1.00 15.43           C  
ATOM   1062  CE2 PHE   137      11.212   0.765 -13.721  1.00 19.01           C  
ATOM   1063  CZ  PHE   137      10.239   1.729 -13.932  1.00 18.96           C  
ATOM   1064  N   LEU   138      16.055   0.599 -15.643  1.00 24.03           N  
ATOM   1065  CA  LEU   138      17.107   0.592 -14.633  1.00 22.68           C  
ATOM   1066  C   LEU   138      17.861   1.917 -14.623  1.00 23.93           C  
ATOM   1067  CB  LEU   138      18.083  -0.561 -14.884  1.00 21.80           C  
ATOM   1068  O   LEU   138      18.168   2.453 -13.555  1.00 22.36           O  
ATOM   1069  CG  LEU   138      17.704  -1.914 -14.279  1.00 20.92           C  
ATOM   1070  CD1 LEU   138      18.437  -3.041 -15.000  1.00 15.40           C  
ATOM   1071  CD2 LEU   138      18.012  -1.938 -12.786  1.00 15.32           C  
ATOM   1072  N   ALA   139      17.896   2.629 -15.756  1.00 23.26           N  
ATOM   1073  CA  ALA   139      18.501   3.953 -15.868  1.00 21.91           C  
ATOM   1074  C   ALA   139      17.595   5.023 -15.266  1.00 23.13           C  
ATOM   1075  CB  ALA   139      18.803   4.278 -17.329  1.00 20.90           C  
ATOM   1076  O   ALA   139      18.076   5.978 -14.651  1.00 21.64           O  
ATOM   1077  N   LYS   140      16.270   4.696 -15.238  1.00 25.02           N  
ATOM   1078  CA  LYS   140      15.284   5.633 -14.706  1.00 24.78           C  
ATOM   1079  C   LYS   140      15.200   5.537 -13.186  1.00 24.99           C  
ATOM   1080  CB  LYS   140      13.909   5.375 -15.325  1.00 22.90           C  
ATOM   1081  O   LYS   140      15.023   6.549 -12.503  1.00 23.63           O  
ATOM   1082  CG  LYS   140      13.575   6.289 -16.494  1.00 21.91           C  
ATOM   1083  CD  LYS   140      12.194   5.989 -17.061  1.00 23.46           C  
ATOM   1084  CE  LYS   140      11.867   6.888 -18.245  1.00 17.83           C  
ATOM   1085  NZ  LYS   140      10.515   6.594 -18.808  1.00 14.13           N  
ATOM   1086  N   LEU   141      15.429   4.352 -12.643  1.00 25.98           N  
ATOM   1087  CA  LEU   141      15.513   4.098 -11.208  1.00 25.61           C  
ATOM   1088  C   LEU   141      16.904   4.431 -10.678  1.00 25.88           C  
ATOM   1089  CB  LEU   141      15.174   2.637 -10.902  1.00 24.06           C  
ATOM   1090  O   LEU   141      17.049   4.864  -9.533  1.00 24.44           O  
ATOM   1091  CG  LEU   141      13.689   2.302 -10.752  1.00 22.87           C  
ATOM   1092  CD1 LEU   141      13.428   0.856 -11.160  1.00 20.26           C  
ATOM   1093  CD2 LEU   141      13.227   2.551  -9.320  1.00 22.64           C  
ATOM   1094  N   TRP   142      17.872   4.399 -11.516  1.00 14.02           N  
ATOM   1095  CA  TRP   142      19.277   4.472 -11.127  1.00 23.19           C  
ATOM   1096  C   TRP   142      19.710   5.919 -10.919  1.00 16.52           C  
ATOM   1097  CB  TRP   142      20.163   3.808 -12.185  1.00 11.71           C  
ATOM   1098  O   TRP   142      20.477   6.218 -10.001  1.00 13.67           O  
ATOM   1099  CG  TRP   142      21.050   2.726 -11.645  1.00  8.58           C  
ATOM   1100  CD1 TRP   142      20.924   2.079 -10.448  1.00  7.10           C  
ATOM   1101  CD2 TRP   142      22.203   2.169 -12.284  1.00  7.09           C  
ATOM   1102  CE2 TRP   142      22.728   1.187 -11.415  1.00  7.05           C  
ATOM   1103  CE3 TRP   142      22.844   2.406 -13.507  1.00 16.55           C  
ATOM   1104  NE1 TRP   142      21.930   1.151 -10.303  1.00 17.00           N  
ATOM   1105  CH2 TRP   142      24.472   0.691 -12.936  1.00 14.08           C  
ATOM   1106  CZ2 TRP   142      23.865   0.440 -11.732  1.00 15.05           C  
ATOM   1107  CZ3 TRP   142      23.975   1.661 -13.821  1.00 14.57           C  
ATOM   1108  N   ASN   143      18.993   6.880 -11.772  1.00 17.24           N  
ATOM   1109  CA  ASN   143      19.743   8.128 -11.871  1.00 22.26           C  
ATOM   1110  C   ASN   143      18.893   9.327 -11.464  1.00 18.02           C  
ATOM   1111  CB  ASN   143      20.285   8.318 -13.290  1.00 14.23           C  
ATOM   1112  O   ASN   143      17.959   9.702 -12.175  1.00 16.57           O  
ATOM   1113  CG  ASN   143      21.792   8.174 -13.364  1.00  7.18           C  
ATOM   1114  ND2 ASN   143      22.334   8.225 -14.575  1.00 10.22           N  
ATOM   1115  OD1 ASN   143      22.464   8.016 -12.341  1.00  8.93           O  
ATOM   1116  N   GLY   144      18.114   9.200 -10.298  1.00 24.91           N  
ATOM   1117  CA  GLY   144      17.720  10.270  -9.395  1.00 24.07           C  
ATOM   1118  C   GLY   144      17.291  11.533 -10.117  1.00 24.86           C  
ATOM   1119  O   GLY   144      16.892  12.512  -9.483  1.00 23.37           O  
ATOM   1120  N   THR   145      17.152  11.467 -11.447  1.00 23.51           N  
ATOM   1121  CA  THR   145      16.643  12.586 -12.234  1.00 23.26           C  
ATOM   1122  C   THR   145      15.155  12.412 -12.521  1.00 23.33           C  
ATOM   1123  CB  THR   145      17.411  12.730 -13.561  1.00 21.18           C  
ATOM   1124  O   THR   145      14.724  11.350 -12.975  1.00 22.11           O  
ATOM   1125  CG2 THR   145      17.342  14.161 -14.084  1.00 10.70           C  
ATOM   1126  OG1 THR   145      18.784  12.375 -13.353  1.00 13.12           O  
ATOM   1127  N   ILE   146      14.220  12.960 -11.692  1.00 25.06           N  
ATOM   1128  CA  ILE   146      12.983  13.434 -12.303  1.00 25.05           C  
ATOM   1129  C   ILE   146      13.244  13.837 -13.752  1.00 25.01           C  
ATOM   1130  CB  ILE   146      12.383  14.621 -11.517  1.00 22.91           C  
ATOM   1131  O   ILE   146      13.988  14.785 -14.015  1.00 23.70           O  
ATOM   1132  CG1 ILE   146      12.136  14.224 -10.056  1.00 16.04           C  
ATOM   1133  CG2 ILE   146      11.089  15.108 -12.177  1.00 20.68           C  
ATOM   1134  CD1 ILE   146      11.643  15.367  -9.179  1.00 19.51           C  
ATOM   1135  N   LEU   147      13.611  12.914 -14.562  1.00 21.86           N  
ATOM   1136  CA  LEU   147      13.451  13.350 -15.945  1.00 22.46           C  
ATOM   1137  C   LEU   147      12.027  13.833 -16.201  1.00 21.57           C  
ATOM   1138  CB  LEU   147      13.798  12.213 -16.909  1.00 19.56           C  
ATOM   1139  O   LEU   147      11.064  13.204 -15.756  1.00 20.55           O  
ATOM   1140  CG  LEU   147      15.286  11.910 -17.093  1.00 16.53           C  
ATOM   1141  CD1 LEU   147      15.474  10.529 -17.712  1.00  7.64           C  
ATOM   1142  CD2 LEU   147      15.947  12.981 -17.954  1.00  8.38           C  
ATOM   1143  N   ALA   148      11.871  15.198 -15.926  1.00 23.63           N  
ATOM   1144  CA  ALA   148      10.952  16.064 -16.660  1.00 22.59           C  
ATOM   1145  C   ALA   148       9.752  15.276 -17.177  1.00 23.43           C  
ATOM   1146  CB  ALA   148      11.675  16.747 -17.818  1.00 21.26           C  
ATOM   1147  O   ALA   148       9.895  14.135 -17.622  1.00 22.18           O  
ATOM   1148  N   GLU   149       8.614  15.229 -16.318  1.00 25.41           N  
ATOM   1149  CA  GLU   149       7.291  15.039 -16.905  1.00 26.04           C  
ATOM   1150  C   GLU   149       7.385  14.368 -18.273  1.00 25.27           C  
ATOM   1151  CB  GLU   149       6.559  16.378 -17.025  1.00 23.08           C  
ATOM   1152  O   GLU   149       8.192  14.770 -19.113  1.00 23.72           O  
ATOM   1153  CG  GLU   149       5.743  16.746 -15.794  1.00 22.32           C  
ATOM   1154  CD  GLU   149       4.789  17.906 -16.031  1.00 23.40           C  
ATOM   1155  OE1 GLU   149       4.851  18.531 -17.114  1.00 25.75           O  
ATOM   1156  OE2 GLU   149       3.974  18.192 -15.126  1.00 16.84           O  
ATOM   1157  N   PRO   150       7.458  13.040 -18.327  1.00 25.51           N  
ATOM   1158  CA  PRO   150       7.368  12.643 -19.734  1.00 25.13           C  
ATOM   1159  C   PRO   150       6.612  13.660 -20.587  1.00 25.37           C  
ATOM   1160  CB  PRO   150       6.616  11.311 -19.678  1.00 23.70           C  
ATOM   1161  O   PRO   150       5.504  14.067 -20.230  1.00 23.99           O  
ATOM   1162  CG  PRO   150       6.126  11.208 -18.270  1.00 23.20           C  
ATOM   1163  CD  PRO   150       6.751  12.311 -17.465  1.00 25.30           C  
ATOM   1164  N   THR   151       7.196  14.867 -20.844  1.00 22.88           N  
ATOM   1165  CA  THR   151       6.780  15.658 -21.997  1.00 23.91           C  
ATOM   1166  C   THR   151       6.292  14.754 -23.125  1.00 22.87           C  
ATOM   1167  CB  THR   151       7.929  16.547 -22.508  1.00 20.44           C  
ATOM   1168  O   THR   151       5.561  15.199 -24.012  1.00 21.38           O  
ATOM   1169  CG2 THR   151       8.159  17.736 -21.581  1.00  9.19           C  
ATOM   1170  OG1 THR   151       9.131  15.770 -22.579  1.00 12.08           O  
ATOM   1171  N   THR   152       6.276  13.501 -22.915  1.00 23.76           N  
ATOM   1172  CA  THR   152       5.725  12.799 -24.069  1.00 26.28           C  
ATOM   1173  C   THR   152       4.497  11.985 -23.671  1.00 23.78           C  
ATOM   1174  CB  THR   152       6.772  11.871 -24.712  1.00 21.50           C  
ATOM   1175  O   THR   152       4.519  11.268 -22.669  1.00 22.57           O  
ATOM   1176  CG2 THR   152       7.746  12.660 -25.581  1.00  8.40           C  
ATOM   1177  OG1 THR   152       7.506  11.201 -23.680  1.00 11.60           O  
ATOM   1178  N   SER   153       3.296  12.693 -23.489  1.00 24.18           N  
ATOM   1179  CA  SER   153       1.996  12.208 -23.941  1.00 24.43           C  
ATOM   1180  C   SER   153       2.022  10.702 -24.182  1.00 24.29           C  
ATOM   1181  CB  SER   153       1.569  12.930 -25.219  1.00 21.94           C  
ATOM   1182  O   SER   153       2.597  10.236 -25.168  1.00 23.09           O  
ATOM   1183  OG  SER   153       2.446  12.620 -26.289  1.00 13.48           O  
ATOM   1184  N   HIS   154       2.583   9.923 -23.319  1.00 24.54           N  
ATOM   1185  CA  HIS   154       2.144   8.568 -23.634  1.00 26.39           C  
ATOM   1186  C   HIS   154       0.760   8.288 -23.058  1.00 24.46           C  
ATOM   1187  CB  HIS   154       3.150   7.543 -23.107  1.00 22.55           C  
ATOM   1188  O   HIS   154       0.571   8.329 -21.840  1.00 23.52           O  
ATOM   1189  CG  HIS   154       4.312   7.317 -24.021  1.00 22.21           C  
ATOM   1190  CD2 HIS   154       5.632   7.572 -23.860  1.00 15.95           C  
ATOM   1191  ND1 HIS   154       4.175   6.765 -25.276  1.00 14.16           N  
ATOM   1192  CE1 HIS   154       5.364   6.690 -25.849  1.00 11.03           C  
ATOM   1193  NE2 HIS   154       6.265   7.173 -25.011  1.00 13.04           N  
ATOM   1194  N   GLN   155      -0.336   8.986 -23.542  1.00 24.22           N  
ATOM   1195  CA  GLN   155      -1.743   8.746 -23.848  1.00 25.13           C  
ATOM   1196  C   GLN   155      -2.050   7.251 -23.884  1.00 24.24           C  
ATOM   1197  CB  GLN   155      -2.121   9.393 -25.181  1.00 21.72           C  
ATOM   1198  O   GLN   155      -3.216   6.852 -23.891  1.00 22.39           O  
ATOM   1199  CG  GLN   155      -2.511  10.860 -25.063  1.00 21.47           C  
ATOM   1200  CD  GLN   155      -3.083  11.420 -26.352  1.00 23.21           C  
ATOM   1201  NE2 GLN   155      -3.678  12.606 -26.271  1.00 13.88           N  
ATOM   1202  OE1 GLN   155      -2.991  10.793 -27.412  1.00 23.99           O  
ATOM   1203  N   ASP   156      -1.076   6.324 -23.531  1.00 23.11           N  
ATOM   1204  CA  ASP   156      -1.555   4.995 -23.899  1.00 25.91           C  
ATOM   1205  C   ASP   156      -1.814   4.142 -22.660  1.00 23.40           C  
ATOM   1206  CB  ASP   156      -0.549   4.298 -24.818  1.00 21.38           C  
ATOM   1207  O   ASP   156      -2.428   3.077 -22.750  1.00 22.51           O  
ATOM   1208  CG  ASP   156      -0.769   4.613 -26.287  1.00 21.26           C  
ATOM   1209  OD1 ASP   156      -1.897   4.997 -26.666  1.00 10.88           O  
ATOM   1210  OD2 ASP   156       0.193   4.473 -27.073  1.00 11.39           O  
ATOM   1211  N   SER   157      -2.013   4.722 -21.470  1.00 27.60           N  
ATOM   1212  CA  SER   157      -2.720   3.993 -20.422  1.00 28.16           C  
ATOM   1213  C   SER   157      -3.847   4.832 -19.829  1.00 27.59           C  
ATOM   1214  CB  SER   157      -1.752   3.571 -19.316  1.00 25.34           C  
ATOM   1215  O   SER   157      -4.667   4.325 -19.060  1.00 26.25           O  
ATOM   1216  OG  SER   157      -1.057   4.693 -18.800  1.00 19.97           O  
ATOM   1217  N   GLY   158      -4.385   5.891 -20.592  1.00 25.85           N  
ATOM   1218  CA  GLY   158      -5.584   6.662 -20.303  1.00 25.23           C  
ATOM   1219  C   GLY   158      -5.650   7.147 -18.867  1.00 25.82           C  
ATOM   1220  O   GLY   158      -6.670   7.688 -18.436  1.00 24.24           O  
ATOM   1221  N   ILE   159      -4.557   7.066 -18.051  1.00 28.35           N  
ATOM   1222  CA  ILE   159      -4.587   7.582 -16.687  1.00 29.00           C  
ATOM   1223  C   ILE   159      -4.047   9.011 -16.664  1.00 28.35           C  
ATOM   1224  CB  ILE   159      -3.774   6.687 -15.726  1.00 26.63           C  
ATOM   1225  O   ILE   159      -2.890   9.249 -17.015  1.00 27.28           O  
ATOM   1226  CG1 ILE   159      -4.274   5.239 -15.793  1.00 26.24           C  
ATOM   1227  CG2 ILE   159      -3.847   7.226 -14.294  1.00 25.83           C  
ATOM   1228  CD1 ILE   159      -3.475   4.268 -14.936  1.00 23.98           C  
ATOM   1229  N   PRO   160      -4.946  10.027 -16.933  1.00 25.87           N  
ATOM   1230  CA  PRO   160      -4.526  11.412 -16.711  1.00 26.36           C  
ATOM   1231  C   PRO   160      -3.863  11.616 -15.351  1.00 25.83           C  
ATOM   1232  CB  PRO   160      -5.836  12.197 -16.803  1.00 24.05           C  
ATOM   1233  O   PRO   160      -4.370  11.135 -14.334  1.00 24.82           O  
ATOM   1234  CG  PRO   160      -6.910  11.161 -16.713  1.00 23.39           C  
ATOM   1235  CD  PRO   160      -6.284   9.809 -16.901  1.00 24.60           C  
ATOM   1236  N   LEU   161      -2.501  11.750 -15.304  1.00 27.42           N  
ATOM   1237  CA  LEU   161      -1.565  12.342 -14.354  1.00 27.48           C  
ATOM   1238  C   LEU   161      -2.119  13.645 -13.786  1.00 27.34           C  
ATOM   1239  CB  LEU   161      -0.212  12.598 -15.023  1.00 25.48           C  
ATOM   1240  O   LEU   161      -2.352  14.601 -14.529  1.00 25.96           O  
ATOM   1241  CG  LEU   161       0.574  11.360 -15.458  1.00 24.17           C  
ATOM   1242  CD1 LEU   161       1.761  11.764 -16.326  1.00 22.46           C  
ATOM   1243  CD2 LEU   161       1.040  10.568 -14.241  1.00 24.63           C  
ATOM   1244  N   THR   162      -3.309  13.580 -13.058  1.00 26.04           N  
ATOM   1245  CA  THR   162      -3.810  14.814 -12.463  1.00 26.49           C  
ATOM   1246  C   THR   162      -2.814  15.369 -11.449  1.00 26.01           C  
ATOM   1247  CB  THR   162      -5.172  14.592 -11.780  1.00 23.96           C  
ATOM   1248  O   THR   162      -2.168  14.608 -10.725  1.00 25.08           O  
ATOM   1249  CG2 THR   162      -6.309  14.626 -12.796  1.00 23.01           C  
ATOM   1250  OG1 THR   162      -5.169  13.318 -11.125  1.00 18.85           O  
ATOM   1251  N   ARG   163      -2.203  16.441 -11.814  1.00 24.17           N  
ATOM   1252  CA  ARG   163      -1.686  17.649 -11.179  1.00 23.70           C  
ATOM   1253  C   ARG   163      -2.140  17.742  -9.726  1.00 24.25           C  
ATOM   1254  CB  ARG   163      -2.132  18.895 -11.948  1.00 22.14           C  
ATOM   1255  O   ARG   163      -3.323  17.956  -9.453  1.00 23.10           O  
ATOM   1256  CG  ARG   163      -1.050  19.494 -12.831  1.00 21.55           C  
ATOM   1257  CD  ARG   163      -1.507  20.793 -13.481  1.00 23.42           C  
ATOM   1258  NE  ARG   163      -0.478  21.349 -14.355  1.00 14.53           N  
ATOM   1259  NH1 ARG   163      -1.671  23.255 -14.889  1.00 14.18           N  
ATOM   1260  NH2 ARG   163       0.417  22.918 -15.774  1.00 13.95           N  
ATOM   1261  CZ  ARG   163      -0.580  22.506 -15.004  1.00 15.93           C  
ATOM   1262  N   GLY   164      -1.619  16.755  -8.776  1.00 25.24           N  
ATOM   1263  CA  GLY   164      -1.641  17.019  -7.346  1.00 24.19           C  
ATOM   1264  C   GLY   164      -0.766  16.070  -6.550  1.00 25.25           C  
ATOM   1265  O   GLY   164      -0.877  14.850  -6.690  1.00 24.25           O  
ATOM   1266  N   GLY   165       0.601  16.159  -6.657  1.00 26.01           N  
ATOM   1267  CA  GLY   165       1.711  15.822  -5.780  1.00 24.60           C  
ATOM   1268  C   GLY   165       1.895  14.327  -5.598  1.00 26.06           C  
ATOM   1269  O   GLY   165       2.590  13.890  -4.678  1.00 24.89           O  
ATOM   1270  N   LEU   166       1.602  13.376  -6.516  1.00 25.95           N  
ATOM   1271  CA  LEU   166       1.870  11.945  -6.605  1.00 25.62           C  
ATOM   1272  C   LEU   166       3.098  11.674  -7.466  1.00 25.94           C  
ATOM   1273  CB  LEU   166       0.657  11.207  -7.179  1.00 24.38           C  
ATOM   1274  O   LEU   166       3.147  12.077  -8.631  1.00 24.97           O  
ATOM   1275  CG  LEU   166      -0.557  11.078  -6.257  1.00 23.29           C  
ATOM   1276  CD1 LEU   166      -1.825  10.870  -7.077  1.00 20.33           C  
ATOM   1277  CD2 LEU   166      -0.359   9.933  -5.269  1.00 22.38           C  
ATOM   1278  N   ASN   167       4.335  11.796  -6.981  1.00 26.85           N  
ATOM   1279  CA  ASN   167       5.587  11.388  -7.610  1.00 27.64           C  
ATOM   1280  C   ASN   167       5.622   9.885  -7.868  1.00 26.88           C  
ATOM   1281  CB  ASN   167       6.781  11.808  -6.750  1.00 25.20           C  
ATOM   1282  O   ASN   167       5.655   9.090  -6.927  1.00 26.03           O  
ATOM   1283  CG  ASN   167       7.125  13.276  -6.904  1.00 24.26           C  
ATOM   1284  ND2 ASN   167       7.674  13.870  -5.851  1.00 21.24           N  
ATOM   1285  OD1 ASN   167       6.898  13.872  -7.960  1.00 25.00           O  
ATOM   1286  N   TRP   168       5.009   9.317  -8.865  1.00 19.13           N  
ATOM   1287  CA  TRP   168       4.875   8.032  -9.545  1.00 28.27           C  
ATOM   1288  C   TRP   168       6.236   7.510  -9.995  1.00 21.20           C  
ATOM   1289  CB  TRP   168       3.938   8.156 -10.749  1.00 19.85           C  
ATOM   1290  O   TRP   168       6.978   8.210 -10.688  1.00 20.31           O  
ATOM   1291  CG  TRP   168       2.549   8.597 -10.397  1.00 20.89           C  
ATOM   1292  CD1 TRP   168       2.108   9.881 -10.233  1.00 10.38           C  
ATOM   1293  CD2 TRP   168       1.419   7.751 -10.161  1.00  9.17           C  
ATOM   1294  CE2 TRP   168       0.324   8.591  -9.859  1.00  8.98           C  
ATOM   1295  CE3 TRP   168       1.225   6.364 -10.176  1.00 18.82           C  
ATOM   1296  NE1 TRP   168       0.771   9.884  -9.909  1.00 19.12           N  
ATOM   1297  CH2 TRP   168      -1.109   6.727  -9.596  1.00 17.48           C  
ATOM   1298  CZ2 TRP   168      -0.947   8.088  -9.574  1.00 16.88           C  
ATOM   1299  CZ3 TRP   168      -0.041   5.864  -9.892  1.00 17.59           C  
ATOM   1300  N   VAL   169       6.911   6.571  -9.217  1.00 28.99           N  
ATOM   1301  CA  VAL   169       8.034   5.787  -9.721  1.00 28.95           C  
ATOM   1302  C   VAL   169       7.532   4.442 -10.242  1.00 29.03           C  
ATOM   1303  CB  VAL   169       9.109   5.569  -8.632  1.00 27.40           C  
ATOM   1304  O   VAL   169       6.818   3.724  -9.539  1.00 28.14           O  
ATOM   1305  CG1 VAL   169      10.348   4.900  -9.223  1.00 26.34           C  
ATOM   1306  CG2 VAL   169       9.477   6.898  -7.974  1.00 26.25           C  
ATOM   1307  N   ARG   170       7.185   4.319 -11.501  1.00 28.91           N  
ATOM   1308  CA  ARG   170       6.836   3.209 -12.381  1.00 28.40           C  
ATOM   1309  C   ARG   170       7.959   2.178 -12.433  1.00 28.89           C  
ATOM   1310  CB  ARG   170       6.525   3.717 -13.791  1.00 27.16           C  
ATOM   1311  O   ARG   170       9.088   2.501 -12.808  1.00 27.73           O  
ATOM   1312  CG  ARG   170       5.596   2.809 -14.582  1.00 25.70           C  
ATOM   1313  CD  ARG   170       5.291   3.378 -15.960  1.00 26.63           C  
ATOM   1314  NE  ARG   170       4.464   2.468 -16.748  1.00 22.89           N  
ATOM   1315  NH1 ARG   170       4.527   3.745 -18.672  1.00 19.42           N  
ATOM   1316  NH2 ARG   170       3.363   1.770 -18.639  1.00 15.73           N  
ATOM   1317  CZ  ARG   170       4.120   2.663 -18.018  1.00 22.16           C  
ATOM   1318  N   SER   171       8.056   1.022 -11.617  1.00 27.86           N  
ATOM   1319  CA  SER   171       8.787  -0.237 -11.716  1.00 27.60           C  
ATOM   1320  C   SER   171       7.959  -1.303 -12.423  1.00 27.85           C  
ATOM   1321  CB  SER   171       9.193  -0.732 -10.327  1.00 26.56           C  
ATOM   1322  O   SER   171       6.727  -1.241 -12.424  1.00 27.24           O  
ATOM   1323  OG  SER   171       8.100  -1.360  -9.678  1.00 26.52           O  
ATOM   1324  N   GLU   172       8.347  -1.890 -13.601  1.00 27.18           N  
ATOM   1325  CA  GLU   172       7.868  -2.926 -14.511  1.00 26.87           C  
ATOM   1326  C   GLU   172       6.988  -3.937 -13.781  1.00 27.23           C  
ATOM   1327  CB  GLU   172       9.044  -3.640 -15.181  1.00 25.49           C  
ATOM   1328  O   GLU   172       6.120  -4.566 -14.390  1.00 26.09           O  
ATOM   1329  CG  GLU   172       9.741  -2.809 -16.248  1.00 24.63           C  
ATOM   1330  CD  GLU   172      10.779  -3.592 -17.036  1.00 26.41           C  
ATOM   1331  OE1 GLU   172      11.000  -4.786 -16.730  1.00 28.81           O  
ATOM   1332  OE2 GLU   172      11.377  -3.007 -17.967  1.00 23.77           O  
ATOM   1333  N   ASN   173       6.883  -3.882 -12.495  1.00 26.40           N  
ATOM   1334  CA  ASN   173       6.080  -4.557 -11.481  1.00 26.52           C  
ATOM   1335  C   ASN   173       5.649  -3.596 -10.377  1.00 26.42           C  
ATOM   1336  CB  ASN   173       6.849  -5.738 -10.886  1.00 24.56           C  
ATOM   1337  O   ASN   173       6.487  -2.935  -9.761  1.00 25.42           O  
ATOM   1338  CG  ASN   173       6.986  -6.894 -11.858  1.00 23.74           C  
ATOM   1339  ND2 ASN   173       8.054  -7.669 -11.710  1.00 15.74           N  
ATOM   1340  OD1 ASN   173       6.141  -7.088 -12.735  1.00 19.45           O  
ATOM   1341  N   THR   174       5.006  -2.497 -10.869  1.00 27.11           N  
ATOM   1342  CA  THR   174       4.379  -1.278 -10.371  1.00 27.63           C  
ATOM   1343  C   THR   174       4.415  -1.235  -8.846  1.00 27.12           C  
ATOM   1344  CB  THR   174       2.922  -1.161 -10.856  1.00 25.56           C  
ATOM   1345  O   THR   174       3.770  -2.048  -8.181  1.00 26.23           O  
ATOM   1346  CG2 THR   174       2.484   0.298 -10.937  1.00 24.61           C  
ATOM   1347  OG1 THR   174       2.807  -1.756 -12.154  1.00 26.72           O  
ATOM   1348  N   VAL   175       5.588  -1.206  -8.172  1.00 29.19           N  
ATOM   1349  CA  VAL   175       5.721  -0.744  -6.794  1.00 29.06           C  
ATOM   1350  C   VAL   175       5.524   0.769  -6.735  1.00 29.17           C  
ATOM   1351  CB  VAL   175       7.094  -1.127  -6.198  1.00 27.46           C  
ATOM   1352  O   VAL   175       6.198   1.518  -7.446  1.00 28.13           O  
ATOM   1353  CG1 VAL   175       7.164  -0.751  -4.719  1.00 26.59           C  
ATOM   1354  CG2 VAL   175       7.360  -2.619  -6.386  1.00 26.73           C  
ATOM   1355  N   TYR   176       4.359   1.198  -6.541  1.00 29.50           N  
ATOM   1356  CA  TYR   176       3.927   2.544  -6.180  1.00 30.13           C  
ATOM   1357  C   TYR   176       4.368   2.897  -4.765  1.00 29.42           C  
ATOM   1358  CB  TYR   176       2.406   2.671  -6.300  1.00 28.26           C  
ATOM   1359  O   TYR   176       4.189   2.105  -3.837  1.00 28.52           O  
ATOM   1360  CG  TYR   176       1.879   2.381  -7.685  1.00 26.87           C  
ATOM   1361  CD1 TYR   176       1.842   3.375  -8.660  1.00 25.16           C  
ATOM   1362  CD2 TYR   176       1.418   1.113  -8.021  1.00 27.18           C  
ATOM   1363  CE1 TYR   176       1.356   3.113  -9.936  1.00 26.45           C  
ATOM   1364  CE2 TYR   176       0.930   0.839  -9.294  1.00 28.26           C  
ATOM   1365  OH  TYR   176       0.421   1.578 -11.506  1.00 24.19           O  
ATOM   1366  CZ  TYR   176       0.903   1.844 -10.244  1.00 26.36           C  
ATOM   1367  N   ALA   177       5.419   3.572  -4.545  1.00 28.54           N  
ATOM   1368  CA  ALA   177       5.872   4.169  -3.292  1.00 27.91           C  
ATOM   1369  C   ALA   177       5.140   5.479  -3.012  1.00 28.51           C  
ATOM   1370  CB  ALA   177       7.380   4.404  -3.329  1.00 26.76           C  
ATOM   1371  O   ALA   177       5.039   6.340  -3.889  1.00 27.39           O  
ATOM   1372  N   TYR   178       4.077   5.416  -2.184  1.00 27.86           N  
ATOM   1373  CA  TYR   178       3.473   6.607  -1.599  1.00 29.35           C  
ATOM   1374  C   TYR   178       4.276   7.093  -0.398  1.00 27.79           C  
ATOM   1375  CB  TYR   178       2.026   6.326  -1.181  1.00 26.58           C  
ATOM   1376  O   TYR   178       4.820   6.286   0.359  1.00 27.03           O  
ATOM   1377  CG  TYR   178       1.018   6.574  -2.276  1.00 25.33           C  
ATOM   1378  CD1 TYR   178       0.400   7.814  -2.414  1.00 23.57           C  
ATOM   1379  CD2 TYR   178       0.681   5.568  -3.176  1.00 25.05           C  
ATOM   1380  CE1 TYR   178      -0.531   8.047  -3.421  1.00 22.92           C  
ATOM   1381  CE2 TYR   178      -0.248   5.789  -4.187  1.00 25.43           C  
ATOM   1382  OH  TYR   178      -1.769   7.254  -5.300  1.00 14.13           O  
ATOM   1383  CZ  TYR   178      -0.848   7.029  -4.301  1.00 24.28           C  
ATOM   1384  N   ARG   179       4.685   8.374  -0.415  1.00 29.10           N  
ATOM   1385  CA  ARG   179       5.196   9.341   0.551  1.00 29.32           C  
ATOM   1386  C   ARG   179       4.141   9.681   1.597  1.00 29.07           C  
ATOM   1387  CB  ARG   179       5.661  10.615  -0.158  1.00 27.22           C  
ATOM   1388  O   ARG   179       3.084  10.222   1.267  1.00 27.76           O  
ATOM   1389  CG  ARG   179       6.613  11.466   0.666  1.00 25.63           C  
ATOM   1390  CD  ARG   179       7.012  12.739  -0.069  1.00 27.24           C  
ATOM   1391  NE  ARG   179       7.823  13.615   0.772  1.00 23.32           N  
ATOM   1392  NH1 ARG   179       7.681  15.441  -0.636  1.00 21.32           N  
ATOM   1393  NH2 ARG   179       8.868  15.585   1.319  1.00 18.18           N  
ATOM   1394  CZ  ARG   179       8.122  14.878   0.483  1.00 23.65           C  
ATOM   1395  N   ASN   180       4.024   9.021   2.753  1.00 27.43           N  
ATOM   1396  CA  ASN   180       3.228   9.478   3.887  1.00 28.06           C  
ATOM   1397  C   ASN   180       4.111   9.998   5.018  1.00 27.42           C  
ATOM   1398  CB  ASN   180       2.322   8.354   4.394  1.00 25.96           C  
ATOM   1399  O   ASN   180       5.037   9.312   5.454  1.00 26.62           O  
ATOM   1400  CG  ASN   180       1.120   8.124   3.499  1.00 24.50           C  
ATOM   1401  ND2 ASN   180       0.564   6.919   3.550  1.00 24.30           N  
ATOM   1402  OD1 ASN   180       0.696   9.021   2.766  1.00 25.54           O  
ATOM   1403  N   GLN   181       4.303  11.338   5.145  1.00 26.38           N  
ATOM   1404  CA  GLN   181       4.644  11.939   6.430  1.00 26.38           C  
ATOM   1405  C   GLN   181       3.490  11.813   7.420  1.00 26.32           C  
ATOM   1406  CB  GLN   181       5.025  13.410   6.251  1.00 24.56           C  
ATOM   1407  O   GLN   181       2.397  12.328   7.176  1.00 25.04           O  
ATOM   1408  CG  GLN   181       6.147  13.871   7.171  1.00 23.79           C  
ATOM   1409  CD  GLN   181       6.541  15.317   6.937  1.00 26.15           C  
ATOM   1410  NE2 GLN   181       7.419  15.838   7.787  1.00 21.08           N  
ATOM   1411  OE1 GLN   181       6.060  15.961   5.999  1.00 32.79           O  
ATOM   1412  N   ILE   182       3.460  10.777   8.289  1.00 28.13           N  
ATOM   1413  CA  ILE   182       2.392  10.670   9.277  1.00 27.85           C  
ATOM   1414  C   ILE   182       2.663  11.627  10.436  1.00 27.91           C  
ATOM   1415  CB  ILE   182       2.248   9.223   9.799  1.00 26.00           C  
ATOM   1416  O   ILE   182       1.779  12.385  10.842  1.00 26.14           O  
ATOM   1417  CG1 ILE   182       1.903   8.271   8.648  1.00 25.90           C  
ATOM   1418  CG2 ILE   182       1.190   9.151  10.905  1.00 24.84           C  
ATOM   1419  CD1 ILE   182       1.789   6.811   9.064  1.00 22.52           C  
ATOM   1420  N   THR   183       3.973  11.884  10.853  1.00 25.33           N  
ATOM   1421  CA  THR   183       4.406  12.756  11.938  1.00 25.62           C  
ATOM   1422  C   THR   183       5.839  13.230  11.712  1.00 25.26           C  
ATOM   1423  CB  THR   183       4.306  12.045  13.300  1.00 23.42           C  
ATOM   1424  O   THR   183       6.617  12.565  11.026  1.00 24.27           O  
ATOM   1425  CG2 THR   183       2.956  12.307  13.960  1.00 21.65           C  
ATOM   1426  OG1 THR   183       4.466  10.634  13.109  1.00 18.61           O  
ATOM   1427  N   ALA   184       6.185  14.550  11.813  1.00 26.04           N  
ATOM   1428  CA  ALA   184       7.502  15.183  11.810  1.00 27.25           C  
ATOM   1429  C   ALA   184       8.589  14.191  12.212  1.00 25.93           C  
ATOM   1430  CB  ALA   184       7.514  16.389  12.745  1.00 24.16           C  
ATOM   1431  O   ALA   184       8.514  13.577  13.278  1.00 24.69           O  
ATOM   1432  N   GLY   185       9.355  13.633  11.165  1.00 27.30           N  
ATOM   1433  CA  GLY   185      10.582  12.861  11.290  1.00 26.87           C  
ATOM   1434  C   GLY   185      10.378  11.376  11.056  1.00 27.26           C  
ATOM   1435  O   GLY   185      11.346  10.618  10.962  1.00 25.72           O  
ATOM   1436  N   LYS   186       9.158  10.900  10.895  1.00 28.59           N  
ATOM   1437  CA  LYS   186       8.934   9.490  10.593  1.00 28.50           C  
ATOM   1438  C   LYS   186       8.200   9.322   9.266  1.00 28.53           C  
ATOM   1439  CB  LYS   186       8.145   8.818  11.718  1.00 26.53           C  
ATOM   1440  O   LYS   186       7.188   9.983   9.023  1.00 27.27           O  
ATOM   1441  CG  LYS   186       8.912   8.698  13.026  1.00 25.22           C  
ATOM   1442  CD  LYS   186       8.173   7.823  14.030  1.00 26.56           C  
ATOM   1443  CE  LYS   186       8.905   7.758  15.363  1.00 21.69           C  
ATOM   1444  NZ  LYS   186       8.212   6.859  16.333  1.00 21.81           N  
ATOM   1445  N   TRP   187       8.977   8.733   8.217  1.00 23.95           N  
ATOM   1446  CA  TRP   187       8.601   8.437   6.839  1.00 28.71           C  
ATOM   1447  C   TRP   187       8.233   6.965   6.679  1.00 24.91           C  
ATOM   1448  CB  TRP   187       9.739   8.797   5.880  1.00 23.17           C  
ATOM   1449  O   TRP   187       8.871   6.092   7.271  1.00 23.16           O  
ATOM   1450  CG  TRP   187      10.166  10.233   5.954  1.00 21.74           C  
ATOM   1451  CD1 TRP   187      11.034  10.789   6.852  1.00  7.91           C  
ATOM   1452  CD2 TRP   187       9.739  11.296   5.098  1.00  7.77           C  
ATOM   1453  CE2 TRP   187      10.389  12.472   5.534  1.00  8.04           C  
ATOM   1454  CE3 TRP   187       8.868  11.369   4.002  1.00 17.60           C  
ATOM   1455  NE1 TRP   187      11.172  12.135   6.605  1.00 17.95           N  
ATOM   1456  CH2 TRP   187       9.340  13.750   3.841  1.00 15.61           C  
ATOM   1457  CZ2 TRP   187      10.196  13.707   4.911  1.00 15.60           C  
ATOM   1458  CZ3 TRP   187       8.678  12.599   3.383  1.00 16.57           C  
ATOM   1459  N   TYR   188       7.047   6.701   6.312  1.00 28.55           N  
ATOM   1460  CA  TYR   188       6.777   5.337   5.874  1.00 29.20           C  
ATOM   1461  C   TYR   188       6.497   5.289   4.377  1.00 28.46           C  
ATOM   1462  CB  TYR   188       5.591   4.749   6.646  1.00 27.01           C  
ATOM   1463  O   TYR   188       5.864   6.195   3.829  1.00 27.45           O  
ATOM   1464  CG  TYR   188       5.867   4.539   8.115  1.00 25.69           C  
ATOM   1465  CD1 TYR   188       6.346   3.319   8.587  1.00 24.28           C  
ATOM   1466  CD2 TYR   188       5.649   5.560   9.034  1.00 26.00           C  
ATOM   1467  CE1 TYR   188       6.600   3.120   9.940  1.00 24.54           C  
ATOM   1468  CE2 TYR   188       5.899   5.372  10.390  1.00 26.69           C  
ATOM   1469  OH  TYR   188       6.624   3.960  12.173  1.00 18.99           O  
ATOM   1470  CZ  TYR   188       6.374   4.151  10.832  1.00 23.78           C  
ATOM   1471  N   VAL   189       7.322   4.553   3.663  1.00 29.32           N  
ATOM   1472  CA  VAL   189       7.173   4.131   2.274  1.00 29.37           C  
ATOM   1473  C   VAL   189       6.301   2.880   2.205  1.00 29.24           C  
ATOM   1474  CB  VAL   189       8.543   3.864   1.612  1.00 27.66           C  
ATOM   1475  O   VAL   189       6.533   1.913   2.935  1.00 27.96           O  
ATOM   1476  CG1 VAL   189       8.368   3.492   0.140  1.00 25.87           C  
ATOM   1477  CG2 VAL   189       9.451   5.084   1.754  1.00 26.16           C  
ATOM   1478  N   THR   190       5.050   3.050   1.806  1.00 30.22           N  
ATOM   1479  CA  THR   190       4.156   1.964   1.420  1.00 30.58           C  
ATOM   1480  C   THR   190       4.523   1.425   0.041  1.00 30.13           C  
ATOM   1481  CB  THR   190       2.686   2.424   1.420  1.00 28.95           C  
ATOM   1482  O   THR   190       4.747   2.197  -0.894  1.00 29.15           O  
ATOM   1483  CG2 THR   190       1.738   1.236   1.298  1.00 27.02           C  
ATOM   1484  OG1 THR   190       2.409   3.119   2.642  1.00 28.12           O  
ATOM   1485  N   PHE   191       5.091   0.140   0.001  1.00 31.25           N  
ATOM   1486  CA  PHE   191       5.372  -0.569  -1.241  1.00 31.62           C  
ATOM   1487  C   PHE   191       4.165  -1.388  -1.683  1.00 31.18           C  
ATOM   1488  CB  PHE   191       6.592  -1.481  -1.077  1.00 30.31           C  
ATOM   1489  O   PHE   191       3.470  -1.977  -0.852  1.00 30.30           O  
ATOM   1490  CG  PHE   191       7.852  -0.747  -0.705  1.00 28.86           C  
ATOM   1491  CD1 PHE   191       8.701  -0.252  -1.687  1.00 26.46           C  
ATOM   1492  CD2 PHE   191       8.188  -0.552   0.629  1.00 28.21           C  
ATOM   1493  CE1 PHE   191       9.868   0.428  -1.346  1.00 27.36           C  
ATOM   1494  CE2 PHE   191       9.353   0.126   0.977  1.00 28.71           C  
ATOM   1495  CZ  PHE   191      10.192   0.614  -0.011  1.00 27.49           C  
ATOM   1496  N   TRP   192       3.764  -1.128  -2.907  1.00 25.12           N  
ATOM   1497  CA  TRP   192       2.791  -1.828  -3.739  1.00 30.65           C  
ATOM   1498  C   TRP   192       3.481  -2.838  -4.650  1.00 25.98           C  
ATOM   1499  CB  TRP   192       1.985  -0.832  -4.578  1.00 24.86           C  
ATOM   1500  O   TRP   192       4.442  -2.502  -5.345  1.00 25.03           O  
ATOM   1501  CG  TRP   192       1.248   0.190  -3.766  1.00 23.94           C  
ATOM   1502  CD1 TRP   192       1.784   1.257  -3.101  1.00 12.92           C  
ATOM   1503  CD2 TRP   192      -0.163   0.238  -3.531  1.00  9.42           C  
ATOM   1504  CE2 TRP   192      -0.412   1.363  -2.715  1.00  9.10           C  
ATOM   1505  CE3 TRP   192      -1.241  -0.561  -3.934  1.00 18.77           C  
ATOM   1506  NE1 TRP   192       0.791   1.967  -2.467  1.00 19.01           N  
ATOM   1507  CH2 TRP   192      -2.735   0.910  -2.699  1.00 16.65           C  
ATOM   1508  CZ2 TRP   192      -1.698   1.709  -2.292  1.00 16.46           C  
ATOM   1509  CZ3 TRP   192      -2.520  -0.215  -3.512  1.00 17.26           C  
ATOM   1510  N   MET   193       3.608  -4.092  -4.271  1.00 28.88           N  
ATOM   1511  CA  MET   193       4.035  -5.179  -5.147  1.00 29.59           C  
ATOM   1512  C   MET   193       2.848  -5.770  -5.899  1.00 28.82           C  
ATOM   1513  CB  MET   193       4.742  -6.272  -4.343  1.00 27.41           C  
ATOM   1514  O   MET   193       1.805  -6.045  -5.303  1.00 27.58           O  
ATOM   1515  CG  MET   193       6.093  -5.849  -3.789  1.00 26.00           C  
ATOM   1516  SD  MET   193       6.989  -7.235  -2.987  1.00 22.82           S  
ATOM   1517  CE  MET   193       5.641  -7.971  -2.020  1.00 23.61           C  
ATOM   1518  N   THR   194       2.773  -5.499  -7.165  1.00 28.89           N  
ATOM   1519  CA  THR   194       1.932  -6.192  -8.134  1.00 29.42           C  
ATOM   1520  C   THR   194       2.566  -7.516  -8.551  1.00 28.89           C  
ATOM   1521  CB  THR   194       1.686  -5.323  -9.382  1.00 27.66           C  
ATOM   1522  O   THR   194       3.778  -7.592  -8.760  1.00 28.11           O  
ATOM   1523  CG2 THR   194       0.682  -4.213  -9.089  1.00 25.30           C  
ATOM   1524  OG1 THR   194       2.924  -4.736  -9.800  1.00 26.00           O  
ATOM   1525  N   TYR   195       2.042  -8.634  -8.059  1.00 27.07           N  
ATOM   1526  CA  TYR   195       2.304 -10.002  -8.492  1.00 28.96           C  
ATOM   1527  C   TYR   195       1.460 -10.360  -9.709  1.00 27.04           C  
ATOM   1528  CB  TYR   195       2.025 -10.989  -7.354  1.00 25.64           C  
ATOM   1529  O   TYR   195       0.267 -10.051  -9.758  1.00 25.96           O  
ATOM   1530  CG  TYR   195       2.228 -12.434  -7.741  1.00 24.92           C  
ATOM   1531  CD1 TYR   195       1.153 -13.226  -8.139  1.00 23.62           C  
ATOM   1532  CD2 TYR   195       3.493 -13.010  -7.709  1.00 24.66           C  
ATOM   1533  CE1 TYR   195       1.334 -14.558  -8.494  1.00 21.69           C  
ATOM   1534  CE2 TYR   195       3.686 -14.341  -8.062  1.00 25.17           C  
ATOM   1535  OH  TYR   195       2.787 -16.425  -8.804  1.00 12.12           O  
ATOM   1536  CZ  TYR   195       2.602 -15.106  -8.453  1.00 24.73           C  
ATOM   1537  N   ASP   196       2.084 -10.525 -10.881  1.00 30.43           N  
ATOM   1538  CA  ASP   196       1.527 -11.342 -11.955  1.00 30.26           C  
ATOM   1539  C   ASP   196       1.416 -12.805 -11.530  1.00 30.42           C  
ATOM   1540  CB  ASP   196       2.384 -11.225 -13.218  1.00 29.55           C  
ATOM   1541  O   ASP   196       2.390 -13.396 -11.059  1.00 29.64           O  
ATOM   1542  CG  ASP   196       1.689 -11.760 -14.457  1.00 28.34           C  
ATOM   1543  OD1 ASP   196       0.809 -12.639 -14.332  1.00 27.02           O  
ATOM   1544  OD2 ASP   196       2.026 -11.301 -15.570  1.00 27.53           O  
ATOM   1545  N   PRO   197       0.241 -13.246 -11.150  1.00 28.22           N  
ATOM   1546  CA  PRO   197       0.033 -14.632 -10.722  1.00 28.02           C  
ATOM   1547  C   PRO   197       0.630 -15.646 -11.695  1.00 28.15           C  
ATOM   1548  CB  PRO   197      -1.492 -14.759 -10.669  1.00 26.74           C  
ATOM   1549  O   PRO   197       0.971 -16.763 -11.296  1.00 27.03           O  
ATOM   1550  CG  PRO   197      -2.000 -13.604 -11.470  1.00 25.38           C  
ATOM   1551  CD  PRO   197      -0.912 -12.572 -11.562  1.00 27.59           C  
ATOM   1552  N   ASP   198       0.764 -15.295 -12.927  1.00 28.65           N  
ATOM   1553  CA  ASP   198       1.217 -16.288 -13.896  1.00 28.77           C  
ATOM   1554  C   ASP   198       2.737 -16.268 -14.032  1.00 28.65           C  
ATOM   1555  CB  ASP   198       0.563 -16.045 -15.258  1.00 26.51           C  
ATOM   1556  O   ASP   198       3.342 -17.261 -14.443  1.00 26.93           O  
ATOM   1557  CG  ASP   198      -0.925 -16.349 -15.265  1.00 25.74           C  
ATOM   1558  OD1 ASP   198      -1.372 -17.222 -14.490  1.00 26.65           O  
ATOM   1559  OD2 ASP   198      -1.655 -15.712 -16.054  1.00 24.25           O  
ATOM   1560  N   GLU   199       3.412 -15.286 -13.331  1.00 25.88           N  
ATOM   1561  CA  GLU   199       4.867 -15.182 -13.367  1.00 26.24           C  
ATOM   1562  C   GLU   199       5.448 -15.067 -11.961  1.00 25.72           C  
ATOM   1563  CB  GLU   199       5.301 -13.984 -14.215  1.00 23.33           C  
ATOM   1564  O   GLU   199       5.167 -14.103 -11.245  1.00 24.25           O  
ATOM   1565  CG  GLU   199       5.276 -14.249 -15.713  1.00 22.08           C  
ATOM   1566  CD  GLU   199       5.883 -13.121 -16.533  1.00 19.55           C  
ATOM   1567  OE1 GLU   199       6.194 -12.053 -15.958  1.00 15.87           O  
ATOM   1568  OE2 GLU   199       6.049 -13.307 -17.759  1.00 13.58           O  
ATOM   1569  N   TRP   200       5.286 -16.041 -11.044  1.00 19.67           N  
ATOM   1570  CA  TRP   200       6.189 -16.225  -9.913  1.00 25.84           C  
ATOM   1571  C   TRP   200       7.496 -15.470 -10.131  1.00 23.62           C  
ATOM   1572  CB  TRP   200       6.477 -17.713  -9.691  1.00 20.52           C  
ATOM   1573  O   TRP   200       8.344 -15.897 -10.918  1.00 19.83           O  
ATOM   1574  CG  TRP   200       5.263 -18.522  -9.342  1.00 14.22           C  
ATOM   1575  CD1 TRP   200       4.330 -19.023 -10.206  1.00  7.16           C  
ATOM   1576  CD2 TRP   200       4.850 -18.919  -8.031  1.00  7.15           C  
ATOM   1577  CE2 TRP   200       3.656 -19.660  -8.175  1.00  7.11           C  
ATOM   1578  CE3 TRP   200       5.374 -18.720  -6.746  1.00 16.35           C  
ATOM   1579  NE1 TRP   200       3.361 -19.709  -9.511  1.00 16.98           N  
ATOM   1580  CH2 TRP   200       3.512 -19.994  -5.837  1.00 13.77           C  
ATOM   1581  CZ2 TRP   200       2.978 -20.204  -7.082  1.00 15.10           C  
ATOM   1582  CZ3 TRP   200       4.697 -19.262  -5.660  1.00 14.51           C  
ATOM   1583  N   VAL   201       7.439 -14.291 -10.573  1.00 26.17           N  
ATOM   1584  CA  VAL   201       8.764 -13.682 -10.515  1.00 26.26           C  
ATOM   1585  C   VAL   201       9.275 -13.694  -9.076  1.00 26.14           C  
ATOM   1586  CB  VAL   201       8.748 -12.238 -11.063  1.00 23.94           C  
ATOM   1587  O   VAL   201       8.602 -13.203  -8.167  1.00 24.82           O  
ATOM   1588  CG1 VAL   201      10.172 -11.711 -11.238  1.00 13.11           C  
ATOM   1589  CG2 VAL   201       7.987 -12.178 -12.386  1.00 17.94           C  
ATOM   1590  N   TRP   202       9.649 -14.856  -8.543  1.00 21.97           N  
ATOM   1591  CA  TRP   202      10.591 -15.069  -7.448  1.00 26.26           C  
ATOM   1592  C   TRP   202      11.266 -13.761  -7.049  1.00 25.22           C  
ATOM   1593  CB  TRP   202      11.648 -16.104  -7.842  1.00 23.01           C  
ATOM   1594  O   TRP   202      11.708 -12.995  -7.908  1.00 21.68           O  
ATOM   1595  CG  TRP   202      11.130 -17.509  -7.907  1.00 17.96           C  
ATOM   1596  CD1 TRP   202      10.651 -18.161  -9.009  1.00  7.20           C  
ATOM   1597  CD2 TRP   202      11.034 -18.435  -6.820  1.00  7.19           C  
ATOM   1598  CE2 TRP   202      10.489 -19.631  -7.337  1.00  7.11           C  
ATOM   1599  CE3 TRP   202      11.358 -18.370  -5.458  1.00 16.26           C  
ATOM   1600  NE1 TRP   202      10.264 -19.438  -8.673  1.00 16.95           N  
ATOM   1601  CH2 TRP   202      10.585 -20.663  -5.209  1.00 13.75           C  
ATOM   1602  CZ2 TRP   202      10.260 -20.754  -6.538  1.00 15.12           C  
ATOM   1603  CZ3 TRP   202      11.129 -19.488  -4.665  1.00 14.52           C  
ATOM   1604  N   LEU   203      10.740 -13.011  -6.179  1.00 26.91           N  
ATOM   1605  CA  LEU   203      11.451 -12.011  -5.390  1.00 27.17           C  
ATOM   1606  C   LEU   203      12.959 -12.139  -5.582  1.00 26.79           C  
ATOM   1607  CB  LEU   203      11.100 -12.149  -3.907  1.00 25.35           C  
ATOM   1608  O   LEU   203      13.733 -11.425  -4.940  1.00 25.36           O  
ATOM   1609  CG  LEU   203       9.878 -11.366  -3.423  1.00 23.98           C  
ATOM   1610  CD1 LEU   203       9.161 -12.133  -2.317  1.00 21.10           C  
ATOM   1611  CD2 LEU   203      10.289  -9.979  -2.941  1.00 22.97           C  
ATOM   1612  N   ASP   204      13.408 -13.131  -6.388  1.00 22.05           N  
ATOM   1613  CA  ASP   204      14.836 -13.390  -6.548  1.00 24.35           C  
ATOM   1614  C   ASP   204      15.546 -12.190  -7.171  1.00 22.23           C  
ATOM   1615  CB  ASP   204      15.063 -14.639  -7.403  1.00 19.49           C  
ATOM   1616  O   ASP   204      16.709 -11.923  -6.865  1.00 20.49           O  
ATOM   1617  CG  ASP   204      15.822 -15.730  -6.669  1.00 14.84           C  
ATOM   1618  OD1 ASP   204      16.186 -15.533  -5.489  1.00  9.47           O  
ATOM   1619  OD2 ASP   204      16.061 -16.796  -7.277  1.00 10.22           O  
ATOM   1620  N   GLN   205      14.893 -11.290  -7.811  1.00 24.97           N  
ATOM   1621  CA  GLN   205      15.645 -10.265  -8.527  1.00 25.44           C  
ATOM   1622  C   GLN   205      15.203  -8.865  -8.109  1.00 25.01           C  
ATOM   1623  CB  GLN   205      15.483 -10.437 -10.038  1.00 22.35           C  
ATOM   1624  O   GLN   205      15.572  -7.876  -8.745  1.00 23.44           O  
ATOM   1625  CG  GLN   205      16.160 -11.684 -10.591  1.00 19.80           C  
ATOM   1626  CD  GLN   205      16.229 -11.692 -12.107  1.00  8.46           C  
ATOM   1627  NE2 GLN   205      16.987 -12.631 -12.661  1.00  9.55           N  
ATOM   1628  OE1 GLN   205      15.604 -10.861 -12.774  1.00 11.05           O  
ATOM   1629  N   PHE   206      14.550  -8.728  -6.923  1.00 26.33           N  
ATOM   1630  CA  PHE   206      14.171  -7.399  -6.457  1.00 27.11           C  
ATOM   1631  C   PHE   206      15.245  -6.819  -5.544  1.00 26.30           C  
ATOM   1632  CB  PHE   206      12.828  -7.448  -5.722  1.00 24.84           C  
ATOM   1633  O   PHE   206      15.674  -7.470  -4.590  1.00 25.29           O  
ATOM   1634  CG  PHE   206      11.634  -7.378  -6.635  1.00 24.04           C  
ATOM   1635  CD1 PHE   206      11.099  -6.152  -7.010  1.00 21.68           C  
ATOM   1636  CD2 PHE   206      11.046  -8.540  -7.119  1.00 21.69           C  
ATOM   1637  CE1 PHE   206       9.993  -6.084  -7.855  1.00 15.24           C  
ATOM   1638  CE2 PHE   206       9.942  -8.480  -7.964  1.00 18.60           C  
ATOM   1639  CZ  PHE   206       9.416  -7.251  -8.330  1.00 19.40           C  
ATOM   1640  N   LYS   207      16.276  -6.304  -6.100  1.00 26.43           N  
ATOM   1641  CA  LYS   207      16.999  -5.240  -5.411  1.00 26.38           C  
ATOM   1642  C   LYS   207      16.062  -4.098  -5.027  1.00 26.43           C  
ATOM   1643  CB  LYS   207      18.138  -4.712  -6.284  1.00 24.51           C  
ATOM   1644  O   LYS   207      15.513  -3.419  -5.898  1.00 25.23           O  
ATOM   1645  CG  LYS   207      19.381  -5.590  -6.279  1.00 23.35           C  
ATOM   1646  CD  LYS   207      20.537  -4.928  -7.016  1.00 22.85           C  
ATOM   1647  CE  LYS   207      21.769  -5.823  -7.046  1.00 15.78           C  
ATOM   1648  NZ  LYS   207      22.922  -5.156  -7.720  1.00 12.51           N  
ATOM   1649  N   LEU   208      15.056  -4.332  -4.203  1.00 28.43           N  
ATOM   1650  CA  LEU   208      14.385  -3.223  -3.534  1.00 28.63           C  
ATOM   1651  C   LEU   208      15.397  -2.209  -3.012  1.00 28.41           C  
ATOM   1652  CB  LEU   208      13.520  -3.738  -2.380  1.00 27.11           C  
ATOM   1653  O   LEU   208      16.290  -2.560  -2.236  1.00 27.43           O  
ATOM   1654  CG  LEU   208      12.007  -3.716  -2.605  1.00 25.87           C  
ATOM   1655  CD1 LEU   208      11.408  -5.090  -2.322  1.00 23.47           C  
ATOM   1656  CD2 LEU   208      11.352  -2.652  -1.730  1.00 24.87           C  
ATOM   1657  N   GLN   209      15.898  -1.443  -3.894  1.00 26.26           N  
ATOM   1658  CA  GLN   209      16.750  -0.309  -3.551  1.00 26.59           C  
ATOM   1659  C   GLN   209      15.922   0.869  -3.045  1.00 26.23           C  
ATOM   1660  CB  GLN   209      17.587   0.119  -4.758  1.00 24.33           C  
ATOM   1661  O   GLN   209      15.011   1.335  -3.732  1.00 25.01           O  
ATOM   1662  CG  GLN   209      18.821  -0.743  -4.987  1.00 23.52           C  
ATOM   1663  CD  GLN   209      19.675  -0.251  -6.140  1.00 23.45           C  
ATOM   1664  NE2 GLN   209      20.836  -0.871  -6.326  1.00 15.37           N  
ATOM   1665  OE1 GLN   209      19.295   0.679  -6.859  1.00 23.09           O  
ATOM   1666  N   PHE   210      15.597   0.913  -1.710  1.00 29.65           N  
ATOM   1667  CA  PHE   210      15.095   2.053  -0.952  1.00 30.02           C  
ATOM   1668  C   PHE   210      16.043   3.241  -1.068  1.00 29.57           C  
ATOM   1669  CB  PHE   210      14.902   1.678   0.521  1.00 28.16           C  
ATOM   1670  O   PHE   210      17.255   3.093  -0.902  1.00 28.48           O  
ATOM   1671  CG  PHE   210      14.003   0.490   0.732  1.00 26.50           C  
ATOM   1672  CD1 PHE   210      12.627   0.651   0.835  1.00 24.38           C  
ATOM   1673  CD2 PHE   210      14.535  -0.789   0.828  1.00 26.06           C  
ATOM   1674  CE1 PHE   210      11.792  -0.447   1.030  1.00 25.12           C  
ATOM   1675  CE2 PHE   210      13.707  -1.892   1.023  1.00 26.85           C  
ATOM   1676  CZ  PHE   210      12.336  -1.718   1.125  1.00 24.96           C  
ATOM   1677  N   ALA   211      15.927   3.997  -2.053  1.00 26.49           N  
ATOM   1678  CA  ALA   211      16.512   5.326  -1.893  1.00 25.75           C  
ATOM   1679  C   ALA   211      15.617   6.219  -1.038  1.00 26.45           C  
ATOM   1680  CB  ALA   211      16.753   5.969  -3.257  1.00 24.63           C  
ATOM   1681  O   ALA   211      14.426   6.367  -1.320  1.00 25.23           O  
ATOM   1682  N   LEU   212      15.466   6.011   0.308  1.00 26.43           N  
ATOM   1683  CA  LEU   212      15.080   7.085   1.216  1.00 26.17           C  
ATOM   1684  C   LEU   212      15.708   8.408   0.792  1.00 26.38           C  
ATOM   1685  CB  LEU   212      15.492   6.748   2.651  1.00 24.62           C  
ATOM   1686  O   LEU   212      16.911   8.472   0.528  1.00 25.23           O  
ATOM   1687  CG  LEU   212      14.697   5.638   3.342  1.00 23.54           C  
ATOM   1688  CD1 LEU   212      15.469   5.102   4.543  1.00 20.97           C  
ATOM   1689  CD2 LEU   212      13.324   6.148   3.767  1.00 21.97           C  
ATOM   1690  N   HIS   213      14.954   9.079  -0.097  1.00 25.52           N  
ATOM   1691  CA  HIS   213      15.298  10.444  -0.480  1.00 26.96           C  
ATOM   1692  C   HIS   213      15.500  11.326   0.747  1.00 25.36           C  
ATOM   1693  CB  HIS   213      14.214  11.038  -1.380  1.00 23.94           C  
ATOM   1694  O   HIS   213      14.585  11.491   1.557  1.00 24.23           O  
ATOM   1695  CG  HIS   213      14.693  11.371  -2.757  1.00 23.05           C  
ATOM   1696  CD2 HIS   213      14.554  10.711  -3.931  1.00 19.53           C  
ATOM   1697  ND1 HIS   213      15.416  12.510  -3.038  1.00 15.71           N  
ATOM   1698  CE1 HIS   213      15.701  12.536  -4.329  1.00 14.08           C  
ATOM   1699  NE2 HIS   213      15.189  11.456  -4.894  1.00 14.67           N  
ATOM   1700  N   PRO   214      16.692  11.358   1.288  1.00 26.77           N  
ATOM   1701  CA  PRO   214      17.009  12.487   2.165  1.00 25.41           C  
ATOM   1702  C   PRO   214      16.541  13.825   1.597  1.00 26.77           C  
ATOM   1703  CB  PRO   214      18.536  12.440   2.263  1.00 24.89           C  
ATOM   1704  O   PRO   214      16.505  14.003   0.377  1.00 25.59           O  
ATOM   1705  CG  PRO   214      18.953  11.429   1.244  1.00 24.32           C  
ATOM   1706  CD  PRO   214      17.721  10.767   0.697  1.00 25.74           C  
ATOM   1707  N   ALA   215      15.577  14.513   2.165  1.00 28.22           N  
ATOM   1708  CA  ALA   215      15.269  15.920   1.926  1.00 26.91           C  
ATOM   1709  C   ALA   215      16.472  16.652   1.337  1.00 28.11           C  
ATOM   1710  CB  ALA   215      14.822  16.595   3.221  1.00 25.67           C  
ATOM   1711  O   ALA   215      16.312  17.623   0.593  1.00 26.13           O  
ATOM   1712  N   ASN   216      17.654  15.983   1.263  1.00 26.24           N  
ATOM   1713  CA  ASN   216      18.867  16.624   0.768  1.00 27.09           C  
ATOM   1714  C   ASN   216      19.787  15.624   0.074  1.00 26.03           C  
ATOM   1715  CB  ASN   216      19.608  17.324   1.910  1.00 23.49           C  
ATOM   1716  O   ASN   216      20.220  14.645   0.684  1.00 24.46           O  
ATOM   1717  CG  ASN   216      18.827  18.488   2.486  1.00 22.37           C  
ATOM   1718  ND2 ASN   216      19.235  18.952   3.661  1.00 12.51           N  
ATOM   1719  OD1 ASN   216      17.865  18.966   1.880  1.00 11.62           O  
ATOM   1720  N   TRP   217      19.624  15.201  -1.202  1.00 17.14           N  
ATOM   1721  CA  TRP   217      20.452  14.507  -2.183  1.00 28.64           C  
ATOM   1722  C   TRP   217      21.933  14.748  -1.915  1.00 20.41           C  
ATOM   1723  CB  TRP   217      20.097  14.958  -3.603  1.00 18.40           C  
ATOM   1724  O   TRP   217      22.793  14.218  -2.622  1.00 16.29           O  
ATOM   1725  CG  TRP   217      18.713  14.578  -4.035  1.00 18.72           C  
ATOM   1726  CD1 TRP   217      17.552  15.247  -3.763  1.00  7.29           C  
ATOM   1727  CD2 TRP   217      18.344  13.435  -4.812  1.00  7.16           C  
ATOM   1728  CE2 TRP   217      16.942  13.474  -4.975  1.00  7.24           C  
ATOM   1729  CE3 TRP   217      19.065  12.380  -5.388  1.00 16.76           C  
ATOM   1730  NE1 TRP   217      16.483  14.589  -4.326  1.00 17.15           N  
ATOM   1731  CH2 TRP   217      16.975  11.477  -6.244  1.00 14.28           C  
ATOM   1732  CZ2 TRP   217      16.246  12.497  -5.691  1.00 15.13           C  
ATOM   1733  CZ3 TRP   217      18.370  11.409  -6.100  1.00 14.96           C  
ATOM   1734  N   SER   218      22.317  15.582  -0.962  1.00 27.44           N  
ATOM   1735  CA  SER   218      23.770  15.695  -0.892  1.00 28.23           C  
ATOM   1736  C   SER   218      24.374  14.556  -0.076  1.00 27.50           C  
ATOM   1737  CB  SER   218      24.175  17.039  -0.285  1.00 24.65           C  
ATOM   1738  O   SER   218      25.589  14.347  -0.098  1.00 25.83           O  
ATOM   1739  OG  SER   218      23.453  17.290   0.908  1.00 13.00           O  
ATOM   1740  N   ASP   219      23.465  13.675   0.392  1.00 26.86           N  
ATOM   1741  CA  ASP   219      24.211  12.671   1.145  1.00 29.25           C  
ATOM   1742  C   ASP   219      24.166  11.315   0.445  1.00 26.96           C  
ATOM   1743  CB  ASP   219      23.661  12.549   2.567  1.00 24.94           C  
ATOM   1744  O   ASP   219      23.088  10.818   0.112  1.00 25.80           O  
ATOM   1745  CG  ASP   219      24.750  12.534   3.625  1.00 23.81           C  
ATOM   1746  OD1 ASP   219      25.909  12.195   3.302  1.00 10.81           O  
ATOM   1747  OD2 ASP   219      24.446  12.861   4.793  1.00 11.43           O  
ATOM   1748  N   PRO   220      25.187  11.035  -0.355  1.00 26.95           N  
ATOM   1749  CA  PRO   220      25.521   9.748  -0.970  1.00 26.72           C  
ATOM   1750  C   PRO   220      25.109   8.558  -0.107  1.00 27.04           C  
ATOM   1751  CB  PRO   220      27.043   9.814  -1.120  1.00 24.07           C  
ATOM   1752  O   PRO   220      25.212   7.409  -0.544  1.00 25.22           O  
ATOM   1753  CG  PRO   220      27.480  10.847  -0.132  1.00 23.45           C  
ATOM   1754  CD  PRO   220      26.320  11.757   0.152  1.00 25.40           C  
ATOM   1755  N   ILE   221      24.620   8.893   1.152  1.00 26.69           N  
ATOM   1756  CA  ILE   221      24.531   7.752   2.057  1.00 27.27           C  
ATOM   1757  C   ILE   221      23.067   7.461   2.378  1.00 26.90           C  
ATOM   1758  CB  ILE   221      25.326   8.000   3.358  1.00 24.26           C  
ATOM   1759  O   ILE   221      22.476   8.104   3.248  1.00 25.59           O  
ATOM   1760  CG1 ILE   221      26.780   8.362   3.035  1.00 10.89           C  
ATOM   1761  CG2 ILE   221      25.258   6.775   4.274  1.00 11.77           C  
ATOM   1762  CD1 ILE   221      27.612   8.731   4.255  1.00 14.82           C  
ATOM   1763  N   ALA   222      22.234   7.351   1.273  1.00 27.79           N  
ATOM   1764  CA  ALA   222      20.951   6.663   1.390  1.00 27.70           C  
ATOM   1765  C   ALA   222      21.148   5.193   1.750  1.00 27.78           C  
ATOM   1766  CB  ALA   222      20.160   6.788   0.090  1.00 26.21           C  
ATOM   1767  O   ALA   222      22.040   4.531   1.215  1.00 26.68           O  
ATOM   1768  N   PRO   223      21.169   4.833   3.009  1.00 27.80           N  
ATOM   1769  CA  PRO   223      21.372   3.404   3.256  1.00 28.16           C  
ATOM   1770  C   PRO   223      20.821   2.527   2.134  1.00 27.80           C  
ATOM   1771  CB  PRO   223      20.614   3.160   4.563  1.00 25.97           C  
ATOM   1772  O   PRO   223      19.718   2.773   1.639  1.00 26.67           O  
ATOM   1773  CG  PRO   223      19.843   4.419   4.798  1.00 25.05           C  
ATOM   1774  CD  PRO   223      20.302   5.451   3.808  1.00 26.86           C  
ATOM   1775  N   ARG   224      21.685   2.133   1.168  1.00 27.39           N  
ATOM   1776  CA  ARG   224      21.750   0.956   0.307  1.00 26.67           C  
ATOM   1777  C   ARG   224      21.237  -0.283   1.033  1.00 27.35           C  
ATOM   1778  CB  ARG   224      23.182   0.723  -0.178  1.00 24.87           C  
ATOM   1779  O   ARG   224      21.748  -0.643   2.095  1.00 25.78           O  
ATOM   1780  CG  ARG   224      23.434   1.192  -1.603  1.00 23.92           C  
ATOM   1781  CD  ARG   224      24.846   0.859  -2.065  1.00 25.47           C  
ATOM   1782  NE  ARG   224      25.066   1.255  -3.453  1.00 17.21           N  
ATOM   1783  NH1 ARG   224      27.182   0.339  -3.595  1.00 16.00           N  
ATOM   1784  NH2 ARG   224      26.266   1.406  -5.406  1.00 15.30           N  
ATOM   1785  CZ  ARG   224      26.171   0.999  -4.148  1.00 17.98           C  
ATOM   1786  N   TRP   225      20.002  -0.440   1.086  1.00 22.60           N  
ATOM   1787  CA  TRP   225      19.561  -1.786   1.437  1.00 29.30           C  
ATOM   1788  C   TRP   225      19.730  -2.739   0.259  1.00 23.85           C  
ATOM   1789  CB  TRP   225      18.100  -1.772   1.893  1.00 22.99           C  
ATOM   1790  O   TRP   225      19.169  -2.513  -0.816  1.00 22.28           O  
ATOM   1791  CG  TRP   225      17.828  -0.845   3.040  1.00 22.97           C  
ATOM   1792  CD1 TRP   225      17.834   0.522   3.013  1.00  8.66           C  
ATOM   1793  CD2 TRP   225      17.515  -1.219   4.385  1.00  8.09           C  
ATOM   1794  CE2 TRP   225      17.342  -0.026   5.121  1.00  8.32           C  
ATOM   1795  CE3 TRP   225      17.362  -2.448   5.040  1.00 17.85           C  
ATOM   1796  NE1 TRP   225      17.542   1.021   4.261  1.00 18.12           N  
ATOM   1797  CH2 TRP   225      16.881  -1.243   7.098  1.00 15.52           C  
ATOM   1798  CZ2 TRP   225      17.024  -0.027   6.481  1.00 15.70           C  
ATOM   1799  CZ3 TRP   225      17.046  -2.447   6.394  1.00 16.35           C  
ATOM   1800  N   ASP   226      20.937  -3.170   0.094  1.00 26.71           N  
ATOM   1801  CA  ASP   226      21.271  -4.397  -0.623  1.00 26.96           C  
ATOM   1802  C   ASP   226      20.510  -5.591  -0.054  1.00 26.74           C  
ATOM   1803  CB  ASP   226      22.778  -4.658  -0.566  1.00 24.70           C  
ATOM   1804  O   ASP   226      20.707  -5.965   1.104  1.00 25.53           O  
ATOM   1805  CG  ASP   226      23.569  -3.778  -1.518  1.00 23.82           C  
ATOM   1806  OD1 ASP   226      23.015  -3.346  -2.552  1.00 22.77           O  
ATOM   1807  OD2 ASP   226      24.758  -3.516  -1.233  1.00 17.74           O  
ATOM   1808  N   ILE   227      19.309  -5.682  -0.217  1.00 28.07           N  
ATOM   1809  CA  ILE   227      18.685  -6.989  -0.039  1.00 28.07           C  
ATOM   1810  C   ILE   227      19.304  -7.993  -1.009  1.00 28.03           C  
ATOM   1811  CB  ILE   227      17.155  -6.917  -0.245  1.00 26.58           C  
ATOM   1812  O   ILE   227      19.178  -7.847  -2.227  1.00 26.79           O  
ATOM   1813  CG1 ILE   227      16.545  -5.836   0.654  1.00 25.67           C  
ATOM   1814  CG2 ILE   227      16.510  -8.280   0.022  1.00 25.50           C  
ATOM   1815  CD1 ILE   227      15.043  -5.658   0.477  1.00 23.62           C  
ATOM   1816  N   THR   228      20.415  -8.388  -0.742  1.00 25.22           N  
ATOM   1817  CA  THR   228      21.165  -9.443  -1.415  1.00 25.05           C  
ATOM   1818  C   THR   228      20.478 -10.794  -1.234  1.00 25.14           C  
ATOM   1819  CB  THR   228      22.610  -9.524  -0.889  1.00 22.90           C  
ATOM   1820  O   THR   228      19.658 -10.963  -0.329  1.00 23.87           O  
ATOM   1821  CG2 THR   228      23.436  -8.334  -1.365  1.00 15.31           C  
ATOM   1822  OG1 THR   228      22.591  -9.536   0.544  1.00 15.08           O  
ATOM   1823  N   GLU   229      20.333 -11.646  -2.350  1.00 23.31           N  
ATOM   1824  CA  GLU   229      20.040 -13.062  -2.553  1.00 23.84           C  
ATOM   1825  C   GLU   229      19.965 -13.806  -1.223  1.00 23.02           C  
ATOM   1826  CB  GLU   229      21.094 -13.706  -3.457  1.00 20.79           C  
ATOM   1827  O   GLU   229      19.088 -14.649  -1.026  1.00 21.33           O  
ATOM   1828  CG  GLU   229      20.508 -14.499  -4.616  1.00 19.05           C  
ATOM   1829  CD  GLU   229      21.566 -15.094  -5.532  1.00  9.33           C  
ATOM   1830  OE1 GLU   229      22.771 -14.833  -5.316  1.00 11.21           O  
ATOM   1831  OE2 GLU   229      21.186 -15.825  -6.473  1.00 10.94           O  
ATOM   1832  N   ASP   230      20.987 -13.614  -0.349  1.00 23.63           N  
ATOM   1833  CA  ASP   230      21.213 -14.344   0.895  1.00 24.70           C  
ATOM   1834  C   ASP   230      20.267 -13.863   1.993  1.00 23.83           C  
ATOM   1835  CB  ASP   230      22.666 -14.195   1.349  1.00 21.28           C  
ATOM   1836  O   ASP   230      19.973 -14.602   2.935  1.00 22.12           O  
ATOM   1837  CG  ASP   230      23.640 -14.982   0.490  1.00 18.00           C  
ATOM   1838  OD1 ASP   230      23.220 -15.954  -0.174  1.00  9.08           O  
ATOM   1839  OD2 ASP   230      24.839 -14.628   0.478  1.00  9.58           O  
ATOM   1840  N   SER   231      19.651 -12.724   1.794  1.00 25.14           N  
ATOM   1841  CA  SER   231      18.720 -12.184   2.780  1.00 25.50           C  
ATOM   1842  C   SER   231      17.280 -12.555   2.442  1.00 25.13           C  
ATOM   1843  CB  SER   231      18.857 -10.663   2.869  1.00 22.65           C  
ATOM   1844  O   SER   231      16.402 -12.504   3.306  1.00 23.68           O  
ATOM   1845  OG  SER   231      18.663 -10.066   1.598  1.00 12.01           O  
ATOM   1846  N   LEU   232      16.963 -13.182   1.250  1.00 24.82           N  
ATOM   1847  CA  LEU   232      15.688 -13.670   0.736  1.00 24.94           C  
ATOM   1848  C   LEU   232      15.517 -15.157   1.028  1.00 24.78           C  
ATOM   1849  CB  LEU   232      15.585 -13.418  -0.771  1.00 23.03           C  
ATOM   1850  O   LEU   232      14.670 -15.819   0.423  1.00 23.55           O  
ATOM   1851  CG  LEU   232      15.495 -11.956  -1.209  1.00 22.34           C  
ATOM   1852  CD1 LEU   232      15.628 -11.848  -2.725  1.00 19.95           C  
ATOM   1853  CD2 LEU   232      14.184 -11.336  -0.737  1.00 21.25           C  
ATOM   1854  N   GLY   233      15.998 -15.653   2.128  1.00 24.52           N  
ATOM   1855  CA  GLY   233      15.768 -16.995   2.639  1.00 23.64           C  
ATOM   1856  C   GLY   233      14.301 -17.383   2.658  1.00 24.36           C  
ATOM   1857  O   GLY   233      13.425 -16.516   2.687  1.00 23.19           O  
ATOM   1858  N   THR   234      13.743 -18.313   1.837  1.00 22.50           N  
ATOM   1859  CA  THR   234      12.519 -19.104   1.778  1.00 23.07           C  
ATOM   1860  C   THR   234      11.564 -18.707   2.900  1.00 22.40           C  
ATOM   1861  CB  THR   234      12.823 -20.611   1.866  1.00 20.27           C  
ATOM   1862  O   THR   234      10.480 -19.279   3.031  1.00 21.27           O  
ATOM   1863  CG2 THR   234      13.400 -21.133   0.555  1.00  8.96           C  
ATOM   1864  OG1 THR   234      13.769 -20.840   2.918  1.00 12.00           O  
ATOM   1865  N   GLY   235      11.783 -17.593   3.677  1.00 24.07           N  
ATOM   1866  CA  GLY   235      11.066 -17.197   4.878  1.00 22.96           C  
ATOM   1867  C   GLY   235      10.145 -16.011   4.660  1.00 23.97           C  
ATOM   1868  O   GLY   235      10.430 -15.141   3.835  1.00 22.85           O  
ATOM   1869  N   LEU   236       8.798 -16.156   4.441  1.00 24.94           N  
ATOM   1870  CA  LEU   236       7.562 -15.398   4.601  1.00 24.88           C  
ATOM   1871  C   LEU   236       7.825 -14.071   5.306  1.00 24.92           C  
ATOM   1872  CB  LEU   236       6.532 -16.212   5.390  1.00 23.20           C  
ATOM   1873  O   LEU   236       8.361 -14.049   6.416  1.00 24.07           O  
ATOM   1874  CG  LEU   236       5.543 -17.035   4.564  1.00 22.09           C  
ATOM   1875  CD1 LEU   236       5.220 -18.345   5.274  1.00 18.01           C  
ATOM   1876  CD2 LEU   236       4.271 -16.236   4.301  1.00 18.11           C  
ATOM   1877  N   TRP   237       8.449 -13.094   4.669  1.00 19.38           N  
ATOM   1878  CA  TRP   237       8.631 -11.763   5.239  1.00 26.24           C  
ATOM   1879  C   TRP   237       7.322 -11.233   5.814  1.00 21.26           C  
ATOM   1880  CB  TRP   237       9.168 -10.794   4.182  1.00 19.75           C  
ATOM   1881  O   TRP   237       6.272 -11.326   5.173  1.00 20.55           O  
ATOM   1882  CG  TRP   237      10.478 -11.210   3.583  1.00 19.74           C  
ATOM   1883  CD1 TRP   237      10.669 -12.061   2.530  1.00  8.67           C  
ATOM   1884  CD2 TRP   237      11.780 -10.797   4.007  1.00  8.54           C  
ATOM   1885  CE2 TRP   237      12.716 -11.436   3.164  1.00  8.48           C  
ATOM   1886  CE3 TRP   237      12.247  -9.946   5.017  1.00 18.30           C  
ATOM   1887  NE1 TRP   237      12.013 -12.201   2.273  1.00 18.62           N  
ATOM   1888  CH2 TRP   237      14.524 -10.414   4.299  1.00 16.74           C  
ATOM   1889  CZ2 TRP   237      14.094 -11.251   3.302  1.00 16.35           C  
ATOM   1890  CZ3 TRP   237      13.619  -9.763   5.153  1.00 17.21           C  
ATOM   1891  N   SER   238       7.161 -11.318   7.057  1.00 26.11           N  
ATOM   1892  CA  SER   238       6.419 -10.402   7.917  1.00 25.44           C  
ATOM   1893  C   SER   238       7.124  -9.054   8.027  1.00 26.16           C  
ATOM   1894  CB  SER   238       6.234 -11.005   9.310  1.00 24.34           C  
ATOM   1895  O   SER   238       8.346  -8.997   8.173  1.00 25.25           O  
ATOM   1896  OG  SER   238       7.202 -10.496  10.211  1.00 22.34           O  
ATOM   1897  N   LEU   239       6.995  -8.115   7.085  1.00 28.26           N  
ATOM   1898  CA  LEU   239       7.337  -6.705   7.246  1.00 28.99           C  
ATOM   1899  C   LEU   239       7.481  -6.346   8.721  1.00 28.16           C  
ATOM   1900  CB  LEU   239       6.273  -5.818   6.593  1.00 27.04           C  
ATOM   1901  O   LEU   239       7.416  -5.170   9.086  1.00 27.15           O  
ATOM   1902  CG  LEU   239       6.555  -5.365   5.160  1.00 25.47           C  
ATOM   1903  CD1 LEU   239       5.265  -5.351   4.346  1.00 23.00           C  
ATOM   1904  CD2 LEU   239       7.213  -3.990   5.152  1.00 25.73           C  
ATOM   1905  N   GLN   240       7.470  -7.191   9.612  1.00 25.59           N  
ATOM   1906  CA  GLN   240       7.465  -7.095  11.068  1.00 26.03           C  
ATOM   1907  C   GLN   240       8.523  -6.110  11.558  1.00 25.51           C  
ATOM   1908  CB  GLN   240       7.696  -8.470  11.698  1.00 23.32           C  
ATOM   1909  O   GLN   240       8.313  -5.408  12.549  1.00 23.66           O  
ATOM   1910  CG  GLN   240       6.413  -9.234  11.995  1.00 22.39           C  
ATOM   1911  CD  GLN   240       6.667 -10.564  12.680  1.00 23.09           C  
ATOM   1912  NE2 GLN   240       5.596 -11.296  12.969  1.00 18.52           N  
ATOM   1913  OE1 GLN   240       7.816 -10.931  12.945  1.00 25.91           O  
ATOM   1914  N   ASP   241       9.579  -5.670  10.778  1.00 27.14           N  
ATOM   1915  CA  ASP   241      10.673  -4.978  11.453  1.00 27.80           C  
ATOM   1916  C   ASP   241      11.281  -3.904  10.555  1.00 27.19           C  
ATOM   1917  CB  ASP   241      11.750  -5.974  11.887  1.00 25.23           C  
ATOM   1918  O   ASP   241      12.461  -3.975  10.205  1.00 25.93           O  
ATOM   1919  CG  ASP   241      11.342  -6.802  13.093  1.00 23.83           C  
ATOM   1920  OD1 ASP   241      10.550  -6.315  13.927  1.00 21.67           O  
ATOM   1921  OD2 ASP   241      11.820  -7.951  13.211  1.00 16.00           O  
ATOM   1922  N   LEU   242      10.513  -3.258   9.783  1.00 28.62           N  
ATOM   1923  CA  LEU   242      11.115  -2.109   9.115  1.00 29.12           C  
ATOM   1924  C   LEU   242      11.216  -0.920  10.065  1.00 28.60           C  
ATOM   1925  CB  LEU   242      10.301  -1.721   7.878  1.00 27.59           C  
ATOM   1926  O   LEU   242      10.197  -0.357  10.473  1.00 27.75           O  
ATOM   1927  CG  LEU   242      10.435  -2.639   6.663  1.00 26.48           C  
ATOM   1928  CD1 LEU   242       9.238  -2.469   5.734  1.00 23.93           C  
ATOM   1929  CD2 LEU   242      11.738  -2.358   5.921  1.00 26.56           C  
ATOM   1930  N   THR   243      11.950  -0.946  11.052  1.00 28.58           N  
ATOM   1931  CA  THR   243      12.451   0.179  11.833  1.00 29.25           C  
ATOM   1932  C   THR   243      13.150   1.194  10.933  1.00 28.59           C  
ATOM   1933  CB  THR   243      13.423  -0.291  12.931  1.00 26.91           C  
ATOM   1934  O   THR   243      14.070   0.844  10.191  1.00 27.25           O  
ATOM   1935  CG2 THR   243      13.600   0.777  14.004  1.00 24.86           C  
ATOM   1936  OG1 THR   243      12.908  -1.482  13.539  1.00 25.92           O  
ATOM   1937  N   PHE   244      12.481   2.151  10.517  1.00 29.00           N  
ATOM   1938  CA  PHE   244      13.030   3.315   9.831  1.00 30.19           C  
ATOM   1939  C   PHE   244      13.571   4.327  10.834  1.00 28.93           C  
ATOM   1940  CB  PHE   244      11.966   3.970   8.945  1.00 27.93           C  
ATOM   1941  O   PHE   244      12.961   4.561  11.879  1.00 28.15           O  
ATOM   1942  CG  PHE   244      11.454   3.076   7.849  1.00 26.72           C  
ATOM   1943  CD1 PHE   244      12.128   2.983   6.637  1.00 25.26           C  
ATOM   1944  CD2 PHE   244      10.299   2.327   8.030  1.00 27.80           C  
ATOM   1945  CE1 PHE   244      11.656   2.156   5.620  1.00 28.89           C  
ATOM   1946  CE2 PHE   244       9.821   1.498   7.019  1.00 30.35           C  
ATOM   1947  CZ  PHE   244      10.501   1.415   5.814  1.00 28.64           C  
ATOM   1948  N   TYR   245      14.805   4.452  10.746  1.00 29.17           N  
ATOM   1949  CA  TYR   245      15.647   5.376  11.498  1.00 29.12           C  
ATOM   1950  C   TYR   245      15.600   6.773  10.890  1.00 29.09           C  
ATOM   1951  CB  TYR   245      17.093   4.873  11.540  1.00 27.57           C  
ATOM   1952  O   TYR   245      15.360   6.927   9.690  1.00 27.69           O  
ATOM   1953  CG  TYR   245      17.257   3.555  12.257  1.00 26.66           C  
ATOM   1954  CD1 TYR   245      17.395   3.506  13.642  1.00 24.11           C  
ATOM   1955  CD2 TYR   245      17.274   2.357  11.551  1.00 26.88           C  
ATOM   1956  CE1 TYR   245      17.548   2.294  14.307  1.00 28.43           C  
ATOM   1957  CE2 TYR   245      17.427   1.139  12.206  1.00 29.91           C  
ATOM   1958  OH  TYR   245      17.713  -0.085  14.235  1.00 24.73           O  
ATOM   1959  CZ  TYR   245      17.562   1.118  13.582  1.00 27.16           C  
ATOM   1960  N   PRO   246      15.424   7.778  11.788  1.00 30.07           N  
ATOM   1961  CA  PRO   246      15.573   9.178  11.382  1.00 29.56           C  
ATOM   1962  C   PRO   246      16.722   9.387  10.398  1.00 29.97           C  
ATOM   1963  CB  PRO   246      15.847   9.901  12.703  1.00 28.10           C  
ATOM   1964  O   PRO   246      17.681   8.612  10.389  1.00 28.59           O  
ATOM   1965  CG  PRO   246      15.994   8.809  13.713  1.00 27.04           C  
ATOM   1966  CD  PRO   246      15.719   7.495  13.039  1.00 29.09           C  
ATOM   1967  N   VAL   247      16.653  10.242   9.365  1.00 26.97           N  
ATOM   1968  CA  VAL   247      17.776  10.772   8.599  1.00 28.60           C  
ATOM   1969  C   VAL   247      18.985  10.955   9.513  1.00 26.75           C  
ATOM   1970  CB  VAL   247      17.416  12.111   7.917  1.00 25.51           C  
ATOM   1971  O   VAL   247      18.874  11.547  10.589  1.00 25.41           O  
ATOM   1972  CG1 VAL   247      18.600  12.642   7.111  1.00 25.17           C  
ATOM   1973  CG2 VAL   247      16.189  11.942   7.023  1.00 24.00           C  
ATOM   1974  N   GLY   248      20.175  10.199   9.076  1.00 30.81           N  
ATOM   1975  CA  GLY   248      21.433  10.254   9.802  1.00 31.80           C  
ATOM   1976  C   GLY   248      21.572   9.155  10.838  1.00 30.82           C  
ATOM   1977  O   GLY   248      22.651   8.959  11.403  1.00 29.48           O  
ATOM   1978  N   HIS   249      20.459   8.361  11.109  1.00 30.68           N  
ATOM   1979  CA  HIS   249      20.712   7.204  11.960  1.00 32.06           C  
ATOM   1980  C   HIS   249      21.372   6.076  11.175  1.00 30.53           C  
ATOM   1981  CB  HIS   249      19.409   6.710  12.593  1.00 28.77           C  
ATOM   1982  O   HIS   249      20.897   5.700  10.101  1.00 29.22           O  
ATOM   1983  CG  HIS   249      19.617   5.734  13.707  1.00 27.39           C  
ATOM   1984  CD2 HIS   249      19.304   4.420  13.808  1.00 28.91           C  
ATOM   1985  ND1 HIS   249      20.211   6.082  14.901  1.00 28.76           N  
ATOM   1986  CE1 HIS   249      20.256   5.020  15.689  1.00 29.33           C  
ATOM   1987  NE2 HIS   249      19.712   3.999  15.049  1.00 28.88           N  
ATOM   1988  N   GLN   250      22.660   5.780  11.432  1.00 31.72           N  
ATOM   1989  CA  GLN   250      23.369   4.524  11.213  1.00 33.41           C  
ATOM   1990  C   GLN   250      22.861   3.434  12.153  1.00 31.76           C  
ATOM   1991  CB  GLN   250      24.875   4.718  11.400  1.00 30.06           C  
ATOM   1992  O   GLN   250      23.119   3.476  13.358  1.00 30.46           O  
ATOM   1993  CG  GLN   250      25.595   5.187  10.143  1.00 28.80           C  
ATOM   1994  CD  GLN   250      27.051   4.764  10.108  1.00 33.41           C  
ATOM   1995  NE2 GLN   250      27.653   4.806   8.924  1.00 30.12           N  
ATOM   1996  OE1 GLN   250      27.631   4.403  11.137  1.00 40.69           O  
ATOM   1997  N   PRO   251      21.838   2.671  11.754  1.00 31.57           N  
ATOM   1998  CA  PRO   251      21.573   1.549  12.658  1.00 31.69           C  
ATOM   1999  C   PRO   251      22.841   0.790  13.042  1.00 31.77           C  
ATOM   2000  CB  PRO   251      20.628   0.658  11.848  1.00 30.38           C  
ATOM   2001  O   PRO   251      23.766   0.675  12.234  1.00 30.89           O  
ATOM   2002  CG  PRO   251      20.652   1.232  10.468  1.00 29.81           C  
ATOM   2003  CD  PRO   251      21.378   2.546  10.509  1.00 34.70           C  
ATOM   2004  N   ALA   252      22.998   0.535  14.342  1.00 31.45           N  
ATOM   2005  CA  ALA   252      23.971  -0.464  14.778  1.00 31.47           C  
ATOM   2006  C   ALA   252      23.677  -1.825  14.155  1.00 31.46           C  
ATOM   2007  CB  ALA   252      23.979  -0.570  16.301  1.00 29.41           C  
ATOM   2008  O   ALA   252      22.536  -2.112  13.785  1.00 30.12           O  
ATOM   2009  N   ALA   253      24.646  -2.586  13.529  1.00 27.08           N  
ATOM   2010  CA  ALA   253      24.636  -3.934  12.966  1.00 26.76           C  
ATOM   2011  C   ALA   253      23.590  -4.807  13.653  1.00 26.92           C  
ATOM   2012  CB  ALA   253      26.019  -4.571  13.086  1.00 24.79           C  
ATOM   2013  O   ALA   253      22.917  -5.609  13.002  1.00 25.00           O  
ATOM   2014  N   ALA   254      23.376  -4.760  15.004  1.00 24.74           N  
ATOM   2015  CA  ALA   254      22.429  -5.466  15.862  1.00 25.52           C  
ATOM   2016  C   ALA   254      21.004  -4.972  15.630  1.00 24.76           C  
ATOM   2017  CB  ALA   254      22.814  -5.299  17.330  1.00 22.48           C  
ATOM   2018  O   ALA   254      20.043  -5.729  15.790  1.00 23.14           O  
ATOM   2019  N   GLU   255      20.696  -3.805  15.165  1.00 26.36           N  
ATOM   2020  CA  GLU   255      19.444  -3.164  14.777  1.00 26.08           C  
ATOM   2021  C   GLU   255      19.070  -3.508  13.338  1.00 26.38           C  
ATOM   2022  CB  GLU   255      19.542  -1.646  14.947  1.00 24.33           C  
ATOM   2023  O   GLU   255      17.893  -3.484  12.974  1.00 25.01           O  
ATOM   2024  CG  GLU   255      19.440  -1.180  16.392  1.00 23.66           C  
ATOM   2025  CD  GLU   255      19.612   0.322  16.552  1.00 27.13           C  
ATOM   2026  OE1 GLU   255      20.196   0.965  15.651  1.00 35.74           O  
ATOM   2027  OE2 GLU   255      19.159   0.859  17.587  1.00 26.02           O  
ATOM   2028  N   LEU   256      20.005  -4.000  12.470  1.00 25.64           N  
ATOM   2029  CA  LEU   256      19.963  -4.493  11.098  1.00 26.13           C  
ATOM   2030  C   LEU   256      19.743  -6.002  11.068  1.00 25.73           C  
ATOM   2031  CB  LEU   256      21.258  -4.139  10.361  1.00 23.56           C  
ATOM   2032  O   LEU   256      19.605  -6.592   9.994  1.00 24.19           O  
ATOM   2033  CG  LEU   256      21.444  -2.668   9.987  1.00 23.16           C  
ATOM   2034  CD1 LEU   256      22.905  -2.388   9.651  1.00 20.68           C  
ATOM   2035  CD2 LEU   256      20.541  -2.295   8.816  1.00 22.51           C  
ATOM   2036  N   ALA   257      19.608  -6.632  12.216  1.00 26.07           N  
ATOM   2037  CA  ALA   257      19.570  -8.091  12.282  1.00 25.67           C  
ATOM   2038  C   ALA   257      18.184  -8.621  11.925  1.00 26.11           C  
ATOM   2039  CB  ALA   257      19.979  -8.572  13.672  1.00 24.01           C  
ATOM   2040  O   ALA   257      17.194  -8.267  12.569  1.00 24.88           O  
ATOM   2041  N   LEU   258      17.792  -8.515  10.576  1.00 27.49           N  
ATOM   2042  CA  LEU   258      16.877  -9.365   9.822  1.00 27.35           C  
ATOM   2043  C   LEU   258      16.840 -10.774  10.404  1.00 27.54           C  
ATOM   2044  CB  LEU   258      17.289  -9.419   8.348  1.00 25.45           C  
ATOM   2045  O   LEU   258      17.865 -11.459  10.447  1.00 26.25           O  
ATOM   2046  CG  LEU   258      17.128  -8.124   7.551  1.00 24.70           C  
ATOM   2047  CD1 LEU   258      17.884  -8.217   6.230  1.00 22.14           C  
ATOM   2048  CD2 LEU   258      15.653  -7.824   7.309  1.00 24.53           C  
ATOM   2049  N   VAL   259      16.248 -10.849  11.566  1.00 26.20           N  
ATOM   2050  CA  VAL   259      16.106 -12.185  12.135  1.00 27.42           C  
ATOM   2051  C   VAL   259      15.273 -13.059  11.201  1.00 26.25           C  
ATOM   2052  CB  VAL   259      15.460 -12.139  13.538  1.00 24.37           C  
ATOM   2053  O   VAL   259      14.152 -12.697  10.837  1.00 25.22           O  
ATOM   2054  CG1 VAL   259      15.640 -13.473  14.260  1.00 23.65           C  
ATOM   2055  CG2 VAL   259      16.055 -10.998  14.361  1.00 23.97           C  
ATOM   2056  N   PRO   260      15.851 -13.817  10.222  1.00 28.04           N  
ATOM   2057  CA  PRO   260      15.122 -14.963   9.672  1.00 27.61           C  
ATOM   2058  C   PRO   260      14.102 -15.539  10.652  1.00 28.04           C  
ATOM   2059  CB  PRO   260      16.230 -15.978   9.378  1.00 26.26           C  
ATOM   2060  O   PRO   260      14.407 -15.713  11.835  1.00 27.04           O  
ATOM   2061  CG  PRO   260      17.479 -15.339   9.894  1.00 25.77           C  
ATOM   2062  CD  PRO   260      17.131 -13.989  10.450  1.00 31.24           C  
ATOM   2063  N   ARG   261      12.849 -15.275  10.301  1.00 26.51           N  
ATOM   2064  CA  ARG   261      12.159 -16.351  11.005  1.00 28.51           C  
ATOM   2065  C   ARG   261      12.433 -17.699  10.348  1.00 26.27           C  
ATOM   2066  CB  ARG   261      10.652 -16.086  11.048  1.00 25.68           C  
ATOM   2067  O   ARG   261      12.708 -17.767   9.148  1.00 25.11           O  
ATOM   2068  CG  ARG   261      10.223 -15.152  12.168  1.00 25.41           C  
ATOM   2069  CD  ARG   261       8.707 -15.081  12.294  1.00 30.21           C  
ATOM   2070  NE  ARG   261       8.297 -14.196  13.380  1.00 30.30           N  
ATOM   2071  NH1 ARG   261       6.047 -14.695  13.214  1.00 28.47           N  
ATOM   2072  NH2 ARG   261       6.782 -13.202  14.791  1.00 24.06           N  
ATOM   2073  CZ  ARG   261       7.043 -14.033  13.793  1.00 30.80           C  
TER    2074      ARG   261
END
