# Supplementary material for: The transformative power of transformers in protein structure prediction
Source: Proc Natl Acad Sci U S A. 2023 Jul 31;120(32):e2303499120. doi: 10.1073/pnas.2303499120 (PMC10410766; doi:10.1073/pnas.2303499120)
Supplement: Supplementary file 2 — Dataset S01 (GZ) [file pnas.2303499120.sd01.gz › SI_Data/predicted_structures/ESMFold/T1186.pdb]

PARENT N/A
ATOM      1  N   SER     1      -6.634 -25.766  -5.332  1.00 82.66           N  
ATOM      2  CA  SER     1      -6.008 -25.442  -6.609  1.00 85.30           C  
ATOM      3  C   SER     1      -4.493 -25.600  -6.539  1.00 88.64           C  
ATOM      4  CB  SER     1      -6.360 -24.015  -7.032  1.00 80.48           C  
ATOM      5  O   SER     1      -3.917 -25.637  -5.449  1.00 86.61           O  
ATOM      6  OG  SER     1      -5.443 -23.086  -6.480  1.00 66.86           O  
ATOM      7  N   ALA     2      -3.799 -25.820  -7.792  1.00 90.67           N  
ATOM      8  CA  ALA     2      -2.347 -25.952  -7.884  1.00 91.52           C  
ATOM      9  C   ALA     2      -1.648 -24.715  -7.325  1.00 92.41           C  
ATOM     10  CB  ALA     2      -1.925 -26.190  -9.331  1.00 88.92           C  
ATOM     11  O   ALA     2      -0.623 -24.826  -6.650  1.00 91.84           O  
ATOM     12  N   VAL     3      -2.233 -23.586  -7.434  1.00 92.39           N  
ATOM     13  CA  VAL     3      -1.653 -22.338  -6.950  1.00 93.16           C  
ATOM     14  C   VAL     3      -1.710 -22.299  -5.424  1.00 93.89           C  
ATOM     15  CB  VAL     3      -2.378 -21.108  -7.541  1.00 91.45           C  
ATOM     16  O   VAL     3      -0.735 -21.922  -4.770  1.00 93.65           O  
ATOM     17  CG1 VAL     3      -1.893 -19.822  -6.875  1.00 83.03           C  
ATOM     18  CG2 VAL     3      -2.168 -21.042  -9.053  1.00 83.01           C  
ATOM     19  N   GLN     4      -2.769 -22.671  -4.866  1.00 93.28           N  
ATOM     20  CA  GLN     4      -2.910 -22.694  -3.414  1.00 93.45           C  
ATOM     21  C   GLN     4      -1.907 -23.653  -2.779  1.00 93.84           C  
ATOM     22  CB  GLN     4      -4.334 -23.087  -3.019  1.00 90.82           C  
ATOM     23  O   GLN     4      -1.353 -23.365  -1.716  1.00 93.29           O  
ATOM     24  CG  GLN     4      -5.358 -21.979  -3.228  1.00 77.83           C  
ATOM     25  CD  GLN     4      -6.766 -22.403  -2.856  1.00 73.54           C  
ATOM     26  NE2 GLN     4      -7.610 -21.432  -2.525  1.00 65.01           N  
ATOM     27  OE1 GLN     4      -7.093 -23.594  -2.868  1.00 70.24           O  
ATOM     28  N   GLN     5      -1.709 -24.781  -3.442  1.00 94.40           N  
ATOM     29  CA  GLN     5      -0.740 -25.746  -2.933  1.00 94.54           C  
ATOM     30  C   GLN     5       0.675 -25.176  -2.968  1.00 94.82           C  
ATOM     31  CB  GLN     5      -0.803 -27.045  -3.737  1.00 93.14           C  
ATOM     32  O   GLN     5       1.451 -25.368  -2.030  1.00 94.43           O  
ATOM     33  CG  GLN     5      -2.056 -27.871  -3.475  1.00 83.09           C  
ATOM     34  CD  GLN     5      -2.164 -29.079  -4.386  1.00 77.01           C  
ATOM     35  NE2 GLN     5      -3.218 -29.867  -4.204  1.00 69.40           N  
ATOM     36  OE1 GLN     5      -1.307 -29.302  -5.248  1.00 76.31           O  
ATOM     37  N   LYS     6       1.031 -24.474  -4.015  1.00 95.30           N  
ATOM     38  CA  LYS     6       2.346 -23.848  -4.125  1.00 95.56           C  
ATOM     39  C   LYS     6       2.525 -22.757  -3.074  1.00 95.77           C  
ATOM     40  CB  LYS     6       2.548 -23.266  -5.525  1.00 94.90           C  
ATOM     41  O   LYS     6       3.605 -22.614  -2.498  1.00 95.59           O  
ATOM     42  CG  LYS     6       2.731 -24.316  -6.612  1.00 91.73           C  
ATOM     43  CD  LYS     6       2.940 -23.676  -7.978  1.00 89.22           C  
ATOM     44  CE  LYS     6       3.127 -24.725  -9.065  1.00 86.19           C  
ATOM     45  NZ  LYS     6       3.285 -24.103 -10.414  1.00 81.05           N  
ATOM     46  N   LEU     7       1.492 -21.989  -2.836  1.00 95.71           N  
ATOM     47  CA  LEU     7       1.562 -20.942  -1.823  1.00 95.94           C  
ATOM     48  C   LEU     7       1.672 -21.544  -0.426  1.00 95.86           C  
ATOM     49  CB  LEU     7       0.333 -20.033  -1.905  1.00 95.70           C  
ATOM     50  O   LEU     7       2.393 -21.020   0.426  1.00 95.53           O  
ATOM     51  CG  LEU     7       0.227 -19.146  -3.146  1.00 95.24           C  
ATOM     52  CD1 LEU     7      -1.108 -18.410  -3.159  1.00 94.12           C  
ATOM     53  CD2 LEU     7       1.389 -18.160  -3.200  1.00 93.86           C  
ATOM     54  N   ALA     8       0.993 -22.611  -0.206  1.00 95.43           N  
ATOM     55  CA  ALA     8       1.092 -23.311   1.072  1.00 95.41           C  
ATOM     56  C   ALA     8       2.504 -23.844   1.298  1.00 95.37           C  
ATOM     57  CB  ALA     8       0.079 -24.453   1.133  1.00 94.57           C  
ATOM     58  O   ALA     8       3.035 -23.760   2.408  1.00 94.93           O  
ATOM     59  N   ALA     9       3.053 -24.426   0.248  1.00 95.55           N  
ATOM     60  CA  ALA     9       4.420 -24.932   0.339  1.00 95.56           C  
ATOM     61  C   ALA     9       5.408 -23.799   0.605  1.00 95.60           C  
ATOM     62  CB  ALA     9       4.799 -25.675  -0.939  1.00 94.91           C  
ATOM     63  O   ALA     9       6.348 -23.957   1.387  1.00 95.25           O  
ATOM     64  N   LEU    10       5.184 -22.679  -0.036  1.00 95.70           N  
ATOM     65  CA  LEU    10       6.018 -21.501   0.177  1.00 95.83           C  
ATOM     66  C   LEU    10       5.908 -21.010   1.617  1.00 95.73           C  
ATOM     67  CB  LEU    10       5.621 -20.381  -0.788  1.00 95.43           C  
ATOM     68  O   LEU    10       6.922 -20.721   2.258  1.00 95.31           O  
ATOM     69  CG  LEU    10       6.385 -19.063  -0.648  1.00 93.93           C  
ATOM     70  CD1 LEU    10       7.877 -19.289  -0.874  1.00 91.14           C  
ATOM     71  CD2 LEU    10       5.843 -18.024  -1.624  1.00 90.88           C  
ATOM     72  N   GLU    11       4.764 -20.944   2.150  1.00 95.75           N  
ATOM     73  CA  GLU    11       4.583 -20.541   3.542  1.00 95.71           C  
ATOM     74  C   GLU    11       5.333 -21.474   4.488  1.00 95.20           C  
ATOM     75  CB  GLU    11       3.096 -20.510   3.904  1.00 95.29           C  
ATOM     76  O   GLU    11       6.037 -21.016   5.390  1.00 94.30           O  
ATOM     77  CG  GLU    11       2.823 -20.124   5.350  1.00 94.22           C  
ATOM     78  CD  GLU    11       1.344 -20.124   5.702  1.00 92.89           C  
ATOM     79  OE1 GLU    11       0.696 -21.191   5.607  1.00 91.08           O  
ATOM     80  OE2 GLU    11       0.828 -19.047   6.075  1.00 91.77           O  
ATOM     81  N   LYS    12       5.106 -22.775   4.271  1.00 95.57           N  
ATOM     82  CA  LYS    12       5.734 -23.777   5.128  1.00 95.32           C  
ATOM     83  C   LYS    12       7.255 -23.657   5.090  1.00 94.99           C  
ATOM     84  CB  LYS    12       5.309 -25.185   4.708  1.00 94.31           C  
ATOM     85  O   LYS    12       7.911 -23.688   6.133  1.00 94.12           O  
ATOM     86  CG  LYS    12       5.820 -26.285   5.627  1.00 86.94           C  
ATOM     87  CD  LYS    12       5.337 -27.658   5.177  1.00 81.80           C  
ATOM     88  CE  LYS    12       5.856 -28.761   6.090  1.00 75.50           C  
ATOM     89  NZ  LYS    12       5.369 -30.107   5.664  1.00 69.95           N  
ATOM     90  N   SER    13       7.804 -23.485   3.916  1.00 95.19           N  
ATOM     91  CA  SER    13       9.256 -23.440   3.782  1.00 94.95           C  
ATOM     92  C   SER    13       9.822 -22.131   4.323  1.00 94.51           C  
ATOM     93  CB  SER    13       9.666 -23.616   2.320  1.00 93.78           C  
ATOM     94  O   SER    13      10.988 -22.068   4.716  1.00 93.26           O  
ATOM     95  OG  SER    13       9.216 -22.524   1.536  1.00 79.79           O  
ATOM     96  N   SER    14       9.026 -21.080   4.426  1.00 94.31           N  
ATOM     97  CA  SER    14       9.483 -19.761   4.852  1.00 93.88           C  
ATOM     98  C   SER    14       9.464 -19.633   6.371  1.00 92.47           C  
ATOM     99  CB  SER    14       8.617 -18.666   4.228  1.00 93.16           C  
ATOM    100  O   SER    14      10.160 -18.787   6.937  1.00 89.88           O  
ATOM    101  OG  SER    14       7.312 -18.682   4.780  1.00 87.81           O  
ATOM    102  N   GLY    15       8.690 -20.395   7.123  1.00 93.08           N  
ATOM    103  CA  GLY    15       8.611 -20.338   8.574  1.00 92.64           C  
ATOM    104  C   GLY    15       7.737 -19.206   9.081  1.00 92.40           C  
ATOM    105  O   GLY    15       7.769 -18.873  10.267  1.00 90.63           O  
ATOM    106  N   GLY    16       6.985 -18.546   8.219  1.00 95.02           N  
ATOM    107  CA  GLY    16       6.118 -17.442   8.599  1.00 94.95           C  
ATOM    108  C   GLY    16       4.674 -17.646   8.180  1.00 95.05           C  
ATOM    109  O   GLY    16       4.255 -18.772   7.903  1.00 94.20           O  
ATOM    110  N   ARG    17       3.955 -16.648   8.318  1.00 96.23           N  
ATOM    111  CA  ARG    17       2.562 -16.595   7.888  1.00 96.26           C  
ATOM    112  C   ARG    17       2.408 -15.748   6.629  1.00 96.43           C  
ATOM    113  CB  ARG    17       1.675 -16.040   9.005  1.00 95.23           C  
ATOM    114  O   ARG    17       2.798 -14.579   6.610  1.00 96.14           O  
ATOM    115  CG  ARG    17       0.185 -16.168   8.731  1.00 88.06           C  
ATOM    116  CD  ARG    17      -0.647 -15.788   9.947  1.00 84.25           C  
ATOM    117  NE  ARG    17      -1.376 -14.541   9.734  1.00 81.79           N  
ATOM    118  NH1 ARG    17      -3.202 -15.149  11.011  1.00 71.35           N  
ATOM    119  NH2 ARG    17      -3.146 -13.100   9.986  1.00 67.43           N  
ATOM    120  CZ  ARG    17      -2.573 -14.266  10.244  1.00 76.36           C  
ATOM    121  N   LEU    18       1.822 -16.312   5.582  1.00 96.59           N  
ATOM    122  CA  LEU    18       1.681 -15.684   4.273  1.00 96.69           C  
ATOM    123  C   LEU    18       0.212 -15.460   3.933  1.00 96.63           C  
ATOM    124  CB  LEU    18       2.342 -16.544   3.192  1.00 96.41           C  
ATOM    125  O   LEU    18      -0.607 -16.372   4.066  1.00 96.35           O  
ATOM    126  CG  LEU    18       2.204 -16.047   1.752  1.00 95.27           C  
ATOM    127  CD1 LEU    18       2.938 -14.721   1.577  1.00 93.05           C  
ATOM    128  CD2 LEU    18       2.733 -17.090   0.773  1.00 92.81           C  
ATOM    129  N   GLY    19      -0.130 -14.247   3.561  1.00 96.75           N  
ATOM    130  CA  GLY    19      -1.425 -13.887   3.007  1.00 96.79           C  
ATOM    131  C   GLY    19      -1.335 -13.314   1.605  1.00 96.89           C  
ATOM    132  O   GLY    19      -0.517 -12.430   1.341  1.00 96.74           O  
ATOM    133  N   VAL    20      -2.145 -13.811   0.693  1.00 96.88           N  
ATOM    134  CA  VAL    20      -2.091 -13.417  -0.711  1.00 96.88           C  
ATOM    135  C   VAL    20      -3.506 -13.203  -1.242  1.00 96.83           C  
ATOM    136  CB  VAL    20      -1.354 -14.470  -1.568  1.00 96.51           C  
ATOM    137  O   VAL    20      -4.409 -13.995  -0.960  1.00 96.58           O  
ATOM    138  CG1 VAL    20      -1.309 -14.039  -3.033  1.00 93.96           C  
ATOM    139  CG2 VAL    20       0.058 -14.700  -1.032  1.00 94.06           C  
ATOM    140  N   ALA    21      -3.678 -12.149  -1.968  1.00 96.77           N  
ATOM    141  CA  ALA    21      -4.881 -11.929  -2.767  1.00 96.73           C  
ATOM    142  C   ALA    21      -4.528 -11.396  -4.153  1.00 96.65           C  
ATOM    143  CB  ALA    21      -5.824 -10.965  -2.053  1.00 96.43           C  
ATOM    144  O   ALA    21      -3.777 -10.426  -4.280  1.00 96.37           O  
ATOM    145  N   LEU    22      -5.032 -12.049  -5.133  1.00 96.17           N  
ATOM    146  CA  LEU    22      -4.937 -11.586  -6.513  1.00 96.08           C  
ATOM    147  C   LEU    22      -6.323 -11.384  -7.115  1.00 95.92           C  
ATOM    148  CB  LEU    22      -4.141 -12.583  -7.359  1.00 95.35           C  
ATOM    149  O   LEU    22      -7.203 -12.233  -6.958  1.00 95.39           O  
ATOM    150  CG  LEU    22      -4.046 -12.279  -8.855  1.00 90.21           C  
ATOM    151  CD1 LEU    22      -3.038 -11.163  -9.107  1.00 78.47           C  
ATOM    152  CD2 LEU    22      -3.668 -13.534  -9.634  1.00 77.21           C  
ATOM    153  N   ILE    23      -6.461 -10.298  -7.829  1.00 96.03           N  
ATOM    154  CA  ILE    23      -7.641 -10.055  -8.652  1.00 95.99           C  
ATOM    155  C   ILE    23      -7.225  -9.873 -10.110  1.00 95.86           C  
ATOM    156  CB  ILE    23      -8.427  -8.819  -8.161  1.00 95.65           C  
ATOM    157  O   ILE    23      -6.409  -9.004 -10.426  1.00 95.41           O  
ATOM    158  CG1 ILE    23      -8.846  -8.999  -6.697  1.00 94.59           C  
ATOM    159  CG2 ILE    23      -9.646  -8.565  -9.052  1.00 94.49           C  
ATOM    160  CD1 ILE    23      -9.432  -7.745  -6.062  1.00 92.21           C  
ATOM    161  N   ASP    24      -7.775 -10.728 -10.904  1.00 94.41           N  
ATOM    162  CA  ASP    24      -7.702 -10.539 -12.349  1.00 94.42           C  
ATOM    163  C   ASP    24      -8.886  -9.719 -12.856  1.00 94.28           C  
ATOM    164  CB  ASP    24      -7.654 -11.891 -13.065  1.00 93.54           C  
ATOM    165  O   ASP    24     -10.022 -10.198 -12.864  1.00 93.62           O  
ATOM    166  CG  ASP    24      -7.341 -11.767 -14.546  1.00 90.29           C  
ATOM    167  OD1 ASP    24      -7.667 -10.724 -15.153  1.00 87.12           O  
ATOM    168  OD2 ASP    24      -6.766 -12.722 -15.112  1.00 87.47           O  
ATOM    169  N   THR    25      -8.540  -8.547 -13.379  1.00 94.68           N  
ATOM    170  CA  THR    25      -9.643  -7.633 -13.655  1.00 94.47           C  
ATOM    171  C   THR    25     -10.250  -7.916 -15.026  1.00 93.97           C  
ATOM    172  CB  THR    25      -9.183  -6.165 -13.588  1.00 93.63           C  
ATOM    173  O   THR    25     -11.266  -7.324 -15.396  1.00 92.51           O  
ATOM    174  CG2 THR    25      -8.565  -5.844 -12.231  1.00 90.10           C  
ATOM    175  OG1 THR    25      -8.209  -5.929 -14.612  1.00 89.36           O  
ATOM    176  N   ALA    26      -9.620  -8.811 -15.773  1.00 92.90           N  
ATOM    177  CA  ALA    26     -10.194  -9.216 -17.053  1.00 92.58           C  
ATOM    178  C   ALA    26     -11.539  -9.910 -16.856  1.00 92.40           C  
ATOM    179  CB  ALA    26      -9.231 -10.134 -17.802  1.00 91.52           C  
ATOM    180  O   ALA    26     -12.488  -9.662 -17.604  1.00 91.41           O  
ATOM    181  N   ASP    27     -11.626 -10.815 -15.805  1.00 92.45           N  
ATOM    182  CA  ASP    27     -12.861 -11.566 -15.601  1.00 92.03           C  
ATOM    183  C   ASP    27     -13.217 -11.645 -14.118  1.00 91.57           C  
ATOM    184  CB  ASP    27     -12.736 -12.974 -16.188  1.00 90.68           C  
ATOM    185  O   ASP    27     -14.087 -12.425 -13.724  1.00 90.05           O  
ATOM    186  CG  ASP    27     -11.586 -13.765 -15.591  1.00 86.83           C  
ATOM    187  OD1 ASP    27     -10.893 -13.248 -14.688  1.00 85.27           O  
ATOM    188  OD2 ASP    27     -11.368 -14.915 -16.030  1.00 84.54           O  
ATOM    189  N   ASN    28     -12.452 -10.899 -13.348  1.00 91.25           N  
ATOM    190  CA  ASN    28     -12.683 -10.771 -11.913  1.00 91.31           C  
ATOM    191  C   ASN    28     -12.373 -12.072 -11.177  1.00 91.10           C  
ATOM    192  CB  ASN    28     -14.124 -10.336 -11.638  1.00 88.00           C  
ATOM    193  O   ASN    28     -12.865 -12.296 -10.070  1.00 89.10           O  
ATOM    194  CG  ASN    28     -14.376  -8.886 -12.001  1.00 78.09           C  
ATOM    195  ND2 ASN    28     -15.546  -8.609 -12.564  1.00 70.26           N  
ATOM    196  OD1 ASN    28     -13.524  -8.021 -11.778  1.00 70.98           O  
ATOM    197  N   THR    29     -11.597 -12.936 -11.809  1.00 92.38           N  
ATOM    198  CA  THR    29     -11.112 -14.119 -11.108  1.00 92.26           C  
ATOM    199  C   THR    29     -10.224 -13.724  -9.931  1.00 92.74           C  
ATOM    200  CB  THR    29     -10.329 -15.048 -12.055  1.00 90.49           C  
ATOM    201  O   THR    29      -9.460 -12.761 -10.019  1.00 92.15           O  
ATOM    202  CG2 THR    29      -9.819 -16.281 -11.318  1.00 76.17           C  
ATOM    203  OG1 THR    29     -11.188 -15.465 -13.123  1.00 77.23           O  
ATOM    204  N   GLN    30     -10.397 -14.482  -8.889  1.00 93.74           N  
ATOM    205  CA  GLN    30      -9.616 -14.213  -7.686  1.00 93.81           C  
ATOM    206  C   GLN    30      -8.825 -15.446  -7.257  1.00 93.34           C  
ATOM    207  CB  GLN    30     -10.525 -13.750  -6.548  1.00 92.25           C  
ATOM    208  O   GLN    30      -9.307 -16.573  -7.383  1.00 92.12           O  
ATOM    209  CG  GLN    30     -11.314 -12.487  -6.866  1.00 85.58           C  
ATOM    210  CD  GLN    30     -12.169 -12.020  -5.702  1.00 82.02           C  
ATOM    211  NE2 GLN    30     -13.277 -11.355  -6.010  1.00 79.11           N  
ATOM    212  OE1 GLN    30     -11.837 -12.256  -4.536  1.00 81.32           O  
ATOM    213  N   VAL    31      -7.630 -15.245  -6.790  1.00 93.92           N  
ATOM    214  CA  VAL    31      -6.815 -16.224  -6.077  1.00 93.95           C  
ATOM    215  C   VAL    31      -6.573 -15.751  -4.646  1.00 94.27           C  
ATOM    216  CB  VAL    31      -5.467 -16.469  -6.793  1.00 92.96           C  
ATOM    217  O   VAL    31      -6.058 -14.652  -4.427  1.00 93.90           O  
ATOM    218  CG1 VAL    31      -4.607 -17.453  -6.002  1.00 87.18           C  
ATOM    219  CG2 VAL    31      -5.703 -16.981  -8.212  1.00 87.12           C  
ATOM    220  N   LEU    32      -6.941 -16.558  -3.709  1.00 95.45           N  
ATOM    221  CA  LEU    32      -6.808 -16.191  -2.304  1.00 95.53           C  
ATOM    222  C   LEU    32      -6.060 -17.270  -1.529  1.00 95.18           C  
ATOM    223  CB  LEU    32      -8.185 -15.958  -1.677  1.00 94.89           C  
ATOM    224  O   LEU    32      -6.326 -18.462  -1.702  1.00 94.54           O  
ATOM    225  CG  LEU    32      -9.033 -14.846  -2.297  1.00 93.03           C  
ATOM    226  CD1 LEU    32     -10.433 -14.848  -1.692  1.00 89.49           C  
ATOM    227  CD2 LEU    32      -8.362 -13.491  -2.101  1.00 88.94           C  
ATOM    228  N   TYR    33      -5.176 -16.915  -0.801  1.00 95.90           N  
ATOM    229  CA  TYR    33      -4.491 -17.714   0.209  1.00 96.03           C  
ATOM    230  C   TYR    33      -4.433 -16.976   1.541  1.00 95.91           C  
ATOM    231  CB  TYR    33      -3.075 -18.067  -0.255  1.00 95.88           C  
ATOM    232  O   TYR    33      -3.728 -15.972   1.671  1.00 95.49           O  
ATOM    233  CG  TYR    33      -2.362 -19.036   0.657  1.00 95.23           C  
ATOM    234  CD1 TYR    33      -2.753 -20.371   0.729  1.00 93.71           C  
ATOM    235  CD2 TYR    33      -1.297 -18.619   1.448  1.00 93.46           C  
ATOM    236  CE1 TYR    33      -2.100 -21.267   1.569  1.00 93.16           C  
ATOM    237  CE2 TYR    33      -0.637 -19.506   2.292  1.00 93.15           C  
ATOM    238  OH  TYR    33      -0.395 -21.709   3.178  1.00 89.01           O  
ATOM    239  CZ  TYR    33      -1.044 -20.826   2.345  1.00 92.48           C  
ATOM    240  N   ARG    34      -5.223 -17.352   2.577  1.00 95.96           N  
ATOM    241  CA  ARG    34      -5.480 -16.633   3.821  1.00 96.05           C  
ATOM    242  C   ARG    34      -6.002 -15.227   3.543  1.00 96.18           C  
ATOM    243  CB  ARG    34      -4.210 -16.562   4.672  1.00 95.27           C  
ATOM    244  O   ARG    34      -5.608 -14.270   4.212  1.00 95.68           O  
ATOM    245  CG  ARG    34      -3.693 -17.919   5.122  1.00 91.34           C  
ATOM    246  CD  ARG    34      -2.515 -17.785   6.077  1.00 86.63           C  
ATOM    247  NE  ARG    34      -1.970 -19.089   6.446  1.00 84.81           N  
ATOM    248  NH1 ARG    34      -3.551 -19.520   8.074  1.00 73.10           N  
ATOM    249  NH2 ARG    34      -1.898 -21.049   7.640  1.00 68.62           N  
ATOM    250  CZ  ARG    34      -2.474 -19.883   7.386  1.00 81.99           C  
ATOM    251  N   GLY    35      -6.819 -15.086   2.572  1.00 95.29           N  
ATOM    252  CA  GLY    35      -7.296 -13.811   2.060  1.00 95.45           C  
ATOM    253  C   GLY    35      -8.155 -13.053   3.055  1.00 95.40           C  
ATOM    254  O   GLY    35      -8.225 -11.823   3.011  1.00 94.92           O  
ATOM    255  N   ASP    36      -8.754 -13.765   3.975  1.00 95.79           N  
ATOM    256  CA  ASP    36      -9.705 -13.145   4.893  1.00 95.80           C  
ATOM    257  C   ASP    36      -9.135 -13.070   6.307  1.00 95.63           C  
ATOM    258  CB  ASP    36     -11.026 -13.918   4.898  1.00 95.13           C  
ATOM    259  O   ASP    36      -9.851 -12.735   7.254  1.00 95.05           O  
ATOM    260  CG  ASP    36     -11.753 -13.859   3.567  1.00 92.96           C  
ATOM    261  OD1 ASP    36     -11.886 -12.756   2.992  1.00 89.07           O  
ATOM    262  OD2 ASP    36     -12.201 -14.924   3.088  1.00 89.52           O  
ATOM    263  N   GLU    37      -7.913 -13.367   6.402  1.00 96.52           N  
ATOM    264  CA  GLU    37      -7.246 -13.253   7.695  1.00 96.56           C  
ATOM    265  C   GLU    37      -6.540 -11.908   7.836  1.00 96.63           C  
ATOM    266  CB  GLU    37      -6.245 -14.396   7.886  1.00 96.05           C  
ATOM    267  O   GLU    37      -6.027 -11.365   6.855  1.00 96.43           O  
ATOM    268  CG  GLU    37      -6.885 -15.775   7.925  1.00 92.88           C  
ATOM    269  CD  GLU    37      -5.878 -16.900   8.107  1.00 89.29           C  
ATOM    270  OE1 GLU    37      -4.802 -16.660   8.699  1.00 88.26           O  
ATOM    271  OE2 GLU    37      -6.168 -18.029   7.653  1.00 87.87           O  
ATOM    272  N   ARG    38      -6.467 -11.428   9.001  1.00 96.57           N  
ATOM    273  CA  ARG    38      -5.922 -10.094   9.231  1.00 96.62           C  
ATOM    274  C   ARG    38      -4.400 -10.133   9.325  1.00 96.63           C  
ATOM    275  CB  ARG    38      -6.510  -9.485  10.506  1.00 96.08           C  
ATOM    276  O   ARG    38      -3.833 -11.059   9.909  1.00 96.38           O  
ATOM    277  CG  ARG    38      -7.952  -9.025  10.360  1.00 93.64           C  
ATOM    278  CD  ARG    38      -8.418  -8.236  11.576  1.00 91.85           C  
ATOM    279  NE  ARG    38      -9.699  -7.579  11.334  1.00 89.92           N  
ATOM    280  NH1 ARG    38      -8.779  -5.668  10.418  1.00 83.36           N  
ATOM    281  NH2 ARG    38     -11.054  -5.871  10.614  1.00 82.11           N  
ATOM    282  CZ  ARG    38      -9.841  -6.374  10.789  1.00 86.32           C  
ATOM    283  N   PHE    39      -3.765  -9.167   8.728  1.00 96.74           N  
ATOM    284  CA  PHE    39      -2.323  -8.951   8.735  1.00 96.83           C  
ATOM    285  C   PHE    39      -1.995  -7.502   9.074  1.00 96.77           C  
ATOM    286  CB  PHE    39      -1.716  -9.323   7.378  1.00 96.69           C  
ATOM    287  O   PHE    39      -2.740  -6.589   8.710  1.00 96.55           O  
ATOM    288  CG  PHE    39      -1.689 -10.804   7.111  1.00 96.26           C  
ATOM    289  CD1 PHE    39      -0.523 -11.536   7.293  1.00 95.44           C  
ATOM    290  CD2 PHE    39      -2.832 -11.463   6.677  1.00 95.25           C  
ATOM    291  CE1 PHE    39      -0.496 -12.907   7.046  1.00 94.72           C  
ATOM    292  CE2 PHE    39      -2.813 -12.833   6.428  1.00 94.54           C  
ATOM    293  CZ  PHE    39      -1.643 -13.552   6.612  1.00 93.86           C  
ATOM    294  N   PRO    40      -0.925  -7.280   9.823  1.00 96.84           N  
ATOM    295  CA  PRO    40      -0.484  -5.892   9.981  1.00 96.88           C  
ATOM    296  C   PRO    40      -0.146  -5.226   8.649  1.00 96.94           C  
ATOM    297  CB  PRO    40       0.762  -6.016  10.861  1.00 96.50           C  
ATOM    298  O   PRO    40       0.465  -5.851   7.779  1.00 96.78           O  
ATOM    299  CG  PRO    40       1.299  -7.381  10.574  1.00 94.88           C  
ATOM    300  CD  PRO    40       0.146  -8.292  10.267  1.00 93.30           C  
ATOM    301  N   MET    41      -0.527  -3.943   8.497  1.00 96.95           N  
ATOM    302  CA  MET    41      -0.362  -3.240   7.229  1.00 97.06           C  
ATOM    303  C   MET    41       1.003  -2.563   7.155  1.00 97.02           C  
ATOM    304  CB  MET    41      -1.471  -2.203   7.040  1.00 96.73           C  
ATOM    305  O   MET    41       1.587  -2.452   6.076  1.00 96.69           O  
ATOM    306  CG  MET    41      -2.852  -2.810   6.851  1.00 95.81           C  
ATOM    307  SD  MET    41      -4.152  -1.537   6.613  1.00 95.43           S  
ATOM    308  CE  MET    41      -4.204  -0.818   8.279  1.00 92.34           C  
ATOM    309  N   CYS    42       1.458  -2.025   8.231  1.00 96.59           N  
ATOM    310  CA  CYS    42       2.632  -1.161   8.199  1.00 96.60           C  
ATOM    311  C   CYS    42       2.495  -0.094   7.119  1.00 96.82           C  
ATOM    312  CB  CYS    42       3.897  -1.984   7.957  1.00 95.76           C  
ATOM    313  O   CYS    42       1.433   0.514   6.972  1.00 96.39           O  
ATOM    314  SG  CYS    42       4.250  -3.178   9.266  1.00 86.65           S  
ATOM    315  N   SER    43       3.487   0.112   6.286  1.00 96.89           N  
ATOM    316  CA  SER    43       3.521   1.266   5.393  1.00 96.97           C  
ATOM    317  C   SER    43       2.548   1.095   4.231  1.00 97.15           C  
ATOM    318  CB  SER    43       4.935   1.487   4.856  1.00 96.45           C  
ATOM    319  O   SER    43       2.309   2.035   3.471  1.00 96.96           O  
ATOM    320  OG  SER    43       5.765   2.069   5.847  1.00 85.78           O  
ATOM    321  N   THR    44       1.949  -0.097   4.002  1.00 97.98           N  
ATOM    322  CA  THR    44       0.960  -0.192   2.934  1.00 97.95           C  
ATOM    323  C   THR    44      -0.270   0.650   3.259  1.00 98.00           C  
ATOM    324  CB  THR    44       0.536  -1.653   2.694  1.00 97.68           C  
ATOM    325  O   THR    44      -1.045   0.997   2.366  1.00 97.79           O  
ATOM    326  CG2 THR    44       1.711  -2.493   2.202  1.00 95.76           C  
ATOM    327  OG1 THR    44       0.045  -2.210   3.919  1.00 93.43           O  
ATOM    328  N   SER    45      -0.471   1.042   4.486  1.00 98.01           N  
ATOM    329  CA  SER    45      -1.565   1.911   4.906  1.00 97.98           C  
ATOM    330  C   SER    45      -1.413   3.312   4.324  1.00 98.02           C  
ATOM    331  CB  SER    45      -1.634   1.988   6.432  1.00 97.63           C  
ATOM    332  O   SER    45      -2.378   4.078   4.276  1.00 97.82           O  
ATOM    333  OG  SER    45      -0.439   2.537   6.962  1.00 84.60           O  
ATOM    334  N   LYS    46      -0.210   3.644   3.849  1.00 97.98           N  
ATOM    335  CA  LYS    46       0.052   4.980   3.322  1.00 98.02           C  
ATOM    336  C   LYS    46      -0.747   5.235   2.047  1.00 98.05           C  
ATOM    337  CB  LYS    46       1.545   5.167   3.051  1.00 97.83           C  
ATOM    338  O   LYS    46      -1.045   6.385   1.715  1.00 97.91           O  
ATOM    339  CG  LYS    46       2.407   5.164   4.305  1.00 97.21           C  
ATOM    340  CD  LYS    46       3.884   5.324   3.969  1.00 96.29           C  
ATOM    341  CE  LYS    46       4.731   5.482   5.224  1.00 93.93           C  
ATOM    342  NZ  LYS    46       6.180   5.249   4.949  1.00 90.98           N  
ATOM    343  N   VAL    47      -1.126   4.165   1.351  1.00 98.28           N  
ATOM    344  CA  VAL    47      -1.948   4.307   0.154  1.00 98.22           C  
ATOM    345  C   VAL    47      -3.302   4.910   0.525  1.00 98.23           C  
ATOM    346  CB  VAL    47      -2.146   2.953  -0.564  1.00 97.92           C  
ATOM    347  O   VAL    47      -3.803   5.798  -0.168  1.00 98.03           O  
ATOM    348  CG1 VAL    47      -3.160   3.087  -1.699  1.00 90.14           C  
ATOM    349  CG2 VAL    47      -0.812   2.431  -1.093  1.00 91.18           C  
ATOM    350  N   MET    48      -3.864   4.438   1.631  1.00 97.67           N  
ATOM    351  CA  MET    48      -5.171   4.926   2.062  1.00 97.61           C  
ATOM    352  C   MET    48      -5.088   6.382   2.509  1.00 97.60           C  
ATOM    353  CB  MET    48      -5.720   4.061   3.198  1.00 97.23           C  
ATOM    354  O   MET    48      -5.972   7.182   2.198  1.00 97.32           O  
ATOM    355  CG  MET    48      -7.174   4.345   3.537  1.00 94.62           C  
ATOM    356  SD  MET    48      -8.302   4.015   2.128  1.00 90.91           S  
ATOM    357  CE  MET    48      -8.362   2.202   2.184  1.00 84.30           C  
ATOM    358  N   ALA    49      -4.056   6.750   3.188  1.00 97.68           N  
ATOM    359  CA  ALA    49      -3.890   8.132   3.633  1.00 97.61           C  
ATOM    360  C   ALA    49      -3.741   9.077   2.444  1.00 97.66           C  
ATOM    361  CB  ALA    49      -2.681   8.251   4.558  1.00 97.23           C  
ATOM    362  O   ALA    49      -4.394  10.122   2.388  1.00 97.46           O  
ATOM    363  N   ALA    50      -2.902   8.725   1.487  1.00 97.79           N  
ATOM    364  CA  ALA    50      -2.712   9.549   0.296  1.00 97.73           C  
ATOM    365  C   ALA    50      -4.002   9.650  -0.512  1.00 97.72           C  
ATOM    366  CB  ALA    50      -1.588   8.982  -0.569  1.00 97.43           C  
ATOM    367  O   ALA    50      -4.352  10.727  -1.002  1.00 97.50           O  
ATOM    368  N   ALA    51      -4.723   8.549  -0.641  1.00 97.51           N  
ATOM    369  CA  ALA    51      -5.982   8.541  -1.381  1.00 97.41           C  
ATOM    370  C   ALA    51      -7.017   9.442  -0.714  1.00 97.35           C  
ATOM    371  CB  ALA    51      -6.520   7.117  -1.501  1.00 97.16           C  
ATOM    372  O   ALA    51      -7.803  10.106  -1.394  1.00 97.07           O  
ATOM    373  N   ALA    52      -7.012   9.459   0.613  1.00 96.75           N  
ATOM    374  CA  ALA    52      -7.950  10.313   1.337  1.00 96.68           C  
ATOM    375  C   ALA    52      -7.694  11.787   1.035  1.00 96.54           C  
ATOM    376  CB  ALA    52      -7.854  10.056   2.838  1.00 96.39           C  
ATOM    377  O   ALA    52      -8.634  12.555   0.819  1.00 96.17           O  
ATOM    378  N   VAL    53      -6.412  12.198   0.983  1.00 96.69           N  
ATOM    379  CA  VAL    53      -6.053  13.573   0.651  1.00 96.59           C  
ATOM    380  C   VAL    53      -6.455  13.878  -0.791  1.00 96.56           C  
ATOM    381  CB  VAL    53      -4.542  13.829   0.848  1.00 95.98           C  
ATOM    382  O   VAL    53      -7.013  14.941  -1.074  1.00 96.18           O  
ATOM    383  CG1 VAL    53      -4.146  15.189   0.275  1.00 89.30           C  
ATOM    384  CG2 VAL    53      -4.176  13.742   2.329  1.00 89.47           C  
ATOM    385  N   LEU    54      -6.252  12.915  -1.636  1.00 96.38           N  
ATOM    386  CA  LEU    54      -6.623  13.089  -3.036  1.00 96.34           C  
ATOM    387  C   LEU    54      -8.135  13.220  -3.185  1.00 96.12           C  
ATOM    388  CB  LEU    54      -6.116  11.913  -3.875  1.00 96.17           C  
ATOM    389  O   LEU    54      -8.616  14.045  -3.965  1.00 95.67           O  
ATOM    390  CG  LEU    54      -4.618  11.898  -4.187  1.00 95.70           C  
ATOM    391  CD1 LEU    54      -4.221  10.566  -4.814  1.00 94.63           C  
ATOM    392  CD2 LEU    54      -4.252  13.059  -5.105  1.00 94.28           C  
ATOM    393  N   LYS    55      -8.866  12.423  -2.420  1.00 95.88           N  
ATOM    394  CA  LYS    55     -10.322  12.514  -2.470  1.00 95.76           C  
ATOM    395  C   LYS    55     -10.801  13.901  -2.053  1.00 95.52           C  
ATOM    396  CB  LYS    55     -10.957  11.449  -1.574  1.00 95.45           C  
ATOM    397  O   LYS    55     -11.650  14.497  -2.719  1.00 94.93           O  
ATOM    398  CG  LYS    55     -12.476  11.406  -1.646  1.00 94.52           C  
ATOM    399  CD  LYS    55     -12.959  10.938  -3.013  1.00 92.61           C  
ATOM    400  CE  LYS    55     -14.472  10.777  -3.048  1.00 90.42           C  
ATOM    401  NZ  LYS    55     -14.931  10.123  -4.310  1.00 86.26           N  
ATOM    402  N   GLN    56     -10.176  14.454  -1.049  1.00 95.57           N  
ATOM    403  CA  GLN    56     -10.547  15.787  -0.586  1.00 95.46           C  
ATOM    404  C   GLN    56     -10.208  16.847  -1.630  1.00 95.31           C  
ATOM    405  CB  GLN    56      -9.849  16.110   0.736  1.00 94.73           C  
ATOM    406  O   GLN    56     -10.915  17.848  -1.759  1.00 94.67           O  
ATOM    407  CG  GLN    56     -10.352  15.288   1.915  1.00 90.46           C  
ATOM    408  CD  GLN    56      -9.721  15.701   3.231  1.00 85.83           C  
ATOM    409  NE2 GLN    56     -10.050  14.982   4.298  1.00 82.58           N  
ATOM    410  OE1 GLN    56      -8.943  16.658   3.288  1.00 84.31           O  
ATOM    411  N   SER    57      -9.207  16.631  -2.352  1.00 95.38           N  
ATOM    412  CA  SER    57      -8.754  17.620  -3.324  1.00 95.26           C  
ATOM    413  C   SER    57      -9.719  17.722  -4.501  1.00 94.94           C  
ATOM    414  CB  SER    57      -7.354  17.272  -3.831  1.00 94.78           C  
ATOM    415  O   SER    57      -9.635  18.657  -5.300  1.00 94.02           O  
ATOM    416  OG  SER    57      -7.408  16.210  -4.768  1.00 91.77           O  
ATOM    417  N   GLU    58     -10.606  16.759  -4.647  1.00 94.32           N  
ATOM    418  CA  GLU    58     -11.612  16.832  -5.703  1.00 94.22           C  
ATOM    419  C   GLU    58     -12.513  18.051  -5.524  1.00 93.42           C  
ATOM    420  CB  GLU    58     -12.455  15.554  -5.731  1.00 93.92           C  
ATOM    421  O   GLU    58     -12.910  18.684  -6.504  1.00 92.20           O  
ATOM    422  CG  GLU    58     -11.680  14.314  -6.151  1.00 93.51           C  
ATOM    423  CD  GLU    58     -12.513  13.043  -6.112  1.00 92.74           C  
ATOM    424  OE1 GLU    58     -13.726  13.122  -5.812  1.00 91.04           O  
ATOM    425  OE2 GLU    58     -11.948  11.960  -6.383  1.00 91.57           O  
ATOM    426  N   THR    59     -12.798  18.413  -4.274  1.00 93.14           N  
ATOM    427  CA  THR    59     -13.680  19.538  -3.985  1.00 92.63           C  
ATOM    428  C   THR    59     -12.878  20.747  -3.512  1.00 92.11           C  
ATOM    429  CB  THR    59     -14.729  19.167  -2.920  1.00 91.07           C  
ATOM    430  O   THR    59     -13.351  21.883  -3.592  1.00 90.49           O  
ATOM    431  CG2 THR    59     -15.639  18.046  -3.412  1.00 79.39           C  
ATOM    432  OG1 THR    59     -14.060  18.736  -1.728  1.00 82.96           O  
ATOM    433  N   GLN    60     -11.658  20.508  -3.052  1.00 92.90           N  
ATOM    434  CA  GLN    60     -10.758  21.575  -2.629  1.00 92.90           C  
ATOM    435  C   GLN    60      -9.544  21.669  -3.549  1.00 92.56           C  
ATOM    436  CB  GLN    60     -10.305  21.355  -1.184  1.00 90.93           C  
ATOM    437  O   GLN    60      -8.461  21.188  -3.209  1.00 90.86           O  
ATOM    438  CG  GLN    60     -11.449  21.318  -0.180  1.00 83.24           C  
ATOM    439  CD  GLN    60     -10.982  21.017   1.231  1.00 78.02           C  
ATOM    440  NE2 GLN    60     -11.786  20.264   1.974  1.00 75.10           N  
ATOM    441  OE1 GLN    60      -9.907  21.457   1.651  1.00 77.54           O  
ATOM    442  N   LYS    61      -9.697  22.289  -4.667  1.00 87.86           N  
ATOM    443  CA  LYS    61      -8.772  22.241  -5.796  1.00 86.49           C  
ATOM    444  C   LYS    61      -7.383  22.727  -5.389  1.00 85.67           C  
ATOM    445  CB  LYS    61      -9.301  23.081  -6.959  1.00 81.96           C  
ATOM    446  O   LYS    61      -6.379  22.302  -5.963  1.00 81.87           O  
ATOM    447  CG  LYS    61     -10.518  22.484  -7.650  1.00 71.88           C  
ATOM    448  CD  LYS    61     -10.905  23.283  -8.889  1.00 68.97           C  
ATOM    449  CE  LYS    61     -12.130  22.693  -9.574  1.00 60.89           C  
ATOM    450  NZ  LYS    61     -12.532  23.490 -10.772  1.00 56.19           N  
ATOM    451  N   GLN    62      -7.259  23.581  -4.377  1.00 91.70           N  
ATOM    452  CA  GLN    62      -5.951  24.104  -3.997  1.00 91.76           C  
ATOM    453  C   GLN    62      -5.358  23.311  -2.836  1.00 92.35           C  
ATOM    454  CB  GLN    62      -6.052  25.584  -3.624  1.00 88.65           C  
ATOM    455  O   GLN    62      -4.266  23.624  -2.357  1.00 90.95           O  
ATOM    456  CG  GLN    62      -6.487  26.480  -4.776  1.00 77.73           C  
ATOM    457  CD  GLN    62      -5.466  26.532  -5.897  1.00 73.14           C  
ATOM    458  NE2 GLN    62      -5.902  26.959  -7.077  1.00 62.15           N  
ATOM    459  OE1 GLN    62      -4.295  26.190  -5.704  1.00 71.09           O  
ATOM    460  N   LEU    63      -6.022  22.264  -2.468  1.00 94.29           N  
ATOM    461  CA  LEU    63      -5.638  21.539  -1.261  1.00 94.60           C  
ATOM    462  C   LEU    63      -4.248  20.930  -1.413  1.00 94.79           C  
ATOM    463  CB  LEU    63      -6.657  20.440  -0.948  1.00 93.55           C  
ATOM    464  O   LEU    63      -3.417  21.037  -0.508  1.00 94.27           O  
ATOM    465  CG  LEU    63      -6.406  19.625   0.321  1.00 89.59           C  
ATOM    466  CD1 LEU    63      -6.524  20.514   1.555  1.00 84.24           C  
ATOM    467  CD2 LEU    63      -7.378  18.453   0.405  1.00 84.16           C  
ATOM    468  N   LEU    64      -3.940  20.391  -2.540  1.00 95.67           N  
ATOM    469  CA  LEU    64      -2.684  19.679  -2.747  1.00 95.83           C  
ATOM    470  C   LEU    64      -1.503  20.644  -2.731  1.00 95.68           C  
ATOM    471  CB  LEU    64      -2.714  18.913  -4.072  1.00 95.20           C  
ATOM    472  O   LEU    64      -0.364  20.235  -2.495  1.00 95.11           O  
ATOM    473  CG  LEU    64      -3.617  17.680  -4.121  1.00 93.50           C  
ATOM    474  CD1 LEU    64      -3.555  17.032  -5.501  1.00 89.88           C  
ATOM    475  CD2 LEU    64      -3.221  16.682  -3.038  1.00 89.62           C  
ATOM    476  N   ASN    65      -1.751  21.880  -2.897  1.00 95.69           N  
ATOM    477  CA  ASN    65      -0.697  22.889  -2.919  1.00 95.58           C  
ATOM    478  C   ASN    65      -0.542  23.568  -1.561  1.00 95.40           C  
ATOM    479  CB  ASN    65      -0.975  23.931  -4.005  1.00 94.33           C  
ATOM    480  O   ASN    65       0.300  24.452  -1.397  1.00 94.55           O  
ATOM    481  CG  ASN    65      -0.896  23.353  -5.404  1.00 87.08           C  
ATOM    482  ND2 ASN    65      -1.724  23.866  -6.305  1.00 77.58           N  
ATOM    483  OD1 ASN    65      -0.097  22.451  -5.672  1.00 78.51           O  
ATOM    484  N   GLN    66      -1.316  23.154  -0.674  1.00 94.52           N  
ATOM    485  CA  GLN    66      -1.244  23.750   0.656  1.00 94.44           C  
ATOM    486  C   GLN    66       0.080  23.418   1.337  1.00 95.04           C  
ATOM    487  CB  GLN    66      -2.413  23.276   1.521  1.00 91.94           C  
ATOM    488  O   GLN    66       0.440  22.246   1.469  1.00 94.64           O  
ATOM    489  CG  GLN    66      -2.426  23.877   2.920  1.00 76.55           C  
ATOM    490  CD  GLN    66      -3.560  23.346   3.777  1.00 71.83           C  
ATOM    491  NE2 GLN    66      -3.255  23.018   5.028  1.00 62.36           N  
ATOM    492  OE1 GLN    66      -4.701  23.232   3.319  1.00 68.13           O  
ATOM    493  N   PRO    67       0.816  24.445   1.778  1.00 95.17           N  
ATOM    494  CA  PRO    67       2.072  24.176   2.481  1.00 95.21           C  
ATOM    495  C   PRO    67       1.855  23.680   3.908  1.00 95.09           C  
ATOM    496  CB  PRO    67       2.777  25.535   2.476  1.00 94.46           C  
ATOM    497  O   PRO    67       0.960  24.165   4.605  1.00 94.65           O  
ATOM    498  CG  PRO    67       1.670  26.539   2.445  1.00 91.77           C  
ATOM    499  CD  PRO    67       0.529  25.967   1.653  1.00 90.85           C  
ATOM    500  N   VAL    68       2.645  22.724   4.219  1.00 96.16           N  
ATOM    501  CA  VAL    68       2.673  22.163   5.566  1.00 96.23           C  
ATOM    502  C   VAL    68       4.072  22.315   6.160  1.00 96.25           C  
ATOM    503  CB  VAL    68       2.251  20.677   5.570  1.00 95.67           C  
ATOM    504  O   VAL    68       5.059  21.886   5.558  1.00 95.87           O  
ATOM    505  CG1 VAL    68       2.308  20.104   6.985  1.00 92.01           C  
ATOM    506  CG2 VAL    68       0.850  20.519   4.983  1.00 92.02           C  
ATOM    507  N   GLU    69       4.122  22.923   7.297  1.00 96.31           N  
ATOM    508  CA  GLU    69       5.400  23.142   7.969  1.00 96.37           C  
ATOM    509  C   GLU    69       5.986  21.829   8.481  1.00 96.51           C  
ATOM    510  CB  GLU    69       5.236  24.131   9.125  1.00 95.27           C  
ATOM    511  O   GLU    69       5.262  20.986   9.013  1.00 96.26           O  
ATOM    512  CG  GLU    69       6.553  24.579   9.743  1.00 85.17           C  
ATOM    513  CD  GLU    69       6.375  25.561  10.890  1.00 78.76           C  
ATOM    514  OE1 GLU    69       5.263  25.633  11.460  1.00 77.83           O  
ATOM    515  OE2 GLU    69       7.356  26.264  11.221  1.00 74.36           O  
ATOM    516  N   ILE    70       7.326  21.690   8.297  1.00 96.52           N  
ATOM    517  CA  ILE    70       8.069  20.567   8.856  1.00 96.52           C  
ATOM    518  C   ILE    70       8.988  21.060   9.972  1.00 96.30           C  
ATOM    519  CB  ILE    70       8.890  19.835   7.770  1.00 96.09           C  
ATOM    520  O   ILE    70       9.950  21.788   9.716  1.00 95.67           O  
ATOM    521  CG1 ILE    70       7.991  19.456   6.587  1.00 94.25           C  
ATOM    522  CG2 ILE    70       9.577  18.598   8.354  1.00 94.17           C  
ATOM    523  CD1 ILE    70       6.833  18.541   6.958  1.00 91.30           C  
ATOM    524  N   LYS    71       8.702  20.589  11.218  1.00 96.42           N  
ATOM    525  CA  LYS    71       9.488  20.950  12.394  1.00 96.43           C  
ATOM    526  C   LYS    71      10.383  19.795  12.834  1.00 96.51           C  
ATOM    527  CB  LYS    71       8.572  21.371  13.544  1.00 95.46           C  
ATOM    528  O   LYS    71      10.085  18.632  12.554  1.00 96.20           O  
ATOM    529  CG  LYS    71       7.663  22.545  13.214  1.00 88.29           C  
ATOM    530  CD  LYS    71       6.695  22.840  14.352  1.00 83.83           C  
ATOM    531  CE  LYS    71       5.750  23.982  14.002  1.00 77.35           C  
ATOM    532  NZ  LYS    71       4.785  24.261  15.108  1.00 72.67           N  
ATOM    533  N   PRO    72      11.428  20.108  13.498  1.00 96.27           N  
ATOM    534  CA  PRO    72      12.281  19.039  14.022  1.00 96.22           C  
ATOM    535  C   PRO    72      11.503  18.010  14.839  1.00 96.08           C  
ATOM    536  CB  PRO    72      13.286  19.789  14.901  1.00 95.55           C  
ATOM    537  O   PRO    72      11.749  16.807  14.718  1.00 95.62           O  
ATOM    538  CG  PRO    72      13.360  21.160  14.312  1.00 92.70           C  
ATOM    539  CD  PRO    72      11.999  21.533  13.798  1.00 90.85           C  
ATOM    540  N   ALA    73      10.580  18.489  15.597  1.00 96.27           N  
ATOM    541  CA  ALA    73       9.807  17.608  16.468  1.00 96.13           C  
ATOM    542  C   ALA    73       8.887  16.701  15.655  1.00 96.05           C  
ATOM    543  CB  ALA    73       8.993  18.428  17.467  1.00 95.27           C  
ATOM    544  O   ALA    73       8.360  15.714  16.175  1.00 95.41           O  
ATOM    545  N   ASP    74       8.686  17.012  14.366  1.00 95.63           N  
ATOM    546  CA  ASP    74       7.839  16.207  13.490  1.00 95.90           C  
ATOM    547  C   ASP    74       8.571  14.952  13.021  1.00 95.89           C  
ATOM    548  CB  ASP    74       7.379  17.029  12.285  1.00 95.67           C  
ATOM    549  O   ASP    74       7.942  13.987  12.583  1.00 95.51           O  
ATOM    550  CG  ASP    74       6.481  18.192  12.668  1.00 94.86           C  
ATOM    551  OD1 ASP    74       5.659  18.047  13.598  1.00 93.39           O  
ATOM    552  OD2 ASP    74       6.596  19.263  12.033  1.00 93.02           O  
ATOM    553  N   LEU    75       9.864  14.902  13.068  1.00 96.63           N  
ATOM    554  CA  LEU    75      10.646  13.834  12.456  1.00 96.61           C  
ATOM    555  C   LEU    75      10.515  12.540  13.251  1.00 96.08           C  
ATOM    556  CB  LEU    75      12.119  14.238  12.356  1.00 96.19           C  
ATOM    557  O   LEU    75      10.657  12.541  14.476  1.00 95.33           O  
ATOM    558  CG  LEU    75      12.433  15.447  11.472  1.00 94.61           C  
ATOM    559  CD1 LEU    75      13.937  15.692  11.423  1.00 91.85           C  
ATOM    560  CD2 LEU    75      11.873  15.243  10.068  1.00 91.33           C  
ATOM    561  N   VAL    76      10.167  11.566  12.563  1.00 96.34           N  
ATOM    562  CA  VAL    76      10.184  10.215  13.116  1.00 96.17           C  
ATOM    563  C   VAL    76      11.108   9.328  12.285  1.00 95.81           C  
ATOM    564  CB  VAL    76       8.765   9.605  13.169  1.00 95.36           C  
ATOM    565  O   VAL    76      11.553   9.725  11.205  1.00 94.85           O  
ATOM    566  CG1 VAL    76       7.858  10.426  14.083  1.00 89.04           C  
ATOM    567  CG2 VAL    76       8.172   9.514  11.764  1.00 89.40           C  
ATOM    568  N   ASN    77      11.470   8.211  12.824  1.00 93.51           N  
ATOM    569  CA  ASN    77      12.426   7.313  12.185  1.00 93.37           C  
ATOM    570  C   ASN    77      12.020   6.992  10.749  1.00 93.59           C  
ATOM    571  CB  ASN    77      12.577   6.024  12.995  1.00 90.14           C  
ATOM    572  O   ASN    77      10.848   6.724  10.477  1.00 92.24           O  
ATOM    573  CG  ASN    77      13.406   6.217  14.249  1.00 76.17           C  
ATOM    574  ND2 ASN    77      13.378   5.229  15.137  1.00 63.75           N  
ATOM    575  OD1 ASN    77      14.067   7.245  14.420  1.00 66.69           O  
ATOM    576  N   TYR    78      12.905   6.946   9.831  1.00 94.50           N  
ATOM    577  CA  TYR    78      12.783   6.721   8.395  1.00 94.99           C  
ATOM    578  C   TYR    78      11.971   7.829   7.736  1.00 94.80           C  
ATOM    579  CB  TYR    78      12.133   5.362   8.117  1.00 92.51           C  
ATOM    580  O   TYR    78      10.766   7.680   7.520  1.00 92.96           O  
ATOM    581  CG  TYR    78      12.455   4.802   6.753  1.00 84.25           C  
ATOM    582  CD1 TYR    78      13.678   4.183   6.504  1.00 75.51           C  
ATOM    583  CD2 TYR    78      11.539   4.891   5.711  1.00 75.77           C  
ATOM    584  CE1 TYR    78      13.981   3.668   5.248  1.00 75.55           C  
ATOM    585  CE2 TYR    78      11.830   4.379   4.451  1.00 71.29           C  
ATOM    586  OH  TYR    78      13.345   3.261   2.984  1.00 53.05           O  
ATOM    587  CZ  TYR    78      13.052   3.770   4.229  1.00 76.52           C  
ATOM    588  N   ASN    79      12.621   8.922   7.450  1.00 95.88           N  
ATOM    589  CA  ASN    79      12.051  10.145   6.895  1.00 96.29           C  
ATOM    590  C   ASN    79      12.958  10.754   5.830  1.00 95.36           C  
ATOM    591  CB  ASN    79      11.779  11.163   8.005  1.00 94.76           C  
ATOM    592  O   ASN    79      13.383  11.904   5.953  1.00 92.81           O  
ATOM    593  CG  ASN    79      12.981  11.382   8.904  1.00 89.39           C  
ATOM    594  ND2 ASN    79      12.798  11.167  10.201  1.00 84.11           N  
ATOM    595  OD1 ASN    79      14.064  11.742   8.435  1.00 79.14           O  
ATOM    596  N   PRO    80      13.283   9.991   4.782  1.00 95.66           N  
ATOM    597  CA  PRO    80      14.357  10.361   3.858  1.00 95.77           C  
ATOM    598  C   PRO    80      14.067  11.659   3.106  1.00 95.56           C  
ATOM    599  CB  PRO    80      14.418   9.174   2.894  1.00 94.98           C  
ATOM    600  O   PRO    80      14.987  12.296   2.589  1.00 94.66           O  
ATOM    601  CG  PRO    80      13.071   8.532   2.993  1.00 93.15           C  
ATOM    602  CD  PRO    80      12.579   8.671   4.405  1.00 91.83           C  
ATOM    603  N   ILE    81      12.815  12.098   2.937  1.00 97.12           N  
ATOM    604  CA  ILE    81      12.477  13.302   2.187  1.00 97.10           C  
ATOM    605  C   ILE    81      12.175  14.445   3.154  1.00 97.04           C  
ATOM    606  CB  ILE    81      11.274  13.063   1.247  1.00 96.75           C  
ATOM    607  O   ILE    81      12.710  15.547   3.009  1.00 96.61           O  
ATOM    608  CG1 ILE    81      11.598  11.959   0.235  1.00 95.24           C  
ATOM    609  CG2 ILE    81      10.878  14.360   0.536  1.00 95.11           C  
ATOM    610  CD1 ILE    81      12.795  12.267  -0.655  1.00 92.16           C  
ATOM    611  N   ALA    82      11.372  14.200   4.185  1.00 97.01           N  
ATOM    612  CA  ALA    82      10.938  15.250   5.102  1.00 97.02           C  
ATOM    613  C   ALA    82      12.128  15.868   5.831  1.00 96.84           C  
ATOM    614  CB  ALA    82       9.931  14.697   6.107  1.00 96.65           C  
ATOM    615  O   ALA    82      12.127  17.063   6.133  1.00 96.40           O  
ATOM    616  N   GLU    83      13.143  15.106   6.165  1.00 96.78           N  
ATOM    617  CA  GLU    83      14.293  15.589   6.923  1.00 96.65           C  
ATOM    618  C   GLU    83      15.017  16.706   6.175  1.00 96.32           C  
ATOM    619  CB  GLU    83      15.262  14.442   7.220  1.00 95.71           C  
ATOM    620  O   GLU    83      15.663  17.556   6.791  1.00 95.51           O  
ATOM    621  CG  GLU    83      15.979  13.907   5.989  1.00 88.69           C  
ATOM    622  CD  GLU    83      17.017  12.845   6.313  1.00 83.56           C  
ATOM    623  OE1 GLU    83      17.248  12.567   7.512  1.00 82.32           O  
ATOM    624  OE2 GLU    83      17.606  12.287   5.361  1.00 82.29           O  
ATOM    625  N   LYS    84      14.832  16.682   4.792  1.00 97.17           N  
ATOM    626  CA  LYS    84      15.491  17.692   3.969  1.00 97.08           C  
ATOM    627  C   LYS    84      14.696  18.994   3.955  1.00 97.02           C  
ATOM    628  CB  LYS    84      15.681  17.179   2.541  1.00 96.26           C  
ATOM    629  O   LYS    84      15.125  19.983   3.357  1.00 96.39           O  
ATOM    630  CG  LYS    84      16.565  15.944   2.439  1.00 90.03           C  
ATOM    631  CD  LYS    84      16.677  15.454   1.001  1.00 83.19           C  
ATOM    632  CE  LYS    84      17.503  14.178   0.907  1.00 77.17           C  
ATOM    633  NZ  LYS    84      17.547  13.648  -0.488  1.00 72.76           N  
ATOM    634  N   HIS    85      13.566  19.001   4.639  1.00 97.35           N  
ATOM    635  CA  HIS    85      12.697  20.172   4.594  1.00 97.32           C  
ATOM    636  C   HIS    85      12.435  20.719   5.993  1.00 96.99           C  
ATOM    637  CB  HIS    85      11.373  19.831   3.908  1.00 96.74           C  
ATOM    638  O   HIS    85      11.491  21.484   6.199  1.00 95.85           O  
ATOM    639  CG  HIS    85      11.509  19.558   2.443  1.00 94.35           C  
ATOM    640  CD2 HIS    85      11.801  18.417   1.775  1.00 88.23           C  
ATOM    641  ND1 HIS    85      11.340  20.534   1.486  1.00 88.16           N  
ATOM    642  CE1 HIS    85      11.522  20.004   0.288  1.00 87.49           C  
ATOM    643  NE2 HIS    85      11.803  18.721   0.436  1.00 88.56           N  
ATOM    644  N   VAL    86      13.197  20.331   6.938  1.00 96.72           N  
ATOM    645  CA  VAL    86      13.050  20.815   8.306  1.00 96.47           C  
ATOM    646  C   VAL    86      13.196  22.335   8.336  1.00 96.19           C  
ATOM    647  CB  VAL    86      14.081  20.162   9.253  1.00 94.86           C  
ATOM    648  O   VAL    86      14.072  22.893   7.672  1.00 95.24           O  
ATOM    649  CG1 VAL    86      14.079  20.854  10.615  1.00 75.74           C  
ATOM    650  CG2 VAL    86      13.792  18.670   9.409  1.00 76.45           C  
ATOM    651  N   ASN    87      12.345  23.018   9.082  1.00 96.38           N  
ATOM    652  CA  ASN    87      12.260  24.472   9.168  1.00 96.24           C  
ATOM    653  C   ASN    87      11.820  25.087   7.843  1.00 95.77           C  
ATOM    654  CB  ASN    87      13.601  25.063   9.608  1.00 94.71           C  
ATOM    655  O   ASN    87      12.103  26.255   7.572  1.00 94.18           O  
ATOM    656  CG  ASN    87      14.050  24.548  10.962  1.00 88.43           C  
ATOM    657  ND2 ASN    87      15.337  24.241  11.082  1.00 82.49           N  
ATOM    658  OD1 ASN    87      13.248  24.426  11.891  1.00 81.39           O  
ATOM    659  N   GLY    88      11.155  24.372   7.096  1.00 96.39           N  
ATOM    660  CA  GLY    88      10.508  24.755   5.851  1.00 96.43           C  
ATOM    661  C   GLY    88       9.130  24.143   5.681  1.00 96.70           C  
ATOM    662  O   GLY    88       8.444  23.864   6.666  1.00 96.32           O  
ATOM    663  N   THR    89       8.761  23.973   4.443  1.00 96.42           N  
ATOM    664  CA  THR    89       7.430  23.440   4.176  1.00 96.44           C  
ATOM    665  C   THR    89       7.478  22.399   3.060  1.00 96.47           C  
ATOM    666  CB  THR    89       6.445  24.560   3.795  1.00 95.40           C  
ATOM    667  O   THR    89       8.420  22.376   2.266  1.00 96.08           O  
ATOM    668  CG2 THR    89       6.420  25.655   4.856  1.00 85.02           C  
ATOM    669  OG1 THR    89       6.844  25.133   2.543  1.00 83.76           O  
ATOM    670  N   MET    90       6.582  21.539   3.102  1.00 96.98           N  
ATOM    671  CA  MET    90       6.192  20.666   1.999  1.00 97.06           C  
ATOM    672  C   MET    90       4.702  20.797   1.701  1.00 96.87           C  
ATOM    673  CB  MET    90       6.535  19.209   2.318  1.00 96.83           C  
ATOM    674  O   MET    90       3.901  21.028   2.609  1.00 96.56           O  
ATOM    675  CG  MET    90       8.025  18.951   2.476  1.00 96.10           C  
ATOM    676  SD  MET    90       8.384  17.254   3.073  1.00 95.97           S  
ATOM    677  CE  MET    90       7.908  16.292   1.609  1.00 93.46           C  
ATOM    678  N   THR    91       4.317  20.702   0.448  1.00 96.63           N  
ATOM    679  CA  THR    91       2.896  20.675   0.119  1.00 96.68           C  
ATOM    680  C   THR    91       2.303  19.296   0.394  1.00 96.84           C  
ATOM    681  CB  THR    91       2.657  21.054  -1.354  1.00 96.30           C  
ATOM    682  O   THR    91       3.038  18.317   0.544  1.00 96.71           O  
ATOM    683  CG2 THR    91       3.309  22.392  -1.691  1.00 94.75           C  
ATOM    684  OG1 THR    91       3.212  20.039  -2.200  1.00 94.20           O  
ATOM    685  N   LEU    92       0.973  19.238   0.428  1.00 96.77           N  
ATOM    686  CA  LEU    92       0.330  17.947   0.645  1.00 96.87           C  
ATOM    687  C   LEU    92       0.619  16.994  -0.509  1.00 97.02           C  
ATOM    688  CB  LEU    92      -1.182  18.123   0.811  1.00 96.34           C  
ATOM    689  O   LEU    92       0.714  15.781  -0.310  1.00 96.89           O  
ATOM    690  CG  LEU    92      -1.652  18.743   2.128  1.00 93.59           C  
ATOM    691  CD1 LEU    92      -3.164  18.940   2.111  1.00 87.32           C  
ATOM    692  CD2 LEU    92      -1.234  17.874   3.309  1.00 86.80           C  
ATOM    693  N   ALA    93       0.746  17.498  -1.742  1.00 96.80           N  
ATOM    694  CA  ALA    93       1.163  16.672  -2.872  1.00 96.82           C  
ATOM    695  C   ALA    93       2.562  16.104  -2.649  1.00 96.92           C  
ATOM    696  CB  ALA    93       1.120  17.480  -4.167  1.00 96.38           C  
ATOM    697  O   ALA    93       2.799  14.915  -2.873  1.00 96.78           O  
ATOM    698  N   GLU    94       3.478  16.920  -2.216  1.00 97.23           N  
ATOM    699  CA  GLU    94       4.847  16.480  -1.963  1.00 97.28           C  
ATOM    700  C   GLU    94       4.899  15.468  -0.822  1.00 97.37           C  
ATOM    701  CB  GLU    94       5.746  17.678  -1.644  1.00 96.98           C  
ATOM    702  O   GLU    94       5.641  14.485  -0.891  1.00 97.29           O  
ATOM    703  CG  GLU    94       6.047  18.558  -2.848  1.00 95.61           C  
ATOM    704  CD  GLU    94       6.699  19.881  -2.477  1.00 93.86           C  
ATOM    705  OE1 GLU    94       6.604  20.294  -1.299  1.00 92.52           O  
ATOM    706  OE2 GLU    94       7.308  20.509  -3.371  1.00 92.45           O  
ATOM    707  N   LEU    95       4.113  15.716   0.197  1.00 97.31           N  
ATOM    708  CA  LEU    95       4.044  14.780   1.314  1.00 97.37           C  
ATOM    709  C   LEU    95       3.482  13.436   0.863  1.00 97.43           C  
ATOM    710  CB  LEU    95       3.183  15.354   2.442  1.00 97.16           C  
ATOM    711  O   LEU    95       3.996  12.383   1.246  1.00 97.33           O  
ATOM    712  CG  LEU    95       3.786  16.518   3.230  1.00 96.17           C  
ATOM    713  CD1 LEU    95       2.723  17.172   4.105  1.00 94.11           C  
ATOM    714  CD2 LEU    95       4.962  16.039   4.075  1.00 93.89           C  
ATOM    715  N   SER    96       2.436  13.462  -0.018  1.00 97.53           N  
ATOM    716  CA  SER    96       1.856  12.232  -0.548  1.00 97.52           C  
ATOM    717  C   SER    96       2.868  11.461  -1.389  1.00 97.57           C  
ATOM    718  CB  SER    96       0.615  12.541  -1.385  1.00 97.28           C  
ATOM    719  O   SER    96       3.015  10.247  -1.234  1.00 97.42           O  
ATOM    720  OG  SER    96      -0.397  13.131  -0.587  1.00 93.27           O  
ATOM    721  N   ALA    97       3.565  12.150  -2.232  1.00 97.82           N  
ATOM    722  CA  ALA    97       4.605  11.529  -3.048  1.00 97.78           C  
ATOM    723  C   ALA    97       5.708  10.937  -2.175  1.00 97.77           C  
ATOM    724  CB  ALA    97       5.191  12.545  -4.025  1.00 97.52           C  
ATOM    725  O   ALA    97       6.156   9.812  -2.408  1.00 97.61           O  
ATOM    726  N   ALA    98       6.140  11.667  -1.171  1.00 97.56           N  
ATOM    727  CA  ALA    98       7.198  11.198  -0.279  1.00 97.53           C  
ATOM    728  C   ALA    98       6.763   9.945   0.476  1.00 97.56           C  
ATOM    729  CB  ALA    98       7.592  12.297   0.704  1.00 97.30           C  
ATOM    730  O   ALA    98       7.537   8.994   0.610  1.00 97.42           O  
ATOM    731  N   ALA    99       5.560   9.936   0.948  1.00 97.66           N  
ATOM    732  CA  ALA    99       5.023   8.785   1.670  1.00 97.64           C  
ATOM    733  C   ALA    99       4.950   7.557   0.767  1.00 97.63           C  
ATOM    734  CB  ALA    99       3.643   9.109   2.237  1.00 97.46           C  
ATOM    735  O   ALA    99       5.330   6.457   1.173  1.00 97.47           O  
ATOM    736  N   LEU   100       4.547   7.686  -0.504  1.00 97.88           N  
ATOM    737  CA  LEU   100       4.287   6.536  -1.361  1.00 97.83           C  
ATOM    738  C   LEU   100       5.549   6.117  -2.107  1.00 97.66           C  
ATOM    739  CB  LEU   100       3.171   6.853  -2.361  1.00 97.64           C  
ATOM    740  O   LEU   100       5.821   4.923  -2.256  1.00 97.30           O  
ATOM    741  CG  LEU   100       1.770   7.037  -1.776  1.00 96.86           C  
ATOM    742  CD1 LEU   100       0.764   7.314  -2.889  1.00 94.99           C  
ATOM    743  CD2 LEU   100       1.360   5.807  -0.973  1.00 94.61           C  
ATOM    744  N   GLN   101       6.390   7.079  -2.502  1.00 97.62           N  
ATOM    745  CA  GLN   101       7.534   6.740  -3.341  1.00 97.53           C  
ATOM    746  C   GLN   101       8.743   6.352  -2.494  1.00 97.33           C  
ATOM    747  CB  GLN   101       7.892   7.910  -4.260  1.00 97.21           C  
ATOM    748  O   GLN   101       9.548   5.512  -2.900  1.00 96.86           O  
ATOM    749  CG  GLN   101       6.785   8.286  -5.236  1.00 95.66           C  
ATOM    750  CD  GLN   101       7.173   9.431  -6.151  1.00 93.53           C  
ATOM    751  NE2 GLN   101       7.170   9.176  -7.455  1.00 92.37           N  
ATOM    752  OE1 GLN   101       7.473  10.537  -5.690  1.00 91.38           O  
ATOM    753  N   TYR   102       8.833   6.940  -1.319  1.00 97.23           N  
ATOM    754  CA  TYR   102      10.050   6.768  -0.533  1.00 97.16           C  
ATOM    755  C   TYR   102       9.730   6.238   0.859  1.00 97.04           C  
ATOM    756  CB  TYR   102      10.812   8.092  -0.425  1.00 96.88           C  
ATOM    757  O   TYR   102      10.621   6.109   1.701  1.00 96.55           O  
ATOM    758  CG  TYR   102      11.234   8.660  -1.758  1.00 95.84           C  
ATOM    759  CD1 TYR   102      12.416   8.250  -2.370  1.00 93.68           C  
ATOM    760  CD2 TYR   102      10.451   9.608  -2.409  1.00 93.47           C  
ATOM    761  CE1 TYR   102      12.810   8.773  -3.597  1.00 92.56           C  
ATOM    762  CE2 TYR   102      10.835  10.138  -3.637  1.00 91.94           C  
ATOM    763  OH  TYR   102      12.399  10.235  -5.438  1.00 89.37           O  
ATOM    764  CZ  TYR   102      12.014   9.714  -4.222  1.00 91.03           C  
ATOM    765  N   SER   103       8.513   6.009   1.128  1.00 96.71           N  
ATOM    766  CA  SER   103       7.998   5.480   2.386  1.00 96.71           C  
ATOM    767  C   SER   103       8.364   6.385   3.558  1.00 96.71           C  
ATOM    768  CB  SER   103       8.534   4.069   2.634  1.00 96.16           C  
ATOM    769  O   SER   103       8.769   5.903   4.617  1.00 96.13           O  
ATOM    770  OG  SER   103       7.706   3.370   3.547  1.00 86.23           O  
ATOM    771  N   ASP   104       8.240   7.624   3.357  1.00 97.30           N  
ATOM    772  CA  ASP   104       8.603   8.622   4.359  1.00 97.37           C  
ATOM    773  C   ASP   104       7.584   8.654   5.496  1.00 97.34           C  
ATOM    774  CB  ASP   104       8.720  10.006   3.719  1.00 97.14           C  
ATOM    775  O   ASP   104       6.421   9.002   5.285  1.00 97.14           O  
ATOM    776  CG  ASP   104       9.323  11.042   4.652  1.00 96.25           C  
ATOM    777  OD1 ASP   104       8.756  11.287   5.739  1.00 94.48           O  
ATOM    778  OD2 ASP   104      10.372  11.620   4.296  1.00 93.09           O  
ATOM    779  N   ASN   105       8.006   8.258   6.752  1.00 97.50           N  
ATOM    780  CA  ASN   105       7.120   8.163   7.907  1.00 97.50           C  
ATOM    781  C   ASN   105       6.645   9.540   8.363  1.00 97.52           C  
ATOM    782  CB  ASN   105       7.814   7.433   9.058  1.00 97.21           C  
ATOM    783  O   ASN   105       5.489   9.703   8.759  1.00 97.34           O  
ATOM    784  CG  ASN   105       7.938   5.942   8.813  1.00 95.76           C  
ATOM    785  ND2 ASN   105       8.898   5.309   9.477  1.00 93.60           N  
ATOM    786  OD1 ASN   105       7.177   5.363   8.033  1.00 92.88           O  
ATOM    787  N   THR   106       7.547  10.431   8.362  1.00 97.09           N  
ATOM    788  CA  THR   106       7.167  11.781   8.764  1.00 97.12           C  
ATOM    789  C   THR   106       6.108  12.348   7.824  1.00 97.14           C  
ATOM    790  CB  THR   106       8.388  12.719   8.792  1.00 96.93           C  
ATOM    791  O   THR   106       5.127  12.944   8.273  1.00 97.00           O  
ATOM    792  CG2 THR   106       7.981  14.140   9.168  1.00 96.52           C  
ATOM    793  OG1 THR   106       9.334  12.235   9.753  1.00 96.12           O  
ATOM    794  N   ALA   107       6.315  12.171   6.556  1.00 97.17           N  
ATOM    795  CA  ALA   107       5.329  12.608   5.571  1.00 97.20           C  
ATOM    796  C   ALA   107       3.970  11.964   5.832  1.00 97.26           C  
ATOM    797  CB  ALA   107       5.807  12.281   4.159  1.00 96.92           C  
ATOM    798  O   ALA   107       2.942  12.645   5.823  1.00 97.14           O  
ATOM    799  N   MET   108       3.973  10.684   6.067  1.00 97.37           N  
ATOM    800  CA  MET   108       2.735   9.977   6.380  1.00 97.31           C  
ATOM    801  C   MET   108       2.069  10.568   7.618  1.00 97.32           C  
ATOM    802  CB  MET   108       3.005   8.486   6.594  1.00 96.72           C  
ATOM    803  O   MET   108       0.857  10.792   7.629  1.00 97.00           O  
ATOM    804  CG  MET   108       1.783   7.699   7.038  1.00 90.00           C  
ATOM    805  SD  MET   108       0.489   7.617   5.739  1.00 78.98           S  
ATOM    806  CE  MET   108      -0.705   6.516   6.546  1.00 74.23           C  
ATOM    807  N   ASN   109       2.801  10.824   8.676  1.00 97.40           N  
ATOM    808  CA  ASN   109       2.227  11.358   9.907  1.00 97.35           C  
ATOM    809  C   ASN   109       1.617  12.739   9.688  1.00 97.20           C  
ATOM    810  CB  ASN   109       3.284  11.413  11.012  1.00 97.14           C  
ATOM    811  O   ASN   109       0.583  13.066  10.273  1.00 96.87           O  
ATOM    812  CG  ASN   109       3.639  10.040  11.550  1.00 96.36           C  
ATOM    813  ND2 ASN   109       4.661   9.981  12.395  1.00 95.03           N  
ATOM    814  OD1 ASN   109       3.001   9.042  11.207  1.00 94.31           O  
ATOM    815  N   LYS   110       2.242  13.510   8.800  1.00 96.98           N  
ATOM    816  CA  LYS   110       1.685  14.822   8.485  1.00 96.91           C  
ATOM    817  C   LYS   110       0.380  14.693   7.704  1.00 96.83           C  
ATOM    818  CB  LYS   110       2.691  15.656   7.690  1.00 96.55           C  
ATOM    819  O   LYS   110      -0.556  15.466   7.917  1.00 96.54           O  
ATOM    820  CG  LYS   110       3.952  16.008   8.464  1.00 94.90           C  
ATOM    821  CD  LYS   110       3.641  16.879   9.674  1.00 93.28           C  
ATOM    822  CE  LYS   110       3.207  18.278   9.261  1.00 89.83           C  
ATOM    823  NZ  LYS   110       3.119  19.200  10.433  1.00 85.38           N  
ATOM    824  N   LEU   111       0.293  13.736   6.779  1.00 97.14           N  
ATOM    825  CA  LEU   111      -0.959  13.490   6.073  1.00 97.12           C  
ATOM    826  C   LEU   111      -2.055  13.062   7.043  1.00 97.03           C  
ATOM    827  CB  LEU   111      -0.766  12.418   4.998  1.00 96.86           C  
ATOM    828  O   LEU   111      -3.178  13.569   6.981  1.00 96.70           O  
ATOM    829  CG  LEU   111       0.186  12.769   3.854  1.00 95.64           C  
ATOM    830  CD1 LEU   111       0.304  11.598   2.883  1.00 93.26           C  
ATOM    831  CD2 LEU   111      -0.286  14.025   3.130  1.00 92.87           C  
ATOM    832  N   ILE   112      -1.723  12.118   7.922  1.00 97.19           N  
ATOM    833  CA  ILE   112      -2.689  11.594   8.881  1.00 97.10           C  
ATOM    834  C   ILE   112      -3.210  12.729   9.761  1.00 96.88           C  
ATOM    835  CB  ILE   112      -2.071  10.480   9.754  1.00 96.80           C  
ATOM    836  O   ILE   112      -4.410  12.811  10.033  1.00 96.38           O  
ATOM    837  CG1 ILE   112      -1.829   9.218   8.918  1.00 95.13           C  
ATOM    838  CG2 ILE   112      -2.969  10.175  10.957  1.00 95.11           C  
ATOM    839  CD1 ILE   112      -1.053   8.131   9.648  1.00 92.25           C  
ATOM    840  N   ALA   113      -2.345  13.638  10.149  1.00 96.46           N  
ATOM    841  CA  ALA   113      -2.754  14.778  10.966  1.00 96.21           C  
ATOM    842  C   ALA   113      -3.765  15.649  10.225  1.00 95.88           C  
ATOM    843  CB  ALA   113      -1.537  15.607  11.368  1.00 95.62           C  
ATOM    844  O   ALA   113      -4.738  16.121  10.817  1.00 95.14           O  
ATOM    845  N   GLN   114      -3.592  15.764   8.929  1.00 95.03           N  
ATOM    846  CA  GLN   114      -4.486  16.565   8.100  1.00 94.44           C  
ATOM    847  C   GLN   114      -5.856  15.904   7.971  1.00 94.50           C  
ATOM    848  CB  GLN   114      -3.878  16.787   6.714  1.00 92.03           C  
ATOM    849  O   GLN   114      -6.845  16.570   7.662  1.00 93.30           O  
ATOM    850  CG  GLN   114      -2.591  17.600   6.730  1.00 75.80           C  
ATOM    851  CD  GLN   114      -2.785  18.997   7.290  1.00 70.35           C  
ATOM    852  NE2 GLN   114      -1.771  19.506   7.980  1.00 58.05           N  
ATOM    853  OE1 GLN   114      -3.839  19.613   7.103  1.00 64.96           O  
ATOM    854  N   LEU   115      -5.913  14.630   8.176  1.00 95.67           N  
ATOM    855  CA  LEU   115      -7.132  13.863   7.938  1.00 95.62           C  
ATOM    856  C   LEU   115      -7.884  13.620   9.242  1.00 95.15           C  
ATOM    857  CB  LEU   115      -6.802  12.527   7.269  1.00 95.21           C  
ATOM    858  O   LEU   115      -8.883  12.898   9.262  1.00 93.92           O  
ATOM    859  CG  LEU   115      -6.249  12.600   5.844  1.00 94.13           C  
ATOM    860  CD1 LEU   115      -5.686  11.246   5.424  1.00 91.41           C  
ATOM    861  CD2 LEU   115      -7.332  13.059   4.874  1.00 91.15           C  
ATOM    862  N   GLY   116      -7.386  14.218  10.365  1.00 95.60           N  
ATOM    863  CA  GLY   116      -8.035  14.055  11.656  1.00 95.46           C  
ATOM    864  C   GLY   116      -7.515  12.864  12.439  1.00 95.57           C  
ATOM    865  O   GLY   116      -8.211  12.334  13.308  1.00 94.79           O  
ATOM    866  N   GLY   117      -6.288  12.439  12.117  1.00 96.37           N  
ATOM    867  CA  GLY   117      -5.674  11.314  12.804  1.00 96.53           C  
ATOM    868  C   GLY   117      -5.972   9.979  12.148  1.00 96.67           C  
ATOM    869  O   GLY   117      -6.562   9.931  11.067  1.00 96.43           O  
ATOM    870  N   PRO   118      -5.567   8.894  12.843  1.00 96.64           N  
ATOM    871  CA  PRO   118      -5.797   7.561  12.280  1.00 96.76           C  
ATOM    872  C   PRO   118      -7.278   7.263  12.055  1.00 96.64           C  
ATOM    873  CB  PRO   118      -5.207   6.625  13.338  1.00 96.37           C  
ATOM    874  O   PRO   118      -7.641   6.642  11.054  1.00 96.31           O  
ATOM    875  CG  PRO   118      -4.119   7.420  13.987  1.00 95.19           C  
ATOM    876  CD  PRO   118      -4.569   8.849  14.088  1.00 93.86           C  
ATOM    877  N   GLY   119      -8.100   7.740  12.922  1.00 96.45           N  
ATOM    878  CA  GLY   119      -9.533   7.566  12.742  1.00 96.39           C  
ATOM    879  C   GLY   119     -10.051   8.173  11.453  1.00 96.42           C  
ATOM    880  O   GLY   119     -10.982   7.645  10.841  1.00 96.03           O  
ATOM    881  N   GLY   120      -9.496   9.305  11.056  1.00 96.33           N  
ATOM    882  CA  GLY   120      -9.883   9.918   9.795  1.00 96.33           C  
ATOM    883  C   GLY   120      -9.540   9.066   8.587  1.00 96.53           C  
ATOM    884  O   GLY   120     -10.304   9.015   7.621  1.00 96.32           O  
ATOM    885  N   VAL   121      -8.371   8.402   8.611  1.00 96.99           N  
ATOM    886  CA  VAL   121      -7.977   7.499   7.534  1.00 97.05           C  
ATOM    887  C   VAL   121      -8.934   6.311   7.480  1.00 97.09           C  
ATOM    888  CB  VAL   121      -6.523   7.006   7.711  1.00 96.76           C  
ATOM    889  O   VAL   121      -9.383   5.916   6.401  1.00 96.93           O  
ATOM    890  CG1 VAL   121      -6.114   6.103   6.548  1.00 95.07           C  
ATOM    891  CG2 VAL   121      -5.569   8.193   7.832  1.00 95.08           C  
ATOM    892  N   THR   122      -9.268   5.760   8.637  1.00 96.88           N  
ATOM    893  CA  THR   122     -10.198   4.638   8.708  1.00 96.88           C  
ATOM    894  C   THR   122     -11.584   5.054   8.225  1.00 96.75           C  
ATOM    895  CB  THR   122     -10.296   4.085  10.142  1.00 96.60           C  
ATOM    896  O   THR   122     -12.250   4.301   7.511  1.00 96.44           O  
ATOM    897  CG2 THR   122     -11.285   2.926  10.218  1.00 95.94           C  
ATOM    898  OG1 THR   122      -9.004   3.624  10.559  1.00 95.57           O  
ATOM    899  N   ALA   123     -11.974   6.261   8.594  1.00 96.67           N  
ATOM    900  CA  ALA   123     -13.268   6.762   8.137  1.00 96.63           C  
ATOM    901  C   ALA   123     -13.307   6.874   6.615  1.00 96.62           C  
ATOM    902  CB  ALA   123     -13.568   8.117   8.774  1.00 96.17           C  
ATOM    903  O   ALA   123     -14.330   6.584   5.992  1.00 96.37           O  
ATOM    904  N   PHE   124     -12.237   7.289   6.023  1.00 96.23           N  
ATOM    905  CA  PHE   124     -12.177   7.340   4.567  1.00 96.31           C  
ATOM    906  C   PHE   124     -12.333   5.947   3.970  1.00 96.26           C  
ATOM    907  CB  PHE   124     -10.857   7.965   4.104  1.00 96.17           C  
ATOM    908  O   PHE   124     -13.070   5.760   2.999  1.00 95.97           O  
ATOM    909  CG  PHE   124     -10.623   7.860   2.621  1.00 95.81           C  
ATOM    910  CD1 PHE   124     -11.360   8.630   1.731  1.00 94.99           C  
ATOM    911  CD2 PHE   124      -9.664   6.990   2.118  1.00 94.83           C  
ATOM    912  CE1 PHE   124     -11.146   8.535   0.358  1.00 94.01           C  
ATOM    913  CE2 PHE   124      -9.444   6.889   0.747  1.00 93.87           C  
ATOM    914  CZ  PHE   124     -10.187   7.662  -0.131  1.00 93.22           C  
ATOM    915  N   ALA   125     -11.653   4.960   4.534  1.00 96.66           N  
ATOM    916  CA  ALA   125     -11.788   3.585   4.062  1.00 96.59           C  
ATOM    917  C   ALA   125     -13.243   3.129   4.107  1.00 96.37           C  
ATOM    918  CB  ALA   125     -10.914   2.649   4.893  1.00 96.28           C  
ATOM    919  O   ALA   125     -13.740   2.522   3.156  1.00 95.87           O  
ATOM    920  N   ARG   126     -13.935   3.506   5.175  1.00 96.51           N  
ATOM    921  CA  ARG   126     -15.344   3.144   5.298  1.00 96.35           C  
ATOM    922  C   ARG   126     -16.181   3.830   4.224  1.00 96.26           C  
ATOM    923  CB  ARG   126     -15.874   3.509   6.687  1.00 95.57           C  
ATOM    924  O   ARG   126     -17.068   3.211   3.632  1.00 95.77           O  
ATOM    925  CG  ARG   126     -15.112   2.853   7.828  1.00 88.75           C  
ATOM    926  CD  ARG   126     -15.085   1.337   7.690  1.00 81.38           C  
ATOM    927  NE  ARG   126     -14.303   0.713   8.754  1.00 79.56           N  
ATOM    928  NH1 ARG   126     -13.017  -0.579   7.334  1.00 63.91           N  
ATOM    929  NH2 ARG   126     -12.691  -0.687   9.601  1.00 57.55           N  
ATOM    930  CZ  ARG   126     -13.339  -0.183   8.560  1.00 73.10           C  
ATOM    931  N   ALA   127     -15.832   4.982   3.942  1.00 95.65           N  
ATOM    932  CA  ALA   127     -16.605   5.789   3.000  1.00 95.48           C  
ATOM    933  C   ALA   127     -16.499   5.230   1.584  1.00 95.25           C  
ATOM    934  CB  ALA   127     -16.134   7.241   3.033  1.00 94.93           C  
ATOM    935  O   ALA   127     -17.419   5.389   0.778  1.00 94.50           O  
ATOM    936  N   ILE   128     -15.419   4.527   1.261  1.00 95.23           N  
ATOM    937  CA  ILE   128     -15.271   3.988  -0.086  1.00 94.88           C  
ATOM    938  C   ILE   128     -15.564   2.490  -0.078  1.00 94.33           C  
ATOM    939  CB  ILE   128     -13.857   4.254  -0.649  1.00 94.39           C  
ATOM    940  O   ILE   128     -15.256   1.785  -1.042  1.00 92.74           O  
ATOM    941  CG1 ILE   128     -12.795   3.599   0.242  1.00 92.88           C  
ATOM    942  CG2 ILE   128     -13.604   5.759  -0.786  1.00 92.70           C  
ATOM    943  CD1 ILE   128     -11.416   3.516  -0.397  1.00 90.64           C  
ATOM    944  N   GLY   129     -16.114   1.940   1.027  1.00 94.53           N  
ATOM    945  CA  GLY   129     -16.687   0.604   1.027  1.00 94.43           C  
ATOM    946  C   GLY   129     -15.798  -0.427   1.697  1.00 94.53           C  
ATOM    947  O   GLY   129     -16.086  -1.625   1.655  1.00 93.70           O  
ATOM    948  N   ASP   130     -14.670  -0.015   2.256  1.00 95.88           N  
ATOM    949  CA  ASP   130     -13.788  -0.933   2.971  1.00 96.03           C  
ATOM    950  C   ASP   130     -14.086  -0.925   4.468  1.00 95.80           C  
ATOM    951  CB  ASP   130     -12.322  -0.570   2.724  1.00 95.71           C  
ATOM    952  O   ASP   130     -13.606  -0.055   5.198  1.00 95.15           O  
ATOM    953  CG  ASP   130     -11.354  -1.593   3.293  1.00 94.72           C  
ATOM    954  OD1 ASP   130     -11.736  -2.349   4.212  1.00 93.09           O  
ATOM    955  OD2 ASP   130     -10.198  -1.641   2.819  1.00 92.14           O  
ATOM    956  N   GLU   131     -14.782  -1.944   4.895  1.00 95.42           N  
ATOM    957  CA  GLU   131     -15.165  -2.037   6.301  1.00 95.19           C  
ATOM    958  C   GLU   131     -14.112  -2.786   7.112  1.00 94.91           C  
ATOM    959  CB  GLU   131     -16.525  -2.725   6.443  1.00 93.72           C  
ATOM    960  O   GLU   131     -14.236  -2.916   8.332  1.00 93.84           O  
ATOM    961  CG  GLU   131     -17.677  -1.943   5.828  1.00 84.57           C  
ATOM    962  CD  GLU   131     -18.047  -0.699   6.619  1.00 79.13           C  
ATOM    963  OE1 GLU   131     -17.668  -0.600   7.808  1.00 76.32           O  
ATOM    964  OE2 GLU   131     -18.722   0.185   6.045  1.00 74.36           O  
ATOM    965  N   THR   132     -13.097  -3.290   6.436  1.00 96.18           N  
ATOM    966  CA  THR   132     -12.104  -4.156   7.064  1.00 96.16           C  
ATOM    967  C   THR   132     -10.874  -3.355   7.480  1.00 96.18           C  
ATOM    968  CB  THR   132     -11.682  -5.297   6.120  1.00 95.50           C  
ATOM    969  O   THR   132     -10.298  -3.599   8.542  1.00 95.76           O  
ATOM    970  CG2 THR   132     -10.687  -6.232   6.800  1.00 88.58           C  
ATOM    971  OG1 THR   132     -12.841  -6.047   5.737  1.00 85.76           O  
ATOM    972  N   PHE   133     -10.448  -2.421   6.763  1.00 96.70           N  
ATOM    973  CA  PHE   133      -9.278  -1.590   7.025  1.00 96.87           C  
ATOM    974  C   PHE   133      -9.397  -0.901   8.379  1.00 96.73           C  
ATOM    975  CB  PHE   133      -9.100  -0.547   5.918  1.00 96.71           C  
ATOM    976  O   PHE   133     -10.413  -0.266   8.671  1.00 96.42           O  
ATOM    977  CG  PHE   133      -7.887   0.326   6.096  1.00 96.34           C  
ATOM    978  CD1 PHE   133      -6.790   0.196   5.253  1.00 95.59           C  
ATOM    979  CD2 PHE   133      -7.844   1.277   7.107  1.00 95.43           C  
ATOM    980  CE1 PHE   133      -5.666   1.003   5.415  1.00 94.98           C  
ATOM    981  CE2 PHE   133      -6.724   2.086   7.276  1.00 94.71           C  
ATOM    982  CZ  PHE   133      -5.636   1.947   6.430  1.00 94.05           C  
ATOM    983  N   ARG   134      -8.326  -0.985   9.174  1.00 96.96           N  
ATOM    984  CA  ARG   134      -8.316  -0.348  10.487  1.00 97.03           C  
ATOM    985  C   ARG   134      -6.951   0.261  10.789  1.00 97.00           C  
ATOM    986  CB  ARG   134      -8.693  -1.354  11.576  1.00 96.46           C  
ATOM    987  O   ARG   134      -5.944  -0.449  10.832  1.00 96.76           O  
ATOM    988  CG  ARG   134      -8.630  -0.788  12.986  1.00 93.30           C  
ATOM    989  CD  ARG   134      -9.061  -1.814  14.025  1.00 90.92           C  
ATOM    990  NE  ARG   134      -8.855  -1.323  15.384  1.00 88.00           N  
ATOM    991  NH1 ARG   134     -10.381  -2.761  16.356  1.00 80.90           N  
ATOM    992  NH2 ARG   134      -9.223  -1.265  17.651  1.00 79.00           N  
ATOM    993  CZ  ARG   134      -9.487  -1.784  16.461  1.00 83.92           C  
ATOM    994  N   LEU   135      -6.909   1.537  10.986  1.00 97.25           N  
ATOM    995  CA  LEU   135      -5.718   2.269  11.402  1.00 97.21           C  
ATOM    996  C   LEU   135      -5.932   2.931  12.759  1.00 96.94           C  
ATOM    997  CB  LEU   135      -5.347   3.327  10.359  1.00 96.90           C  
ATOM    998  O   LEU   135      -6.872   3.710  12.933  1.00 96.38           O  
ATOM    999  CG  LEU   135      -3.980   3.993  10.525  1.00 95.56           C  
ATOM   1000  CD1 LEU   135      -2.865   2.971  10.332  1.00 92.48           C  
ATOM   1001  CD2 LEU   135      -3.827   5.151   9.544  1.00 91.73           C  
ATOM   1002  N   ASP   136      -5.037   2.656  13.733  1.00 96.68           N  
ATOM   1003  CA  ASP   136      -5.196   3.147  15.098  1.00 96.63           C  
ATOM   1004  C   ASP   136      -4.001   4.000  15.518  1.00 96.25           C  
ATOM   1005  CB  ASP   136      -5.377   1.981  16.072  1.00 96.10           C  
ATOM   1006  O   ASP   136      -4.130   4.881  16.371  1.00 95.50           O  
ATOM   1007  CG  ASP   136      -6.688   1.240  15.872  1.00 93.54           C  
ATOM   1008  OD1 ASP   136      -7.612   1.402  16.697  1.00 89.47           O  
ATOM   1009  OD2 ASP   136      -6.796   0.484  14.881  1.00 89.14           O  
ATOM   1010  N   ARG   137      -2.885   3.741  14.966  1.00 96.91           N  
ATOM   1011  CA  ARG   137      -1.654   4.404  15.382  1.00 96.96           C  
ATOM   1012  C   ARG   137      -0.946   5.042  14.192  1.00 96.95           C  
ATOM   1013  CB  ARG   137      -0.719   3.413  16.079  1.00 96.60           C  
ATOM   1014  O   ARG   137      -1.288   4.769  13.040  1.00 96.73           O  
ATOM   1015  CG  ARG   137      -1.309   2.786  17.332  1.00 95.40           C  
ATOM   1016  CD  ARG   137      -0.455   1.633  17.842  1.00 94.25           C  
ATOM   1017  NE  ARG   137      -0.473   0.501  16.920  1.00 92.35           N  
ATOM   1018  NH1 ARG   137       1.006  -0.784  18.144  1.00 87.78           N  
ATOM   1019  NH2 ARG   137       0.131  -1.589  16.184  1.00 87.09           N  
ATOM   1020  CZ  ARG   137       0.221  -0.622  17.085  1.00 90.42           C  
ATOM   1021  N   THR   138       0.042   5.943  14.506  1.00 96.52           N  
ATOM   1022  CA  THR   138       0.873   6.557  13.476  1.00 96.54           C  
ATOM   1023  C   THR   138       2.266   5.932  13.462  1.00 96.34           C  
ATOM   1024  CB  THR   138       0.992   8.078  13.687  1.00 95.85           C  
ATOM   1025  O   THR   138       2.593   5.113  14.323  1.00 95.73           O  
ATOM   1026  CG2 THR   138      -0.371   8.755  13.588  1.00 91.28           C  
ATOM   1027  OG1 THR   138       1.547   8.333  14.983  1.00 91.38           O  
ATOM   1028  N   ALA   139       3.084   6.259  12.502  1.00 96.21           N  
ATOM   1029  CA  ALA   139       4.466   5.795  12.415  1.00 96.14           C  
ATOM   1030  C   ALA   139       5.336   6.465  13.474  1.00 95.45           C  
ATOM   1031  CB  ALA   139       5.030   6.060  11.022  1.00 95.21           C  
ATOM   1032  O   ALA   139       5.135   7.637  13.802  1.00 93.88           O  
ATOM   1033  N   PRO   140       6.181   5.651  14.017  1.00 94.22           N  
ATOM   1034  CA  PRO   140       6.578   4.295  13.630  1.00 94.55           C  
ATOM   1035  C   PRO   140       5.823   3.216  14.404  1.00 93.83           C  
ATOM   1036  CB  PRO   140       8.072   4.257  13.958  1.00 92.88           C  
ATOM   1037  O   PRO   140       6.042   2.023  14.180  1.00 92.12           O  
ATOM   1038  CG  PRO   140       8.228   5.162  15.137  1.00 89.22           C  
ATOM   1039  CD  PRO   140       7.265   6.306  14.991  1.00 86.88           C  
ATOM   1040  N   THR   141       4.980   3.646  15.329  1.00 95.05           N  
ATOM   1041  CA  THR   141       4.373   2.698  16.257  1.00 95.13           C  
ATOM   1042  C   THR   141       3.467   1.720  15.515  1.00 95.30           C  
ATOM   1043  CB  THR   141       3.564   3.424  17.348  1.00 93.20           C  
ATOM   1044  O   THR   141       3.280   0.583  15.953  1.00 94.60           O  
ATOM   1045  CG2 THR   141       4.479   4.223  18.271  1.00 73.23           C  
ATOM   1046  OG1 THR   141       2.631   4.318  16.728  1.00 72.83           O  
ATOM   1047  N   LEU   142       2.899   2.081  14.402  1.00 95.42           N  
ATOM   1048  CA  LEU   142       2.010   1.183  13.673  1.00 95.75           C  
ATOM   1049  C   LEU   142       2.794   0.041  13.036  1.00 95.66           C  
ATOM   1050  CB  LEU   142       1.238   1.950  12.596  1.00 95.01           C  
ATOM   1051  O   LEU   142       2.205  -0.929  12.553  1.00 94.90           O  
ATOM   1052  CG  LEU   142       2.067   2.528  11.449  1.00 92.81           C  
ATOM   1053  CD1 LEU   142       2.268   1.480  10.360  1.00 88.61           C  
ATOM   1054  CD2 LEU   142       1.399   3.776  10.881  1.00 88.36           C  
ATOM   1055  N   ASN   143       4.153   0.089  13.063  1.00 95.13           N  
ATOM   1056  CA  ASN   143       4.998  -0.919  12.431  1.00 95.28           C  
ATOM   1057  C   ASN   143       5.483  -1.956  13.440  1.00 94.45           C  
ATOM   1058  CB  ASN   143       6.189  -0.261  11.732  1.00 94.09           C  
ATOM   1059  O   ASN   143       6.350  -2.774  13.128  1.00 92.51           O  
ATOM   1060  CG  ASN   143       5.769   0.646  10.593  1.00 90.35           C  
ATOM   1061  ND2 ASN   143       6.593   1.644  10.294  1.00 84.18           N  
ATOM   1062  OD1 ASN   143       4.712   0.453   9.986  1.00 82.96           O  
ATOM   1063  N   THR   144       4.907  -1.869  14.680  1.00 94.61           N  
ATOM   1064  CA  THR   144       5.278  -2.862  15.682  1.00 94.40           C  
ATOM   1065  C   THR   144       4.731  -4.237  15.311  1.00 94.25           C  
ATOM   1066  CB  THR   144       4.767  -2.462  17.079  1.00 93.00           C  
ATOM   1067  O   THR   144       5.268  -5.261  15.737  1.00 93.13           O  
ATOM   1068  CG2 THR   144       5.440  -1.183  17.566  1.00 85.54           C  
ATOM   1069  OG1 THR   144       3.351  -2.252  17.021  1.00 82.59           O  
ATOM   1070  N   ALA   145       3.659  -4.324  14.636  1.00 93.41           N  
ATOM   1071  CA  ALA   145       3.137  -5.502  13.948  1.00 93.85           C  
ATOM   1072  C   ALA   145       3.030  -6.690  14.900  1.00 92.87           C  
ATOM   1073  CB  ALA   145       4.022  -5.857  12.756  1.00 92.36           C  
ATOM   1074  O   ALA   145       3.405  -7.811  14.548  1.00 89.88           O  
ATOM   1075  N   ILE   146       2.549  -6.444  16.117  1.00 92.46           N  
ATOM   1076  CA  ILE   146       2.432  -7.471  17.146  1.00 92.59           C  
ATOM   1077  C   ILE   146       1.434  -8.537  16.700  1.00 92.44           C  
ATOM   1078  CB  ILE   146       2.003  -6.867  18.501  1.00 91.20           C  
ATOM   1079  O   ILE   146       0.297  -8.220  16.342  1.00 91.66           O  
ATOM   1080  CG1 ILE   146       3.034  -5.838  18.978  1.00 87.46           C  
ATOM   1081  CG2 ILE   146       1.806  -7.970  19.546  1.00 87.35           C  
ATOM   1082  CD1 ILE   146       2.563  -4.988  20.150  1.00 82.82           C  
ATOM   1083  N   PRO   147       1.847  -9.826  16.659  1.00 90.39           N  
ATOM   1084  CA  PRO   147       0.915 -10.884  16.264  1.00 90.39           C  
ATOM   1085  C   PRO   147      -0.360 -10.892  17.105  1.00 90.31           C  
ATOM   1086  CB  PRO   147       1.723 -12.166  16.484  1.00 88.09           C  
ATOM   1087  O   PRO   147      -0.294 -10.799  18.333  1.00 88.92           O  
ATOM   1088  CG  PRO   147       3.148 -11.754  16.307  1.00 83.11           C  
ATOM   1089  CD  PRO   147       3.316 -10.366  16.855  1.00 81.93           C  
ATOM   1090  N   GLY   148      -1.470 -10.957  16.531  1.00 91.30           N  
ATOM   1091  CA  GLY   148      -2.749 -11.024  17.221  1.00 91.43           C  
ATOM   1092  C   GLY   148      -3.315  -9.659  17.563  1.00 91.66           C  
ATOM   1093  O   GLY   148      -4.451  -9.551  18.029  1.00 90.88           O  
ATOM   1094  N   ASP   149      -2.452  -8.651  17.482  1.00 93.23           N  
ATOM   1095  CA  ASP   149      -2.908  -7.282  17.700  1.00 93.85           C  
ATOM   1096  C   ASP   149      -3.835  -6.826  16.575  1.00 93.90           C  
ATOM   1097  CB  ASP   149      -1.715  -6.331  17.816  1.00 93.20           C  
ATOM   1098  O   ASP   149      -3.421  -6.748  15.416  1.00 93.50           O  
ATOM   1099  CG  ASP   149      -2.115  -4.925  18.228  1.00 92.06           C  
ATOM   1100  OD1 ASP   149      -3.321  -4.599  18.192  1.00 91.42           O  
ATOM   1101  OD2 ASP   149      -1.216  -4.135  18.589  1.00 89.89           O  
ATOM   1102  N   PRO   150      -5.115  -6.505  16.905  1.00 94.39           N  
ATOM   1103  CA  PRO   150      -6.048  -6.148  15.835  1.00 94.68           C  
ATOM   1104  C   PRO   150      -5.811  -4.741  15.290  1.00 94.75           C  
ATOM   1105  CB  PRO   150      -7.417  -6.247  16.513  1.00 93.47           C  
ATOM   1106  O   PRO   150      -6.340  -4.387  14.233  1.00 94.23           O  
ATOM   1107  CG  PRO   150      -7.155  -5.930  17.950  1.00 90.55           C  
ATOM   1108  CD  PRO   150      -5.813  -6.490  18.325  1.00 89.50           C  
ATOM   1109  N   ARG   151      -5.034  -3.945  16.009  1.00 96.40           N  
ATOM   1110  CA  ARG   151      -4.776  -2.580  15.560  1.00 96.65           C  
ATOM   1111  C   ARG   151      -3.907  -2.571  14.307  1.00 96.76           C  
ATOM   1112  CB  ARG   151      -4.104  -1.767  16.669  1.00 96.20           C  
ATOM   1113  O   ARG   151      -2.977  -3.371  14.184  1.00 96.59           O  
ATOM   1114  CG  ARG   151      -5.001  -1.503  17.868  1.00 94.78           C  
ATOM   1115  CD  ARG   151      -4.257  -0.774  18.979  1.00 93.87           C  
ATOM   1116  NE  ARG   151      -3.206  -1.605  19.559  1.00 91.80           N  
ATOM   1117  NH1 ARG   151      -2.412   0.031  20.984  1.00 87.18           N  
ATOM   1118  NH2 ARG   151      -1.436  -2.043  20.955  1.00 86.47           N  
ATOM   1119  CZ  ARG   151      -2.354  -1.204  20.498  1.00 90.01           C  
ATOM   1120  N   ASP   152      -4.205  -1.597  13.331  1.00 96.85           N  
ATOM   1121  CA  ASP   152      -3.409  -1.321  12.139  1.00 97.00           C  
ATOM   1122  C   ASP   152      -3.351  -2.541  11.222  1.00 96.93           C  
ATOM   1123  CB  ASP   152      -1.993  -0.888  12.527  1.00 96.60           C  
ATOM   1124  O   ASP   152      -2.285  -2.889  10.710  1.00 96.33           O  
ATOM   1125  CG  ASP   152      -1.976   0.192  13.595  1.00 95.60           C  
ATOM   1126  OD1 ASP   152      -2.681   1.213  13.442  1.00 92.11           O  
ATOM   1127  OD2 ASP   152      -1.248   0.021  14.597  1.00 92.50           O  
ATOM   1128  N   THR   153      -4.526  -3.185  11.005  1.00 97.12           N  
ATOM   1129  CA  THR   153      -4.568  -4.409  10.213  1.00 97.14           C  
ATOM   1130  C   THR   153      -5.622  -4.307   9.115  1.00 97.20           C  
ATOM   1131  CB  THR   153      -4.861  -5.636  11.097  1.00 96.73           C  
ATOM   1132  O   THR   153      -6.461  -3.404   9.134  1.00 97.00           O  
ATOM   1133  CG2 THR   153      -3.821  -5.778  12.204  1.00 94.35           C  
ATOM   1134  OG1 THR   153      -6.157  -5.491  11.690  1.00 92.87           O  
ATOM   1135  N   THR   154      -5.537  -5.163   8.223  1.00 96.83           N  
ATOM   1136  CA  THR   154      -6.495  -5.455   7.162  1.00 96.81           C  
ATOM   1137  C   THR   154      -6.358  -6.901   6.693  1.00 96.70           C  
ATOM   1138  CB  THR   154      -6.308  -4.505   5.965  1.00 96.66           C  
ATOM   1139  O   THR   154      -5.575  -7.670   7.255  1.00 96.35           O  
ATOM   1140  CG2 THR   154      -5.048  -4.851   5.179  1.00 96.18           C  
ATOM   1141  OG1 THR   154      -7.443  -4.612   5.096  1.00 95.98           O  
ATOM   1142  N   THR   155      -7.145  -7.286   5.729  1.00 96.93           N  
ATOM   1143  CA  THR   155      -6.995  -8.582   5.078  1.00 96.96           C  
ATOM   1144  C   THR   155      -6.513  -8.413   3.640  1.00 97.05           C  
ATOM   1145  CB  THR   155      -8.319  -9.369   5.088  1.00 96.68           C  
ATOM   1146  O   THR   155      -6.777  -7.388   3.008  1.00 96.92           O  
ATOM   1147  CG2 THR   155      -8.889  -9.468   6.499  1.00 95.42           C  
ATOM   1148  OG1 THR   155      -9.270  -8.705   4.247  1.00 94.44           O  
ATOM   1149  N   PRO   156      -5.790  -9.467   3.126  1.00 97.05           N  
ATOM   1150  CA  PRO   156      -5.363  -9.375   1.728  1.00 97.07           C  
ATOM   1151  C   PRO   156      -6.527  -9.139   0.769  1.00 96.99           C  
ATOM   1152  CB  PRO   156      -4.710 -10.736   1.470  1.00 96.84           C  
ATOM   1153  O   PRO   156      -6.421  -8.318  -0.146  1.00 96.79           O  
ATOM   1154  CG  PRO   156      -4.233 -11.191   2.811  1.00 96.24           C  
ATOM   1155  CD  PRO   156      -5.236 -10.765   3.844  1.00 95.55           C  
ATOM   1156  N   ARG   157      -7.660  -9.772   0.992  1.00 96.62           N  
ATOM   1157  CA  ARG   157      -8.813  -9.603   0.114  1.00 96.57           C  
ATOM   1158  C   ARG   157      -9.338  -8.172   0.170  1.00 96.57           C  
ATOM   1159  CB  ARG   157      -9.925 -10.583   0.491  1.00 96.03           C  
ATOM   1160  O   ARG   157      -9.585  -7.555  -0.868  1.00 96.33           O  
ATOM   1161  CG  ARG   157     -11.164 -10.476  -0.383  1.00 92.23           C  
ATOM   1162  CD  ARG   157     -12.305 -11.334   0.146  1.00 88.72           C  
ATOM   1163  NE  ARG   157     -11.920 -12.739   0.246  1.00 85.13           N  
ATOM   1164  NH1 ARG   157     -12.371 -13.234  -1.965  1.00 70.99           N  
ATOM   1165  NH2 ARG   157     -11.587 -14.865  -0.557  1.00 66.95           N  
ATOM   1166  CZ  ARG   157     -11.960 -13.609  -0.759  1.00 78.72           C  
ATOM   1167  N   ALA   158      -9.502  -7.703   1.316  1.00 96.82           N  
ATOM   1168  CA  ALA   158     -10.041  -6.353   1.457  1.00 96.83           C  
ATOM   1169  C   ALA   158      -9.102  -5.320   0.840  1.00 96.89           C  
ATOM   1170  CB  ALA   158     -10.290  -6.030   2.928  1.00 96.47           C  
ATOM   1171  O   ALA   158      -9.547  -4.409   0.138  1.00 96.77           O  
ATOM   1172  N   MET   159      -7.834  -5.447   1.083  1.00 97.55           N  
ATOM   1173  CA  MET   159      -6.864  -4.500   0.540  1.00 97.53           C  
ATOM   1174  C   MET   159      -6.810  -4.588  -0.982  1.00 97.58           C  
ATOM   1175  CB  MET   159      -5.475  -4.755   1.128  1.00 97.32           C  
ATOM   1176  O   MET   159      -6.682  -3.569  -1.663  1.00 97.41           O  
ATOM   1177  CG  MET   159      -4.417  -3.774   0.650  1.00 96.15           C  
ATOM   1178  SD  MET   159      -4.815  -2.038   1.094  1.00 94.84           S  
ATOM   1179  CE  MET   159      -4.351  -2.043   2.848  1.00 90.30           C  
ATOM   1180  N   ALA   160      -6.906  -5.785  -1.526  1.00 97.36           N  
ATOM   1181  CA  ALA   160      -6.910  -5.938  -2.979  1.00 97.28           C  
ATOM   1182  C   ALA   160      -8.118  -5.244  -3.601  1.00 97.20           C  
ATOM   1183  CB  ALA   160      -6.897  -7.417  -3.358  1.00 97.01           C  
ATOM   1184  O   ALA   160      -7.990  -4.544  -4.608  1.00 96.94           O  
ATOM   1185  N   GLN   161      -9.240  -5.403  -2.992  1.00 96.57           N  
ATOM   1186  CA  GLN   161     -10.456  -4.766  -3.487  1.00 96.47           C  
ATOM   1187  C   GLN   161     -10.363  -3.247  -3.383  1.00 96.48           C  
ATOM   1188  CB  GLN   161     -11.679  -5.271  -2.719  1.00 95.73           C  
ATOM   1189  O   GLN   161     -10.778  -2.530  -4.297  1.00 96.16           O  
ATOM   1190  CG  GLN   161     -12.045  -6.717  -3.028  1.00 85.87           C  
ATOM   1191  CD  GLN   161     -13.148  -7.247  -2.131  1.00 77.73           C  
ATOM   1192  NE2 GLN   161     -13.814  -8.308  -2.574  1.00 66.34           N  
ATOM   1193  OE1 GLN   161     -13.398  -6.709  -1.048  1.00 74.67           O  
ATOM   1194  N   THR   162      -9.853  -2.837  -2.286  1.00 96.82           N  
ATOM   1195  CA  THR   162      -9.706  -1.403  -2.066  1.00 96.76           C  
ATOM   1196  C   THR   162      -8.708  -0.805  -3.054  1.00 96.85           C  
ATOM   1197  CB  THR   162      -9.250  -1.102  -0.627  1.00 96.04           C  
ATOM   1198  O   THR   162      -8.968   0.243  -3.650  1.00 96.57           O  
ATOM   1199  CG2 THR   162      -8.939   0.381  -0.447  1.00 84.03           C  
ATOM   1200  OG1 THR   162     -10.290  -1.475   0.285  1.00 82.46           O  
ATOM   1201  N   LEU   163      -7.594  -1.461  -3.204  1.00 97.80           N  
ATOM   1202  CA  LEU   163      -6.586  -0.983  -4.143  1.00 97.72           C  
ATOM   1203  C   LEU   163      -7.142  -0.941  -5.563  1.00 97.66           C  
ATOM   1204  CB  LEU   163      -5.344  -1.877  -4.097  1.00 97.49           C  
ATOM   1205  O   LEU   163      -6.913   0.025  -6.295  1.00 97.36           O  
ATOM   1206  CG  LEU   163      -4.156  -1.432  -4.951  1.00 96.12           C  
ATOM   1207  CD1 LEU   163      -3.662  -0.062  -4.499  1.00 92.43           C  
ATOM   1208  CD2 LEU   163      -3.032  -2.460  -4.881  1.00 91.74           C  
ATOM   1209  N   ARG   164      -7.911  -1.879  -5.916  1.00 96.82           N  
ATOM   1210  CA  ARG   164      -8.569  -1.889  -7.219  1.00 96.69           C  
ATOM   1211  C   ARG   164      -9.485  -0.680  -7.378  1.00 96.53           C  
ATOM   1212  CB  ARG   164      -9.368  -3.180  -7.408  1.00 96.13           C  
ATOM   1213  O   ARG   164      -9.446   0.004  -8.403  1.00 96.07           O  
ATOM   1214  CG  ARG   164     -10.090  -3.267  -8.743  1.00 92.15           C  
ATOM   1215  CD  ARG   164     -10.904  -4.549  -8.861  1.00 87.95           C  
ATOM   1216  NE  ARG   164     -11.799  -4.514 -10.014  1.00 85.31           N  
ATOM   1217  NH1 ARG   164     -13.184  -6.198  -9.250  1.00 72.32           N  
ATOM   1218  NH2 ARG   164     -13.609  -5.182 -11.260  1.00 68.65           N  
ATOM   1219  CZ  ARG   164     -12.862  -5.298 -10.172  1.00 79.82           C  
ATOM   1220  N   GLN   165     -10.253  -0.397  -6.428  1.00 96.32           N  
ATOM   1221  CA  GLN   165     -11.195   0.716  -6.489  1.00 96.16           C  
ATOM   1222  C   GLN   165     -10.462   2.051  -6.584  1.00 96.29           C  
ATOM   1223  CB  GLN   165     -12.117   0.709  -5.269  1.00 94.70           C  
ATOM   1224  O   GLN   165     -10.910   2.963  -7.284  1.00 95.86           O  
ATOM   1225  CG  GLN   165     -13.110  -0.445  -5.256  1.00 77.73           C  
ATOM   1226  CD  GLN   165     -14.069  -0.380  -4.082  1.00 71.35           C  
ATOM   1227  NE2 GLN   165     -14.844  -1.443  -3.890  1.00 58.34           N  
ATOM   1228  OE1 GLN   165     -14.113   0.616  -3.353  1.00 65.60           O  
ATOM   1229  N   LEU   166      -9.366   2.178  -5.908  1.00 97.22           N  
ATOM   1230  CA  LEU   166      -8.629   3.436  -5.842  1.00 97.22           C  
ATOM   1231  C   LEU   166      -7.847   3.676  -7.129  1.00 97.16           C  
ATOM   1232  CB  LEU   166      -7.675   3.435  -4.644  1.00 97.03           C  
ATOM   1233  O   LEU   166      -7.671   4.822  -7.548  1.00 96.88           O  
ATOM   1234  CG  LEU   166      -8.324   3.505  -3.261  1.00 96.33           C  
ATOM   1235  CD1 LEU   166      -7.262   3.397  -2.172  1.00 94.91           C  
ATOM   1236  CD2 LEU   166      -9.123   4.795  -3.110  1.00 94.71           C  
ATOM   1237  N   THR   167      -7.410   2.591  -7.825  1.00 97.48           N  
ATOM   1238  CA  THR   167      -6.458   2.764  -8.916  1.00 97.35           C  
ATOM   1239  C   THR   167      -7.115   2.465 -10.261  1.00 96.91           C  
ATOM   1240  CB  THR   167      -5.227   1.857  -8.732  1.00 97.07           C  
ATOM   1241  O   THR   167      -6.649   2.930 -11.303  1.00 95.91           O  
ATOM   1242  CG2 THR   167      -4.442   2.242  -7.482  1.00 95.56           C  
ATOM   1243  OG1 THR   167      -5.657   0.495  -8.612  1.00 95.04           O  
ATOM   1244  N   LEU   168      -8.189   1.680 -10.249  1.00 95.77           N  
ATOM   1245  CA  LEU   168      -8.803   1.265 -11.505  1.00 95.58           C  
ATOM   1246  C   LEU   168     -10.292   1.596 -11.518  1.00 94.50           C  
ATOM   1247  CB  LEU   168      -8.600  -0.235 -11.732  1.00 95.24           C  
ATOM   1248  O   LEU   168     -10.938   1.530 -12.566  1.00 92.32           O  
ATOM   1249  CG  LEU   168      -7.153  -0.731 -11.729  1.00 94.50           C  
ATOM   1250  CD1 LEU   168      -7.114  -2.253 -11.818  1.00 92.34           C  
ATOM   1251  CD2 LEU   168      -6.370  -0.103 -12.878  1.00 92.00           C  
ATOM   1252  N   GLY   169     -10.856   1.873 -10.386  1.00 93.79           N  
ATOM   1253  CA  GLY   169     -12.291   2.089 -10.282  1.00 93.77           C  
ATOM   1254  C   GLY   169     -12.667   3.554 -10.172  1.00 93.88           C  
ATOM   1255  O   GLY   169     -11.945   4.425 -10.661  1.00 92.60           O  
ATOM   1256  N   HIS   170     -13.768   3.835  -9.443  1.00 92.78           N  
ATOM   1257  CA  HIS   170     -14.345   5.174  -9.459  1.00 92.61           C  
ATOM   1258  C   HIS   170     -14.334   5.795  -8.066  1.00 92.50           C  
ATOM   1259  CB  HIS   170     -15.774   5.135 -10.005  1.00 89.68           C  
ATOM   1260  O   HIS   170     -15.038   6.776  -7.814  1.00 90.68           O  
ATOM   1261  CG  HIS   170     -15.868   4.613 -11.403  1.00 79.84           C  
ATOM   1262  CD2 HIS   170     -16.439   3.489 -11.896  1.00 71.88           C  
ATOM   1263  ND1 HIS   170     -15.326   5.276 -12.483  1.00 69.31           N  
ATOM   1264  CE1 HIS   170     -15.562   4.580 -13.583  1.00 68.98           C  
ATOM   1265  NE2 HIS   170     -16.235   3.491 -13.254  1.00 66.91           N  
ATOM   1266  N   ALA   171     -13.533   5.223  -7.154  1.00 95.00           N  
ATOM   1267  CA  ALA   171     -13.454   5.778  -5.806  1.00 95.19           C  
ATOM   1268  C   ALA   171     -12.801   7.157  -5.817  1.00 95.29           C  
ATOM   1269  CB  ALA   171     -12.680   4.835  -4.887  1.00 94.52           C  
ATOM   1270  O   ALA   171     -13.069   7.985  -4.944  1.00 94.80           O  
ATOM   1271  N   LEU   172     -11.972   7.404  -6.757  1.00 96.11           N  
ATOM   1272  CA  LEU   172     -11.341   8.697  -6.997  1.00 96.16           C  
ATOM   1273  C   LEU   172     -11.704   9.231  -8.379  1.00 95.87           C  
ATOM   1274  CB  LEU   172      -9.820   8.585  -6.864  1.00 95.90           C  
ATOM   1275  O   LEU   172     -11.960   8.454  -9.302  1.00 95.27           O  
ATOM   1276  CG  LEU   172      -9.289   8.170  -5.491  1.00 95.16           C  
ATOM   1277  CD1 LEU   172      -7.781   7.951  -5.551  1.00 93.55           C  
ATOM   1278  CD2 LEU   172      -9.640   9.220  -4.442  1.00 93.24           C  
ATOM   1279  N   GLY   173     -11.715  10.544  -8.481  1.00 95.21           N  
ATOM   1280  CA  GLY   173     -11.807  11.143  -9.802  1.00 95.24           C  
ATOM   1281  C   GLY   173     -10.644  10.779 -10.706  1.00 95.43           C  
ATOM   1282  O   GLY   173      -9.596  10.336 -10.229  1.00 95.08           O  
ATOM   1283  N   GLU   174     -10.864  11.029 -11.953  1.00 95.03           N  
ATOM   1284  CA  GLU   174      -9.895  10.596 -12.955  1.00 94.98           C  
ATOM   1285  C   GLU   174      -8.524  11.217 -12.702  1.00 95.21           C  
ATOM   1286  CB  GLU   174     -10.382  10.951 -14.362  1.00 93.37           C  
ATOM   1287  O   GLU   174      -7.505  10.526 -12.750  1.00 94.75           O  
ATOM   1288  CG  GLU   174      -9.496  10.409 -15.475  1.00 81.27           C  
ATOM   1289  CD  GLU   174     -10.012  10.737 -16.867  1.00 75.44           C  
ATOM   1290  OE1 GLU   174     -11.145  11.256 -16.987  1.00 73.46           O  
ATOM   1291  OE2 GLU   174      -9.278  10.473 -17.845  1.00 69.34           O  
ATOM   1292  N   THR   175      -8.460  12.457 -12.465  1.00 95.01           N  
ATOM   1293  CA  THR   175      -7.198  13.156 -12.251  1.00 95.05           C  
ATOM   1294  C   THR   175      -6.511  12.656 -10.984  1.00 95.45           C  
ATOM   1295  CB  THR   175      -7.411  14.678 -12.157  1.00 94.09           C  
ATOM   1296  O   THR   175      -5.307  12.389 -10.988  1.00 95.23           O  
ATOM   1297  CG2 THR   175      -6.093  15.404 -11.907  1.00 85.94           C  
ATOM   1298  OG1 THR   175      -7.979  15.153 -13.384  1.00 87.36           O  
ATOM   1299  N   GLN   176      -7.239  12.522  -9.892  1.00 95.96           N  
ATOM   1300  CA  GLN   176      -6.707  12.053  -8.617  1.00 96.16           C  
ATOM   1301  C   GLN   176      -6.253  10.599  -8.713  1.00 96.31           C  
ATOM   1302  CB  GLN   176      -7.752  12.205  -7.510  1.00 95.77           C  
ATOM   1303  O   GLN   176      -5.209  10.232  -8.169  1.00 96.18           O  
ATOM   1304  CG  GLN   176      -8.015  13.649  -7.107  1.00 94.39           C  
ATOM   1305  CD  GLN   176      -8.866  14.395  -8.118  1.00 92.19           C  
ATOM   1306  NE2 GLN   176      -8.857  15.721  -8.037  1.00 91.40           N  
ATOM   1307  OE1 GLN   176      -9.525  13.784  -8.966  1.00 90.86           O  
ATOM   1308  N   ARG   177      -7.039   9.858  -9.402  1.00 97.08           N  
ATOM   1309  CA  ARG   177      -6.670   8.461  -9.605  1.00 97.10           C  
ATOM   1310  C   ARG   177      -5.363   8.347 -10.383  1.00 97.13           C  
ATOM   1311  CB  ARG   177      -7.784   7.711 -10.338  1.00 96.61           C  
ATOM   1312  O   ARG   177      -4.481   7.568 -10.015  1.00 96.95           O  
ATOM   1313  CG  ARG   177      -7.501   6.231 -10.541  1.00 94.10           C  
ATOM   1314  CD  ARG   177      -8.711   5.498 -11.102  1.00 92.22           C  
ATOM   1315  NE  ARG   177      -9.126   6.048 -12.389  1.00 89.71           N  
ATOM   1316  NH1 ARG   177     -11.251   6.624 -11.691  1.00 82.18           N  
ATOM   1317  NH2 ARG   177     -10.595   7.044 -13.847  1.00 80.11           N  
ATOM   1318  CZ  ARG   177     -10.323   6.571 -12.640  1.00 84.61           C  
ATOM   1319  N   ALA   178      -5.223   9.062 -11.452  1.00 96.88           N  
ATOM   1320  CA  ALA   178      -3.999   9.059 -12.249  1.00 96.85           C  
ATOM   1321  C   ALA   178      -2.798   9.486 -11.410  1.00 96.94           C  
ATOM   1322  CB  ALA   178      -4.151   9.973 -13.461  1.00 96.33           C  
ATOM   1323  O   ALA   178      -1.706   8.931 -11.550  1.00 96.77           O  
ATOM   1324  N   GLN   179      -2.996  10.470 -10.571  1.00 97.17           N  
ATOM   1325  CA  GLN   179      -1.922  10.935  -9.700  1.00 97.14           C  
ATOM   1326  C   GLN   179      -1.505   9.847  -8.714  1.00 97.37           C  
ATOM   1327  CB  GLN   179      -2.350  12.193  -8.943  1.00 96.49           C  
ATOM   1328  O   GLN   179      -0.312   9.638  -8.481  1.00 97.26           O  
ATOM   1329  CG  GLN   179      -1.247  12.801  -8.087  1.00 87.32           C  
ATOM   1330  CD  GLN   179      -0.083  13.320  -8.911  1.00 78.31           C  
ATOM   1331  NE2 GLN   179       1.016  12.573  -8.921  1.00 68.94           N  
ATOM   1332  OE1 GLN   179      -0.171  14.382  -9.534  1.00 77.05           O  
ATOM   1333  N   LEU   180      -2.515   9.166  -8.109  1.00 97.94           N  
ATOM   1334  CA  LEU   180      -2.200   8.060  -7.211  1.00 97.93           C  
ATOM   1335  C   LEU   180      -1.381   6.993  -7.929  1.00 97.97           C  
ATOM   1336  CB  LEU   180      -3.483   7.443  -6.648  1.00 97.79           C  
ATOM   1337  O   LEU   180      -0.362   6.532  -7.410  1.00 97.85           O  
ATOM   1338  CG  LEU   180      -3.304   6.284  -5.666  1.00 97.09           C  
ATOM   1339  CD1 LEU   180      -2.508   6.740  -4.448  1.00 95.68           C  
ATOM   1340  CD2 LEU   180      -4.659   5.724  -5.247  1.00 95.37           C  
ATOM   1341  N   VAL   181      -1.766   6.612  -9.102  1.00 97.85           N  
ATOM   1342  CA  VAL   181      -1.082   5.583  -9.878  1.00 97.81           C  
ATOM   1343  C   VAL   181       0.326   6.054 -10.233  1.00 97.82           C  
ATOM   1344  CB  VAL   181      -1.864   5.226 -11.162  1.00 97.49           C  
ATOM   1345  O   VAL   181       1.281   5.276 -10.177  1.00 97.66           O  
ATOM   1346  CG1 VAL   181      -1.011   4.367 -12.094  1.00 95.14           C  
ATOM   1347  CG2 VAL   181      -3.166   4.509 -10.811  1.00 95.42           C  
ATOM   1348  N   THR   182       0.457   7.322 -10.557  1.00 97.60           N  
ATOM   1349  CA  THR   182       1.768   7.885 -10.861  1.00 97.53           C  
ATOM   1350  C   THR   182       2.704   7.754  -9.663  1.00 97.54           C  
ATOM   1351  CB  THR   182       1.658   9.365 -11.271  1.00 97.16           C  
ATOM   1352  O   THR   182       3.857   7.343  -9.812  1.00 97.33           O  
ATOM   1353  CG2 THR   182       3.037   9.989 -11.455  1.00 93.59           C  
ATOM   1354  OG1 THR   182       0.935   9.461 -12.505  1.00 92.46           O  
ATOM   1355  N   TRP   183       2.204   8.065  -8.495  1.00 97.88           N  
ATOM   1356  CA  TRP   183       3.033   7.957  -7.299  1.00 97.89           C  
ATOM   1357  C   TRP   183       3.403   6.503  -7.022  1.00 97.89           C  
ATOM   1358  CB  TRP   183       2.310   8.552  -6.087  1.00 97.79           C  
ATOM   1359  O   TRP   183       4.552   6.201  -6.691  1.00 97.64           O  
ATOM   1360  CG  TRP   183       2.183  10.045  -6.127  1.00 96.62           C  
ATOM   1361  CD1 TRP   183       3.003  10.925  -6.778  1.00 93.60           C  
ATOM   1362  CD2 TRP   183       1.178  10.834  -5.483  1.00 93.55           C  
ATOM   1363  CE2 TRP   183       1.450  12.186  -5.788  1.00 92.12           C  
ATOM   1364  CE3 TRP   183       0.073  10.529  -4.678  1.00 91.63           C  
ATOM   1365  NE1 TRP   183       2.567  12.214  -6.578  1.00 94.41           N  
ATOM   1366  CH2 TRP   183      -0.421  12.906  -4.529  1.00 93.31           C  
ATOM   1367  CZ2 TRP   183       0.654  13.233  -5.315  1.00 93.45           C  
ATOM   1368  CZ3 TRP   183      -0.718  11.571  -4.208  1.00 92.89           C  
ATOM   1369  N   LEU   184       2.423   5.595  -7.223  1.00 98.24           N  
ATOM   1370  CA  LEU   184       2.690   4.187  -6.953  1.00 98.20           C  
ATOM   1371  C   LEU   184       3.702   3.625  -7.945  1.00 98.12           C  
ATOM   1372  CB  LEU   184       1.394   3.374  -7.013  1.00 98.12           C  
ATOM   1373  O   LEU   184       4.556   2.815  -7.576  1.00 97.90           O  
ATOM   1374  CG  LEU   184       0.384   3.624  -5.892  1.00 97.64           C  
ATOM   1375  CD1 LEU   184      -0.886   2.815  -6.133  1.00 96.67           C  
ATOM   1376  CD2 LEU   184       0.994   3.281  -4.537  1.00 96.38           C  
ATOM   1377  N   LYS   185       3.637   4.055  -9.242  1.00 97.66           N  
ATOM   1378  CA  LYS   185       4.606   3.628 -10.247  1.00 97.57           C  
ATOM   1379  C   LYS   185       5.995   4.181  -9.941  1.00 97.38           C  
ATOM   1380  CB  LYS   185       4.162   4.070 -11.643  1.00 97.30           C  
ATOM   1381  O   LYS   185       7.001   3.637 -10.403  1.00 96.95           O  
ATOM   1382  CG  LYS   185       3.010   3.256 -12.212  1.00 96.09           C  
ATOM   1383  CD  LYS   185       2.602   3.755 -13.593  1.00 94.30           C  
ATOM   1384  CE  LYS   185       1.491   2.902 -14.190  1.00 91.67           C  
ATOM   1385  NZ  LYS   185       1.038   3.430 -15.512  1.00 88.00           N  
ATOM   1386  N   GLY   186       6.041   5.199  -9.166  1.00 97.65           N  
ATOM   1387  CA  GLY   186       7.300   5.837  -8.815  1.00 97.55           C  
ATOM   1388  C   GLY   186       7.922   5.274  -7.551  1.00 97.43           C  
ATOM   1389  O   GLY   186       8.924   5.798  -7.059  1.00 96.85           O  
ATOM   1390  N   ASN   187       7.344   4.227  -6.957  1.00 97.00           N  
ATOM   1391  CA  ASN   187       7.886   3.634  -5.739  1.00 96.91           C  
ATOM   1392  C   ASN   187       9.326   3.170  -5.933  1.00 96.43           C  
ATOM   1393  CB  ASN   187       7.010   2.469  -5.274  1.00 96.53           C  
ATOM   1394  O   ASN   187       9.643   2.517  -6.930  1.00 95.43           O  
ATOM   1395  CG  ASN   187       7.469   1.884  -3.953  1.00 94.05           C  
ATOM   1396  ND2 ASN   187       7.038   0.661  -3.664  1.00 90.44           N  
ATOM   1397  OD1 ASN   187       8.204   2.525  -3.198  1.00 89.13           O  
ATOM   1398  N   THR   188      10.168   3.404  -4.915  1.00 96.61           N  
ATOM   1399  CA  THR   188      11.588   3.091  -5.037  1.00 96.46           C  
ATOM   1400  C   THR   188      11.977   1.966  -4.081  1.00 95.67           C  
ATOM   1401  CB  THR   188      12.459   4.329  -4.759  1.00 95.74           C  
ATOM   1402  O   THR   188      13.149   1.594  -3.997  1.00 93.96           O  
ATOM   1403  CG2 THR   188      12.097   5.478  -5.694  1.00 89.13           C  
ATOM   1404  OG1 THR   188      12.262   4.750  -3.403  1.00 88.91           O  
ATOM   1405  N   THR   189      11.014   1.413  -3.318  1.00 95.42           N  
ATOM   1406  CA  THR   189      11.373   0.492  -2.245  1.00 95.29           C  
ATOM   1407  C   THR   189      10.979  -0.938  -2.604  1.00 94.38           C  
ATOM   1408  CB  THR   189      10.704   0.893  -0.917  1.00 94.36           C  
ATOM   1409  O   THR   189      11.193  -1.863  -1.818  1.00 92.33           O  
ATOM   1410  CG2 THR   189      11.033   2.336  -0.549  1.00 90.33           C  
ATOM   1411  OG1 THR   189       9.283   0.756  -1.044  1.00 89.49           O  
ATOM   1412  N   GLY   190      10.426  -1.228  -3.800  1.00 93.67           N  
ATOM   1413  CA  GLY   190       9.786  -2.510  -4.050  1.00 93.89           C  
ATOM   1414  C   GLY   190      10.557  -3.383  -5.021  1.00 93.42           C  
ATOM   1415  O   GLY   190      10.060  -4.423  -5.459  1.00 90.90           O  
ATOM   1416  N   ALA   191      11.795  -3.045  -5.333  1.00 94.17           N  
ATOM   1417  CA  ALA   191      12.548  -3.723  -6.385  1.00 94.29           C  
ATOM   1418  C   ALA   191      12.749  -5.198  -6.053  1.00 93.79           C  
ATOM   1419  CB  ALA   191      13.898  -3.040  -6.598  1.00 92.60           C  
ATOM   1420  O   ALA   191      12.746  -6.048  -6.946  1.00 92.61           O  
ATOM   1421  N   ALA   192      12.815  -5.573  -4.830  1.00 94.52           N  
ATOM   1422  CA  ALA   192      13.153  -6.936  -4.429  1.00 94.62           C  
ATOM   1423  C   ALA   192      11.911  -7.699  -3.977  1.00 94.53           C  
ATOM   1424  CB  ALA   192      14.199  -6.920  -3.317  1.00 93.29           C  
ATOM   1425  O   ALA   192      12.013  -8.818  -3.468  1.00 93.37           O  
ATOM   1426  N   SER   193      10.718  -7.202  -4.092  1.00 96.65           N  
ATOM   1427  CA  SER   193       9.473  -7.811  -3.635  1.00 96.58           C  
ATOM   1428  C   SER   193       8.637  -8.309  -4.810  1.00 96.82           C  
ATOM   1429  CB  SER   193       8.661  -6.816  -2.806  1.00 95.93           C  
ATOM   1430  O   SER   193       9.100  -9.130  -5.604  1.00 95.93           O  
ATOM   1431  OG  SER   193       9.364  -6.448  -1.631  1.00 87.80           O  
ATOM   1432  N   ILE   194       7.434  -7.818  -5.030  1.00 96.73           N  
ATOM   1433  CA  ILE   194       6.554  -8.314  -6.082  1.00 96.74           C  
ATOM   1434  C   ILE   194       7.209  -8.105  -7.445  1.00 96.41           C  
ATOM   1435  CB  ILE   194       5.174  -7.620  -6.038  1.00 96.47           C  
ATOM   1436  O   ILE   194       7.141  -8.977  -8.314  1.00 95.75           O  
ATOM   1437  CG1 ILE   194       4.333  -8.175  -4.882  1.00 95.37           C  
ATOM   1438  CG2 ILE   194       4.444  -7.783  -7.374  1.00 95.30           C  
ATOM   1439  CD1 ILE   194       3.035  -7.417  -4.641  1.00 93.33           C  
ATOM   1440  N   ARG   195       7.882  -6.999  -7.677  1.00 96.02           N  
ATOM   1441  CA  ARG   195       8.487  -6.697  -8.971  1.00 95.92           C  
ATOM   1442  C   ARG   195       9.508  -7.760  -9.359  1.00 95.43           C  
ATOM   1443  CB  ARG   195       9.149  -5.318  -8.946  1.00 95.23           C  
ATOM   1444  O   ARG   195       9.591  -8.153 -10.525  1.00 94.49           O  
ATOM   1445  CG  ARG   195       8.163  -4.161  -8.913  1.00 91.61           C  
ATOM   1446  CD  ARG   195       8.862  -2.819  -9.077  1.00 88.28           C  
ATOM   1447  NE  ARG   195       8.064  -1.725  -8.532  1.00 86.98           N  
ATOM   1448  NH1 ARG   195       9.877  -0.445  -7.893  1.00 76.57           N  
ATOM   1449  NH2 ARG   195       7.746   0.311  -7.518  1.00 73.74           N  
ATOM   1450  CZ  ARG   195       8.564  -0.622  -7.982  1.00 82.62           C  
ATOM   1451  N   ALA   196      10.201  -8.218  -8.366  1.00 96.10           N  
ATOM   1452  CA  ALA   196      11.289  -9.159  -8.621  1.00 96.00           C  
ATOM   1453  C   ALA   196      10.751 -10.506  -9.093  1.00 95.65           C  
ATOM   1454  CB  ALA   196      12.141  -9.339  -7.366  1.00 95.46           C  
ATOM   1455  O   ALA   196      11.498 -11.326  -9.632  1.00 94.73           O  
ATOM   1456  N   GLY   197       9.516 -10.802  -8.791  1.00 95.59           N  
ATOM   1457  CA  GLY   197       8.917 -12.070  -9.178  1.00 95.48           C  
ATOM   1458  C   GLY   197       8.139 -11.990 -10.477  1.00 95.32           C  
ATOM   1459  O   GLY   197       7.545 -12.979 -10.913  1.00 94.44           O  
ATOM   1460  N   LEU   198       8.075 -10.782 -11.140  1.00 95.32           N  
ATOM   1461  CA  LEU   198       7.271 -10.577 -12.340  1.00 95.25           C  
ATOM   1462  C   LEU   198       8.160 -10.343 -13.557  1.00 94.88           C  
ATOM   1463  CB  LEU   198       6.320  -9.392 -12.152  1.00 94.88           C  
ATOM   1464  O   LEU   198       9.331  -9.985 -13.415  1.00 94.03           O  
ATOM   1465  CG  LEU   198       5.284  -9.524 -11.035  1.00 93.90           C  
ATOM   1466  CD1 LEU   198       4.466  -8.242 -10.916  1.00 91.64           C  
ATOM   1467  CD2 LEU   198       4.376 -10.723 -11.287  1.00 91.34           C  
ATOM   1468  N   PRO   199       7.597 -10.615 -14.718  1.00 93.32           N  
ATOM   1469  CA  PRO   199       8.341 -10.198 -15.909  1.00 93.48           C  
ATOM   1470  C   PRO   199       8.672  -8.707 -15.905  1.00 93.66           C  
ATOM   1471  CB  PRO   199       7.390 -10.543 -17.058  1.00 92.79           C  
ATOM   1472  O   PRO   199       7.835  -7.886 -15.521  1.00 93.29           O  
ATOM   1473  CG  PRO   199       6.500 -11.611 -16.509  1.00 91.08           C  
ATOM   1474  CD  PRO   199       6.254 -11.327 -15.055  1.00 90.08           C  
ATOM   1475  N   THR   200       9.866  -8.449 -16.407  1.00 92.15           N  
ATOM   1476  CA  THR   200      10.338  -7.069 -16.369  1.00 91.85           C  
ATOM   1477  C   THR   200       9.544  -6.200 -17.340  1.00 91.48           C  
ATOM   1478  CB  THR   200      11.838  -6.982 -16.706  1.00 89.84           C  
ATOM   1479  O   THR   200       9.575  -4.971 -17.248  1.00 90.06           O  
ATOM   1480  CG2 THR   200      12.681  -7.695 -15.654  1.00 79.36           C  
ATOM   1481  OG1 THR   200      12.071  -7.591 -17.982  1.00 82.96           O  
ATOM   1482  N   SER   201       8.809  -6.875 -18.281  1.00 92.16           N  
ATOM   1483  CA  SER   201       8.025  -6.134 -19.264  1.00 91.91           C  
ATOM   1484  C   SER   201       6.723  -5.619 -18.659  1.00 91.98           C  
ATOM   1485  CB  SER   201       7.719  -7.012 -20.478  1.00 90.62           C  
ATOM   1486  O   SER   201       6.009  -4.834 -19.286  1.00 90.90           O  
ATOM   1487  OG  SER   201       6.973  -8.155 -20.098  1.00 83.02           O  
ATOM   1488  N   TRP   202       6.399  -6.071 -17.412  1.00 93.66           N  
ATOM   1489  CA  TRP   202       5.151  -5.631 -16.799  1.00 94.31           C  
ATOM   1490  C   TRP   202       5.361  -4.357 -15.988  1.00 93.98           C  
ATOM   1491  CB  TRP   202       4.575  -6.731 -15.903  1.00 93.76           C  
ATOM   1492  O   TRP   202       6.290  -4.273 -15.181  1.00 93.10           O  
ATOM   1493  CG  TRP   202       4.118  -7.948 -16.650  1.00 92.13           C  
ATOM   1494  CD1 TRP   202       4.358  -8.248 -17.962  1.00 89.00           C  
ATOM   1495  CD2 TRP   202       3.337  -9.028 -16.128  1.00 89.64           C  
ATOM   1496  CE2 TRP   202       3.141  -9.949 -17.181  1.00 90.62           C  
ATOM   1497  CE3 TRP   202       2.784  -9.306 -14.871  1.00 90.67           C  
ATOM   1498  NE1 TRP   202       3.773  -9.450 -18.288  1.00 90.72           N  
ATOM   1499  CH2 TRP   202       1.884 -11.378 -15.774  1.00 88.66           C  
ATOM   1500  CZ2 TRP   202       2.415 -11.130 -17.014  1.00 89.66           C  
ATOM   1501  CZ3 TRP   202       2.062 -10.482 -14.707  1.00 89.39           C  
ATOM   1502  N   THR   203       4.498  -3.350 -16.212  1.00 95.50           N  
ATOM   1503  CA  THR   203       4.517  -2.152 -15.379  1.00 95.67           C  
ATOM   1504  C   THR   203       3.842  -2.416 -14.037  1.00 96.03           C  
ATOM   1505  CB  THR   203       3.823  -0.971 -16.083  1.00 94.74           C  
ATOM   1506  O   THR   203       2.783  -3.047 -13.982  1.00 95.88           O  
ATOM   1507  CG2 THR   203       3.903   0.296 -15.239  1.00 87.97           C  
ATOM   1508  OG1 THR   203       4.459  -0.733 -17.344  1.00 87.80           O  
ATOM   1509  N   VAL   204       4.502  -1.901 -12.989  1.00 96.54           N  
ATOM   1510  CA  VAL   204       4.009  -2.144 -11.637  1.00 96.66           C  
ATOM   1511  C   VAL   204       3.930  -0.825 -10.872  1.00 96.65           C  
ATOM   1512  CB  VAL   204       4.906  -3.147 -10.877  1.00 96.23           C  
ATOM   1513  O   VAL   204       4.880  -0.039 -10.876  1.00 96.38           O  
ATOM   1514  CG1 VAL   204       4.369  -3.392  -9.469  1.00 94.04           C  
ATOM   1515  CG2 VAL   204       5.009  -4.461 -11.650  1.00 93.92           C  
ATOM   1516  N   GLY   205       2.778  -0.537 -10.297  1.00 97.70           N  
ATOM   1517  CA  GLY   205       2.591   0.455  -9.250  1.00 97.72           C  
ATOM   1518  C   GLY   205       2.328  -0.158  -7.888  1.00 97.81           C  
ATOM   1519  O   GLY   205       1.285  -0.776  -7.670  1.00 97.65           O  
ATOM   1520  N   ASP   206       3.308   0.069  -6.927  1.00 97.96           N  
ATOM   1521  CA  ASP   206       3.184  -0.697  -5.690  1.00 97.95           C  
ATOM   1522  C   ASP   206       3.569   0.150  -4.479  1.00 97.92           C  
ATOM   1523  CB  ASP   206       4.052  -1.956  -5.749  1.00 97.73           C  
ATOM   1524  O   ASP   206       4.078   1.263  -4.630  1.00 97.70           O  
ATOM   1525  CG  ASP   206       5.530  -1.650  -5.917  1.00 96.63           C  
ATOM   1526  OD1 ASP   206       5.873  -0.613  -6.524  1.00 94.26           O  
ATOM   1527  OD2 ASP   206       6.359  -2.454  -5.439  1.00 92.55           O  
ATOM   1528  N   LYS   207       3.242  -0.336  -3.309  1.00 97.63           N  
ATOM   1529  CA  LYS   207       3.641   0.181  -2.003  1.00 97.63           C  
ATOM   1530  C   LYS   207       4.028  -0.952  -1.058  1.00 97.59           C  
ATOM   1531  CB  LYS   207       2.515   1.015  -1.389  1.00 97.47           C  
ATOM   1532  O   LYS   207       3.211  -1.825  -0.760  1.00 97.38           O  
ATOM   1533  CG  LYS   207       2.869   1.640  -0.048  1.00 97.01           C  
ATOM   1534  CD  LYS   207       3.876   2.772  -0.207  1.00 96.16           C  
ATOM   1535  CE  LYS   207       4.757   2.916   1.027  1.00 94.58           C  
ATOM   1536  NZ  LYS   207       5.777   1.828   1.109  1.00 91.78           N  
ATOM   1537  N   THR   208       5.261  -0.832  -0.597  1.00 97.36           N  
ATOM   1538  CA  THR   208       5.774  -1.838   0.326  1.00 97.37           C  
ATOM   1539  C   THR   208       5.455  -1.461   1.770  1.00 97.22           C  
ATOM   1540  CB  THR   208       7.295  -2.020   0.164  1.00 97.14           C  
ATOM   1541  O   THR   208       5.070  -0.324   2.049  1.00 96.93           O  
ATOM   1542  CG2 THR   208       7.647  -2.482  -1.246  1.00 96.36           C  
ATOM   1543  OG1 THR   208       7.950  -0.772   0.423  1.00 95.52           O  
ATOM   1544  N   GLY   209       5.656  -2.382   2.673  1.00 96.82           N  
ATOM   1545  CA  GLY   209       5.553  -2.201   4.112  1.00 96.74           C  
ATOM   1546  C   GLY   209       6.432  -3.156   4.898  1.00 96.48           C  
ATOM   1547  O   GLY   209       6.532  -4.337   4.560  1.00 95.89           O  
ATOM   1548  N   SER   210       7.039  -2.615   5.892  1.00 95.98           N  
ATOM   1549  CA  SER   210       7.900  -3.426   6.746  1.00 95.89           C  
ATOM   1550  C   SER   210       7.744  -3.042   8.214  1.00 95.62           C  
ATOM   1551  CB  SER   210       9.363  -3.281   6.326  1.00 94.93           C  
ATOM   1552  O   SER   210       7.496  -1.877   8.532  1.00 94.95           O  
ATOM   1553  OG  SER   210       9.537  -3.654   4.970  1.00 75.50           O  
ATOM   1554  N   GLY   211       7.859  -4.007   9.004  1.00 95.12           N  
ATOM   1555  CA  GLY   211       7.774  -3.806  10.442  1.00 95.03           C  
ATOM   1556  C   GLY   211       8.385  -4.942  11.241  1.00 94.96           C  
ATOM   1557  O   GLY   211       9.084  -5.792  10.686  1.00 94.25           O  
ATOM   1558  N   ASP   212       8.145  -4.956  12.568  1.00 94.91           N  
ATOM   1559  CA  ASP   212       8.588  -6.038  13.442  1.00 95.07           C  
ATOM   1560  C   ASP   212       8.028  -7.381  12.980  1.00 95.19           C  
ATOM   1561  CB  ASP   212       8.173  -5.764  14.889  1.00 94.56           C  
ATOM   1562  O   ASP   212       7.124  -7.428  12.142  1.00 94.86           O  
ATOM   1563  CG  ASP   212       8.850  -4.540  15.479  1.00 92.66           C  
ATOM   1564  OD1 ASP   212       9.889  -4.100  14.942  1.00 90.00           O  
ATOM   1565  OD2 ASP   212       8.342  -4.012  16.492  1.00 88.56           O  
ATOM   1566  N   TYR   213       8.728  -8.463  13.559  1.00 95.33           N  
ATOM   1567  CA  TYR   213       8.336  -9.845  13.306  1.00 95.59           C  
ATOM   1568  C   TYR   213       8.495 -10.196  11.831  1.00 95.28           C  
ATOM   1569  CB  TYR   213       6.889 -10.083  13.746  1.00 95.18           C  
ATOM   1570  O   TYR   213       7.679 -10.931  11.270  1.00 94.21           O  
ATOM   1571  CG  TYR   213       6.661  -9.870  15.223  1.00 94.64           C  
ATOM   1572  CD1 TYR   213       6.823 -10.915  16.130  1.00 92.76           C  
ATOM   1573  CD2 TYR   213       6.283  -8.625  15.714  1.00 92.62           C  
ATOM   1574  CE1 TYR   213       6.612 -10.724  17.492  1.00 92.50           C  
ATOM   1575  CE2 TYR   213       6.069  -8.423  17.074  1.00 92.57           C  
ATOM   1576  OH  TYR   213       6.027  -9.282  19.300  1.00 88.78           O  
ATOM   1577  CZ  TYR   213       6.237  -9.477  17.954  1.00 91.80           C  
ATOM   1578  N   GLY   214       9.521  -9.585  11.207  1.00 95.25           N  
ATOM   1579  CA  GLY   214       9.800  -9.883   9.811  1.00 95.38           C  
ATOM   1580  C   GLY   214       8.655  -9.521   8.884  1.00 95.57           C  
ATOM   1581  O   GLY   214       8.549 -10.060   7.780  1.00 95.00           O  
ATOM   1582  N   THR   215       7.782  -8.572   9.362  1.00 95.83           N  
ATOM   1583  CA  THR   215       6.669  -8.147   8.521  1.00 96.01           C  
ATOM   1584  C   THR   215       7.178  -7.553   7.210  1.00 96.00           C  
ATOM   1585  CB  THR   215       5.783  -7.116   9.245  1.00 95.53           C  
ATOM   1586  O   THR   215       7.977  -6.614   7.217  1.00 95.71           O  
ATOM   1587  CG2 THR   215       4.624  -6.669   8.360  1.00 93.50           C  
ATOM   1588  OG1 THR   215       5.256  -7.704  10.441  1.00 92.25           O  
ATOM   1589  N   THR   216       6.813  -8.127   6.175  1.00 96.25           N  
ATOM   1590  CA  THR   216       7.150  -7.731   4.812  1.00 96.20           C  
ATOM   1591  C   THR   216       5.918  -7.789   3.912  1.00 96.11           C  
ATOM   1592  CB  THR   216       8.258  -8.627   4.228  1.00 95.13           C  
ATOM   1593  O   THR   216       5.372  -8.867   3.667  1.00 95.54           O  
ATOM   1594  CG2 THR   216       8.786  -8.062   2.914  1.00 79.68           C  
ATOM   1595  OG1 THR   216       9.338  -8.714   5.166  1.00 77.94           O  
ATOM   1596  N   ASN   217       5.489  -6.615   3.480  1.00 97.11           N  
ATOM   1597  CA  ASN   217       4.272  -6.478   2.686  1.00 97.18           C  
ATOM   1598  C   ASN   217       4.550  -5.800   1.347  1.00 97.22           C  
ATOM   1599  CB  ASN   217       3.208  -5.701   3.464  1.00 96.98           C  
ATOM   1600  O   ASN   217       5.505  -5.031   1.222  1.00 97.03           O  
ATOM   1601  CG  ASN   217       2.949  -6.283   4.839  1.00 95.83           C  
ATOM   1602  ND2 ASN   217       2.594  -5.426   5.789  1.00 94.24           N  
ATOM   1603  OD1 ASN   217       3.067  -7.494   5.047  1.00 93.58           O  
ATOM   1604  N   ASP   218       3.733  -6.073   0.416  1.00 97.62           N  
ATOM   1605  CA  ASP   218       3.717  -5.343  -0.847  1.00 97.63           C  
ATOM   1606  C   ASP   218       2.354  -5.454  -1.528  1.00 97.56           C  
ATOM   1607  CB  ASP   218       4.814  -5.858  -1.780  1.00 97.40           C  
ATOM   1608  O   ASP   218       1.833  -6.556  -1.709  1.00 97.33           O  
ATOM   1609  CG  ASP   218       5.144  -4.889  -2.901  1.00 96.48           C  
ATOM   1610  OD1 ASP   218       4.466  -3.846  -3.025  1.00 94.35           O  
ATOM   1611  OD2 ASP   218       6.088  -5.172  -3.670  1.00 93.72           O  
ATOM   1612  N   ILE   219       1.718  -4.303  -1.853  1.00 97.91           N  
ATOM   1613  CA  ILE   219       0.474  -4.267  -2.614  1.00 97.87           C  
ATOM   1614  C   ILE   219       0.717  -3.605  -3.969  1.00 97.83           C  
ATOM   1615  CB  ILE   219      -0.638  -3.520  -1.844  1.00 97.73           C  
ATOM   1616  O   ILE   219       1.440  -2.610  -4.059  1.00 97.61           O  
ATOM   1617  CG1 ILE   219      -0.238  -2.059  -1.611  1.00 96.61           C  
ATOM   1618  CG2 ILE   219      -0.942  -4.223  -0.518  1.00 96.66           C  
ATOM   1619  CD1 ILE   219      -1.336  -1.208  -0.988  1.00 94.27           C  
ATOM   1620  N   ALA   220       0.091  -4.187  -5.049  1.00 97.73           N  
ATOM   1621  CA  ALA   220       0.510  -3.751  -6.378  1.00 97.70           C  
ATOM   1622  C   ALA   220      -0.649  -3.816  -7.369  1.00 97.67           C  
ATOM   1623  CB  ALA   220       1.678  -4.602  -6.874  1.00 97.44           C  
ATOM   1624  O   ALA   220      -1.447  -4.756  -7.338  1.00 97.45           O  
ATOM   1625  N   VAL   221      -0.699  -2.805  -8.194  1.00 97.42           N  
ATOM   1626  CA  VAL   221      -1.405  -2.885  -9.468  1.00 97.31           C  
ATOM   1627  C   VAL   221      -0.409  -3.137 -10.597  1.00 97.23           C  
ATOM   1628  CB  VAL   221      -2.215  -1.599  -9.750  1.00 96.68           C  
ATOM   1629  O   VAL   221       0.622  -2.465 -10.686  1.00 96.89           O  
ATOM   1630  CG1 VAL   221      -3.142  -1.796 -10.948  1.00 78.15           C  
ATOM   1631  CG2 VAL   221      -3.014  -1.191  -8.513  1.00 80.19           C  
ATOM   1632  N   ILE   222      -0.707  -4.121 -11.328  1.00 96.73           N  
ATOM   1633  CA  ILE   222       0.204  -4.624 -12.351  1.00 96.66           C  
ATOM   1634  C   ILE   222      -0.440  -4.486 -13.729  1.00 96.31           C  
ATOM   1635  CB  ILE   222       0.594  -6.096 -12.087  1.00 96.30           C  
ATOM   1636  O   ILE   222      -1.599  -4.865 -13.920  1.00 95.65           O  
ATOM   1637  CG1 ILE   222       1.092  -6.266 -10.647  1.00 94.21           C  
ATOM   1638  CG2 ILE   222       1.651  -6.563 -13.091  1.00 94.02           C  
ATOM   1639  CD1 ILE   222       0.940  -7.680 -10.102  1.00 91.11           C  
ATOM   1640  N   TRP   223       0.263  -3.961 -14.715  1.00 95.90           N  
ATOM   1641  CA  TRP   223      -0.196  -3.816 -16.092  1.00 95.79           C  
ATOM   1642  C   TRP   223       0.615  -4.702 -17.032  1.00 94.91           C  
ATOM   1643  CB  TRP   223      -0.102  -2.355 -16.540  1.00 95.25           C  
ATOM   1644  O   TRP   223       1.586  -4.246 -17.641  1.00 93.04           O  
ATOM   1645  CG  TRP   223      -1.045  -1.436 -15.822  1.00 93.93           C  
ATOM   1646  CD1 TRP   223      -2.312  -1.094 -16.203  1.00 91.44           C  
ATOM   1647  CD2 TRP   223      -0.791  -0.738 -14.599  1.00 91.26           C  
ATOM   1648  CE2 TRP   223      -1.951   0.010 -14.297  1.00 90.58           C  
ATOM   1649  CE3 TRP   223       0.305  -0.672 -13.728  1.00 81.61           C  
ATOM   1650  NE1 TRP   223      -2.863  -0.225 -15.290  1.00 82.21           N  
ATOM   1651  CH2 TRP   223      -0.959   0.860 -12.323  1.00 84.38           C  
ATOM   1652  CZ2 TRP   223      -2.045   0.814 -13.158  1.00 84.53           C  
ATOM   1653  CZ3 TRP   223       0.209   0.129 -12.596  1.00 83.05           C  
ATOM   1654  N   PRO   224       0.117  -5.981 -17.123  1.00 94.00           N  
ATOM   1655  CA  PRO   224       0.768  -6.821 -18.131  1.00 93.61           C  
ATOM   1656  C   PRO   224       0.488  -6.355 -19.558  1.00 92.86           C  
ATOM   1657  CB  PRO   224       0.163  -8.205 -17.880  1.00 92.66           C  
ATOM   1658  O   PRO   224      -0.563  -5.767 -19.824  1.00 91.59           O  
ATOM   1659  CG  PRO   224      -0.512  -8.092 -16.552  1.00 90.30           C  
ATOM   1660  CD  PRO   224      -0.919  -6.661 -16.344  1.00 90.18           C  
ATOM   1661  N   GLN   225       1.376  -6.676 -20.434  1.00 91.35           N  
ATOM   1662  CA  GLN   225       1.213  -6.277 -21.829  1.00 90.64           C  
ATOM   1663  C   GLN   225       0.075  -7.047 -22.492  1.00 90.69           C  
ATOM   1664  CB  GLN   225       2.514  -6.492 -22.604  1.00 87.61           C  
ATOM   1665  O   GLN   225       0.055  -8.280 -22.468  1.00 89.23           O  
ATOM   1666  CG  GLN   225       3.585  -5.452 -22.308  1.00 76.17           C  
ATOM   1667  CD  GLN   225       4.854  -5.671 -23.110  1.00 72.41           C  
ATOM   1668  NE2 GLN   225       5.813  -4.763 -22.963  1.00 62.67           N  
ATOM   1669  OE1 GLN   225       4.972  -6.650 -23.855  1.00 68.22           O  
ATOM   1670  N   GLY   226      -0.781  -6.378 -23.019  1.00 90.78           N  
ATOM   1671  CA  GLY   226      -1.824  -6.962 -23.847  1.00 90.74           C  
ATOM   1672  C   GLY   226      -2.964  -7.555 -23.041  1.00 90.85           C  
ATOM   1673  O   GLY   226      -3.742  -8.361 -23.555  1.00 89.51           O  
ATOM   1674  N   ARG   227      -3.039  -7.263 -21.750  1.00 91.84           N  
ATOM   1675  CA  ARG   227      -4.175  -7.745 -20.971  1.00 91.58           C  
ATOM   1676  C   ARG   227      -4.598  -6.717 -19.927  1.00 92.13           C  
ATOM   1677  CB  ARG   227      -3.837  -9.073 -20.291  1.00 89.07           C  
ATOM   1678  O   ARG   227      -3.894  -5.732 -19.697  1.00 91.06           O  
ATOM   1679  CG  ARG   227      -2.741  -8.967 -19.243  1.00 79.19           C  
ATOM   1680  CD  ARG   227      -2.496 -10.298 -18.546  1.00 75.58           C  
ATOM   1681  NE  ARG   227      -3.643 -10.701 -17.736  1.00 70.27           N  
ATOM   1682  NH1 ARG   227      -2.909 -12.867 -17.404  1.00 59.36           N  
ATOM   1683  NH2 ARG   227      -4.893 -12.171 -16.491  1.00 54.44           N  
ATOM   1684  CZ  ARG   227      -3.812 -11.912 -17.212  1.00 68.86           C  
ATOM   1685  N   ALA   228      -5.702  -6.980 -19.330  1.00 93.72           N  
ATOM   1686  CA  ALA   228      -6.245  -6.131 -18.273  1.00 94.02           C  
ATOM   1687  C   ALA   228      -5.353  -6.159 -17.035  1.00 94.62           C  
ATOM   1688  CB  ALA   228      -7.663  -6.571 -17.914  1.00 93.05           C  
ATOM   1689  O   ALA   228      -4.647  -7.141 -16.793  1.00 94.38           O  
ATOM   1690  N   PRO   229      -5.409  -5.124 -16.294  1.00 95.65           N  
ATOM   1691  CA  PRO   229      -4.560  -5.047 -15.103  1.00 95.80           C  
ATOM   1692  C   PRO   229      -4.879  -6.136 -14.080  1.00 95.97           C  
ATOM   1693  CB  PRO   229      -4.871  -3.659 -14.537  1.00 95.30           C  
ATOM   1694  O   PRO   229      -5.984  -6.683 -14.080  1.00 95.77           O  
ATOM   1695  CG  PRO   229      -5.391  -2.880 -15.702  1.00 93.68           C  
ATOM   1696  CD  PRO   229      -6.128  -3.819 -16.613  1.00 92.54           C  
ATOM   1697  N   LEU   230      -3.877  -6.444 -13.237  1.00 95.70           N  
ATOM   1698  CA  LEU   230      -3.980  -7.318 -12.073  1.00 95.87           C  
ATOM   1699  C   LEU   230      -3.777  -6.531 -10.783  1.00 96.02           C  
ATOM   1700  CB  LEU   230      -2.953  -8.450 -12.161  1.00 95.36           C  
ATOM   1701  O   LEU   230      -3.053  -5.533 -10.766  1.00 95.87           O  
ATOM   1702  CG  LEU   230      -2.949  -9.262 -13.457  1.00 93.02           C  
ATOM   1703  CD1 LEU   230      -1.711 -10.151 -13.522  1.00 88.30           C  
ATOM   1704  CD2 LEU   230      -4.219 -10.097 -13.570  1.00 87.94           C  
ATOM   1705  N   VAL   231      -4.435  -6.950  -9.768  1.00 96.90           N  
ATOM   1706  CA  VAL   231      -4.189  -6.413  -8.433  1.00 96.95           C  
ATOM   1707  C   VAL   231      -3.674  -7.521  -7.517  1.00 97.01           C  
ATOM   1708  CB  VAL   231      -5.462  -5.775  -7.834  1.00 96.63           C  
ATOM   1709  O   VAL   231      -4.339  -8.544  -7.336  1.00 96.87           O  
ATOM   1710  CG1 VAL   231      -5.178  -5.204  -6.446  1.00 95.36           C  
ATOM   1711  CG2 VAL   231      -6.001  -4.688  -8.763  1.00 95.35           C  
ATOM   1712  N   LEU   232      -2.482  -7.344  -6.982  1.00 97.08           N  
ATOM   1713  CA  LEU   232      -1.828  -8.358  -6.161  1.00 97.12           C  
ATOM   1714  C   LEU   232      -1.437  -7.788  -4.802  1.00 97.22           C  
ATOM   1715  CB  LEU   232      -0.590  -8.908  -6.874  1.00 96.82           C  
ATOM   1716  O   LEU   232      -0.793  -6.739  -4.727  1.00 97.11           O  
ATOM   1717  CG  LEU   232       0.222  -9.955  -6.110  1.00 95.29           C  
ATOM   1718  CD1 LEU   232      -0.653 -11.156  -5.764  1.00 90.81           C  
ATOM   1719  CD2 LEU   232       1.436 -10.389  -6.924  1.00 90.47           C  
ATOM   1720  N   VAL   233      -1.876  -8.465  -3.770  1.00 97.66           N  
ATOM   1721  CA  VAL   233      -1.538  -8.119  -2.393  1.00 97.64           C  
ATOM   1722  C   VAL   233      -0.841  -9.299  -1.720  1.00 97.60           C  
ATOM   1723  CB  VAL   233      -2.791  -7.710  -1.587  1.00 97.40           C  
ATOM   1724  O   VAL   233      -1.348 -10.424  -1.743  1.00 97.43           O  
ATOM   1725  CG1 VAL   233      -2.446  -7.521  -0.111  1.00 96.52           C  
ATOM   1726  CG2 VAL   233      -3.402  -6.434  -2.164  1.00 96.57           C  
ATOM   1727  N   THR   234       0.294  -9.054  -1.148  1.00 97.48           N  
ATOM   1728  CA  THR   234       1.022 -10.041  -0.359  1.00 97.40           C  
ATOM   1729  C   THR   234       1.390  -9.475   1.010  1.00 97.33           C  
ATOM   1730  CB  THR   234       2.298 -10.505  -1.085  1.00 96.75           C  
ATOM   1731  O   THR   234       1.956  -8.383   1.104  1.00 97.02           O  
ATOM   1732  CG2 THR   234       1.963 -11.157  -2.423  1.00 76.94           C  
ATOM   1733  OG1 THR   234       3.147  -9.375  -1.317  1.00 67.08           O  
ATOM   1734  N   TYR   235       1.036 -10.213   2.017  1.00 97.19           N  
ATOM   1735  CA  TYR   235       1.389  -9.940   3.406  1.00 97.18           C  
ATOM   1736  C   TYR   235       2.141 -11.114   4.019  1.00 96.91           C  
ATOM   1737  CB  TYR   235       0.134  -9.636   4.230  1.00 97.08           C  
ATOM   1738  O   TYR   235       1.759 -12.272   3.830  1.00 96.45           O  
ATOM   1739  CG  TYR   235      -0.529  -8.330   3.868  1.00 96.79           C  
ATOM   1740  CD1 TYR   235       0.189  -7.136   3.877  1.00 96.08           C  
ATOM   1741  CD2 TYR   235      -1.874  -8.285   3.516  1.00 95.79           C  
ATOM   1742  CE1 TYR   235      -0.418  -5.929   3.546  1.00 95.22           C  
ATOM   1743  CE2 TYR   235      -2.491  -7.084   3.184  1.00 95.03           C  
ATOM   1744  OH  TYR   235      -2.362  -4.721   2.872  1.00 92.95           O  
ATOM   1745  CZ  TYR   235      -1.756  -5.913   3.201  1.00 94.55           C  
ATOM   1746  N   PHE   236       3.185 -10.819   4.744  1.00 96.90           N  
ATOM   1747  CA  PHE   236       4.000 -11.864   5.353  1.00 96.92           C  
ATOM   1748  C   PHE   236       4.501 -11.429   6.725  1.00 96.77           C  
ATOM   1749  CB  PHE   236       5.184 -12.219   4.449  1.00 96.73           C  
ATOM   1750  O   PHE   236       4.961 -10.297   6.893  1.00 96.41           O  
ATOM   1751  CG  PHE   236       6.052 -13.322   4.992  1.00 96.05           C  
ATOM   1752  CD1 PHE   236       5.713 -14.654   4.794  1.00 94.56           C  
ATOM   1753  CD2 PHE   236       7.209 -13.026   5.701  1.00 94.21           C  
ATOM   1754  CE1 PHE   236       6.514 -15.677   5.295  1.00 93.74           C  
ATOM   1755  CE2 PHE   236       8.015 -14.042   6.205  1.00 93.32           C  
ATOM   1756  CZ  PHE   236       7.666 -15.367   6.002  1.00 92.71           C  
ATOM   1757  N   THR   237       4.414 -12.307   7.691  1.00 96.52           N  
ATOM   1758  CA  THR   237       4.929 -12.065   9.034  1.00 96.35           C  
ATOM   1759  C   THR   237       5.556 -13.332   9.610  1.00 96.10           C  
ATOM   1760  CB  THR   237       3.819 -11.564   9.976  1.00 95.36           C  
ATOM   1761  O   THR   237       5.289 -14.435   9.130  1.00 95.39           O  
ATOM   1762  CG2 THR   237       2.707 -12.599  10.116  1.00 80.96           C  
ATOM   1763  OG1 THR   237       4.379 -11.304  11.270  1.00 78.36           O  
ATOM   1764  N   GLN   238       6.345 -13.188  10.629  1.00 95.32           N  
ATOM   1765  CA  GLN   238       7.015 -14.280  11.326  1.00 95.22           C  
ATOM   1766  C   GLN   238       6.782 -14.196  12.832  1.00 94.49           C  
ATOM   1767  CB  GLN   238       8.515 -14.270  11.025  1.00 94.52           C  
ATOM   1768  O   GLN   238       6.390 -13.148  13.347  1.00 93.28           O  
ATOM   1769  CG  GLN   238       8.850 -14.515   9.560  1.00 92.43           C  
ATOM   1770  CD  GLN   238      10.343 -14.521   9.293  1.00 90.05           C  
ATOM   1771  NE2 GLN   238      10.890 -13.359   8.952  1.00 89.19           N  
ATOM   1772  OE1 GLN   238      11.000 -15.562   9.393  1.00 88.49           O  
ATOM   1773  N   PRO   239       7.013 -15.333  13.481  1.00 93.50           N  
ATOM   1774  CA  PRO   239       6.669 -15.358  14.904  1.00 93.18           C  
ATOM   1775  C   PRO   239       7.670 -14.593  15.766  1.00 92.37           C  
ATOM   1776  CB  PRO   239       6.684 -16.851  15.245  1.00 92.06           C  
ATOM   1777  O   PRO   239       7.326 -14.137  16.860  1.00 90.87           O  
ATOM   1778  CG  PRO   239       7.525 -17.477  14.180  1.00 89.46           C  
ATOM   1779  CD  PRO   239       7.349 -16.694  12.910  1.00 89.01           C  
ATOM   1780  N   GLN   240       8.850 -14.381  15.339  1.00 93.77           N  
ATOM   1781  CA  GLN   240       9.887 -13.757  16.154  1.00 93.88           C  
ATOM   1782  C   GLN   240       9.966 -12.257  15.889  1.00 94.38           C  
ATOM   1783  CB  GLN   240      11.245 -14.410  15.888  1.00 91.22           C  
ATOM   1784  O   GLN   240      10.063 -11.828  14.737  1.00 93.90           O  
ATOM   1785  CG  GLN   240      11.315 -15.874  16.301  1.00 74.68           C  
ATOM   1786  CD  GLN   240      10.775 -16.810  15.237  1.00 69.44           C  
ATOM   1787  NE2 GLN   240      10.660 -18.090  15.576  1.00 59.32           N  
ATOM   1788  OE1 GLN   240      10.463 -16.387  14.119  1.00 66.85           O  
ATOM   1789  N   GLN   241      10.054 -11.477  16.969  1.00 92.28           N  
ATOM   1790  CA  GLN   241      10.028 -10.021  16.875  1.00 92.81           C  
ATOM   1791  C   GLN   241      11.209  -9.501  16.061  1.00 90.98           C  
ATOM   1792  CB  GLN   241      10.035  -9.393  18.270  1.00 90.92           C  
ATOM   1793  O   GLN   241      11.070  -8.541  15.300  1.00 89.02           O  
ATOM   1794  CG  GLN   241       9.878  -7.879  18.263  1.00 84.85           C  
ATOM   1795  CD  GLN   241       9.832  -7.287  19.659  1.00 79.94           C  
ATOM   1796  NE2 GLN   241       9.546  -5.992  19.745  1.00 81.46           N  
ATOM   1797  OE1 GLN   241      10.050  -7.988  20.652  1.00 82.70           O  
ATOM   1798  N   ASN   242      12.428 -10.107  16.188  1.00 91.95           N  
ATOM   1799  CA  ASN   242      13.623  -9.617  15.509  1.00 91.97           C  
ATOM   1800  C   ASN   242      13.890 -10.386  14.219  1.00 91.38           C  
ATOM   1801  CB  ASN   242      14.838  -9.697  16.436  1.00 88.23           C  
ATOM   1802  O   ASN   242      15.012 -10.383  13.710  1.00 89.27           O  
ATOM   1803  CG  ASN   242      15.157 -11.117  16.860  1.00 74.66           C  
ATOM   1804  ND2 ASN   242      16.350 -11.319  17.406  1.00 64.58           N  
ATOM   1805  OD1 ASN   242      14.338 -12.025  16.696  1.00 64.99           O  
ATOM   1806  N   ALA   243      12.812 -11.008  13.695  1.00 93.20           N  
ATOM   1807  CA  ALA   243      12.978 -11.720  12.430  1.00 93.56           C  
ATOM   1808  C   ALA   243      13.293 -10.752  11.293  1.00 92.95           C  
ATOM   1809  CB  ALA   243      11.724 -12.528  12.106  1.00 92.46           C  
ATOM   1810  O   ALA   243      12.799  -9.622  11.276  1.00 91.78           O  
ATOM   1811  N   GLU   244      14.079 -11.275  10.358  1.00 92.46           N  
ATOM   1812  CA  GLU   244      14.460 -10.463   9.206  1.00 92.60           C  
ATOM   1813  C   GLU   244      13.363 -10.462   8.146  1.00 93.05           C  
ATOM   1814  CB  GLU   244      15.774 -10.968   8.603  1.00 89.90           C  
ATOM   1815  O   GLU   244      12.622 -11.438   8.010  1.00 92.31           O  
ATOM   1816  CG  GLU   244      16.976 -10.800   9.521  1.00 77.33           C  
ATOM   1817  CD  GLU   244      18.287 -11.217   8.874  1.00 73.03           C  
ATOM   1818  OE1 GLU   244      18.258 -11.834   7.786  1.00 71.36           O  
ATOM   1819  OE2 GLU   244      19.353 -10.924   9.462  1.00 68.82           O  
ATOM   1820  N   SER   245      13.330  -9.346   7.394  1.00 92.27           N  
ATOM   1821  CA  SER   245      12.400  -9.250   6.273  1.00 92.77           C  
ATOM   1822  C   SER   245      12.663 -10.342   5.241  1.00 92.80           C  
ATOM   1823  CB  SER   245      12.498  -7.876   5.610  1.00 90.12           C  
ATOM   1824  O   SER   245      13.813 -10.728   5.019  1.00 91.70           O  
ATOM   1825  OG  SER   245      11.587  -7.773   4.529  1.00 71.95           O  
ATOM   1826  N   ARG   246      11.607 -10.927   4.684  1.00 94.09           N  
ATOM   1827  CA  ARG   246      11.701 -11.969   3.667  1.00 94.06           C  
ATOM   1828  C   ARG   246      11.054 -11.520   2.361  1.00 93.57           C  
ATOM   1829  CB  ARG   246      11.046 -13.262   4.159  1.00 92.59           C  
ATOM   1830  O   ARG   246      10.021 -12.058   1.957  1.00 91.97           O  
ATOM   1831  CG  ARG   246      11.742 -13.888   5.357  1.00 89.31           C  
ATOM   1832  CD  ARG   246      13.119 -14.426   4.991  1.00 87.99           C  
ATOM   1833  NE  ARG   246      13.037 -15.462   3.965  1.00 85.15           N  
ATOM   1834  NH1 ARG   246      12.578 -17.179   5.440  1.00 80.30           N  
ATOM   1835  NH2 ARG   246      12.731 -17.603   3.192  1.00 78.92           N  
ATOM   1836  CZ  ARG   246      12.782 -16.745   4.201  1.00 81.57           C  
ATOM   1837  N   ARG   247      11.744 -10.557   1.727  1.00 94.46           N  
ATOM   1838  CA  ARG   247      11.255 -10.032   0.457  1.00 95.01           C  
ATOM   1839  C   ARG   247      11.256 -11.112  -0.619  1.00 95.03           C  
ATOM   1840  CB  ARG   247      12.102  -8.841   0.005  1.00 92.90           C  
ATOM   1841  O   ARG   247      10.479 -11.045  -1.574  1.00 94.50           O  
ATOM   1842  CG  ARG   247      12.003  -7.631   0.920  1.00 83.85           C  
ATOM   1843  CD  ARG   247      12.811  -6.454   0.391  1.00 80.33           C  
ATOM   1844  NE  ARG   247      12.840  -5.348   1.343  1.00 78.06           N  
ATOM   1845  NH1 ARG   247      14.224  -4.012   0.064  1.00 68.03           N  
ATOM   1846  NH2 ARG   247      13.468  -3.272   2.097  1.00 62.26           N  
ATOM   1847  CZ  ARG   247      13.510  -4.213   1.166  1.00 72.86           C  
ATOM   1848  N   ASP   248      12.120 -12.122  -0.411  1.00 95.21           N  
ATOM   1849  CA  ASP   248      12.180 -13.233  -1.356  1.00 95.46           C  
ATOM   1850  C   ASP   248      10.879 -14.032  -1.348  1.00 95.57           C  
ATOM   1851  CB  ASP   248      13.362 -14.150  -1.033  1.00 94.56           C  
ATOM   1852  O   ASP   248      10.470 -14.575  -2.377  1.00 95.31           O  
ATOM   1853  CG  ASP   248      13.306 -14.715   0.376  1.00 91.57           C  
ATOM   1854  OD1 ASP   248      13.084 -13.944   1.334  1.00 89.58           O  
ATOM   1855  OD2 ASP   248      13.488 -15.942   0.529  1.00 87.65           O  
ATOM   1856  N   VAL   249      10.187 -14.083  -0.241  1.00 96.12           N  
ATOM   1857  CA  VAL   249       8.911 -14.784  -0.144  1.00 96.27           C  
ATOM   1858  C   VAL   249       7.863 -14.070  -0.995  1.00 96.38           C  
ATOM   1859  CB  VAL   249       8.429 -14.885   1.320  1.00 95.69           C  
ATOM   1860  O   VAL   249       7.070 -14.715  -1.685  1.00 96.16           O  
ATOM   1861  CG1 VAL   249       7.012 -15.451   1.385  1.00 92.32           C  
ATOM   1862  CG2 VAL   249       9.389 -15.747   2.139  1.00 92.20           C  
ATOM   1863  N   LEU   250       7.885 -12.749  -0.993  1.00 96.66           N  
ATOM   1864  CA  LEU   250       6.949 -11.978  -1.805  1.00 96.69           C  
ATOM   1865  C   LEU   250       7.226 -12.178  -3.291  1.00 96.61           C  
ATOM   1866  CB  LEU   250       7.034 -10.490  -1.453  1.00 95.86           C  
ATOM   1867  O   LEU   250       6.296 -12.347  -4.083  1.00 96.17           O  
ATOM   1868  CG  LEU   250       6.803 -10.126   0.014  1.00 87.33           C  
ATOM   1869  CD1 LEU   250       6.707  -8.613   0.176  1.00 72.35           C  
ATOM   1870  CD2 LEU   250       5.545 -10.806   0.542  1.00 71.75           C  
ATOM   1871  N   ALA   251       8.509 -12.143  -3.631  1.00 96.57           N  
ATOM   1872  CA  ALA   251       8.898 -12.386  -5.018  1.00 96.54           C  
ATOM   1873  C   ALA   251       8.464 -13.776  -5.473  1.00 96.42           C  
ATOM   1874  CB  ALA   251      10.407 -12.222  -5.183  1.00 96.01           C  
ATOM   1875  O   ALA   251       7.952 -13.941  -6.583  1.00 96.04           O  
ATOM   1876  N   SER   252       8.666 -14.756  -4.638  1.00 96.29           N  
ATOM   1877  CA  SER   252       8.265 -16.122  -4.959  1.00 96.33           C  
ATOM   1878  C   SER   252       6.753 -16.230  -5.127  1.00 96.29           C  
ATOM   1879  CB  SER   252       8.735 -17.089  -3.871  1.00 95.77           C  
ATOM   1880  O   SER   252       6.272 -16.896  -6.045  1.00 95.94           O  
ATOM   1881  OG  SER   252      10.151 -17.141  -3.822  1.00 83.66           O  
ATOM   1882  N   ALA   253       6.018 -15.589  -4.243  1.00 96.36           N  
ATOM   1883  CA  ALA   253       4.563 -15.593  -4.367  1.00 96.41           C  
ATOM   1884  C   ALA   253       4.122 -14.952  -5.680  1.00 96.36           C  
ATOM   1885  CB  ALA   253       3.926 -14.867  -3.185  1.00 96.02           C  
ATOM   1886  O   ALA   253       3.230 -15.465  -6.360  1.00 96.02           O  
ATOM   1887  N   ALA   254       4.737 -13.847  -6.033  1.00 96.36           N  
ATOM   1888  CA  ALA   254       4.424 -13.169  -7.289  1.00 96.29           C  
ATOM   1889  C   ALA   254       4.737 -14.062  -8.487  1.00 95.92           C  
ATOM   1890  CB  ALA   254       5.195 -11.856  -7.392  1.00 95.96           C  
ATOM   1891  O   ALA   254       3.968 -14.110  -9.450  1.00 95.21           O  
ATOM   1892  N   ARG   255       5.834 -14.796  -8.419  1.00 95.59           N  
ATOM   1893  CA  ARG   255       6.202 -15.708  -9.496  1.00 95.36           C  
ATOM   1894  C   ARG   255       5.173 -16.824  -9.645  1.00 94.99           C  
ATOM   1895  CB  ARG   255       7.589 -16.305  -9.245  1.00 94.27           C  
ATOM   1896  O   ARG   255       4.781 -17.170 -10.761  1.00 94.07           O  
ATOM   1897  CG  ARG   255       8.170 -17.037 -10.444  1.00 86.01           C  
ATOM   1898  CD  ARG   255       9.564 -17.577 -10.154  1.00 80.45           C  
ATOM   1899  NE  ARG   255      10.512 -16.502  -9.876  1.00 78.06           N  
ATOM   1900  NH1 ARG   255      10.961 -17.177  -7.713  1.00 63.02           N  
ATOM   1901  NH2 ARG   255      11.995 -15.323  -8.578  1.00 57.68           N  
ATOM   1902  CZ  ARG   255      11.154 -16.336  -8.723  1.00 72.37           C  
ATOM   1903  N   ILE   256       4.719 -17.400  -8.516  1.00 94.93           N  
ATOM   1904  CA  ILE   256       3.721 -18.464  -8.511  1.00 94.79           C  
ATOM   1905  C   ILE   256       2.432 -17.966  -9.161  1.00 93.92           C  
ATOM   1906  CB  ILE   256       3.438 -18.966  -7.077  1.00 94.53           C  
ATOM   1907  O   ILE   256       1.839 -18.661  -9.989  1.00 92.59           O  
ATOM   1908  CG1 ILE   256       4.631 -19.770  -6.548  1.00 93.67           C  
ATOM   1909  CG2 ILE   256       2.155 -19.802  -7.041  1.00 93.33           C  
ATOM   1910  CD1 ILE   256       4.602 -20.002  -5.043  1.00 92.22           C  
ATOM   1911  N   ILE   257       2.060 -16.675  -8.877  1.00 92.18           N  
ATOM   1912  CA  ILE   257       0.809 -16.093  -9.350  1.00 91.07           C  
ATOM   1913  C   ILE   257       0.916 -15.780 -10.841  1.00 89.27           C  
ATOM   1914  CB  ILE   257       0.445 -14.817  -8.559  1.00 89.69           C  
ATOM   1915  O   ILE   257      -0.041 -15.975 -11.593  1.00 86.17           O  
ATOM   1916  CG1 ILE   257       0.030 -15.175  -7.128  1.00 80.80           C  
ATOM   1917  CG2 ILE   257      -0.665 -14.038  -9.272  1.00 79.76           C  
ATOM   1918  CD1 ILE   257      -1.288 -15.931  -7.036  1.00 77.12           C  
ATOM   1919  N   ALA   258       2.049 -15.324 -11.298  1.00 91.14           N  
ATOM   1920  CA  ALA   258       2.257 -14.949 -12.694  1.00 89.89           C  
ATOM   1921  C   ALA   258       2.260 -16.179 -13.597  1.00 87.10           C  
ATOM   1922  CB  ALA   258       3.565 -14.177 -12.848  1.00 88.81           C  
ATOM   1923  O   ALA   258       1.943 -16.085 -14.785  1.00 82.83           O  
ATOM   1924  N   GLU   259       2.465 -17.377 -12.977  1.00 85.35           N  
ATOM   1925  CA  GLU   259       2.451 -18.634 -13.719  1.00 83.66           C  
ATOM   1926  C   GLU   259       1.027 -19.156 -13.894  1.00 80.54           C  
ATOM   1927  CB  GLU   259       3.313 -19.684 -13.014  1.00 80.90           C  
ATOM   1928  O   GLU   259       0.684 -19.698 -14.946  1.00 74.25           O  
ATOM   1929  CG  GLU   259       4.806 -19.397 -13.076  1.00 75.93           C  
ATOM   1930  CD  GLU   259       5.635 -20.339 -12.218  1.00 72.38           C  
ATOM   1931  OE1 GLU   259       5.060 -21.269 -11.609  1.00 71.11           O  
ATOM   1932  OE2 GLU   259       6.869 -20.146 -12.155  1.00 69.45           O  
TER    1933      GLU   259
END
