# Supplementary material for: The transformative power of transformers in protein structure prediction
Source: Proc Natl Acad Sci U S A. 2023 Jul 31;120(32):e2303499120. doi: 10.1073/pnas.2303499120 (PMC10410766; doi:10.1073/pnas.2303499120)
Supplement: Supplementary file 2 — Dataset S01 (GZ) [file pnas.2303499120.sd01.gz › SI_Data/predicted_structures/ESMFold/T1137s5.pdb]

PARENT N/A
ATOM      1  N   MET     1       5.122  68.772  14.454  1.00 79.57           N  
ATOM      2  CA  MET     1       5.289  69.573  13.245  1.00 81.16           C  
ATOM      3  C   MET     1       6.759  69.661  12.848  1.00 77.75           C  
ATOM      4  CB  MET     1       4.716  70.978  13.446  1.00 72.29           C  
ATOM      5  O   MET     1       7.503  70.482  13.387  1.00 70.59           O  
ATOM      6  CG  MET     1       4.050  71.551  12.206  1.00 65.69           C  
ATOM      7  SD  MET     1       3.057  73.050  12.572  1.00 59.75           S  
ATOM      8  CE  MET     1       3.029  73.824  10.931  1.00 63.08           C  
ATOM      9  N   ARG     2       7.417  68.553  12.455  1.00 81.47           N  
ATOM     10  CA  ARG     2       8.823  68.749  12.120  1.00 80.29           C  
ATOM     11  C   ARG     2       9.379  67.547  11.364  1.00 77.52           C  
ATOM     12  CB  ARG     2       9.647  68.999  13.385  1.00 73.52           C  
ATOM     13  O   ARG     2       9.368  66.426  11.876  1.00 69.44           O  
ATOM     14  CG  ARG     2       9.650  70.449  13.842  1.00 68.97           C  
ATOM     15  CD  ARG     2      10.498  70.646  15.091  1.00 67.98           C  
ATOM     16  NE  ARG     2      10.563  72.051  15.483  1.00 55.51           N  
ATOM     17  NH1 ARG     2      12.029  71.708  17.235  1.00 39.39           N  
ATOM     18  NH2 ARG     2      11.275  73.820  16.762  1.00 32.80           N  
ATOM     19  CZ  ARG     2      11.289  72.523  16.492  1.00 67.38           C  
ATOM     20  N   LEU     3       9.510  67.815   9.906  1.00 81.40           N  
ATOM     21  CA  LEU     3      10.471  67.848   8.810  1.00 81.11           C  
ATOM     22  C   LEU     3      10.969  66.445   8.480  1.00 79.51           C  
ATOM     23  CB  LEU     3      11.655  68.752   9.163  1.00 75.17           C  
ATOM     24  O   LEU     3      11.792  65.886   9.209  1.00 74.24           O  
ATOM     25  CG  LEU     3      11.415  70.258   9.050  1.00 69.65           C  
ATOM     26  CD1 LEU     3      12.455  71.023   9.863  1.00 65.86           C  
ATOM     27  CD2 LEU     3      11.443  70.697   7.590  1.00 67.73           C  
ATOM     28  N   LEU     4      10.256  65.749   7.630  1.00 82.74           N  
ATOM     29  CA  LEU     4      10.777  64.713   6.744  1.00 82.79           C  
ATOM     30  C   LEU     4      11.553  65.329   5.584  1.00 81.15           C  
ATOM     31  CB  LEU     4       9.636  63.845   6.205  1.00 78.31           C  
ATOM     32  O   LEU     4      10.956  65.822   4.624  1.00 76.86           O  
ATOM     33  CG  LEU     4       9.013  62.857   7.192  1.00 73.60           C  
ATOM     34  CD1 LEU     4       7.662  62.373   6.676  1.00 70.25           C  
ATOM     35  CD2 LEU     4       9.951  61.680   7.436  1.00 72.19           C  
ATOM     36  N   LYS     5      12.850  65.669   5.726  1.00 82.64           N  
ATOM     37  CA  LYS     5      13.981  66.049   4.885  1.00 81.23           C  
ATOM     38  C   LYS     5      14.450  64.874   4.030  1.00 79.21           C  
ATOM     39  CB  LYS     5      15.137  66.567   5.741  1.00 76.74           C  
ATOM     40  O   LYS     5      14.809  63.820   4.559  1.00 73.06           O  
ATOM     41  CG  LYS     5      15.043  68.049   6.077  1.00 71.67           C  
ATOM     42  CD  LYS     5      16.236  68.512   6.903  1.00 70.39           C  
ATOM     43  CE  LYS     5      16.196  70.014   7.151  1.00 69.77           C  
ATOM     44  NZ  LYS     5      17.368  70.474   7.955  1.00 59.46           N  
ATOM     45  N   GLY     6      14.072  65.025   2.670  1.00 78.48           N  
ATOM     46  CA  GLY     6      14.467  64.754   1.296  1.00 78.30           C  
ATOM     47  C   GLY     6      15.615  63.769   1.189  1.00 77.33           C  
ATOM     48  O   GLY     6      16.740  64.072   1.592  1.00 73.47           O  
ATOM     49  N   PHE     7      15.368  62.552   0.854  1.00 82.54           N  
ATOM     50  CA  PHE     7      16.285  61.588   0.258  1.00 82.94           C  
ATOM     51  C   PHE     7      16.866  62.125  -1.044  1.00 81.82           C  
ATOM     52  CB  PHE     7      15.576  60.254   0.005  1.00 78.80           C  
ATOM     53  O   PHE     7      16.124  62.546  -1.934  1.00 76.59           O  
ATOM     54  CG  PHE     7      15.597  59.321   1.187  1.00 74.96           C  
ATOM     55  CD1 PHE     7      16.661  58.449   1.382  1.00 71.76           C  
ATOM     56  CD2 PHE     7      14.553  59.317   2.102  1.00 73.70           C  
ATOM     57  CE1 PHE     7      16.683  57.585   2.475  1.00 71.70           C  
ATOM     58  CE2 PHE     7      14.568  58.457   3.196  1.00 68.54           C  
ATOM     59  CZ  PHE     7      15.634  57.591   3.380  1.00 71.44           C  
ATOM     60  N   PRO     8      18.323  62.362  -1.118  1.00 77.51           N  
ATOM     61  CA  PRO     8      19.108  62.665  -2.316  1.00 76.20           C  
ATOM     62  C   PRO     8      18.821  61.704  -3.468  1.00 76.15           C  
ATOM     63  CB  PRO     8      20.554  62.524  -1.835  1.00 73.45           C  
ATOM     64  O   PRO     8      18.830  60.485  -3.277  1.00 72.26           O  
ATOM     65  CG  PRO     8      20.504  61.468  -0.778  1.00 71.79           C  
ATOM     66  CD  PRO     8      19.162  61.530  -0.107  1.00 71.79           C  
ATOM     67  N   LYS     9      18.153  62.283  -4.492  1.00 75.32           N  
ATOM     68  CA  LYS     9      18.097  61.680  -5.821  1.00 74.16           C  
ATOM     69  C   LYS     9      19.428  61.030  -6.186  1.00 73.85           C  
ATOM     70  CB  LYS     9      17.720  62.727  -6.870  1.00 71.31           C  
ATOM     71  O   LYS     9      20.422  61.723  -6.414  1.00 70.83           O  
ATOM     72  CG  LYS     9      16.221  62.892  -7.070  1.00 68.99           C  
ATOM     73  CD  LYS     9      15.909  63.937  -8.133  1.00 68.99           C  
ATOM     74  CE  LYS     9      14.410  64.077  -8.359  1.00 68.61           C  
ATOM     75  NZ  LYS     9      14.096  65.167  -9.330  1.00 59.54           N  
ATOM     76  N   MET    10      19.718  59.774  -5.931  1.00 73.52           N  
ATOM     77  CA  MET    10      20.739  58.861  -6.437  1.00 72.71           C  
ATOM     78  C   MET    10      20.741  58.837  -7.961  1.00 73.52           C  
ATOM     79  CB  MET    10      20.516  57.449  -5.892  1.00 69.33           C  
ATOM     80  O   MET    10      19.760  58.423  -8.581  1.00 69.56           O  
ATOM     81  CG  MET    10      20.939  57.278  -4.442  1.00 67.52           C  
ATOM     82  SD  MET    10      20.775  55.544  -3.862  1.00 65.05           S  
ATOM     83  CE  MET    10      21.777  55.616  -2.351  1.00 62.76           C  
ATOM     84  N   ARG    11      21.620  59.754  -8.609  1.00 70.96           N  
ATOM     85  CA  ARG    11      22.231  59.966  -9.917  1.00 69.08           C  
ATOM     86  C   ARG    11      22.636  58.641 -10.554  1.00 69.24           C  
ATOM     87  CB  ARG    11      23.449  60.885  -9.799  1.00 65.97           C  
ATOM     88  O   ARG    11      23.329  57.833  -9.931  1.00 65.23           O  
ATOM     89  CG  ARG    11      23.676  61.767 -11.016  1.00 65.06           C  
ATOM     90  CD  ARG    11      24.766  62.801 -10.769  1.00 65.23           C  
ATOM     91  NE  ARG    11      25.572  63.031 -11.964  1.00 52.65           N  
ATOM     92  NH1 ARG    11      26.793  64.770 -11.057  1.00 48.69           N  
ATOM     93  NH2 ARG    11      27.189  64.085 -13.209  1.00 45.47           N  
ATOM     94  CZ  ARG    11      26.516  63.962 -12.074  1.00 62.60           C  
ATOM     95  N   ASN    12      22.040  58.235 -11.728  1.00 69.76           N  
ATOM     96  CA  ASN    12      22.127  57.420 -12.935  1.00 68.60           C  
ATOM     97  C   ASN    12      23.327  56.478 -12.890  1.00 68.70           C  
ATOM     98  CB  ASN    12      22.196  58.308 -14.179  1.00 64.99           C  
ATOM     99  O   ASN    12      24.316  56.691 -13.594  1.00 65.26           O  
ATOM    100  CG  ASN    12      20.841  58.859 -14.579  1.00 62.90           C  
ATOM    101  ND2 ASN    12      20.840  59.831 -15.482  1.00 62.87           N  
ATOM    102  OD1 ASN    12      19.805  58.414 -14.079  1.00 62.82           O  
ATOM    103  N   TRP    13      23.466  55.524 -11.979  1.00 59.55           N  
ATOM    104  CA  TRP    13      24.337  54.361 -12.109  1.00 63.22           C  
ATOM    105  C   TRP    13      23.580  53.178 -12.705  1.00 59.87           C  
ATOM    106  CB  TRP    13      24.925  53.974 -10.750  1.00 56.49           C  
ATOM    107  O   TRP    13      23.450  52.131 -12.066  1.00 57.44           O  
ATOM    108  CG  TRP    13      26.403  54.204 -10.638  1.00 55.93           C  
ATOM    109  CD1 TRP    13      27.172  55.017 -11.423  1.00 51.84           C  
ATOM    110  CD2 TRP    13      27.290  53.607  -9.688  1.00 52.90           C  
ATOM    111  CE2 TRP    13      28.585  54.105  -9.954  1.00 49.99           C  
ATOM    112  CE3 TRP    13      27.116  52.699  -8.635  1.00 59.67           C  
ATOM    113  NE1 TRP    13      28.485  54.963 -11.017  1.00 59.64           N  
ATOM    114  CH2 TRP    13      29.503  52.835  -8.180  1.00 57.18           C  
ATOM    115  CZ2 TRP    13      29.701  53.725  -9.204  1.00 61.32           C  
ATOM    116  CZ3 TRP    13      28.228  52.322  -7.890  1.00 54.25           C  
ATOM    117  N   THR    14      22.742  53.239 -13.863  1.00 62.70           N  
ATOM    118  CA  THR    14      21.707  52.219 -13.990  1.00 61.09           C  
ATOM    119  C   THR    14      21.872  51.439 -15.291  1.00 62.57           C  
ATOM    120  CB  THR    14      20.300  52.841 -13.936  1.00 56.49           C  
ATOM    121  O   THR    14      21.063  50.563 -15.602  1.00 59.90           O  
ATOM    122  CG2 THR    14      19.957  53.306 -12.524  1.00 53.16           C  
ATOM    123  OG1 THR    14      20.247  53.966 -14.823  1.00 55.79           O  
ATOM    124  N   ARG    15      23.164  51.077 -15.780  1.00 69.84           N  
ATOM    125  CA  ARG    15      22.886  49.967 -16.685  1.00 68.93           C  
ATOM    126  C   ARG    15      24.006  48.933 -16.644  1.00 69.37           C  
ATOM    127  CB  ARG    15      22.693  50.474 -18.116  1.00 65.72           C  
ATOM    128  O   ARG    15      23.784  47.757 -16.940  1.00 67.42           O  
ATOM    129  CG  ARG    15      21.285  50.968 -18.410  1.00 64.32           C  
ATOM    130  CD  ARG    15      21.122  51.371 -19.869  1.00 64.10           C  
ATOM    131  NE  ARG    15      19.815  51.972 -20.119  1.00 55.61           N  
ATOM    132  NH1 ARG    15      20.237  52.466 -22.336  1.00 50.69           N  
ATOM    133  NH2 ARG    15      18.213  53.001 -21.402  1.00 47.79           N  
ATOM    134  CZ  ARG    15      19.425  52.478 -21.285  1.00 63.72           C  
ATOM    135  N   VAL    16      25.212  49.318 -16.138  1.00 73.54           N  
ATOM    136  CA  VAL    16      26.296  48.341 -16.139  1.00 73.49           C  
ATOM    137  C   VAL    16      26.298  47.569 -14.821  1.00 72.12           C  
ATOM    138  CB  VAL    16      27.668  49.015 -16.364  1.00 69.31           C  
ATOM    139  O   VAL    16      26.465  46.347 -14.811  1.00 69.40           O  
ATOM    140  CG1 VAL    16      28.788  47.977 -16.354  1.00 62.52           C  
ATOM    141  CG2 VAL    16      27.670  49.795 -17.677  1.00 62.63           C  
ATOM    142  N   GLY    17      25.887  48.164 -13.704  1.00 70.61           N  
ATOM    143  CA  GLY    17      25.891  47.523 -12.399  1.00 70.67           C  
ATOM    144  C   GLY    17      24.860  46.417 -12.274  1.00 70.53           C  
ATOM    145  O   GLY    17      25.082  45.430 -11.570  1.00 69.14           O  
ATOM    146  N   ARG    18      23.728  46.592 -13.073  1.00 75.59           N  
ATOM    147  CA  ARG    18      22.688  45.585 -12.891  1.00 75.97           C  
ATOM    148  C   ARG    18      23.135  44.231 -13.432  1.00 76.28           C  
ATOM    149  CB  ARG    18      21.391  46.021 -13.576  1.00 73.32           C  
ATOM    150  O   ARG    18      22.773  43.187 -12.884  1.00 75.81           O  
ATOM    151  CG  ARG    18      20.142  45.777 -12.744  1.00 70.56           C  
ATOM    152  CD  ARG    18      18.888  46.277 -13.448  1.00 70.27           C  
ATOM    153  NE  ARG    18      17.678  45.905 -12.722  1.00 61.73           N  
ATOM    154  NH1 ARG    18      16.224  46.571 -14.389  1.00 54.73           N  
ATOM    155  NH2 ARG    18      15.409  45.681 -12.440  1.00 51.83           N  
ATOM    156  CZ  ARG    18      16.440  46.053 -13.186  1.00 66.32           C  
ATOM    157  N   ARG    19      24.037  44.183 -14.531  1.00 81.00           N  
ATOM    158  CA  ARG    19      24.451  42.892 -15.070  1.00 81.86           C  
ATOM    159  C   ARG    19      25.449  42.206 -14.143  1.00 81.24           C  
ATOM    160  CB  ARG    19      25.062  43.062 -16.463  1.00 79.72           C  
ATOM    161  O   ARG    19      25.398  40.988 -13.960  1.00 79.85           O  
ATOM    162  CG  ARG    19      24.040  43.339 -17.554  1.00 78.18           C  
ATOM    163  CD  ARG    19      24.690  43.424 -18.928  1.00 79.27           C  
ATOM    164  NE  ARG    19      23.694  43.539 -19.989  1.00 75.23           N  
ATOM    165  NH1 ARG    19      25.214  43.343 -21.719  1.00 67.52           N  
ATOM    166  NH2 ARG    19      22.983  43.613 -22.171  1.00 65.72           N  
ATOM    167  CZ  ARG    19      23.966  43.498 -21.291  1.00 78.65           C  
ATOM    168  N   THR    20      26.378  42.957 -13.511  1.00 82.80           N  
ATOM    169  CA  THR    20      27.363  42.364 -12.614  1.00 83.25           C  
ATOM    170  C   THR    20      26.699  41.872 -11.331  1.00 81.37           C  
ATOM    171  CB  THR    20      28.477  43.368 -12.265  1.00 79.86           C  
ATOM    172  O   THR    20      27.073  40.828 -10.793  1.00 78.62           O  
ATOM    173  CG2 THR    20      29.584  43.347 -13.314  1.00 69.45           C  
ATOM    174  OG1 THR    20      27.921  44.687 -12.201  1.00 74.42           O  
ATOM    175  N   ALA    21      25.661  42.639 -10.851  1.00 80.52           N  
ATOM    176  CA  ALA    21      24.954  42.206  -9.648  1.00 81.66           C  
ATOM    177  C   ALA    21      24.213  40.894  -9.889  1.00 80.49           C  
ATOM    178  CB  ALA    21      23.979  43.287  -9.186  1.00 78.57           C  
ATOM    179  O   ALA    21      24.201  40.013  -9.027  1.00 79.07           O  
ATOM    180  N   VAL    22      23.636  40.627 -11.080  1.00 82.93           N  
ATOM    181  CA  VAL    22      22.959  39.374 -11.399  1.00 85.39           C  
ATOM    182  C   VAL    22      23.982  38.245 -11.502  1.00 83.91           C  
ATOM    183  CB  VAL    22      22.152  39.483 -12.712  1.00 82.68           C  
ATOM    184  O   VAL    22      23.770  37.156 -10.962  1.00 82.55           O  
ATOM    185  CG1 VAL    22      21.568  38.127 -13.102  1.00 78.89           C  
ATOM    186  CG2 VAL    22      21.044  40.525 -12.571  1.00 77.71           C  
ATOM    187  N   LEU    23      25.163  38.478 -12.137  1.00 87.79           N  
ATOM    188  CA  LEU    23      26.173  37.433 -12.266  1.00 88.99           C  
ATOM    189  C   LEU    23      26.730  37.044 -10.900  1.00 86.19           C  
ATOM    190  CB  LEU    23      27.310  37.897 -13.180  1.00 86.97           C  
ATOM    191  O   LEU    23      26.934  35.860 -10.623  1.00 83.80           O  
ATOM    192  CG  LEU    23      27.038  37.836 -14.684  1.00 83.70           C  
ATOM    193  CD1 LEU    23      28.081  38.648 -15.445  1.00 80.04           C  
ATOM    194  CD2 LEU    23      27.024  36.389 -15.167  1.00 80.99           C  
ATOM    195  N   ALA    24      26.954  38.034  -9.990  1.00 85.98           N  
ATOM    196  CA  ALA    24      27.423  37.757  -8.635  1.00 86.69           C  
ATOM    197  C   ALA    24      26.367  37.002  -7.833  1.00 82.20           C  
ATOM    198  CB  ALA    24      27.797  39.056  -7.925  1.00 84.22           C  
ATOM    199  O   ALA    24      26.689  36.070  -7.092  1.00 79.37           O  
ATOM    200  N   ALA    25      25.019  37.381  -8.019  1.00 83.01           N  
ATOM    201  CA  ALA    25      23.940  36.647  -7.362  1.00 84.96           C  
ATOM    202  C   ALA    25      23.880  35.204  -7.854  1.00 80.38           C  
ATOM    203  CB  ALA    25      22.602  37.344  -7.599  1.00 81.49           C  
ATOM    204  O   ALA    25      23.725  34.276  -7.056  1.00 78.21           O  
ATOM    205  N   VAL    26      24.122  34.870  -9.148  1.00 83.76           N  
ATOM    206  CA  VAL    26      24.130  33.519  -9.699  1.00 86.01           C  
ATOM    207  C   VAL    26      25.325  32.743  -9.148  1.00 82.47           C  
ATOM    208  CB  VAL    26      24.171  33.536 -11.243  1.00 82.77           C  
ATOM    209  O   VAL    26      25.191  31.581  -8.757  1.00 79.48           O  
ATOM    210  CG1 VAL    26      24.353  32.123 -11.794  1.00 75.93           C  
ATOM    211  CG2 VAL    26      22.900  34.172 -11.804  1.00 73.80           C  
ATOM    212  N   ALA    27      26.558  33.389  -9.089  1.00 85.68           N  
ATOM    213  CA  ALA    27      27.750  32.717  -8.577  1.00 86.05           C  
ATOM    214  C   ALA    27      27.569  32.317  -7.115  1.00 80.38           C  
ATOM    215  CB  ALA    27      28.975  33.616  -8.731  1.00 83.13           C  
ATOM    216  O   ALA    27      27.965  31.221  -6.712  1.00 75.56           O  
ATOM    217  N   LEU    28      26.886  33.223  -6.314  1.00 85.74           N  
ATOM    218  CA  LEU    28      26.618  32.904  -4.916  1.00 85.13           C  
ATOM    219  C   LEU    28      25.638  31.742  -4.803  1.00 81.26           C  
ATOM    220  CB  LEU    28      26.064  34.128  -4.184  1.00 82.78           C  
ATOM    221  O   LEU    28      25.767  30.899  -3.911  1.00 77.59           O  
ATOM    222  CG  LEU    28      26.999  34.794  -3.172  1.00 78.97           C  
ATOM    223  CD1 LEU    28      27.118  36.286  -3.463  1.00 74.73           C  
ATOM    224  CD2 LEU    28      26.502  34.559  -1.750  1.00 76.49           C  
ATOM    225  N   VAL    29      24.614  31.617  -5.665  1.00 79.60           N  
ATOM    226  CA  VAL    29      23.680  30.495  -5.650  1.00 79.72           C  
ATOM    227  C   VAL    29      24.408  29.212  -6.043  1.00 77.73           C  
ATOM    228  CB  VAL    29      22.483  30.740  -6.595  1.00 76.75           C  
ATOM    229  O   VAL    29      24.116  28.138  -5.512  1.00 75.08           O  
ATOM    230  CG1 VAL    29      21.576  29.512  -6.647  1.00 71.45           C  
ATOM    231  CG2 VAL    29      21.696  31.971  -6.150  1.00 69.42           C  
ATOM    232  N   LEU    30      25.405  29.244  -6.928  1.00 79.73           N  
ATOM    233  CA  LEU    30      26.062  28.040  -7.426  1.00 79.98           C  
ATOM    234  C   LEU    30      27.021  27.474  -6.384  1.00 78.38           C  
ATOM    235  CB  LEU    30      26.819  28.341  -8.723  1.00 76.67           C  
ATOM    236  O   LEU    30      27.252  26.263  -6.340  1.00 75.13           O  
ATOM    237  CG  LEU    30      25.964  28.579  -9.968  1.00 74.22           C  
ATOM    238  CD1 LEU    30      26.832  29.068 -11.122  1.00 71.37           C  
ATOM    239  CD2 LEU    30      25.217  27.306 -10.355  1.00 74.29           C  
ATOM    240  N   THR    31      27.736  28.343  -5.603  1.00 77.87           N  
ATOM    241  CA  THR    31      28.693  27.837  -4.625  1.00 77.52           C  
ATOM    242  C   THR    31      27.971  27.188  -3.448  1.00 75.02           C  
ATOM    243  CB  THR    31      29.613  28.960  -4.111  1.00 73.01           C  
ATOM    244  O   THR    31      28.577  26.439  -2.678  1.00 71.63           O  
ATOM    245  CG2 THR    31      30.571  29.428  -5.202  1.00 64.97           C  
ATOM    246  OG1 THR    31      28.812  30.069  -3.686  1.00 70.83           O  
ATOM    247  N   SER    32      26.596  27.394  -3.279  1.00 70.14           N  
ATOM    248  CA  SER    32      25.869  26.879  -2.123  1.00 70.29           C  
ATOM    249  C   SER    32      25.411  25.443  -2.354  1.00 69.62           C  
ATOM    250  CB  SER    32      24.662  27.764  -1.811  1.00 65.16           C  
ATOM    251  O   SER    32      24.723  24.862  -1.511  1.00 67.07           O  
ATOM    252  OG  SER    32      24.022  27.340  -0.619  1.00 61.62           O  
ATOM    253  N   CYS    33      25.688  24.709  -3.507  1.00 63.12           N  
ATOM    254  CA  CYS    33      25.161  23.388  -3.828  1.00 64.89           C  
ATOM    255  C   CYS    33      25.939  22.298  -3.099  1.00 63.74           C  
ATOM    256  CB  CYS    33      25.213  23.141  -5.335  1.00 58.52           C  
ATOM    257  O   CYS    33      25.621  21.114  -3.222  1.00 61.68           O  
ATOM    258  SG  CYS    33      23.834  23.876  -6.241  1.00 65.45           S  
ATOM    259  N   GLY    34      26.991  22.759  -2.371  1.00 65.14           N  
ATOM    260  CA  GLY    34      27.939  21.737  -1.958  1.00 64.72           C  
ATOM    261  C   GLY    34      27.476  20.949  -0.746  1.00 64.21           C  
ATOM    262  O   GLY    34      28.050  19.908  -0.421  1.00 60.79           O  
ATOM    263  N   GLN    35      26.146  21.032  -0.339  1.00 68.22           N  
ATOM    264  CA  GLN    35      25.746  20.210   0.798  1.00 67.57           C  
ATOM    265  C   GLN    35      24.226  20.121   0.906  1.00 67.42           C  
ATOM    266  CB  GLN    35      26.333  20.766   2.096  1.00 62.57           C  
ATOM    267  O   GLN    35      23.682  20.013   2.006  1.00 63.97           O  
ATOM    268  CG  GLN    35      27.719  20.229   2.425  1.00 59.58           C  
ATOM    269  CD  GLN    35      28.236  20.718   3.765  1.00 59.39           C  
ATOM    270  NE2 GLN    35      29.244  20.035   4.297  1.00 51.92           N  
ATOM    271  OE1 GLN    35      27.734  21.702   4.317  1.00 61.74           O  
ATOM    272  N   TRP    36      23.477  20.120  -0.211  1.00 56.54           N  
ATOM    273  CA  TRP    36      22.045  19.874  -0.076  1.00 63.84           C  
ATOM    274  C   TRP    36      21.766  18.391   0.143  1.00 57.45           C  
ATOM    275  CB  TRP    36      21.295  20.370  -1.316  1.00 53.88           C  
ATOM    276  O   TRP    36      21.631  17.630  -0.817  1.00 54.89           O  
ATOM    277  CG  TRP    36      19.935  20.927  -1.022  1.00 52.07           C  
ATOM    278  CD1 TRP    36      19.435  21.280   0.201  1.00 48.06           C  
ATOM    279  CD2 TRP    36      18.897  21.190  -1.971  1.00 49.97           C  
ATOM    280  CE2 TRP    36      17.794  21.703  -1.252  1.00 47.74           C  
ATOM    281  CE3 TRP    36      18.792  21.043  -3.360  1.00 55.55           C  
ATOM    282  NE1 TRP    36      18.148  21.748   0.069  1.00 55.28           N  
ATOM    283  CH2 TRP    36      16.524  21.916  -3.238  1.00 52.05           C  
ATOM    284  CZ2 TRP    36      16.600  22.070  -1.878  1.00 59.54           C  
ATOM    285  CZ3 TRP    36      17.603  21.409  -3.981  1.00 46.04           C  
ATOM    286  N   ARG    37      21.806  17.872   1.316  1.00 70.86           N  
ATOM    287  CA  ARG    37      21.259  16.618   1.822  1.00 69.35           C  
ATOM    288  C   ARG    37      19.734  16.633   1.789  1.00 69.06           C  
ATOM    289  CB  ARG    37      21.749  16.354   3.248  1.00 66.34           C  
ATOM    290  O   ARG    37      19.099  17.385   2.531  1.00 64.67           O  
ATOM    291  CG  ARG    37      23.230  16.023   3.338  1.00 65.56           C  
ATOM    292  CD  ARG    37      23.649  15.697   4.765  1.00 64.97           C  
ATOM    293  NE  ARG    37      24.962  15.060   4.809  1.00 54.03           N  
ATOM    294  NH1 ARG    37      25.149  15.133   7.111  1.00 45.85           N  
ATOM    295  NH2 ARG    37      26.832  14.223   5.848  1.00 42.42           N  
ATOM    296  CZ  ARG    37      25.644  14.807   5.922  1.00 67.40           C  
ATOM    297  N   GLY    38      19.031  16.550   0.441  1.00 74.98           N  
ATOM    298  CA  GLY    38      17.638  16.365   0.068  1.00 75.21           C  
ATOM    299  C   GLY    38      16.667  16.921   1.093  1.00 75.33           C  
ATOM    300  O   GLY    38      17.013  17.069   2.267  1.00 71.88           O  
ATOM    301  N   ILE    39      15.408  17.519   0.768  1.00 72.20           N  
ATOM    302  CA  ILE    39      14.348  18.105   1.581  1.00 72.34           C  
ATOM    303  C   ILE    39      14.045  17.193   2.768  1.00 72.35           C  
ATOM    304  CB  ILE    39      13.067  18.346   0.751  1.00 68.84           C  
ATOM    305  O   ILE    39      13.588  17.659   3.815  1.00 70.03           O  
ATOM    306  CG1 ILE    39      13.223  19.600  -0.118  1.00 62.38           C  
ATOM    307  CG2 ILE    39      11.844  18.463   1.665  1.00 62.01           C  
ATOM    308  CD1 ILE    39      12.136  19.762  -1.172  1.00 61.77           C  
ATOM    309  N   ALA    40      14.229  15.917   2.624  1.00 69.07           N  
ATOM    310  CA  ALA    40      13.951  14.910   3.645  1.00 68.66           C  
ATOM    311  C   ALA    40      14.794  15.148   4.894  1.00 68.38           C  
ATOM    312  CB  ALA    40      14.205  13.509   3.093  1.00 65.15           C  
ATOM    313  O   ALA    40      14.466  14.654   5.976  1.00 64.56           O  
ATOM    314  N   ASN    41      15.881  15.917   4.733  1.00 68.68           N  
ATOM    315  CA  ASN    41      16.756  16.235   5.857  1.00 68.37           C  
ATOM    316  C   ASN    41      16.566  17.676   6.324  1.00 68.55           C  
ATOM    317  CB  ASN    41      18.219  15.986   5.486  1.00 65.64           C  
ATOM    318  O   ASN    41      17.278  18.142   7.216  1.00 66.14           O  
ATOM    319  CG  ASN    41      18.526  14.516   5.276  1.00 63.10           C  
ATOM    320  ND2 ASN    41      19.388  14.222   4.309  1.00 63.40           N  
ATOM    321  OD1 ASN    41      17.992  13.652   5.976  1.00 64.13           O  
ATOM    322  N   VAL    42      15.765  18.475   5.642  1.00 70.82           N  
ATOM    323  CA  VAL    42      15.362  19.724   6.278  1.00 70.21           C  
ATOM    324  C   VAL    42      14.500  19.426   7.503  1.00 70.83           C  
ATOM    325  CB  VAL    42      14.595  20.639   5.297  1.00 67.54           C  
ATOM    326  O   VAL    42      13.408  18.866   7.380  1.00 68.47           O  
ATOM    327  CG1 VAL    42      14.219  21.958   5.971  1.00 66.69           C  
ATOM    328  CG2 VAL    42      15.429  20.895   4.044  1.00 66.49           C  
ATOM    329  N   PRO    43      15.113  19.582   8.657  1.00 70.65           N  
ATOM    330  CA  PRO    43      14.185  19.566   9.790  1.00 70.32           C  
ATOM    331  C   PRO    43      13.050  20.576   9.638  1.00 71.55           C  
ATOM    332  CB  PRO    43      15.078  19.923  10.981  1.00 68.07           C  
ATOM    333  O   PRO    43      13.206  21.745  10.001  1.00 69.11           O  
ATOM    334  CG  PRO    43      16.137  20.811  10.413  1.00 67.29           C  
ATOM    335  CD  PRO    43      16.363  20.426   8.979  1.00 67.31           C  
ATOM    336  N   LEU    44      12.016  20.298   8.874  1.00 72.27           N  
ATOM    337  CA  LEU    44      10.793  21.088   8.963  1.00 72.40           C  
ATOM    338  C   LEU    44      10.340  21.228  10.412  1.00 73.58           C  
ATOM    339  CB  LEU    44       9.680  20.449   8.127  1.00 70.33           C  
ATOM    340  O   LEU    44      10.294  20.242  11.151  1.00 73.58           O  
ATOM    341  CG  LEU    44       9.832  20.547   6.608  1.00 69.80           C  
ATOM    342  CD1 LEU    44       8.806  19.656   5.915  1.00 68.95           C  
ATOM    343  CD2 LEU    44       9.690  21.993   6.148  1.00 69.83           C  
ATOM    344  N   PRO    45      10.276  22.434  11.051  1.00 67.23           N  
ATOM    345  CA  PRO    45       9.556  22.553  12.321  1.00 66.27           C  
ATOM    346  C   PRO    45       8.195  21.863  12.295  1.00 66.28           C  
ATOM    347  CB  PRO    45       9.398  24.066  12.496  1.00 63.00           C  
ATOM    348  O   PRO    45       7.349  22.188  11.457  1.00 63.17           O  
ATOM    349  CG  PRO    45       9.498  24.623  11.113  1.00 62.10           C  
ATOM    350  CD  PRO    45      10.253  23.645  10.258  1.00 62.72           C  
ATOM    351  N   GLY    46       8.130  20.850  13.120  1.00 63.99           N  
ATOM    352  CA  GLY    46       6.961  19.987  13.192  1.00 63.33           C  
ATOM    353  C   GLY    46       7.155  18.661  12.482  1.00 62.86           C  
ATOM    354  O   GLY    46       6.194  17.919  12.268  1.00 60.04           O  
ATOM    355  N   GLY    47       8.292  18.498  11.829  1.00 68.33           N  
ATOM    356  CA  GLY    47       8.577  17.127  11.439  1.00 67.24           C  
ATOM    357  C   GLY    47       8.624  16.169  12.614  1.00 67.19           C  
ATOM    358  O   GLY    47       9.173  16.497  13.668  1.00 64.26           O  
ATOM    359  N   PRO    48       7.842  15.142  12.583  1.00 62.24           N  
ATOM    360  CA  PRO    48       7.972  14.136  13.639  1.00 61.38           C  
ATOM    361  C   PRO    48       9.422  13.732  13.895  1.00 61.93           C  
ATOM    362  CB  PRO    48       7.163  12.953  13.101  1.00 58.42           C  
ATOM    363  O   PRO    48      10.106  13.262  12.983  1.00 58.92           O  
ATOM    364  CG  PRO    48       7.142  13.147  11.620  1.00 57.61           C  
ATOM    365  CD  PRO    48       7.332  14.608  11.327  1.00 57.24           C  
ATOM    366  N   GLY    49       9.921  14.096  15.170  1.00 65.92           N  
ATOM    367  CA  GLY    49      11.198  13.629  15.686  1.00 64.79           C  
ATOM    368  C   GLY    49      12.123  14.757  16.100  1.00 65.69           C  
ATOM    369  O   GLY    49      13.249  14.514  16.540  1.00 62.25           O  
ATOM    370  N   THR    50      11.764  15.883  15.910  1.00 68.34           N  
ATOM    371  CA  THR    50      12.627  16.975  16.347  1.00 68.07           C  
ATOM    372  C   THR    50      12.139  17.553  17.673  1.00 69.46           C  
ATOM    373  CB  THR    50      12.693  18.093  15.290  1.00 63.28           C  
ATOM    374  O   THR    50      12.687  18.541  18.165  1.00 66.06           O  
ATOM    375  CG2 THR    50      13.771  17.804  14.251  1.00 57.87           C  
ATOM    376  OG1 THR    50      11.425  18.194  14.631  1.00 59.43           O  
ATOM    377  N   GLU    51      11.009  16.948  18.029  1.00 74.39           N  
ATOM    378  CA  GLU    51      10.524  17.447  19.312  1.00 74.78           C  
ATOM    379  C   GLU    51      11.466  17.059  20.448  1.00 76.93           C  
ATOM    380  CB  GLU    51       9.114  16.922  19.596  1.00 71.03           C  
ATOM    381  O   GLU    51      11.793  15.882  20.615  1.00 75.15           O  
ATOM    382  CG  GLU    51       8.056  17.451  18.638  1.00 68.89           C  
ATOM    383  CD  GLU    51       6.641  17.054  19.028  1.00 68.40           C  
ATOM    384  OE1 GLU    51       6.476  16.229  19.955  1.00 71.45           O  
ATOM    385  OE2 GLU    51       5.690  17.573  18.402  1.00 68.57           O  
ATOM    386  N   SER    52      12.091  18.007  21.173  1.00 78.09           N  
ATOM    387  CA  SER    52      12.843  17.855  22.414  1.00 80.66           C  
ATOM    388  C   SER    52      12.038  17.088  23.458  1.00 81.24           C  
ATOM    389  CB  SER    52      13.243  19.222  22.970  1.00 74.14           C  
ATOM    390  O   SER    52      11.034  17.590  23.967  1.00 78.56           O  
ATOM    391  OG  SER    52      12.099  20.031  23.186  1.00 68.21           O  
ATOM    392  N   GLY    53      12.399  15.882  23.613  1.00 89.64           N  
ATOM    393  CA  GLY    53      11.823  15.115  24.706  1.00 90.91           C  
ATOM    394  C   GLY    53      11.313  13.753  24.274  1.00 92.12           C  
ATOM    395  O   GLY    53      10.649  13.059  25.048  1.00 91.29           O  
ATOM    396  N   SER    54      11.523  13.414  22.904  1.00 91.85           N  
ATOM    397  CA  SER    54      11.229  12.029  22.552  1.00 92.79           C  
ATOM    398  C   SER    54      12.087  11.060  23.357  1.00 93.50           C  
ATOM    399  CB  SER    54      11.449  11.798  21.057  1.00 91.28           C  
ATOM    400  O   SER    54      13.281  11.296  23.554  1.00 93.14           O  
ATOM    401  OG  SER    54      12.788  12.091  20.694  1.00 83.29           O  
ATOM    402  N   MET    55      11.529   9.977  23.852  1.00 95.31           N  
ATOM    403  CA  MET    55      12.215   8.863  24.500  1.00 95.74           C  
ATOM    404  C   MET    55      12.786   7.900  23.464  1.00 96.11           C  
ATOM    405  CB  MET    55      11.264   8.118  25.439  1.00 95.12           C  
ATOM    406  O   MET    55      12.057   7.403  22.604  1.00 95.91           O  
ATOM    407  CG  MET    55      11.907   6.941  26.154  1.00 92.70           C  
ATOM    408  SD  MET    55      10.771   6.144  27.356  1.00 92.88           S  
ATOM    409  CE  MET    55       9.512   5.493  26.223  1.00 88.63           C  
ATOM    410  N   THR    56      14.102   7.640  23.441  1.00 96.28           N  
ATOM    411  CA  THR    56      14.761   6.660  22.585  1.00 96.62           C  
ATOM    412  C   THR    56      14.808   5.294  23.264  1.00 96.97           C  
ATOM    413  CB  THR    56      16.190   7.106  22.224  1.00 96.03           C  
ATOM    414  O   THR    56      15.411   5.144  24.329  1.00 96.86           O  
ATOM    415  CG2 THR    56      16.851   6.116  21.270  1.00 93.80           C  
ATOM    416  OG1 THR    56      16.139   8.394  21.598  1.00 93.89           O  
ATOM    417  N   LEU    57      14.266   4.291  22.652  1.00 97.95           N  
ATOM    418  CA  LEU    57      14.312   2.902  23.094  1.00 98.05           C  
ATOM    419  C   LEU    57      15.115   2.048  22.118  1.00 98.08           C  
ATOM    420  CB  LEU    57      12.896   2.338  23.238  1.00 97.90           C  
ATOM    421  O   LEU    57      15.112   2.306  20.912  1.00 97.93           O  
ATOM    422  CG  LEU    57      11.969   3.072  24.208  1.00 97.10           C  
ATOM    423  CD1 LEU    57      10.591   2.421  24.220  1.00 95.84           C  
ATOM    424  CD2 LEU    57      12.569   3.092  25.610  1.00 95.91           C  
ATOM    425  N   TYR    58      15.769   1.056  22.563  1.00 98.54           N  
ATOM    426  CA  TYR    58      16.363  -0.003  21.754  1.00 98.57           C  
ATOM    427  C   TYR    58      15.503  -1.260  21.784  1.00 98.53           C  
ATOM    428  CB  TYR    58      17.777  -0.326  22.246  1.00 98.47           C  
ATOM    429  O   TYR    58      15.257  -1.826  22.852  1.00 98.32           O  
ATOM    430  CG  TYR    58      18.715   0.856  22.218  1.00 98.08           C  
ATOM    431  CD1 TYR    58      19.376   1.218  21.046  1.00 97.30           C  
ATOM    432  CD2 TYR    58      18.943   1.613  23.362  1.00 97.24           C  
ATOM    433  CE1 TYR    58      20.242   2.306  21.015  1.00 96.66           C  
ATOM    434  CE2 TYR    58      19.808   2.703  23.343  1.00 96.26           C  
ATOM    435  OH  TYR    58      21.308   4.119  22.142  1.00 94.43           O  
ATOM    436  CZ  TYR    58      20.451   3.041  22.166  1.00 96.11           C  
ATOM    437  N   VAL    59      15.044  -1.745  20.694  1.00 98.37           N  
ATOM    438  CA  VAL    59      14.178  -2.914  20.583  1.00 98.40           C  
ATOM    439  C   VAL    59      14.906  -4.028  19.834  1.00 98.31           C  
ATOM    440  CB  VAL    59      12.851  -2.571  19.869  1.00 98.23           C  
ATOM    441  O   VAL    59      15.233  -3.881  18.654  1.00 97.97           O  
ATOM    442  CG1 VAL    59      11.897  -3.764  19.898  1.00 97.63           C  
ATOM    443  CG2 VAL    59      12.201  -1.347  20.512  1.00 97.60           C  
ATOM    444  N   GLN    60      15.198  -5.098  20.447  1.00 98.26           N  
ATOM    445  CA  GLN    60      15.788  -6.284  19.836  1.00 98.26           C  
ATOM    446  C   GLN    60      14.717  -7.170  19.206  1.00 97.93           C  
ATOM    447  CB  GLN    60      16.586  -7.080  20.870  1.00 98.15           C  
ATOM    448  O   GLN    60      13.759  -7.565  19.875  1.00 97.30           O  
ATOM    449  CG  GLN    60      17.839  -6.367  21.361  1.00 97.73           C  
ATOM    450  CD  GLN    60      18.620  -7.184  22.374  1.00 96.74           C  
ATOM    451  NE2 GLN    60      19.889  -6.839  22.561  1.00 96.39           N  
ATOM    452  OE1 GLN    60      18.086  -8.116  22.983  1.00 95.81           O  
ATOM    453  N   MET    61      14.873  -7.470  17.965  1.00 96.83           N  
ATOM    454  CA  MET    61      13.874  -8.211  17.199  1.00 96.58           C  
ATOM    455  C   MET    61      14.457  -9.513  16.661  1.00 95.40           C  
ATOM    456  CB  MET    61      13.341  -7.360  16.045  1.00 95.75           C  
ATOM    457  O   MET    61      15.629  -9.564  16.284  1.00 93.09           O  
ATOM    458  CG  MET    61      12.612  -6.104  16.495  1.00 91.06           C  
ATOM    459  SD  MET    61      11.088  -6.478  17.446  1.00 90.63           S  
ATOM    460  CE  MET    61      10.023  -7.097  16.113  1.00 85.24           C  
ATOM    461  N   PRO    62      13.642 -10.633  16.602  1.00 93.65           N  
ATOM    462  CA  PRO    62      14.160 -11.870  16.014  1.00 92.98           C  
ATOM    463  C   PRO    62      14.369 -11.764  14.505  1.00 91.31           C  
ATOM    464  CB  PRO    62      13.075 -12.899  16.343  1.00 91.53           C  
ATOM    465  O   PRO    62      15.263 -12.412  13.955  1.00 88.20           O  
ATOM    466  CG  PRO    62      11.824 -12.097  16.501  1.00 89.07           C  
ATOM    467  CD  PRO    62      12.185 -10.756  17.072  1.00 88.56           C  
ATOM    468  N   GLU    63      13.615 -10.870  13.904  1.00 91.33           N  
ATOM    469  CA  GLU    63      13.677 -10.587  12.473  1.00 91.31           C  
ATOM    470  C   GLU    63      13.215  -9.164  12.172  1.00 91.93           C  
ATOM    471  CB  GLU    63      12.830 -11.592  11.688  1.00 87.57           C  
ATOM    472  O   GLU    63      12.360  -8.621  12.875  1.00 90.83           O  
ATOM    473  CG  GLU    63      13.347 -13.021  11.761  1.00 75.42           C  
ATOM    474  CD  GLU    63      12.467 -14.016  11.022  1.00 72.91           C  
ATOM    475  OE1 GLU    63      11.544 -13.586  10.293  1.00 69.81           O  
ATOM    476  OE2 GLU    63      12.701 -15.236  11.173  1.00 67.68           O  
ATOM    477  N   THR    64      13.698  -8.511  10.970  1.00 91.29           N  
ATOM    478  CA  THR    64      13.369  -7.139  10.601  1.00 91.48           C  
ATOM    479  C   THR    64      13.177  -7.016   9.092  1.00 88.54           C  
ATOM    480  CB  THR    64      14.462  -6.158  11.064  1.00 90.03           C  
ATOM    481  O   THR    64      13.313  -5.926   8.531  1.00 83.21           O  
ATOM    482  CG2 THR    64      14.537  -6.098  12.586  1.00 86.35           C  
ATOM    483  OG1 THR    64      15.729  -6.587  10.550  1.00 89.76           O  
ATOM    484  N   LEU    65      13.067  -8.117   8.331  1.00 86.14           N  
ATOM    485  CA  LEU    65      13.178  -8.219   6.880  1.00 84.70           C  
ATOM    486  C   LEU    65      12.270  -7.204   6.193  1.00 82.70           C  
ATOM    487  CB  LEU    65      12.827  -9.634   6.413  1.00 81.35           C  
ATOM    488  O   LEU    65      12.651  -6.609   5.182  1.00 75.45           O  
ATOM    489  CG  LEU    65      13.976 -10.642   6.380  1.00 73.25           C  
ATOM    490  CD1 LEU    65      13.435 -12.066   6.454  1.00 67.32           C  
ATOM    491  CD2 LEU    65      14.821 -10.450   5.126  1.00 68.31           C  
ATOM    492  N   ALA    66      11.193  -6.740   6.711  1.00 84.06           N  
ATOM    493  CA  ALA    66      10.291  -5.835   6.004  1.00 84.08           C  
ATOM    494  C   ALA    66      10.113  -4.528   6.770  1.00 85.54           C  
ATOM    495  CB  ALA    66       8.937  -6.504   5.777  1.00 81.82           C  
ATOM    496  O   ALA    66       9.291  -3.688   6.396  1.00 84.01           O  
ATOM    497  N   LEU    67      10.861  -4.237   7.757  1.00 91.69           N  
ATOM    498  CA  LEU    67      10.947  -2.953   8.443  1.00 92.15           C  
ATOM    499  C   LEU    67      12.035  -2.079   7.828  1.00 91.76           C  
ATOM    500  CB  LEU    67      11.225  -3.159   9.935  1.00 91.60           C  
ATOM    501  O   LEU    67      13.115  -2.569   7.493  1.00 90.46           O  
ATOM    502  CG  LEU    67      10.090  -3.773  10.757  1.00 90.21           C  
ATOM    503  CD1 LEU    67      10.560  -4.058  12.179  1.00 87.74           C  
ATOM    504  CD2 LEU    67       8.876  -2.850  10.765  1.00 87.60           C  
ATOM    505  N   ASN    68      11.792  -0.840   7.666  1.00 90.84           N  
ATOM    506  CA  ASN    68      12.730   0.189   7.231  1.00 91.47           C  
ATOM    507  C   ASN    68      12.901   1.275   8.289  1.00 92.39           C  
ATOM    508  CB  ASN    68      12.275   0.805   5.907  1.00 89.40           C  
ATOM    509  O   ASN    68      12.055   1.426   9.173  1.00 92.09           O  
ATOM    510  CG  ASN    68      12.206  -0.210   4.783  1.00 82.34           C  
ATOM    511  ND2 ASN    68      10.999  -0.480   4.301  1.00 80.15           N  
ATOM    512  OD1 ASN    68      13.230  -0.749   4.353  1.00 80.12           O  
ATOM    513  N   ALA    69      13.957   2.061   8.160  1.00 89.92           N  
ATOM    514  CA  ALA    69      13.961   3.342   8.862  1.00 90.28           C  
ATOM    515  C   ALA    69      12.718   4.159   8.521  1.00 88.49           C  
ATOM    516  CB  ALA    69      15.223   4.131   8.522  1.00 87.83           C  
ATOM    517  O   ALA    69      12.205   4.082   7.402  1.00 85.41           O  
ATOM    518  N   ASN    70      12.150   4.805   9.491  1.00 88.31           N  
ATOM    519  CA  ASN    70      10.941   5.621   9.471  1.00 88.57           C  
ATOM    520  C   ASN    70       9.682   4.759   9.499  1.00 89.04           C  
ATOM    521  CB  ASN    70      10.931   6.535   8.244  1.00 86.29           C  
ATOM    522  O   ASN    70       8.568   5.277   9.411  1.00 88.05           O  
ATOM    523  CG  ASN    70      12.049   7.558   8.269  1.00 80.27           C  
ATOM    524  ND2 ASN    70      12.800   7.642   7.177  1.00 77.74           N  
ATOM    525  OD1 ASN    70      12.237   8.267   9.261  1.00 77.57           O  
ATOM    526  N   SER    71       9.771   3.385   9.608  1.00 92.39           N  
ATOM    527  CA  SER    71       8.611   2.561   9.932  1.00 92.99           C  
ATOM    528  C   SER    71       7.907   3.066  11.187  1.00 93.34           C  
ATOM    529  CB  SER    71       9.026   1.101  10.122  1.00 92.49           C  
ATOM    530  O   SER    71       8.555   3.558  12.113  1.00 93.03           O  
ATOM    531  OG  SER    71       9.534   0.561   8.914  1.00 90.03           O  
ATOM    532  N   ARG    72       6.668   2.975  11.236  1.00 93.02           N  
ATOM    533  CA  ARG    72       5.817   3.484  12.307  1.00 93.59           C  
ATOM    534  C   ARG    72       5.959   2.637  13.568  1.00 94.34           C  
ATOM    535  CB  ARG    72       4.354   3.518  11.862  1.00 92.65           C  
ATOM    536  O   ARG    72       6.106   1.416  13.489  1.00 94.28           O  
ATOM    537  CG  ARG    72       4.070   4.521  10.755  1.00 89.19           C  
ATOM    538  CD  ARG    72       2.612   4.483  10.318  1.00 87.15           C  
ATOM    539  NE  ARG    72       2.359   5.393   9.205  1.00 85.36           N  
ATOM    540  NH1 ARG    72       0.147   4.780   8.938  1.00 76.53           N  
ATOM    541  NH2 ARG    72       1.073   6.373   7.574  1.00 73.77           N  
ATOM    542  CZ  ARG    72       1.194   5.513   8.575  1.00 83.84           C  
ATOM    543  N   VAL    73       5.884   3.236  14.725  1.00 95.28           N  
ATOM    544  CA  VAL    73       5.731   2.595  16.027  1.00 95.73           C  
ATOM    545  C   VAL    73       4.340   2.887  16.587  1.00 95.38           C  
ATOM    546  CB  VAL    73       6.815   3.064  17.022  1.00 95.34           C  
ATOM    547  O   VAL    73       3.887   4.034  16.573  1.00 94.71           O  
ATOM    548  CG1 VAL    73       6.695   2.312  18.346  1.00 93.89           C  
ATOM    549  CG2 VAL    73       8.207   2.876  16.421  1.00 93.29           C  
ATOM    550  N   ARG    74       3.661   1.914  17.083  1.00 95.41           N  
ATOM    551  CA  ARG    74       2.301   2.030  17.601  1.00 95.58           C  
ATOM    552  C   ARG    74       2.201   1.455  19.010  1.00 95.78           C  
ATOM    553  CB  ARG    74       1.311   1.321  16.674  1.00 94.51           C  
ATOM    554  O   ARG    74       2.948   0.541  19.368  1.00 95.42           O  
ATOM    555  CG  ARG    74       1.219   1.934  15.286  1.00 88.61           C  
ATOM    556  CD  ARG    74       0.233   1.184  14.402  1.00 85.45           C  
ATOM    557  NE  ARG    74       0.079   1.827  13.100  1.00 84.26           N  
ATOM    558  NH1 ARG    74      -1.484   0.320  12.310  1.00 73.40           N  
ATOM    559  NH2 ARG    74      -0.796   2.063  10.989  1.00 69.49           N  
ATOM    560  CZ  ARG    74      -0.733   1.402  12.136  1.00 81.26           C  
ATOM    561  N   VAL    75       1.204   1.994  19.722  1.00 95.93           N  
ATOM    562  CA  VAL    75       0.642   1.400  20.931  1.00 96.01           C  
ATOM    563  C   VAL    75      -0.872   1.267  20.786  1.00 95.07           C  
ATOM    564  CB  VAL    75       0.987   2.233  22.185  1.00 95.45           C  
ATOM    565  O   VAL    75      -1.575   2.266  20.615  1.00 93.23           O  
ATOM    566  CG1 VAL    75       0.371   1.607  23.435  1.00 92.57           C  
ATOM    567  CG2 VAL    75       2.501   2.363  22.340  1.00 91.76           C  
ATOM    568  N   ARG    76      -1.395   0.042  20.700  1.00 92.94           N  
ATOM    569  CA  ARG    76      -2.806  -0.259  20.478  1.00 92.52           C  
ATOM    570  C   ARG    76      -3.352   0.524  19.289  1.00 90.93           C  
ATOM    571  CB  ARG    76      -3.626   0.053  21.732  1.00 91.26           C  
ATOM    572  O   ARG    76      -4.303   1.295  19.430  1.00 87.16           O  
ATOM    573  CG  ARG    76      -3.253  -0.793  22.938  1.00 89.62           C  
ATOM    574  CD  ARG    76      -4.161  -0.511  24.128  1.00 87.73           C  
ATOM    575  NE  ARG    76      -3.875  -1.403  25.247  1.00 88.14           N  
ATOM    576  NH1 ARG    76      -5.576  -0.601  26.589  1.00 80.47           N  
ATOM    577  NH2 ARG    76      -4.209  -2.279  27.344  1.00 78.41           N  
ATOM    578  CZ  ARG    76      -4.554  -1.426  26.391  1.00 85.20           C  
ATOM    579  N   ASP    77      -2.777   0.598  18.177  1.00 88.70           N  
ATOM    580  CA  ASP    77      -3.100   1.156  16.868  1.00 89.35           C  
ATOM    581  C   ASP    77      -2.899   2.669  16.850  1.00 89.30           C  
ATOM    582  CB  ASP    77      -4.539   0.812  16.478  1.00 86.09           C  
ATOM    583  O   ASP    77      -3.069   3.311  15.812  1.00 87.54           O  
ATOM    584  CG  ASP    77      -4.725  -0.655  16.131  1.00 79.49           C  
ATOM    585  OD1 ASP    77      -3.880  -1.223  15.406  1.00 77.16           O  
ATOM    586  OD2 ASP    77      -5.728  -1.248  16.585  1.00 79.28           O  
ATOM    587  N   VAL    78      -2.518   3.269  17.992  1.00 93.43           N  
ATOM    588  CA  VAL    78      -2.180   4.688  18.030  1.00 94.00           C  
ATOM    589  C   VAL    78      -0.715   4.881  17.645  1.00 94.11           C  
ATOM    590  CB  VAL    78      -2.451   5.299  19.423  1.00 93.65           C  
ATOM    591  O   VAL    78       0.167   4.205  18.178  1.00 93.71           O  
ATOM    592  CG1 VAL    78      -2.147   6.796  19.424  1.00 92.65           C  
ATOM    593  CG2 VAL    78      -3.896   5.043  19.846  1.00 92.19           C  
ATOM    594  N   PHE    79      -0.428   5.743  16.688  1.00 92.23           N  
ATOM    595  CA  PHE    79       0.933   6.133  16.336  1.00 93.04           C  
ATOM    596  C   PHE    79       1.605   6.856  17.497  1.00 93.05           C  
ATOM    597  CB  PHE    79       0.933   7.025  15.091  1.00 89.84           C  
ATOM    598  O   PHE    79       1.080   7.848  18.006  1.00 91.79           O  
ATOM    599  CG  PHE    79       2.307   7.452  14.651  1.00 77.66           C  
ATOM    600  CD1 PHE    79       2.721   8.770  14.799  1.00 69.25           C  
ATOM    601  CD2 PHE    79       3.185   6.535  14.088  1.00 70.17           C  
ATOM    602  CE1 PHE    79       3.992   9.169  14.392  1.00 66.42           C  
ATOM    603  CE2 PHE    79       4.457   6.925  13.680  1.00 64.29           C  
ATOM    604  CZ  PHE    79       4.858   8.243  13.831  1.00 69.18           C  
ATOM    605  N   VAL    80       2.803   6.346  17.948  1.00 94.82           N  
ATOM    606  CA  VAL    80       3.436   6.903  19.139  1.00 94.93           C  
ATOM    607  C   VAL    80       4.918   7.151  18.869  1.00 94.69           C  
ATOM    608  CB  VAL    80       3.265   5.972  20.360  1.00 94.66           C  
ATOM    609  O   VAL    80       5.664   7.536  19.773  1.00 93.73           O  
ATOM    610  CG1 VAL    80       1.788   5.820  20.721  1.00 92.36           C  
ATOM    611  CG2 VAL    80       3.893   4.607  20.082  1.00 91.68           C  
ATOM    612  N   GLY    81       5.346   6.816  17.643  1.00 94.04           N  
ATOM    613  CA  GLY    81       6.749   7.054  17.341  1.00 94.24           C  
ATOM    614  C   GLY    81       7.176   6.484  16.001  1.00 93.96           C  
ATOM    615  O   GLY    81       6.333   6.119  15.179  1.00 93.09           O  
ATOM    616  N   ARG    82       8.506   6.292  15.769  1.00 93.64           N  
ATOM    617  CA  ARG    82       9.064   5.728  14.545  1.00 93.82           C  
ATOM    618  C   ARG    82      10.356   4.969  14.830  1.00 94.40           C  
ATOM    619  CB  ARG    82       9.321   6.829  13.514  1.00 92.22           C  
ATOM    620  O   ARG    82      11.065   5.279  15.790  1.00 94.09           O  
ATOM    621  CG  ARG    82      10.297   7.897  13.983  1.00 85.59           C  
ATOM    622  CD  ARG    82      10.493   8.983  12.934  1.00 83.38           C  
ATOM    623  NE  ARG    82      11.453   9.991  13.374  1.00 79.79           N  
ATOM    624  NH1 ARG    82       9.996  11.771  13.159  1.00 69.97           N  
ATOM    625  NH2 ARG    82      12.142  12.122  13.883  1.00 66.34           N  
ATOM    626  CZ  ARG    82      11.195  11.292  13.471  1.00 76.54           C  
ATOM    627  N   VAL    83      10.677   4.159  13.953  1.00 94.30           N  
ATOM    628  CA  VAL    83      11.995   3.538  13.883  1.00 94.84           C  
ATOM    629  C   VAL    83      12.995   4.518  13.272  1.00 93.94           C  
ATOM    630  CB  VAL    83      11.964   2.229  13.063  1.00 94.17           C  
ATOM    631  O   VAL    83      12.871   4.895  12.105  1.00 92.54           O  
ATOM    632  CG1 VAL    83      13.340   1.566  13.050  1.00 92.22           C  
ATOM    633  CG2 VAL    83      10.912   1.274  13.624  1.00 91.23           C  
ATOM    634  N   ARG    84      14.019   4.932  13.973  1.00 93.43           N  
ATOM    635  CA  ARG    84      15.080   5.829  13.527  1.00 93.16           C  
ATOM    636  C   ARG    84      16.152   5.068  12.754  1.00 92.89           C  
ATOM    637  CB  ARG    84      15.709   6.553  14.719  1.00 92.34           C  
ATOM    638  O   ARG    84      16.593   5.513  11.693  1.00 91.96           O  
ATOM    639  CG  ARG    84      16.779   7.562  14.333  1.00 88.70           C  
ATOM    640  CD  ARG    84      17.252   8.371  15.533  1.00 86.37           C  
ATOM    641  NE  ARG    84      17.926   7.530  16.518  1.00 84.77           N  
ATOM    642  NH1 ARG    84      18.331   9.247  18.010  1.00 77.06           N  
ATOM    643  NH2 ARG    84      19.017   7.114  18.496  1.00 75.42           N  
ATOM    644  CZ  ARG    84      18.423   7.966  17.672  1.00 81.94           C  
ATOM    645  N   LYS    85      16.525   3.997  13.291  1.00 95.22           N  
ATOM    646  CA  LYS    85      17.660   3.222  12.796  1.00 95.49           C  
ATOM    647  C   LYS    85      17.453   1.729  13.036  1.00 96.15           C  
ATOM    648  CB  LYS    85      18.957   3.685  13.461  1.00 94.61           C  
ATOM    649  O   LYS    85      16.805   1.336  14.008  1.00 96.13           O  
ATOM    650  CG  LYS    85      20.213   3.336  12.676  1.00 89.46           C  
ATOM    651  CD  LYS    85      21.469   3.831  13.382  1.00 86.87           C  
ATOM    652  CE  LYS    85      22.724   3.509  12.583  1.00 85.38           C  
ATOM    653  NZ  LYS    85      23.952   3.573  13.430  1.00 83.82           N  
ATOM    654  N   ILE    86      17.967   0.831  12.144  1.00 96.60           N  
ATOM    655  CA  ILE    86      18.054  -0.620  12.271  1.00 96.72           C  
ATOM    656  C   ILE    86      19.509  -1.063  12.139  1.00 96.34           C  
ATOM    657  CB  ILE    86      17.179  -1.333  11.215  1.00 96.24           C  
ATOM    658  O   ILE    86      20.175  -0.744  11.152  1.00 95.36           O  
ATOM    659  CG1 ILE    86      15.751  -0.776  11.240  1.00 94.80           C  
ATOM    660  CG2 ILE    86      17.180  -2.847  11.447  1.00 94.59           C  
ATOM    661  CD1 ILE    86      14.823  -1.406  10.211  1.00 92.62           C  
ATOM    662  N   GLU    87      20.019  -1.818  13.076  1.00 97.35           N  
ATOM    663  CA  GLU    87      21.402  -2.282  13.138  1.00 97.40           C  
ATOM    664  C   GLU    87      21.475  -3.742  13.576  1.00 97.43           C  
ATOM    665  CB  GLU    87      22.221  -1.405  14.088  1.00 96.94           C  
ATOM    666  O   GLU    87      20.591  -4.228  14.284  1.00 97.23           O  
ATOM    667  CG  GLU    87      22.294   0.056  13.669  1.00 94.25           C  
ATOM    668  CD  GLU    87      23.032   0.931  14.669  1.00 92.26           C  
ATOM    669  OE1 GLU    87      22.507   1.156  15.783  1.00 91.88           O  
ATOM    670  OE2 GLU    87      24.145   1.397  14.335  1.00 91.77           O  
ATOM    671  N   LEU    88      22.480  -4.407  13.171  1.00 96.05           N  
ATOM    672  CA  LEU    88      22.830  -5.727  13.685  1.00 96.45           C  
ATOM    673  C   LEU    88      23.862  -5.619  14.803  1.00 96.16           C  
ATOM    674  CB  LEU    88      23.369  -6.614  12.560  1.00 93.87           C  
ATOM    675  O   LEU    88      25.046  -5.399  14.540  1.00 94.95           O  
ATOM    676  CG  LEU    88      23.490  -8.106  12.872  1.00 83.18           C  
ATOM    677  CD1 LEU    88      22.107  -8.724  13.048  1.00 75.32           C  
ATOM    678  CD2 LEU    88      24.265  -8.822  11.771  1.00 75.44           C  
ATOM    679  N   ILE    89      23.464  -5.737  15.971  1.00 97.15           N  
ATOM    680  CA  ILE    89      24.333  -5.699  17.142  1.00 97.43           C  
ATOM    681  C   ILE    89      24.462  -7.101  17.735  1.00 97.30           C  
ATOM    682  CB  ILE    89      23.804  -4.713  18.208  1.00 97.42           C  
ATOM    683  O   ILE    89      23.459  -7.730  18.079  1.00 97.07           O  
ATOM    684  CG1 ILE    89      23.619  -3.319  17.599  1.00 97.35           C  
ATOM    685  CG2 ILE    89      24.747  -4.664  19.413  1.00 97.33           C  
ATOM    686  CD1 ILE    89      23.079  -2.284  18.577  1.00 96.56           C  
ATOM    687  N   ASN    90      25.639  -7.666  17.814  1.00 97.25           N  
ATOM    688  CA  ASN    90      25.970  -9.000  18.303  1.00 97.27           C  
ATOM    689  C   ASN    90      25.082 -10.067  17.668  1.00 97.14           C  
ATOM    690  CB  ASN    90      25.859  -9.056  19.828  1.00 96.75           C  
ATOM    691  O   ASN    90      24.592 -10.963  18.357  1.00 96.22           O  
ATOM    692  CG  ASN    90      26.795  -8.083  20.517  1.00 94.73           C  
ATOM    693  ND2 ASN    90      26.336  -7.497  21.617  1.00 93.92           N  
ATOM    694  OD1 ASN    90      27.920  -7.858  20.065  1.00 92.96           O  
ATOM    695  N   TRP    91      24.741  -9.928  16.389  1.00 95.29           N  
ATOM    696  CA  TRP    91      23.963 -10.812  15.527  1.00 96.05           C  
ATOM    697  C   TRP    91      22.481 -10.752  15.882  1.00 93.29           C  
ATOM    698  CB  TRP    91      24.469 -12.253  15.636  1.00 93.19           C  
ATOM    699  O   TRP    91      21.692 -11.580  15.421  1.00 87.17           O  
ATOM    700  CG  TRP    91      25.868 -12.447  15.135  1.00 80.51           C  
ATOM    701  CD1 TRP    91      27.010 -12.517  15.884  1.00 73.75           C  
ATOM    702  CD2 TRP    91      26.274 -12.591  13.770  1.00 75.63           C  
ATOM    703  CE2 TRP    91      27.678 -12.745  13.766  1.00 73.93           C  
ATOM    704  CE3 TRP    91      25.586 -12.605  12.550  1.00 67.30           C  
ATOM    705  NE1 TRP    91      28.102 -12.696  15.066  1.00 77.63           N  
ATOM    706  CH2 TRP    91      27.709 -12.922  11.406  1.00 76.12           C  
ATOM    707  CZ2 TRP    91      28.407 -12.912  12.586  1.00 77.78           C  
ATOM    708  CZ3 TRP    91      26.313 -12.771  11.377  1.00 75.88           C  
ATOM    709  N   VAL    92      22.016  -9.830  16.594  1.00 96.91           N  
ATOM    710  CA  VAL    92      20.614  -9.579  16.907  1.00 97.28           C  
ATOM    711  C   VAL    92      20.158  -8.285  16.236  1.00 97.32           C  
ATOM    712  CB  VAL    92      20.378  -9.500  18.432  1.00 97.21           C  
ATOM    713  O   VAL    92      20.711  -7.214  16.499  1.00 96.86           O  
ATOM    714  CG1 VAL    92      18.894  -9.305  18.740  1.00 96.83           C  
ATOM    715  CG2 VAL    92      20.908 -10.758  19.119  1.00 96.69           C  
ATOM    716  N   PRO    93      19.218  -8.328  15.310  1.00 96.69           N  
ATOM    717  CA  PRO    93      18.645  -7.086  14.786  1.00 97.17           C  
ATOM    718  C   PRO    93      18.104  -6.176  15.886  1.00 97.56           C  
ATOM    719  CB  PRO    93      17.514  -7.576  13.877  1.00 96.47           C  
ATOM    720  O   PRO    93      17.219  -6.578  16.646  1.00 97.43           O  
ATOM    721  CG  PRO    93      17.882  -8.984  13.535  1.00 94.49           C  
ATOM    722  CD  PRO    93      18.565  -9.600  14.721  1.00 93.25           C  
ATOM    723  N   THR    94      18.572  -4.945  15.964  1.00 98.13           N  
ATOM    724  CA  THR    94      18.203  -3.960  16.975  1.00 98.22           C  
ATOM    725  C   THR    94      17.695  -2.678  16.321  1.00 98.23           C  
ATOM    726  CB  THR    94      19.392  -3.634  17.897  1.00 98.07           C  
ATOM    727  O   THR    94      18.408  -2.053  15.533  1.00 98.01           O  
ATOM    728  CG2 THR    94      18.993  -2.633  18.976  1.00 97.56           C  
ATOM    729  OG1 THR    94      19.848  -4.839  18.524  1.00 97.55           O  
ATOM    730  N   LEU    95      16.517  -2.328  16.606  1.00 97.77           N  
ATOM    731  CA  LEU    95      15.865  -1.092  16.188  1.00 97.85           C  
ATOM    732  C   LEU    95      16.118   0.024  17.196  1.00 97.92           C  
ATOM    733  CB  LEU    95      14.360  -1.310  16.018  1.00 97.53           C  
ATOM    734  O   LEU    95      15.852  -0.139  18.388  1.00 97.64           O  
ATOM    735  CG  LEU    95      13.937  -2.596  15.306  1.00 95.06           C  
ATOM    736  CD1 LEU    95      12.416  -2.684  15.228  1.00 90.48           C  
ATOM    737  CD2 LEU    95      14.554  -2.665  13.914  1.00 90.62           C  
ATOM    738  N   THR    96      16.625   1.147  16.776  1.00 97.51           N  
ATOM    739  CA  THR    96      16.503   2.400  17.513  1.00 97.49           C  
ATOM    740  C   THR    96      15.153   3.058  17.242  1.00 97.49           C  
ATOM    741  CB  THR    96      17.636   3.376  17.148  1.00 97.07           C  
ATOM    742  O   THR    96      14.865   3.450  16.109  1.00 97.01           O  
ATOM    743  CG2 THR    96      17.658   4.572  18.094  1.00 95.76           C  
ATOM    744  OG1 THR    96      18.893   2.693  17.230  1.00 95.96           O  
ATOM    745  N   VAL    97      14.328   3.184  18.237  1.00 96.72           N  
ATOM    746  CA  VAL    97      12.950   3.657  18.153  1.00 96.68           C  
ATOM    747  C   VAL    97      12.805   4.969  18.921  1.00 96.42           C  
ATOM    748  CB  VAL    97      11.956   2.607  18.698  1.00 96.31           C  
ATOM    749  O   VAL    97      13.107   5.032  20.115  1.00 95.67           O  
ATOM    750  CG1 VAL    97      10.530   3.155  18.683  1.00 92.52           C  
ATOM    751  CG2 VAL    97      12.044   1.317  17.886  1.00 91.85           C  
ATOM    752  N   ASP    98      12.308   5.970  18.290  1.00 94.61           N  
ATOM    753  CA  ASP    98      11.895   7.211  18.938  1.00 94.67           C  
ATOM    754  C   ASP    98      10.411   7.176  19.296  1.00 94.74           C  
ATOM    755  CB  ASP    98      12.191   8.412  18.036  1.00 93.72           C  
ATOM    756  O   ASP    98       9.562   6.973  18.426  1.00 94.21           O  
ATOM    757  CG  ASP    98      13.673   8.603  17.770  1.00 91.23           C  
ATOM    758  OD1 ASP    98      14.501   8.219  18.624  1.00 89.49           O  
ATOM    759  OD2 ASP    98      14.017   9.146  16.697  1.00 89.67           O  
ATOM    760  N   VAL    99      10.077   7.377  20.518  1.00 95.72           N  
ATOM    761  CA  VAL    99       8.719   7.399  21.052  1.00 95.73           C  
ATOM    762  C   VAL    99       8.356   8.818  21.483  1.00 95.16           C  
ATOM    763  CB  VAL    99       8.560   6.424  22.240  1.00 95.57           C  
ATOM    764  O   VAL    99       9.167   9.513  22.100  1.00 94.19           O  
ATOM    765  CG1 VAL    99       7.131   6.457  22.779  1.00 95.02           C  
ATOM    766  CG2 VAL    99       8.944   5.006  21.821  1.00 94.83           C  
ATOM    767  N   GLU   100       7.187   9.308  21.168  1.00 93.50           N  
ATOM    768  CA  GLU   100       6.701  10.660  21.429  1.00 93.43           C  
ATOM    769  C   GLU   100       6.692  10.965  22.924  1.00 93.50           C  
ATOM    770  CB  GLU   100       5.298  10.848  20.845  1.00 92.25           C  
ATOM    771  O   GLU   100       6.470  10.071  23.744  1.00 92.80           O  
ATOM    772  CG  GLU   100       5.270  10.931  19.326  1.00 87.21           C  
ATOM    773  CD  GLU   100       3.870  11.108  18.760  1.00 83.91           C  
ATOM    774  OE1 GLU   100       2.905  11.219  19.551  1.00 83.07           O  
ATOM    775  OE2 GLU   100       3.736  11.135  17.516  1.00 80.78           O  
ATOM    776  N   PRO   101       6.909  12.228  23.322  1.00 91.40           N  
ATOM    777  CA  PRO   101       6.855  12.606  24.736  1.00 91.58           C  
ATOM    778  C   PRO   101       5.501  12.306  25.376  1.00 91.63           C  
ATOM    779  CB  PRO   101       7.123  14.113  24.709  1.00 89.76           C  
ATOM    780  O   PRO   101       4.459  12.507  24.746  1.00 90.47           O  
ATOM    781  CG  PRO   101       6.751  14.543  23.327  1.00 86.97           C  
ATOM    782  CD  PRO   101       6.922  13.372  22.401  1.00 87.32           C  
ATOM    783  N   GLY   102       5.518  11.899  26.614  1.00 93.97           N  
ATOM    784  CA  GLY   102       4.318  11.676  27.405  1.00 94.04           C  
ATOM    785  C   GLY   102       3.810  10.249  27.329  1.00 94.45           C  
ATOM    786  O   GLY   102       2.983   9.834  28.144  1.00 93.75           O  
ATOM    787  N   ILE   103       4.313   9.440  26.401  1.00 96.72           N  
ATOM    788  CA  ILE   103       3.962   8.026  26.340  1.00 96.89           C  
ATOM    789  C   ILE   103       4.661   7.271  27.468  1.00 97.13           C  
ATOM    790  CB  ILE   103       4.334   7.410  24.972  1.00 96.53           C  
ATOM    791  O   ILE   103       5.892   7.258  27.546  1.00 96.81           O  
ATOM    792  CG1 ILE   103       3.636   8.168  23.837  1.00 94.96           C  
ATOM    793  CG2 ILE   103       3.977   5.921  24.936  1.00 94.95           C  
ATOM    794  CD1 ILE   103       2.119   8.204  23.958  1.00 92.61           C  
ATOM    795  N   LYS   104       3.934   6.674  28.326  1.00 97.84           N  
ATOM    796  CA  LYS   104       4.400   5.865  29.448  1.00 97.92           C  
ATOM    797  C   LYS   104       4.221   4.376  29.165  1.00 97.94           C  
ATOM    798  CB  LYS   104       3.658   6.246  30.730  1.00 97.40           C  
ATOM    799  O   LYS   104       3.096   3.873  29.143  1.00 97.65           O  
ATOM    800  CG  LYS   104       3.902   7.678  31.184  1.00 95.51           C  
ATOM    801  CD  LYS   104       3.163   7.988  32.479  1.00 93.49           C  
ATOM    802  CE  LYS   104       3.402   9.422  32.931  1.00 92.06           C  
ATOM    803  NZ  LYS   104       2.728   9.713  34.232  1.00 91.15           N  
ATOM    804  N   LEU   105       5.332   3.672  28.976  1.00 98.11           N  
ATOM    805  CA  LEU   105       5.366   2.240  28.697  1.00 98.23           C  
ATOM    806  C   LEU   105       5.957   1.471  29.874  1.00 98.21           C  
ATOM    807  CB  LEU   105       6.178   1.960  27.430  1.00 98.15           C  
ATOM    808  O   LEU   105       7.024   1.827  30.381  1.00 98.00           O  
ATOM    809  CG  LEU   105       5.601   2.502  26.121  1.00 97.80           C  
ATOM    810  CD1 LEU   105       6.622   2.368  24.997  1.00 97.21           C  
ATOM    811  CD2 LEU   105       4.308   1.777  25.766  1.00 97.23           C  
ATOM    812  N   PRO   106       5.389   0.448  30.417  1.00 98.21           N  
ATOM    813  CA  PRO   106       5.986  -0.375  31.471  1.00 98.28           C  
ATOM    814  C   PRO   106       7.221  -1.137  30.996  1.00 98.39           C  
ATOM    815  CB  PRO   106       4.859  -1.341  31.846  1.00 97.80           C  
ATOM    816  O   PRO   106       7.322  -1.483  29.816  1.00 98.32           O  
ATOM    817  CG  PRO   106       3.656  -0.821  31.129  1.00 95.66           C  
ATOM    818  CD  PRO   106       4.114   0.093  30.029  1.00 95.07           C  
ATOM    819  N   LYS   107       8.139  -1.492  31.819  1.00 98.32           N  
ATOM    820  CA  LYS   107       9.434  -2.100  31.529  1.00 98.29           C  
ATOM    821  C   LYS   107       9.265  -3.476  30.892  1.00 98.09           C  
ATOM    822  CB  LYS   107      10.272  -2.213  32.804  1.00 97.70           C  
ATOM    823  O   LYS   107      10.137  -3.934  30.151  1.00 97.68           O  
ATOM    824  CG  LYS   107      11.725  -2.588  32.558  1.00 92.49           C  
ATOM    825  CD  LYS   107      12.558  -2.460  33.827  1.00 88.30           C  
ATOM    826  CE  LYS   107      14.027  -2.765  33.566  1.00 85.91           C  
ATOM    827  NZ  LYS   107      14.875  -2.467  34.759  1.00 85.91           N  
ATOM    828  N   ASN   108       8.110  -4.078  31.136  1.00 97.44           N  
ATOM    829  CA  ASN   108       7.798  -5.396  30.591  1.00 97.42           C  
ATOM    830  C   ASN   108       6.956  -5.293  29.323  1.00 97.17           C  
ATOM    831  CB  ASN   108       7.081  -6.253  31.637  1.00 96.91           C  
ATOM    832  O   ASN   108       6.249  -6.237  28.964  1.00 96.22           O  
ATOM    833  CG  ASN   108       5.762  -5.651  32.080  1.00 95.85           C  
ATOM    834  ND2 ASN   108       4.879  -6.487  32.613  1.00 95.29           N  
ATOM    835  OD1 ASN   108       5.539  -4.445  31.945  1.00 95.05           O  
ATOM    836  N   THR   109       6.977  -4.140  28.597  1.00 97.76           N  
ATOM    837  CA  THR   109       6.337  -3.941  27.302  1.00 97.84           C  
ATOM    838  C   THR   109       6.847  -4.958  26.285  1.00 97.67           C  
ATOM    839  CB  THR   109       6.580  -2.515  26.772  1.00 97.76           C  
ATOM    840  O   THR   109       8.057  -5.148  26.142  1.00 97.24           O  
ATOM    841  CG2 THR   109       6.012  -2.346  25.367  1.00 97.37           C  
ATOM    842  OG1 THR   109       5.948  -1.573  27.647  1.00 97.47           O  
ATOM    843  N   LEU   110       5.954  -5.600  25.602  1.00 96.45           N  
ATOM    844  CA  LEU   110       6.248  -6.529  24.515  1.00 96.51           C  
ATOM    845  C   LEU   110       6.362  -5.790  23.186  1.00 96.45           C  
ATOM    846  CB  LEU   110       5.164  -7.606  24.423  1.00 95.65           C  
ATOM    847  O   LEU   110       5.500  -4.975  22.847  1.00 95.84           O  
ATOM    848  CG  LEU   110       4.918  -8.430  25.687  1.00 92.46           C  
ATOM    849  CD1 LEU   110       3.731  -9.367  25.486  1.00 88.58           C  
ATOM    850  CD2 LEU   110       6.168  -9.217  26.064  1.00 88.49           C  
ATOM    851  N   ALA   111       7.366  -6.076  22.419  1.00 97.20           N  
ATOM    852  CA  ALA   111       7.526  -5.544  21.068  1.00 97.04           C  
ATOM    853  C   ALA   111       7.175  -6.595  20.019  1.00 96.38           C  
ATOM    854  CB  ALA   111       8.952  -5.043  20.859  1.00 96.73           C  
ATOM    855  O   ALA   111       7.698  -7.712  20.051  1.00 94.95           O  
ATOM    856  N   LYS   112       6.310  -6.159  19.092  1.00 95.03           N  
ATOM    857  CA  LYS   112       5.902  -7.040  18.001  1.00 94.44           C  
ATOM    858  C   LYS   112       6.003  -6.329  16.655  1.00 94.18           C  
ATOM    859  CB  LYS   112       4.475  -7.543  18.223  1.00 91.64           C  
ATOM    860  O   LYS   112       5.776  -5.120  16.566  1.00 92.75           O  
ATOM    861  CG  LYS   112       4.309  -8.405  19.466  1.00 77.54           C  
ATOM    862  CD  LYS   112       2.884  -8.928  19.597  1.00 74.19           C  
ATOM    863  CE  LYS   112       2.697  -9.728  20.879  1.00 66.98           C  
ATOM    864  NZ  LYS   112       1.315 -10.283  20.989  1.00 62.09           N  
ATOM    865  N   ILE   113       6.370  -6.993  15.569  1.00 92.62           N  
ATOM    866  CA  ILE   113       6.110  -6.466  14.233  1.00 92.10           C  
ATOM    867  C   ILE   113       4.640  -6.672  13.875  1.00 90.55           C  
ATOM    868  CB  ILE   113       7.018  -7.132  13.176  1.00 91.32           C  
ATOM    869  O   ILE   113       4.140  -7.799  13.903  1.00 88.05           O  
ATOM    870  CG1 ILE   113       8.494  -6.909  13.523  1.00 89.37           C  
ATOM    871  CG2 ILE   113       6.698  -6.598  11.776  1.00 88.96           C  
ATOM    872  CD1 ILE   113       9.465  -7.586  12.565  1.00 87.13           C  
ATOM    873  N   GLY   114       3.899  -5.603  13.609  1.00 90.11           N  
ATOM    874  CA  GLY   114       2.543  -5.609  13.083  1.00 89.38           C  
ATOM    875  C   GLY   114       2.475  -5.282  11.603  1.00 88.15           C  
ATOM    876  O   GLY   114       3.429  -4.744  11.037  1.00 85.81           O  
ATOM    877  N   GLN   115       1.332  -5.515  10.906  1.00 86.58           N  
ATOM    878  CA  GLN   115       1.004  -5.160   9.529  1.00 86.44           C  
ATOM    879  C   GLN   115      -0.370  -4.502   9.443  1.00 85.99           C  
ATOM    880  CB  GLN   115       1.051  -6.396   8.629  1.00 83.57           C  
ATOM    881  O   GLN   115      -1.315  -4.937  10.105  1.00 83.47           O  
ATOM    882  CG  GLN   115       2.460  -6.903   8.355  1.00 74.99           C  
ATOM    883  CD  GLN   115       2.481  -8.114   7.441  1.00 71.70           C  
ATOM    884  NE2 GLN   115       3.638  -8.392   6.851  1.00 60.93           N  
ATOM    885  OE1 GLN   115       1.465  -8.794   7.267  1.00 68.54           O  
ATOM    886  N   THR   116      -0.558  -3.446   8.663  1.00 84.66           N  
ATOM    887  CA  THR   116      -1.823  -2.736   8.509  1.00 83.97           C  
ATOM    888  C   THR   116      -2.737  -3.465   7.528  1.00 82.27           C  
ATOM    889  CB  THR   116      -1.598  -1.290   8.029  1.00 81.78           C  
ATOM    890  O   THR   116      -3.962  -3.361   7.618  1.00 78.71           O  
ATOM    891  CG2 THR   116      -2.872  -0.463   8.159  1.00 72.92           C  
ATOM    892  OG1 THR   116      -0.566  -0.686   8.818  1.00 75.52           O  
ATOM    893  N   SER   117      -2.212  -4.130   6.591  1.00 81.16           N  
ATOM    894  CA  SER   117      -2.906  -4.935   5.591  1.00 81.35           C  
ATOM    895  C   SER   117      -2.043  -6.101   5.124  1.00 80.49           C  
ATOM    896  CB  SER   117      -3.306  -4.074   4.392  1.00 78.82           C  
ATOM    897  O   SER   117      -0.836  -6.127   5.375  1.00 78.18           O  
ATOM    898  OG  SER   117      -2.163  -3.672   3.658  1.00 74.18           O  
ATOM    899  N   LEU   118      -2.538  -7.094   4.451  1.00 68.96           N  
ATOM    900  CA  LEU   118      -1.822  -8.267   3.961  1.00 68.94           C  
ATOM    901  C   LEU   118      -0.597  -7.856   3.152  1.00 68.03           C  
ATOM    902  CB  LEU   118      -2.745  -9.139   3.106  1.00 65.41           C  
ATOM    903  O   LEU   118       0.456  -8.492   3.246  1.00 65.97           O  
ATOM    904  CG  LEU   118      -2.161 -10.465   2.616  1.00 62.15           C  
ATOM    905  CD1 LEU   118      -1.924 -11.406   3.792  1.00 58.67           C  
ATOM    906  CD2 LEU   118      -3.085 -11.109   1.588  1.00 59.66           C  
ATOM    907  N   LEU   119      -0.632  -6.694   2.437  1.00 69.15           N  
ATOM    908  CA  LEU   119       0.394  -6.076   1.604  1.00 68.75           C  
ATOM    909  C   LEU   119       0.875  -4.766   2.218  1.00 69.24           C  
ATOM    910  CB  LEU   119      -0.141  -5.826   0.192  1.00 65.45           C  
ATOM    911  O   LEU   119       1.450  -3.925   1.524  1.00 67.90           O  
ATOM    912  CG  LEU   119      -0.607  -7.058  -0.585  1.00 62.85           C  
ATOM    913  CD1 LEU   119      -1.193  -6.645  -1.931  1.00 61.62           C  
ATOM    914  CD2 LEU   119       0.546  -8.038  -0.776  1.00 63.41           C  
ATOM    915  N   GLY   120       0.547  -4.463   3.375  1.00 78.24           N  
ATOM    916  CA  GLY   120       0.798  -3.174   3.999  1.00 78.52           C  
ATOM    917  C   GLY   120       2.202  -3.045   4.559  1.00 79.55           C  
ATOM    918  O   GLY   120       2.897  -4.046   4.743  1.00 76.32           O  
ATOM    919  N   SER   121       2.599  -1.775   4.762  1.00 84.30           N  
ATOM    920  CA  SER   121       3.871  -1.526   5.432  1.00 85.06           C  
ATOM    921  C   SER   121       3.869  -2.088   6.850  1.00 86.52           C  
ATOM    922  CB  SER   121       4.173  -0.028   5.470  1.00 82.74           C  
ATOM    923  O   SER   121       2.894  -1.924   7.586  1.00 85.45           O  
ATOM    924  OG  SER   121       3.128   0.680   6.114  1.00 76.42           O  
ATOM    925  N   GLN   122       4.870  -2.882   7.244  1.00 88.61           N  
ATOM    926  CA  GLN   122       5.095  -3.352   8.607  1.00 89.72           C  
ATOM    927  C   GLN   122       5.429  -2.192   9.541  1.00 90.78           C  
ATOM    928  CB  GLN   122       6.217  -4.391   8.639  1.00 88.47           C  
ATOM    929  O   GLN   122       6.017  -1.196   9.116  1.00 90.66           O  
ATOM    930  CG  GLN   122       5.858  -5.705   7.958  1.00 85.53           C  
ATOM    931  CD  GLN   122       6.939  -6.759   8.109  1.00 84.52           C  
ATOM    932  NE2 GLN   122       6.632  -7.986   7.703  1.00 83.45           N  
ATOM    933  OE1 GLN   122       8.042  -6.472   8.586  1.00 84.50           O  
ATOM    934  N   HIS   123       5.021  -2.250  10.720  1.00 92.61           N  
ATOM    935  CA  HIS   123       5.260  -1.303  11.804  1.00 93.49           C  
ATOM    936  C   HIS   123       5.662  -2.023  13.086  1.00 94.08           C  
ATOM    937  CB  HIS   123       4.016  -0.446  12.050  1.00 92.61           C  
ATOM    938  O   HIS   123       5.468  -3.234  13.210  1.00 93.96           O  
ATOM    939  CG  HIS   123       2.808  -1.239  12.434  1.00 90.55           C  
ATOM    940  CD2 HIS   123       2.309  -1.568  13.648  1.00 88.49           C  
ATOM    941  ND1 HIS   123       1.959  -1.798  11.503  1.00 87.69           N  
ATOM    942  CE1 HIS   123       0.987  -2.438  12.131  1.00 88.06           C  
ATOM    943  NE2 HIS   123       1.176  -2.314  13.434  1.00 88.29           N  
ATOM    944  N   VAL   124       6.284  -1.411  14.043  1.00 95.46           N  
ATOM    945  CA  VAL   124       6.556  -1.936  15.377  1.00 95.81           C  
ATOM    946  C   VAL   124       5.369  -1.654  16.296  1.00 95.85           C  
ATOM    947  CB  VAL   124       7.847  -1.330  15.972  1.00 95.45           C  
ATOM    948  O   VAL   124       4.939  -0.506  16.430  1.00 95.50           O  
ATOM    949  CG1 VAL   124       8.152  -1.944  17.337  1.00 94.52           C  
ATOM    950  CG2 VAL   124       9.021  -1.532  15.017  1.00 94.27           C  
ATOM    951  N   GLU   125       4.803  -2.580  16.859  1.00 95.37           N  
ATOM    952  CA  GLU   125       3.780  -2.466  17.894  1.00 95.62           C  
ATOM    953  C   GLU   125       4.370  -2.697  19.282  1.00 96.19           C  
ATOM    954  CB  GLU   125       2.641  -3.456  17.636  1.00 93.89           C  
ATOM    955  O   GLU   125       4.956  -3.749  19.546  1.00 95.97           O  
ATOM    956  CG  GLU   125       1.397  -3.193  18.472  1.00 82.06           C  
ATOM    957  CD  GLU   125       0.201  -4.031  18.047  1.00 77.58           C  
ATOM    958  OE1 GLU   125       0.338  -4.858  17.118  1.00 77.11           O  
ATOM    959  OE2 GLU   125      -0.883  -3.857  18.648  1.00 73.70           O  
ATOM    960  N   LEU   126       4.282  -1.783  20.156  1.00 97.17           N  
ATOM    961  CA  LEU   126       4.630  -1.852  21.571  1.00 97.22           C  
ATOM    962  C   LEU   126       3.398  -2.149  22.420  1.00 96.86           C  
ATOM    963  CB  LEU   126       5.275  -0.541  22.028  1.00 97.16           C  
ATOM    964  O   LEU   126       2.516  -1.298  22.561  1.00 95.96           O  
ATOM    965  CG  LEU   126       6.513  -0.088  21.253  1.00 96.88           C  
ATOM    966  CD1 LEU   126       7.051   1.217  21.830  1.00 95.88           C  
ATOM    967  CD2 LEU   126       7.585  -1.172  21.277  1.00 95.53           C  
ATOM    968  N   ASN   127       3.263  -3.329  22.888  1.00 95.54           N  
ATOM    969  CA  ASN   127       2.110  -3.815  23.638  1.00 95.49           C  
ATOM    970  C   ASN   127       2.417  -3.928  25.128  1.00 95.69           C  
ATOM    971  CB  ASN   127       1.641  -5.164  23.089  1.00 93.74           C  
ATOM    972  O   ASN   127       3.163  -4.815  25.547  1.00 94.96           O  
ATOM    973  CG  ASN   127       1.042  -5.053  21.700  1.00 85.18           C  
ATOM    974  ND2 ASN   127       1.397  -5.986  20.825  1.00 81.31           N  
ATOM    975  OD1 ASN   127       0.267  -4.135  21.417  1.00 79.87           O  
ATOM    976  N   PRO   128       1.930  -3.026  25.975  1.00 95.58           N  
ATOM    977  CA  PRO   128       1.941  -3.338  27.406  1.00 95.56           C  
ATOM    978  C   PRO   128       1.275  -4.676  27.723  1.00 95.12           C  
ATOM    979  CB  PRO   128       1.158  -2.178  28.027  1.00 94.42           C  
ATOM    980  O   PRO   128       0.205  -4.979  27.187  1.00 94.16           O  
ATOM    981  CG  PRO   128       1.214  -1.090  27.004  1.00 92.13           C  
ATOM    982  CD  PRO   128       1.198  -1.716  25.639  1.00 91.74           C  
ATOM    983  N   PRO   129       1.864  -5.505  28.541  1.00 95.40           N  
ATOM    984  CA  PRO   129       1.224  -6.761  28.938  1.00 95.38           C  
ATOM    985  C   PRO   129      -0.010  -6.544  29.811  1.00 95.20           C  
ATOM    986  CB  PRO   129       2.324  -7.486  29.718  1.00 94.83           C  
ATOM    987  O   PRO   129      -0.304  -5.411  30.200  1.00 94.53           O  
ATOM    988  CG  PRO   129       3.096  -6.397  30.390  1.00 93.53           C  
ATOM    989  CD  PRO   129       3.125  -5.202  29.482  1.00 92.83           C  
ATOM    990  N   GLU   130      -0.708  -7.607  30.230  1.00 92.11           N  
ATOM    991  CA  GLU   130      -1.876  -7.547  31.103  1.00 92.96           C  
ATOM    992  C   GLU   130      -1.487  -7.119  32.516  1.00 93.34           C  
ATOM    993  CB  GLU   130      -2.589  -8.901  31.142  1.00 90.33           C  
ATOM    994  O   GLU   130      -2.159  -6.282  33.123  1.00 93.06           O  
ATOM    995  CG  GLU   130      -3.246  -9.288  29.825  1.00 81.89           C  
ATOM    996  CD  GLU   130      -4.004 -10.604  29.896  1.00 79.79           C  
ATOM    997  OE1 GLU   130      -3.923 -11.296  30.937  1.00 82.68           O  
ATOM    998  OE2 GLU   130      -4.683 -10.947  28.903  1.00 81.89           O  
ATOM    999  N   ASP   131      -0.377  -7.604  33.030  1.00 94.92           N  
ATOM   1000  CA  ASP   131       0.197  -7.208  34.312  1.00 95.57           C  
ATOM   1001  C   ASP   131       1.397  -6.285  34.115  1.00 95.56           C  
ATOM   1002  CB  ASP   131       0.609  -8.441  35.119  1.00 93.66           C  
ATOM   1003  O   ASP   131       2.532  -6.751  33.999  1.00 94.83           O  
ATOM   1004  CG  ASP   131      -0.557  -9.366  35.425  1.00 88.26           C  
ATOM   1005  OD1 ASP   131      -1.654  -8.873  35.765  1.00 86.37           O  
ATOM   1006  OD2 ASP   131      -0.375 -10.599  35.328  1.00 89.88           O  
ATOM   1007  N   PRO   132       1.098  -5.052  33.885  1.00 96.88           N  
ATOM   1008  CA  PRO   132       2.177  -4.099  33.611  1.00 97.23           C  
ATOM   1009  C   PRO   132       3.080  -3.866  34.820  1.00 97.01           C  
ATOM   1010  CB  PRO   132       1.428  -2.818  33.234  1.00 96.32           C  
ATOM   1011  O   PRO   132       2.588  -3.647  35.930  1.00 96.72           O  
ATOM   1012  CG  PRO   132       0.129  -2.905  33.968  1.00 94.65           C  
ATOM   1013  CD  PRO   132      -0.263  -4.351  34.074  1.00 93.76           C  
ATOM   1014  N   SER   133       4.330  -3.857  34.660  1.00 96.83           N  
ATOM   1015  CA  SER   133       5.315  -3.482  35.669  1.00 96.96           C  
ATOM   1016  C   SER   133       5.049  -2.080  36.208  1.00 96.77           C  
ATOM   1017  CB  SER   133       6.729  -3.554  35.091  1.00 96.09           C  
ATOM   1018  O   SER   133       4.715  -1.170  35.446  1.00 96.46           O  
ATOM   1019  OG  SER   133       7.693  -3.215  36.074  1.00 92.09           O  
ATOM   1020  N   SER   134       5.233  -1.897  37.518  1.00 97.32           N  
ATOM   1021  CA  SER   134       5.201  -0.582  38.150  1.00 97.41           C  
ATOM   1022  C   SER   134       6.359   0.289  37.673  1.00 97.14           C  
ATOM   1023  CB  SER   134       5.247  -0.717  39.672  1.00 96.67           C  
ATOM   1024  O   SER   134       6.299   1.517  37.769  1.00 96.77           O  
ATOM   1025  OG  SER   134       6.359  -1.498  40.075  1.00 93.74           O  
ATOM   1026  N   GLU   135       7.395  -0.297  37.165  1.00 98.11           N  
ATOM   1027  CA  GLU   135       8.517   0.437  36.587  1.00 98.14           C  
ATOM   1028  C   GLU   135       8.256   0.778  35.122  1.00 98.19           C  
ATOM   1029  CB  GLU   135       9.811  -0.371  36.716  1.00 97.45           C  
ATOM   1030  O   GLU   135       7.830  -0.079  34.346  1.00 97.97           O  
ATOM   1031  CG  GLU   135      10.243  -0.613  38.155  1.00 90.39           C  
ATOM   1032  CD  GLU   135      11.586  -1.316  38.268  1.00 83.04           C  
ATOM   1033  OE1 GLU   135      12.169  -1.682  37.223  1.00 86.41           O  
ATOM   1034  OE2 GLU   135      12.059  -1.502  39.412  1.00 83.41           O  
ATOM   1035  N   LEU   136       8.551   1.947  34.737  1.00 98.37           N  
ATOM   1036  CA  LEU   136       8.377   2.424  33.370  1.00 98.47           C  
ATOM   1037  C   LEU   136       9.690   2.348  32.596  1.00 98.46           C  
ATOM   1038  CB  LEU   136       7.852   3.862  33.366  1.00 98.33           C  
ATOM   1039  O   LEU   136      10.766   2.513  33.175  1.00 98.36           O  
ATOM   1040  CG  LEU   136       6.492   4.089  34.029  1.00 97.77           C  
ATOM   1041  CD1 LEU   136       6.134   5.571  34.010  1.00 97.09           C  
ATOM   1042  CD2 LEU   136       5.415   3.264  33.335  1.00 97.08           C  
ATOM   1043  N   LEU   137       9.681   2.115  31.279  1.00 98.46           N  
ATOM   1044  CA  LEU   137      10.817   2.292  30.381  1.00 98.49           C  
ATOM   1045  C   LEU   137      11.311   3.735  30.408  1.00 98.35           C  
ATOM   1046  CB  LEU   137      10.437   1.897  28.952  1.00 98.46           C  
ATOM   1047  O   LEU   137      10.507   4.670  30.428  1.00 98.10           O  
ATOM   1048  CG  LEU   137      10.197   0.407  28.701  1.00 98.27           C  
ATOM   1049  CD1 LEU   137       9.630   0.190  27.302  1.00 97.95           C  
ATOM   1050  CD2 LEU   137      11.489  -0.381  28.888  1.00 97.94           C  
ATOM   1051  N   ARG   138      12.556   3.960  30.410  1.00 98.09           N  
ATOM   1052  CA  ARG   138      13.259   5.239  30.384  1.00 98.12           C  
ATOM   1053  C   ARG   138      14.035   5.411  29.082  1.00 98.06           C  
ATOM   1054  CB  ARG   138      14.208   5.355  31.579  1.00 97.82           C  
ATOM   1055  O   ARG   138      14.230   4.448  28.338  1.00 97.84           O  
ATOM   1056  CG  ARG   138      13.516   5.246  32.928  1.00 96.37           C  
ATOM   1057  CD  ARG   138      14.514   5.271  34.077  1.00 94.93           C  
ATOM   1058  NE  ARG   138      13.850   5.134  35.371  1.00 94.46           N  
ATOM   1059  NH1 ARG   138      15.806   5.018  36.595  1.00 90.85           N  
ATOM   1060  NH2 ARG   138      13.777   4.899  37.654  1.00 89.96           N  
ATOM   1061  CZ  ARG   138      14.479   5.017  36.537  1.00 91.59           C  
ATOM   1062  N   ASP   139      14.499   6.549  28.778  1.00 97.31           N  
ATOM   1063  CA  ASP   139      15.362   6.836  27.636  1.00 97.42           C  
ATOM   1064  C   ASP   139      16.630   5.987  27.679  1.00 97.41           C  
ATOM   1065  CB  ASP   139      15.724   8.322  27.597  1.00 96.86           C  
ATOM   1066  O   ASP   139      17.298   5.912  28.712  1.00 97.06           O  
ATOM   1067  CG  ASP   139      16.472   8.717  26.336  1.00 93.87           C  
ATOM   1068  OD1 ASP   139      15.946   8.503  25.223  1.00 91.82           O  
ATOM   1069  OD2 ASP   139      17.599   9.243  26.457  1.00 92.92           O  
ATOM   1070  N   GLY   140      16.867   5.258  26.688  1.00 97.54           N  
ATOM   1071  CA  GLY   140      18.017   4.382  26.528  1.00 97.69           C  
ATOM   1072  C   GLY   140      17.741   2.952  26.952  1.00 97.76           C  
ATOM   1073  O   GLY   140      18.599   2.079  26.805  1.00 97.56           O  
ATOM   1074  N   ASP   141      16.546   2.660  27.452  1.00 98.44           N  
ATOM   1075  CA  ASP   141      16.221   1.294  27.848  1.00 98.50           C  
ATOM   1076  C   ASP   141      16.100   0.383  26.629  1.00 98.55           C  
ATOM   1077  CB  ASP   141      14.923   1.263  28.658  1.00 98.33           C  
ATOM   1078  O   ASP   141      15.739   0.838  25.541  1.00 98.48           O  
ATOM   1079  CG  ASP   141      15.127   1.629  30.118  1.00 97.24           C  
ATOM   1080  OD1 ASP   141      16.288   1.675  30.579  1.00 96.98           O  
ATOM   1081  OD2 ASP   141      14.118   1.870  30.815  1.00 95.79           O  
ATOM   1082  N   THR   142      16.380  -0.862  26.758  1.00 98.47           N  
ATOM   1083  CA  THR   142      16.297  -1.899  25.735  1.00 98.52           C  
ATOM   1084  C   THR   142      15.131  -2.843  26.014  1.00 98.42           C  
ATOM   1085  CB  THR   142      17.606  -2.707  25.651  1.00 98.29           C  
ATOM   1086  O   THR   142      15.047  -3.432  27.093  1.00 98.21           O  
ATOM   1087  CG2 THR   142      17.538  -3.750  24.541  1.00 96.91           C  
ATOM   1088  OG1 THR   142      18.696  -1.815  25.388  1.00 97.43           O  
ATOM   1089  N   ILE   143      14.219  -3.034  25.094  1.00 98.43           N  
ATOM   1090  CA  ILE   143      13.302  -4.168  25.059  1.00 98.49           C  
ATOM   1091  C   ILE   143      14.024  -5.399  24.517  1.00 98.41           C  
ATOM   1092  CB  ILE   143      12.053  -3.859  24.203  1.00 98.40           C  
ATOM   1093  O   ILE   143      14.411  -5.435  23.347  1.00 98.19           O  
ATOM   1094  CG1 ILE   143      11.351  -2.597  24.718  1.00 98.28           C  
ATOM   1095  CG2 ILE   143      11.096  -5.054  24.194  1.00 98.27           C  
ATOM   1096  CD1 ILE   143      10.155  -2.169  23.879  1.00 97.72           C  
ATOM   1097  N   PRO   144      14.294  -6.415  25.320  1.00 98.05           N  
ATOM   1098  CA  PRO   144      15.127  -7.545  24.905  1.00 98.14           C  
ATOM   1099  C   PRO   144      14.400  -8.497  23.957  1.00 98.10           C  
ATOM   1100  CB  PRO   144      15.462  -8.241  26.226  1.00 97.89           C  
ATOM   1101  O   PRO   144      13.167  -8.528  23.933  1.00 97.92           O  
ATOM   1102  CG  PRO   144      14.267  -8.008  27.094  1.00 97.45           C  
ATOM   1103  CD  PRO   144      13.715  -6.645  26.790  1.00 97.24           C  
ATOM   1104  N   LEU   145      15.188  -9.328  23.283  1.00 97.21           N  
ATOM   1105  CA  LEU   145      14.716 -10.295  22.298  1.00 97.16           C  
ATOM   1106  C   LEU   145      13.638 -11.195  22.893  1.00 96.13           C  
ATOM   1107  CB  LEU   145      15.879 -11.145  21.781  1.00 96.56           C  
ATOM   1108  O   LEU   145      12.663 -11.532  22.219  1.00 94.81           O  
ATOM   1109  CG  LEU   145      15.538 -12.182  20.710  1.00 93.88           C  
ATOM   1110  CD1 LEU   145      15.019 -11.494  19.452  1.00 90.37           C  
ATOM   1111  CD2 LEU   145      16.755 -13.043  20.391  1.00 89.99           C  
ATOM   1112  N   ALA   146      13.673 -11.516  24.149  1.00 95.76           N  
ATOM   1113  CA  ALA   146      12.753 -12.393  24.868  1.00 95.77           C  
ATOM   1114  C   ALA   146      11.376 -11.748  25.006  1.00 94.79           C  
ATOM   1115  CB  ALA   146      13.314 -12.740  26.244  1.00 95.10           C  
ATOM   1116  O   ALA   146      10.377 -12.442  25.206  1.00 93.49           O  
ATOM   1117  N   GLN   147      11.262 -10.469  24.809  1.00 94.38           N  
ATOM   1118  CA  GLN   147      10.030  -9.689  24.862  1.00 95.29           C  
ATOM   1119  C   GLN   147       9.628  -9.200  23.474  1.00 92.55           C  
ATOM   1120  CB  GLN   147      10.188  -8.500  25.812  1.00 93.80           C  
ATOM   1121  O   GLN   147       8.765  -8.329  23.342  1.00 87.68           O  
ATOM   1122  CG  GLN   147      10.298  -8.896  27.279  1.00 91.78           C  
ATOM   1123  CD  GLN   147      10.524  -7.705  28.192  1.00 84.04           C  
ATOM   1124  NE2 GLN   147       9.646  -7.538  29.175  1.00 90.54           N  
ATOM   1125  OE1 GLN   147      11.480  -6.943  28.016  1.00 88.90           O  
ATOM   1126  N   SER   148      10.235  -9.772  22.492  1.00 94.32           N  
ATOM   1127  CA  SER   148       9.982  -9.381  21.109  1.00 94.61           C  
ATOM   1128  C   SER   148       9.519 -10.570  20.274  1.00 88.82           C  
ATOM   1129  CB  SER   148      11.237  -8.768  20.487  1.00 92.37           C  
ATOM   1130  O   SER   148      10.028 -11.681  20.431  1.00 80.19           O  
ATOM   1131  OG  SER   148      11.683  -7.656  21.245  1.00 72.48           O  
ATOM   1132  N   SER   149       8.502 -10.359  19.460  1.00 91.79           N  
ATOM   1133  CA  SER   149       8.018 -11.379  18.535  1.00 91.23           C  
ATOM   1134  C   SER   149       7.933 -10.838  17.112  1.00 89.25           C  
ATOM   1135  CB  SER   149       6.649 -11.897  18.976  1.00 88.79           C  
ATOM   1136  O   SER   149       7.562  -9.681  16.903  1.00 85.46           O  
ATOM   1137  OG  SER   149       5.698 -10.846  19.003  1.00 79.13           O  
ATOM   1138  N   ALA   150       8.356 -11.527  16.127  1.00 87.44           N  
ATOM   1139  CA  ALA   150       8.106 -11.220  14.721  1.00 86.53           C  
ATOM   1140  C   ALA   150       6.707 -11.663  14.303  1.00 82.83           C  
ATOM   1141  CB  ALA   150       9.158 -11.884  13.836  1.00 83.12           C  
ATOM   1142  O   ALA   150       6.173 -12.638  14.836  1.00 76.75           O  
ATOM   1143  N   TYR   151       6.053 -10.945  13.438  1.00 78.60           N  
ATOM   1144  CA  TYR   151       4.902 -11.429  12.686  1.00 79.04           C  
ATOM   1145  C   TYR   151       5.292 -12.588  11.777  1.00 77.03           C  
ATOM   1146  CB  TYR   151       4.288 -10.298  11.855  1.00 74.38           C  
ATOM   1147  O   TYR   151       6.377 -12.588  11.191  1.00 72.72           O  
ATOM   1148  CG  TYR   151       2.834 -10.515  11.515  1.00 67.97           C  
ATOM   1149  CD1 TYR   151       2.451 -10.935  10.243  1.00 63.19           C  
ATOM   1150  CD2 TYR   151       1.840 -10.299  12.463  1.00 64.26           C  
ATOM   1151  CE1 TYR   151       1.112 -11.135   9.924  1.00 61.38           C  
ATOM   1152  CE2 TYR   151       0.497 -10.495  12.156  1.00 59.20           C  
ATOM   1153  OH  TYR   151      -1.184 -11.108  10.576  1.00 48.78           O  
ATOM   1154  CZ  TYR   151       0.144 -10.913  10.886  1.00 62.80           C  
ATOM   1155  N   PRO   152       4.424 -13.709  11.676  1.00 75.05           N  
ATOM   1156  CA  PRO   152       4.740 -14.684  10.629  1.00 74.52           C  
ATOM   1157  C   PRO   152       4.889 -14.043   9.251  1.00 75.20           C  
ATOM   1158  CB  PRO   152       3.541 -15.636  10.662  1.00 72.19           C  
ATOM   1159  O   PRO   152       4.009 -13.298   8.815  1.00 72.25           O  
ATOM   1160  CG  PRO   152       2.466 -14.872  11.364  1.00 70.24           C  
ATOM   1161  CD  PRO   152       3.102 -13.750  12.134  1.00 70.38           C  
ATOM   1162  N   THR   153       6.022 -14.166   8.577  1.00 73.82           N  
ATOM   1163  CA  THR   153       6.210 -13.743   7.194  1.00 73.12           C  
ATOM   1164  C   THR   153       5.166 -14.386   6.285  1.00 73.78           C  
ATOM   1165  CB  THR   153       7.621 -14.094   6.689  1.00 71.64           C  
ATOM   1166  O   THR   153       4.586 -15.417   6.630  1.00 71.59           O  
ATOM   1167  CG2 THR   153       8.689 -13.630   7.674  1.00 70.44           C  
ATOM   1168  OG1 THR   153       7.723 -15.514   6.524  1.00 70.19           O  
ATOM   1169  N   ILE   154       4.786 -13.758   5.170  1.00 72.00           N  
ATOM   1170  CA  ILE   154       3.871 -14.340   4.194  1.00 71.84           C  
ATOM   1171  C   ILE   154       4.313 -15.761   3.855  1.00 73.02           C  
ATOM   1172  CB  ILE   154       3.793 -13.482   2.911  1.00 69.89           C  
ATOM   1173  O   ILE   154       3.492 -16.680   3.813  1.00 72.37           O  
ATOM   1174  CG1 ILE   154       3.171 -12.115   3.219  1.00 65.91           C  
ATOM   1175  CG2 ILE   154       3.002 -14.211   1.821  1.00 66.66           C  
ATOM   1176  CD1 ILE   154       3.239 -11.129   2.061  1.00 64.55           C  
ATOM   1177  N   GLU   155       5.622 -15.905   3.678  1.00 74.21           N  
ATOM   1178  CA  GLU   155       6.201 -17.217   3.404  1.00 74.27           C  
ATOM   1179  C   GLU   155       5.843 -18.217   4.500  1.00 74.03           C  
ATOM   1180  CB  GLU   155       7.722 -17.115   3.261  1.00 71.49           C  
ATOM   1181  O   GLU   155       5.404 -19.332   4.211  1.00 71.30           O  
ATOM   1182  CG  GLU   155       8.173 -16.175   2.153  1.00 67.30           C  
ATOM   1183  CD  GLU   155       8.057 -14.706   2.528  1.00 65.80           C  
ATOM   1184  OE1 GLU   155       7.842 -14.399   3.723  1.00 67.71           O  
ATOM   1185  OE2 GLU   155       8.181 -13.854   1.619  1.00 62.39           O  
ATOM   1186  N   ARG   156       6.000 -17.899   5.834  1.00 73.70           N  
ATOM   1187  CA  ARG   156       5.615 -18.770   6.940  1.00 72.84           C  
ATOM   1188  C   ARG   156       4.108 -19.002   6.954  1.00 72.49           C  
ATOM   1189  CB  ARG   156       6.066 -18.175   8.276  1.00 71.02           C  
ATOM   1190  O   ARG   156       3.650 -20.124   7.180  1.00 70.13           O  
ATOM   1191  CG  ARG   156       7.427 -18.668   8.741  1.00 69.08           C  
ATOM   1192  CD  ARG   156       7.807 -18.082  10.094  1.00 67.76           C  
ATOM   1193  NE  ARG   156       9.205 -18.345  10.422  1.00 60.75           N  
ATOM   1194  NH1 ARG   156       9.220 -17.036  12.325  1.00 56.19           N  
ATOM   1195  NH2 ARG   156      11.117 -18.148  11.678  1.00 52.79           N  
ATOM   1196  CZ  ARG   156       9.844 -17.842  11.474  1.00 64.29           C  
ATOM   1197  N   THR   157       3.338 -17.883   6.670  1.00 72.71           N  
ATOM   1198  CA  THR   157       1.893 -18.052   6.574  1.00 72.43           C  
ATOM   1199  C   THR   157       1.532 -18.971   5.410  1.00 72.96           C  
ATOM   1200  CB  THR   157       1.182 -16.697   6.402  1.00 70.69           C  
ATOM   1201  O   THR   157       0.754 -19.913   5.574  1.00 72.05           O  
ATOM   1202  CG2 THR   157      -0.333 -16.870   6.381  1.00 68.97           C  
ATOM   1203  OG1 THR   157       1.539 -15.835   7.489  1.00 69.89           O  
ATOM   1204  N   LEU   158       2.149 -18.768   4.176  1.00 73.00           N  
ATOM   1205  CA  LEU   158       1.912 -19.604   3.004  1.00 72.75           C  
ATOM   1206  C   LEU   158       2.427 -21.021   3.234  1.00 72.69           C  
ATOM   1207  CB  LEU   158       2.583 -18.999   1.769  1.00 70.68           C  
ATOM   1208  O   LEU   158       1.757 -21.995   2.884  1.00 71.48           O  
ATOM   1209  CG  LEU   158       1.935 -17.737   1.195  1.00 68.75           C  
ATOM   1210  CD1 LEU   158       2.786 -17.173   0.062  1.00 67.02           C  
ATOM   1211  CD2 LEU   158       0.520 -18.036   0.710  1.00 68.07           C  
ATOM   1212  N   ALA   159       3.634 -21.191   3.796  1.00 73.52           N  
ATOM   1213  CA  ALA   159       4.158 -22.495   4.193  1.00 72.93           C  
ATOM   1214  C   ALA   159       3.222 -23.184   5.183  1.00 71.77           C  
ATOM   1215  CB  ALA   159       5.552 -22.347   4.799  1.00 70.52           C  
ATOM   1216  O   ALA   159       2.928 -24.373   5.044  1.00 69.03           O  
ATOM   1217  N   GLY   160       2.704 -22.485   6.200  1.00 66.88           N  
ATOM   1218  CA  GLY   160       1.658 -22.991   7.075  1.00 66.36           C  
ATOM   1219  C   GLY   160       0.420 -23.444   6.325  1.00 66.28           C  
ATOM   1220  O   GLY   160      -0.059 -24.562   6.524  1.00 64.69           O  
ATOM   1221  N   ILE   161      -0.173 -22.539   5.449  1.00 68.02           N  
ATOM   1222  CA  ILE   161      -1.329 -22.874   4.624  1.00 67.86           C  
ATOM   1223  C   ILE   161      -1.006 -24.086   3.753  1.00 68.18           C  
ATOM   1224  CB  ILE   161      -1.760 -21.680   3.744  1.00 65.76           C  
ATOM   1225  O   ILE   161      -1.798 -25.028   3.670  1.00 67.48           O  
ATOM   1226  CG1 ILE   161      -2.338 -20.558   4.613  1.00 62.22           C  
ATOM   1227  CG2 ILE   161      -2.772 -22.129   2.684  1.00 62.89           C  
ATOM   1228  CD1 ILE   161      -2.484 -19.227   3.888  1.00 61.01           C  
ATOM   1229  N   SER   162       0.155 -24.126   3.098  1.00 69.91           N  
ATOM   1230  CA  SER   162       0.598 -25.266   2.303  1.00 69.90           C  
ATOM   1231  C   SER   162       0.678 -26.532   3.149  1.00 68.64           C  
ATOM   1232  CB  SER   162       1.960 -24.981   1.668  1.00 66.50           C  
ATOM   1233  O   SER   162       0.178 -27.586   2.749  1.00 66.50           O  
ATOM   1234  OG  SER   162       2.376 -26.068   0.861  1.00 64.23           O  
ATOM   1235  N   GLY   163       1.413 -26.455   4.293  1.00 67.02           N  
ATOM   1236  CA  GLY   163       1.481 -27.548   5.250  1.00 66.64           C  
ATOM   1237  C   GLY   163       0.116 -28.055   5.675  1.00 65.69           C  
ATOM   1238  O   GLY   163      -0.102 -29.265   5.766  1.00 63.33           O  
ATOM   1239  N   ILE   164      -0.954 -27.121   5.979  1.00 62.00           N  
ATOM   1240  CA  ILE   164      -2.354 -27.459   6.211  1.00 61.90           C  
ATOM   1241  C   ILE   164      -2.904 -28.229   5.013  1.00 61.82           C  
ATOM   1242  CB  ILE   164      -3.204 -26.196   6.473  1.00 58.81           C  
ATOM   1243  O   ILE   164      -3.533 -29.277   5.176  1.00 60.40           O  
ATOM   1244  CG1 ILE   164      -2.803 -25.549   7.804  1.00 53.89           C  
ATOM   1245  CG2 ILE   164      -4.697 -26.537   6.458  1.00 55.59           C  
ATOM   1246  CD1 ILE   164      -3.323 -24.130   7.984  1.00 54.69           C  
ATOM   1247  N   LEU   165      -2.766 -27.644   3.784  1.00 58.91           N  
ATOM   1248  CA  LEU   165      -3.406 -28.115   2.561  1.00 59.04           C  
ATOM   1249  C   LEU   165      -2.804 -29.442   2.109  1.00 58.64           C  
ATOM   1250  CB  LEU   165      -3.267 -27.074   1.448  1.00 56.12           C  
ATOM   1251  O   LEU   165      -3.502 -30.281   1.534  1.00 58.48           O  
ATOM   1252  CG  LEU   165      -4.081 -25.790   1.615  1.00 53.86           C  
ATOM   1253  CD1 LEU   165      -3.731 -24.793   0.515  1.00 52.15           C  
ATOM   1254  CD2 LEU   165      -5.574 -26.099   1.608  1.00 54.78           C  
ATOM   1255  N   THR   166      -1.558 -29.586   2.392  1.00 64.17           N  
ATOM   1256  CA  THR   166      -0.879 -30.763   1.863  1.00 63.34           C  
ATOM   1257  C   THR   166      -0.826 -31.873   2.909  1.00 61.58           C  
ATOM   1258  CB  THR   166       0.549 -30.423   1.398  1.00 58.20           C  
ATOM   1259  O   THR   166      -0.179 -32.901   2.699  1.00 58.53           O  
ATOM   1260  CG2 THR   166       0.528 -29.478   0.202  1.00 51.36           C  
ATOM   1261  OG1 THR   166       1.259 -29.798   2.475  1.00 56.53           O  
ATOM   1262  N   GLY   167      -1.601 -31.765   4.113  1.00 55.81           N  
ATOM   1263  CA  GLY   167      -1.833 -32.793   5.115  1.00 54.87           C  
ATOM   1264  C   GLY   167      -0.604 -33.101   5.949  1.00 55.28           C  
ATOM   1265  O   GLY   167      -0.571 -34.102   6.668  1.00 51.44           O  
ATOM   1266  N   GLY   168       0.485 -32.252   6.101  1.00 51.25           N  
ATOM   1267  CA  GLY   168       1.795 -32.465   6.697  1.00 49.88           C  
ATOM   1268  C   GLY   168       1.959 -31.777   8.039  1.00 50.63           C  
ATOM   1269  O   GLY   168       1.906 -30.548   8.123  1.00 47.18           O  
ATOM   1270  N   GLY   169       1.362 -32.439   9.270  1.00 50.39           N  
ATOM   1271  CA  GLY   169       1.762 -32.638  10.655  1.00 50.58           C  
ATOM   1272  C   GLY   169       1.848 -31.344  11.443  1.00 49.95           C  
ATOM   1273  O   GLY   169       2.895 -30.695  11.468  1.00 46.73           O  
ATOM   1274  N   ILE   170       0.733 -30.732  11.786  1.00 49.27           N  
ATOM   1275  CA  ILE   170       0.546 -29.890  12.963  1.00 50.21           C  
ATOM   1276  C   ILE   170       0.158 -30.755  14.160  1.00 50.31           C  
ATOM   1277  CB  ILE   170      -0.525 -28.804  12.716  1.00 45.87           C  
ATOM   1278  O   ILE   170      -0.932 -31.330  14.190  1.00 49.25           O  
ATOM   1279  CG1 ILE   170      -0.145 -27.945  11.504  1.00 43.01           C  
ATOM   1280  CG2 ILE   170      -0.713 -27.938  13.965  1.00 43.44           C  
ATOM   1281  CD1 ILE   170      -1.210 -26.932  11.106  1.00 42.67           C  
ATOM   1282  N   PRO   171       1.183 -31.220  15.199  1.00 55.61           N  
ATOM   1283  CA  PRO   171       0.796 -31.850  16.463  1.00 54.39           C  
ATOM   1284  C   PRO   171      -0.437 -31.205  17.091  1.00 55.62           C  
ATOM   1285  CB  PRO   171       2.028 -31.649  17.349  1.00 50.43           C  
ATOM   1286  O   PRO   171      -1.095 -31.815  17.938  1.00 53.23           O  
ATOM   1287  CG  PRO   171       2.892 -30.694  16.591  1.00 48.25           C  
ATOM   1288  CD  PRO   171       2.354 -30.569  15.195  1.00 49.78           C  
ATOM   1289  N   ASN   172      -0.932 -30.216  16.606  1.00 55.38           N  
ATOM   1290  CA  ASN   172      -2.052 -29.530  17.241  1.00 56.07           C  
ATOM   1291  C   ASN   172      -3.292 -29.540  16.352  1.00 56.05           C  
ATOM   1292  CB  ASN   172      -1.667 -28.093  17.600  1.00 50.86           C  
ATOM   1293  O   ASN   172      -4.107 -28.617  16.407  1.00 53.85           O  
ATOM   1294  CG  ASN   172      -0.632 -28.025  18.706  1.00 48.89           C  
ATOM   1295  ND2 ASN   172       0.124 -26.935  18.744  1.00 44.13           N  
ATOM   1296  OD1 ASN   172      -0.513 -28.945  19.519  1.00 48.63           O  
ATOM   1297  N   ILE   173      -3.352 -30.530  15.420  1.00 59.13           N  
ATOM   1298  CA  ILE   173      -4.570 -30.607  14.620  1.00 60.14           C  
ATOM   1299  C   ILE   173      -5.782 -30.739  15.539  1.00 59.75           C  
ATOM   1300  CB  ILE   173      -4.519 -31.789  13.626  1.00 57.53           C  
ATOM   1301  O   ILE   173      -6.830 -30.139  15.285  1.00 60.00           O  
ATOM   1302  CG1 ILE   173      -4.284 -31.277  12.200  1.00 51.15           C  
ATOM   1303  CG2 ILE   173      -5.805 -32.616  13.705  1.00 52.55           C  
ATOM   1304  CD1 ILE   173      -3.815 -32.350  11.227  1.00 51.39           C  
ATOM   1305  N   GLU   174      -5.533 -31.443  16.747  1.00 65.35           N  
ATOM   1306  CA  GLU   174      -6.683 -31.660  17.621  1.00 65.51           C  
ATOM   1307  C   GLU   174      -7.162 -30.349  18.237  1.00 65.60           C  
ATOM   1308  CB  GLU   174      -6.339 -32.664  18.724  1.00 61.88           C  
ATOM   1309  O   GLU   174      -8.365 -30.078  18.276  1.00 64.34           O  
ATOM   1310  CG  GLU   174      -7.518 -33.518  19.167  1.00 58.30           C  
ATOM   1311  CD  GLU   174      -7.166 -34.495  20.278  1.00 58.45           C  
ATOM   1312  OE1 GLU   174      -5.970 -34.610  20.629  1.00 60.40           O  
ATOM   1313  OE2 GLU   174      -8.094 -35.152  20.800  1.00 53.56           O  
ATOM   1314  N   VAL   175      -6.255 -29.505  18.789  1.00 67.95           N  
ATOM   1315  CA  VAL   175      -6.604 -28.196  19.332  1.00 67.59           C  
ATOM   1316  C   VAL   175      -7.202 -27.323  18.231  1.00 66.79           C  
ATOM   1317  CB  VAL   175      -5.377 -27.497  19.959  1.00 63.15           C  
ATOM   1318  O   VAL   175      -8.270 -26.733  18.410  1.00 64.43           O  
ATOM   1319  CG1 VAL   175      -5.749 -26.104  20.465  1.00 56.54           C  
ATOM   1320  CG2 VAL   175      -4.801 -28.345  21.091  1.00 56.45           C  
ATOM   1321  N   ILE   176      -6.516 -27.262  17.120  1.00 64.45           N  
ATOM   1322  CA  ILE   176      -7.041 -26.478  16.008  1.00 64.13           C  
ATOM   1323  C   ILE   176      -8.392 -27.041  15.573  1.00 64.61           C  
ATOM   1324  CB  ILE   176      -6.059 -26.460  14.815  1.00 61.87           C  
ATOM   1325  O   ILE   176      -9.352 -26.290  15.379  1.00 63.85           O  
ATOM   1326  CG1 ILE   176      -4.790 -25.681  15.180  1.00 56.63           C  
ATOM   1327  CG2 ILE   176      -6.729 -25.866  13.573  1.00 57.92           C  
ATOM   1328  CD1 ILE   176      -3.651 -25.851  14.184  1.00 56.61           C  
ATOM   1329  N   GLN   177      -8.488 -28.424  15.488  1.00 65.44           N  
ATOM   1330  CA  GLN   177      -9.771 -29.041  15.167  1.00 66.63           C  
ATOM   1331  C   GLN   177     -10.840 -28.648  16.183  1.00 66.29           C  
ATOM   1332  CB  GLN   177      -9.635 -30.564  15.111  1.00 63.57           C  
ATOM   1333  O   GLN   177     -11.942 -28.244  15.807  1.00 65.71           O  
ATOM   1334  CG  GLN   177      -9.522 -31.119  13.697  1.00 60.07           C  
ATOM   1335  CD  GLN   177      -9.368 -32.628  13.670  1.00 59.98           C  
ATOM   1336  NE2 GLN   177      -9.607 -33.228  12.509  1.00 49.73           N  
ATOM   1337  OE1 GLN   177      -9.036 -33.250  14.684  1.00 61.48           O  
ATOM   1338  N   THR   178     -10.514 -28.738  17.558  1.00 66.65           N  
ATOM   1339  CA  THR   178     -11.459 -28.381  18.611  1.00 67.59           C  
ATOM   1340  C   THR   178     -11.854 -26.911  18.507  1.00 67.05           C  
ATOM   1341  CB  THR   178     -10.873 -28.660  20.007  1.00 63.78           C  
ATOM   1342  O   THR   178     -13.039 -26.575  18.564  1.00 66.39           O  
ATOM   1343  CG2 THR   178     -11.872 -28.307  21.104  1.00 59.42           C  
ATOM   1344  OG1 THR   178     -10.539 -30.050  20.109  1.00 64.59           O  
ATOM   1345  N   GLU   179     -10.885 -25.984  18.340  1.00 69.59           N  
ATOM   1346  CA  GLU   179     -11.176 -24.557  18.240  1.00 70.88           C  
ATOM   1347  C   GLU   179     -11.958 -24.241  16.968  1.00 68.07           C  
ATOM   1348  CB  GLU   179      -9.881 -23.740  18.277  1.00 65.53           C  
ATOM   1349  O   GLU   179     -12.951 -23.511  17.008  1.00 65.48           O  
ATOM   1350  CG  GLU   179      -9.239 -23.669  19.655  1.00 60.84           C  
ATOM   1351  CD  GLU   179     -10.101 -22.951  20.682  1.00 60.08           C  
ATOM   1352  OE1 GLU   179     -10.934 -22.103  20.289  1.00 64.89           O  
ATOM   1353  OE2 GLU   179      -9.941 -23.238  21.889  1.00 60.46           O  
ATOM   1354  N   VAL   180     -11.520 -24.858  15.826  1.00 65.33           N  
ATOM   1355  CA  VAL   180     -12.261 -24.727  14.575  1.00 66.19           C  
ATOM   1356  C   VAL   180     -13.674 -25.278  14.752  1.00 66.41           C  
ATOM   1357  CB  VAL   180     -11.546 -25.452  13.413  1.00 63.48           C  
ATOM   1358  O   VAL   180     -14.652 -24.628  14.376  1.00 66.47           O  
ATOM   1359  CG1 VAL   180     -12.447 -25.515  12.181  1.00 58.71           C  
ATOM   1360  CG2 VAL   180     -10.228 -24.756  13.081  1.00 60.15           C  
ATOM   1361  N   PHE   181     -13.815 -26.409  15.487  1.00 62.97           N  
ATOM   1362  CA  PHE   181     -15.129 -26.975  15.768  1.00 66.94           C  
ATOM   1363  C   PHE   181     -15.941 -26.042  16.657  1.00 64.61           C  
ATOM   1364  CB  PHE   181     -14.993 -28.348  16.434  1.00 60.28           C  
ATOM   1365  O   PHE   181     -17.109 -25.766  16.374  1.00 64.05           O  
ATOM   1366  CG  PHE   181     -16.250 -29.173  16.387  1.00 56.82           C  
ATOM   1367  CD1 PHE   181     -16.467 -30.077  15.355  1.00 52.99           C  
ATOM   1368  CD2 PHE   181     -17.217 -29.044  17.376  1.00 54.97           C  
ATOM   1369  CE1 PHE   181     -17.631 -30.842  15.309  1.00 52.69           C  
ATOM   1370  CE2 PHE   181     -18.382 -29.804  17.337  1.00 50.18           C  
ATOM   1371  CZ  PHE   181     -18.587 -30.702  16.302  1.00 55.90           C  
ATOM   1372  N   ASN   182     -15.340 -25.458  17.766  1.00 65.58           N  
ATOM   1373  CA  ASN   182     -16.001 -24.484  18.628  1.00 68.02           C  
ATOM   1374  C   ASN   182     -16.414 -23.237  17.853  1.00 64.34           C  
ATOM   1375  CB  ASN   182     -15.094 -24.104  19.801  1.00 61.70           C  
ATOM   1376  O   ASN   182     -17.520 -22.726  18.033  1.00 62.14           O  
ATOM   1377  CG  ASN   182     -14.989 -25.205  20.838  1.00 57.70           C  
ATOM   1378  ND2 ASN   182     -13.889 -25.216  21.582  1.00 63.26           N  
ATOM   1379  OD1 ASN   182     -15.889 -26.039  20.970  1.00 64.21           O  
ATOM   1380  N   ILE   183     -15.606 -22.714  17.068  1.00 68.29           N  
ATOM   1381  CA  ILE   183     -15.867 -21.545  16.235  1.00 68.39           C  
ATOM   1382  C   ILE   183     -16.951 -21.873  15.211  1.00 66.72           C  
ATOM   1383  CB  ILE   183     -14.585 -21.061  15.522  1.00 65.02           C  
ATOM   1384  O   ILE   183     -17.837 -21.055  14.951  1.00 64.50           O  
ATOM   1385  CG1 ILE   183     -13.616 -20.435  16.532  1.00 61.90           C  
ATOM   1386  CG2 ILE   183     -14.929 -20.070  14.406  1.00 61.76           C  
ATOM   1387  CD1 ILE   183     -12.201 -20.252  16.001  1.00 62.25           C  
ATOM   1388  N   LEU   184     -16.908 -23.140  14.761  1.00 69.16           N  
ATOM   1389  CA  LEU   184     -17.803 -23.560  13.688  1.00 72.21           C  
ATOM   1390  C   LEU   184     -19.131 -24.056  14.250  1.00 70.51           C  
ATOM   1391  CB  LEU   184     -17.151 -24.659  12.845  1.00 66.88           C  
ATOM   1392  O   LEU   184     -20.171 -23.931  13.600  1.00 68.78           O  
ATOM   1393  CG  LEU   184     -15.905 -24.258  12.054  1.00 64.04           C  
ATOM   1394  CD1 LEU   184     -15.353 -25.456  11.289  1.00 63.15           C  
ATOM   1395  CD2 LEU   184     -16.223 -23.110  11.101  1.00 65.05           C  
ATOM   1396  N   ASN   185     -19.154 -24.618  15.536  1.00 64.86           N  
ATOM   1397  CA  ASN   185     -20.372 -25.103  16.177  1.00 69.16           C  
ATOM   1398  C   ASN   185     -21.410 -23.993  16.321  1.00 66.05           C  
ATOM   1399  CB  ASN   185     -20.053 -25.712  17.544  1.00 59.08           C  
ATOM   1400  O   ASN   185     -21.115 -22.929  16.868  1.00 62.71           O  
ATOM   1401  CG  ASN   185     -21.193 -26.550  18.090  1.00 55.23           C  
ATOM   1402  ND2 ASN   185     -21.319 -26.590  19.411  1.00 56.66           N  
ATOM   1403  OD1 ASN   185     -21.953 -27.156  17.331  1.00 58.30           O  
ATOM   1404  N   GLY   186     -22.644 -24.080  15.777  1.00 69.52           N  
ATOM   1405  CA  GLY   186     -23.783 -23.176  15.769  1.00 73.61           C  
ATOM   1406  C   GLY   186     -23.714 -22.139  14.664  1.00 70.62           C  
ATOM   1407  O   GLY   186     -24.621 -21.317  14.519  1.00 68.08           O  
ATOM   1408  N   ARG   187     -22.673 -22.190  13.810  1.00 74.35           N  
ATOM   1409  CA  ARG   187     -22.540 -21.129  12.817  1.00 78.17           C  
ATOM   1410  C   ARG   187     -22.507 -21.702  11.404  1.00 75.82           C  
ATOM   1411  CB  ARG   187     -21.279 -20.303  13.078  1.00 70.81           C  
ATOM   1412  O   ARG   187     -22.011 -21.057  10.479  1.00 71.45           O  
ATOM   1413  CG  ARG   187     -21.285 -19.574  14.412  1.00 67.21           C  
ATOM   1414  CD  ARG   187     -20.092 -18.638  14.548  1.00 66.26           C  
ATOM   1415  NE  ARG   187     -20.141 -17.880  15.795  1.00 64.37           N  
ATOM   1416  NH1 ARG   187     -18.505 -16.368  15.183  1.00 53.17           N  
ATOM   1417  NH2 ARG   187     -19.513 -16.204  17.235  1.00 48.52           N  
ATOM   1418  CZ  ARG   187     -19.386 -16.819  16.068  1.00 69.88           C  
ATOM   1419  N   ALA   188     -23.061 -22.937  11.360  1.00 72.10           N  
ATOM   1420  CA  ALA   188     -23.082 -23.661  10.091  1.00 76.85           C  
ATOM   1421  C   ALA   188     -23.664 -22.796   8.976  1.00 77.04           C  
ATOM   1422  CB  ALA   188     -23.881 -24.954  10.229  1.00 70.58           C  
ATOM   1423  O   ALA   188     -23.131 -22.765   7.864  1.00 77.97           O  
ATOM   1424  N   ASP   189     -24.744 -22.085   9.285  1.00 79.97           N  
ATOM   1425  CA  ASP   189     -25.380 -21.242   8.278  1.00 83.40           C  
ATOM   1426  C   ASP   189     -24.470 -20.081   7.880  1.00 82.10           C  
ATOM   1427  CB  ASP   189     -26.719 -20.709   8.791  1.00 80.57           C  
ATOM   1428  O   ASP   189     -24.296 -19.801   6.693  1.00 82.33           O  
ATOM   1429  CG  ASP   189     -27.763 -21.798   8.964  1.00 78.91           C  
ATOM   1430  OD1 ASP   189     -27.749 -22.784   8.196  1.00 81.46           O  
ATOM   1431  OD2 ASP   189     -28.610 -21.666   9.874  1.00 84.10           O  
ATOM   1432  N   GLN   190     -23.779 -19.375   8.854  1.00 80.73           N  
ATOM   1433  CA  GLN   190     -22.842 -18.290   8.584  1.00 81.58           C  
ATOM   1434  C   GLN   190     -21.636 -18.789   7.793  1.00 77.69           C  
ATOM   1435  CB  GLN   190     -22.381 -17.640   9.889  1.00 77.39           C  
ATOM   1436  O   GLN   190     -21.160 -18.109   6.881  1.00 75.07           O  
ATOM   1437  CG  GLN   190     -23.504 -16.977  10.676  1.00 71.72           C  
ATOM   1438  CD  GLN   190     -23.049 -16.466  12.030  1.00 70.07           C  
ATOM   1439  NE2 GLN   190     -23.917 -15.719  12.704  1.00 72.83           N  
ATOM   1440  OE1 GLN   190     -21.928 -16.742  12.468  1.00 75.44           O  
ATOM   1441  N   ILE   191     -21.247 -19.957   8.086  1.00 72.30           N  
ATOM   1442  CA  ILE   191     -20.146 -20.577   7.357  1.00 75.09           C  
ATOM   1443  C   ILE   191     -20.583 -20.888   5.928  1.00 75.32           C  
ATOM   1444  CB  ILE   191     -19.657 -21.864   8.060  1.00 70.55           C  
ATOM   1445  O   ILE   191     -19.866 -20.582   4.972  1.00 75.58           O  
ATOM   1446  CG1 ILE   191     -18.984 -21.520   9.394  1.00 63.74           C  
ATOM   1447  CG2 ILE   191     -18.705 -22.647   7.152  1.00 64.15           C  
ATOM   1448  CD1 ILE   191     -18.777 -22.720  10.309  1.00 64.60           C  
ATOM   1449  N   ARG   192     -21.745 -21.510   5.800  1.00 79.26           N  
ATOM   1450  CA  ARG   192     -22.276 -21.788   4.469  1.00 83.40           C  
ATOM   1451  C   ARG   192     -22.407 -20.506   3.653  1.00 82.40           C  
ATOM   1452  CB  ARG   192     -23.634 -22.487   4.567  1.00 79.76           C  
ATOM   1453  O   ARG   192     -21.986 -20.455   2.496  1.00 83.23           O  
ATOM   1454  CG  ARG   192     -24.168 -22.986   3.234  1.00 74.46           C  
ATOM   1455  CD  ARG   192     -25.574 -23.555   3.367  1.00 72.13           C  
ATOM   1456  NE  ARG   192     -25.624 -24.646   4.335  1.00 75.77           N  
ATOM   1457  NH1 ARG   192     -27.233 -23.663   5.670  1.00 68.53           N  
ATOM   1458  NH2 ARG   192     -26.377 -25.716   6.223  1.00 62.17           N  
ATOM   1459  CZ  ARG   192     -26.411 -24.673   5.407  1.00 74.07           C  
ATOM   1460  N   GLU   193     -22.989 -19.517   4.226  1.00 83.61           N  
ATOM   1461  CA  GLU   193     -23.105 -18.212   3.582  1.00 84.59           C  
ATOM   1462  C   GLU   193     -21.734 -17.661   3.201  1.00 80.40           C  
ATOM   1463  CB  GLU   193     -23.832 -17.223   4.497  1.00 81.99           C  
ATOM   1464  O   GLU   193     -21.512 -17.274   2.051  1.00 78.79           O  
ATOM   1465  CG  GLU   193     -24.082 -15.864   3.859  1.00 76.78           C  
ATOM   1466  CD  GLU   193     -24.876 -14.921   4.749  1.00 73.27           C  
ATOM   1467  OE1 GLU   193     -25.204 -15.300   5.896  1.00 80.90           O  
ATOM   1468  OE2 GLU   193     -25.172 -13.793   4.295  1.00 83.78           O  
ATOM   1469  N   PHE   194     -20.737 -17.632   4.096  1.00 75.22           N  
ATOM   1470  CA  PHE   194     -19.374 -17.172   3.860  1.00 76.73           C  
ATOM   1471  C   PHE   194     -18.717 -17.974   2.743  1.00 71.92           C  
ATOM   1472  CB  PHE   194     -18.540 -17.276   5.141  1.00 73.32           C  
ATOM   1473  O   PHE   194     -18.122 -17.402   1.828  1.00 69.53           O  
ATOM   1474  CG  PHE   194     -17.081 -16.964   4.943  1.00 71.56           C  
ATOM   1475  CD1 PHE   194     -16.645 -15.648   4.843  1.00 70.26           C  
ATOM   1476  CD2 PHE   194     -16.146 -17.987   4.857  1.00 71.81           C  
ATOM   1477  CE1 PHE   194     -15.295 -15.357   4.660  1.00 73.34           C  
ATOM   1478  CE2 PHE   194     -14.795 -17.703   4.674  1.00 67.74           C  
ATOM   1479  CZ  PHE   194     -14.372 -16.387   4.575  1.00 74.07           C  
ATOM   1480  N   LEU   195     -18.902 -19.339   2.789  1.00 69.88           N  
ATOM   1481  CA  LEU   195     -18.319 -20.198   1.764  1.00 73.64           C  
ATOM   1482  C   LEU   195     -18.956 -19.931   0.404  1.00 73.18           C  
ATOM   1483  CB  LEU   195     -18.490 -21.672   2.139  1.00 70.97           C  
ATOM   1484  O   LEU   195     -18.258 -19.861  -0.610  1.00 74.98           O  
ATOM   1485  CG  LEU   195     -17.617 -22.186   3.285  1.00 70.34           C  
ATOM   1486  CD1 LEU   195     -18.000 -23.618   3.643  1.00 69.95           C  
ATOM   1487  CD2 LEU   195     -16.141 -22.100   2.912  1.00 72.16           C  
ATOM   1488  N   ASN   196     -20.191 -19.701   0.331  1.00 81.48           N  
ATOM   1489  CA  ASN   196     -20.870 -19.309  -0.900  1.00 84.76           C  
ATOM   1490  C   ASN   196     -20.377 -17.957  -1.406  1.00 81.21           C  
ATOM   1491  CB  ASN   196     -22.385 -19.277  -0.690  1.00 81.95           C  
ATOM   1492  O   ASN   196     -20.188 -17.771  -2.610  1.00 80.73           O  
ATOM   1493  CG  ASN   196     -22.977 -20.660  -0.495  1.00 77.60           C  
ATOM   1494  ND2 ASN   196     -24.181 -20.716   0.062  1.00 83.15           N  
ATOM   1495  OD1 ASN   196     -22.357 -21.668  -0.842  1.00 78.11           O  
ATOM   1496  N   GLN   197     -20.145 -16.997  -0.491  1.00 79.52           N  
ATOM   1497  CA  GLN   197     -19.584 -15.701  -0.859  1.00 80.01           C  
ATOM   1498  C   GLN   197     -18.154 -15.846  -1.371  1.00 73.76           C  
ATOM   1499  CB  GLN   197     -19.620 -14.742   0.332  1.00 77.20           C  
ATOM   1500  O   GLN   197     -17.776 -15.213  -2.360  1.00 71.76           O  
ATOM   1501  CG  GLN   197     -21.020 -14.265   0.696  1.00 73.54           C  
ATOM   1502  CD  GLN   197     -21.037 -13.381   1.929  1.00 70.62           C  
ATOM   1503  NE2 GLN   197     -22.232 -13.077   2.424  1.00 80.86           N  
ATOM   1504  OE1 GLN   197     -19.984 -12.976   2.433  1.00 79.37           O  
ATOM   1505  N   LEU   198     -17.398 -16.755  -0.779  1.00 70.57           N  
ATOM   1506  CA  LEU   198     -16.031 -17.023  -1.211  1.00 74.34           C  
ATOM   1507  C   LEU   198     -16.017 -17.716  -2.570  1.00 69.60           C  
ATOM   1508  CB  LEU   198     -15.302 -17.886  -0.178  1.00 66.67           C  
ATOM   1509  O   LEU   198     -15.216 -17.366  -3.441  1.00 69.04           O  
ATOM   1510  CG  LEU   198     -13.794 -18.049  -0.374  1.00 59.31           C  
ATOM   1511  CD1 LEU   198     -13.044 -16.913   0.313  1.00 56.35           C  
ATOM   1512  CD2 LEU   198     -13.329 -19.401   0.156  1.00 57.09           C  
ATOM   1513  N   ASP   199     -16.880 -18.672  -2.754  1.00 75.65           N  
ATOM   1514  CA  ASP   199     -17.021 -19.347  -4.040  1.00 79.21           C  
ATOM   1515  C   ASP   199     -17.366 -18.353  -5.147  1.00 76.40           C  
ATOM   1516  CB  ASP   199     -18.091 -20.437  -3.959  1.00 75.82           C  
ATOM   1517  O   ASP   199     -16.646 -18.251  -6.143  1.00 76.98           O  
ATOM   1518  CG  ASP   199     -18.104 -21.348  -5.175  1.00 70.31           C  
ATOM   1519  OD1 ASP   199     -17.057 -21.951  -5.495  1.00 71.52           O  
ATOM   1520  OD2 ASP   199     -19.169 -21.460  -5.820  1.00 79.41           O  
ATOM   1521  N   THR   200     -18.375 -17.560  -4.966  1.00 83.28           N  
ATOM   1522  CA  THR   200     -18.750 -16.502  -5.898  1.00 83.93           C  
ATOM   1523  C   THR   200     -17.574 -15.561  -6.149  1.00 79.85           C  
ATOM   1524  CB  THR   200     -19.953 -15.695  -5.373  1.00 81.14           C  
ATOM   1525  O   THR   200     -17.249 -15.259  -7.299  1.00 78.31           O  
ATOM   1526  CG2 THR   200     -20.403 -14.654  -6.392  1.00 74.69           C  
ATOM   1527  OG1 THR   200     -21.040 -16.590  -5.108  1.00 75.54           O  
ATOM   1528  N   PHE   201     -16.897 -15.141  -5.072  1.00 75.77           N  
ATOM   1529  CA  PHE   201     -15.756 -14.238  -5.170  1.00 77.41           C  
ATOM   1530  C   PHE   201     -14.617 -14.888  -5.946  1.00 70.58           C  
ATOM   1531  CB  PHE   201     -15.273 -13.827  -3.775  1.00 73.54           C  
ATOM   1532  O   PHE   201     -13.994 -14.248  -6.796  1.00 67.87           O  
ATOM   1533  CG  PHE   201     -14.060 -12.937  -3.790  1.00 70.83           C  
ATOM   1534  CD1 PHE   201     -14.167 -11.599  -4.149  1.00 69.12           C  
ATOM   1535  CD2 PHE   201     -12.812 -13.439  -3.446  1.00 70.80           C  
ATOM   1536  CE1 PHE   201     -13.046 -10.773  -4.164  1.00 72.66           C  
ATOM   1537  CE2 PHE   201     -11.687 -12.619  -3.459  1.00 67.66           C  
ATOM   1538  CZ  PHE   201     -11.806 -11.287  -3.819  1.00 73.51           C  
ATOM   1539  N   THR   202     -14.379 -16.154  -5.724  1.00 68.89           N  
ATOM   1540  CA  THR   202     -13.316 -16.873  -6.418  1.00 74.32           C  
ATOM   1541  C   THR   202     -13.668 -17.072  -7.889  1.00 70.45           C  
ATOM   1542  CB  THR   202     -13.046 -18.240  -5.762  1.00 66.98           C  
ATOM   1543  O   THR   202     -12.805 -16.953  -8.761  1.00 71.43           O  
ATOM   1544  CG2 THR   202     -11.591 -18.658  -5.941  1.00 52.51           C  
ATOM   1545  OG1 THR   202     -13.339 -18.157  -4.362  1.00 46.72           O  
ATOM   1546  N   ASP   203     -14.927 -17.399  -8.207  1.00 79.24           N  
ATOM   1547  CA  ASP   203     -15.387 -17.503  -9.588  1.00 82.72           C  
ATOM   1548  C   ASP   203     -15.244 -16.169 -10.316  1.00 78.76           C  
ATOM   1549  CB  ASP   203     -16.842 -17.975  -9.635  1.00 78.09           C  
ATOM   1550  O   ASP   203     -14.725 -16.118 -11.433  1.00 78.55           O  
ATOM   1551  CG  ASP   203     -16.981 -19.483  -9.527  1.00 69.60           C  
ATOM   1552  OD1 ASP   203     -15.975 -20.202  -9.709  1.00 68.16           O  
ATOM   1553  OD2 ASP   203     -18.106 -19.957  -9.260  1.00 77.19           O  
ATOM   1554  N   GLU   204     -15.608 -15.064  -9.617  1.00 84.31           N  
ATOM   1555  CA  GLU   204     -15.435 -13.726 -10.176  1.00 84.64           C  
ATOM   1556  C   GLU   204     -13.959 -13.407 -10.395  1.00 79.60           C  
ATOM   1557  CB  GLU   204     -16.071 -12.675  -9.263  1.00 80.22           C  
ATOM   1558  O   GLU   204     -13.572 -12.939 -11.468  1.00 76.99           O  
ATOM   1559  CG  GLU   204     -17.592 -12.662  -9.307  1.00 71.69           C  
ATOM   1560  CD  GLU   204     -18.210 -11.634  -8.372  1.00 68.77           C  
ATOM   1561  OE1 GLU   204     -17.457 -10.916  -7.676  1.00 75.10           O  
ATOM   1562  OE2 GLU   204     -19.458 -11.547  -8.334  1.00 75.81           O  
ATOM   1563  N   LEU   205     -13.067 -13.765  -9.429  1.00 77.15           N  
ATOM   1564  CA  LEU   205     -11.627 -13.579  -9.572  1.00 80.15           C  
ATOM   1565  C   LEU   205     -11.080 -14.430 -10.714  1.00 74.07           C  
ATOM   1566  CB  LEU   205     -10.908 -13.932  -8.267  1.00 74.46           C  
ATOM   1567  O   LEU   205     -10.233 -13.972 -11.484  1.00 71.47           O  
ATOM   1568  CG  LEU   205     -11.014 -12.908  -7.136  1.00 67.28           C  
ATOM   1569  CD1 LEU   205     -10.271 -13.404  -5.900  1.00 64.36           C  
ATOM   1570  CD2 LEU   205     -10.471 -11.555  -7.586  1.00 66.20           C  
ATOM   1571  N   ASN   206     -11.556 -15.730 -10.814  1.00 66.78           N  
ATOM   1572  CA  ASN   206     -11.128 -16.616 -11.891  1.00 75.03           C  
ATOM   1573  C   ASN   206     -11.559 -16.088 -13.256  1.00 67.96           C  
ATOM   1574  CB  ASN   206     -11.672 -18.029 -11.672  1.00 63.62           C  
ATOM   1575  O   ASN   206     -10.789 -16.135 -14.217  1.00 68.61           O  
ATOM   1576  CG  ASN   206     -10.764 -19.100 -12.245  1.00 54.59           C  
ATOM   1577  ND2 ASN   206     -11.338 -20.252 -12.570  1.00 51.67           N  
ATOM   1578  OD1 ASN   206      -9.557 -18.894 -12.394  1.00 51.85           O  
ATOM   1579  N   GLN   207     -12.778 -15.591 -13.356  1.00 82.67           N  
ATOM   1580  CA  GLN   207     -13.237 -14.979 -14.598  1.00 83.18           C  
ATOM   1581  C   GLN   207     -12.388 -13.763 -14.959  1.00 79.78           C  
ATOM   1582  CB  GLN   207     -14.708 -14.576 -14.487  1.00 80.34           C  
ATOM   1583  O   GLN   207     -12.069 -13.548 -16.131  1.00 77.79           O  
ATOM   1584  CG  GLN   207     -15.670 -15.757 -14.483  1.00 75.81           C  
ATOM   1585  CD  GLN   207     -17.107 -15.342 -14.228  1.00 73.63           C  
ATOM   1586  NE2 GLN   207     -17.827 -16.143 -13.450  1.00 78.99           N  
ATOM   1587  OE1 GLN   207     -17.567 -14.309 -14.727  1.00 78.90           O  
ATOM   1588  N   GLN   208     -11.914 -13.129 -13.917  1.00 84.48           N  
ATOM   1589  CA  GLN   208     -11.185 -11.885 -14.139  1.00 85.95           C  
ATOM   1590  C   GLN   208      -9.677 -12.118 -14.105  1.00 81.88           C  
ATOM   1591  CB  GLN   208     -11.578 -10.838 -13.096  1.00 79.72           C  
ATOM   1592  O   GLN   208      -8.896 -11.164 -14.112  1.00 76.71           O  
ATOM   1593  CG  GLN   208     -13.030 -10.390 -13.192  1.00 72.04           C  
ATOM   1594  CD  GLN   208     -13.373  -9.295 -12.200  1.00 68.65           C  
ATOM   1595  NE2 GLN   208     -14.664  -9.019 -12.044  1.00 70.21           N  
ATOM   1596  OE1 GLN   208     -12.486  -8.701 -11.578  1.00 74.31           O  
ATOM   1597  N   ARG   209      -9.271 -13.389 -14.079  1.00 77.79           N  
ATOM   1598  CA  ARG   209      -7.869 -13.775 -13.950  1.00 81.11           C  
ATOM   1599  C   ARG   209      -7.007 -13.057 -14.984  1.00 77.44           C  
ATOM   1600  CB  ARG   209      -7.712 -15.290 -14.098  1.00 74.13           C  
ATOM   1601  O   ARG   209      -5.941 -12.534 -14.654  1.00 76.95           O  
ATOM   1602  CG  ARG   209      -6.274 -15.772 -14.000  1.00 64.82           C  
ATOM   1603  CD  ARG   209      -6.172 -17.281 -14.175  1.00 63.59           C  
ATOM   1604  NE  ARG   209      -4.783 -17.717 -14.297  1.00 61.51           N  
ATOM   1605  NH1 ARG   209      -5.300 -19.865 -14.973  1.00 51.52           N  
ATOM   1606  NH2 ARG   209      -3.111 -19.224 -14.750  1.00 46.54           N  
ATOM   1607  CZ  ARG   209      -4.401 -18.934 -14.673  1.00 61.21           C  
ATOM   1608  N   GLU   210      -7.413 -13.124 -16.267  1.00 86.26           N  
ATOM   1609  CA  GLU   210      -6.638 -12.490 -17.329  1.00 86.79           C  
ATOM   1610  C   GLU   210      -6.526 -10.985 -17.108  1.00 85.32           C  
ATOM   1611  CB  GLU   210      -7.265 -12.776 -18.696  1.00 82.24           C  
ATOM   1612  O   GLU   210      -5.477 -10.390 -17.366  1.00 83.58           O  
ATOM   1613  CG  GLU   210      -7.211 -14.241 -19.104  1.00 73.09           C  
ATOM   1614  CD  GLU   210      -7.645 -14.480 -20.541  1.00 71.42           C  
ATOM   1615  OE1 GLU   210      -8.048 -13.510 -21.223  1.00 74.53           O  
ATOM   1616  OE2 GLU   210      -7.584 -15.647 -20.989  1.00 74.75           O  
ATOM   1617  N   GLU   211      -7.634 -10.399 -16.564  1.00 84.92           N  
ATOM   1618  CA  GLU   211      -7.636  -8.965 -16.287  1.00 85.24           C  
ATOM   1619  C   GLU   211      -6.743  -8.632 -15.095  1.00 82.31           C  
ATOM   1620  CB  GLU   211      -9.062  -8.469 -16.031  1.00 80.53           C  
ATOM   1621  O   GLU   211      -5.907  -7.729 -15.172  1.00 79.71           O  
ATOM   1622  CG  GLU   211      -9.983  -8.597 -17.235  1.00 71.10           C  
ATOM   1623  CD  GLU   211     -11.348  -7.965 -17.016  1.00 68.43           C  
ATOM   1624  OE1 GLU   211     -11.658  -7.572 -15.868  1.00 72.00           O  
ATOM   1625  OE2 GLU   211     -12.115  -7.862 -18.000  1.00 70.97           O  
ATOM   1626  N   ILE   212      -6.797  -9.430 -14.051  1.00 77.15           N  
ATOM   1627  CA  ILE   212      -5.930  -9.300 -12.885  1.00 81.15           C  
ATOM   1628  C   ILE   212      -4.472  -9.471 -13.304  1.00 78.65           C  
ATOM   1629  CB  ILE   212      -6.298 -10.326 -11.790  1.00 77.16           C  
ATOM   1630  O   ILE   212      -3.619  -8.652 -12.956  1.00 77.70           O  
ATOM   1631  CG1 ILE   212      -7.675 -10.005 -11.197  1.00 72.08           C  
ATOM   1632  CG2 ILE   212      -5.225 -10.358 -10.697  1.00 70.09           C  
ATOM   1633  CD1 ILE   212      -8.248 -11.115 -10.326  1.00 71.31           C  
ATOM   1634  N   THR   213      -4.157 -10.519 -14.062  1.00 80.39           N  
ATOM   1635  CA  THR   213      -2.791 -10.730 -14.530  1.00 84.28           C  
ATOM   1636  C   THR   213      -2.311  -9.536 -15.351  1.00 81.63           C  
ATOM   1637  CB  THR   213      -2.682 -12.013 -15.373  1.00 79.76           C  
ATOM   1638  O   THR   213      -1.241  -8.984 -15.084  1.00 81.63           O  
ATOM   1639  CG2 THR   213      -1.247 -12.248 -15.834  1.00 63.78           C  
ATOM   1640  OG1 THR   213      -3.109 -13.133 -14.587  1.00 65.34           O  
ATOM   1641  N   ARG   214      -3.104  -9.078 -16.230  1.00 88.68           N  
ATOM   1642  CA  ARG   214      -2.748  -7.917 -17.039  1.00 88.38           C  
ATOM   1643  C   ARG   214      -2.542  -6.684 -16.166  1.00 85.31           C  
ATOM   1644  CB  ARG   214      -3.827  -7.642 -18.089  1.00 85.41           C  
ATOM   1645  O   ARG   214      -1.639  -5.883 -16.417  1.00 82.71           O  
ATOM   1646  CG  ARG   214      -3.744  -8.546 -19.309  1.00 78.43           C  
ATOM   1647  CD  ARG   214      -4.754  -8.147 -20.376  1.00 76.47           C  
ATOM   1648  NE  ARG   214      -6.104  -8.579 -20.030  1.00 76.20           N  
ATOM   1649  NH1 ARG   214      -7.168  -7.049 -21.395  1.00 69.04           N  
ATOM   1650  NH2 ARG   214      -8.398  -8.519 -20.138  1.00 64.12           N  
ATOM   1651  CZ  ARG   214      -7.220  -8.048 -20.522  1.00 72.94           C  
ATOM   1652  N   ALA   215      -3.366  -6.551 -15.154  1.00 85.20           N  
ATOM   1653  CA  ALA   215      -3.260  -5.423 -14.232  1.00 86.19           C  
ATOM   1654  C   ALA   215      -1.963  -5.488 -13.432  1.00 81.64           C  
ATOM   1655  CB  ALA   215      -4.462  -5.391 -13.291  1.00 82.42           C  
ATOM   1656  O   ALA   215      -1.245  -4.492 -13.319  1.00 78.39           O  
ATOM   1657  N   ILE   216      -1.610  -6.679 -12.981  1.00 76.41           N  
ATOM   1658  CA  ILE   216      -0.344  -6.894 -12.289  1.00 80.61           C  
ATOM   1659  C   ILE   216       0.817  -6.628 -13.243  1.00 78.21           C  
ATOM   1660  CB  ILE   216      -0.250  -8.325 -11.715  1.00 77.13           C  
ATOM   1661  O   ILE   216       1.724  -5.854 -12.928  1.00 78.80           O  
ATOM   1662  CG1 ILE   216      -1.223  -8.496 -10.543  1.00 73.54           C  
ATOM   1663  CG2 ILE   216       1.186  -8.641 -11.285  1.00 71.17           C  
ATOM   1664  CD1 ILE   216      -1.430  -9.943 -10.116  1.00 71.47           C  
ATOM   1665  N   ASP   217       0.832  -7.190 -14.375  1.00 85.61           N  
ATOM   1666  CA  ASP   217       1.894  -6.989 -15.356  1.00 87.60           C  
ATOM   1667  C   ASP   217       2.027  -5.514 -15.727  1.00 84.96           C  
ATOM   1668  CB  ASP   217       1.631  -7.825 -16.610  1.00 84.43           C  
ATOM   1669  O   ASP   217       3.140  -5.000 -15.859  1.00 83.79           O  
ATOM   1670  CG  ASP   217       1.885  -9.308 -16.399  1.00 75.93           C  
ATOM   1671  OD1 ASP   217       2.590  -9.674 -15.435  1.00 73.44           O  
ATOM   1672  OD2 ASP   217       1.376 -10.116 -17.206  1.00 80.41           O  
ATOM   1673  N   SER   218       0.864  -4.894 -15.830  1.00 88.62           N  
ATOM   1674  CA  SER   218       0.852  -3.467 -16.140  1.00 88.68           C  
ATOM   1675  C   SER   218       1.418  -2.647 -14.986  1.00 84.70           C  
ATOM   1676  CB  SER   218      -0.569  -3.000 -16.459  1.00 85.48           C  
ATOM   1677  O   SER   218       2.242  -1.755 -15.198  1.00 80.99           O  
ATOM   1678  OG  SER   218      -1.082  -3.686 -17.589  1.00 69.36           O  
ATOM   1679  N   THR   219       1.052  -3.009 -13.792  1.00 78.16           N  
ATOM   1680  CA  THR   219       1.565  -2.355 -12.593  1.00 80.35           C  
ATOM   1681  C   THR   219       3.067  -2.583 -12.454  1.00 75.54           C  
ATOM   1682  CB  THR   219       0.847  -2.864 -11.329  1.00 76.46           C  
ATOM   1683  O   THR   219       3.826  -1.637 -12.234  1.00 73.38           O  
ATOM   1684  CG2 THR   219       1.376  -2.168 -10.079  1.00 67.76           C  
ATOM   1685  OG1 THR   219      -0.558  -2.605 -11.447  1.00 65.53           O  
ATOM   1686  N   ASN   220       3.519  -3.783 -12.695  1.00 76.69           N  
ATOM   1687  CA  ASN   220       4.946  -4.084 -12.659  1.00 81.41           C  
ATOM   1688  C   ASN   220       5.714  -3.287 -13.710  1.00 76.80           C  
ATOM   1689  CB  ASN   220       5.183  -5.584 -12.852  1.00 74.62           C  
ATOM   1690  O   ASN   220       6.771  -2.726 -13.419  1.00 76.67           O  
ATOM   1691  CG  ASN   220       4.953  -6.379 -11.582  1.00 63.66           C  
ATOM   1692  ND2 ASN   220       4.673  -7.669 -11.733  1.00 63.00           N  
ATOM   1693  OD1 ASN   220       5.024  -5.840 -10.475  1.00 61.77           O  
ATOM   1694  N   ARG   221       5.242  -3.213 -14.883  1.00 88.41           N  
ATOM   1695  CA  ARG   221       5.877  -2.408 -15.921  1.00 87.74           C  
ATOM   1696  C   ARG   221       5.948  -0.941 -15.509  1.00 82.39           C  
ATOM   1697  CB  ARG   221       5.123  -2.544 -17.245  1.00 85.34           C  
ATOM   1698  O   ARG   221       6.989  -0.298 -15.662  1.00 79.17           O  
ATOM   1699  CG  ARG   221       5.427  -3.830 -17.998  1.00 80.20           C  
ATOM   1700  CD  ARG   221       4.815  -3.826 -19.392  1.00 77.58           C  
ATOM   1701  NE  ARG   221       3.356  -3.823 -19.340  1.00 80.05           N  
ATOM   1702  NH1 ARG   221       3.119  -5.993 -20.098  1.00 72.46           N  
ATOM   1703  NH2 ARG   221       1.266  -4.742 -19.591  1.00 68.07           N  
ATOM   1704  CZ  ARG   221       2.584  -4.853 -19.676  1.00 76.03           C  
ATOM   1705  N   LEU   222       4.799  -0.493 -14.948  1.00 86.50           N  
ATOM   1706  CA  LEU   222       4.759   0.900 -14.514  1.00 86.76           C  
ATOM   1707  C   LEU   222       5.768   1.152 -13.399  1.00 83.18           C  
ATOM   1708  CB  LEU   222       3.352   1.272 -14.039  1.00 81.87           C  
ATOM   1709  O   LEU   222       6.567   2.088 -13.479  1.00 79.28           O  
ATOM   1710  CG  LEU   222       3.126   2.741 -13.676  1.00 70.44           C  
ATOM   1711  CD1 LEU   222       2.462   3.477 -14.834  1.00 64.06           C  
ATOM   1712  CD2 LEU   222       2.284   2.855 -12.410  1.00 64.50           C  
ATOM   1713  N   LEU   223       5.811   0.263 -12.407  1.00 79.11           N  
ATOM   1714  CA  LEU   223       6.752   0.387 -11.299  1.00 81.19           C  
ATOM   1715  C   LEU   223       8.191   0.292 -11.795  1.00 77.62           C  
ATOM   1716  CB  LEU   223       6.489  -0.694 -10.248  1.00 77.87           C  
ATOM   1717  O   LEU   223       9.053   1.061 -11.364  1.00 76.56           O  
ATOM   1718  CG  LEU   223       5.225  -0.525  -9.403  1.00 73.46           C  
ATOM   1719  CD1 LEU   223       5.005  -1.754  -8.527  1.00 70.52           C  
ATOM   1720  CD2 LEU   223       5.316   0.736  -8.550  1.00 72.29           C  
ATOM   1721  N   ASN   224       8.528  -0.571 -12.746  1.00 80.06           N  
ATOM   1722  CA  ASN   224       9.860  -0.639 -13.337  1.00 82.54           C  
ATOM   1723  C   ASN   224      10.218   0.653 -14.065  1.00 77.34           C  
ATOM   1724  CB  ASN   224       9.964  -1.832 -14.290  1.00 77.20           C  
ATOM   1725  O   ASN   224      11.334   1.157 -13.932  1.00 75.71           O  
ATOM   1726  CG  ASN   224      10.240  -3.135 -13.567  1.00 67.70           C  
ATOM   1727  ND2 ASN   224       9.864  -4.248 -14.186  1.00 68.48           N  
ATOM   1728  OD1 ASN   224      10.785  -3.142 -12.461  1.00 66.17           O  
ATOM   1729  N   ILE   225       9.274   1.180 -14.804  1.00 86.13           N  
ATOM   1730  CA  ILE   225       9.504   2.450 -15.483  1.00 85.23           C  
ATOM   1731  C   ILE   225       9.745   3.550 -14.452  1.00 80.99           C  
ATOM   1732  CB  ILE   225       8.317   2.825 -16.399  1.00 83.25           C  
ATOM   1733  O   ILE   225      10.689   4.333 -14.579  1.00 76.80           O  
ATOM   1734  CG1 ILE   225       8.252   1.878 -17.603  1.00 79.67           C  
ATOM   1735  CG2 ILE   225       8.426   4.283 -16.854  1.00 78.58           C  
ATOM   1736  CD1 ILE   225       6.929   1.923 -18.355  1.00 76.14           C  
ATOM   1737  N   VAL   226       8.882   3.569 -13.425  1.00 82.39           N  
ATOM   1738  CA  VAL   226       8.983   4.564 -12.362  1.00 82.91           C  
ATOM   1739  C   VAL   226      10.322   4.417 -11.642  1.00 79.18           C  
ATOM   1740  CB  VAL   226       7.819   4.435 -11.353  1.00 78.22           C  
ATOM   1741  O   VAL   226      11.041   5.401 -11.451  1.00 74.89           O  
ATOM   1742  CG1 VAL   226       8.062   5.322 -10.133  1.00 67.03           C  
ATOM   1743  CG2 VAL   226       6.493   4.793 -12.022  1.00 65.99           C  
ATOM   1744  N   SER   227      10.775   3.164 -11.367  1.00 76.72           N  
ATOM   1745  CA  SER   227      12.042   2.909 -10.689  1.00 78.07           C  
ATOM   1746  C   SER   227      13.226   3.315 -11.561  1.00 74.24           C  
ATOM   1747  CB  SER   227      12.160   1.432 -10.310  1.00 72.89           C  
ATOM   1748  O   SER   227      14.235   3.810 -11.054  1.00 72.44           O  
ATOM   1749  OG  SER   227      12.435   0.640 -11.453  1.00 63.90           O  
ATOM   1750  N   GLN   228      13.169   3.117 -12.811  1.00 83.03           N  
ATOM   1751  CA  GLN   228      14.241   3.524 -13.714  1.00 82.87           C  
ATOM   1752  C   GLN   228      14.299   5.043 -13.848  1.00 78.33           C  
ATOM   1753  CB  GLN   228      14.059   2.882 -15.089  1.00 79.87           C  
ATOM   1754  O   GLN   228      15.271   5.588 -14.376  1.00 74.77           O  
ATOM   1755  CG  GLN   228      14.361   1.390 -15.116  1.00 76.92           C  
ATOM   1756  CD  GLN   228      14.000   0.741 -16.440  1.00 74.76           C  
ATOM   1757  NE2 GLN   228      14.092  -0.583 -16.496  1.00 82.21           N  
ATOM   1758  OE1 GLN   228      13.640   1.425 -17.403  1.00 81.00           O  
ATOM   1759  N   ARG   229      13.294   5.721 -13.512  1.00 83.27           N  
ATOM   1760  CA  ARG   229      13.199   7.158 -13.749  1.00 82.80           C  
ATOM   1761  C   ARG   229      13.232   7.933 -12.436  1.00 79.25           C  
ATOM   1762  CB  ARG   229      11.922   7.492 -14.522  1.00 76.73           C  
ATOM   1763  O   ARG   229      12.616   8.995 -12.320  1.00 72.42           O  
ATOM   1764  CG  ARG   229      11.898   6.942 -15.940  1.00 70.33           C  
ATOM   1765  CD  ARG   229      10.927   7.710 -16.826  1.00 67.12           C  
ATOM   1766  NE  ARG   229      11.006   7.272 -18.217  1.00 63.55           N  
ATOM   1767  NH1 ARG   229      10.412   9.317 -19.112  1.00 52.12           N  
ATOM   1768  NH2 ARG   229      10.861   7.544 -20.493  1.00 47.99           N  
ATOM   1769  CZ  ARG   229      10.760   8.045 -19.271  1.00 67.83           C  
ATOM   1770  N   ASN   230      13.895   7.370 -11.435  1.00 76.78           N  
ATOM   1771  CA  ASN   230      14.041   8.039 -10.146  1.00 78.80           C  
ATOM   1772  C   ASN   230      14.482   9.490 -10.315  1.00 75.95           C  
ATOM   1773  CB  ASN   230      15.031   7.283  -9.258  1.00 71.26           C  
ATOM   1774  O   ASN   230      13.847  10.402  -9.782  1.00 73.26           O  
ATOM   1775  CG  ASN   230      14.362   6.216  -8.414  1.00 63.63           C  
ATOM   1776  ND2 ASN   230      15.146   5.538  -7.585  1.00 57.83           N  
ATOM   1777  OD1 ASN   230      13.150   6.003  -8.507  1.00 59.14           O  
ATOM   1778  N   ASP   231      15.487   9.717 -11.169  1.00 83.25           N  
ATOM   1779  CA  ASP   231      16.002  11.063 -11.396  1.00 84.55           C  
ATOM   1780  C   ASP   231      14.906  11.989 -11.919  1.00 81.40           C  
ATOM   1781  CB  ASP   231      17.176  11.031 -12.377  1.00 78.92           C  
ATOM   1782  O   ASP   231      14.895  13.183 -11.611  1.00 77.61           O  
ATOM   1783  CG  ASP   231      18.320  10.152 -11.903  1.00 70.33           C  
ATOM   1784  OD1 ASP   231      18.306   9.710 -10.734  1.00 68.28           O  
ATOM   1785  OD2 ASP   231      19.246   9.902 -12.706  1.00 72.88           O  
ATOM   1786  N   THR   232      14.019  11.507 -12.828  1.00 78.28           N  
ATOM   1787  CA  THR   232      12.859  12.261 -13.292  1.00 79.66           C  
ATOM   1788  C   THR   232      11.856  12.461 -12.160  1.00 75.61           C  
ATOM   1789  CB  THR   232      12.170  11.554 -14.474  1.00 73.57           C  
ATOM   1790  O   THR   232      11.275  13.539 -12.021  1.00 72.07           O  
ATOM   1791  CG2 THR   232      11.059  12.419 -15.059  1.00 61.90           C  
ATOM   1792  OG1 THR   232      13.140  11.287 -15.494  1.00 63.63           O  
ATOM   1793  N   LEU   233      11.689  11.388 -11.300  1.00 69.89           N  
ATOM   1794  CA  LEU   233      10.807  11.560 -10.150  1.00 72.92           C  
ATOM   1795  C   LEU   233      11.367  12.602  -9.188  1.00 69.60           C  
ATOM   1796  CB  LEU   233      10.610  10.229  -9.421  1.00 66.69           C  
ATOM   1797  O   LEU   233      10.643  13.497  -8.746  1.00 68.46           O  
ATOM   1798  CG  LEU   233       9.388   9.406  -9.831  1.00 62.13           C  
ATOM   1799  CD1 LEU   233       9.632   7.924  -9.564  1.00 57.58           C  
ATOM   1800  CD2 LEU   233       8.145   9.889  -9.092  1.00 58.71           C  
ATOM   1801  N   ASP   234      12.600  12.510  -8.848  1.00 79.68           N  
ATOM   1802  CA  ASP   234      13.238  13.492  -7.976  1.00 81.44           C  
ATOM   1803  C   ASP   234      13.093  14.904  -8.539  1.00 79.09           C  
ATOM   1804  CB  ASP   234      14.717  13.153  -7.778  1.00 76.18           C  
ATOM   1805  O   ASP   234      12.727  15.832  -7.815  1.00 76.94           O  
ATOM   1806  CG  ASP   234      14.940  12.033  -6.777  1.00 68.07           C  
ATOM   1807  OD1 ASP   234      13.979  11.632  -6.086  1.00 64.88           O  
ATOM   1808  OD2 ASP   234      16.088  11.549  -6.676  1.00 70.30           O  
ATOM   1809  N   ARG   235      13.332  14.996  -9.874  1.00 80.53           N  
ATOM   1810  CA  ARG   235      13.127  16.299 -10.499  1.00 80.17           C  
ATOM   1811  C   ARG   235      11.673  16.742 -10.378  1.00 76.27           C  
ATOM   1812  CB  ARG   235      13.542  16.260 -11.972  1.00 75.68           C  
ATOM   1813  O   ARG   235      11.395  17.888 -10.020  1.00 73.12           O  
ATOM   1814  CG  ARG   235      14.432  17.419 -12.392  1.00 69.47           C  
ATOM   1815  CD  ARG   235      14.838  17.317 -13.855  1.00 68.01           C  
ATOM   1816  NE  ARG   235      15.157  15.942 -14.231  1.00 63.59           N  
ATOM   1817  NH1 ARG   235      15.481  16.411 -16.470  1.00 54.45           N  
ATOM   1818  NH2 ARG   235      15.730  14.268 -15.695  1.00 50.75           N  
ATOM   1819  CZ  ARG   235      15.455  15.544 -15.465  1.00 66.59           C  
ATOM   1820  N   VAL   236      10.748  15.869 -10.659  1.00 73.75           N  
ATOM   1821  CA  VAL   236       9.333  16.176 -10.480  1.00 74.86           C  
ATOM   1822  C   VAL   236       9.068  16.564  -9.027  1.00 72.21           C  
ATOM   1823  CB  VAL   236       8.437  14.983 -10.884  1.00 69.81           C  
ATOM   1824  O   VAL   236       8.440  17.590  -8.756  1.00 69.48           O  
ATOM   1825  CG1 VAL   236       6.991  15.224 -10.455  1.00 59.91           C  
ATOM   1826  CG2 VAL   236       8.518  14.744 -12.391  1.00 59.91           C  
ATOM   1827  N   LEU   237       9.546  15.760  -8.033  1.00 70.17           N  
ATOM   1828  CA  LEU   237       9.315  16.068  -6.625  1.00 71.23           C  
ATOM   1829  C   LEU   237       9.981  17.385  -6.240  1.00 70.16           C  
ATOM   1830  CB  LEU   237       9.839  14.938  -5.736  1.00 66.95           C  
ATOM   1831  O   LEU   237       9.489  18.102  -5.366  1.00 69.19           O  
ATOM   1832  CG  LEU   237       9.022  13.645  -5.730  1.00 63.66           C  
ATOM   1833  CD1 LEU   237       9.757  12.557  -4.955  1.00 61.00           C  
ATOM   1834  CD2 LEU   237       7.638  13.890  -5.136  1.00 63.02           C  
ATOM   1835  N   THR   238      10.978  17.717  -6.848  1.00 79.00           N  
ATOM   1836  CA  THR   238      11.676  18.969  -6.575  1.00 79.17           C  
ATOM   1837  C   THR   238      10.984  20.137  -7.271  1.00 76.93           C  
ATOM   1838  CB  THR   238      13.147  18.898  -7.026  1.00 75.78           C  
ATOM   1839  O   THR   238      10.851  21.219  -6.695  1.00 74.30           O  
ATOM   1840  CG2 THR   238      13.957  20.050  -6.443  1.00 67.72           C  
ATOM   1841  OG1 THR   238      13.716  17.658  -6.587  1.00 68.81           O  
ATOM   1842  N   GLU   239      10.541  19.869  -8.579  1.00 74.79           N  
ATOM   1843  CA  GLU   239       9.921  20.935  -9.359  1.00 74.36           C  
ATOM   1844  C   GLU   239       8.440  21.077  -9.019  1.00 71.33           C  
ATOM   1845  CB  GLU   239      10.095  20.677 -10.857  1.00 69.47           C  
ATOM   1846  O   GLU   239       7.852  22.143  -9.215  1.00 68.00           O  
ATOM   1847  CG  GLU   239      11.524  20.849 -11.349  1.00 65.27           C  
ATOM   1848  CD  GLU   239      11.682  20.588 -12.839  1.00 63.96           C  
ATOM   1849  OE1 GLU   239      10.657  20.517 -13.555  1.00 70.90           O  
ATOM   1850  OE2 GLU   239      12.840  20.451 -13.294  1.00 70.53           O  
ATOM   1851  N   PHE   240       7.888  19.961  -8.333  1.00 69.39           N  
ATOM   1852  CA  PHE   240       6.454  19.940  -8.068  1.00 72.28           C  
ATOM   1853  C   PHE   240       6.101  20.884  -6.925  1.00 70.47           C  
ATOM   1854  CB  PHE   240       5.989  18.518  -7.738  1.00 65.23           C  
ATOM   1855  O   PHE   240       5.036  21.506  -6.934  1.00 68.88           O  
ATOM   1856  CG  PHE   240       4.864  18.030  -8.610  1.00 61.57           C  
ATOM   1857  CD1 PHE   240       3.550  18.072  -8.161  1.00 56.48           C  
ATOM   1858  CD2 PHE   240       5.122  17.528  -9.879  1.00 57.35           C  
ATOM   1859  CE1 PHE   240       2.506  17.620  -8.967  1.00 51.87           C  
ATOM   1860  CE2 PHE   240       4.084  17.075 -10.689  1.00 49.79           C  
ATOM   1861  CZ  PHE   240       2.778  17.121 -10.231  1.00 54.47           C  
ATOM   1862  N   PRO   241       6.957  21.199  -5.860  1.00 66.83           N  
ATOM   1863  CA  PRO   241       6.474  22.074  -4.789  1.00 67.27           C  
ATOM   1864  C   PRO   241       6.071  23.457  -5.294  1.00 67.47           C  
ATOM   1865  CB  PRO   241       7.673  22.165  -3.842  1.00 62.86           C  
ATOM   1866  O   PRO   241       5.008  23.966  -4.929  1.00 66.06           O  
ATOM   1867  CG  PRO   241       8.444  20.907  -4.079  1.00 60.85           C  
ATOM   1868  CD  PRO   241       8.306  20.528  -5.525  1.00 61.18           C  
ATOM   1869  N   PRO   242       6.889  24.074  -6.202  1.00 70.19           N  
ATOM   1870  CA  PRO   242       6.333  25.306  -6.766  1.00 70.41           C  
ATOM   1871  C   PRO   242       4.981  25.089  -7.441  1.00 68.16           C  
ATOM   1872  CB  PRO   242       7.390  25.735  -7.787  1.00 65.51           C  
ATOM   1873  O   PRO   242       4.102  25.951  -7.362  1.00 65.44           O  
ATOM   1874  CG  PRO   242       8.605  24.938  -7.437  1.00 62.59           C  
ATOM   1875  CD  PRO   242       8.172  23.721  -6.670  1.00 62.03           C  
ATOM   1876  N   LEU   243       4.863  23.985  -8.124  1.00 68.39           N  
ATOM   1877  CA  LEU   243       3.564  23.679  -8.714  1.00 69.96           C  
ATOM   1878  C   LEU   243       2.496  23.540  -7.635  1.00 67.37           C  
ATOM   1879  CB  LEU   243       3.641  22.393  -9.542  1.00 64.75           C  
ATOM   1880  O   LEU   243       1.405  24.102  -7.759  1.00 65.94           O  
ATOM   1881  CG  LEU   243       2.416  22.063 -10.396  1.00 60.31           C  
ATOM   1882  CD1 LEU   243       2.494  22.785 -11.736  1.00 55.59           C  
ATOM   1883  CD2 LEU   243       2.297  20.556 -10.600  1.00 56.97           C  
ATOM   1884  N   ILE   244       2.804  22.753  -6.473  1.00 66.28           N  
ATOM   1885  CA  ILE   244       1.849  22.637  -5.376  1.00 68.04           C  
ATOM   1886  C   ILE   244       1.573  24.018  -4.784  1.00 67.95           C  
ATOM   1887  CB  ILE   244       2.362  21.677  -4.280  1.00 63.69           C  
ATOM   1888  O   ILE   244       0.426  24.349  -4.476  1.00 68.06           O  
ATOM   1889  CG1 ILE   244       2.374  20.234  -4.797  1.00 56.42           C  
ATOM   1890  CG2 ILE   244       1.508  21.798  -3.014  1.00 57.26           C  
ATOM   1891  CD1 ILE   244       2.758  19.202  -3.745  1.00 57.13           C  
ATOM   1892  N   GLN   245       2.659  24.757  -4.644  1.00 72.40           N  
ATOM   1893  CA  GLN   245       2.423  26.116  -4.166  1.00 75.07           C  
ATOM   1894  C   GLN   245       1.480  26.871  -5.097  1.00 73.31           C  
ATOM   1895  CB  GLN   245       3.744  26.874  -4.028  1.00 69.45           C  
ATOM   1896  O   GLN   245       0.474  27.428  -4.653  1.00 71.93           O  
ATOM   1897  CG  GLN   245       3.597  28.259  -3.412  1.00 63.93           C  
ATOM   1898  CD  GLN   245       4.933  28.931  -3.154  1.00 63.03           C  
ATOM   1899  NE2 GLN   245       4.897  30.224  -2.850  1.00 58.98           N  
ATOM   1900  OE1 GLN   245       5.988  28.294  -3.227  1.00 68.70           O  
ATOM   1901  N   HIS   246       1.851  26.878  -6.428  1.00 70.19           N  
ATOM   1902  CA  HIS   246       0.953  27.512  -7.386  1.00 71.92           C  
ATOM   1903  C   HIS   246      -0.450  26.923  -7.301  1.00 67.61           C  
ATOM   1904  CB  HIS   246       1.498  27.366  -8.808  1.00 66.24           C  
ATOM   1905  O   HIS   246      -1.440  27.658  -7.329  1.00 65.89           O  
ATOM   1906  CG  HIS   246       0.806  28.237  -9.809  1.00 61.36           C  
ATOM   1907  CD2 HIS   246       0.186  27.933 -10.973  1.00 60.21           C  
ATOM   1908  ND1 HIS   246       0.701  29.603  -9.660  1.00 66.04           N  
ATOM   1909  CE1 HIS   246       0.044  30.103 -10.693  1.00 62.73           C  
ATOM   1910  NE2 HIS   246      -0.280  29.111 -11.504  1.00 64.32           N  
ATOM   1911  N   PHE   247      -0.559  25.596  -7.084  1.00 65.37           N  
ATOM   1912  CA  PHE   247      -1.864  24.983  -6.867  1.00 68.61           C  
ATOM   1913  C   PHE   247      -2.497  25.497  -5.579  1.00 66.37           C  
ATOM   1914  CB  PHE   247      -1.741  23.457  -6.819  1.00 62.38           C  
ATOM   1915  O   PHE   247      -3.703  25.745  -5.530  1.00 65.64           O  
ATOM   1916  CG  PHE   247      -2.032  22.783  -8.133  1.00 58.74           C  
ATOM   1917  CD1 PHE   247      -3.321  22.766  -8.651  1.00 54.64           C  
ATOM   1918  CD2 PHE   247      -1.015  22.166  -8.851  1.00 56.46           C  
ATOM   1919  CE1 PHE   247      -3.593  22.143  -9.867  1.00 53.63           C  
ATOM   1920  CE2 PHE   247      -1.280  21.542 -10.066  1.00 51.08           C  
ATOM   1921  CZ  PHE   247      -2.569  21.530 -10.572  1.00 57.51           C  
ATOM   1922  N   ALA   248      -1.658  25.683  -4.502  1.00 68.19           N  
ATOM   1923  CA  ALA   248      -2.173  26.241  -3.254  1.00 71.36           C  
ATOM   1924  C   ALA   248      -2.648  27.678  -3.451  1.00 70.64           C  
ATOM   1925  CB  ALA   248      -1.106  26.182  -2.164  1.00 65.81           C  
ATOM   1926  O   ALA   248      -3.718  28.057  -2.968  1.00 71.26           O  
ATOM   1927  N   GLU   249      -1.892  28.492  -4.207  1.00 74.63           N  
ATOM   1928  CA  GLU   249      -2.274  29.866  -4.520  1.00 76.67           C  
ATOM   1929  C   GLU   249      -3.531  29.907  -5.385  1.00 73.68           C  
ATOM   1930  CB  GLU   249      -1.127  30.596  -5.224  1.00 71.91           C  
ATOM   1931  O   GLU   249      -4.345  30.824  -5.262  1.00 71.63           O  
ATOM   1932  CG  GLU   249       0.057  30.899  -4.318  1.00 68.39           C  
ATOM   1933  CD  GLU   249       1.278  31.399  -5.073  1.00 67.17           C  
ATOM   1934  OE1 GLU   249       1.205  31.549  -6.314  1.00 78.90           O  
ATOM   1935  OE2 GLU   249       2.317  31.640  -4.420  1.00 80.87           O  
ATOM   1936  N   THR   250      -3.691  28.953  -6.225  1.00 66.67           N  
ATOM   1937  CA  THR   250      -4.811  28.908  -7.160  1.00 70.39           C  
ATOM   1938  C   THR   250      -5.927  28.016  -6.624  1.00 65.62           C  
ATOM   1939  CB  THR   250      -4.364  28.401  -8.543  1.00 62.32           C  
ATOM   1940  O   THR   250      -6.848  27.656  -7.360  1.00 62.78           O  
ATOM   1941  CG2 THR   250      -3.616  29.485  -9.311  1.00 53.38           C  
ATOM   1942  OG1 THR   250      -3.502  27.269  -8.375  1.00 48.23           O  
ATOM   1943  N   ARG   251      -5.850  27.592  -5.317  1.00 70.32           N  
ATOM   1944  CA  ARG   251      -6.799  26.683  -4.681  1.00 73.78           C  
ATOM   1945  C   ARG   251      -8.236  27.118  -4.950  1.00 72.27           C  
ATOM   1946  CB  ARG   251      -6.547  26.609  -3.174  1.00 67.50           C  
ATOM   1947  O   ARG   251      -9.097  26.286  -5.245  1.00 72.07           O  
ATOM   1948  CG  ARG   251      -7.494  27.465  -2.348  1.00 63.27           C  
ATOM   1949  CD  ARG   251      -7.160  27.405  -0.864  1.00 62.73           C  
ATOM   1950  NE  ARG   251      -7.998  28.313  -0.086  1.00 58.14           N  
ATOM   1951  NH1 ARG   251      -6.880  27.967   1.906  1.00 49.68           N  
ATOM   1952  NH2 ARG   251      -8.665  29.404   1.822  1.00 45.65           N  
ATOM   1953  CZ  ARG   251      -7.845  28.559   1.212  1.00 60.40           C  
ATOM   1954  N   ASP   252      -8.388  28.499  -4.823  1.00 73.47           N  
ATOM   1955  CA  ASP   252      -9.755  28.990  -4.972  1.00 77.17           C  
ATOM   1956  C   ASP   252     -10.266  28.769  -6.394  1.00 73.27           C  
ATOM   1957  CB  ASP   252      -9.835  30.475  -4.610  1.00 70.80           C  
ATOM   1958  O   ASP   252     -11.388  28.297  -6.590  1.00 72.19           O  
ATOM   1959  CG  ASP   252      -9.466  30.752  -3.163  1.00 65.75           C  
ATOM   1960  OD1 ASP   252      -9.562  29.833  -2.322  1.00 68.94           O  
ATOM   1961  OD2 ASP   252      -9.078  31.902  -2.861  1.00 76.88           O  
ATOM   1962  N   LEU   253      -9.367  28.948  -7.412  1.00 68.22           N  
ATOM   1963  CA  LEU   253      -9.734  28.616  -8.785  1.00 71.24           C  
ATOM   1964  C   LEU   253     -10.024  27.126  -8.925  1.00 63.44           C  
ATOM   1965  CB  LEU   253      -8.619  29.025  -9.751  1.00 62.56           C  
ATOM   1966  O   LEU   253     -10.950  26.734  -9.638  1.00 61.64           O  
ATOM   1967  CG  LEU   253      -8.520  30.515 -10.081  1.00 56.57           C  
ATOM   1968  CD1 LEU   253      -7.135  30.846 -10.625  1.00 53.49           C  
ATOM   1969  CD2 LEU   253      -9.602  30.915 -11.079  1.00 55.46           C  
ATOM   1970  N   PHE   254      -9.275  26.302  -8.264  1.00 64.40           N  
ATOM   1971  CA  PHE   254      -9.521  24.865  -8.292  1.00 69.81           C  
ATOM   1972  C   PHE   254     -10.830  24.527  -7.588  1.00 66.90           C  
ATOM   1973  CB  PHE   254      -8.363  24.107  -7.637  1.00 62.09           C  
ATOM   1974  O   PHE   254     -11.606  23.700  -8.072  1.00 67.20           O  
ATOM   1975  CG  PHE   254      -7.976  22.846  -8.361  1.00 57.39           C  
ATOM   1976  CD1 PHE   254      -8.556  21.629  -8.023  1.00 53.81           C  
ATOM   1977  CD2 PHE   254      -7.032  22.877  -9.379  1.00 55.36           C  
ATOM   1978  CE1 PHE   254      -8.200  20.460  -8.692  1.00 51.37           C  
ATOM   1979  CE2 PHE   254      -6.672  21.713 -10.052  1.00 48.11           C  
ATOM   1980  CZ  PHE   254      -7.256  20.505  -9.706  1.00 54.77           C  
ATOM   1981  N   ALA   255     -11.043  25.138  -6.393  1.00 74.59           N  
ATOM   1982  CA  ALA   255     -12.311  24.924  -5.700  1.00 78.13           C  
ATOM   1983  C   ALA   255     -13.491  25.333  -6.578  1.00 77.12           C  
ATOM   1984  CB  ALA   255     -12.336  25.698  -4.385  1.00 74.02           C  
ATOM   1985  O   ALA   255     -14.468  24.591  -6.700  1.00 77.92           O  
ATOM   1986  N   ASP   256     -13.281  26.475  -7.202  1.00 73.62           N  
ATOM   1987  CA  ASP   256     -14.305  26.941  -8.133  1.00 77.10           C  
ATOM   1988  C   ASP   256     -14.489  25.956  -9.285  1.00 70.60           C  
ATOM   1989  CB  ASP   256     -13.945  28.325  -8.677  1.00 70.45           C  
ATOM   1990  O   ASP   256     -15.619  25.618  -9.645  1.00 68.71           O  
ATOM   1991  CG  ASP   256     -14.163  29.436  -7.664  1.00 64.30           C  
ATOM   1992  OD1 ASP   256     -14.905  29.227  -6.680  1.00 68.16           O  
ATOM   1993  OD2 ASP   256     -13.589  30.530  -7.852  1.00 79.18           O  
ATOM   1994  N   ALA   257     -13.423  25.491  -9.836  1.00 64.39           N  
ATOM   1995  CA  ALA   257     -13.473  24.510 -10.916  1.00 66.86           C  
ATOM   1996  C   ALA   257     -14.162  23.227 -10.460  1.00 61.01           C  
ATOM   1997  CB  ALA   257     -12.066  24.203 -11.422  1.00 61.78           C  
ATOM   1998  O   ALA   257     -15.030  22.698 -11.159  1.00 60.63           O  
ATOM   1999  N   VAL   258     -13.775  22.617  -9.218  1.00 65.63           N  
ATOM   2000  CA  VAL   258     -14.425  21.433  -8.669  1.00 69.88           C  
ATOM   2001  C   VAL   258     -15.917  21.702  -8.482  1.00 69.10           C  
ATOM   2002  CB  VAL   258     -13.788  21.006  -7.327  1.00 66.36           C  
ATOM   2003  O   VAL   258     -16.754  20.872  -8.843  1.00 71.37           O  
ATOM   2004  CG1 VAL   258     -14.616  19.908  -6.661  1.00 65.22           C  
ATOM   2005  CG2 VAL   258     -12.351  20.537  -7.545  1.00 63.31           C  
ATOM   2006  N   THR   259     -16.220  22.862  -7.916  1.00 75.38           N  
ATOM   2007  CA  THR   259     -17.620  23.231  -7.738  1.00 78.91           C  
ATOM   2008  C   THR   259     -18.340  23.291  -9.082  1.00 75.60           C  
ATOM   2009  CB  THR   259     -17.754  24.587  -7.021  1.00 74.89           C  
ATOM   2010  O   THR   259     -19.474  22.824  -9.207  1.00 75.88           O  
ATOM   2011  CG2 THR   259     -19.219  24.960  -6.817  1.00 68.45           C  
ATOM   2012  OG1 THR   259     -17.110  24.511  -5.743  1.00 69.53           O  
ATOM   2013  N   ALA   260     -17.612  23.904 -10.060  1.00 68.21           N  
ATOM   2014  CA  ALA   260     -18.172  23.962 -11.407  1.00 70.90           C  
ATOM   2015  C   ALA   260     -18.370  22.562 -11.980  1.00 62.55           C  
ATOM   2016  CB  ALA   260     -17.271  24.786 -12.324  1.00 65.27           C  
ATOM   2017  O   ALA   260     -19.429  22.253 -12.532  1.00 61.07           O  
ATOM   2018  N   LEU   261     -17.388  21.691 -11.829  1.00 60.87           N  
ATOM   2019  CA  LEU   261     -17.499  20.301 -12.259  1.00 66.01           C  
ATOM   2020  C   LEU   261     -18.636  19.596 -11.527  1.00 60.46           C  
ATOM   2021  CB  LEU   261     -16.182  19.558 -12.018  1.00 58.74           C  
ATOM   2022  O   LEU   261     -19.397  18.840 -12.135  1.00 60.92           O  
ATOM   2023  CG  LEU   261     -15.594  18.814 -13.218  1.00 53.52           C  
ATOM   2024  CD1 LEU   261     -14.189  19.323 -13.520  1.00 51.36           C  
ATOM   2025  CD2 LEU   261     -15.581  17.311 -12.961  1.00 53.74           C  
ATOM   2026  N   GLY   262     -18.805  19.821 -10.240  1.00 70.54           N  
ATOM   2027  CA  GLY   262     -19.937  19.274  -9.509  1.00 73.73           C  
ATOM   2028  C   GLY   262     -21.277  19.698 -10.079  1.00 71.43           C  
ATOM   2029  O   GLY   262     -22.161  18.865 -10.288  1.00 73.16           O  
ATOM   2030  N   ARG   263     -21.419  20.960 -10.362  1.00 78.86           N  
ATOM   2031  CA  ARG   263     -22.629  21.468 -11.000  1.00 79.25           C  
ATOM   2032  C   ARG   263     -22.841  20.822 -12.365  1.00 70.74           C  
ATOM   2033  CB  ARG   263     -22.562  22.990 -11.144  1.00 76.25           C  
ATOM   2034  O   ARG   263     -23.965  20.461 -12.719  1.00 69.00           O  
ATOM   2035  CG  ARG   263     -22.714  23.741  -9.831  1.00 73.49           C  
ATOM   2036  CD  ARG   263     -22.760  25.247 -10.045  1.00 69.29           C  
ATOM   2037  NE  ARG   263     -21.421  25.828 -10.083  1.00 80.18           N  
ATOM   2038  NH1 ARG   263     -22.131  27.944 -10.679  1.00 68.77           N  
ATOM   2039  NH2 ARG   263     -19.897  27.519 -10.388  1.00 63.18           N  
ATOM   2040  CZ  ARG   263     -21.153  27.096 -10.383  1.00 76.96           C  
ATOM   2041  N   LEU   264     -21.687  20.771 -13.065  1.00 63.44           N  
ATOM   2042  CA  LEU   264     -21.759  20.091 -14.354  1.00 66.35           C  
ATOM   2043  C   LEU   264     -22.202  18.642 -14.180  1.00 57.86           C  
ATOM   2044  CB  LEU   264     -20.403  20.141 -15.063  1.00 60.57           C  
ATOM   2045  O   LEU   264     -23.068  18.161 -14.915  1.00 56.75           O  
ATOM   2046  CG  LEU   264     -20.331  19.473 -16.437  1.00 55.15           C  
ATOM   2047  CD1 LEU   264     -21.128  20.277 -17.459  1.00 53.00           C  
ATOM   2048  CD2 LEU   264     -18.880  19.320 -16.882  1.00 56.34           C  
ATOM   2049  N   SER   265     -21.650  17.906 -13.241  1.00 67.68           N  
ATOM   2050  CA  SER   265     -22.039  16.525 -12.977  1.00 71.38           C  
ATOM   2051  C   SER   265     -23.519  16.425 -12.621  1.00 65.59           C  
ATOM   2052  CB  SER   265     -21.194  15.936 -11.847  1.00 65.01           C  
ATOM   2053  O   SER   265     -24.235  15.576 -13.153  1.00 64.46           O  
ATOM   2054  OG  SER   265     -21.479  14.559 -11.670  1.00 52.07           O  
ATOM   2055  N   ALA   266     -23.990  17.263 -11.706  1.00 72.82           N  
ATOM   2056  CA  ALA   266     -25.400  17.255 -11.323  1.00 74.58           C  
ATOM   2057  C   ALA   266     -26.297  17.536 -12.525  1.00 67.85           C  
ATOM   2058  CB  ALA   266     -25.657  18.278 -10.219  1.00 70.26           C  
ATOM   2059  O   ALA   266     -27.274  16.821 -12.758  1.00 67.15           O  
ATOM   2060  N   ALA   267     -25.880  18.606 -13.282  1.00 64.54           N  
ATOM   2061  CA  ALA   267     -26.619  18.919 -14.502  1.00 65.43           C  
ATOM   2062  C   ALA   267     -26.574  17.752 -15.484  1.00 58.53           C  
ATOM   2063  CB  ALA   267     -26.059  20.181 -15.154  1.00 59.49           C  
ATOM   2064  O   ALA   267     -27.565  17.462 -16.159  1.00 56.97           O  
ATOM   2065  N   ALA   268     -25.383  17.113 -15.545  1.00 59.29           N  
ATOM   2066  CA  ALA   268     -25.269  15.905 -16.359  1.00 61.16           C  
ATOM   2067  C   ALA   268     -26.174  14.798 -15.826  1.00 56.62           C  
ATOM   2068  CB  ALA   268     -23.819  15.428 -16.403  1.00 55.58           C  
ATOM   2069  O   ALA   268     -26.900  14.159 -16.592  1.00 55.61           O  
ATOM   2070  N   ASP   269     -26.132  14.461 -14.585  1.00 69.10           N  
ATOM   2071  CA  ASP   269     -26.977  13.443 -13.969  1.00 70.95           C  
ATOM   2072  C   ASP   269     -28.456  13.740 -14.207  1.00 67.81           C  
ATOM   2073  CB  ASP   269     -26.695  13.348 -12.468  1.00 65.59           C  
ATOM   2074  O   ASP   269     -29.209  12.864 -14.639  1.00 67.54           O  
ATOM   2075  CG  ASP   269     -27.299  12.110 -11.829  1.00 61.15           C  
ATOM   2076  OD1 ASP   269     -27.079  10.991 -12.340  1.00 61.47           O  
ATOM   2077  OD2 ASP   269     -28.002  12.255 -10.806  1.00 68.90           O  
ATOM   2078  N   GLU   270     -28.909  15.039 -13.951  1.00 68.58           N  
ATOM   2079  CA  GLU   270     -30.278  15.464 -14.229  1.00 68.15           C  
ATOM   2080  C   GLU   270     -30.640  15.238 -15.694  1.00 64.87           C  
ATOM   2081  CB  GLU   270     -30.469  16.937 -13.861  1.00 64.29           C  
ATOM   2082  O   GLU   270     -31.682  14.655 -15.999  1.00 63.38           O  
ATOM   2083  CG  GLU   270     -31.912  17.412 -13.953  1.00 61.33           C  
ATOM   2084  CD  GLU   270     -32.100  18.851 -13.500  1.00 60.80           C  
ATOM   2085  OE1 GLU   270     -31.093  19.526 -13.188  1.00 71.19           O  
ATOM   2086  OE2 GLU   270     -33.265  19.307 -13.456  1.00 72.37           O  
ATOM   2087  N   THR   271     -29.676  15.739 -16.589  1.00 59.79           N  
ATOM   2088  CA  THR   271     -29.876  15.566 -18.023  1.00 59.35           C  
ATOM   2089  C   THR   271     -29.882  14.086 -18.394  1.00 57.09           C  
ATOM   2090  CB  THR   271     -28.787  16.296 -18.831  1.00 55.46           C  
ATOM   2091  O   THR   271     -30.709  13.644 -19.194  1.00 55.33           O  
ATOM   2092  CG2 THR   271     -29.060  16.205 -20.329  1.00 50.78           C  
ATOM   2093  OG1 THR   271     -28.758  17.675 -18.445  1.00 51.81           O  
ATOM   2094  N   LEU   272     -28.898  13.359 -17.730  1.00 59.88           N  
ATOM   2095  CA  LEU   272     -28.764  11.939 -18.035  1.00 60.69           C  
ATOM   2096  C   LEU   272     -29.915  11.141 -17.432  1.00 58.70           C  
ATOM   2097  CB  LEU   272     -27.428  11.402 -17.513  1.00 55.80           C  
ATOM   2098  O   LEU   272     -30.467  10.250 -18.082  1.00 57.62           O  
ATOM   2099  CG  LEU   272     -26.175  11.859 -18.262  1.00 53.48           C  
ATOM   2100  CD1 LEU   272     -24.921  11.417 -17.515  1.00 50.80           C  
ATOM   2101  CD2 LEU   272     -26.175  11.316 -19.687  1.00 52.57           C  
ATOM   2102  N   SER   273     -30.304  11.442 -16.238  1.00 62.04           N  
ATOM   2103  CA  SER   273     -31.438  10.764 -15.619  1.00 63.93           C  
ATOM   2104  C   SER   273     -32.717  10.983 -16.420  1.00 60.48           C  
ATOM   2105  CB  SER   273     -31.636  11.251 -14.184  1.00 58.63           C  
ATOM   2106  O   SER   273     -33.486  10.045 -16.641  1.00 60.21           O  
ATOM   2107  OG  SER   273     -31.279  12.617 -14.062  1.00 56.71           O  
ATOM   2108  N   GLY   274     -32.902  12.319 -16.941  1.00 60.33           N  
ATOM   2109  CA  GLY   274     -34.032  12.643 -17.798  1.00 59.75           C  
ATOM   2110  C   GLY   274     -33.961  11.972 -19.157  1.00 58.62           C  
ATOM   2111  O   GLY   274     -34.990  11.744 -19.797  1.00 57.00           O  
ATOM   2112  N   SER   275     -32.672  11.621 -19.531  1.00 50.28           N  
ATOM   2113  CA  SER   275     -32.399  11.030 -20.836  1.00 51.41           C  
ATOM   2114  C   SER   275     -32.133   9.532 -20.720  1.00 49.93           C  
ATOM   2115  CB  SER   275     -31.204  11.718 -21.498  1.00 45.79           C  
ATOM   2116  O   SER   275     -31.695   8.898 -21.682  1.00 47.97           O  
ATOM   2117  OG  SER   275     -31.311  13.127 -21.387  1.00 43.17           O  
ATOM   2118  N   ASN   276     -32.310   8.968 -19.533  1.00 56.11           N  
ATOM   2119  CA  ASN   276     -31.979   7.570 -19.283  1.00 58.20           C  
ATOM   2120  C   ASN   276     -32.306   6.692 -20.487  1.00 55.47           C  
ATOM   2121  CB  ASN   276     -32.711   7.059 -18.040  1.00 52.33           C  
ATOM   2122  O   ASN   276     -31.488   5.868 -20.901  1.00 54.84           O  
ATOM   2123  CG  ASN   276     -31.765   6.721 -16.904  1.00 50.63           C  
ATOM   2124  ND2 ASN   276     -32.311   6.571 -15.703  1.00 47.90           N  
ATOM   2125  OD1 ASN   276     -30.554   6.596 -17.103  1.00 50.15           O  
ATOM   2126  N   ALA   277     -33.588   6.920 -21.058  1.00 58.58           N  
ATOM   2127  CA  ALA   277     -33.963   6.060 -22.177  1.00 58.39           C  
ATOM   2128  C   ALA   277     -33.057   6.300 -23.381  1.00 57.82           C  
ATOM   2129  CB  ALA   277     -35.423   6.292 -22.560  1.00 54.31           C  
ATOM   2130  O   ALA   277     -32.624   5.351 -24.038  1.00 56.46           O  
ATOM   2131  N   ASN   278     -32.632   7.594 -23.707  1.00 59.92           N  
ATOM   2132  CA  ASN   278     -31.729   7.946 -24.797  1.00 59.89           C  
ATOM   2133  C   ASN   278     -30.273   7.678 -24.427  1.00 59.44           C  
ATOM   2134  CB  ASN   278     -31.914   9.412 -25.197  1.00 54.92           C  
ATOM   2135  O   ASN   278     -29.483   7.246 -25.269  1.00 57.78           O  
ATOM   2136  CG  ASN   278     -33.185   9.644 -25.990  1.00 52.73           C  
ATOM   2137  ND2 ASN   278     -33.657  10.885 -26.003  1.00 52.68           N  
ATOM   2138  OD1 ASN   278     -33.738   8.716 -26.585  1.00 53.06           O  
ATOM   2139  N   LEU   279     -29.872   7.714 -23.116  1.00 57.21           N  
ATOM   2140  CA  LEU   279     -28.509   7.405 -22.696  1.00 58.39           C  
ATOM   2141  C   LEU   279     -28.184   5.936 -22.944  1.00 57.01           C  
ATOM   2142  CB  LEU   279     -28.315   7.740 -21.215  1.00 54.76           C  
ATOM   2143  O   LEU   279     -27.138   5.614 -23.512  1.00 56.84           O  
ATOM   2144  CG  LEU   279     -26.870   7.886 -20.737  1.00 53.67           C  
ATOM   2145  CD1 LEU   279     -26.469   9.357 -20.699  1.00 49.69           C  
ATOM   2146  CD2 LEU   279     -26.693   7.243 -19.365  1.00 50.72           C  
ATOM   2147  N   HIS   280     -29.213   5.047 -22.569  1.00 60.23           N  
ATOM   2148  CA  HIS   280     -28.969   3.645 -22.891  1.00 61.25           C  
ATOM   2149  C   HIS   280     -28.679   3.463 -24.377  1.00 60.46           C  
ATOM   2150  CB  HIS   280     -30.166   2.785 -22.480  1.00 57.80           C  
ATOM   2151  O   HIS   280     -27.690   2.827 -24.748  1.00 60.75           O  
ATOM   2152  CG  HIS   280     -29.938   1.317 -22.656  1.00 55.71           C  
ATOM   2153  CD2 HIS   280     -30.487   0.430 -23.518  1.00 53.15           C  
ATOM   2154  ND1 HIS   280     -29.049   0.604 -21.881  1.00 59.10           N  
ATOM   2155  CE1 HIS   280     -29.062  -0.663 -22.261  1.00 52.94           C  
ATOM   2156  NE2 HIS   280     -29.926  -0.795 -23.253  1.00 50.09           N  
ATOM   2157  N   THR   281     -29.595   4.133 -25.199  1.00 64.60           N  
ATOM   2158  CA  THR   281     -29.396   4.051 -26.642  1.00 64.48           C  
ATOM   2159  C   THR   281     -28.061   4.672 -27.040  1.00 64.23           C  
ATOM   2160  CB  THR   281     -30.538   4.749 -27.403  1.00 60.77           C  
ATOM   2161  O   THR   281     -27.311   4.092 -27.829  1.00 63.63           O  
ATOM   2162  CG2 THR   281     -30.373   4.587 -28.911  1.00 57.36           C  
ATOM   2163  OG1 THR   281     -31.790   4.176 -27.007  1.00 60.25           O  
ATOM   2164  N   ASN   282     -27.761   5.858 -26.439  1.00 60.12           N  
ATOM   2165  CA  ASN   282     -26.507   6.529 -26.764  1.00 60.25           C  
ATOM   2166  C   ASN   282     -25.300   5.726 -26.287  1.00 59.52           C  
ATOM   2167  CB  ASN   282     -26.480   7.936 -26.162  1.00 56.57           C  
ATOM   2168  O   ASN   282     -24.331   5.555 -27.028  1.00 58.79           O  
ATOM   2169  CG  ASN   282     -27.399   8.899 -26.887  1.00 54.32           C  
ATOM   2170  ND2 ASN   282     -27.743   9.999 -26.228  1.00 54.22           N  
ATOM   2171  OD1 ASN   282     -27.798   8.656 -28.029  1.00 55.17           O  
ATOM   2172  N   LEU   283     -25.420   5.125 -25.031  1.00 59.61           N  
ATOM   2173  CA  LEU   283     -24.338   4.274 -24.546  1.00 60.71           C  
ATOM   2174  C   LEU   283     -24.200   3.025 -25.409  1.00 60.04           C  
ATOM   2175  CB  LEU   283     -24.581   3.876 -23.088  1.00 57.39           C  
ATOM   2176  O   LEU   283     -23.088   2.637 -25.775  1.00 61.20           O  
ATOM   2177  CG  LEU   283     -24.287   4.946 -22.035  1.00 54.87           C  
ATOM   2178  CD1 LEU   283     -24.782   4.493 -20.666  1.00 51.44           C  
ATOM   2179  CD2 LEU   283     -22.795   5.259 -21.993  1.00 53.83           C  
ATOM   2180  N   GLN   284     -25.300   2.422 -25.883  1.00 65.46           N  
ATOM   2181  CA  GLN   284     -25.234   1.320 -26.838  1.00 65.64           C  
ATOM   2182  C   GLN   284     -24.530   1.748 -28.122  1.00 65.14           C  
ATOM   2183  CB  GLN   284     -26.636   0.800 -27.156  1.00 62.56           C  
ATOM   2184  O   GLN   284     -23.689   1.016 -28.649  1.00 65.57           O  
ATOM   2185  CG  GLN   284     -27.199  -0.139 -26.096  1.00 60.52           C  
ATOM   2186  CD  GLN   284     -28.594  -0.632 -26.431  1.00 59.79           C  
ATOM   2187  NE2 GLN   284     -28.988  -1.749 -25.828  1.00 60.39           N  
ATOM   2188  OE1 GLN   284     -29.312  -0.015 -27.224  1.00 68.32           O  
ATOM   2189  N   ASN   285     -24.981   2.961 -28.545  1.00 63.70           N  
ATOM   2190  CA  ASN   285     -24.361   3.487 -29.757  1.00 64.06           C  
ATOM   2191  C   ASN   285     -22.870   3.740 -29.560  1.00 62.16           C  
ATOM   2192  CB  ASN   285     -25.064   4.770 -30.205  1.00 58.90           C  
ATOM   2193  O   ASN   285     -22.066   3.470 -30.454  1.00 60.65           O  
ATOM   2194  CG  ASN   285     -26.438   4.510 -30.790  1.00 55.51           C  
ATOM   2195  ND2 ASN   285     -27.307   5.512 -30.732  1.00 58.46           N  
ATOM   2196  OD1 ASN   285     -26.716   3.417 -31.291  1.00 60.18           O  
ATOM   2197  N   LEU   286     -22.513   4.139 -28.315  1.00 59.00           N  
ATOM   2198  CA  LEU   286     -21.121   4.436 -27.998  1.00 62.13           C  
ATOM   2199  C   LEU   286     -20.316   3.151 -27.829  1.00 57.82           C  
ATOM   2200  CB  LEU   286     -21.029   5.280 -26.724  1.00 55.64           C  
ATOM   2201  O   LEU   286     -19.115   3.125 -28.107  1.00 57.23           O  
ATOM   2202  CG  LEU   286     -20.577   6.730 -26.903  1.00 52.82           C  
ATOM   2203  CD1 LEU   286     -21.523   7.675 -26.168  1.00 49.58           C  
ATOM   2204  CD2 LEU   286     -19.145   6.909 -26.410  1.00 51.72           C  
ATOM   2205  N   GLN   287     -20.971   2.036 -27.346  1.00 62.56           N  
ATOM   2206  CA  GLN   287     -20.269   0.769 -27.168  1.00 64.24           C  
ATOM   2207  C   GLN   287     -19.498   0.386 -28.427  1.00 62.64           C  
ATOM   2208  CB  GLN   287     -21.252  -0.342 -26.796  1.00 60.45           C  
ATOM   2209  O   GLN   287     -18.405  -0.178 -28.345  1.00 64.36           O  
ATOM   2210  CG  GLN   287     -20.668  -1.393 -25.862  1.00 57.40           C  
ATOM   2211  CD  GLN   287     -21.637  -2.523 -25.570  1.00 57.84           C  
ATOM   2212  NE2 GLN   287     -21.322  -3.328 -24.561  1.00 56.02           N  
ATOM   2213  OE1 GLN   287     -22.662  -2.670 -26.244  1.00 65.00           O  
ATOM   2214  N   ARG   288     -20.159   0.619 -29.651  1.00 64.03           N  
ATOM   2215  CA  ARG   288     -19.497   0.223 -30.890  1.00 64.33           C  
ATOM   2216  C   ARG   288     -18.211   1.015 -31.101  1.00 62.39           C  
ATOM   2217  CB  ARG   288     -20.433   0.416 -32.086  1.00 60.44           C  
ATOM   2218  O   ARG   288     -17.138   0.432 -31.274  1.00 62.67           O  
ATOM   2219  CG  ARG   288     -20.126  -0.497 -33.262  1.00 58.22           C  
ATOM   2220  CD  ARG   288     -21.144  -0.336 -34.382  1.00 57.72           C  
ATOM   2221  NE  ARG   288     -20.835  -1.197 -35.520  1.00 54.23           N  
ATOM   2222  NH1 ARG   288     -22.826  -0.803 -36.623  1.00 48.94           N  
ATOM   2223  NH2 ARG   288     -21.260  -2.203 -37.540  1.00 45.39           N  
ATOM   2224  CZ  ARG   288     -21.641  -1.399 -36.558  1.00 57.11           C  
ATOM   2225  N   PRO   289     -18.286   2.377 -31.109  1.00 56.89           N  
ATOM   2226  CA  PRO   289     -17.031   3.120 -31.243  1.00 57.63           C  
ATOM   2227  C   PRO   289     -16.034   2.799 -30.132  1.00 55.24           C  
ATOM   2228  CB  PRO   289     -17.477   4.583 -31.169  1.00 53.96           C  
ATOM   2229  O   PRO   289     -14.848   2.593 -30.402  1.00 54.84           O  
ATOM   2230  CG  PRO   289     -18.971   4.526 -31.154  1.00 52.19           C  
ATOM   2231  CD  PRO   289     -19.392   3.091 -31.019  1.00 53.51           C  
ATOM   2232  N   LEU   290     -16.469   2.634 -28.900  1.00 53.01           N  
ATOM   2233  CA  LEU   290     -15.549   2.355 -27.803  1.00 55.74           C  
ATOM   2234  C   LEU   290     -14.889   0.992 -27.981  1.00 52.41           C  
ATOM   2235  CB  LEU   290     -16.284   2.407 -26.461  1.00 51.61           C  
ATOM   2236  O   LEU   290     -13.676   0.857 -27.806  1.00 53.01           O  
ATOM   2237  CG  LEU   290     -16.668   3.798 -25.953  1.00 48.58           C  
ATOM   2238  CD1 LEU   290     -17.535   3.685 -24.703  1.00 46.62           C  
ATOM   2239  CD2 LEU   290     -15.420   4.628 -25.671  1.00 50.93           C  
ATOM   2240  N   LYS   291     -15.671  -0.074 -28.320  1.00 65.96           N  
ATOM   2241  CA  LYS   291     -15.094  -1.372 -28.656  1.00 67.53           C  
ATOM   2242  C   LYS   291     -14.069  -1.243 -29.780  1.00 63.81           C  
ATOM   2243  CB  LYS   291     -16.191  -2.359 -29.058  1.00 64.40           C  
ATOM   2244  O   LYS   291     -13.056  -1.946 -29.787  1.00 64.76           O  
ATOM   2245  CG  LYS   291     -16.250  -3.606 -28.188  1.00 61.31           C  
ATOM   2246  CD  LYS   291     -17.446  -4.480 -28.543  1.00 60.75           C  
ATOM   2247  CE  LYS   291     -17.524  -5.712 -27.652  1.00 66.91           C  
ATOM   2248  NZ  LYS   291     -18.756  -6.513 -27.921  1.00 61.15           N  
ATOM   2249  N   GLN   292     -14.418  -0.398 -30.835  1.00 60.49           N  
ATOM   2250  CA  GLN   292     -13.474  -0.193 -31.928  1.00 60.97           C  
ATOM   2251  C   GLN   292     -12.227   0.544 -31.447  1.00 56.71           C  
ATOM   2252  CB  GLN   292     -14.134   0.582 -33.070  1.00 56.33           C  
ATOM   2253  O   GLN   292     -11.103   0.129 -31.738  1.00 55.84           O  
ATOM   2254  CG  GLN   292     -14.942  -0.292 -34.020  1.00 53.65           C  
ATOM   2255  CD  GLN   292     -15.013   0.277 -35.424  1.00 54.43           C  
ATOM   2256  NE2 GLN   292     -15.488  -0.529 -36.368  1.00 50.07           N  
ATOM   2257  OE1 GLN   292     -14.646   1.433 -35.659  1.00 59.67           O  
ATOM   2258  N   LEU   293     -12.514   1.566 -30.635  1.00 51.35           N  
ATOM   2259  CA  LEU   293     -11.411   2.275 -29.995  1.00 54.49           C  
ATOM   2260  C   LEU   293     -10.583   1.329 -29.133  1.00 50.63           C  
ATOM   2261  CB  LEU   293     -11.941   3.431 -29.142  1.00 48.93           C  
ATOM   2262  O   LEU   293      -9.352   1.334 -29.205  1.00 50.59           O  
ATOM   2263  CG  LEU   293     -10.943   4.541 -28.810  1.00 47.06           C  
ATOM   2264  CD1 LEU   293     -10.874   5.551 -29.952  1.00 44.32           C  
ATOM   2265  CD2 LEU   293     -11.323   5.229 -27.503  1.00 46.97           C  
ATOM   2266  N   GLY   294     -11.228   0.443 -28.338  1.00 53.47           N  
ATOM   2267  CA  GLY   294     -10.537  -0.552 -27.534  1.00 54.63           C  
ATOM   2268  C   GLY   294      -9.676  -1.491 -28.357  1.00 53.19           C  
ATOM   2269  O   GLY   294      -8.561  -1.832 -27.956  1.00 54.19           O  
ATOM   2270  N   ARG   295     -10.214  -1.967 -29.544  1.00 62.40           N  
ATOM   2271  CA  ARG   295      -9.431  -2.774 -30.474  1.00 61.13           C  
ATOM   2272  C   ARG   295      -8.254  -1.981 -31.031  1.00 58.38           C  
ATOM   2273  CB  ARG   295     -10.311  -3.280 -31.620  1.00 59.66           C  
ATOM   2274  O   ARG   295      -7.189  -2.543 -31.295  1.00 57.56           O  
ATOM   2275  CG  ARG   295     -11.254  -4.404 -31.222  1.00 59.80           C  
ATOM   2276  CD  ARG   295     -12.196  -4.778 -32.358  1.00 59.09           C  
ATOM   2277  NE  ARG   295     -13.133  -5.825 -31.959  1.00 62.71           N  
ATOM   2278  NH1 ARG   295     -14.273  -5.857 -33.968  1.00 54.83           N  
ATOM   2279  NH2 ARG   295     -14.895  -7.265 -32.269  1.00 51.41           N  
ATOM   2280  CZ  ARG   295     -14.098  -6.313 -32.733  1.00 68.05           C  
ATOM   2281  N   ALA   296      -8.590  -0.682 -31.180  1.00 51.14           N  
ATOM   2282  CA  ALA   296      -7.574   0.203 -31.743  1.00 51.84           C  
ATOM   2283  C   ALA   296      -6.575   0.641 -30.676  1.00 49.83           C  
ATOM   2284  CB  ALA   296      -8.229   1.423 -32.387  1.00 47.70           C  
ATOM   2285  O   ALA   296      -5.474   1.095 -30.996  1.00 48.59           O  
ATOM   2286  N   ALA   297      -6.856   0.342 -29.285  1.00 49.68           N  
ATOM   2287  CA  ALA   297      -6.079   0.876 -28.170  1.00 51.58           C  
ATOM   2288  C   ALA   297      -4.610   0.475 -28.284  1.00 48.47           C  
ATOM   2289  CB  ALA   297      -6.656   0.396 -26.841  1.00 46.05           C  
ATOM   2290  O   ALA   297      -3.719   1.316 -28.143  1.00 47.34           O  
ATOM   2291  N   PRO   298      -4.290  -0.869 -28.670  1.00 51.56           N  
ATOM   2292  CA  PRO   298      -2.861  -1.165 -28.793  1.00 50.40           C  
ATOM   2293  C   PRO   298      -2.154  -0.259 -29.798  1.00 50.14           C  
ATOM   2294  CB  PRO   298      -2.843  -2.622 -29.264  1.00 47.89           C  
ATOM   2295  O   PRO   298      -0.962   0.022 -29.650  1.00 48.57           O  
ATOM   2296  CG  PRO   298      -4.168  -3.174 -28.850  1.00 45.75           C  
ATOM   2297  CD  PRO   298      -5.187  -2.073 -28.921  1.00 46.44           C  
ATOM   2298  N   TYR   299      -3.014   0.198 -30.754  1.00 51.15           N  
ATOM   2299  CA  TYR   299      -2.476   1.027 -31.827  1.00 50.96           C  
ATOM   2300  C   TYR   299      -2.589   2.507 -31.482  1.00 50.08           C  
ATOM   2301  CB  TYR   299      -3.204   0.741 -33.144  1.00 47.64           C  
ATOM   2302  O   TYR   299      -1.807   3.326 -31.971  1.00 48.02           O  
ATOM   2303  CG  TYR   299      -3.209  -0.718 -33.531  1.00 45.84           C  
ATOM   2304  CD1 TYR   299      -2.053  -1.340 -33.996  1.00 44.29           C  
ATOM   2305  CD2 TYR   299      -4.370  -1.478 -33.432  1.00 46.12           C  
ATOM   2306  CE1 TYR   299      -2.053  -2.683 -34.356  1.00 47.27           C  
ATOM   2307  CE2 TYR   299      -4.382  -2.822 -33.788  1.00 45.09           C  
ATOM   2308  OH  TYR   299      -3.227  -4.746 -34.602  1.00 48.05           O  
ATOM   2309  CZ  TYR   299      -3.221  -3.415 -34.248  1.00 47.27           C  
ATOM   2310  N   LEU   300      -3.518   2.901 -30.466  1.00 44.22           N  
ATOM   2311  CA  LEU   300      -3.640   4.291 -30.040  1.00 45.86           C  
ATOM   2312  C   LEU   300      -2.364   4.763 -29.351  1.00 43.72           C  
ATOM   2313  CB  LEU   300      -4.835   4.460 -29.098  1.00 42.66           C  
ATOM   2314  O   LEU   300      -1.868   5.856 -29.636  1.00 42.92           O  
ATOM   2315  CG  LEU   300      -6.031   5.236 -29.651  1.00 41.94           C  
ATOM   2316  CD1 LEU   300      -7.337   4.575 -29.223  1.00 39.74           C  
ATOM   2317  CD2 LEU   300      -5.985   6.689 -29.189  1.00 42.28           C  
ATOM   2318  N   VAL   301      -1.742   3.879 -28.438  1.00 48.85           N  
ATOM   2319  CA  VAL   301      -0.489   4.269 -27.801  1.00 49.22           C  
ATOM   2320  C   VAL   301       0.611   4.390 -28.853  1.00 48.13           C  
ATOM   2321  CB  VAL   301      -0.071   3.263 -26.706  1.00 44.94           C  
ATOM   2322  O   VAL   301       1.387   5.348 -28.842  1.00 46.89           O  
ATOM   2323  CG1 VAL   301       1.266   3.663 -26.085  1.00 39.97           C  
ATOM   2324  CG2 VAL   301      -1.154   3.163 -25.632  1.00 39.85           C  
ATOM   2325  N   GLY   302       0.577   3.469 -29.773  1.00 45.77           N  
ATOM   2326  CA  GLY   302       1.505   3.555 -30.889  1.00 45.99           C  
ATOM   2327  C   GLY   302       1.260   4.760 -31.777  1.00 45.28           C  
ATOM   2328  O   GLY   302       2.195   5.490 -32.115  1.00 43.45           O  
ATOM   2329  N   ALA   303       0.003   4.967 -32.150  1.00 48.29           N  
ATOM   2330  CA  ALA   303      -0.421   6.138 -32.913  1.00 48.68           C  
ATOM   2331  C   ALA   303      -0.153   7.425 -32.138  1.00 47.99           C  
ATOM   2332  CB  ALA   303      -1.901   6.034 -33.270  1.00 46.81           C  
ATOM   2333  O   ALA   303       0.379   8.391 -32.690  1.00 46.70           O  
ATOM   2334  N   LEU   304      -0.416   7.435 -30.732  1.00 42.83           N  
ATOM   2335  CA  LEU   304      -0.083   8.596 -29.915  1.00 42.62           C  
ATOM   2336  C   LEU   304       1.429   8.768 -29.805  1.00 42.56           C  
ATOM   2337  CB  LEU   304      -0.696   8.464 -28.519  1.00 41.20           C  
ATOM   2338  O   LEU   304       1.944   9.879 -29.952  1.00 41.72           O  
ATOM   2339  CG  LEU   304      -2.092   9.059 -28.332  1.00 39.83           C  
ATOM   2340  CD1 LEU   304      -2.814   8.366 -27.181  1.00 35.95           C  
ATOM   2341  CD2 LEU   304      -2.005  10.562 -28.088  1.00 39.21           C  
ATOM   2342  N   LYS   305       2.126   7.723 -29.559  1.00 45.81           N  
ATOM   2343  CA  LYS   305       3.581   7.824 -29.619  1.00 46.39           C  
ATOM   2344  C   LYS   305       4.042   8.323 -30.986  1.00 44.65           C  
ATOM   2345  CB  LYS   305       4.227   6.473 -29.309  1.00 42.95           C  
ATOM   2346  O   LYS   305       4.895   9.207 -31.075  1.00 43.13           O  
ATOM   2347  CG  LYS   305       4.544   6.262 -27.836  1.00 40.57           C  
ATOM   2348  CD  LYS   305       5.174   4.898 -27.589  1.00 43.14           C  
ATOM   2349  CE  LYS   305       5.544   4.708 -26.124  1.00 40.75           C  
ATOM   2350  NZ  LYS   305       6.240   3.407 -25.893  1.00 39.14           N  
ATOM   2351  N   LEU   306       3.350   7.730 -31.944  1.00 46.77           N  
ATOM   2352  CA  LEU   306       3.645   8.080 -33.329  1.00 48.57           C  
ATOM   2353  C   LEU   306       3.269   9.530 -33.616  1.00 46.17           C  
ATOM   2354  CB  LEU   306       2.900   7.148 -34.288  1.00 45.18           C  
ATOM   2355  O   LEU   306       4.061  10.278 -34.193  1.00 44.64           O  
ATOM   2356  CG  LEU   306       3.410   7.110 -35.729  1.00 44.58           C  
ATOM   2357  CD1 LEU   306       4.475   6.030 -35.887  1.00 42.40           C  
ATOM   2358  CD2 LEU   306       2.256   6.875 -36.699  1.00 43.62           C  
ATOM   2359  N   ILE   307       2.084  10.064 -33.279  1.00 46.43           N  
ATOM   2360  CA  ILE   307       1.681  11.463 -33.366  1.00 45.76           C  
ATOM   2361  C   ILE   307       2.667  12.333 -32.591  1.00 46.09           C  
ATOM   2362  CB  ILE   307       0.246  11.672 -32.831  1.00 44.16           C  
ATOM   2363  O   ILE   307       3.044  13.415 -33.049  1.00 43.92           O  
ATOM   2364  CG1 ILE   307      -0.776  11.041 -33.783  1.00 39.64           C  
ATOM   2365  CG2 ILE   307      -0.042  13.163 -32.627  1.00 40.85           C  
ATOM   2366  CD1 ILE   307      -2.173  10.910 -33.192  1.00 39.13           C  
ATOM   2367  N   LEU   308       3.237  11.835 -31.469  1.00 40.93           N  
ATOM   2368  CA  LEU   308       4.156  12.604 -30.637  1.00 39.70           C  
ATOM   2369  C   LEU   308       5.579  12.521 -31.179  1.00 40.76           C  
ATOM   2370  CB  LEU   308       4.118  12.103 -29.191  1.00 38.18           C  
ATOM   2371  O   LEU   308       6.436  13.327 -30.810  1.00 39.31           O  
ATOM   2372  CG  LEU   308       2.848  12.416 -28.398  1.00 36.20           C  
ATOM   2373  CD1 LEU   308       2.868  11.689 -27.058  1.00 30.64           C  
ATOM   2374  CD2 LEU   308       2.702  13.920 -28.194  1.00 34.74           C  
ATOM   2375  N   THR   309       5.906  11.572 -32.045  1.00 38.71           N  
ATOM   2376  CA  THR   309       7.218  11.548 -32.682  1.00 40.14           C  
ATOM   2377  C   THR   309       7.147  12.140 -34.087  1.00 38.56           C  
ATOM   2378  CB  THR   309       7.779  10.116 -32.753  1.00 36.39           C  
ATOM   2379  O   THR   309       8.134  12.118 -34.826  1.00 36.71           O  
ATOM   2380  CG2 THR   309       8.493   9.740 -31.459  1.00 32.70           C  
ATOM   2381  OG1 THR   309       6.701   9.198 -32.976  1.00 31.32           O  
ATOM   2382  N   VAL   310       5.950  12.504 -34.604  1.00 41.53           N  
ATOM   2383  CA  VAL   310       5.921  13.306 -35.823  1.00 43.27           C  
ATOM   2384  C   VAL   310       6.701  14.601 -35.608  1.00 41.74           C  
ATOM   2385  CB  VAL   310       4.473  13.622 -36.260  1.00 40.47           C  
ATOM   2386  O   VAL   310       6.456  15.328 -34.642  1.00 40.88           O  
ATOM   2387  CG1 VAL   310       4.461  14.359 -37.598  1.00 37.15           C  
ATOM   2388  CG2 VAL   310       3.650  12.338 -36.346  1.00 37.18           C  
ATOM   2389  N   PRO   311       8.052  14.670 -36.067  1.00 43.00           N  
ATOM   2390  CA  PRO   311       8.667  15.999 -36.078  1.00 41.61           C  
ATOM   2391  C   PRO   311       7.698  17.094 -36.516  1.00 42.90           C  
ATOM   2392  CB  PRO   311       9.813  15.850 -37.082  1.00 39.51           C  
ATOM   2393  O   PRO   311       7.549  17.349 -37.714  1.00 40.94           O  
ATOM   2394  CG  PRO   311       9.321  14.849 -38.077  1.00 36.51           C  
ATOM   2395  CD  PRO   311       8.406  13.888 -37.374  1.00 39.87           C  
ATOM   2396  N   PHE   312       6.569  17.343 -35.693  1.00 45.70           N  
ATOM   2397  CA  PHE   312       6.155  18.722 -35.921  1.00 48.04           C  
ATOM   2398  C   PHE   312       7.317  19.681 -35.689  1.00 46.26           C  
ATOM   2399  CB  PHE   312       4.981  19.090 -35.009  1.00 44.45           C  
ATOM   2400  O   PHE   312       8.039  19.561 -34.698  1.00 45.34           O  
ATOM   2401  CG  PHE   312       3.931  18.016 -34.907  1.00 44.42           C  
ATOM   2402  CD1 PHE   312       2.951  17.888 -35.884  1.00 42.39           C  
ATOM   2403  CD2 PHE   312       3.925  17.134 -33.835  1.00 43.45           C  
ATOM   2404  CE1 PHE   312       1.978  16.895 -35.792  1.00 42.42           C  
ATOM   2405  CE2 PHE   312       2.957  16.139 -33.737  1.00 44.06           C  
ATOM   2406  CZ  PHE   312       1.984  16.022 -34.716  1.00 40.04           C  
ATOM   2407  N   ASN   313       7.914  20.194 -36.726  1.00 48.63           N  
ATOM   2408  CA  ASN   313       8.578  21.464 -36.449  1.00 47.80           C  
ATOM   2409  C   ASN   313       7.795  22.298 -35.439  1.00 49.15           C  
ATOM   2410  CB  ASN   313       8.786  22.254 -37.743  1.00 46.39           C  
ATOM   2411  O   ASN   313       6.631  22.629 -35.671  1.00 48.25           O  
ATOM   2412  CG  ASN   313       9.583  23.526 -37.529  1.00 45.10           C  
ATOM   2413  ND2 ASN   313       9.982  24.166 -38.621  1.00 44.45           N  
ATOM   2414  OD1 ASN   313       9.839  23.928 -36.391  1.00 48.33           O  
ATOM   2415  N   ILE   314       8.078  22.253 -34.037  1.00 48.09           N  
ATOM   2416  CA  ILE   314       7.566  23.067 -32.940  1.00 49.08           C  
ATOM   2417  C   ILE   314       7.087  24.414 -33.477  1.00 49.05           C  
ATOM   2418  CB  ILE   314       8.636  23.277 -31.845  1.00 45.13           C  
ATOM   2419  O   ILE   314       6.056  24.932 -33.041  1.00 48.86           O  
ATOM   2420  CG1 ILE   314       8.773  22.016 -30.984  1.00 38.01           C  
ATOM   2421  CG2 ILE   314       8.294  24.495 -30.982  1.00 38.58           C  
ATOM   2422  CD1 ILE   314       9.993  22.018 -30.073  1.00 36.33           C  
ATOM   2423  N   ASP   315       7.753  24.856 -34.541  1.00 54.09           N  
ATOM   2424  CA  ASP   315       7.437  26.177 -35.076  1.00 53.95           C  
ATOM   2425  C   ASP   315       6.026  26.210 -35.659  1.00 53.61           C  
ATOM   2426  CB  ASP   315       8.456  26.583 -36.142  1.00 50.00           C  
ATOM   2427  O   ASP   315       5.417  27.277 -35.766  1.00 52.03           O  
ATOM   2428  CG  ASP   315       9.880  26.627 -35.616  1.00 47.76           C  
ATOM   2429  OD1 ASP   315      10.079  26.941 -34.423  1.00 50.21           O  
ATOM   2430  OD2 ASP   315      10.811  26.347 -36.402  1.00 55.49           O  
ATOM   2431  N   ASN   316       5.425  25.064 -35.847  1.00 53.44           N  
ATOM   2432  CA  ASN   316       4.125  24.966 -36.502  1.00 53.15           C  
ATOM   2433  C   ASN   316       3.007  24.712 -35.495  1.00 53.28           C  
ATOM   2434  CB  ASN   316       4.142  23.866 -37.566  1.00 50.36           C  
ATOM   2435  O   ASN   316       1.827  24.847 -35.824  1.00 52.04           O  
ATOM   2436  CG  ASN   316       4.852  24.292 -38.835  1.00 48.89           C  
ATOM   2437  ND2 ASN   316       5.532  23.350 -39.479  1.00 46.67           N  
ATOM   2438  OD1 ASN   316       4.792  25.458 -39.234  1.00 50.22           O  
ATOM   2439  N   ILE   317       3.319  24.524 -34.156  1.00 51.76           N  
ATOM   2440  CA  ILE   317       2.267  24.280 -33.175  1.00 52.07           C  
ATOM   2441  C   ILE   317       1.392  25.524 -33.037  1.00 52.11           C  
ATOM   2442  CB  ILE   317       2.855  23.884 -31.802  1.00 49.23           C  
ATOM   2443  O   ILE   317       0.165  25.441 -33.125  1.00 51.78           O  
ATOM   2444  CG1 ILE   317       3.493  22.491 -31.876  1.00 43.03           C  
ATOM   2445  CG2 ILE   317       1.775  23.934 -30.717  1.00 43.80           C  
ATOM   2446  CD1 ILE   317       4.195  22.063 -30.595  1.00 43.15           C  
ATOM   2447  N   PRO   318       1.939  26.699 -32.986  1.00 54.76           N  
ATOM   2448  CA  PRO   318       1.029  27.845 -32.918  1.00 53.20           C  
ATOM   2449  C   PRO   318       0.169  27.991 -34.171  1.00 54.26           C  
ATOM   2450  CB  PRO   318       1.976  29.038 -32.764  1.00 51.57           C  
ATOM   2451  O   PRO   318      -0.897  28.610 -34.124  1.00 53.03           O  
ATOM   2452  CG  PRO   318       3.265  28.445 -32.295  1.00 49.78           C  
ATOM   2453  CD  PRO   318       3.351  27.032 -32.797  1.00 50.18           C  
ATOM   2454  N   LYS   319       0.642  27.456 -35.245  1.00 56.12           N  
ATOM   2455  CA  LYS   319      -0.147  27.415 -36.472  1.00 54.37           C  
ATOM   2456  C   LYS   319      -1.146  26.261 -36.445  1.00 55.07           C  
ATOM   2457  CB  LYS   319       0.765  27.290 -37.693  1.00 52.84           C  
ATOM   2458  O   LYS   319      -2.219  26.347 -37.046  1.00 53.49           O  
ATOM   2459  CG  LYS   319       1.683  28.484 -37.905  1.00 50.64           C  
ATOM   2460  CD  LYS   319       2.590  28.285 -39.113  1.00 50.35           C  
ATOM   2461  CE  LYS   319       3.594  29.421 -39.252  1.00 46.84           C  
ATOM   2462  NZ  LYS   319       4.656  29.102 -40.253  1.00 42.55           N  
ATOM   2463  N   ALA   320      -0.824  25.251 -35.770  1.00 51.84           N  
ATOM   2464  CA  ALA   320      -1.707  24.088 -35.734  1.00 51.96           C  
ATOM   2465  C   ALA   320      -2.813  24.271 -34.698  1.00 51.29           C  
ATOM   2466  CB  ALA   320      -0.908  22.822 -35.437  1.00 49.49           C  
ATOM   2467  O   ALA   320      -3.944  23.824 -34.902  1.00 50.41           O  
ATOM   2468  N   ILE   321      -2.486  24.958 -33.608  1.00 54.78           N  
ATOM   2469  CA  ILE   321      -3.460  25.298 -32.576  1.00 53.88           C  
ATOM   2470  C   ILE   321      -3.850  26.769 -32.699  1.00 55.12           C  
ATOM   2471  CB  ILE   321      -2.910  25.006 -31.162  1.00 51.58           C  
ATOM   2472  O   ILE   321      -3.044  27.658 -32.416  1.00 54.39           O  
ATOM   2473  CG1 ILE   321      -2.488  23.536 -31.046  1.00 48.26           C  
ATOM   2474  CG2 ILE   321      -3.949  25.363 -30.095  1.00 48.64           C  
ATOM   2475  CD1 ILE   321      -1.846  23.180 -29.713  1.00 47.14           C  
ATOM   2476  N   ARG   322      -4.924  27.016 -33.326  1.00 54.50           N  
ATOM   2477  CA  ARG   322      -5.642  28.285 -33.388  1.00 54.63           C  
ATOM   2478  C   ARG   322      -6.920  28.232 -32.557  1.00 54.39           C  
ATOM   2479  CB  ARG   322      -5.975  28.644 -34.838  1.00 51.79           C  
ATOM   2480  O   ARG   322      -7.955  27.757 -33.029  1.00 53.65           O  
ATOM   2481  CG  ARG   322      -5.228  29.862 -35.358  1.00 51.21           C  
ATOM   2482  CD  ARG   322      -5.657  30.225 -36.772  1.00 53.33           C  
ATOM   2483  NE  ARG   322      -5.017  31.454 -37.231  1.00 46.43           N  
ATOM   2484  NH1 ARG   322      -6.070  31.481 -39.287  1.00 36.73           N  
ATOM   2485  NH2 ARG   322      -4.591  33.141 -38.730  1.00 32.31           N  
ATOM   2486  CZ  ARG   322      -5.227  32.023 -38.415  1.00 49.34           C  
ATOM   2487  N   GLY   323      -6.720  28.644 -31.225  1.00 51.40           N  
ATOM   2488  CA  GLY   323      -7.780  28.636 -30.229  1.00 50.79           C  
ATOM   2489  C   GLY   323      -8.107  27.246 -29.718  1.00 49.82           C  
ATOM   2490  O   GLY   323      -7.210  26.489 -29.341  1.00 46.89           O  
ATOM   2491  N   ASP   324      -9.553  26.800 -29.848  1.00 45.18           N  
ATOM   2492  CA  ASP   324     -10.121  25.484 -29.571  1.00 46.13           C  
ATOM   2493  C   ASP   324     -10.002  24.568 -30.787  1.00 43.97           C  
ATOM   2494  CB  ASP   324     -11.587  25.611 -29.149  1.00 41.93           C  
ATOM   2495  O   ASP   324     -10.459  23.423 -30.755  1.00 43.40           O  
ATOM   2496  CG  ASP   324     -11.822  26.731 -28.151  1.00 39.78           C  
ATOM   2497  OD1 ASP   324     -10.894  27.071 -27.386  1.00 43.02           O  
ATOM   2498  OD2 ASP   324     -12.947  27.276 -28.127  1.00 47.08           O  
ATOM   2499  N   TYR   325      -9.375  24.985 -31.874  1.00 51.83           N  
ATOM   2500  CA  TYR   325      -9.248  24.250 -33.127  1.00 53.53           C  
ATOM   2501  C   TYR   325      -7.788  23.936 -33.429  1.00 50.61           C  
ATOM   2502  CB  TYR   325      -9.861  25.046 -34.283  1.00 47.41           C  
ATOM   2503  O   TYR   325      -6.926  24.813 -33.335  1.00 48.73           O  
ATOM   2504  CG  TYR   325     -11.333  25.332 -34.110  1.00 44.87           C  
ATOM   2505  CD1 TYR   325     -12.294  24.414 -34.528  1.00 40.93           C  
ATOM   2506  CD2 TYR   325     -11.765  26.520 -33.530  1.00 43.53           C  
ATOM   2507  CE1 TYR   325     -13.652  24.674 -34.373  1.00 41.39           C  
ATOM   2508  CE2 TYR   325     -13.120  26.790 -33.370  1.00 42.28           C  
ATOM   2509  OH  TYR   325     -15.397  26.125 -33.637  1.00 36.51           O  
ATOM   2510  CZ  TYR   325     -14.055  25.862 -33.793  1.00 38.35           C  
ATOM   2511  N   ILE   326      -7.486  22.673 -33.432  1.00 53.24           N  
ATOM   2512  CA  ILE   326      -6.312  22.117 -34.096  1.00 53.94           C  
ATOM   2513  C   ILE   326      -6.579  21.989 -35.594  1.00 53.36           C  
ATOM   2514  CB  ILE   326      -5.925  20.744 -33.501  1.00 50.21           C  
ATOM   2515  O   ILE   326      -7.444  21.216 -36.013  1.00 52.18           O  
ATOM   2516  CG1 ILE   326      -5.465  20.902 -32.047  1.00 45.31           C  
ATOM   2517  CG2 ILE   326      -4.839  20.076 -34.349  1.00 45.75           C  
ATOM   2518  CD1 ILE   326      -5.190  19.584 -31.338  1.00 46.43           C  
ATOM   2519  N   ASN   327      -6.092  22.979 -36.433  1.00 47.46           N  
ATOM   2520  CA  ASN   327      -5.931  22.805 -37.872  1.00 48.50           C  
ATOM   2521  C   ASN   327      -4.635  22.071 -38.206  1.00 46.96           C  
ATOM   2522  CB  ASN   327      -5.974  24.158 -38.585  1.00 45.58           C  
ATOM   2523  O   ASN   327      -3.562  22.677 -38.228  1.00 46.01           O  
ATOM   2524  CG  ASN   327      -6.889  24.153 -39.794  1.00 44.83           C  
ATOM   2525  ND2 ASN   327      -7.208  25.337 -40.301  1.00 41.83           N  
ATOM   2526  OD1 ASN   327      -7.306  23.092 -40.267  1.00 45.44           O  
ATOM   2527  N   VAL   328      -4.541  20.796 -38.179  1.00 48.60           N  
ATOM   2528  CA  VAL   328      -3.529  19.900 -38.728  1.00 48.76           C  
ATOM   2529  C   VAL   328      -3.899  19.517 -40.159  1.00 48.97           C  
ATOM   2530  CB  VAL   328      -3.364  18.632 -37.862  1.00 47.13           C  
ATOM   2531  O   VAL   328      -4.937  18.893 -40.393  1.00 48.22           O  
ATOM   2532  CG1 VAL   328      -2.232  17.756 -38.397  1.00 43.75           C  
ATOM   2533  CG2 VAL   328      -3.108  19.011 -36.405  1.00 44.74           C  
ATOM   2534  N   SER   329      -3.308  20.167 -41.166  1.00 47.50           N  
ATOM   2535  CA  SER   329      -3.153  19.589 -42.497  1.00 47.50           C  
ATOM   2536  C   SER   329      -2.016  18.573 -42.530  1.00 47.32           C  
ATOM   2537  CB  SER   329      -2.897  20.686 -43.531  1.00 46.58           C  
ATOM   2538  O   SER   329      -0.842  18.947 -42.507  1.00 46.27           O  
ATOM   2539  OG  SER   329      -2.736  20.130 -44.825  1.00 46.09           O  
ATOM   2540  N   LEU   330      -2.248  17.271 -42.342  1.00 47.37           N  
ATOM   2541  CA  LEU   330      -1.412  16.089 -42.518  1.00 48.52           C  
ATOM   2542  C   LEU   330      -1.512  15.560 -43.945  1.00 47.53           C  
ATOM   2543  CB  LEU   330      -1.816  14.994 -41.527  1.00 46.86           C  
ATOM   2544  O   LEU   330      -2.580  15.120 -44.376  1.00 47.17           O  
ATOM   2545  CG  LEU   330      -0.752  13.941 -41.210  1.00 47.01           C  
ATOM   2546  CD1 LEU   330       0.058  14.359 -39.987  1.00 45.96           C  
ATOM   2547  CD2 LEU   330      -1.398  12.578 -40.989  1.00 46.84           C  
ATOM   2548  N   LYS   331      -0.557  15.948 -44.731  1.00 46.96           N  
ATOM   2549  CA  LYS   331      -0.319  15.170 -45.943  1.00 46.79           C  
ATOM   2550  C   LYS   331       0.439  13.883 -45.630  1.00 46.66           C  
ATOM   2551  CB  LYS   331       0.457  15.999 -46.969  1.00 46.55           C  
ATOM   2552  O   LYS   331       1.627  13.920 -45.304  1.00 45.77           O  
ATOM   2553  CG  LYS   331      -0.419  16.902 -47.824  1.00 46.31           C  
ATOM   2554  CD  LYS   331       0.402  17.658 -48.861  1.00 48.45           C  
ATOM   2555  CE  LYS   331      -0.470  18.581 -49.702  1.00 46.18           C  
ATOM   2556  NZ  LYS   331       0.325  19.296 -50.745  1.00 42.95           N  
ATOM   2557  N   LEU   332      -0.259  12.746 -45.302  1.00 48.87           N  
ATOM   2558  CA  LEU   332       0.164  11.353 -45.211  1.00 49.17           C  
ATOM   2559  C   LEU   332       0.280  10.729 -46.598  1.00 48.73           C  
ATOM   2560  CB  LEU   332      -0.820  10.549 -44.357  1.00 47.68           C  
ATOM   2561  O   LEU   332      -0.719  10.588 -47.305  1.00 48.06           O  
ATOM   2562  CG  LEU   332      -0.496  10.445 -42.866  1.00 47.27           C  
ATOM   2563  CD1 LEU   332      -1.779  10.472 -42.042  1.00 45.84           C  
ATOM   2564  CD2 LEU   332       0.304   9.178 -42.579  1.00 46.81           C  
ATOM   2565  N   ASP   333       1.450  10.767 -47.103  1.00 49.13           N  
ATOM   2566  CA  ASP   333       1.728   9.846 -48.201  1.00 49.12           C  
ATOM   2567  C   ASP   333       1.754   8.400 -47.710  1.00 48.95           C  
ATOM   2568  CB  ASP   333       3.057  10.197 -48.873  1.00 47.76           C  
ATOM   2569  O   ASP   333       2.674   7.997 -46.996  1.00 48.06           O  
ATOM   2570  CG  ASP   333       3.096   9.817 -50.343  1.00 47.49           C  
ATOM   2571  OD1 ASP   333       2.262   8.998 -50.784  1.00 48.14           O  
ATOM   2572  OD2 ASP   333       3.971  10.341 -51.066  1.00 48.63           O  
ATOM   2573  N   LEU   334       0.454   7.700 -47.556  1.00 51.19           N  
ATOM   2574  CA  LEU   334       0.102   6.335 -47.181  1.00 49.99           C  
ATOM   2575  C   LEU   334       0.580   5.342 -48.235  1.00 50.51           C  
ATOM   2576  CB  LEU   334      -1.412   6.205 -46.991  1.00 48.20           C  
ATOM   2577  O   LEU   334      -0.126   4.383 -48.556  1.00 48.73           O  
ATOM   2578  CG  LEU   334      -2.012   6.952 -45.798  1.00 46.35           C  
ATOM   2579  CD1 LEU   334      -3.533   6.855 -45.823  1.00 44.18           C  
ATOM   2580  CD2 LEU   334      -1.457   6.401 -44.489  1.00 45.19           C  
ATOM   2581  N   THR   335       1.760   5.609 -48.795  1.00 50.66           N  
ATOM   2582  CA  THR   335       2.329   4.457 -49.486  1.00 50.80           C  
ATOM   2583  C   THR   335       3.052   3.540 -48.504  1.00 50.40           C  
ATOM   2584  CB  THR   335       3.303   4.896 -50.596  1.00 49.06           C  
ATOM   2585  O   THR   335       3.689   4.012 -47.560  1.00 49.39           O  
ATOM   2586  CG2 THR   335       2.582   5.699 -51.674  1.00 47.23           C  
ATOM   2587  OG1 THR   335       4.336   5.707 -50.023  1.00 43.99           O  
ATOM   2588  N   LEU   336       2.613   2.218 -48.353  1.00 52.81           N  
ATOM   2589  CA  LEU   336       3.230   1.246 -47.457  1.00 52.87           C  
ATOM   2590  C   LEU   336       4.751   1.341 -47.517  1.00 52.48           C  
ATOM   2591  CB  LEU   336       2.781  -0.173 -47.813  1.00 50.64           C  
ATOM   2592  O   LEU   336       5.424   1.263 -46.487  1.00 51.28           O  
ATOM   2593  CG  LEU   336       1.597  -0.729 -47.020  1.00 50.36           C  
ATOM   2594  CD1 LEU   336       0.753  -1.645 -47.900  1.00 47.58           C  
ATOM   2595  CD2 LEU   336       2.085  -1.470 -45.780  1.00 48.11           C  
ATOM   2596  N   SER   337       5.400   1.633 -48.711  1.00 51.41           N  
ATOM   2597  CA  SER   337       6.810   1.971 -48.882  1.00 51.90           C  
ATOM   2598  C   SER   337       7.158   3.269 -48.161  1.00 51.23           C  
ATOM   2599  CB  SER   337       7.155   2.094 -50.366  1.00 50.56           C  
ATOM   2600  O   SER   337       8.218   3.375 -47.540  1.00 50.34           O  
ATOM   2601  OG  SER   337       6.242   2.955 -51.026  1.00 50.92           O  
ATOM   2602  N   SER   338       6.458   4.318 -48.200  1.00 49.94           N  
ATOM   2603  CA  SER   338       6.694   5.533 -47.427  1.00 49.87           C  
ATOM   2604  C   SER   338       6.425   5.305 -45.943  1.00 49.70           C  
ATOM   2605  CB  SER   338       5.819   6.675 -47.942  1.00 48.66           C  
ATOM   2606  O   SER   338       7.172   5.790 -45.090  1.00 48.63           O  
ATOM   2607  OG  SER   338       5.767   6.670 -49.359  1.00 50.04           O  
ATOM   2608  N   VAL   339       5.408   4.443 -45.544  1.00 54.58           N  
ATOM   2609  CA  VAL   339       5.191   3.991 -44.173  1.00 53.63           C  
ATOM   2610  C   VAL   339       6.320   3.052 -43.754  1.00 54.05           C  
ATOM   2611  CB  VAL   339       3.825   3.285 -44.018  1.00 52.47           C  
ATOM   2612  O   VAL   339       6.887   3.198 -42.669  1.00 52.79           O  
ATOM   2613  CG1 VAL   339       3.658   2.739 -42.601  1.00 48.66           C  
ATOM   2614  CG2 VAL   339       2.687   4.245 -44.361  1.00 50.07           C  
ATOM   2615  N   ASP   340       6.820   2.136 -44.509  1.00 54.44           N  
ATOM   2616  CA  ASP   340       8.012   1.311 -44.332  1.00 54.59           C  
ATOM   2617  C   ASP   340       9.271   2.173 -44.267  1.00 54.05           C  
ATOM   2618  CB  ASP   340       8.131   0.290 -45.464  1.00 51.86           C  
ATOM   2619  O   ASP   340      10.049   2.073 -43.315  1.00 52.84           O  
ATOM   2620  CG  ASP   340       9.094  -0.840 -45.145  1.00 50.70           C  
ATOM   2621  OD1 ASP   340       9.256  -1.185 -43.954  1.00 51.38           O  
ATOM   2622  OD2 ASP   340       9.698  -1.389 -46.092  1.00 54.12           O  
ATOM   2623  N   ASN   341       9.584   3.043 -45.306  1.00 53.87           N  
ATOM   2624  CA  ASN   341      10.751   3.916 -45.372  1.00 53.23           C  
ATOM   2625  C   ASN   341      10.673   5.034 -44.336  1.00 53.51           C  
ATOM   2626  CB  ASN   341      10.904   4.503 -46.777  1.00 51.71           C  
ATOM   2627  O   ASN   341      11.700   5.482 -43.822  1.00 52.88           O  
ATOM   2628  CG  ASN   341      11.486   3.511 -47.764  1.00 50.75           C  
ATOM   2629  ND2 ASN   341      11.081   3.620 -49.024  1.00 49.30           N  
ATOM   2630  OD1 ASN   341      12.293   2.652 -47.397  1.00 52.45           O  
ATOM   2631  N   ALA   342       9.545   5.477 -44.051  1.00 49.14           N  
ATOM   2632  CA  ALA   342       9.428   6.581 -43.102  1.00 48.22           C  
ATOM   2633  C   ALA   342       9.228   6.064 -41.680  1.00 48.98           C  
ATOM   2634  CB  ALA   342       8.277   7.503 -43.496  1.00 46.28           C  
ATOM   2635  O   ALA   342       9.754   6.639 -40.724  1.00 47.66           O  
ATOM   2636  N   PHE   343       8.569   4.879 -41.544  1.00 52.54           N  
ATOM   2637  CA  PHE   343       8.101   4.594 -40.193  1.00 52.88           C  
ATOM   2638  C   PHE   343       8.659   3.266 -39.695  1.00 52.85           C  
ATOM   2639  CB  PHE   343       6.570   4.570 -40.148  1.00 49.70           C  
ATOM   2640  O   PHE   343       8.875   3.089 -38.495  1.00 52.25           O  
ATOM   2641  CG  PHE   343       5.943   5.935 -40.052  1.00 48.66           C  
ATOM   2642  CD1 PHE   343       5.854   6.590 -38.830  1.00 45.42           C  
ATOM   2643  CD2 PHE   343       5.444   6.564 -41.185  1.00 47.28           C  
ATOM   2644  CE1 PHE   343       5.275   7.853 -38.738  1.00 44.92           C  
ATOM   2645  CE2 PHE   343       4.864   7.827 -41.101  1.00 45.39           C  
ATOM   2646  CZ  PHE   343       4.780   8.469 -39.877  1.00 44.24           C  
ATOM   2647  N   LEU   344       9.020   2.324 -40.639  1.00 55.55           N  
ATOM   2648  CA  LEU   344       9.189   0.916 -40.295  1.00 55.50           C  
ATOM   2649  C   LEU   344      10.543   0.399 -40.768  1.00 55.88           C  
ATOM   2650  CB  LEU   344       8.066   0.076 -40.908  1.00 52.48           C  
ATOM   2651  O   LEU   344      10.894  -0.755 -40.516  1.00 54.60           O  
ATOM   2652  CG  LEU   344       6.652   0.358 -40.398  1.00 51.28           C  
ATOM   2653  CD1 LEU   344       5.633  -0.474 -41.171  1.00 49.07           C  
ATOM   2654  CD2 LEU   344       6.556   0.075 -38.902  1.00 51.21           C  
ATOM   2655  N   SER   345      11.347   1.405 -41.552  1.00 53.15           N  
ATOM   2656  CA  SER   345      12.750   1.091 -41.803  1.00 54.13           C  
ATOM   2657  C   SER   345      13.513   0.885 -40.498  1.00 53.49           C  
ATOM   2658  CB  SER   345      13.411   2.203 -42.619  1.00 49.80           C  
ATOM   2659  O   SER   345      13.521   1.762 -39.633  1.00 52.25           O  
ATOM   2660  OG  SER   345      13.506   3.396 -41.859  1.00 50.78           O  
ATOM   2661  N   GLY   346      13.893  -0.424 -40.261  1.00 51.31           N  
ATOM   2662  CA  GLY   346      14.696  -0.943 -39.164  1.00 50.94           C  
ATOM   2663  C   GLY   346      13.866  -1.588 -38.071  1.00 51.07           C  
ATOM   2664  O   GLY   346      14.412  -2.164 -37.127  1.00 49.97           O  
ATOM   2665  N   THR   347      12.526  -1.512 -38.220  1.00 58.80           N  
ATOM   2666  CA  THR   347      11.640  -2.312 -37.382  1.00 57.46           C  
ATOM   2667  C   THR   347      11.246  -3.605 -38.091  1.00 56.98           C  
ATOM   2668  CB  THR   347      10.373  -1.526 -36.999  1.00 53.41           C  
ATOM   2669  O   THR   347      11.174  -3.647 -39.321  1.00 53.64           O  
ATOM   2670  CG2 THR   347      10.727  -0.212 -36.310  1.00 48.00           C  
ATOM   2671  OG1 THR   347       9.617  -1.244 -38.183  1.00 52.15           O  
ATOM   2672  N   GLY   348      11.564  -4.873 -37.580  1.00 57.86           N  
ATOM   2673  CA  GLY   348      11.109  -6.146 -38.115  1.00 57.12           C  
ATOM   2674  C   GLY   348       9.726  -6.073 -38.736  1.00 57.66           C  
ATOM   2675  O   GLY   348       9.273  -7.029 -39.368  1.00 56.60           O  
ATOM   2676  N   VAL   349       8.901  -4.935 -38.603  1.00 65.10           N  
ATOM   2677  CA  VAL   349       7.527  -4.804 -39.076  1.00 64.73           C  
ATOM   2678  C   VAL   349       7.514  -4.681 -40.598  1.00 63.83           C  
ATOM   2679  CB  VAL   349       6.820  -3.588 -38.437  1.00 60.89           C  
ATOM   2680  O   VAL   349       6.591  -5.163 -41.258  1.00 60.84           O  
ATOM   2681  CG1 VAL   349       5.369  -3.499 -38.907  1.00 54.77           C  
ATOM   2682  CG2 VAL   349       6.887  -3.673 -36.913  1.00 55.25           C  
ATOM   2683  N   SER   350       8.621  -4.119 -41.115  1.00 61.14           N  
ATOM   2684  CA  SER   350       8.729  -4.076 -42.570  1.00 61.39           C  
ATOM   2685  C   SER   350       8.560  -5.464 -43.179  1.00 61.06           C  
ATOM   2686  CB  SER   350      10.076  -3.486 -42.991  1.00 58.41           C  
ATOM   2687  O   SER   350       7.829  -5.634 -44.156  1.00 59.59           O  
ATOM   2688  OG  SER   350      11.130  -4.394 -42.716  1.00 57.90           O  
ATOM   2689  N   GLY   351       9.280  -6.523 -42.469  1.00 61.82           N  
ATOM   2690  CA  GLY   351       9.182  -7.891 -42.954  1.00 61.24           C  
ATOM   2691  C   GLY   351       7.790  -8.477 -42.809  1.00 61.89           C  
ATOM   2692  O   GLY   351       7.310  -9.178 -43.702  1.00 61.35           O  
ATOM   2693  N   MET   352       7.071  -8.177 -41.707  1.00 64.92           N  
ATOM   2694  CA  MET   352       5.691  -8.620 -41.526  1.00 64.76           C  
ATOM   2695  C   MET   352       4.769  -7.959 -42.545  1.00 63.96           C  
ATOM   2696  CB  MET   352       5.209  -8.314 -40.107  1.00 61.66           C  
ATOM   2697  O   MET   352       3.907  -8.619 -43.128  1.00 62.59           O  
ATOM   2698  CG  MET   352       4.124  -9.256 -39.612  1.00 58.54           C  
ATOM   2699  SD  MET   352       3.603  -8.886 -37.892  1.00 56.55           S  
ATOM   2700  CE  MET   352       2.425  -7.540 -38.197  1.00 52.38           C  
ATOM   2701  N   LEU   353       4.837  -6.707 -42.823  1.00 62.36           N  
ATOM   2702  CA  LEU   353       3.978  -5.995 -43.762  1.00 61.58           C  
ATOM   2703  C   LEU   353       4.166  -6.523 -45.180  1.00 61.71           C  
ATOM   2704  CB  LEU   353       4.269  -4.492 -43.722  1.00 59.73           C  
ATOM   2705  O   LEU   353       3.189  -6.817 -45.873  1.00 60.26           O  
ATOM   2706  CG  LEU   353       3.755  -3.735 -42.497  1.00 59.10           C  
ATOM   2707  CD1 LEU   353       4.269  -2.299 -42.508  1.00 56.67           C  
ATOM   2708  CD2 LEU   353       2.231  -3.763 -42.450  1.00 57.06           C  
ATOM   2709  N   ARG   354       5.462  -6.699 -45.480  1.00 63.18           N  
ATOM   2710  CA  ARG   354       5.744  -7.353 -46.754  1.00 62.88           C  
ATOM   2711  C   ARG   354       5.126  -8.746 -46.803  1.00 63.42           C  
ATOM   2712  CB  ARG   354       7.253  -7.440 -46.992  1.00 60.98           C  
ATOM   2713  O   ARG   354       4.562  -9.145 -47.824  1.00 62.71           O  
ATOM   2714  CG  ARG   354       7.878  -6.139 -47.470  1.00 60.30           C  
ATOM   2715  CD  ARG   354       9.367  -6.296 -47.746  1.00 59.75           C  
ATOM   2716  NE  ARG   354      10.108  -5.085 -47.406  1.00 53.40           N  
ATOM   2717  NH1 ARG   354      11.942  -5.592 -48.716  1.00 49.33           N  
ATOM   2718  NH2 ARG   354      11.899  -3.650 -47.499  1.00 44.98           N  
ATOM   2719  CZ  ARG   354      11.315  -4.778 -47.875  1.00 59.01           C  
ATOM   2720  N   ALA   355       5.291  -9.560 -45.715  1.00 63.90           N  
ATOM   2721  CA  ALA   355       4.720 -10.905 -45.690  1.00 63.27           C  
ATOM   2722  C   ALA   355       3.198 -10.857 -45.792  1.00 64.12           C  
ATOM   2723  CB  ALA   355       5.142 -11.638 -44.420  1.00 61.21           C  
ATOM   2724  O   ALA   355       2.591 -11.668 -46.495  1.00 63.70           O  
ATOM   2725  N   LEU   356       2.446  -9.908 -45.074  1.00 67.21           N  
ATOM   2726  CA  LEU   356       1.007  -9.697 -45.178  1.00 67.04           C  
ATOM   2727  C   LEU   356       0.615  -9.308 -46.600  1.00 66.18           C  
ATOM   2728  CB  LEU   356       0.552  -8.613 -44.197  1.00 64.82           C  
ATOM   2729  O   LEU   356      -0.354  -9.838 -47.148  1.00 64.96           O  
ATOM   2730  CG  LEU   356      -0.716  -8.913 -43.395  1.00 62.37           C  
ATOM   2731  CD1 LEU   356      -0.387  -9.038 -41.911  1.00 58.02           C  
ATOM   2732  CD2 LEU   356      -1.764  -7.831 -43.627  1.00 58.84           C  
ATOM   2733  N   GLU   357       1.359  -8.423 -47.231  1.00 61.63           N  
ATOM   2734  CA  GLU   357       1.176  -8.025 -48.623  1.00 62.41           C  
ATOM   2735  C   GLU   357       1.168  -9.238 -49.548  1.00 61.61           C  
ATOM   2736  CB  GLU   357       2.272  -7.045 -49.050  1.00 59.31           C  
ATOM   2737  O   GLU   357       0.283  -9.373 -50.396  1.00 60.32           O  
ATOM   2738  CG  GLU   357       1.939  -5.588 -48.767  1.00 59.06           C  
ATOM   2739  CD  GLU   357       3.037  -4.627 -49.194  1.00 58.95           C  
ATOM   2740  OE1 GLU   357       4.174  -5.082 -49.454  1.00 58.27           O  
ATOM   2741  OE2 GLU   357       2.759  -3.410 -49.269  1.00 54.77           O  
ATOM   2742  N   GLN   358       2.243 -10.002 -49.434  1.00 63.61           N  
ATOM   2743  CA  GLN   358       2.365 -11.253 -50.175  1.00 63.75           C  
ATOM   2744  C   GLN   358       1.195 -12.186 -49.877  1.00 64.18           C  
ATOM   2745  CB  GLN   358       3.687 -11.947 -49.843  1.00 61.42           C  
ATOM   2746  O   GLN   358       0.654 -12.821 -50.785  1.00 64.52           O  
ATOM   2747  CG  GLN   358       4.331 -12.645 -51.034  1.00 60.01           C  
ATOM   2748  CD  GLN   358       5.690 -13.234 -50.704  1.00 59.78           C  
ATOM   2749  NE2 GLN   358       6.332 -13.837 -51.699  1.00 52.67           N  
ATOM   2750  OE1 GLN   358       6.159 -13.147 -49.565  1.00 62.11           O  
ATOM   2751  N   ALA   359       0.744 -12.325 -48.613  1.00 64.83           N  
ATOM   2752  CA  ALA   359      -0.353 -13.215 -48.243  1.00 64.95           C  
ATOM   2753  C   ALA   359      -1.673 -12.740 -48.844  1.00 64.68           C  
ATOM   2754  CB  ALA   359      -0.469 -13.314 -46.724  1.00 62.20           C  
ATOM   2755  O   ALA   359      -2.572 -13.544 -49.099  1.00 64.50           O  
ATOM   2756  N   TRP   360      -1.994 -11.513 -49.098  1.00 58.08           N  
ATOM   2757  CA  TRP   360      -3.201 -10.956 -49.700  1.00 62.73           C  
ATOM   2758  C   TRP   360      -3.136 -11.032 -51.221  1.00 56.82           C  
ATOM   2759  CB  TRP   360      -3.402  -9.504 -49.257  1.00 54.99           C  
ATOM   2760  O   TRP   360      -3.996 -10.483 -51.914  1.00 55.11           O  
ATOM   2761  CG  TRP   360      -3.863  -9.358 -47.838  1.00 51.60           C  
ATOM   2762  CD1 TRP   360      -4.410 -10.329 -47.045  1.00 46.21           C  
ATOM   2763  CD2 TRP   360      -3.821  -8.169 -47.044  1.00 49.05           C  
ATOM   2764  CE2 TRP   360      -4.359  -8.491 -45.779  1.00 46.05           C  
ATOM   2765  CE3 TRP   360      -3.380  -6.860 -47.280  1.00 58.03           C  
ATOM   2766  NE1 TRP   360      -4.711  -9.814 -45.806  1.00 59.38           N  
ATOM   2767  CH2 TRP   360      -4.028  -6.278 -45.009  1.00 55.57           C  
ATOM   2768  CZ2 TRP   360      -4.467  -7.551 -44.751  1.00 62.57           C  
ATOM   2769  CZ3 TRP   360      -3.488  -5.925 -46.257  1.00 50.80           C  
ATOM   2770  N   GLY   361      -2.188 -11.760 -51.713  1.00 60.02           N  
ATOM   2771  CA  GLY   361      -2.066 -11.896 -53.156  1.00 58.26           C  
ATOM   2772  C   GLY   361      -1.769 -10.583 -53.856  1.00 58.95           C  
ATOM   2773  O   GLY   361      -2.088 -10.416 -55.035  1.00 57.26           O  
ATOM   2774  N   ARG   362      -1.374  -9.517 -53.087  1.00 57.11           N  
ATOM   2775  CA  ARG   362      -0.862  -8.309 -53.726  1.00 56.53           C  
ATOM   2776  C   ARG   362       0.629  -8.437 -54.022  1.00 56.69           C  
ATOM   2777  CB  ARG   362      -1.118  -7.085 -52.844  1.00 52.67           C  
ATOM   2778  O   ARG   362       1.395  -8.916 -53.184  1.00 54.28           O  
ATOM   2779  CG  ARG   362      -2.573  -6.648 -52.805  1.00 50.78           C  
ATOM   2780  CD  ARG   362      -2.750  -5.342 -52.042  1.00 51.36           C  
ATOM   2781  NE  ARG   362      -4.117  -4.840 -52.142  1.00 45.26           N  
ATOM   2782  NH1 ARG   362      -3.727  -2.931 -50.902  1.00 33.99           N  
ATOM   2783  NH2 ARG   362      -5.815  -3.344 -51.751  1.00 29.28           N  
ATOM   2784  CZ  ARG   362      -4.550  -3.706 -51.598  1.00 46.08           C  
ATOM   2785  N   ASP   363       1.014  -8.479 -55.307  1.00 52.78           N  
ATOM   2786  CA  ASP   363       2.383  -8.357 -55.797  1.00 51.25           C  
ATOM   2787  C   ASP   363       3.107  -7.193 -55.124  1.00 52.51           C  
ATOM   2788  CB  ASP   363       2.395  -8.174 -57.317  1.00 48.71           C  
ATOM   2789  O   ASP   363       2.695  -6.039 -55.257  1.00 50.65           O  
ATOM   2790  CG  ASP   363       3.795  -8.172 -57.903  1.00 46.52           C  
ATOM   2791  OD1 ASP   363       4.780  -8.180 -57.133  1.00 49.65           O  
ATOM   2792  OD2 ASP   363       3.916  -8.160 -59.147  1.00 51.88           O  
ATOM   2793  N   PRO   364       3.912  -7.508 -53.930  1.00 49.12           N  
ATOM   2794  CA  PRO   364       4.740  -6.439 -53.366  1.00 47.78           C  
ATOM   2795  C   PRO   364       5.224  -5.448 -54.422  1.00 48.85           C  
ATOM   2796  CB  PRO   364       5.918  -7.196 -52.747  1.00 46.84           C  
ATOM   2797  O   PRO   364       5.605  -4.323 -54.089  1.00 47.40           O  
ATOM   2798  CG  PRO   364       5.787  -8.593 -53.261  1.00 45.08           C  
ATOM   2799  CD  PRO   364       4.423  -8.752 -53.868  1.00 45.54           C  
ATOM   2800  N   ALA   365       5.369  -5.818 -55.583  1.00 49.48           N  
ATOM   2801  CA  ALA   365       5.976  -5.045 -56.663  1.00 48.65           C  
ATOM   2802  C   ALA   365       4.958  -4.106 -57.304  1.00 48.96           C  
ATOM   2803  CB  ALA   365       6.571  -5.978 -57.716  1.00 46.18           C  
ATOM   2804  O   ALA   365       5.328  -3.089 -57.895  1.00 46.81           O  
ATOM   2805  N   THR   366       3.684  -4.387 -57.154  1.00 48.43           N  
ATOM   2806  CA  THR   366       2.733  -3.575 -57.905  1.00 48.12           C  
ATOM   2807  C   THR   366       2.218  -2.418 -57.052  1.00 47.94           C  
ATOM   2808  CB  THR   366       1.544  -4.421 -58.399  1.00 44.22           C  
ATOM   2809  O   THR   366       1.622  -1.474 -57.574  1.00 45.00           O  
ATOM   2810  CG2 THR   366       1.987  -5.426 -59.456  1.00 41.06           C  
ATOM   2811  OG1 THR   366       0.976  -5.129 -57.290  1.00 38.81           O  
ATOM   2812  N   MET   367       2.805  -2.232 -55.804  1.00 42.11           N  
ATOM   2813  CA  MET   367       2.290  -1.045 -55.129  1.00 44.12           C  
ATOM   2814  C   MET   367       3.429  -0.137 -54.677  1.00 42.11           C  
ATOM   2815  CB  MET   367       1.428  -1.440 -53.928  1.00 39.02           C  
ATOM   2816  O   MET   367       3.228   0.754 -53.851  1.00 39.89           O  
ATOM   2817  CG  MET   367       0.046  -1.948 -54.305  1.00 37.03           C  
ATOM   2818  SD  MET   367      -1.209  -1.599 -53.013  1.00 38.48           S  
ATOM   2819  CE  MET   367      -2.670  -1.325 -54.052  1.00 34.08           C  
ATOM   2820  N   ILE   368       4.694  -0.273 -55.079  1.00 40.82           N  
ATOM   2821  CA  ILE   368       5.551   0.908 -55.076  1.00 40.74           C  
ATOM   2822  C   ILE   368       4.875   2.036 -55.852  1.00 40.91           C  
ATOM   2823  CB  ILE   368       6.940   0.599 -55.679  1.00 38.76           C  
ATOM   2824  O   ILE   368       4.717   1.952 -57.072  1.00 38.96           O  
ATOM   2825  CG1 ILE   368       7.603  -0.559 -54.926  1.00 36.32           C  
ATOM   2826  CG2 ILE   368       7.827   1.847 -55.656  1.00 36.47           C  
ATOM   2827  CD1 ILE   368       8.927  -1.011 -55.527  1.00 34.60           C  
ATOM   2828  N   PRO   369       3.779   2.770 -55.322  1.00 39.49           N  
ATOM   2829  CA  PRO   369       4.038   3.957 -56.140  1.00 39.51           C  
ATOM   2830  C   PRO   369       5.523   4.303 -56.224  1.00 39.40           C  
ATOM   2831  CB  PRO   369       3.261   5.060 -55.417  1.00 37.42           C  
ATOM   2832  O   PRO   369       6.240   4.209 -55.224  1.00 37.59           O  
ATOM   2833  CG  PRO   369       2.936   4.483 -54.078  1.00 35.48           C  
ATOM   2834  CD  PRO   369       3.179   3.002 -54.124  1.00 39.11           C  
ATOM   2835  N   ASP   370       6.177   3.808 -57.244  1.00 38.58           N  
ATOM   2836  CA  ASP   370       7.323   4.636 -57.607  1.00 38.30           C  
ATOM   2837  C   ASP   370       7.412   5.873 -56.716  1.00 38.62           C  
ATOM   2838  CB  ASP   370       7.241   5.051 -59.077  1.00 37.24           C  
ATOM   2839  O   ASP   370       6.746   6.878 -56.973  1.00 36.69           O  
ATOM   2840  CG  ASP   370       8.585   5.462 -59.653  1.00 35.34           C  
ATOM   2841  OD1 ASP   370       9.566   5.581 -58.888  1.00 37.79           O  
ATOM   2842  OD2 ASP   370       8.663   5.672 -60.883  1.00 39.28           O  
ATOM   2843  N   VAL   371       7.349   5.948 -55.473  1.00 39.00           N  
ATOM   2844  CA  VAL   371       7.835   7.154 -54.811  1.00 40.33           C  
ATOM   2845  C   VAL   371       9.215   7.520 -55.352  1.00 38.94           C  
ATOM   2846  CB  VAL   371       7.895   6.975 -53.277  1.00 37.54           C  
ATOM   2847  O   VAL   371      10.224   6.943 -54.939  1.00 37.28           O  
ATOM   2848  CG1 VAL   371       7.996   8.330 -52.579  1.00 35.82           C  
ATOM   2849  CG2 VAL   371       6.671   6.206 -52.782  1.00 35.38           C  
ATOM   2850  N   ARG   372       9.501   7.594 -56.507  1.00 38.74           N  
ATOM   2851  CA  ARG   372      10.493   8.585 -56.911  1.00 39.03           C  
ATOM   2852  C   ARG   372      10.632   9.681 -55.859  1.00 38.65           C  
ATOM   2853  CB  ARG   372      10.120   9.200 -58.262  1.00 36.48           C  
ATOM   2854  O   ARG   372       9.730  10.503 -55.689  1.00 36.27           O  
ATOM   2855  CG  ARG   372      10.219   8.230 -59.428  1.00 34.20           C  
ATOM   2856  CD  ARG   372       9.904   8.908 -60.754  1.00 36.76           C  
ATOM   2857  NE  ARG   372       9.488   7.943 -61.768  1.00 34.62           N  
ATOM   2858  NH1 ARG   372       9.358   9.488 -63.481  1.00 28.62           N  
ATOM   2859  NH2 ARG   372       8.866   7.284 -63.878  1.00 25.96           N  
ATOM   2860  CZ  ARG   372       9.238   8.241 -63.040  1.00 33.90           C  
ATOM   2861  N   PHE   373      11.091   9.524 -54.554  1.00 41.02           N  
ATOM   2862  CA  PHE   373      11.838  10.699 -54.122  1.00 42.40           C  
ATOM   2863  C   PHE   373      12.187  11.587 -55.311  1.00 40.74           C  
ATOM   2864  CB  PHE   373      13.115  10.283 -53.384  1.00 38.45           C  
ATOM   2865  O   PHE   373      12.818  11.132 -56.267  1.00 38.74           O  
ATOM   2866  CG  PHE   373      12.887   9.893 -51.949  1.00 36.82           C  
ATOM   2867  CD1 PHE   373      12.799  10.861 -50.956  1.00 35.09           C  
ATOM   2868  CD2 PHE   373      12.762   8.556 -51.593  1.00 36.74           C  
ATOM   2869  CE1 PHE   373      12.588  10.502 -49.627  1.00 37.42           C  
ATOM   2870  CE2 PHE   373      12.551   8.190 -50.266  1.00 38.98           C  
ATOM   2871  CZ  PHE   373      12.465   9.164 -49.285  1.00 34.74           C  
ATOM   2872  N   THR   374      11.183  12.190 -55.913  1.00 40.19           N  
ATOM   2873  CA  THR   374      11.782  13.316 -56.620  1.00 41.46           C  
ATOM   2874  C   THR   374      13.160  13.641 -56.051  1.00 40.34           C  
ATOM   2875  CB  THR   374      10.885  14.565 -56.544  1.00 38.81           C  
ATOM   2876  O   THR   374      13.293  13.934 -54.861  1.00 38.70           O  
ATOM   2877  CG2 THR   374       9.804  14.533 -57.619  1.00 36.99           C  
ATOM   2878  OG1 THR   374      10.260  14.620 -55.255  1.00 33.33           O  
ATOM   2879  N   PRO   375      14.265  12.701 -56.250  1.00 42.62           N  
ATOM   2880  CA  PRO   375      15.618  13.227 -56.057  1.00 41.97           C  
ATOM   2881  C   PRO   375      15.629  14.715 -55.713  1.00 42.62           C  
ATOM   2882  CB  PRO   375      16.292  12.974 -57.408  1.00 40.71           C  
ATOM   2883  O   PRO   375      14.868  15.492 -56.294  1.00 40.95           O  
ATOM   2884  CG  PRO   375      15.172  12.623 -58.333  1.00 39.96           C  
ATOM   2885  CD  PRO   375      13.953  12.315 -57.511  1.00 42.63           C  
ATOM   2886  N   ASN   376      15.790  15.154 -54.330  1.00 45.13           N  
ATOM   2887  CA  ASN   376      16.257  16.536 -54.321  1.00 46.61           C  
ATOM   2888  C   ASN   376      16.656  17.003 -55.718  1.00 45.07           C  
ATOM   2889  CB  ASN   376      17.430  16.700 -53.351  1.00 43.56           C  
ATOM   2890  O   ASN   376      17.455  16.349 -56.390  1.00 43.49           O  
ATOM   2891  CG  ASN   376      17.697  18.150 -52.998  1.00 43.24           C  
ATOM   2892  ND2 ASN   376      18.585  18.372 -52.036  1.00 40.13           N  
ATOM   2893  OD1 ASN   376      17.110  19.063 -53.584  1.00 42.97           O  
ATOM   2894  N   PRO   377      15.705  17.587 -56.508  1.00 45.40           N  
ATOM   2895  CA  PRO   377      16.271  18.166 -57.729  1.00 45.26           C  
ATOM   2896  C   PRO   377      17.778  18.397 -57.629  1.00 45.26           C  
ATOM   2897  CB  PRO   377      15.523  19.494 -57.869  1.00 43.86           C  
ATOM   2898  O   PRO   377      18.453  18.544 -58.651  1.00 43.55           O  
ATOM   2899  CG  PRO   377      14.945  19.752 -56.516  1.00 43.35           C  
ATOM   2900  CD  PRO   377      14.883  18.451 -55.768  1.00 45.18           C  
ATOM   2901  N   HIS   378      18.393  18.294 -56.477  1.00 50.88           N  
ATOM   2902  CA  HIS   378      19.836  18.492 -56.405  1.00 52.84           C  
ATOM   2903  C   HIS   378      20.571  17.160 -56.301  1.00 50.46           C  
ATOM   2904  CB  HIS   378      20.195  19.384 -55.215  1.00 47.17           C  
ATOM   2905  O   HIS   378      21.751  17.069 -56.646  1.00 47.79           O  
ATOM   2906  CG  HIS   378      19.968  20.841 -55.467  1.00 45.68           C  
ATOM   2907  CD2 HIS   378      19.271  21.766 -54.767  1.00 43.81           C  
ATOM   2908  ND1 HIS   378      20.492  21.497 -56.560  1.00 47.09           N  
ATOM   2909  CE1 HIS   378      20.126  22.768 -56.520  1.00 42.98           C  
ATOM   2910  NE2 HIS   378      19.384  22.957 -55.442  1.00 38.33           N  
ATOM   2911  N   ASP   379      19.948  15.971 -56.154  1.00 52.02           N  
ATOM   2912  CA  ASP   379      20.792  14.786 -56.044  1.00 52.23           C  
ATOM   2913  C   ASP   379      20.429  13.753 -57.108  1.00 51.44           C  
ATOM   2914  CB  ASP   379      20.673  14.169 -54.649  1.00 47.35           C  
ATOM   2915  O   ASP   379      20.932  12.627 -57.086  1.00 48.38           O  
ATOM   2916  CG  ASP   379      21.248  15.054 -53.558  1.00 44.96           C  
ATOM   2917  OD1 ASP   379      22.160  15.859 -53.843  1.00 47.00           O  
ATOM   2918  OD2 ASP   379      20.786  14.944 -52.401  1.00 53.41           O  
ATOM   2919  N   ALA   380      19.663  13.987 -57.951  1.00 48.00           N  
ATOM   2920  CA  ALA   380      19.515  13.034 -59.048  1.00 48.32           C  
ATOM   2921  C   ALA   380      20.507  13.329 -60.169  1.00 48.31           C  
ATOM   2922  CB  ALA   380      18.086  13.059 -59.586  1.00 44.26           C  
ATOM   2923  O   ALA   380      20.418  14.367 -60.828  1.00 46.46           O  
ATOM   2924  N   PRO   381      21.604  12.683 -60.168  1.00 51.83           N  
ATOM   2925  CA  PRO   381      22.066  12.418 -61.533  1.00 50.48           C  
ATOM   2926  C   PRO   381      21.111  11.518 -62.314  1.00 51.31           C  
ATOM   2927  CB  PRO   381      23.416  11.729 -61.320  1.00 47.05           C  
ATOM   2928  O   PRO   381      20.964  10.338 -61.988  1.00 48.44           O  
ATOM   2929  CG  PRO   381      23.363  11.208 -59.921  1.00 45.48           C  
ATOM   2930  CD  PRO   381      22.333  11.992 -59.158  1.00 47.94           C  
ATOM   2931  N   GLY   382      20.042  12.115 -62.894  1.00 52.14           N  
ATOM   2932  CA  GLY   382      19.380  11.574 -64.070  1.00 51.28           C  
ATOM   2933  C   GLY   382      17.884  11.400 -63.885  1.00 52.01           C  
ATOM   2934  O   GLY   382      17.334  10.341 -64.194  1.00 48.53           O  
ATOM   2935  N   GLY   383      17.116  12.141 -63.109  1.00 50.68           N  
ATOM   2936  CA  GLY   383      15.677  12.193 -63.309  1.00 51.52           C  
ATOM   2937  C   GLY   383      15.284  12.445 -64.753  1.00 50.90           C  
ATOM   2938  O   GLY   383      15.893  13.274 -65.432  1.00 50.01           O  
ATOM   2939  N   PRO   384      14.668  11.388 -65.380  1.00 53.71           N  
ATOM   2940  CA  PRO   384      13.942  11.716 -66.609  1.00 52.36           C  
ATOM   2941  C   PRO   384      12.969  12.879 -66.427  1.00 53.58           C  
ATOM   2942  CB  PRO   384      13.191  10.422 -66.932  1.00 49.54           C  
ATOM   2943  O   PRO   384      12.149  12.864 -65.505  1.00 51.35           O  
ATOM   2944  CG  PRO   384      13.018   9.741 -65.613  1.00 48.16           C  
ATOM   2945  CD  PRO   384      14.180  10.104 -64.733  1.00 50.43           C  
ATOM   2946  N   LEU   385      13.352  13.997 -66.831  1.00 60.11           N  
ATOM   2947  CA  LEU   385      12.508  15.046 -67.392  1.00 59.01           C  
ATOM   2948  C   LEU   385      11.081  14.546 -67.595  1.00 59.40           C  
ATOM   2949  CB  LEU   385      13.081  15.542 -68.722  1.00 56.22           C  
ATOM   2950  O   LEU   385      10.831  13.707 -68.464  1.00 57.01           O  
ATOM   2951  CG  LEU   385      14.210  16.570 -68.633  1.00 54.83           C  
ATOM   2952  CD1 LEU   385      15.059  16.537 -69.900  1.00 51.79           C  
ATOM   2953  CD2 LEU   385      13.645  17.967 -68.398  1.00 52.73           C  
ATOM   2954  N   VAL   386      10.234  14.172 -66.532  1.00 62.55           N  
ATOM   2955  CA  VAL   386       8.796  14.218 -66.777  1.00 62.84           C  
ATOM   2956  C   VAL   386       8.482  15.304 -67.804  1.00 62.70           C  
ATOM   2957  CB  VAL   386       8.005  14.472 -65.474  1.00 58.72           C  
ATOM   2958  O   VAL   386       8.518  16.495 -67.488  1.00 61.57           O  
ATOM   2959  CG1 VAL   386       6.502  14.388 -65.730  1.00 53.63           C  
ATOM   2960  CG2 VAL   386       8.423  13.476 -64.394  1.00 54.80           C  
ATOM   2961  N   GLU   387       8.606  14.899 -68.920  1.00 67.10           N  
ATOM   2962  CA  GLU   387       7.989  15.608 -70.038  1.00 66.42           C  
ATOM   2963  C   GLU   387       6.541  15.976 -69.725  1.00 66.40           C  
ATOM   2964  CB  GLU   387       8.053  14.762 -71.312  1.00 61.04           C  
ATOM   2965  O   GLU   387       5.707  15.098 -69.497  1.00 61.57           O  
ATOM   2966  CG  GLU   387       9.124  15.210 -72.295  1.00 59.33           C  
ATOM   2967  CD  GLU   387       9.238  14.307 -73.512  1.00 59.48           C  
ATOM   2968  OE1 GLU   387       8.814  13.131 -73.438  1.00 66.10           O  
ATOM   2969  OE2 GLU   387       9.756  14.778 -74.549  1.00 58.93           O  
ATOM   2970  N   ARG   388       6.215  17.111 -69.368  1.00 68.78           N  
ATOM   2971  CA  ARG   388       5.024  17.902 -69.663  1.00 67.72           C  
ATOM   2972  C   ARG   388       4.596  17.726 -71.116  1.00 68.06           C  
ATOM   2973  CB  ARG   388       5.274  19.382 -69.365  1.00 65.49           C  
ATOM   2974  O   ARG   388       5.106  18.410 -72.005  1.00 66.75           O  
ATOM   2975  CG  ARG   388       4.256  20.000 -68.419  1.00 64.44           C  
ATOM   2976  CD  ARG   388       4.554  21.469 -68.154  1.00 65.04           C  
ATOM   2977  NE  ARG   388       4.018  21.903 -66.866  1.00 49.50           N  
ATOM   2978  NH1 ARG   388       5.184  23.897 -66.820  1.00 39.12           N  
ATOM   2979  NH2 ARG   388       3.784  23.342 -65.092  1.00 34.60           N  
ATOM   2980  CZ  ARG   388       4.330  23.046 -66.262  1.00 57.40           C  
ATOM   2981  N   GLY   389       3.791  16.644 -71.258  1.00 74.03           N  
ATOM   2982  CA  GLY   389       2.907  16.614 -72.413  1.00 74.50           C  
ATOM   2983  C   GLY   389       1.924  17.770 -72.441  1.00 72.27           C  
ATOM   2984  O   GLY   389       1.384  18.157 -71.403  1.00 66.24           O  
ATOM   2985  N   GLU   390       1.923  18.500 -73.494  1.00 76.32           N  
ATOM   2986  CA  GLU   390       1.315  19.644 -74.167  1.00 77.12           C  
ATOM   2987  C   GLU   390      -0.026  20.006 -73.536  1.00 74.51           C  
ATOM   2988  CB  GLU   390       1.134  19.355 -75.659  1.00 68.82           C  
ATOM   2989  O   GLU   390      -0.848  19.128 -73.265  1.00 68.05           O  
ATOM   2990  CG  GLU   390       2.418  19.467 -76.468  1.00 65.26           C  
ATOM   2991  CD  GLU   390       2.208  19.266 -77.960  1.00 63.06           C  
ATOM   2992  OE1 GLU   390       1.475  18.328 -78.349  1.00 71.51           O  
ATOM   2993  OE2 GLU   390       2.780  20.052 -78.747  1.00 64.08           O  
TER    2994      GLU   390
END
