# Supplementary material for: The transformative power of transformers in protein structure prediction
Source: Proc Natl Acad Sci U S A. 2023 Jul 31;120(32):e2303499120. doi: 10.1073/pnas.2303499120 (PMC10410766; doi:10.1073/pnas.2303499120)
Supplement: Supplementary file 2 — Dataset S01 (GZ) [file pnas.2303499120.sd01.gz › SI_Data/predicted_structures/ESMFold/T1137s4.pdb]

PARENT N/A
ATOM      1  N   MET     1      48.130  20.110  36.701  1.00 76.80           N  
ATOM      2  CA  MET     1      47.915  20.881  37.923  1.00 79.62           C  
ATOM      3  C   MET     1      46.500  21.448  37.966  1.00 77.63           C  
ATOM      4  CB  MET     1      48.936  22.015  38.031  1.00 69.10           C  
ATOM      5  O   MET     1      46.167  22.358  37.205  1.00 68.31           O  
ATOM      6  CG  MET     1      50.300  21.566  38.528  1.00 63.67           C  
ATOM      7  SD  MET     1      51.525  22.931  38.549  1.00 64.92           S  
ATOM      8  CE  MET     1      52.925  22.094  39.343  1.00 71.69           C  
ATOM      9  N   SER     2      45.381  20.674  38.422  1.00 81.33           N  
ATOM     10  CA  SER     2      44.059  21.125  38.845  1.00 83.06           C  
ATOM     11  C   SER     2      44.159  22.154  39.966  1.00 79.20           C  
ATOM     12  CB  SER     2      43.209  19.939  39.304  1.00 75.21           C  
ATOM     13  O   SER     2      44.499  21.812  41.101  1.00 72.48           O  
ATOM     14  OG  SER     2      43.222  18.906  38.334  1.00 68.41           O  
ATOM     15  N   THR     3      44.297  23.464  39.703  1.00 82.06           N  
ATOM     16  CA  THR     3      43.986  24.503  40.678  1.00 83.66           C  
ATOM     17  C   THR     3      42.598  24.287  41.275  1.00 80.64           C  
ATOM     18  CB  THR     3      44.062  25.905  40.045  1.00 76.40           C  
ATOM     19  O   THR     3      41.589  24.625  40.652  1.00 73.72           O  
ATOM     20  CG2 THR     3      45.467  26.487  40.166  1.00 64.66           C  
ATOM     21  OG1 THR     3      43.711  25.816  38.659  1.00 71.63           O  
ATOM     22  N   ILE     4      42.509  23.374  42.280  1.00 83.81           N  
ATOM     23  CA  ILE     4      41.326  23.415  43.133  1.00 84.21           C  
ATOM     24  C   ILE     4      41.160  24.816  43.717  1.00 82.06           C  
ATOM     25  CB  ILE     4      41.410  22.368  44.266  1.00 79.38           C  
ATOM     26  O   ILE     4      41.936  25.232  44.581  1.00 76.79           O  
ATOM     27  CG1 ILE     4      41.549  20.958  43.681  1.00 70.15           C  
ATOM     28  CG2 ILE     4      40.186  22.464  45.181  1.00 68.79           C  
ATOM     29  CD1 ILE     4      41.855  19.886  44.718  1.00 69.74           C  
ATOM     30  N   PHE     5      40.441  25.769  43.120  1.00 84.31           N  
ATOM     31  CA  PHE     5      39.928  27.002  43.704  1.00 85.72           C  
ATOM     32  C   PHE     5      39.403  26.756  45.114  1.00 84.02           C  
ATOM     33  CB  PHE     5      38.820  27.594  42.827  1.00 81.32           C  
ATOM     34  O   PHE     5      38.355  26.131  45.291  1.00 78.99           O  
ATOM     35  CG  PHE     5      39.159  28.940  42.246  1.00 76.57           C  
ATOM     36  CD1 PHE     5      38.834  30.107  42.925  1.00 72.71           C  
ATOM     37  CD2 PHE     5      39.803  29.037  41.019  1.00 74.19           C  
ATOM     38  CE1 PHE     5      39.147  31.355  42.389  1.00 74.19           C  
ATOM     39  CE2 PHE     5      40.119  30.280  40.478  1.00 71.04           C  
ATOM     40  CZ  PHE     5      39.789  31.437  41.164  1.00 76.36           C  
ATOM     41  N   ASN     6      40.240  26.931  46.192  1.00 82.75           N  
ATOM     42  CA  ASN     6      39.796  26.945  47.582  1.00 82.66           C  
ATOM     43  C   ASN     6      38.691  27.974  47.806  1.00 81.63           C  
ATOM     44  CB  ASN     6      40.974  27.218  48.519  1.00 78.81           C  
ATOM     45  O   ASN     6      38.971  29.151  48.041  1.00 77.17           O  
ATOM     46  CG  ASN     6      40.816  26.544  49.868  1.00 74.80           C  
ATOM     47  ND2 ASN     6      41.853  26.617  50.693  1.00 73.71           N  
ATOM     48  OD1 ASN     6      39.770  25.961  50.165  1.00 73.38           O  
ATOM     49  N   ILE     7      37.316  27.691  47.685  1.00 85.69           N  
ATOM     50  CA  ILE     7      36.101  28.460  47.927  1.00 86.55           C  
ATOM     51  C   ILE     7      35.967  28.758  49.418  1.00 86.90           C  
ATOM     52  CB  ILE     7      34.848  27.714  47.415  1.00 83.28           C  
ATOM     53  O   ILE     7      34.973  29.343  49.854  1.00 84.14           O  
ATOM     54  CG1 ILE     7      34.943  27.487  45.902  1.00 77.62           C  
ATOM     55  CG2 ILE     7      33.576  28.487  47.773  1.00 76.38           C  
ATOM     56  CD1 ILE     7      33.825  26.624  45.334  1.00 75.35           C  
ATOM     57  N   ARG     8      37.008  28.267  50.289  1.00 82.90           N  
ATOM     58  CA  ARG     8      36.793  28.309  51.732  1.00 81.48           C  
ATOM     59  C   ARG     8      36.980  29.723  52.272  1.00 81.70           C  
ATOM     60  CB  ARG     8      37.744  27.346  52.445  1.00 79.49           C  
ATOM     61  O   ARG     8      36.649  30.000  53.427  1.00 78.11           O  
ATOM     62  CG  ARG     8      37.039  26.296  53.288  1.00 78.61           C  
ATOM     63  CD  ARG     8      38.028  25.344  53.947  1.00 78.86           C  
ATOM     64  NE  ARG     8      37.350  24.345  54.767  1.00 72.34           N  
ATOM     65  NH1 ARG     8      39.290  23.313  55.481  1.00 67.22           N  
ATOM     66  NH2 ARG     8      37.250  22.544  56.190  1.00 64.19           N  
ATOM     67  CZ  ARG     8      37.965  23.403  55.477  1.00 76.17           C  
ATOM     68  N   ASN     9      37.346  30.855  51.429  1.00 82.14           N  
ATOM     69  CA  ASN     9      37.491  32.182  52.019  1.00 82.53           C  
ATOM     70  C   ASN     9      36.601  33.206  51.321  1.00 81.92           C  
ATOM     71  CB  ASN     9      38.953  32.632  51.976  1.00 77.58           C  
ATOM     72  O   ASN     9      36.894  34.403  51.338  1.00 78.36           O  
ATOM     73  CG  ASN     9      39.756  32.121  53.157  1.00 73.54           C  
ATOM     74  ND2 ASN     9      41.072  32.286  53.094  1.00 75.20           N  
ATOM     75  OD1 ASN     9      39.198  31.583  54.116  1.00 74.60           O  
ATOM     76  N   ILE    10      35.599  32.919  50.809  1.00 83.53           N  
ATOM     77  CA  ILE    10      34.614  33.946  50.487  1.00 84.87           C  
ATOM     78  C   ILE    10      33.778  34.264  51.725  1.00 85.23           C  
ATOM     79  CB  ILE    10      33.700  33.507  49.321  1.00 82.44           C  
ATOM     80  O   ILE    10      32.804  33.568  52.019  1.00 82.57           O  
ATOM     81  CG1 ILE    10      34.540  33.157  48.087  1.00 81.02           C  
ATOM     82  CG2 ILE    10      32.677  34.600  48.996  1.00 78.48           C  
ATOM     83  CD1 ILE    10      33.730  32.592  46.928  1.00 77.62           C  
ATOM     84  N   GLN    11      34.368  35.164  52.623  1.00 84.98           N  
ATOM     85  CA  GLN    11      33.461  35.803  53.570  1.00 85.27           C  
ATOM     86  C   GLN    11      32.265  36.424  52.854  1.00 85.15           C  
ATOM     87  CB  GLN    11      34.198  36.870  54.383  1.00 83.19           C  
ATOM     88  O   GLN    11      32.347  37.550  52.359  1.00 82.37           O  
ATOM     89  CG  GLN    11      35.241  36.304  55.336  1.00 82.51           C  
ATOM     90  CD  GLN    11      35.869  37.368  56.217  1.00 82.20           C  
ATOM     91  NE2 GLN    11      36.750  36.948  57.118  1.00 85.16           N  
ATOM     92  OE1 GLN    11      35.565  38.559  56.088  1.00 83.89           O  
ATOM     93  N   LEU    12      31.170  35.757  52.772  1.00 81.90           N  
ATOM     94  CA  LEU    12      29.895  36.337  52.364  1.00 83.57           C  
ATOM     95  C   LEU    12      29.461  37.432  53.334  1.00 85.79           C  
ATOM     96  CB  LEU    12      28.815  35.255  52.282  1.00 81.35           C  
ATOM     97  O   LEU    12      29.385  37.201  54.543  1.00 85.12           O  
ATOM     98  CG  LEU    12      28.939  34.261  51.126  1.00 79.56           C  
ATOM     99  CD1 LEU    12      28.043  33.051  51.369  1.00 77.55           C  
ATOM    100  CD2 LEU    12      28.592  34.933  49.802  1.00 78.10           C  
ATOM    101  N   PRO    13      29.511  38.820  52.941  1.00 84.54           N  
ATOM    102  CA  PRO    13      28.929  39.857  53.797  1.00 86.05           C  
ATOM    103  C   PRO    13      27.640  39.404  54.478  1.00 87.63           C  
ATOM    104  CB  PRO    13      28.658  41.006  52.824  1.00 83.60           C  
ATOM    105  O   PRO    13      26.787  38.780  53.841  1.00 87.04           O  
ATOM    106  CG  PRO    13      28.457  40.345  51.498  1.00 82.04           C  
ATOM    107  CD  PRO    13      29.274  39.086  51.464  1.00 81.94           C  
ATOM    108  N   ARG    14      27.526  39.557  55.847  1.00 88.71           N  
ATOM    109  CA  ARG    14      26.303  39.273  56.590  1.00 89.38           C  
ATOM    110  C   ARG    14      25.111  40.007  55.984  1.00 90.87           C  
ATOM    111  CB  ARG    14      26.464  39.663  58.061  1.00 88.02           C  
ATOM    112  O   ARG    14      24.883  41.182  56.278  1.00 89.34           O  
ATOM    113  CG  ARG    14      27.367  38.728  58.850  1.00 87.48           C  
ATOM    114  CD  ARG    14      27.467  39.140  60.312  1.00 86.97           C  
ATOM    115  NE  ARG    14      28.296  38.215  61.078  1.00 84.86           N  
ATOM    116  NH1 ARG    14      28.303  39.490  63.005  1.00 81.79           N  
ATOM    117  NH2 ARG    14      29.430  37.494  62.941  1.00 80.14           N  
ATOM    118  CZ  ARG    14      28.674  38.402  62.340  1.00 83.52           C  
ATOM    119  N   LEU    15      24.488  39.463  55.012  1.00 89.42           N  
ATOM    120  CA  LEU    15      23.217  39.991  54.529  1.00 91.37           C  
ATOM    121  C   LEU    15      22.259  40.246  55.688  1.00 93.29           C  
ATOM    122  CB  LEU    15      22.580  39.023  53.528  1.00 89.24           C  
ATOM    123  O   LEU    15      22.068  39.379  56.543  1.00 93.28           O  
ATOM    124  CG  LEU    15      23.212  38.973  52.137  1.00 84.80           C  
ATOM    125  CD1 LEU    15      22.842  37.671  51.433  1.00 80.71           C  
ATOM    126  CD2 LEU    15      22.777  40.177  51.308  1.00 80.83           C  
ATOM    127  N   SER    16      21.717  41.555  55.852  1.00 91.60           N  
ATOM    128  CA  SER    16      20.646  41.882  56.787  1.00 93.35           C  
ATOM    129  C   SER    16      19.449  40.956  56.602  1.00 95.01           C  
ATOM    130  CB  SER    16      20.207  43.337  56.613  1.00 91.35           C  
ATOM    131  O   SER    16      19.186  40.486  55.492  1.00 95.21           O  
ATOM    132  OG  SER    16      19.532  43.514  55.380  1.00 85.85           O  
ATOM    133  N   ARG    17      18.687  40.545  57.631  1.00 93.03           N  
ATOM    134  CA  ARG    17      17.490  39.713  57.578  1.00 94.70           C  
ATOM    135  C   ARG    17      16.524  40.212  56.508  1.00 95.73           C  
ATOM    136  CB  ARG    17      16.794  39.683  58.940  1.00 93.65           C  
ATOM    137  O   ARG    17      15.900  39.413  55.807  1.00 95.91           O  
ATOM    138  CG  ARG    17      17.551  38.902  60.002  1.00 91.42           C  
ATOM    139  CD  ARG    17      16.777  38.834  61.311  1.00 89.72           C  
ATOM    140  NE  ARG    17      17.497  38.066  62.323  1.00 90.15           N  
ATOM    141  NH1 ARG    17      15.936  38.409  63.991  1.00 87.74           N  
ATOM    142  NH2 ARG    17      17.814  37.165  64.412  1.00 86.39           N  
ATOM    143  CZ  ARG    17      17.081  37.882  63.573  1.00 87.86           C  
ATOM    144  N   ALA    18      16.421  41.557  56.344  1.00 94.05           N  
ATOM    145  CA  ALA    18      15.597  42.209  55.329  1.00 95.13           C  
ATOM    146  C   ALA    18      16.071  41.850  53.924  1.00 95.57           C  
ATOM    147  CB  ALA    18      15.614  43.724  55.523  1.00 93.70           C  
ATOM    148  O   ALA    18      15.263  41.497  53.061  1.00 95.38           O  
ATOM    149  N   ALA    19      17.428  41.848  53.593  1.00 94.04           N  
ATOM    150  CA  ALA    19      18.023  41.495  52.307  1.00 94.61           C  
ATOM    151  C   ALA    19      17.749  40.035  51.958  1.00 94.73           C  
ATOM    152  CB  ALA    19      19.526  41.762  52.325  1.00 93.33           C  
ATOM    153  O   ALA    19      17.462  39.710  50.804  1.00 94.21           O  
ATOM    154  N   VAL    20      17.792  39.073  52.940  1.00 92.96           N  
ATOM    155  CA  VAL    20      17.499  37.657  52.743  1.00 93.92           C  
ATOM    156  C   VAL    20      16.028  37.479  52.374  1.00 94.61           C  
ATOM    157  CB  VAL    20      17.837  36.827  54.002  1.00 92.80           C  
ATOM    158  O   VAL    20      15.701  36.751  51.433  1.00 94.44           O  
ATOM    159  CG1 VAL    20      17.426  35.368  53.814  1.00 86.48           C  
ATOM    160  CG2 VAL    20      19.326  36.929  54.324  1.00 85.29           C  
ATOM    161  N   ILE    21      15.066  38.207  53.068  1.00 95.22           N  
ATOM    162  CA  ILE    21      13.633  38.135  52.806  1.00 96.08           C  
ATOM    163  C   ILE    21      13.333  38.704  51.421  1.00 96.45           C  
ATOM    164  CB  ILE    21      12.823  38.891  53.883  1.00 95.15           C  
ATOM    165  O   ILE    21      12.629  38.078  50.625  1.00 96.30           O  
ATOM    166  CG1 ILE    21      12.893  38.149  55.222  1.00 91.68           C  
ATOM    167  CG2 ILE    21      11.371  39.078  53.435  1.00 91.08           C  
ATOM    168  CD1 ILE    21      12.406  38.968  56.410  1.00 89.84           C  
ATOM    169  N   ILE    22      13.922  39.876  51.041  1.00 96.16           N  
ATOM    170  CA  ILE    22      13.747  40.491  49.730  1.00 96.64           C  
ATOM    171  C   ILE    22      14.307  39.570  48.648  1.00 96.46           C  
ATOM    172  CB  ILE    22      14.428  41.876  49.660  1.00 95.71           C  
ATOM    173  O   ILE    22      13.650  39.320  47.635  1.00 95.81           O  
ATOM    174  CG1 ILE    22      13.674  42.887  50.531  1.00 91.44           C  
ATOM    175  CG2 ILE    22      14.518  42.361  48.210  1.00 90.27           C  
ATOM    176  CD1 ILE    22      14.453  44.164  50.814  1.00 90.11           C  
ATOM    177  N   GLY    23      15.533  38.940  48.924  1.00 94.45           N  
ATOM    178  CA  GLY    23      16.111  37.963  48.014  1.00 95.20           C  
ATOM    179  C   GLY    23      15.222  36.754  47.794  1.00 95.73           C  
ATOM    180  O   GLY    23      14.981  36.353  46.654  1.00 95.57           O  
ATOM    181  N   ALA    24      14.638  36.196  48.823  1.00 96.51           N  
ATOM    182  CA  ALA    24      13.734  35.050  48.765  1.00 97.05           C  
ATOM    183  C   ALA    24      12.451  35.401  48.017  1.00 97.19           C  
ATOM    184  CB  ALA    24      13.407  34.559  50.174  1.00 96.30           C  
ATOM    185  O   ALA    24      11.976  34.621  47.188  1.00 97.01           O  
ATOM    186  N   LEU    25      11.863  36.589  48.151  1.00 97.51           N  
ATOM    187  CA  LEU    25      10.666  37.068  47.468  1.00 97.74           C  
ATOM    188  C   LEU    25      10.936  37.278  45.982  1.00 97.58           C  
ATOM    189  CB  LEU    25      10.175  38.374  48.100  1.00 97.11           C  
ATOM    190  O   LEU    25      10.110  36.918  45.140  1.00 97.26           O  
ATOM    191  CG  LEU    25       9.445  38.248  49.437  1.00 93.99           C  
ATOM    192  CD1 LEU    25       9.220  39.626  50.051  1.00 91.17           C  
ATOM    193  CD2 LEU    25       8.120  37.515  49.256  1.00 91.44           C  
ATOM    194  N   VAL    26      12.215  37.769  45.533  1.00 97.45           N  
ATOM    195  CA  VAL    26      12.608  37.961  44.141  1.00 97.57           C  
ATOM    196  C   VAL    26      12.760  36.605  43.456  1.00 97.29           C  
ATOM    197  CB  VAL    26      13.922  38.766  44.028  1.00 97.08           C  
ATOM    198  O   VAL    26      12.274  36.409  42.339  1.00 96.75           O  
ATOM    199  CG1 VAL    26      14.456  38.729  42.597  1.00 93.84           C  
ATOM    200  CG2 VAL    26      13.704  40.208  44.483  1.00 93.07           C  
ATOM    201  N   VAL    27      13.340  35.600  44.134  1.00 97.26           N  
ATOM    202  CA  VAL    27      13.477  34.248  43.604  1.00 97.56           C  
ATOM    203  C   VAL    27      12.100  33.603  43.470  1.00 97.39           C  
ATOM    204  CB  VAL    27      14.389  33.378  44.497  1.00 97.21           C  
ATOM    205  O   VAL    27      11.776  33.025  42.430  1.00 97.11           O  
ATOM    206  CG1 VAL    27      14.342  31.916  44.055  1.00 94.85           C  
ATOM    207  CG2 VAL    27      15.823  33.903  44.466  1.00 94.35           C  
ATOM    208  N   ALA    28      11.282  33.828  44.506  1.00 97.63           N  
ATOM    209  CA  ALA    28       9.924  33.292  44.463  1.00 97.84           C  
ATOM    210  C   ALA    28       9.117  33.935  43.340  1.00 97.57           C  
ATOM    211  CB  ALA    28       9.226  33.503  45.804  1.00 97.32           C  
ATOM    212  O   ALA    28       8.473  33.238  42.551  1.00 97.19           O  
ATOM    213  N   ALA    29       9.231  35.277  43.164  1.00 97.86           N  
ATOM    214  CA  ALA    29       8.562  36.021  42.100  1.00 97.96           C  
ATOM    215  C   ALA    29       9.096  35.617  40.729  1.00 97.56           C  
ATOM    216  CB  ALA    29       8.732  37.523  42.312  1.00 97.48           C  
ATOM    217  O   ALA    29       8.325  35.430  39.785  1.00 96.96           O  
ATOM    218  N   ALA    30      10.405  35.377  40.567  1.00 97.71           N  
ATOM    219  CA  ALA    30      11.043  34.928  39.332  1.00 97.76           C  
ATOM    220  C   ALA    30      10.603  33.513  38.971  1.00 97.24           C  
ATOM    221  CB  ALA    30      12.563  34.993  39.465  1.00 97.29           C  
ATOM    222  O   ALA    30      10.323  33.222  37.806  1.00 96.65           O  
ATOM    223  N   LEU    31      10.512  32.615  39.934  1.00 97.63           N  
ATOM    224  CA  LEU    31      10.020  31.258  39.722  1.00 97.79           C  
ATOM    225  C   LEU    31       8.553  31.272  39.304  1.00 97.45           C  
ATOM    226  CB  LEU    31      10.194  30.420  40.991  1.00 97.58           C  
ATOM    227  O   LEU    31       8.167  30.586  38.355  1.00 97.13           O  
ATOM    228  CG  LEU    31      11.624  30.007  41.339  1.00 96.62           C  
ATOM    229  CD1 LEU    31      11.668  29.364  42.721  1.00 95.91           C  
ATOM    230  CD2 LEU    31      12.179  29.056  40.284  1.00 95.74           C  
ATOM    231  N   VAL    32       7.712  32.161  39.952  1.00 97.60           N  
ATOM    232  CA  VAL    32       6.301  32.318  39.613  1.00 97.69           C  
ATOM    233  C   VAL    32       6.168  32.923  38.218  1.00 97.46           C  
ATOM    234  CB  VAL    32       5.563  33.196  40.648  1.00 97.35           C  
ATOM    235  O   VAL    32       5.427  32.407  37.378  1.00 96.94           O  
ATOM    236  CG1 VAL    32       4.153  33.531  40.166  1.00 95.66           C  
ATOM    237  CG2 VAL    32       5.515  32.495  42.005  1.00 95.31           C  
ATOM    238  N   ALA    33       6.991  33.934  37.928  1.00 97.43           N  
ATOM    239  CA  ALA    33       7.026  34.562  36.610  1.00 97.35           C  
ATOM    240  C   ALA    33       7.525  33.585  35.550  1.00 96.49           C  
ATOM    241  CB  ALA    33       7.907  35.809  36.638  1.00 96.70           C  
ATOM    242  O   ALA    33       6.969  33.514  34.451  1.00 95.31           O  
ATOM    243  N   GLY    34       8.551  32.886  35.868  1.00 96.78           N  
ATOM    244  CA  GLY    34       9.048  31.814  35.019  1.00 96.65           C  
ATOM    245  C   GLY    34       8.005  30.751  34.728  1.00 96.07           C  
ATOM    246  O   GLY    34       7.816  30.359  33.575  1.00 95.37           O  
ATOM    247  N   TYR    35       7.262  30.346  35.752  1.00 96.37           N  
ATOM    248  CA  TYR    35       6.182  29.372  35.633  1.00 96.32           C  
ATOM    249  C   TYR    35       5.068  29.900  34.738  1.00 95.33           C  
ATOM    250  CB  TYR    35       5.620  29.022  37.014  1.00 95.90           C  
ATOM    251  O   TYR    35       4.647  29.225  33.795  1.00 94.01           O  
ATOM    252  CG  TYR    35       4.444  28.077  36.969  1.00 94.08           C  
ATOM    253  CD1 TYR    35       4.633  26.707  36.799  1.00 92.07           C  
ATOM    254  CD2 TYR    35       3.143  28.551  37.096  1.00 91.71           C  
ATOM    255  CE1 TYR    35       3.553  25.832  36.755  1.00 90.91           C  
ATOM    256  CE2 TYR    35       2.055  27.685  37.054  1.00 90.43           C  
ATOM    257  OH  TYR    35       1.196  25.468  36.841  1.00 87.63           O  
ATOM    258  CZ  TYR    35       2.270  26.329  36.883  1.00 89.42           C  
ATOM    259  N   PHE    36       4.654  31.134  34.888  1.00 96.17           N  
ATOM    260  CA  PHE    36       3.628  31.748  34.054  1.00 96.32           C  
ATOM    261  C   PHE    36       4.156  32.006  32.648  1.00 95.58           C  
ATOM    262  CB  PHE    36       3.138  33.057  34.679  1.00 95.96           C  
ATOM    263  O   PHE    36       3.459  31.759  31.662  1.00 94.56           O  
ATOM    264  CG  PHE    36       2.108  32.866  35.760  1.00 94.69           C  
ATOM    265  CD1 PHE    36       0.839  32.390  35.453  1.00 93.26           C  
ATOM    266  CD2 PHE    36       2.409  33.162  37.083  1.00 93.19           C  
ATOM    267  CE1 PHE    36      -0.116  32.212  36.451  1.00 93.27           C  
ATOM    268  CE2 PHE    36       1.460  32.986  38.085  1.00 92.77           C  
ATOM    269  CZ  PHE    36       0.198  32.512  37.768  1.00 91.88           C  
ATOM    270  N   GLY    37       5.420  32.416  32.525  1.00 96.57           N  
ATOM    271  CA  GLY    37       6.089  32.590  31.245  1.00 96.29           C  
ATOM    272  C   GLY    37       6.175  31.309  30.438  1.00 95.33           C  
ATOM    273  O   GLY    37       5.854  31.296  29.248  1.00 94.02           O  
ATOM    274  N   MET    38       6.471  30.209  31.112  1.00 94.81           N  
ATOM    275  CA  MET    38       6.547  28.902  30.466  1.00 94.46           C  
ATOM    276  C   MET    38       5.167  28.436  30.016  1.00 92.88           C  
ATOM    277  CB  MET    38       7.166  27.870  31.411  1.00 92.38           C  
ATOM    278  O   MET    38       5.012  27.923  28.906  1.00 91.04           O  
ATOM    279  CG  MET    38       7.560  26.571  30.726  1.00 82.21           C  
ATOM    280  SD  MET    38       8.488  25.445  31.838  1.00 84.55           S  
ATOM    281  CE  MET    38       7.159  24.943  32.967  1.00 73.30           C  
ATOM    282  N   ASN    39       4.139  28.652  30.789  1.00 92.19           N  
ATOM    283  CA  ASN    39       2.769  28.295  30.434  1.00 92.40           C  
ATOM    284  C   ASN    39       2.237  29.168  29.302  1.00 92.05           C  
ATOM    285  CB  ASN    39       1.855  28.396  31.657  1.00 90.81           C  
ATOM    286  O   ASN    39       1.613  28.666  28.366  1.00 90.85           O  
ATOM    287  CG  ASN    39       2.036  27.239  32.619  1.00 85.49           C  
ATOM    288  ND2 ASN    39       1.634  27.438  33.869  1.00 87.17           N  
ATOM    289  OD1 ASN    39       2.534  26.175  32.243  1.00 84.07           O  
ATOM    290  N   ALA    40       2.558  30.469  29.370  1.00 94.84           N  
ATOM    291  CA  ALA    40       2.205  31.401  28.302  1.00 94.71           C  
ATOM    292  C   ALA    40       2.927  31.048  27.004  1.00 94.51           C  
ATOM    293  CB  ALA    40       2.532  32.834  28.715  1.00 93.79           C  
ATOM    294  O   ALA    40       2.309  30.992  25.938  1.00 93.81           O  
ATOM    295  N   TYR    41       4.188  30.733  27.092  1.00 95.20           N  
ATOM    296  CA  TYR    41       4.995  30.309  25.953  1.00 95.02           C  
ATOM    297  C   TYR    41       4.432  29.038  25.329  1.00 93.67           C  
ATOM    298  CB  TYR    41       6.449  30.083  26.378  1.00 94.47           C  
ATOM    299  O   TYR    41       4.271  28.957  24.109  1.00 92.01           O  
ATOM    300  CG  TYR    41       7.347  29.633  25.252  1.00 92.59           C  
ATOM    301  CD1 TYR    41       7.854  30.547  24.331  1.00 90.31           C  
ATOM    302  CD2 TYR    41       7.691  28.293  25.106  1.00 89.88           C  
ATOM    303  CE1 TYR    41       8.680  30.137  23.290  1.00 90.07           C  
ATOM    304  CE2 TYR    41       8.517  27.871  24.069  1.00 89.04           C  
ATOM    305  OH  TYR    41       9.824  28.387  22.140  1.00 86.51           O  
ATOM    306  CZ  TYR    41       9.006  28.799  23.168  1.00 88.46           C  
ATOM    307  N   ARG    42       3.984  28.056  26.077  1.00 93.05           N  
ATOM    308  CA  ARG    42       3.371  26.821  25.597  1.00 92.33           C  
ATOM    309  C   ARG    42       2.065  27.106  24.865  1.00 91.80           C  
ATOM    310  CB  ARG    42       3.121  25.858  26.760  1.00 90.87           C  
ATOM    311  O   ARG    42       1.817  26.557  23.789  1.00 90.64           O  
ATOM    312  CG  ARG    42       4.374  25.160  27.263  1.00 86.39           C  
ATOM    313  CD  ARG    42       4.083  24.277  28.468  1.00 85.73           C  
ATOM    314  NE  ARG    42       5.290  23.615  28.955  1.00 82.74           N  
ATOM    315  NH1 ARG    42       4.170  22.127  30.323  1.00 80.97           N  
ATOM    316  NH2 ARG    42       6.459  22.080  30.201  1.00 78.94           N  
ATOM    317  CZ  ARG    42       5.303  22.609  29.825  1.00 77.30           C  
ATOM    318  N   LYS    43       1.239  28.043  25.331  1.00 91.74           N  
ATOM    319  CA  LYS    43      -0.030  28.410  24.708  1.00 91.19           C  
ATOM    320  C   LYS    43       0.198  29.151  23.393  1.00 90.94           C  
ATOM    321  CB  LYS    43      -0.864  29.272  25.657  1.00 89.30           C  
ATOM    322  O   LYS    43      -0.590  29.017  22.455  1.00 89.29           O  
ATOM    323  CG  LYS    43      -1.549  28.487  26.766  1.00 83.91           C  
ATOM    324  CD  LYS    43      -2.455  29.379  27.605  1.00 82.06           C  
ATOM    325  CE  LYS    43      -3.203  28.579  28.663  1.00 81.00           C  
ATOM    326  NZ  LYS    43      -4.275  29.390  29.315  1.00 80.52           N  
ATOM    327  N   LEU    44       1.302  29.847  23.297  1.00 94.66           N  
ATOM    328  CA  LEU    44       1.634  30.615  22.102  1.00 94.52           C  
ATOM    329  C   LEU    44       2.240  29.715  21.030  1.00 94.18           C  
ATOM    330  CB  LEU    44       2.607  31.746  22.444  1.00 93.47           C  
ATOM    331  O   LEU    44       2.137  30.008  19.837  1.00 93.18           O  
ATOM    332  CG  LEU    44       2.021  32.936  23.207  1.00 90.73           C  
ATOM    333  CD1 LEU    44       3.137  33.846  23.709  1.00 87.68           C  
ATOM    334  CD2 LEU    44       1.049  33.711  22.324  1.00 87.34           C  
ATOM    335  N   THR    45       2.876  28.563  21.423  1.00 95.68           N  
ATOM    336  CA  THR    45       3.625  27.721  20.496  1.00 95.87           C  
ATOM    337  C   THR    45       2.815  26.486  20.114  1.00 96.02           C  
ATOM    338  CB  THR    45       4.973  27.287  21.100  1.00 94.65           C  
ATOM    339  O   THR    45       3.193  25.747  19.202  1.00 95.31           O  
ATOM    340  CG2 THR    45       5.919  28.475  21.243  1.00 90.03           C  
ATOM    341  OG1 THR    45       4.749  26.712  22.393  1.00 90.55           O  
ATOM    342  N   ASN    46       1.646  26.254  20.795  1.00 95.90           N  
ATOM    343  CA  ASN    46       0.832  25.068  20.549  1.00 96.23           C  
ATOM    344  C   ASN    46      -0.602  25.439  20.184  1.00 96.41           C  
ATOM    345  CB  ASN    46       0.848  24.144  21.768  1.00 95.52           C  
ATOM    346  O   ASN    46      -1.179  26.357  20.768  1.00 95.90           O  
ATOM    347  CG  ASN    46       2.220  23.559  22.040  1.00 92.78           C  
ATOM    348  ND2 ASN    46       2.422  23.058  23.253  1.00 92.56           N  
ATOM    349  OD1 ASN    46       3.092  23.558  21.167  1.00 91.02           O  
ATOM    350  N   THR    47      -1.203  24.769  19.242  1.00 97.06           N  
ATOM    351  CA  THR    47      -2.632  24.736  18.948  1.00 97.29           C  
ATOM    352  C   THR    47      -3.301  23.557  19.648  1.00 97.49           C  
ATOM    353  CB  THR    47      -2.888  24.649  17.432  1.00 96.95           C  
ATOM    354  O   THR    47      -2.894  22.408  19.466  1.00 97.30           O  
ATOM    355  CG2 THR    47      -4.382  24.618  17.127  1.00 95.49           C  
ATOM    356  OG1 THR    47      -2.304  25.789  16.788  1.00 95.57           O  
ATOM    357  N   THR    48      -4.227  23.820  20.460  1.00 96.67           N  
ATOM    358  CA  THR    48      -5.024  22.809  21.147  1.00 96.91           C  
ATOM    359  C   THR    48      -6.290  22.491  20.357  1.00 97.17           C  
ATOM    360  CB  THR    48      -5.403  23.267  22.567  1.00 95.84           C  
ATOM    361  O   THR    48      -7.006  23.400  19.928  1.00 96.88           O  
ATOM    362  CG2 THR    48      -6.118  22.157  23.330  1.00 88.66           C  
ATOM    363  OG1 THR    48      -4.214  23.632  23.279  1.00 90.37           O  
ATOM    364  N   VAL    49      -6.582  21.227  20.200  1.00 97.87           N  
ATOM    365  CA  VAL    49      -7.737  20.715  19.470  1.00 98.00           C  
ATOM    366  C   VAL    49      -8.493  19.710  20.337  1.00 98.05           C  
ATOM    367  CB  VAL    49      -7.320  20.059  18.135  1.00 97.77           C  
ATOM    368  O   VAL    49      -7.880  18.908  21.046  1.00 97.91           O  
ATOM    369  CG1 VAL    49      -8.542  19.528  17.388  1.00 96.65           C  
ATOM    370  CG2 VAL    49      -6.552  21.056  17.268  1.00 96.55           C  
ATOM    371  N   THR    50      -9.766  19.718  20.297  1.00 98.17           N  
ATOM    372  CA  THR    50     -10.649  18.722  20.894  1.00 98.26           C  
ATOM    373  C   THR    50     -11.245  17.816  19.820  1.00 98.23           C  
ATOM    374  CB  THR    50     -11.782  19.388  21.695  1.00 98.00           C  
ATOM    375  O   THR    50     -11.925  18.290  18.908  1.00 97.97           O  
ATOM    376  CG2 THR    50     -12.661  18.345  22.377  1.00 97.11           C  
ATOM    377  OG1 THR    50     -11.214  20.246  22.693  1.00 97.36           O  
ATOM    378  N   ALA    51     -11.050  16.544  19.928  1.00 98.05           N  
ATOM    379  CA  ALA    51     -11.649  15.562  19.028  1.00 98.10           C  
ATOM    380  C   ALA    51     -12.577  14.618  19.786  1.00 97.96           C  
ATOM    381  CB  ALA    51     -10.562  14.768  18.307  1.00 97.73           C  
ATOM    382  O   ALA    51     -12.247  14.160  20.883  1.00 97.60           O  
ATOM    383  N   TYR    52     -13.748  14.284  19.213  1.00 97.82           N  
ATOM    384  CA  TYR    52     -14.697  13.326  19.768  1.00 97.88           C  
ATOM    385  C   TYR    52     -14.647  12.006  19.008  1.00 97.31           C  
ATOM    386  CB  TYR    52     -16.119  13.896  19.731  1.00 97.65           C  
ATOM    387  O   TYR    52     -14.856  11.973  17.793  1.00 96.20           O  
ATOM    388  CG  TYR    52     -16.336  15.048  20.682  1.00 97.33           C  
ATOM    389  CD1 TYR    52     -16.674  14.823  22.014  1.00 96.27           C  
ATOM    390  CD2 TYR    52     -16.205  16.363  20.249  1.00 96.07           C  
ATOM    391  CE1 TYR    52     -16.877  15.881  22.893  1.00 95.85           C  
ATOM    392  CE2 TYR    52     -16.405  17.429  21.120  1.00 95.70           C  
ATOM    393  OH  TYR    52     -16.940  18.231  23.304  1.00 93.76           O  
ATOM    394  CZ  TYR    52     -16.740  17.179  22.438  1.00 95.43           C  
ATOM    395  N   PHE    53     -14.358  10.970  19.633  1.00 96.32           N  
ATOM    396  CA  PHE    53     -14.334   9.621  19.081  1.00 96.47           C  
ATOM    397  C   PHE    53     -15.506   8.801  19.607  1.00 95.24           C  
ATOM    398  CB  PHE    53     -13.013   8.924  19.418  1.00 96.63           C  
ATOM    399  O   PHE    53     -15.913   8.958  20.760  1.00 93.73           O  
ATOM    400  CG  PHE    53     -11.814   9.536  18.744  1.00 96.98           C  
ATOM    401  CD1 PHE    53     -11.374   9.064  17.514  1.00 96.52           C  
ATOM    402  CD2 PHE    53     -11.128  10.585  19.341  1.00 96.32           C  
ATOM    403  CE1 PHE    53     -10.265   9.629  16.888  1.00 95.86           C  
ATOM    404  CE2 PHE    53     -10.019  11.155  18.722  1.00 95.69           C  
ATOM    405  CZ  PHE    53      -9.589  10.675  17.496  1.00 95.62           C  
ATOM    406  N   PRO    54     -16.129   7.887  18.777  1.00 93.36           N  
ATOM    407  CA  PRO    54     -17.172   7.006  19.309  1.00 92.81           C  
ATOM    408  C   PRO    54     -16.654   6.069  20.398  1.00 91.24           C  
ATOM    409  CB  PRO    54     -17.625   6.214  18.079  1.00 91.19           C  
ATOM    410  O   PRO    54     -17.356   5.809  21.379  1.00 88.77           O  
ATOM    411  CG  PRO    54     -16.452   6.243  17.152  1.00 88.87           C  
ATOM    412  CD  PRO    54     -15.725   7.543  17.344  1.00 88.81           C  
ATOM    413  N   GLU    55     -15.439   5.716  20.313  1.00 91.72           N  
ATOM    414  CA  GLU    55     -14.738   4.858  21.264  1.00 92.05           C  
ATOM    415  C   GLU    55     -13.248   5.181  21.305  1.00 92.41           C  
ATOM    416  CB  GLU    55     -14.947   3.382  20.913  1.00 88.48           C  
ATOM    417  O   GLU    55     -12.677   5.629  20.309  1.00 91.28           O  
ATOM    418  CG  GLU    55     -14.455   2.420  21.984  1.00 77.34           C  
ATOM    419  CD  GLU    55     -14.766   0.965  21.672  1.00 75.25           C  
ATOM    420  OE1 GLU    55     -15.255   0.674  20.556  1.00 74.37           O  
ATOM    421  OE2 GLU    55     -14.521   0.108  22.550  1.00 72.71           O  
ATOM    422  N   VAL    56     -12.543   5.035  22.444  1.00 92.99           N  
ATOM    423  CA  VAL    56     -11.100   5.192  22.599  1.00 92.61           C  
ATOM    424  C   VAL    56     -10.530   3.997  23.360  1.00 88.93           C  
ATOM    425  CB  VAL    56     -10.747   6.507  23.330  1.00 91.56           C  
ATOM    426  O   VAL    56     -10.740   3.864  24.568  1.00 83.61           O  
ATOM    427  CG1 VAL    56      -9.245   6.593  23.590  1.00 89.96           C  
ATOM    428  CG2 VAL    56     -11.222   7.711  22.518  1.00 88.74           C  
ATOM    429  N   LEU    57      -9.851   3.250  22.636  1.00 86.71           N  
ATOM    430  CA  LEU    57      -9.165   2.102  23.218  1.00 86.07           C  
ATOM    431  C   LEU    57      -7.652   2.279  23.145  1.00 85.73           C  
ATOM    432  CB  LEU    57      -9.575   0.813  22.502  1.00 83.09           C  
ATOM    433  O   LEU    57      -7.111   2.608  22.087  1.00 82.19           O  
ATOM    434  CG  LEU    57     -11.052   0.428  22.590  1.00 77.38           C  
ATOM    435  CD1 LEU    57     -11.343  -0.770  21.693  1.00 72.87           C  
ATOM    436  CD2 LEU    57     -11.442   0.129  24.034  1.00 73.15           C  
ATOM    437  N   ALA    58      -6.972   2.133  24.184  1.00 88.02           N  
ATOM    438  CA  ALA    58      -5.530   2.106  24.415  1.00 88.51           C  
ATOM    439  C   ALA    58      -4.876   3.404  23.952  1.00 89.31           C  
ATOM    440  CB  ALA    58      -4.900   0.912  23.702  1.00 85.99           C  
ATOM    441  O   ALA    58      -3.737   3.397  23.477  1.00 87.69           O  
ATOM    442  N   LEU    59      -5.505   4.457  24.036  1.00 93.09           N  
ATOM    443  CA  LEU    59      -4.942   5.801  23.975  1.00 93.57           C  
ATOM    444  C   LEU    59      -4.763   6.380  25.375  1.00 93.54           C  
ATOM    445  CB  LEU    59      -5.837   6.721  23.141  1.00 92.26           C  
ATOM    446  O   LEU    59      -5.662   6.278  26.213  1.00 92.75           O  
ATOM    447  CG  LEU    59      -5.124   7.664  22.170  1.00 87.51           C  
ATOM    448  CD1 LEU    59      -5.696   7.511  20.765  1.00 82.13           C  
ATOM    449  CD2 LEU    59      -5.239   9.108  22.645  1.00 82.21           C  
ATOM    450  N   TYR    60      -3.683   6.970  25.689  1.00 93.67           N  
ATOM    451  CA  TYR    60      -3.372   7.518  27.004  1.00 94.69           C  
ATOM    452  C   TYR    60      -2.900   8.963  26.895  1.00 95.13           C  
ATOM    453  CB  TYR    60      -2.303   6.671  27.700  1.00 93.53           C  
ATOM    454  O   TYR    60      -2.334   9.363  25.875  1.00 95.08           O  
ATOM    455  CG  TYR    60      -2.722   5.241  27.939  1.00 91.11           C  
ATOM    456  CD1 TYR    60      -3.553   4.907  29.007  1.00 88.64           C  
ATOM    457  CD2 TYR    60      -2.288   4.221  27.100  1.00 88.92           C  
ATOM    458  CE1 TYR    60      -3.940   3.591  29.232  1.00 88.86           C  
ATOM    459  CE2 TYR    60      -2.669   2.901  27.316  1.00 88.26           C  
ATOM    460  OH  TYR    60      -3.875   1.291  28.601  1.00 84.99           O  
ATOM    461  CZ  TYR    60      -3.495   2.596  28.382  1.00 87.51           C  
ATOM    462  N   PRO    61      -3.084   9.747  27.906  1.00 95.87           N  
ATOM    463  CA  PRO    61      -2.399  11.041  27.957  1.00 95.89           C  
ATOM    464  C   PRO    61      -0.886  10.915  27.797  1.00 95.10           C  
ATOM    465  CB  PRO    61      -2.759  11.575  29.346  1.00 95.33           C  
ATOM    466  O   PRO    61      -0.261  10.072  28.446  1.00 93.86           O  
ATOM    467  CG  PRO    61      -4.060  10.922  29.682  1.00 94.46           C  
ATOM    468  CD  PRO    61      -4.040   9.517  29.151  1.00 93.69           C  
ATOM    469  N   GLY    62      -0.352  11.720  26.894  1.00 95.62           N  
ATOM    470  CA  GLY    62       1.058  11.698  26.541  1.00 95.48           C  
ATOM    471  C   GLY    62       1.342  10.933  25.263  1.00 95.12           C  
ATOM    472  O   GLY    62       2.431  11.043  24.695  1.00 94.16           O  
ATOM    473  N   ASP    63       0.336  10.175  24.697  1.00 94.98           N  
ATOM    474  CA  ASP    63       0.500   9.505  23.411  1.00 95.37           C  
ATOM    475  C   ASP    63       0.683  10.517  22.283  1.00 95.62           C  
ATOM    476  CB  ASP    63      -0.700   8.603  23.118  1.00 94.88           C  
ATOM    477  O   ASP    63       0.315  11.685  22.424  1.00 95.11           O  
ATOM    478  CG  ASP    63      -0.645   7.281  23.864  1.00 92.62           C  
ATOM    479  OD1 ASP    63       0.449   6.883  24.319  1.00 90.63           O  
ATOM    480  OD2 ASP    63      -1.704   6.631  23.996  1.00 91.57           O  
ATOM    481  N   LYS    64       1.237  10.142  21.216  1.00 95.67           N  
ATOM    482  CA  LYS    64       1.734  11.017  20.159  1.00 96.13           C  
ATOM    483  C   LYS    64       0.612  11.422  19.207  1.00 96.65           C  
ATOM    484  CB  LYS    64       2.860  10.334  19.381  1.00 95.12           C  
ATOM    485  O   LYS    64      -0.238  10.601  18.857  1.00 96.47           O  
ATOM    486  CG  LYS    64       4.055   9.943  20.238  1.00 91.15           C  
ATOM    487  CD  LYS    64       5.039   9.075  19.463  1.00 88.41           C  
ATOM    488  CE  LYS    64       6.117   8.501  20.373  1.00 86.84           C  
ATOM    489  NZ  LYS    64       6.954   7.486  19.667  1.00 86.25           N  
ATOM    490  N   VAL    65       0.647  12.627  18.752  1.00 96.76           N  
ATOM    491  CA  VAL    65      -0.101  13.111  17.596  1.00 96.95           C  
ATOM    492  C   VAL    65       0.829  13.225  16.390  1.00 96.64           C  
ATOM    493  CB  VAL    65      -0.771  14.474  17.883  1.00 96.79           C  
ATOM    494  O   VAL    65       1.900  13.830  16.479  1.00 95.74           O  
ATOM    495  CG1 VAL    65      -1.606  14.927  16.687  1.00 96.04           C  
ATOM    496  CG2 VAL    65      -1.634  14.389  19.140  1.00 96.04           C  
ATOM    497  N   LEU    66       0.472  12.628  15.335  1.00 95.37           N  
ATOM    498  CA  LEU    66       1.282  12.527  14.126  1.00 95.59           C  
ATOM    499  C   LEU    66       0.626  13.272  12.968  1.00 95.35           C  
ATOM    500  CB  LEU    66       1.500  11.060  13.747  1.00 94.78           C  
ATOM    501  O   LEU    66      -0.602  13.334  12.882  1.00 94.50           O  
ATOM    502  CG  LEU    66       2.083  10.158  14.836  1.00 91.93           C  
ATOM    503  CD1 LEU    66       2.284   8.744  14.301  1.00 88.71           C  
ATOM    504  CD2 LEU    66       3.397  10.730  15.358  1.00 88.51           C  
ATOM    505  N   ILE    67       1.480  13.813  12.037  1.00 94.27           N  
ATOM    506  CA  ILE    67       1.169  14.177  10.659  1.00 94.13           C  
ATOM    507  C   ILE    67       2.159  13.503   9.712  1.00 91.21           C  
ATOM    508  CB  ILE    67       1.194  15.709  10.459  1.00 92.77           C  
ATOM    509  O   ILE    67       3.373  13.678   9.845  1.00 87.35           O  
ATOM    510  CG1 ILE    67       0.141  16.380  11.347  1.00 88.22           C  
ATOM    511  CG2 ILE    67       0.975  16.064   8.985  1.00 87.17           C  
ATOM    512  CD1 ILE    67       0.235  17.900  11.379  1.00 85.58           C  
ATOM    513  N   MET    68       1.677  12.663   8.821  1.00 91.37           N  
ATOM    514  CA  MET    68       2.494  11.865   7.911  1.00 90.00           C  
ATOM    515  C   MET    68       3.532  11.055   8.680  1.00 87.50           C  
ATOM    516  CB  MET    68       3.186  12.762   6.883  1.00 85.57           C  
ATOM    517  O   MET    68       4.699  11.004   8.290  1.00 82.80           O  
ATOM    518  CG  MET    68       2.224  13.511   5.976  1.00 75.49           C  
ATOM    519  SD  MET    68       1.254  12.388   4.897  1.00 76.11           S  
ATOM    520  CE  MET    68       2.574  11.756   3.824  1.00 67.00           C  
ATOM    521  N   GLY    69       3.178  10.587   9.785  1.00 86.67           N  
ATOM    522  CA  GLY    69       4.071   9.792  10.613  1.00 88.45           C  
ATOM    523  C   GLY    69       5.027  10.633  11.438  1.00 87.94           C  
ATOM    524  O   GLY    69       5.717  10.115  12.318  1.00 87.10           O  
ATOM    525  N   VAL    70       5.079  11.909  11.265  1.00 92.56           N  
ATOM    526  CA  VAL    70       5.942  12.798  12.036  1.00 93.84           C  
ATOM    527  C   VAL    70       5.225  13.235  13.312  1.00 94.38           C  
ATOM    528  CB  VAL    70       6.365  14.034  11.212  1.00 92.98           C  
ATOM    529  O   VAL    70       4.086  13.704  13.261  1.00 94.35           O  
ATOM    530  CG1 VAL    70       7.301  14.929  12.022  1.00 90.90           C  
ATOM    531  CG2 VAL    70       7.031  13.602   9.906  1.00 90.02           C  
ATOM    532  N   ARG    71       5.843  13.109  14.417  1.00 94.10           N  
ATOM    533  CA  ARG    71       5.320  13.568  15.700  1.00 95.15           C  
ATOM    534  C   ARG    71       5.228  15.090  15.741  1.00 95.05           C  
ATOM    535  CB  ARG    71       6.197  13.065  16.849  1.00 93.60           C  
ATOM    536  O   ARG    71       6.250  15.780  15.724  1.00 94.18           O  
ATOM    537  CG  ARG    71       5.698  13.469  18.227  1.00 91.18           C  
ATOM    538  CD  ARG    71       6.578  12.905  19.334  1.00 89.17           C  
ATOM    539  NE  ARG    71       6.151  13.368  20.651  1.00 90.73           N  
ATOM    540  NH1 ARG    71       7.868  12.333  21.799  1.00 85.93           N  
ATOM    541  NH2 ARG    71       6.299  13.560  22.935  1.00 84.18           N  
ATOM    542  CZ  ARG    71       6.774  13.086  21.792  1.00 87.71           C  
ATOM    543  N   VAL    72       4.009  15.636  15.983  1.00 96.60           N  
ATOM    544  CA  VAL    72       3.778  17.076  15.931  1.00 96.66           C  
ATOM    545  C   VAL    72       3.262  17.566  17.282  1.00 96.51           C  
ATOM    546  CB  VAL    72       2.781  17.450  14.811  1.00 96.28           C  
ATOM    547  O   VAL    72       3.335  18.759  17.585  1.00 95.77           O  
ATOM    548  CG1 VAL    72       3.346  17.085  13.440  1.00 92.89           C  
ATOM    549  CG2 VAL    72       1.438  16.759  15.041  1.00 92.46           C  
ATOM    550  N   GLY    73       2.771  16.581  18.120  1.00 96.36           N  
ATOM    551  CA  GLY    73       2.120  16.926  19.373  1.00 96.39           C  
ATOM    552  C   GLY    73       1.923  15.734  20.291  1.00 96.47           C  
ATOM    553  O   GLY    73       2.564  14.696  20.115  1.00 95.85           O  
ATOM    554  N   SER    74       1.084  15.888  21.293  1.00 97.04           N  
ATOM    555  CA  SER    74       0.698  14.826  22.217  1.00 97.15           C  
ATOM    556  C   SER    74      -0.727  15.024  22.722  1.00 97.44           C  
ATOM    557  CB  SER    74       1.664  14.769  23.402  1.00 95.83           C  
ATOM    558  O   SER    74      -1.265  16.132  22.661  1.00 97.24           O  
ATOM    559  OG  SER    74       1.736  16.025  24.053  1.00 81.47           O  
ATOM    560  N   ILE    75      -1.315  14.036  23.217  1.00 96.91           N  
ATOM    561  CA  ILE    75      -2.625  14.028  23.859  1.00 97.05           C  
ATOM    562  C   ILE    75      -2.513  14.609  25.267  1.00 96.95           C  
ATOM    563  CB  ILE    75      -3.220  12.603  23.912  1.00 96.97           C  
ATOM    564  O   ILE    75      -1.666  14.182  26.055  1.00 96.41           O  
ATOM    565  CG1 ILE    75      -3.352  12.027  22.498  1.00 96.08           C  
ATOM    566  CG2 ILE    75      -4.573  12.610  24.630  1.00 96.01           C  
ATOM    567  CD1 ILE    75      -3.870  10.595  22.459  1.00 95.12           C  
ATOM    568  N   ASP    76      -3.394  15.534  25.657  1.00 96.33           N  
ATOM    569  CA  ASP    76      -3.402  16.199  26.957  1.00 96.19           C  
ATOM    570  C   ASP    76      -4.351  15.497  27.926  1.00 95.91           C  
ATOM    571  CB  ASP    76      -3.798  17.669  26.805  1.00 95.77           C  
ATOM    572  O   ASP    76      -3.991  15.237  29.076  1.00 95.11           O  
ATOM    573  CG  ASP    76      -2.773  18.483  26.035  1.00 94.07           C  
ATOM    574  OD1 ASP    76      -1.556  18.277  26.234  1.00 91.82           O  
ATOM    575  OD2 ASP    76      -3.186  19.340  25.224  1.00 92.38           O  
ATOM    576  N   SER    77      -5.516  15.189  27.464  1.00 97.51           N  
ATOM    577  CA  SER    77      -6.503  14.519  28.304  1.00 97.60           C  
ATOM    578  C   SER    77      -7.453  13.667  27.468  1.00 97.76           C  
ATOM    579  CB  SER    77      -7.301  15.542  29.114  1.00 97.20           C  
ATOM    580  O   SER    77      -7.646  13.928  26.279  1.00 97.66           O  
ATOM    581  OG  SER    77      -8.023  16.409  28.256  1.00 95.11           O  
ATOM    582  N   ILE    78      -8.028  12.711  28.080  1.00 97.62           N  
ATOM    583  CA  ILE    78      -9.103  11.849  27.602  1.00 97.68           C  
ATOM    584  C   ILE    78     -10.200  11.756  28.660  1.00 97.09           C  
ATOM    585  CB  ILE    78      -8.580  10.439  27.246  1.00 97.29           C  
ATOM    586  O   ILE    78      -9.944  11.343  29.793  1.00 96.14           O  
ATOM    587  CG1 ILE    78      -7.406  10.536  26.265  1.00 95.97           C  
ATOM    588  CG2 ILE    78      -9.706   9.575  26.669  1.00 95.81           C  
ATOM    589  CD1 ILE    78      -6.769   9.195  25.927  1.00 93.91           C  
ATOM    590  N   GLU    79     -11.365  12.117  28.298  1.00 98.11           N  
ATOM    591  CA  GLU    79     -12.513  12.177  29.198  1.00 98.06           C  
ATOM    592  C   GLU    79     -13.760  11.590  28.542  1.00 97.96           C  
ATOM    593  CB  GLU    79     -12.778  13.619  29.636  1.00 97.39           C  
ATOM    594  O   GLU    79     -13.924  11.674  27.324  1.00 97.64           O  
ATOM    595  CG  GLU    79     -11.636  14.242  30.427  1.00 91.84           C  
ATOM    596  CD  GLU    79     -11.833  15.725  30.698  1.00 87.54           C  
ATOM    597  OE1 GLU    79     -12.902  16.270  30.343  1.00 88.86           O  
ATOM    598  OE2 GLU    79     -10.910  16.346  31.271  1.00 86.60           O  
ATOM    599  N   THR    80     -14.664  11.080  29.326  1.00 96.87           N  
ATOM    600  CA  THR    80     -15.974  10.680  28.825  1.00 97.03           C  
ATOM    601  C   THR    80     -16.867  11.898  28.612  1.00 96.75           C  
ATOM    602  CB  THR    80     -16.663   9.697  29.790  1.00 94.78           C  
ATOM    603  O   THR    80     -17.006  12.737  29.505  1.00 96.11           O  
ATOM    604  CG2 THR    80     -15.983   8.332  29.764  1.00 79.38           C  
ATOM    605  OG1 THR    80     -16.605  10.223  31.121  1.00 82.01           O  
ATOM    606  N   ALA    81     -17.527  11.913  27.499  1.00 97.13           N  
ATOM    607  CA  ALA    81     -18.491  12.958  27.165  1.00 97.19           C  
ATOM    608  C   ALA    81     -19.781  12.358  26.613  1.00 96.48           C  
ATOM    609  CB  ALA    81     -17.889  13.936  26.159  1.00 96.63           C  
ATOM    610  O   ALA    81     -20.004  12.360  25.400  1.00 95.08           O  
ATOM    611  N   GLY    82     -20.638  11.796  27.542  1.00 95.87           N  
ATOM    612  CA  GLY    82     -21.812  11.020  27.176  1.00 95.52           C  
ATOM    613  C   GLY    82     -21.471   9.669  26.578  1.00 94.97           C  
ATOM    614  O   GLY    82     -20.784   8.861  27.206  1.00 91.41           O  
ATOM    615  N   ASP    83     -21.974   9.439  25.289  1.00 94.69           N  
ATOM    616  CA  ASP    83     -21.790   8.220  24.508  1.00 94.86           C  
ATOM    617  C   ASP    83     -20.499   8.279  23.693  1.00 94.11           C  
ATOM    618  CB  ASP    83     -22.986   7.989  23.582  1.00 92.87           C  
ATOM    619  O   ASP    83     -20.214   7.375  22.906  1.00 92.14           O  
ATOM    620  CG  ASP    83     -23.158   9.091  22.550  1.00 85.96           C  
ATOM    621  OD1 ASP    83     -22.776  10.249  22.825  1.00 82.85           O  
ATOM    622  OD2 ASP    83     -23.684   8.798  21.455  1.00 86.90           O  
ATOM    623  N   LYS    84     -19.718   9.314  23.782  1.00 96.53           N  
ATOM    624  CA  LYS    84     -18.484   9.557  23.041  1.00 96.88           C  
ATOM    625  C   LYS    84     -17.311   9.790  23.989  1.00 96.99           C  
ATOM    626  CB  LYS    84     -18.647  10.755  22.105  1.00 95.70           C  
ATOM    627  O   LYS    84     -17.508  10.107  25.164  1.00 96.60           O  
ATOM    628  CG  LYS    84     -19.827  10.639  21.151  1.00 90.44           C  
ATOM    629  CD  LYS    84     -19.980  11.891  20.297  1.00 86.22           C  
ATOM    630  CE  LYS    84     -21.236  11.833  19.438  1.00 84.08           C  
ATOM    631  NZ  LYS    84     -21.424  13.085  18.645  1.00 84.11           N  
ATOM    632  N   MET    85     -16.169   9.699  23.551  1.00 96.88           N  
ATOM    633  CA  MET    85     -14.921  10.019  24.238  1.00 97.27           C  
ATOM    634  C   MET    85     -14.346  11.339  23.734  1.00 97.48           C  
ATOM    635  CB  MET    85     -13.899   8.897  24.048  1.00 96.11           C  
ATOM    636  O   MET    85     -14.102  11.498  22.537  1.00 97.15           O  
ATOM    637  CG  MET    85     -14.335   7.564  24.634  1.00 88.91           C  
ATOM    638  SD  MET    85     -14.589   7.644  26.449  1.00 87.03           S  
ATOM    639  CE  MET    85     -12.874   7.861  27.002  1.00 80.09           C  
ATOM    640  N   LYS    86     -14.144  12.250  24.660  1.00 98.18           N  
ATOM    641  CA  LYS    86     -13.486  13.525  24.392  1.00 98.31           C  
ATOM    642  C   LYS    86     -11.976  13.416  24.582  1.00 98.27           C  
ATOM    643  CB  LYS    86     -14.050  14.621  25.297  1.00 98.16           C  
ATOM    644  O   LYS    86     -11.497  13.241  25.704  1.00 98.05           O  
ATOM    645  CG  LYS    86     -13.427  15.991  25.073  1.00 97.75           C  
ATOM    646  CD  LYS    86     -13.971  17.021  26.055  1.00 97.18           C  
ATOM    647  CE  LYS    86     -13.255  18.358  25.919  1.00 96.53           C  
ATOM    648  NZ  LYS    86     -13.508  19.244  27.095  1.00 94.94           N  
ATOM    649  N   VAL    87     -11.237  13.571  23.503  1.00 97.89           N  
ATOM    650  CA  VAL    87      -9.778  13.572  23.490  1.00 98.06           C  
ATOM    651  C   VAL    87      -9.265  14.981  23.200  1.00 98.07           C  
ATOM    652  CB  VAL    87      -9.219  12.577  22.449  1.00 97.73           C  
ATOM    653  O   VAL    87      -9.500  15.524  22.118  1.00 97.79           O  
ATOM    654  CG1 VAL    87      -7.694  12.526  22.515  1.00 96.40           C  
ATOM    655  CG2 VAL    87      -9.813  11.187  22.668  1.00 96.34           C  
ATOM    656  N   VAL    88      -8.598  15.552  24.138  1.00 97.93           N  
ATOM    657  CA  VAL    88      -7.921  16.831  23.955  1.00 97.98           C  
ATOM    658  C   VAL    88      -6.440  16.596  23.667  1.00 98.02           C  
ATOM    659  CB  VAL    88      -8.086  17.743  25.191  1.00 97.66           C  
ATOM    660  O   VAL    88      -5.752  15.919  24.435  1.00 97.78           O  
ATOM    661  CG1 VAL    88      -7.507  19.131  24.920  1.00 96.94           C  
ATOM    662  CG2 VAL    88      -9.558  17.842  25.588  1.00 96.97           C  
ATOM    663  N   PHE    89      -5.937  17.195  22.561  1.00 97.69           N  
ATOM    664  CA  PHE    89      -4.532  17.096  22.185  1.00 97.79           C  
ATOM    665  C   PHE    89      -4.016  18.431  21.660  1.00 97.46           C  
ATOM    666  CB  PHE    89      -4.332  16.004  21.129  1.00 97.72           C  
ATOM    667  O   PHE    89      -4.798  19.267  21.202  1.00 96.70           O  
ATOM    668  CG  PHE    89      -5.096  16.245  19.855  1.00 97.46           C  
ATOM    669  CD1 PHE    89      -6.350  15.678  19.663  1.00 96.69           C  
ATOM    670  CD2 PHE    89      -4.560  17.039  18.849  1.00 96.61           C  
ATOM    671  CE1 PHE    89      -7.060  15.899  18.485  1.00 95.85           C  
ATOM    672  CE2 PHE    89      -5.264  17.264  17.669  1.00 95.75           C  
ATOM    673  CZ  PHE    89      -6.513  16.692  17.489  1.00 95.68           C  
ATOM    674  N   HIS    90      -2.739  18.587  21.679  1.00 97.08           N  
ATOM    675  CA  HIS    90      -2.097  19.777  21.132  1.00 96.99           C  
ATOM    676  C   HIS    90      -1.040  19.407  20.097  1.00 96.95           C  
ATOM    677  CB  HIS    90      -1.469  20.610  22.250  1.00 96.03           C  
ATOM    678  O   HIS    90      -0.485  18.306  20.137  1.00 96.39           O  
ATOM    679  CG  HIS    90      -0.330  19.927  22.939  1.00 92.42           C  
ATOM    680  CD2 HIS    90       0.993  19.897  22.652  1.00 87.85           C  
ATOM    681  ND1 HIS    90      -0.498  19.158  24.070  1.00 87.22           N  
ATOM    682  CE1 HIS    90       0.676  18.684  24.451  1.00 85.79           C  
ATOM    683  NE2 HIS    90       1.597  19.118  23.607  1.00 88.25           N  
ATOM    684  N   PHE    91      -0.734  20.311  19.208  1.00 97.18           N  
ATOM    685  CA  PHE    91       0.392  20.190  18.289  1.00 97.20           C  
ATOM    686  C   PHE    91       1.118  21.522  18.145  1.00 96.44           C  
ATOM    687  CB  PHE    91      -0.083  19.701  16.917  1.00 96.93           C  
ATOM    688  O   PHE    91       0.545  22.580  18.413  1.00 94.90           O  
ATOM    689  CG  PHE    91      -1.095  20.604  16.267  1.00 96.40           C  
ATOM    690  CD1 PHE    91      -2.456  20.367  16.416  1.00 94.89           C  
ATOM    691  CD2 PHE    91      -0.685  21.691  15.506  1.00 94.64           C  
ATOM    692  CE1 PHE    91      -3.396  21.202  15.815  1.00 93.66           C  
ATOM    693  CE2 PHE    91      -1.618  22.530  14.902  1.00 93.22           C  
ATOM    694  CZ  PHE    91      -2.973  22.283  15.057  1.00 93.18           C  
ATOM    695  N   ASN    92       2.374  21.534  17.814  1.00 96.43           N  
ATOM    696  CA  ASN    92       3.193  22.733  17.668  1.00 96.39           C  
ATOM    697  C   ASN    92       2.761  23.564  16.463  1.00 96.50           C  
ATOM    698  CB  ASN    92       4.673  22.361  17.554  1.00 94.88           C  
ATOM    699  O   ASN    92       2.668  23.046  15.348  1.00 95.92           O  
ATOM    700  CG  ASN    92       5.589  23.561  17.692  1.00 87.96           C  
ATOM    701  ND2 ASN    92       6.573  23.458  18.577  1.00 86.79           N  
ATOM    702  OD1 ASN    92       5.413  24.574  17.009  1.00 85.87           O  
ATOM    703  N   ASN    93       2.667  24.884  16.586  1.00 96.68           N  
ATOM    704  CA  ASN    93       2.149  25.845  15.619  1.00 96.40           C  
ATOM    705  C   ASN    93       3.026  25.915  14.372  1.00 95.83           C  
ATOM    706  CB  ASN    93       2.019  27.231  16.256  1.00 95.33           C  
ATOM    707  O   ASN    93       2.602  26.435  13.339  1.00 94.27           O  
ATOM    708  CG  ASN    93       0.882  27.311  17.254  1.00 91.10           C  
ATOM    709  ND2 ASN    93       0.833  28.400  18.012  1.00 90.95           N  
ATOM    710  OD1 ASN    93       0.054  26.401  17.345  1.00 89.42           O  
ATOM    711  N   LYS    94       4.294  25.312  14.497  1.00 96.00           N  
ATOM    712  CA  LYS    94       5.177  25.221  13.339  1.00 95.46           C  
ATOM    713  C   LYS    94       4.617  24.259  12.295  1.00 95.07           C  
ATOM    714  CB  LYS    94       6.577  24.774  13.764  1.00 93.05           C  
ATOM    715  O   LYS    94       4.948  24.357  11.111  1.00 93.41           O  
ATOM    716  CG  LYS    94       6.666  23.306  14.154  1.00 81.43           C  
ATOM    717  CD  LYS    94       8.051  22.951  14.680  1.00 77.89           C  
ATOM    718  CE  LYS    94       8.157  21.472  15.025  1.00 73.68           C  
ATOM    719  NZ  LYS    94       9.528  21.108  15.492  1.00 73.17           N  
ATOM    720  N   TYR    95       3.758  23.375  12.695  1.00 96.27           N  
ATOM    721  CA  TYR    95       3.083  22.448  11.794  1.00 96.40           C  
ATOM    722  C   TYR    95       1.680  22.939  11.458  1.00 95.99           C  
ATOM    723  CB  TYR    95       3.012  21.050  12.415  1.00 96.40           C  
ATOM    724  O   TYR    95       0.844  23.106  12.349  1.00 94.62           O  
ATOM    725  CG  TYR    95       4.362  20.472  12.765  1.00 95.98           C  
ATOM    726  CD1 TYR    95       5.187  19.934  11.780  1.00 94.54           C  
ATOM    727  CD2 TYR    95       4.814  20.463  14.080  1.00 94.09           C  
ATOM    728  CE1 TYR    95       6.431  19.399  12.099  1.00 93.87           C  
ATOM    729  CE2 TYR    95       6.055  19.930  14.410  1.00 93.65           C  
ATOM    730  OH  TYR    95       8.086  18.873  13.735  1.00 90.09           O  
ATOM    731  CZ  TYR    95       6.856  19.402  13.414  1.00 93.36           C  
ATOM    732  N   LYS    96       1.418  23.198  10.206  1.00 96.80           N  
ATOM    733  CA  LYS    96       0.098  23.592   9.722  1.00 96.89           C  
ATOM    734  C   LYS    96      -0.780  22.370   9.464  1.00 96.96           C  
ATOM    735  CB  LYS    96       0.221  24.427   8.446  1.00 95.67           C  
ATOM    736  O   LYS    96      -0.371  21.442   8.764  1.00 96.45           O  
ATOM    737  CG  LYS    96       0.942  25.753   8.642  1.00 91.57           C  
ATOM    738  CD  LYS    96       0.978  26.565   7.354  1.00 89.36           C  
ATOM    739  CE  LYS    96       1.673  27.905   7.556  1.00 88.35           C  
ATOM    740  NZ  LYS    96       1.694  28.713   6.300  1.00 88.36           N  
ATOM    741  N   VAL    97      -1.901  22.354  10.015  1.00 96.92           N  
ATOM    742  CA  VAL    97      -2.944  21.356   9.799  1.00 97.31           C  
ATOM    743  C   VAL    97      -4.136  21.998   9.093  1.00 97.25           C  
ATOM    744  CB  VAL    97      -3.396  20.711  11.129  1.00 97.22           C  
ATOM    745  O   VAL    97      -4.598  23.070   9.491  1.00 96.80           O  
ATOM    746  CG1 VAL    97      -4.414  19.602  10.872  1.00 96.36           C  
ATOM    747  CG2 VAL    97      -2.191  20.167  11.894  1.00 96.44           C  
ATOM    748  N   PRO    98      -4.643  21.454   8.003  1.00 96.85           N  
ATOM    749  CA  PRO    98      -5.786  22.091   7.345  1.00 97.07           C  
ATOM    750  C   PRO    98      -7.049  22.068   8.203  1.00 97.51           C  
ATOM    751  CB  PRO    98      -5.973  21.256   6.075  1.00 96.06           C  
ATOM    752  O   PRO    98      -7.236  21.152   9.007  1.00 97.40           O  
ATOM    753  CG  PRO    98      -5.473  19.895   6.436  1.00 93.53           C  
ATOM    754  CD  PRO    98      -4.350  20.045   7.422  1.00 93.24           C  
ATOM    755  N   GLU    99      -7.915  22.978   8.041  1.00 97.40           N  
ATOM    756  CA  GLU    99      -9.143  23.140   8.813  1.00 97.39           C  
ATOM    757  C   GLU    99     -10.055  21.926   8.659  1.00 96.93           C  
ATOM    758  CB  GLU    99      -9.883  24.410   8.386  1.00 96.41           C  
ATOM    759  O   GLU    99     -10.794  21.578   9.582  1.00 95.99           O  
ATOM    760  CG  GLU    99     -11.129  24.702   9.210  1.00 91.45           C  
ATOM    761  CD  GLU    99     -11.793  26.020   8.847  1.00 86.90           C  
ATOM    762  OE1 GLU    99     -11.538  26.543   7.739  1.00 90.20           O  
ATOM    763  OE2 GLU    99     -12.574  26.535   9.678  1.00 91.12           O  
ATOM    764  N   ASN   100      -9.971  21.210   7.549  1.00 95.21           N  
ATOM    765  CA  ASN   100     -10.776  20.038   7.221  1.00 95.32           C  
ATOM    766  C   ASN   100     -10.077  18.745   7.634  1.00 94.63           C  
ATOM    767  CB  ASN   100     -11.102  20.011   5.727  1.00 93.46           C  
ATOM    768  O   ASN   100     -10.456  17.660   7.190  1.00 93.07           O  
ATOM    769  CG  ASN   100      -9.871  19.819   4.864  1.00 89.51           C  
ATOM    770  ND2 ASN   100     -10.053  19.210   3.698  1.00 91.10           N  
ATOM    771  OD1 ASN   100      -8.765  20.214   5.242  1.00 88.95           O  
ATOM    772  N   ALA   101      -9.060  18.789   8.436  1.00 96.52           N  
ATOM    773  CA  ALA   101      -8.339  17.600   8.884  1.00 96.67           C  
ATOM    774  C   ALA   101      -9.262  16.655   9.649  1.00 96.73           C  
ATOM    775  CB  ALA   101      -7.148  17.996   9.753  1.00 96.34           C  
ATOM    776  O   ALA   101     -10.148  17.100  10.381  1.00 96.37           O  
ATOM    777  N   THR   102      -9.063  15.387   9.483  1.00 94.81           N  
ATOM    778  CA  THR   102      -9.652  14.304  10.263  1.00 95.29           C  
ATOM    779  C   THR   102      -8.636  13.732  11.248  1.00 95.68           C  
ATOM    780  CB  THR   102     -10.176  13.180   9.351  1.00 93.04           C  
ATOM    781  O   THR   102      -7.437  13.697  10.961  1.00 95.19           O  
ATOM    782  CG2 THR   102     -11.268  13.693   8.418  1.00 82.84           C  
ATOM    783  OG1 THR   102      -9.094  12.667   8.564  1.00 86.32           O  
ATOM    784  N   ALA   103      -9.066  13.288  12.373  1.00 96.74           N  
ATOM    785  CA  ALA   103      -8.248  12.607  13.373  1.00 96.80           C  
ATOM    786  C   ALA   103      -8.519  11.106  13.375  1.00 96.16           C  
ATOM    787  CB  ALA   103      -8.506  13.193  14.760  1.00 96.52           C  
ATOM    788  O   ALA   103      -9.628  10.669  13.692  1.00 94.68           O  
ATOM    789  N   SER   104      -7.529  10.371  13.060  1.00 94.66           N  
ATOM    790  CA  SER   104      -7.611   8.914  13.043  1.00 94.66           C  
ATOM    791  C   SER   104      -6.750   8.299  14.142  1.00 93.97           C  
ATOM    792  CB  SER   104      -7.179   8.368  11.681  1.00 92.60           C  
ATOM    793  O   SER   104      -5.572   8.635  14.276  1.00 92.55           O  
ATOM    794  OG  SER   104      -7.959   8.936  10.642  1.00 82.57           O  
ATOM    795  N   ILE   105      -7.267   7.422  14.955  1.00 94.06           N  
ATOM    796  CA  ILE   105      -6.442   6.610  15.841  1.00 93.66           C  
ATOM    797  C   ILE   105      -5.720   5.534  15.033  1.00 91.40           C  
ATOM    798  CB  ILE   105      -7.285   5.962  16.963  1.00 93.28           C  
ATOM    799  O   ILE   105      -6.352   4.774  14.295  1.00 87.88           O  
ATOM    800  CG1 ILE   105      -7.999   7.041  17.784  1.00 92.76           C  
ATOM    801  CG2 ILE   105      -6.407   5.083  17.859  1.00 92.46           C  
ATOM    802  CD1 ILE   105      -8.945   6.489  18.842  1.00 91.45           C  
ATOM    803  N   LEU   106      -4.395   5.467  15.024  1.00 91.47           N  
ATOM    804  CA  LEU   106      -3.585   4.456  14.354  1.00 90.39           C  
ATOM    805  C   LEU   106      -2.906   3.542  15.369  1.00 88.40           C  
ATOM    806  CB  LEU   106      -2.531   5.117  13.461  1.00 88.63           C  
ATOM    807  O   LEU   106      -2.485   3.997  16.435  1.00 85.41           O  
ATOM    808  CG  LEU   106      -3.059   6.006  12.334  1.00 83.05           C  
ATOM    809  CD1 LEU   106      -1.905   6.524  11.483  1.00 77.72           C  
ATOM    810  CD2 LEU   106      -4.062   5.242  11.476  1.00 77.98           C  
ATOM    811  N   ASN   107      -2.714   2.312  14.961  1.00 84.46           N  
ATOM    812  CA  ASN   107      -1.856   1.315  15.592  1.00 84.43           C  
ATOM    813  C   ASN   107      -0.568   1.103  14.801  1.00 83.41           C  
ATOM    814  CB  ASN   107      -2.604  -0.011  15.754  1.00 80.32           C  
ATOM    815  O   ASN   107      -0.512   0.248  13.915  1.00 79.04           O  
ATOM    816  CG  ASN   107      -2.069  -0.846  16.901  1.00 73.22           C  
ATOM    817  ND2 ASN   107      -2.802  -1.891  17.266  1.00 67.42           N  
ATOM    818  OD1 ASN   107      -1.006  -0.554  17.455  1.00 67.33           O  
ATOM    819  N   PRO   108       0.440   1.945  15.017  1.00 81.45           N  
ATOM    820  CA  PRO   108       1.651   1.731  14.221  1.00 80.36           C  
ATOM    821  C   PRO   108       2.231   0.329  14.395  1.00 78.17           C  
ATOM    822  CB  PRO   108       2.616   2.792  14.755  1.00 78.99           C  
ATOM    823  O   PRO   108       2.999  -0.134  13.548  1.00 74.86           O  
ATOM    824  CG  PRO   108       2.125   3.096  16.134  1.00 78.93           C  
ATOM    825  CD  PRO   108       0.639   2.880  16.169  1.00 79.28           C  
ATOM    826  N   SER   109       2.000  -0.330  15.489  1.00 79.57           N  
ATOM    827  CA  SER   109       2.382  -1.709  15.776  1.00 78.85           C  
ATOM    828  C   SER   109       1.284  -2.439  16.542  1.00 77.00           C  
ATOM    829  CB  SER   109       3.686  -1.749  16.574  1.00 75.70           C  
ATOM    830  O   SER   109       0.469  -1.809  17.220  1.00 73.65           O  
ATOM    831  OG  SER   109       3.453  -1.425  17.934  1.00 69.02           O  
ATOM    832  N   LEU   110       1.254  -3.715  16.488  1.00 65.86           N  
ATOM    833  CA  LEU   110       0.260  -4.554  17.147  1.00 66.16           C  
ATOM    834  C   LEU   110       0.334  -4.398  18.662  1.00 65.66           C  
ATOM    835  CB  LEU   110       0.460  -6.023  16.763  1.00 61.84           C  
ATOM    836  O   LEU   110      -0.664  -4.590  19.360  1.00 64.67           O  
ATOM    837  CG  LEU   110       0.070  -6.411  15.336  1.00 58.91           C  
ATOM    838  CD1 LEU   110       0.561  -7.818  15.016  1.00 55.83           C  
ATOM    839  CD2 LEU   110      -1.440  -6.310  15.149  1.00 57.49           C  
ATOM    840  N   VAL   111       1.477  -4.051  19.130  1.00 68.94           N  
ATOM    841  CA  VAL   111       1.779  -4.069  20.558  1.00 70.26           C  
ATOM    842  C   VAL   111       2.042  -2.647  21.049  1.00 69.12           C  
ATOM    843  CB  VAL   111       2.992  -4.974  20.871  1.00 63.95           C  
ATOM    844  O   VAL   111       2.179  -2.415  22.253  1.00 66.76           O  
ATOM    845  CG1 VAL   111       3.054  -5.297  22.362  1.00 56.45           C  
ATOM    846  CG2 VAL   111       2.926  -6.257  20.045  1.00 55.37           C  
ATOM    847  N   ALA   112       2.294  -1.659  20.199  1.00 74.03           N  
ATOM    848  CA  ALA   112       2.704  -0.322  20.622  1.00 74.67           C  
ATOM    849  C   ALA   112       1.492   0.543  20.957  1.00 74.74           C  
ATOM    850  CB  ALA   112       3.546   0.345  19.537  1.00 68.14           C  
ATOM    851  O   ALA   112       0.369   0.231  20.555  1.00 70.27           O  
ATOM    852  N   SER   113       1.811   1.554  21.695  1.00 81.35           N  
ATOM    853  CA  SER   113       0.833   2.588  22.015  1.00 81.80           C  
ATOM    854  C   SER   113       0.196   3.157  20.752  1.00 82.98           C  
ATOM    855  CB  SER   113       1.485   3.713  22.819  1.00 76.78           C  
ATOM    856  O   SER   113       0.857   3.279  19.718  1.00 78.78           O  
ATOM    857  OG  SER   113       2.566   4.282  22.102  1.00 68.76           O  
ATOM    858  N   ARG   114      -1.126   3.429  20.825  1.00 89.81           N  
ATOM    859  CA  ARG   114      -1.878   4.076  19.754  1.00 90.80           C  
ATOM    860  C   ARG   114      -1.507   5.551  19.639  1.00 91.75           C  
ATOM    861  CB  ARG   114      -3.383   3.931  19.990  1.00 89.02           C  
ATOM    862  O   ARG   114      -1.008   6.148  20.595  1.00 91.34           O  
ATOM    863  CG  ARG   114      -3.879   2.495  19.937  1.00 84.91           C  
ATOM    864  CD  ARG   114      -5.397   2.420  20.027  1.00 84.00           C  
ATOM    865  NE  ARG   114      -5.872   1.041  19.970  1.00 81.43           N  
ATOM    866  NH1 ARG   114      -8.069   1.598  19.519  1.00 75.94           N  
ATOM    867  NH2 ARG   114      -7.454  -0.603  19.700  1.00 73.05           N  
ATOM    868  CZ  ARG   114      -7.131   0.682  19.730  1.00 79.69           C  
ATOM    869  N   VAL   115      -1.619   6.019  18.505  1.00 93.41           N  
ATOM    870  CA  VAL   115      -1.313   7.409  18.187  1.00 94.53           C  
ATOM    871  C   VAL   115      -2.498   8.049  17.468  1.00 95.32           C  
ATOM    872  CB  VAL   115      -0.038   7.526  17.322  1.00 93.11           C  
ATOM    873  O   VAL   115      -3.286   7.356  16.819  1.00 95.27           O  
ATOM    874  CG1 VAL   115       1.163   6.919  18.045  1.00 88.76           C  
ATOM    875  CG2 VAL   115      -0.249   6.850  15.968  1.00 88.41           C  
ATOM    876  N   ILE   116      -2.652   9.302  17.528  1.00 95.81           N  
ATOM    877  CA  ILE   116      -3.586  10.030  16.676  1.00 96.17           C  
ATOM    878  C   ILE   116      -2.866  10.521  15.422  1.00 96.04           C  
ATOM    879  CB  ILE   116      -4.226  11.219  17.427  1.00 95.73           C  
ATOM    880  O   ILE   116      -1.871  11.244  15.513  1.00 95.26           O  
ATOM    881  CG1 ILE   116      -5.075  10.715  18.600  1.00 94.86           C  
ATOM    882  CG2 ILE   116      -5.064  12.073  16.471  1.00 94.85           C  
ATOM    883  CD1 ILE   116      -5.728  11.824  19.413  1.00 92.49           C  
ATOM    884  N   GLN   117      -3.256  10.165  14.274  1.00 95.41           N  
ATOM    885  CA  GLN   117      -2.838  10.708  12.985  1.00 95.75           C  
ATOM    886  C   GLN   117      -3.822  11.762  12.487  1.00 96.31           C  
ATOM    887  CB  GLN   117      -2.699   9.589  11.951  1.00 94.17           C  
ATOM    888  O   GLN   117      -5.011  11.482  12.326  1.00 95.88           O  
ATOM    889  CG  GLN   117      -2.345  10.083  10.555  1.00 87.18           C  
ATOM    890  CD  GLN   117      -0.942  10.654  10.472  1.00 82.41           C  
ATOM    891  NE2 GLN   117      -0.821  11.850   9.907  1.00 82.25           N  
ATOM    892  OE1 GLN   117       0.025  10.024  10.912  1.00 85.20           O  
ATOM    893  N   LEU   118      -3.307  12.960  12.202  1.00 95.82           N  
ATOM    894  CA  LEU   118      -4.053  14.012  11.520  1.00 95.94           C  
ATOM    895  C   LEU   118      -3.844  13.936  10.011  1.00 94.42           C  
ATOM    896  CB  LEU   118      -3.632  15.390  12.037  1.00 95.85           C  
ATOM    897  O   LEU   118      -2.706  13.881   9.540  1.00 92.43           O  
ATOM    898  CG  LEU   118      -3.813  15.637  13.535  1.00 96.01           C  
ATOM    899  CD1 LEU   118      -3.257  17.004  13.918  1.00 94.70           C  
ATOM    900  CD2 LEU   118      -5.284  15.525  13.922  1.00 94.32           C  
ATOM    901  N   SER   119      -4.928  13.898   9.224  1.00 92.40           N  
ATOM    902  CA  SER   119      -4.955  13.816   7.767  1.00 91.35           C  
ATOM    903  C   SER   119      -5.996  14.763   7.180  1.00 88.84           C  
ATOM    904  CB  SER   119      -5.244  12.384   7.316  1.00 86.50           C  
ATOM    905  O   SER   119      -7.025  15.027   7.805  1.00 85.05           O  
ATOM    906  OG  SER   119      -5.080  12.255   5.914  1.00 71.33           O  
ATOM    907  N   PRO   120      -5.799  15.279   6.010  1.00 90.18           N  
ATOM    908  CA  PRO   120      -4.583  15.163   5.202  1.00 91.31           C  
ATOM    909  C   PRO   120      -3.459  16.071   5.695  1.00 92.18           C  
ATOM    910  CB  PRO   120      -5.048  15.578   3.804  1.00 89.17           C  
ATOM    911  O   PRO   120      -3.659  16.861   6.621  1.00 91.24           O  
ATOM    912  CG  PRO   120      -6.095  16.617   4.043  1.00 90.42           C  
ATOM    913  CD  PRO   120      -6.858  16.250   5.283  1.00 90.70           C  
ATOM    914  N   PRO   121      -2.238  15.998   5.088  1.00 88.57           N  
ATOM    915  CA  PRO   121      -1.241  17.048   5.311  1.00 90.19           C  
ATOM    916  C   PRO   121      -1.685  18.407   4.774  1.00 90.44           C  
ATOM    917  CB  PRO   121      -0.014  16.535   4.553  1.00 85.82           C  
ATOM    918  O   PRO   121      -2.515  18.474   3.864  1.00 89.92           O  
ATOM    919  CG  PRO   121      -0.570  15.707   3.441  1.00 81.86           C  
ATOM    920  CD  PRO   121      -1.842  15.063   3.915  1.00 81.96           C  
ATOM    921  N   TYR   122      -1.129  19.466   5.164  1.00 92.85           N  
ATOM    922  CA  TYR   122      -1.426  20.827   4.730  1.00 93.97           C  
ATOM    923  C   TYR   122      -0.858  21.093   3.341  1.00 90.18           C  
ATOM    924  CB  TYR   122      -0.865  21.844   5.728  1.00 92.89           C  
ATOM    925  O   TYR   122       0.355  21.008   3.134  1.00 85.14           O  
ATOM    926  CG  TYR   122      -1.199  23.276   5.386  1.00 94.11           C  
ATOM    927  CD1 TYR   122      -2.476  23.787   5.608  1.00 92.28           C  
ATOM    928  CD2 TYR   122      -0.238  24.121   4.840  1.00 92.48           C  
ATOM    929  CE1 TYR   122      -2.788  25.105   5.293  1.00 93.52           C  
ATOM    930  CE2 TYR   122      -0.539  25.441   4.521  1.00 93.10           C  
ATOM    931  OH  TYR   122      -2.118  27.229   4.437  1.00 89.41           O  
ATOM    932  CZ  TYR   122      -1.814  25.924   4.751  1.00 92.98           C  
ATOM    933  N   THR   123      -1.737  21.381   2.403  1.00 90.14           N  
ATOM    934  CA  THR   123      -1.363  21.681   1.025  1.00 90.17           C  
ATOM    935  C   THR   123      -1.690  23.131   0.679  1.00 87.30           C  
ATOM    936  CB  THR   123      -2.077  20.741   0.036  1.00 86.55           C  
ATOM    937  O   THR   123      -1.373  23.600  -0.417  1.00 83.05           O  
ATOM    938  CG2 THR   123      -1.584  19.306   0.187  1.00 78.19           C  
ATOM    939  OG1 THR   123      -3.488  20.779   0.283  1.00 79.69           O  
ATOM    940  N   GLY   124      -2.176  23.813   1.600  1.00 87.49           N  
ATOM    941  CA  GLY   124      -2.716  25.154   1.441  1.00 89.14           C  
ATOM    942  C   GLY   124      -4.096  25.316   2.050  1.00 87.32           C  
ATOM    943  O   GLY   124      -4.728  24.333   2.442  1.00 86.47           O  
ATOM    944  N   GLY   125      -4.532  26.592   2.277  1.00 94.54           N  
ATOM    945  CA  GLY   125      -5.867  26.914   2.755  1.00 94.61           C  
ATOM    946  C   GLY   125      -5.899  27.303   4.221  1.00 95.22           C  
ATOM    947  O   GLY   125      -4.857  27.583   4.817  1.00 93.88           O  
ATOM    948  N   PRO   126      -7.105  27.438   4.802  1.00 96.90           N  
ATOM    949  CA  PRO   126      -7.236  27.731   6.231  1.00 97.25           C  
ATOM    950  C   PRO   126      -6.652  26.632   7.115  1.00 97.55           C  
ATOM    951  CB  PRO   126      -8.750  27.844   6.430  1.00 96.69           C  
ATOM    952  O   PRO   126      -6.665  25.458   6.737  1.00 97.44           O  
ATOM    953  CG  PRO   126      -9.290  28.172   5.075  1.00 94.77           C  
ATOM    954  CD  PRO   126      -8.420  27.513   4.043  1.00 93.91           C  
ATOM    955  N   THR   127      -6.107  26.914   8.222  1.00 97.68           N  
ATOM    956  CA  THR   127      -5.508  26.005   9.193  1.00 97.89           C  
ATOM    957  C   THR   127      -6.421  25.829  10.403  1.00 97.92           C  
ATOM    958  CB  THR   127      -4.130  26.512   9.655  1.00 97.38           C  
ATOM    959  O   THR   127      -7.151  26.749  10.776  1.00 97.67           O  
ATOM    960  CG2 THR   127      -3.137  26.538   8.498  1.00 93.64           C  
ATOM    961  OG1 THR   127      -4.266  27.837  10.183  1.00 94.88           O  
ATOM    962  N   LEU   128      -6.364  24.686  10.996  1.00 97.08           N  
ATOM    963  CA  LEU   128      -7.023  24.468  12.279  1.00 96.95           C  
ATOM    964  C   LEU   128      -6.605  25.528  13.292  1.00 96.78           C  
ATOM    965  CB  LEU   128      -6.698  23.072  12.819  1.00 95.73           C  
ATOM    966  O   LEU   128      -5.411  25.758  13.499  1.00 95.77           O  
ATOM    967  CG  LEU   128      -7.467  21.907  12.193  1.00 87.64           C  
ATOM    968  CD1 LEU   128      -6.954  20.579  12.740  1.00 79.58           C  
ATOM    969  CD2 LEU   128      -8.963  22.055  12.449  1.00 79.13           C  
ATOM    970  N   ARG   129      -7.582  26.278  13.965  1.00 96.92           N  
ATOM    971  CA  ARG   129      -7.344  27.317  14.963  1.00 97.00           C  
ATOM    972  C   ARG   129      -7.254  26.720  16.363  1.00 97.15           C  
ATOM    973  CB  ARG   129      -8.450  28.373  14.914  1.00 96.32           C  
ATOM    974  O   ARG   129      -7.738  25.613  16.604  1.00 96.92           O  
ATOM    975  CG  ARG   129      -8.513  29.138  13.602  1.00 93.62           C  
ATOM    976  CD  ARG   129      -9.619  30.184  13.611  1.00 92.38           C  
ATOM    977  NE  ARG   129      -9.720  30.874  12.328  1.00 91.34           N  
ATOM    978  NH1 ARG   129     -11.591  32.102  12.901  1.00 88.25           N  
ATOM    979  NH2 ARG   129     -10.653  32.336  10.823  1.00 86.78           N  
ATOM    980  CZ  ARG   129     -10.655  31.769  12.020  1.00 86.86           C  
ATOM    981  N   ASP   130      -6.671  27.357  17.291  1.00 96.05           N  
ATOM    982  CA  ASP   130      -6.672  26.981  18.702  1.00 96.29           C  
ATOM    983  C   ASP   130      -8.096  26.891  19.245  1.00 96.20           C  
ATOM    984  CB  ASP   130      -5.858  27.983  19.525  1.00 95.41           C  
ATOM    985  O   ASP   130      -8.926  27.761  18.974  1.00 95.44           O  
ATOM    986  CG  ASP   130      -5.629  27.528  20.955  1.00 91.88           C  
ATOM    987  OD1 ASP   130      -5.200  26.373  21.167  1.00 89.20           O  
ATOM    988  OD2 ASP   130      -5.884  28.330  21.879  1.00 91.88           O  
ATOM    989  N   GLY   131      -8.394  25.837  19.811  1.00 96.27           N  
ATOM    990  CA  GLY   131      -9.724  25.547  20.322  1.00 96.54           C  
ATOM    991  C   GLY   131     -10.636  24.917  19.287  1.00 96.55           C  
ATOM    992  O   GLY   131     -11.845  24.806  19.502  1.00 96.11           O  
ATOM    993  N   ALA   132     -10.079  24.469  18.189  1.00 97.69           N  
ATOM    994  CA  ALA   132     -10.892  23.810  17.170  1.00 97.82           C  
ATOM    995  C   ALA   132     -11.475  22.501  17.696  1.00 98.04           C  
ATOM    996  CB  ALA   132     -10.065  23.553  15.913  1.00 97.48           C  
ATOM    997  O   ALA   132     -10.827  21.792  18.470  1.00 97.98           O  
ATOM    998  N   VAL   133     -12.633  22.142  17.227  1.00 97.94           N  
ATOM    999  CA  VAL   133     -13.350  20.927  17.599  1.00 98.04           C  
ATOM   1000  C   VAL   133     -13.523  20.033  16.373  1.00 97.89           C  
ATOM   1001  CB  VAL   133     -14.727  21.249  18.221  1.00 97.70           C  
ATOM   1002  O   VAL   133     -14.022  20.479  15.337  1.00 97.49           O  
ATOM   1003  CG1 VAL   133     -15.443  19.966  18.641  1.00 96.79           C  
ATOM   1004  CG2 VAL   133     -14.566  22.189  19.415  1.00 96.68           C  
ATOM   1005  N   LEU   134     -13.055  18.794  16.420  1.00 97.77           N  
ATOM   1006  CA  LEU   134     -13.306  17.723  15.461  1.00 97.91           C  
ATOM   1007  C   LEU   134     -14.400  16.788  15.965  1.00 97.65           C  
ATOM   1008  CB  LEU   134     -12.024  16.931  15.194  1.00 97.84           C  
ATOM   1009  O   LEU   134     -14.191  16.040  16.923  1.00 97.15           O  
ATOM   1010  CG  LEU   134     -10.800  17.745  14.772  1.00 97.40           C  
ATOM   1011  CD1 LEU   134      -9.607  16.824  14.536  1.00 96.57           C  
ATOM   1012  CD2 LEU   134     -11.106  18.563  13.523  1.00 96.55           C  
ATOM   1013  N   ASP   135     -15.620  16.789  15.392  1.00 97.30           N  
ATOM   1014  CA  ASP   135     -16.748  15.945  15.773  1.00 97.19           C  
ATOM   1015  C   ASP   135     -16.553  14.512  15.281  1.00 97.06           C  
ATOM   1016  CB  ASP   135     -18.056  16.517  15.221  1.00 95.32           C  
ATOM   1017  O   ASP   135     -15.611  14.228  14.538  1.00 96.38           O  
ATOM   1018  CG  ASP   135     -18.536  17.739  15.982  1.00 85.02           C  
ATOM   1019  OD1 ASP   135     -18.687  17.667  17.221  1.00 80.08           O  
ATOM   1020  OD2 ASP   135     -18.769  18.785  15.337  1.00 84.20           O  
ATOM   1021  N   VAL   136     -17.422  13.557  15.539  1.00 95.74           N  
ATOM   1022  CA  VAL   136     -17.304  12.113  15.367  1.00 95.90           C  
ATOM   1023  C   VAL   136     -17.192  11.777  13.881  1.00 94.20           C  
ATOM   1024  CB  VAL   136     -18.503  11.367  15.993  1.00 94.36           C  
ATOM   1025  O   VAL   136     -16.486  10.839  13.502  1.00 91.44           O  
ATOM   1026  CG1 VAL   136     -18.411   9.868  15.714  1.00 85.71           C  
ATOM   1027  CG2 VAL   136     -18.569  11.631  17.496  1.00 84.52           C  
ATOM   1028  N   ASP   137     -17.782  12.628  13.000  1.00 94.99           N  
ATOM   1029  CA  ASP   137     -17.782  12.455  11.550  1.00 94.77           C  
ATOM   1030  C   ASP   137     -16.415  12.791  10.958  1.00 94.22           C  
ATOM   1031  CB  ASP   137     -18.863  13.325  10.906  1.00 92.56           C  
ATOM   1032  O   ASP   137     -16.101  12.383   9.838  1.00 92.77           O  
ATOM   1033  CG  ASP   137     -18.639  14.810  11.127  1.00 85.53           C  
ATOM   1034  OD1 ASP   137     -18.281  15.212  12.256  1.00 84.27           O  
ATOM   1035  OD2 ASP   137     -18.825  15.587  10.166  1.00 86.39           O  
ATOM   1036  N   ARG   138     -15.529  13.396  11.798  1.00 94.96           N  
ATOM   1037  CA  ARG   138     -14.169  13.754  11.409  1.00 95.61           C  
ATOM   1038  C   ARG   138     -13.143  13.010  12.259  1.00 94.76           C  
ATOM   1039  CB  ARG   138     -13.954  15.264  11.531  1.00 95.09           C  
ATOM   1040  O   ARG   138     -11.972  13.392  12.303  1.00 93.18           O  
ATOM   1041  CG  ARG   138     -14.794  16.085  10.566  1.00 94.74           C  
ATOM   1042  CD  ARG   138     -14.582  17.579  10.764  1.00 92.55           C  
ATOM   1043  NE  ARG   138     -13.241  17.992  10.362  1.00 92.65           N  
ATOM   1044  NH1 ARG   138     -13.336  20.051  11.406  1.00 88.97           N  
ATOM   1045  NH2 ARG   138     -11.452  19.429  10.257  1.00 88.18           N  
ATOM   1046  CZ  ARG   138     -12.679  19.156  10.676  1.00 90.84           C  
ATOM   1047  N   THR   139     -13.622  11.942  12.917  1.00 95.16           N  
ATOM   1048  CA  THR   139     -12.753  11.074  13.703  1.00 95.14           C  
ATOM   1049  C   THR   139     -12.888   9.622  13.254  1.00 91.67           C  
ATOM   1050  CB  THR   139     -13.069  11.180  15.207  1.00 94.54           C  
ATOM   1051  O   THR   139     -13.963   9.198  12.822  1.00 86.13           O  
ATOM   1052  CG2 THR   139     -12.937  12.618  15.696  1.00 88.17           C  
ATOM   1053  OG1 THR   139     -14.408  10.728  15.441  1.00 92.27           O  
ATOM   1054  N   GLN   140     -11.820   8.877  13.168  1.00 91.22           N  
ATOM   1055  CA  GLN   140     -11.803   7.477  12.757  1.00 91.21           C  
ATOM   1056  C   GLN   140     -11.116   6.605  13.804  1.00 90.68           C  
ATOM   1057  CB  GLN   140     -11.104   7.322  11.405  1.00 88.79           C  
ATOM   1058  O   GLN   140     -10.016   6.923  14.259  1.00 89.09           O  
ATOM   1059  CG  GLN   140     -11.809   8.042  10.262  1.00 82.44           C  
ATOM   1060  CD  GLN   140     -11.057   7.937   8.949  1.00 79.78           C  
ATOM   1061  NE2 GLN   140     -11.665   8.430   7.876  1.00 78.74           N  
ATOM   1062  OE1 GLN   140      -9.937   7.417   8.900  1.00 80.98           O  
ATOM   1063  N   VAL   141     -11.712   5.524  14.227  1.00 90.39           N  
ATOM   1064  CA  VAL   141     -11.167   4.485  15.094  1.00 89.92           C  
ATOM   1065  C   VAL   141     -10.818   3.251  14.266  1.00 87.26           C  
ATOM   1066  CB  VAL   141     -12.156   4.109  16.220  1.00 87.73           C  
ATOM   1067  O   VAL   141     -11.608   2.817  13.424  1.00 82.62           O  
ATOM   1068  CG1 VAL   141     -11.514   3.126  17.198  1.00 79.62           C  
ATOM   1069  CG2 VAL   141     -12.632   5.362  16.953  1.00 78.24           C  
ATOM   1070  N   PRO   142      -9.572   2.719  14.372  1.00 83.17           N  
ATOM   1071  CA  PRO   142      -9.293   1.450  13.695  1.00 82.88           C  
ATOM   1072  C   PRO   142     -10.132   0.295  14.238  1.00 82.78           C  
ATOM   1073  CB  PRO   142      -7.805   1.222  13.972  1.00 80.98           C  
ATOM   1074  O   PRO   142     -10.443   0.261  15.431  1.00 81.17           O  
ATOM   1075  CG  PRO   142      -7.556   1.884  15.289  1.00 77.76           C  
ATOM   1076  CD  PRO   142      -8.462   3.076  15.402  1.00 77.19           C  
ATOM   1077  N   ILE   143     -10.421  -0.712  13.333  1.00 77.13           N  
ATOM   1078  CA  ILE   143     -11.040  -1.956  13.779  1.00 77.50           C  
ATOM   1079  C   ILE   143     -10.153  -2.626  14.826  1.00 77.86           C  
ATOM   1080  CB  ILE   143     -11.293  -2.918  12.596  1.00 75.06           C  
ATOM   1081  O   ILE   143      -8.933  -2.700  14.660  1.00 76.38           O  
ATOM   1082  CG1 ILE   143     -12.186  -2.248  11.545  1.00 71.79           C  
ATOM   1083  CG2 ILE   143     -11.914  -4.228  13.089  1.00 71.91           C  
ATOM   1084  CD1 ILE   143     -12.359  -3.062  10.270  1.00 69.95           C  
ATOM   1085  N   GLU   144     -10.682  -3.156  15.950  1.00 79.06           N  
ATOM   1086  CA  GLU   144      -9.935  -3.842  17.000  1.00 78.83           C  
ATOM   1087  C   GLU   144      -9.438  -5.204  16.524  1.00 79.27           C  
ATOM   1088  CB  GLU   144     -10.797  -4.005  18.254  1.00 76.57           C  
ATOM   1089  O   GLU   144     -10.079  -5.848  15.691  1.00 77.27           O  
ATOM   1090  CG  GLU   144     -11.072  -2.700  18.987  1.00 71.76           C  
ATOM   1091  CD  GLU   144      -9.822  -2.071  19.581  1.00 69.51           C  
ATOM   1092  OE1 GLU   144      -8.856  -2.808  19.884  1.00 68.12           O  
ATOM   1093  OE2 GLU   144      -9.808  -0.831  19.747  1.00 64.68           O  
ATOM   1094  N   TYR   145      -8.279  -5.569  16.981  1.00 73.36           N  
ATOM   1095  CA  TYR   145      -7.681  -6.843  16.595  1.00 74.84           C  
ATOM   1096  C   TYR   145      -8.596  -8.006  16.957  1.00 75.57           C  
ATOM   1097  CB  TYR   145      -6.318  -7.022  17.269  1.00 71.74           C  
ATOM   1098  O   TYR   145      -8.704  -8.977  16.204  1.00 76.07           O  
ATOM   1099  CG  TYR   145      -5.664  -8.350  16.972  1.00 67.78           C  
ATOM   1100  CD1 TYR   145      -4.967  -8.554  15.783  1.00 64.33           C  
ATOM   1101  CD2 TYR   145      -5.742  -9.401  17.878  1.00 65.09           C  
ATOM   1102  CE1 TYR   145      -4.365  -9.777  15.503  1.00 60.65           C  
ATOM   1103  CE2 TYR   145      -5.143 -10.628  17.609  1.00 59.56           C  
ATOM   1104  OH  TYR   145      -3.863 -12.018  16.150  1.00 50.53           O  
ATOM   1105  CZ  TYR   145      -4.458 -10.806  16.422  1.00 59.53           C  
ATOM   1106  N   ASP   146      -9.218  -7.939  18.121  1.00 79.72           N  
ATOM   1107  CA  ASP   146     -10.109  -9.003  18.573  1.00 80.22           C  
ATOM   1108  C   ASP   146     -11.329  -9.121  17.663  1.00 80.67           C  
ATOM   1109  CB  ASP   146     -10.553  -8.755  20.017  1.00 78.47           C  
ATOM   1110  O   ASP   146     -11.808 -10.226  17.397  1.00 79.85           O  
ATOM   1111  CG  ASP   146      -9.474  -9.087  21.033  1.00 75.05           C  
ATOM   1112  OD1 ASP   146      -8.660 -10.001  20.782  1.00 74.59           O  
ATOM   1113  OD2 ASP   146      -9.441  -8.430  22.097  1.00 75.86           O  
ATOM   1114  N   GLU   147     -11.820  -8.011  17.200  1.00 76.21           N  
ATOM   1115  CA  GLU   147     -12.901  -8.026  16.219  1.00 75.96           C  
ATOM   1116  C   GLU   147     -12.444  -8.651  14.904  1.00 75.36           C  
ATOM   1117  CB  GLU   147     -13.425  -6.609  15.973  1.00 73.21           C  
ATOM   1118  O   GLU   147     -13.103  -9.548  14.374  1.00 73.23           O  
ATOM   1119  CG  GLU   147     -14.631  -6.551  15.047  1.00 69.10           C  
ATOM   1120  CD  GLU   147     -15.957  -6.508  15.790  1.00 67.38           C  
ATOM   1121  OE1 GLU   147     -15.954  -6.307  17.026  1.00 67.06           O  
ATOM   1122  OE2 GLU   147     -17.008  -6.676  15.131  1.00 64.61           O  
ATOM   1123  N   VAL   148     -11.249  -8.251  14.356  1.00 72.77           N  
ATOM   1124  CA  VAL   148     -10.655  -8.902  13.193  1.00 73.49           C  
ATOM   1125  C   VAL   148     -10.495 -10.397  13.462  1.00 74.28           C  
ATOM   1126  CB  VAL   148      -9.290  -8.277  12.828  1.00 71.32           C  
ATOM   1127  O   VAL   148     -10.882 -11.227  12.637  1.00 74.99           O  
ATOM   1128  CG1 VAL   148      -8.658  -9.011  11.647  1.00 69.23           C  
ATOM   1129  CG2 VAL   148      -9.452  -6.791  12.513  1.00 69.33           C  
ATOM   1130  N   ARG   149      -9.950 -10.734  14.603  1.00 76.59           N  
ATOM   1131  CA  ARG   149      -9.758 -12.133  14.972  1.00 77.92           C  
ATOM   1132  C   ARG   149     -11.087 -12.881  14.987  1.00 77.82           C  
ATOM   1133  CB  ARG   149      -9.080 -12.241  16.339  1.00 76.01           C  
ATOM   1134  O   ARG   149     -11.188 -13.987  14.451  1.00 77.86           O  
ATOM   1135  CG  ARG   149      -8.805 -13.670  16.779  1.00 74.45           C  
ATOM   1136  CD  ARG   149      -8.292 -13.730  18.211  1.00 73.36           C  
ATOM   1137  NE  ARG   149      -9.348 -13.432  19.175  1.00 68.66           N  
ATOM   1138  NH1 ARG   149      -7.924 -13.221  20.982  1.00 64.99           N  
ATOM   1139  NH2 ARG   149     -10.182 -12.936  21.256  1.00 60.28           N  
ATOM   1140  CZ  ARG   149      -9.149 -13.197  20.469  1.00 72.66           C  
ATOM   1141  N   ASN   150     -12.091 -12.368  15.709  1.00 79.54           N  
ATOM   1142  CA  ASN   150     -13.414 -12.976  15.798  1.00 79.48           C  
ATOM   1143  C   ASN   150     -14.058 -13.120  14.422  1.00 78.02           C  
ATOM   1144  CB  ASN   150     -14.318 -12.161  16.724  1.00 77.60           C  
ATOM   1145  O   ASN   150     -14.646 -14.158  14.112  1.00 75.93           O  
ATOM   1146  CG  ASN   150     -13.909 -12.266  18.180  1.00 75.36           C  
ATOM   1147  ND2 ASN   150     -14.310 -11.285  18.981  1.00 77.48           N  
ATOM   1148  OD1 ASN   150     -13.237 -13.219  18.582  1.00 76.26           O  
ATOM   1149  N   GLN   151     -13.864 -12.145  13.636  1.00 73.13           N  
ATOM   1150  CA  GLN   151     -14.368 -12.204  12.268  1.00 72.56           C  
ATOM   1151  C   GLN   151     -13.631 -13.265  11.455  1.00 71.15           C  
ATOM   1152  CB  GLN   151     -14.240 -10.840  11.589  1.00 69.35           C  
ATOM   1153  O   GLN   151     -14.258 -14.081  10.777  1.00 69.20           O  
ATOM   1154  CG  GLN   151     -15.228  -9.801  12.103  1.00 65.95           C  
ATOM   1155  CD  GLN   151     -15.055  -8.447  11.441  1.00 65.05           C  
ATOM   1156  NE2 GLN   151     -15.689  -7.426  12.006  1.00 60.95           N  
ATOM   1157  OE1 GLN   151     -14.356  -8.321  10.430  1.00 66.68           O  
ATOM   1158  N   VAL   152     -12.288 -13.301  11.507  1.00 70.83           N  
ATOM   1159  CA  VAL   152     -11.493 -14.337  10.856  1.00 71.63           C  
ATOM   1160  C   VAL   152     -11.889 -15.709  11.397  1.00 72.23           C  
ATOM   1161  CB  VAL   152      -9.979 -14.102  11.057  1.00 69.43           C  
ATOM   1162  O   VAL   152     -12.070 -16.657  10.629  1.00 73.33           O  
ATOM   1163  CG1 VAL   152      -9.177 -15.315  10.590  1.00 66.73           C  
ATOM   1164  CG2 VAL   152      -9.532 -12.843  10.315  1.00 67.24           C  
ATOM   1165  N   THR   153     -12.079 -15.845  12.655  1.00 78.28           N  
ATOM   1166  CA  THR   153     -12.482 -17.113  13.252  1.00 79.17           C  
ATOM   1167  C   THR   153     -13.855 -17.540  12.741  1.00 77.26           C  
ATOM   1168  CB  THR   153     -12.509 -17.023  14.789  1.00 76.62           C  
ATOM   1169  O   THR   153     -14.057 -18.703  12.384  1.00 75.92           O  
ATOM   1170  CG2 THR   153     -12.928 -18.352  15.410  1.00 69.51           C  
ATOM   1171  OG1 THR   153     -11.202 -16.677  15.265  1.00 72.69           O  
ATOM   1172  N   ARG   154     -14.772 -16.657  12.648  1.00 78.87           N  
ATOM   1173  CA  ARG   154     -16.087 -16.958  12.090  1.00 77.57           C  
ATOM   1174  C   ARG   154     -15.980 -17.357  10.622  1.00 74.67           C  
ATOM   1175  CB  ARG   154     -17.023 -15.756  12.240  1.00 74.26           C  
ATOM   1176  O   ARG   154     -16.517 -18.388  10.214  1.00 71.29           O  
ATOM   1177  CG  ARG   154     -17.570 -15.573  13.647  1.00 70.72           C  
ATOM   1178  CD  ARG   154     -18.440 -14.329  13.755  1.00 69.40           C  
ATOM   1179  NE  ARG   154     -18.734 -13.996  15.147  1.00 64.72           N  
ATOM   1180  NH1 ARG   154     -19.858 -12.038  14.658  1.00 60.17           N  
ATOM   1181  NH2 ARG   154     -19.611 -12.711  16.835  1.00 55.38           N  
ATOM   1182  CZ  ARG   154     -19.400 -12.916  15.543  1.00 67.58           C  
ATOM   1183  N   LEU   155     -15.180 -16.583   9.966  1.00 74.96           N  
ATOM   1184  CA  LEU   155     -14.911 -16.916   8.571  1.00 74.17           C  
ATOM   1185  C   LEU   155     -14.359 -18.333   8.447  1.00 72.51           C  
ATOM   1186  CB  LEU   155     -13.925 -15.917   7.961  1.00 70.51           C  
ATOM   1187  O   LEU   155     -14.822 -19.113   7.613  1.00 70.52           O  
ATOM   1188  CG  LEU   155     -13.549 -16.143   6.496  1.00 65.69           C  
ATOM   1189  CD1 LEU   155     -14.752 -15.883   5.594  1.00 62.03           C  
ATOM   1190  CD2 LEU   155     -12.376 -15.252   6.100  1.00 62.33           C  
ATOM   1191  N   LEU   156     -13.394 -18.619   9.227  1.00 71.41           N  
ATOM   1192  CA  LEU   156     -12.797 -19.950   9.205  1.00 72.36           C  
ATOM   1193  C   LEU   156     -13.816 -21.010   9.609  1.00 71.10           C  
ATOM   1194  CB  LEU   156     -11.585 -20.009  10.139  1.00 69.86           C  
ATOM   1195  O   LEU   156     -13.816 -22.117   9.066  1.00 71.63           O  
ATOM   1196  CG  LEU   156     -10.331 -19.271   9.668  1.00 67.04           C  
ATOM   1197  CD1 LEU   156      -9.272 -19.272  10.766  1.00 65.30           C  
ATOM   1198  CD2 LEU   156      -9.785 -19.903   8.392  1.00 66.06           C  
ATOM   1199  N   ALA   157     -14.716 -20.680  10.494  1.00 78.39           N  
ATOM   1200  CA  ALA   157     -15.772 -21.608  10.890  1.00 77.82           C  
ATOM   1201  C   ALA   157     -16.786 -21.798   9.766  1.00 75.44           C  
ATOM   1202  CB  ALA   157     -16.470 -21.112  12.154  1.00 75.15           C  
ATOM   1203  O   ALA   157     -17.170 -22.927   9.452  1.00 72.95           O  
ATOM   1204  N   ASP   158     -17.213 -20.737   9.118  1.00 78.59           N  
ATOM   1205  CA  ASP   158     -18.192 -20.744   8.035  1.00 77.11           C  
ATOM   1206  C   ASP   158     -17.630 -21.430   6.792  1.00 73.90           C  
ATOM   1207  CB  ASP   158     -18.629 -19.318   7.697  1.00 74.11           C  
ATOM   1208  O   ASP   158     -18.372 -22.059   6.035  1.00 70.02           O  
ATOM   1209  CG  ASP   158     -19.446 -18.670   8.801  1.00 70.21           C  
ATOM   1210  OD1 ASP   158     -20.008 -19.396   9.650  1.00 68.98           O  
ATOM   1211  OD2 ASP   158     -19.531 -17.423   8.821  1.00 71.52           O  
ATOM   1212  N   LEU   159     -16.292 -21.302   6.638  1.00 73.65           N  
ATOM   1213  CA  LEU   159     -15.586 -21.922   5.522  1.00 73.65           C  
ATOM   1214  C   LEU   159     -15.139 -23.335   5.881  1.00 71.66           C  
ATOM   1215  CB  LEU   159     -14.374 -21.077   5.119  1.00 70.25           C  
ATOM   1216  O   LEU   159     -14.782 -24.120   4.999  1.00 69.52           O  
ATOM   1217  CG  LEU   159     -14.676 -19.727   4.468  1.00 67.58           C  
ATOM   1218  CD1 LEU   159     -13.380 -18.974   4.185  1.00 65.92           C  
ATOM   1219  CD2 LEU   159     -15.480 -19.918   3.186  1.00 66.54           C  
ATOM   1220  N   GLY   160     -15.084 -23.725   7.131  1.00 76.53           N  
ATOM   1221  CA  GLY   160     -14.615 -25.010   7.625  1.00 79.13           C  
ATOM   1222  C   GLY   160     -15.586 -26.144   7.356  1.00 77.83           C  
ATOM   1223  O   GLY   160     -16.649 -25.931   6.769  1.00 75.28           O  
ATOM   1224  N   PRO   161     -15.188 -27.409   7.603  1.00 76.24           N  
ATOM   1225  CA  PRO   161     -16.097 -28.554   7.503  1.00 80.63           C  
ATOM   1226  C   PRO   161     -17.331 -28.406   8.390  1.00 79.55           C  
ATOM   1227  CB  PRO   161     -15.233 -29.731   7.962  1.00 74.52           C  
ATOM   1228  O   PRO   161     -17.211 -28.067   9.570  1.00 78.62           O  
ATOM   1229  CG  PRO   161     -14.200 -29.122   8.854  1.00 70.24           C  
ATOM   1230  CD  PRO   161     -13.979 -27.700   8.426  1.00 71.63           C  
ATOM   1231  N   THR   162     -18.535 -28.692   7.856  1.00 79.50           N  
ATOM   1232  CA  THR   162     -19.782 -28.942   8.570  1.00 82.84           C  
ATOM   1233  C   THR   162     -20.165 -30.417   8.491  1.00 82.47           C  
ATOM   1234  CB  THR   162     -20.929 -28.080   8.010  1.00 77.71           C  
ATOM   1235  O   THR   162     -19.646 -31.154   7.650  1.00 81.56           O  
ATOM   1236  CG2 THR   162     -20.527 -26.611   7.935  1.00 68.27           C  
ATOM   1237  OG1 THR   162     -21.265 -28.539   6.695  1.00 72.06           O  
ATOM   1238  N   PRO   163     -21.087 -30.972   9.386  1.00 81.13           N  
ATOM   1239  CA  PRO   163     -21.557 -32.355   9.267  1.00 82.83           C  
ATOM   1240  C   PRO   163     -22.137 -32.664   7.889  1.00 80.97           C  
ATOM   1241  CB  PRO   163     -22.635 -32.456  10.349  1.00 80.42           C  
ATOM   1242  O   PRO   163     -22.042 -33.799   7.415  1.00 79.35           O  
ATOM   1243  CG  PRO   163     -22.238 -31.447  11.378  1.00 80.59           C  
ATOM   1244  CD  PRO   163     -21.652 -30.256  10.678  1.00 80.55           C  
ATOM   1245  N   GLU   164     -22.769 -31.586   7.309  1.00 83.86           N  
ATOM   1246  CA  GLU   164     -23.406 -31.729   6.004  1.00 83.83           C  
ATOM   1247  C   GLU   164     -22.382 -31.640   4.877  1.00 80.01           C  
ATOM   1248  CB  GLU   164     -24.490 -30.664   5.815  1.00 80.13           C  
ATOM   1249  O   GLU   164     -22.563 -32.244   3.817  1.00 76.29           O  
ATOM   1250  CG  GLU   164     -25.610 -30.738   6.843  1.00 73.53           C  
ATOM   1251  CD  GLU   164     -26.461 -29.479   6.894  1.00 71.17           C  
ATOM   1252  OE1 GLU   164     -26.198 -28.537   6.113  1.00 75.12           O  
ATOM   1253  OE2 GLU   164     -27.397 -29.434   7.724  1.00 73.76           O  
ATOM   1254  N   GLN   165     -21.285 -30.957   5.197  1.00 77.53           N  
ATOM   1255  CA  GLN   165     -20.196 -30.714   4.257  1.00 79.69           C  
ATOM   1256  C   GLN   165     -18.839 -30.950   4.914  1.00 78.20           C  
ATOM   1257  CB  GLN   165     -20.271 -29.290   3.704  1.00 73.24           C  
ATOM   1258  O   GLN   165     -18.195 -30.006   5.377  1.00 74.15           O  
ATOM   1259  CG  GLN   165     -21.482 -29.038   2.816  1.00 67.52           C  
ATOM   1260  CD  GLN   165     -21.500 -27.639   2.229  1.00 66.60           C  
ATOM   1261  NE2 GLN   165     -22.278 -27.450   1.170  1.00 60.71           N  
ATOM   1262  OE1 GLN   165     -20.819 -26.735   2.725  1.00 70.37           O  
ATOM   1263  N   PRO   166     -18.385 -32.263   5.016  1.00 75.64           N  
ATOM   1264  CA  PRO   166     -17.202 -32.670   5.777  1.00 79.06           C  
ATOM   1265  C   PRO   166     -15.931 -31.958   5.319  1.00 73.60           C  
ATOM   1266  CB  PRO   166     -17.110 -34.175   5.510  1.00 70.94           C  
ATOM   1267  O   PRO   166     -14.978 -31.829   6.092  1.00 69.48           O  
ATOM   1268  CG  PRO   166     -18.133 -34.437   4.451  1.00 66.06           C  
ATOM   1269  CD  PRO   166     -18.978 -33.206   4.289  1.00 66.34           C  
ATOM   1270  N   LYS   167     -15.949 -31.451   4.134  1.00 77.41           N  
ATOM   1271  CA  LYS   167     -14.788 -30.724   3.630  1.00 79.27           C  
ATOM   1272  C   LYS   167     -14.950 -29.220   3.834  1.00 76.19           C  
ATOM   1273  CB  LYS   167     -14.564 -31.030   2.148  1.00 74.36           C  
ATOM   1274  O   LYS   167     -13.968 -28.475   3.803  1.00 73.18           O  
ATOM   1275  CG  LYS   167     -14.239 -32.488   1.860  1.00 70.67           C  
ATOM   1276  CD  LYS   167     -13.981 -32.721   0.376  1.00 69.34           C  
ATOM   1277  CE  LYS   167     -13.672 -34.183   0.084  1.00 72.51           C  
ATOM   1278  NZ  LYS   167     -13.444 -34.420  -1.373  1.00 66.82           N  
ATOM   1279  N   GLY   168     -16.254 -28.747   3.988  1.00 74.38           N  
ATOM   1280  CA  GLY   168     -16.593 -27.333   4.002  1.00 76.18           C  
ATOM   1281  C   GLY   168     -16.483 -26.680   2.637  1.00 73.08           C  
ATOM   1282  O   GLY   168     -15.844 -27.223   1.733  1.00 68.81           O  
ATOM   1283  N   PRO   169     -17.163 -25.485   2.301  1.00 73.47           N  
ATOM   1284  CA  PRO   169     -17.102 -24.787   1.014  1.00 73.09           C  
ATOM   1285  C   PRO   169     -15.671 -24.536   0.546  1.00 72.13           C  
ATOM   1286  CB  PRO   169     -17.825 -23.467   1.295  1.00 70.95           C  
ATOM   1287  O   PRO   169     -15.396 -24.568  -0.656  1.00 69.67           O  
ATOM   1288  CG  PRO   169     -18.558 -23.697   2.576  1.00 70.35           C  
ATOM   1289  CD  PRO   169     -17.917 -24.852   3.292  1.00 70.72           C  
ATOM   1290  N   PHE   170     -14.836 -24.210   1.486  1.00 70.63           N  
ATOM   1291  CA  PHE   170     -13.427 -24.014   1.165  1.00 72.46           C  
ATOM   1292  C   PHE   170     -12.790 -25.319   0.703  1.00 71.82           C  
ATOM   1293  CB  PHE   170     -12.670 -23.461   2.377  1.00 69.09           C  
ATOM   1294  O   PHE   170     -12.017 -25.333  -0.257  1.00 71.83           O  
ATOM   1295  CG  PHE   170     -11.259 -23.038   2.070  1.00 66.26           C  
ATOM   1296  CD1 PHE   170     -11.010 -21.918   1.286  1.00 63.99           C  
ATOM   1297  CD2 PHE   170     -10.182 -23.760   2.565  1.00 65.44           C  
ATOM   1298  CE1 PHE   170      -9.705 -21.523   1.001  1.00 65.37           C  
ATOM   1299  CE2 PHE   170      -8.875 -23.373   2.284  1.00 60.91           C  
ATOM   1300  CZ  PHE   170      -8.638 -22.254   1.501  1.00 66.57           C  
ATOM   1301  N   GLY   171     -13.052 -26.446   1.364  1.00 74.42           N  
ATOM   1302  CA  GLY   171     -12.563 -27.740   0.919  1.00 76.36           C  
ATOM   1303  C   GLY   171     -13.046 -28.116  -0.469  1.00 75.05           C  
ATOM   1304  O   GLY   171     -12.254 -28.536  -1.315  1.00 73.76           O  
ATOM   1305  N   ASP   172     -14.300 -27.904  -0.754  1.00 78.14           N  
ATOM   1306  CA  ASP   172     -14.896 -28.181  -2.058  1.00 78.52           C  
ATOM   1307  C   ASP   172     -14.232 -27.350  -3.153  1.00 75.91           C  
ATOM   1308  CB  ASP   172     -16.401 -27.905  -2.028  1.00 74.79           C  
ATOM   1309  O   ASP   172     -13.965 -27.854  -4.246  1.00 72.98           O  
ATOM   1310  CG  ASP   172     -17.165 -28.874  -1.143  1.00 69.52           C  
ATOM   1311  OD1 ASP   172     -16.599 -29.917  -0.750  1.00 67.55           O  
ATOM   1312  OD2 ASP   172     -18.344 -28.593  -0.837  1.00 72.12           O  
ATOM   1313  N   ILE   173     -13.978 -26.135  -2.893  1.00 74.16           N  
ATOM   1314  CA  ILE   173     -13.265 -25.274  -3.831  1.00 73.88           C  
ATOM   1315  C   ILE   173     -11.849 -25.804  -4.042  1.00 73.07           C  
ATOM   1316  CB  ILE   173     -13.222 -23.811  -3.335  1.00 71.45           C  
ATOM   1317  O   ILE   173     -11.369 -25.877  -5.176  1.00 71.45           O  
ATOM   1318  CG1 ILE   173     -14.607 -23.166  -3.453  1.00 64.82           C  
ATOM   1319  CG2 ILE   173     -12.175 -23.008  -4.112  1.00 65.52           C  
ATOM   1320  CD1 ILE   173     -14.742 -21.848  -2.702  1.00 63.86           C  
ATOM   1321  N   ILE   174     -11.165 -26.117  -2.941  1.00 69.61           N  
ATOM   1322  CA  ILE   174      -9.815 -26.654  -3.071  1.00 71.65           C  
ATOM   1323  C   ILE   174      -9.848 -27.939  -3.897  1.00 70.50           C  
ATOM   1324  CB  ILE   174      -9.177 -26.921  -1.690  1.00 68.55           C  
ATOM   1325  O   ILE   174      -9.011 -28.138  -4.780  1.00 70.73           O  
ATOM   1326  CG1 ILE   174      -8.809 -25.599  -1.007  1.00 63.20           C  
ATOM   1327  CG2 ILE   174      -7.950 -27.827  -1.827  1.00 63.25           C  
ATOM   1328  CD1 ILE   174      -8.354 -25.754   0.438  1.00 63.48           C  
ATOM   1329  N   GLU   175     -10.738 -28.783  -3.754  1.00 78.86           N  
ATOM   1330  CA  GLU   175     -10.848 -30.016  -4.528  1.00 79.89           C  
ATOM   1331  C   GLU   175     -11.182 -29.723  -5.988  1.00 77.33           C  
ATOM   1332  CB  GLU   175     -11.907 -30.939  -3.921  1.00 76.71           C  
ATOM   1333  O   GLU   175     -10.503 -30.210  -6.895  1.00 75.23           O  
ATOM   1334  CG  GLU   175     -11.916 -32.340  -4.516  1.00 71.65           C  
ATOM   1335  CD  GLU   175     -12.688 -33.344  -3.675  1.00 69.32           C  
ATOM   1336  OE1 GLU   175     -13.554 -32.926  -2.873  1.00 75.07           O  
ATOM   1337  OE2 GLU   175     -12.424 -34.559  -3.818  1.00 74.75           O  
ATOM   1338  N   SER   176     -12.200 -28.927  -6.146  1.00 75.88           N  
ATOM   1339  CA  SER   176     -12.540 -28.532  -7.509  1.00 75.60           C  
ATOM   1340  C   SER   176     -11.335 -27.938  -8.229  1.00 73.02           C  
ATOM   1341  CB  SER   176     -13.690 -27.524  -7.504  1.00 72.73           C  
ATOM   1342  O   SER   176     -11.114 -28.212  -9.411  1.00 69.88           O  
ATOM   1343  OG  SER   176     -14.851 -28.088  -6.920  1.00 67.46           O  
ATOM   1344  N   PHE   177     -10.547 -27.168  -7.418  1.00 69.40           N  
ATOM   1345  CA  PHE   177      -9.271 -26.690  -7.938  1.00 71.11           C  
ATOM   1346  C   PHE   177      -8.293 -27.845  -8.117  1.00 69.26           C  
ATOM   1347  CB  PHE   177      -8.671 -25.634  -7.005  1.00 67.23           C  
ATOM   1348  O   PHE   177      -7.648 -27.962  -9.161  1.00 68.75           O  
ATOM   1349  CG  PHE   177      -9.024 -24.221  -7.381  1.00 63.32           C  
ATOM   1350  CD1 PHE   177      -8.463 -23.625  -8.505  1.00 58.93           C  
ATOM   1351  CD2 PHE   177      -9.917 -23.486  -6.612  1.00 59.56           C  
ATOM   1352  CE1 PHE   177      -8.788 -22.317  -8.856  1.00 54.72           C  
ATOM   1353  CE2 PHE   177     -10.246 -22.178  -6.956  1.00 51.43           C  
ATOM   1354  CZ  PHE   177      -9.680 -21.595  -8.078  1.00 58.59           C  
ATOM   1355  N   ALA   178      -8.161 -28.680  -7.153  1.00 67.29           N  
ATOM   1356  CA  ALA   178      -7.247 -29.816  -7.233  1.00 70.07           C  
ATOM   1357  C   ALA   178      -7.618 -30.738  -8.391  1.00 67.11           C  
ATOM   1358  CB  ALA   178      -7.246 -30.593  -5.919  1.00 65.87           C  
ATOM   1359  O   ALA   178      -6.765 -31.097  -9.206  1.00 66.53           O  
ATOM   1360  N   ASP   179      -8.869 -31.038  -8.540  1.00 75.29           N  
ATOM   1361  CA  ASP   179      -9.372 -31.882  -9.620  1.00 75.32           C  
ATOM   1362  C   ASP   179      -9.188 -31.205 -10.976  1.00 72.14           C  
ATOM   1363  CB  ASP   179     -10.848 -32.218  -9.396  1.00 72.51           C  
ATOM   1364  O   ASP   179      -8.711 -31.828 -11.927  1.00 69.51           O  
ATOM   1365  CG  ASP   179     -11.064 -33.225  -8.280  1.00 69.82           C  
ATOM   1366  OD1 ASP   179     -10.104 -33.928  -7.898  1.00 71.94           O  
ATOM   1367  OD2 ASP   179     -12.206 -33.319  -7.780  1.00 75.21           O  
ATOM   1368  N   GLY   180      -9.566 -29.994 -11.021  1.00 71.61           N  
ATOM   1369  CA  GLY   180      -9.405 -29.216 -12.239  1.00 71.10           C  
ATOM   1370  C   GLY   180      -7.956 -29.058 -12.659  1.00 69.05           C  
ATOM   1371  O   GLY   180      -7.652 -29.021 -13.853  1.00 66.56           O  
ATOM   1372  N   PHE   181      -7.030 -29.130 -11.656  1.00 68.23           N  
ATOM   1373  CA  PHE   181      -5.605 -28.921 -11.885  1.00 70.66           C  
ATOM   1374  C   PHE   181      -4.832 -30.222 -11.704  1.00 69.51           C  
ATOM   1375  CB  PHE   181      -5.058 -27.849 -10.938  1.00 65.51           C  
ATOM   1376  O   PHE   181      -3.613 -30.255 -11.885  1.00 67.95           O  
ATOM   1377  CG  PHE   181      -5.443 -26.446 -11.322  1.00 63.33           C  
ATOM   1378  CD1 PHE   181      -4.855 -25.825 -12.418  1.00 61.59           C  
ATOM   1379  CD2 PHE   181      -6.392 -25.747 -10.588  1.00 62.89           C  
ATOM   1380  CE1 PHE   181      -5.209 -24.526 -12.776  1.00 60.54           C  
ATOM   1381  CE2 PHE   181      -6.751 -24.449 -10.940  1.00 55.84           C  
ATOM   1382  CZ  PHE   181      -6.158 -23.840 -12.034  1.00 63.29           C  
ATOM   1383  N   ALA   182      -5.551 -31.292 -11.331  1.00 67.86           N  
ATOM   1384  CA  ALA   182      -4.866 -32.575 -11.197  1.00 71.88           C  
ATOM   1385  C   ALA   182      -4.076 -32.908 -12.459  1.00 68.52           C  
ATOM   1386  CB  ALA   182      -5.870 -33.684 -10.893  1.00 64.67           C  
ATOM   1387  O   ALA   182      -4.627 -32.908 -13.563  1.00 66.14           O  
ATOM   1388  N   GLY   183      -2.740 -33.188 -12.354  1.00 70.83           N  
ATOM   1389  CA  GLY   183      -1.807 -33.548 -13.410  1.00 73.24           C  
ATOM   1390  C   GLY   183      -1.338 -32.356 -14.222  1.00 68.65           C  
ATOM   1391  O   GLY   183      -0.421 -32.477 -15.038  1.00 65.57           O  
ATOM   1392  N   LYS   184      -1.752 -31.255 -13.838  1.00 74.88           N  
ATOM   1393  CA  LYS   184      -1.475 -30.089 -14.672  1.00 76.97           C  
ATOM   1394  C   LYS   184      -0.606 -29.077 -13.931  1.00 74.05           C  
ATOM   1395  CB  LYS   184      -2.779 -29.429 -15.123  1.00 71.32           C  
ATOM   1396  O   LYS   184      -0.326 -27.994 -14.449  1.00 69.89           O  
ATOM   1397  CG  LYS   184      -3.669 -30.330 -15.966  1.00 67.01           C  
ATOM   1398  CD  LYS   184      -4.887 -29.580 -16.491  1.00 65.60           C  
ATOM   1399  CE  LYS   184      -5.794 -30.489 -17.309  1.00 63.72           C  
ATOM   1400  NZ  LYS   184      -7.039 -29.786 -17.740  1.00 56.67           N  
ATOM   1401  N   GLY   185      -0.242 -29.425 -12.603  1.00 64.56           N  
ATOM   1402  CA  GLY   185       0.608 -28.582 -11.776  1.00 66.82           C  
ATOM   1403  C   GLY   185       1.876 -28.139 -12.481  1.00 66.73           C  
ATOM   1404  O   GLY   185       2.242 -26.963 -12.430  1.00 67.61           O  
ATOM   1405  N   GLU   186       2.477 -29.149 -13.108  1.00 75.90           N  
ATOM   1406  CA  GLU   186       3.710 -28.823 -13.818  1.00 78.09           C  
ATOM   1407  C   GLU   186       3.447 -27.851 -14.964  1.00 75.80           C  
ATOM   1408  CB  GLU   186       4.378 -30.095 -14.349  1.00 72.78           C  
ATOM   1409  O   GLU   186       4.220 -26.917 -15.183  1.00 74.17           O  
ATOM   1410  CG  GLU   186       5.822 -29.895 -14.785  1.00 66.25           C  
ATOM   1411  CD  GLU   186       6.406 -31.104 -15.498  1.00 64.95           C  
ATOM   1412  OE1 GLU   186       5.834 -32.212 -15.382  1.00 68.79           O  
ATOM   1413  OE2 GLU   186       7.444 -30.942 -16.177  1.00 66.67           O  
ATOM   1414  N   GLN   187       2.360 -28.041 -15.565  1.00 77.89           N  
ATOM   1415  CA  GLN   187       1.964 -27.191 -16.683  1.00 78.53           C  
ATOM   1416  C   GLN   187       1.617 -25.783 -16.206  1.00 76.48           C  
ATOM   1417  CB  GLN   187       0.775 -27.801 -17.427  1.00 73.92           C  
ATOM   1418  O   GLN   187       2.132 -24.797 -16.738  1.00 73.08           O  
ATOM   1419  CG  GLN   187       0.407 -27.064 -18.708  1.00 67.57           C  
ATOM   1420  CD  GLN   187      -0.680 -27.767 -19.499  1.00 65.56           C  
ATOM   1421  NE2 GLN   187      -1.053 -27.191 -20.636  1.00 58.62           N  
ATOM   1422  OE1 GLN   187      -1.179 -28.821 -19.091  1.00 66.12           O  
ATOM   1423  N   LEU   188       0.774 -25.660 -15.225  1.00 70.68           N  
ATOM   1424  CA  LEU   188       0.469 -24.390 -14.575  1.00 72.06           C  
ATOM   1425  C   LEU   188       1.746 -23.694 -14.115  1.00 71.88           C  
ATOM   1426  CB  LEU   188      -0.465 -24.608 -13.382  1.00 68.35           C  
ATOM   1427  O   LEU   188       1.945 -22.509 -14.389  1.00 71.67           O  
ATOM   1428  CG  LEU   188      -0.996 -23.348 -12.697  1.00 64.59           C  
ATOM   1429  CD1 LEU   188      -2.269 -22.867 -13.385  1.00 59.85           C  
ATOM   1430  CD2 LEU   188      -1.248 -23.610 -11.216  1.00 60.31           C  
ATOM   1431  N   ASN   189       2.654 -24.484 -13.432  1.00 72.17           N  
ATOM   1432  CA  ASN   189       3.914 -23.914 -12.967  1.00 75.78           C  
ATOM   1433  C   ASN   189       4.751 -23.385 -14.128  1.00 73.60           C  
ATOM   1434  CB  ASN   189       4.708 -24.949 -12.168  1.00 70.56           C  
ATOM   1435  O   ASN   189       5.296 -22.282 -14.053  1.00 73.30           O  
ATOM   1436  CG  ASN   189       5.936 -24.357 -11.503  1.00 64.58           C  
ATOM   1437  ND2 ASN   189       6.829 -25.219 -11.033  1.00 65.69           N  
ATOM   1438  OD1 ASN   189       6.080 -23.135 -11.413  1.00 64.61           O  
ATOM   1439  N   ARG   190       4.856 -24.040 -15.216  1.00 75.89           N  
ATOM   1440  CA  ARG   190       5.582 -23.582 -16.396  1.00 75.40           C  
ATOM   1441  C   ARG   190       4.928 -22.341 -16.994  1.00 72.63           C  
ATOM   1442  CB  ARG   190       5.657 -24.692 -17.446  1.00 72.38           C  
ATOM   1443  O   ARG   190       5.610 -21.365 -17.314  1.00 70.08           O  
ATOM   1444  CG  ARG   190       6.701 -25.756 -17.144  1.00 69.15           C  
ATOM   1445  CD  ARG   190       6.867 -26.728 -18.304  1.00 68.16           C  
ATOM   1446  NE  ARG   190       5.703 -27.597 -18.450  1.00 65.19           N  
ATOM   1447  NH1 ARG   190       6.522 -28.733 -20.287  1.00 60.84           N  
ATOM   1448  NH2 ARG   190       4.464 -29.264 -19.430  1.00 56.59           N  
ATOM   1449  CZ  ARG   190       5.566 -28.530 -19.389  1.00 66.60           C  
ATOM   1450  N   THR   191       3.578 -22.353 -17.062  1.00 74.69           N  
ATOM   1451  CA  THR   191       2.815 -21.227 -17.589  1.00 74.22           C  
ATOM   1452  C   THR   191       3.009 -19.988 -16.719  1.00 73.83           C  
ATOM   1453  CB  THR   191       1.315 -21.563 -17.681  1.00 71.81           C  
ATOM   1454  O   THR   191       3.279 -18.899 -17.232  1.00 71.67           O  
ATOM   1455  CG2 THR   191       0.521 -20.386 -18.239  1.00 68.14           C  
ATOM   1456  OG1 THR   191       1.137 -22.696 -18.540  1.00 68.64           O  
ATOM   1457  N   LEU   192       2.908 -20.156 -15.315  1.00 67.25           N  
ATOM   1458  CA  LEU   192       3.099 -19.041 -14.395  1.00 67.60           C  
ATOM   1459  C   LEU   192       4.532 -18.523 -14.458  1.00 67.84           C  
ATOM   1460  CB  LEU   192       2.759 -19.463 -12.963  1.00 65.43           C  
ATOM   1461  O   LEU   192       4.758 -17.311 -14.476  1.00 68.25           O  
ATOM   1462  CG  LEU   192       1.275 -19.651 -12.645  1.00 64.65           C  
ATOM   1463  CD1 LEU   192       1.102 -20.249 -11.253  1.00 63.37           C  
ATOM   1464  CD2 LEU   192       0.531 -18.324 -12.759  1.00 65.25           C  
ATOM   1465  N   ARG   193       5.562 -19.398 -14.507  1.00 72.48           N  
ATOM   1466  CA  ARG   193       6.940 -18.946 -14.667  1.00 73.02           C  
ATOM   1467  C   ARG   193       7.125 -18.208 -15.988  1.00 70.16           C  
ATOM   1468  CB  ARG   193       7.907 -20.130 -14.589  1.00 69.84           C  
ATOM   1469  O   ARG   193       7.630 -17.083 -16.012  1.00 69.02           O  
ATOM   1470  CG  ARG   193       8.212 -20.583 -13.170  1.00 66.85           C  
ATOM   1471  CD  ARG   193       9.220 -21.724 -13.147  1.00 65.98           C  
ATOM   1472  NE  ARG   193       9.021 -22.596 -11.993  1.00 63.64           N  
ATOM   1473  NH1 ARG   193      10.494 -24.226 -12.710  1.00 57.84           N  
ATOM   1474  NH2 ARG   193       9.376 -24.477 -10.724  1.00 53.35           N  
ATOM   1475  CZ  ARG   193       9.631 -23.764 -11.812  1.00 65.72           C  
ATOM   1476  N   GLY   194       6.588 -18.815 -17.024  1.00 72.76           N  
ATOM   1477  CA  GLY   194       6.672 -18.164 -18.322  1.00 71.38           C  
ATOM   1478  C   GLY   194       5.978 -16.816 -18.359  1.00 69.72           C  
ATOM   1479  O   GLY   194       6.510 -15.853 -18.916  1.00 66.76           O  
ATOM   1480  N   LEU   195       4.798 -16.696 -17.742  1.00 69.79           N  
ATOM   1481  CA  LEU   195       4.097 -15.426 -17.580  1.00 69.69           C  
ATOM   1482  C   LEU   195       4.909 -14.464 -16.720  1.00 69.56           C  
ATOM   1483  CB  LEU   195       2.718 -15.651 -16.954  1.00 67.21           C  
ATOM   1484  O   LEU   195       5.035 -13.283 -17.052  1.00 68.47           O  
ATOM   1485  CG  LEU   195       1.811 -14.424 -16.855  1.00 64.47           C  
ATOM   1486  CD1 LEU   195       1.392 -13.961 -18.246  1.00 60.08           C  
ATOM   1487  CD2 LEU   195       0.588 -14.730 -15.997  1.00 60.38           C  
ATOM   1488  N   SER   196       5.488 -14.903 -15.501  1.00 67.83           N  
ATOM   1489  CA  SER   196       6.357 -14.074 -14.672  1.00 67.89           C  
ATOM   1490  C   SER   196       7.553 -13.560 -15.467  1.00 66.62           C  
ATOM   1491  CB  SER   196       6.844 -14.859 -13.454  1.00 64.75           C  
ATOM   1492  O   SER   196       7.848 -12.363 -15.449  1.00 65.15           O  
ATOM   1493  OG  SER   196       7.635 -14.039 -12.610  1.00 63.53           O  
ATOM   1494  N   ASP   197       8.202 -14.458 -16.161  1.00 70.89           N  
ATOM   1495  CA  ASP   197       9.346 -14.083 -16.986  1.00 69.89           C  
ATOM   1496  C   ASP   197       8.942 -13.079 -18.063  1.00 67.88           C  
ATOM   1497  CB  ASP   197       9.972 -15.322 -17.631  1.00 67.45           C  
ATOM   1498  O   ASP   197       9.626 -12.074 -18.270  1.00 65.08           O  
ATOM   1499  CG  ASP   197      10.568 -16.282 -16.617  1.00 65.95           C  
ATOM   1500  OD1 ASP   197      10.868 -15.858 -15.479  1.00 68.18           O  
ATOM   1501  OD2 ASP   197      10.742 -17.472 -16.958  1.00 68.85           O  
ATOM   1502  N   ALA   198       7.776 -13.312 -18.643  1.00 65.54           N  
ATOM   1503  CA  ALA   198       7.213 -12.389 -19.625  1.00 65.03           C  
ATOM   1504  C   ALA   198       6.865 -11.050 -18.982  1.00 64.41           C  
ATOM   1505  CB  ALA   198       5.975 -12.999 -20.279  1.00 62.50           C  
ATOM   1506  O   ALA   198       7.188  -9.991 -19.526  1.00 62.31           O  
ATOM   1507  N   LEU   199       6.155 -11.029 -17.762  1.00 61.47           N  
ATOM   1508  CA  LEU   199       5.819  -9.813 -17.029  1.00 60.98           C  
ATOM   1509  C   LEU   199       7.080  -9.110 -16.537  1.00 61.19           C  
ATOM   1510  CB  LEU   199       4.905 -10.136 -15.845  1.00 58.52           C  
ATOM   1511  O   LEU   199       7.168  -7.881 -16.581  1.00 60.17           O  
ATOM   1512  CG  LEU   199       3.455 -10.487 -16.183  1.00 56.24           C  
ATOM   1513  CD1 LEU   199       2.726 -10.986 -14.940  1.00 53.36           C  
ATOM   1514  CD2 LEU   199       2.739  -9.282 -16.783  1.00 54.65           C  
ATOM   1515  N   THR   200       8.071  -9.832 -15.974  1.00 61.94           N  
ATOM   1516  CA  THR   200       9.354  -9.242 -15.609  1.00 61.45           C  
ATOM   1517  C   THR   200      10.006  -8.576 -16.818  1.00 60.42           C  
ATOM   1518  CB  THR   200      10.310 -10.299 -15.025  1.00 58.50           C  
ATOM   1519  O   THR   200      10.377  -7.402 -16.762  1.00 58.73           O  
ATOM   1520  CG2 THR   200      11.644  -9.676 -14.628  1.00 54.77           C  
ATOM   1521  OG1 THR   200       9.708 -10.890 -13.867  1.00 57.71           O  
ATOM   1522  N   ALA   201       9.979  -9.323 -17.947  1.00 58.17           N  
ATOM   1523  CA  ALA   201      10.499  -8.775 -19.196  1.00 58.07           C  
ATOM   1524  C   ALA   201       9.697  -7.552 -19.634  1.00 56.83           C  
ATOM   1525  CB  ALA   201      10.482  -9.838 -20.292  1.00 55.13           C  
ATOM   1526  O   ALA   201      10.269  -6.551 -20.072  1.00 54.98           O  
ATOM   1527  N   LEU   202       8.309  -7.688 -19.396  1.00 56.19           N  
ATOM   1528  CA  LEU   202       7.440  -6.542 -19.637  1.00 56.63           C  
ATOM   1529  C   LEU   202       7.750  -5.410 -18.663  1.00 55.67           C  
ATOM   1530  CB  LEU   202       5.969  -6.949 -19.512  1.00 54.09           C  
ATOM   1531  O   LEU   202       7.779  -4.240 -19.053  1.00 54.42           O  
ATOM   1532  CG  LEU   202       5.366  -7.687 -20.709  1.00 53.62           C  
ATOM   1533  CD1 LEU   202       4.042  -8.335 -20.319  1.00 50.90           C  
ATOM   1534  CD2 LEU   202       5.175  -6.734 -21.884  1.00 51.20           C  
ATOM   1535  N   ASN   203       7.750  -5.812 -17.259  1.00 54.06           N  
ATOM   1536  CA  ASN   203       8.019  -4.824 -16.219  1.00 54.37           C  
ATOM   1537  C   ASN   203       9.394  -4.185 -16.396  1.00 53.47           C  
ATOM   1538  CB  ASN   203       7.904  -5.460 -14.832  1.00 50.75           C  
ATOM   1539  O   ASN   203       9.565  -2.991 -16.144  1.00 51.89           O  
ATOM   1540  CG  ASN   203       7.975  -4.438 -13.714  1.00 48.83           C  
ATOM   1541  ND2 ASN   203       8.892  -4.647 -12.778  1.00 45.18           N  
ATOM   1542  OD1 ASN   203       7.212  -3.469 -13.692  1.00 48.91           O  
ATOM   1543  N   GLU   204      10.338  -5.066 -16.695  1.00 50.98           N  
ATOM   1544  CA  GLU   204      11.689  -4.565 -16.929  1.00 49.99           C  
ATOM   1545  C   GLU   204      11.774  -3.800 -18.247  1.00 49.83           C  
ATOM   1546  CB  GLU   204      12.699  -5.716 -16.924  1.00 47.48           C  
ATOM   1547  O   GLU   204      12.528  -2.831 -18.361  1.00 47.74           O  
ATOM   1548  CG  GLU   204      12.919  -6.334 -15.550  1.00 44.95           C  
ATOM   1549  CD  GLU   204      13.913  -7.484 -15.563  1.00 46.54           C  
ATOM   1550  OE1 GLU   204      14.439  -7.820 -16.648  1.00 50.64           O  
ATOM   1551  OE2 GLU   204      14.167  -8.055 -14.479  1.00 48.86           O  
ATOM   1552  N   GLY   205      10.725  -4.107 -19.014  1.00 44.54           N  
ATOM   1553  CA  GLY   205      10.675  -3.563 -20.361  1.00 43.81           C  
ATOM   1554  C   GLY   205       9.354  -2.890 -20.684  1.00 44.18           C  
ATOM   1555  O   GLY   205       8.291  -3.497 -20.540  1.00 42.45           O  
ATOM   1556  N   ARG   206       8.889  -1.729 -19.974  1.00 43.22           N  
ATOM   1557  CA  ARG   206       7.792  -0.770 -20.053  1.00 42.28           C  
ATOM   1558  C   ARG   206       7.424  -0.478 -21.504  1.00 42.92           C  
ATOM   1559  CB  ARG   206       8.160   0.529 -19.334  1.00 38.49           C  
ATOM   1560  O   ARG   206       6.698   0.478 -21.785  1.00 40.44           O  
ATOM   1561  CG  ARG   206       8.210   0.402 -17.819  1.00 36.30           C  
ATOM   1562  CD  ARG   206       8.485   1.741 -17.150  1.00 41.31           C  
ATOM   1563  NE  ARG   206       8.131   1.719 -15.733  1.00 34.70           N  
ATOM   1564  NH1 ARG   206       8.922   3.843 -15.289  1.00 27.08           N  
ATOM   1565  NH2 ARG   206       7.984   2.591 -13.614  1.00 22.59           N  
ATOM   1566  CZ  ARG   206       8.347   2.718 -14.882  1.00 32.51           C  
ATOM   1567  N   GLY   207       7.255  -1.320 -22.343  1.00 37.46           N  
ATOM   1568  CA  GLY   207       6.960  -0.904 -23.705  1.00 37.23           C  
ATOM   1569  C   GLY   207       7.094  -2.029 -24.714  1.00 37.32           C  
ATOM   1570  O   GLY   207       8.194  -2.533 -24.947  1.00 35.58           O  
ATOM   1571  N   ASP   208       6.071  -3.135 -24.701  1.00 41.89           N  
ATOM   1572  CA  ASP   208       5.421  -3.839 -25.802  1.00 43.92           C  
ATOM   1573  C   ASP   208       4.144  -4.531 -25.333  1.00 42.03           C  
ATOM   1574  CB  ASP   208       6.376  -4.860 -26.424  1.00 37.91           C  
ATOM   1575  O   ASP   208       4.143  -5.738 -25.080  1.00 40.53           O  
ATOM   1576  CG  ASP   208       6.979  -4.387 -27.735  1.00 36.16           C  
ATOM   1577  OD1 ASP   208       6.403  -3.484 -28.380  1.00 37.60           O  
ATOM   1578  OD2 ASP   208       8.037  -4.924 -28.128  1.00 34.91           O  
ATOM   1579  N   PHE   209       3.157  -3.789 -24.989  1.00 48.38           N  
ATOM   1580  CA  PHE   209       1.760  -3.821 -24.571  1.00 48.17           C  
ATOM   1581  C   PHE   209       0.914  -4.603 -25.569  1.00 48.66           C  
ATOM   1582  CB  PHE   209       1.211  -2.399 -24.418  1.00 45.18           C  
ATOM   1583  O   PHE   209       0.053  -5.392 -25.176  1.00 47.10           O  
ATOM   1584  CG  PHE   209      -0.202  -2.346 -23.904  1.00 42.84           C  
ATOM   1585  CD1 PHE   209      -0.466  -2.427 -22.542  1.00 39.11           C  
ATOM   1586  CD2 PHE   209      -1.269  -2.216 -24.785  1.00 40.94           C  
ATOM   1587  CE1 PHE   209      -1.773  -2.379 -22.064  1.00 41.98           C  
ATOM   1588  CE2 PHE   209      -2.578  -2.168 -24.314  1.00 41.48           C  
ATOM   1589  CZ  PHE   209      -2.828  -2.250 -22.954  1.00 39.64           C  
ATOM   1590  N   PHE   210       1.269  -4.830 -26.976  1.00 45.08           N  
ATOM   1591  CA  PHE   210       0.231  -5.213 -27.926  1.00 45.49           C  
ATOM   1592  C   PHE   210       0.235  -6.720 -28.154  1.00 44.98           C  
ATOM   1593  CB  PHE   210       0.423  -4.480 -29.257  1.00 41.95           C  
ATOM   1594  O   PHE   210      -0.824  -7.332 -28.309  1.00 43.35           O  
ATOM   1595  CG  PHE   210       0.025  -3.029 -29.215  1.00 39.99           C  
ATOM   1596  CD1 PHE   210      -1.314  -2.664 -29.143  1.00 36.86           C  
ATOM   1597  CD2 PHE   210       0.989  -2.031 -29.247  1.00 39.27           C  
ATOM   1598  CE1 PHE   210      -1.686  -1.322 -29.104  1.00 40.35           C  
ATOM   1599  CE2 PHE   210       0.625  -0.688 -29.208  1.00 40.63           C  
ATOM   1600  CZ  PHE   210      -0.713  -0.336 -29.137  1.00 38.38           C  
ATOM   1601  N   ALA   211       1.338  -7.428 -28.084  1.00 47.95           N  
ATOM   1602  CA  ALA   211       1.310  -8.887 -28.127  1.00 48.60           C  
ATOM   1603  C   ALA   211       0.744  -9.464 -26.832  1.00 47.54           C  
ATOM   1604  CB  ALA   211       2.710  -9.439 -28.384  1.00 46.20           C  
ATOM   1605  O   ALA   211      -0.095 -10.367 -26.862  1.00 46.54           O  
ATOM   1606  N   VAL   212       1.101  -8.883 -25.707  1.00 50.39           N  
ATOM   1607  CA  VAL   212       0.381  -9.184 -24.474  1.00 50.50           C  
ATOM   1608  C   VAL   212      -1.088  -8.796 -24.625  1.00 50.63           C  
ATOM   1609  CB  VAL   212       1.002  -8.454 -23.261  1.00 48.95           C  
ATOM   1610  O   VAL   212      -1.981  -9.602 -24.354  1.00 49.88           O  
ATOM   1611  CG1 VAL   212       0.175  -8.700 -22.001  1.00 44.12           C  
ATOM   1612  CG2 VAL   212       2.447  -8.904 -23.052  1.00 45.66           C  
ATOM   1613  N   VAL   213      -1.348  -7.501 -25.149  1.00 51.05           N  
ATOM   1614  CA  VAL   213      -2.730  -7.064 -25.312  1.00 51.17           C  
ATOM   1615  C   VAL   213      -3.477  -8.038 -26.221  1.00 51.35           C  
ATOM   1616  CB  VAL   213      -2.809  -5.632 -25.888  1.00 48.76           C  
ATOM   1617  O   VAL   213      -4.627  -8.391 -25.951  1.00 50.44           O  
ATOM   1618  CG1 VAL   213      -4.252  -5.266 -26.231  1.00 43.15           C  
ATOM   1619  CG2 VAL   213      -2.221  -4.627 -24.899  1.00 44.68           C  
ATOM   1620  N   LYS   214      -2.786  -8.437 -27.281  1.00 51.55           N  
ATOM   1621  CA  LYS   214      -3.493  -9.376 -28.147  1.00 51.06           C  
ATOM   1622  C   LYS   214      -3.797 -10.679 -27.413  1.00 51.06           C  
ATOM   1623  CB  LYS   214      -2.677  -9.663 -29.408  1.00 48.58           C  
ATOM   1624  O   LYS   214      -4.915 -11.193 -27.486  1.00 49.80           O  
ATOM   1625  CG  LYS   214      -3.394 -10.542 -30.423  1.00 46.33           C  
ATOM   1626  CD  LYS   214      -2.540 -10.775 -31.663  1.00 46.80           C  
ATOM   1627  CE  LYS   214      -3.216 -11.729 -32.637  1.00 49.70           C  
ATOM   1628  NZ  LYS   214      -2.351 -12.018 -33.820  1.00 45.10           N  
ATOM   1629  N   SER   215      -2.811 -11.315 -26.745  1.00 53.01           N  
ATOM   1630  CA  SER   215      -3.050 -12.527 -25.968  1.00 53.27           C  
ATOM   1631  C   SER   215      -4.026 -12.267 -24.825  1.00 52.55           C  
ATOM   1632  CB  SER   215      -1.735 -13.075 -25.413  1.00 51.37           C  
ATOM   1633  O   SER   215      -4.946 -13.054 -24.597  1.00 51.85           O  
ATOM   1634  OG  SER   215      -0.848 -13.417 -26.464  1.00 48.98           O  
ATOM   1635  N   LEU   216      -3.795 -11.136 -24.254  1.00 55.44           N  
ATOM   1636  CA  LEU   216      -4.814 -10.678 -23.316  1.00 57.33           C  
ATOM   1637  C   LEU   216      -6.166 -10.540 -24.007  1.00 55.96           C  
ATOM   1638  CB  LEU   216      -4.407  -9.340 -22.693  1.00 55.40           C  
ATOM   1639  O   LEU   216      -7.191 -10.962 -23.466  1.00 56.63           O  
ATOM   1640  CG  LEU   216      -4.787  -9.132 -21.226  1.00 55.28           C  
ATOM   1641  CD1 LEU   216      -3.568  -9.322 -20.330  1.00 50.89           C  
ATOM   1642  CD2 LEU   216      -5.395  -7.748 -21.022  1.00 51.66           C  
ATOM   1643  N   ALA   217      -6.167  -9.988 -25.186  1.00 54.05           N  
ATOM   1644  CA  ALA   217      -7.441  -9.860 -25.889  1.00 54.90           C  
ATOM   1645  C   ALA   217      -8.080 -11.227 -26.119  1.00 54.70           C  
ATOM   1646  CB  ALA   217      -7.245  -9.138 -27.220  1.00 52.06           C  
ATOM   1647  O   ALA   217      -9.296 -11.381 -25.984  1.00 54.72           O  
ATOM   1648  N   LEU   218      -7.324 -12.226 -26.563  1.00 55.58           N  
ATOM   1649  CA  LEU   218      -7.861 -13.572 -26.738  1.00 55.93           C  
ATOM   1650  C   LEU   218      -8.361 -14.135 -25.412  1.00 54.40           C  
ATOM   1651  CB  LEU   218      -6.798 -14.499 -27.332  1.00 52.71           C  
ATOM   1652  O   LEU   218      -9.461 -14.686 -25.343  1.00 53.23           O  
ATOM   1653  CG  LEU   218      -6.443 -14.272 -28.802  1.00 50.64           C  
ATOM   1654  CD1 LEU   218      -5.228 -15.108 -29.190  1.00 48.46           C  
ATOM   1655  CD2 LEU   218      -7.633 -14.601 -29.696  1.00 50.11           C  
ATOM   1656  N   PHE   219      -7.503 -13.992 -24.424  1.00 59.92           N  
ATOM   1657  CA  PHE   219      -7.929 -14.353 -23.077  1.00 59.74           C  
ATOM   1658  C   PHE   219      -9.174 -13.572 -22.676  1.00 59.82           C  
ATOM   1659  CB  PHE   219      -6.803 -14.098 -22.070  1.00 57.68           C  
ATOM   1660  O   PHE   219     -10.168 -14.159 -22.241  1.00 59.04           O  
ATOM   1661  CG  PHE   219      -7.180 -14.407 -20.646  1.00 56.31           C  
ATOM   1662  CD1 PHE   219      -7.231 -15.721 -20.195  1.00 53.88           C  
ATOM   1663  CD2 PHE   219      -7.485 -13.384 -19.758  1.00 54.80           C  
ATOM   1664  CE1 PHE   219      -7.581 -16.009 -18.878  1.00 54.94           C  
ATOM   1665  CE2 PHE   219      -7.835 -13.664 -18.441  1.00 51.05           C  
ATOM   1666  CZ  PHE   219      -7.883 -14.978 -18.003  1.00 58.67           C  
ATOM   1667  N   VAL   220      -9.186 -12.278 -22.909  1.00 53.68           N  
ATOM   1668  CA  VAL   220     -10.344 -11.447 -22.597  1.00 54.81           C  
ATOM   1669  C   VAL   220     -11.542 -11.895 -23.433  1.00 54.19           C  
ATOM   1670  CB  VAL   220     -10.052  -9.950 -22.845  1.00 51.89           C  
ATOM   1671  O   VAL   220     -12.659 -11.998 -22.921  1.00 53.90           O  
ATOM   1672  CG1 VAL   220     -11.329  -9.122 -22.719  1.00 46.18           C  
ATOM   1673  CG2 VAL   220      -8.988  -9.447 -21.871  1.00 47.68           C  
ATOM   1674  N   ASN   221     -11.343 -12.204 -24.695  1.00 55.70           N  
ATOM   1675  CA  ASN   221     -12.443 -12.700 -25.516  1.00 58.33           C  
ATOM   1676  C   ASN   221     -12.959 -14.044 -25.009  1.00 55.60           C  
ATOM   1677  CB  ASN   221     -12.012 -12.814 -26.980  1.00 53.27           C  
ATOM   1678  O   ASN   221     -14.154 -14.329 -25.100  1.00 54.84           O  
ATOM   1679  CG  ASN   221     -12.301 -11.555 -27.773  1.00 51.29           C  
ATOM   1680  ND2 ASN   221     -11.593 -11.378 -28.882  1.00 50.88           N  
ATOM   1681  OD1 ASN   221     -13.154 -10.749 -27.393  1.00 51.18           O  
ATOM   1682  N   ALA   222     -12.095 -14.875 -24.621  1.00 58.59           N  
ATOM   1683  CA  ALA   222     -12.524 -16.115 -23.979  1.00 59.42           C  
ATOM   1684  C   ALA   222     -13.299 -15.828 -22.697  1.00 57.30           C  
ATOM   1685  CB  ALA   222     -11.319 -17.004 -23.681  1.00 55.92           C  
ATOM   1686  O   ALA   222     -14.383 -16.377 -22.484  1.00 55.92           O  
ATOM   1687  N   LEU   223     -12.749 -14.901 -21.956  1.00 61.65           N  
ATOM   1688  CA  LEU   223     -13.455 -14.406 -20.779  1.00 62.80           C  
ATOM   1689  C   LEU   223     -14.771 -13.744 -21.174  1.00 61.72           C  
ATOM   1690  CB  LEU   223     -12.582 -13.412 -20.009  1.00 59.25           C  
ATOM   1691  O   LEU   223     -15.816 -14.032 -20.586  1.00 60.54           O  
ATOM   1692  CG  LEU   223     -11.419 -14.006 -19.213  1.00 57.84           C  
ATOM   1693  CD1 LEU   223     -10.551 -12.895 -18.633  1.00 54.89           C  
ATOM   1694  CD2 LEU   223     -11.938 -14.919 -18.107  1.00 55.71           C  
ATOM   1695  N   HIS   224     -14.736 -12.866 -22.145  1.00 56.48           N  
ATOM   1696  CA  HIS   224     -15.936 -12.183 -22.616  1.00 57.84           C  
ATOM   1697  C   HIS   224     -17.014 -13.182 -23.025  1.00 56.44           C  
ATOM   1698  CB  HIS   224     -15.603 -11.262 -23.791  1.00 53.05           C  
ATOM   1699  O   HIS   224     -18.202 -12.951 -22.789  1.00 54.96           O  
ATOM   1700  CG  HIS   224     -16.759 -10.432 -24.250  1.00 50.64           C  
ATOM   1701  CD2 HIS   224     -17.393 -10.375 -25.445  1.00 49.71           C  
ATOM   1702  ND1 HIS   224     -17.393  -9.522 -23.432  1.00 56.58           N  
ATOM   1703  CE1 HIS   224     -18.371  -8.940 -24.106  1.00 50.27           C  
ATOM   1704  NE2 HIS   224     -18.392  -9.439 -25.330  1.00 45.36           N  
ATOM   1705  N   ARG   225     -16.703 -14.252 -23.679  1.00 60.00           N  
ATOM   1706  CA  ARG   225     -17.688 -15.285 -23.980  1.00 60.16           C  
ATOM   1707  C   ARG   225     -18.281 -15.866 -22.700  1.00 58.28           C  
ATOM   1708  CB  ARG   225     -17.059 -16.400 -24.818  1.00 56.23           C  
ATOM   1709  O   ARG   225     -19.381 -16.423 -22.717  1.00 56.68           O  
ATOM   1710  CG  ARG   225     -16.872 -16.038 -26.283  1.00 54.22           C  
ATOM   1711  CD  ARG   225     -16.263 -17.187 -27.075  1.00 55.04           C  
ATOM   1712  NE  ARG   225     -15.164 -16.734 -27.922  1.00 47.54           N  
ATOM   1713  NH1 ARG   225     -14.840 -18.778 -28.949  1.00 38.25           N  
ATOM   1714  NH2 ARG   225     -13.527 -16.985 -29.514  1.00 34.71           N  
ATOM   1715  CZ  ARG   225     -14.513 -17.500 -28.793  1.00 55.01           C  
ATOM   1716  N   SER   226     -17.598 -15.670 -21.672  1.00 53.82           N  
ATOM   1717  CA  SER   226     -18.076 -16.006 -20.335  1.00 57.41           C  
ATOM   1718  C   SER   226     -18.594 -14.771 -19.606  1.00 54.87           C  
ATOM   1719  CB  SER   226     -16.962 -16.662 -19.517  1.00 50.14           C  
ATOM   1720  O   SER   226     -18.641 -14.745 -18.374  1.00 52.60           O  
ATOM   1721  OG  SER   226     -16.314 -17.673 -20.269  1.00 44.46           O  
ATOM   1722  N   ASP   227     -18.825 -13.695 -20.292  1.00 53.64           N  
ATOM   1723  CA  ASP   227     -19.176 -12.372 -19.783  1.00 58.73           C  
ATOM   1724  C   ASP   227     -20.131 -12.477 -18.596  1.00 54.52           C  
ATOM   1725  CB  ASP   227     -19.802 -11.520 -20.889  1.00 49.54           C  
ATOM   1726  O   ASP   227     -19.847 -11.956 -17.516  1.00 53.39           O  
ATOM   1727  CG  ASP   227     -19.571 -10.032 -20.693  1.00 46.92           C  
ATOM   1728  OD1 ASP   227     -18.809  -9.648 -19.779  1.00 44.99           O  
ATOM   1729  OD2 ASP   227     -20.159  -9.236 -21.456  1.00 48.72           O  
ATOM   1730  N   GLN   228     -21.229 -13.126 -18.854  1.00 69.70           N  
ATOM   1731  CA  GLN   228     -22.249 -13.085 -17.812  1.00 71.45           C  
ATOM   1732  C   GLN   228     -21.716 -13.649 -16.498  1.00 69.66           C  
ATOM   1733  CB  GLN   228     -23.494 -13.858 -18.248  1.00 65.78           C  
ATOM   1734  O   GLN   228     -21.993 -13.107 -15.426  1.00 66.95           O  
ATOM   1735  CG  GLN   228     -24.230 -13.227 -19.422  1.00 61.39           C  
ATOM   1736  CD  GLN   228     -25.535 -13.931 -19.745  1.00 60.63           C  
ATOM   1737  NE2 GLN   228     -26.326 -13.337 -20.631  1.00 56.94           N  
ATOM   1738  OE1 GLN   228     -25.829 -15.001 -19.202  1.00 68.21           O  
ATOM   1739  N   GLN   229     -20.872 -14.555 -16.588  1.00 69.84           N  
ATOM   1740  CA  GLN   229     -20.341 -15.217 -15.401  1.00 71.51           C  
ATOM   1741  C   GLN   229     -19.185 -14.422 -14.799  1.00 68.98           C  
ATOM   1742  CB  GLN   229     -19.883 -16.637 -15.736  1.00 65.89           C  
ATOM   1743  O   GLN   229     -19.072 -14.311 -13.576  1.00 65.56           O  
ATOM   1744  CG  GLN   229     -21.011 -17.557 -16.182  1.00 61.63           C  
ATOM   1745  CD  GLN   229     -20.522 -18.940 -16.570  1.00 60.71           C  
ATOM   1746  NE2 GLN   229     -21.456 -19.850 -16.825  1.00 54.49           N  
ATOM   1747  OE1 GLN   229     -19.314 -19.189 -16.641  1.00 65.89           O  
ATOM   1748  N   PHE   230     -18.352 -13.898 -15.638  1.00 63.49           N  
ATOM   1749  CA  PHE   230     -17.307 -12.996 -15.168  1.00 66.35           C  
ATOM   1750  C   PHE   230     -17.913 -11.724 -14.587  1.00 65.13           C  
ATOM   1751  CB  PHE   230     -16.345 -12.646 -16.307  1.00 61.81           C  
ATOM   1752  O   PHE   230     -17.438 -11.213 -13.570  1.00 64.94           O  
ATOM   1753  CG  PHE   230     -14.941 -13.144 -16.091  1.00 59.47           C  
ATOM   1754  CD1 PHE   230     -14.059 -12.445 -15.277  1.00 54.54           C  
ATOM   1755  CD2 PHE   230     -14.505 -14.313 -16.701  1.00 55.60           C  
ATOM   1756  CE1 PHE   230     -12.759 -12.903 -15.074  1.00 51.66           C  
ATOM   1757  CE2 PHE   230     -13.207 -14.777 -16.504  1.00 51.71           C  
ATOM   1758  CZ  PHE   230     -12.336 -14.071 -15.691  1.00 52.90           C  
ATOM   1759  N   VAL   231     -18.987 -11.112 -15.367  1.00 67.81           N  
ATOM   1760  CA  VAL   231     -19.700  -9.973 -14.798  1.00 69.69           C  
ATOM   1761  C   VAL   231     -20.250 -10.343 -13.422  1.00 69.73           C  
ATOM   1762  CB  VAL   231     -20.846  -9.502 -15.721  1.00 66.26           C  
ATOM   1763  O   VAL   231     -20.108  -9.579 -12.465  1.00 70.49           O  
ATOM   1764  CG1 VAL   231     -21.706  -8.452 -15.021  1.00 61.86           C  
ATOM   1765  CG2 VAL   231     -20.283  -8.950 -17.030  1.00 61.91           C  
ATOM   1766  N   ALA   232     -20.766 -11.491 -13.328  1.00 74.01           N  
ATOM   1767  CA  ALA   232     -21.304 -11.925 -12.041  1.00 74.71           C  
ATOM   1768  C   ALA   232     -20.194 -12.069 -11.003  1.00 73.33           C  
ATOM   1769  CB  ALA   232     -22.057 -13.244 -12.197  1.00 71.46           C  
ATOM   1770  O   ALA   232     -20.275 -11.494  -9.915  1.00 70.62           O  
ATOM   1771  N   LEU   233     -19.097 -12.778 -11.384  1.00 72.54           N  
ATOM   1772  CA  LEU   233     -17.938 -12.940 -10.514  1.00 72.98           C  
ATOM   1773  C   LEU   233     -17.363 -11.585 -10.116  1.00 72.44           C  
ATOM   1774  CB  LEU   233     -16.862 -13.782 -11.205  1.00 69.77           C  
ATOM   1775  O   LEU   233     -17.071 -11.350  -8.942  1.00 70.60           O  
ATOM   1776  CG  LEU   233     -15.556 -13.979 -10.434  1.00 67.06           C  
ATOM   1777  CD1 LEU   233     -15.803 -14.805  -9.176  1.00 63.84           C  
ATOM   1778  CD2 LEU   233     -14.507 -14.644 -11.319  1.00 65.06           C  
ATOM   1779  N   ASN   234     -17.149 -10.637 -11.058  1.00 65.40           N  
ATOM   1780  CA  ASN   234     -16.615  -9.308 -10.777  1.00 68.77           C  
ATOM   1781  C   ASN   234     -17.556  -8.504  -9.884  1.00 66.83           C  
ATOM   1782  CB  ASN   234     -16.344  -8.552 -12.079  1.00 64.14           C  
ATOM   1783  O   ASN   234     -17.106  -7.774  -8.999  1.00 67.18           O  
ATOM   1784  CG  ASN   234     -15.091  -7.701 -12.010  1.00 59.53           C  
ATOM   1785  ND2 ASN   234     -14.951  -6.773 -12.950  1.00 57.18           N  
ATOM   1786  OD1 ASN   234     -14.256  -7.875 -11.119  1.00 58.02           O  
ATOM   1787  N   ASN   235     -18.855  -8.524 -10.187  1.00 72.78           N  
ATOM   1788  CA  ASN   235     -19.829  -7.869  -9.321  1.00 74.22           C  
ATOM   1789  C   ASN   235     -19.776  -8.422  -7.899  1.00 72.74           C  
ATOM   1790  CB  ASN   235     -21.240  -8.014  -9.895  1.00 71.72           C  
ATOM   1791  O   ASN   235     -19.742  -7.658  -6.933  1.00 72.22           O  
ATOM   1792  CG  ASN   235     -21.467  -7.142 -11.113  1.00 69.01           C  
ATOM   1793  ND2 ASN   235     -22.430  -7.523 -11.945  1.00 72.85           N  
ATOM   1794  OD1 ASN   235     -20.783  -6.133 -11.306  1.00 71.62           O  
ATOM   1795  N   ASP   236     -19.633  -9.734  -7.866  1.00 73.82           N  
ATOM   1796  CA  ASP   236     -19.564 -10.382  -6.559  1.00 74.09           C  
ATOM   1797  C   ASP   236     -18.268 -10.022  -5.836  1.00 71.97           C  
ATOM   1798  CB  ASP   236     -19.680 -11.900  -6.706  1.00 71.20           C  
ATOM   1799  O   ASP   236     -18.286  -9.683  -4.651  1.00 68.52           O  
ATOM   1800  CG  ASP   236     -21.079 -12.354  -7.083  1.00 69.37           C  
ATOM   1801  OD1 ASP   236     -22.036 -11.563  -6.941  1.00 70.69           O  
ATOM   1802  OD2 ASP   236     -21.226 -13.515  -7.524  1.00 73.87           O  
ATOM   1803  N   LEU   237     -17.080  -9.982  -6.540  1.00 68.90           N  
ATOM   1804  CA  LEU   237     -15.797  -9.558  -5.992  1.00 70.18           C  
ATOM   1805  C   LEU   237     -15.832  -8.083  -5.606  1.00 69.13           C  
ATOM   1806  CB  LEU   237     -14.674  -9.807  -7.001  1.00 66.54           C  
ATOM   1807  O   LEU   237     -15.339  -7.703  -4.541  1.00 68.61           O  
ATOM   1808  CG  LEU   237     -14.023 -11.191  -6.964  1.00 62.52           C  
ATOM   1809  CD1 LEU   237     -13.349 -11.496  -8.297  1.00 57.94           C  
ATOM   1810  CD2 LEU   237     -13.020 -11.280  -5.819  1.00 59.08           C  
ATOM   1811  N   ALA   238     -16.327  -7.161  -6.502  1.00 67.49           N  
ATOM   1812  CA  ALA   238     -16.464  -5.744  -6.176  1.00 68.42           C  
ATOM   1813  C   ALA   238     -17.310  -5.549  -4.921  1.00 66.36           C  
ATOM   1814  CB  ALA   238     -17.078  -4.985  -7.350  1.00 65.97           C  
ATOM   1815  O   ALA   238     -16.958  -4.755  -4.045  1.00 66.17           O  
ATOM   1816  N   GLN   239     -18.491  -6.234  -4.854  1.00 71.19           N  
ATOM   1817  CA  GLN   239     -19.334  -6.164  -3.665  1.00 70.78           C  
ATOM   1818  C   GLN   239     -18.589  -6.664  -2.431  1.00 68.07           C  
ATOM   1819  CB  GLN   239     -20.617  -6.972  -3.868  1.00 68.24           C  
ATOM   1820  O   GLN   239     -18.596  -6.008  -1.387  1.00 65.89           O  
ATOM   1821  CG  GLN   239     -21.716  -6.643  -2.867  1.00 64.20           C  
ATOM   1822  CD  GLN   239     -23.026  -7.339  -3.184  1.00 63.05           C  
ATOM   1823  NE2 GLN   239     -24.081  -6.974  -2.464  1.00 60.24           N  
ATOM   1824  OE1 GLN   239     -23.090  -8.198  -4.069  1.00 66.65           O  
ATOM   1825  N   PHE   240     -17.859  -7.838  -2.644  1.00 69.87           N  
ATOM   1826  CA  PHE   240     -17.005  -8.376  -1.592  1.00 69.59           C  
ATOM   1827  C   PHE   240     -15.964  -7.349  -1.162  1.00 68.29           C  
ATOM   1828  CB  PHE   240     -16.313  -9.659  -2.063  1.00 66.15           C  
ATOM   1829  O   PHE   240     -15.841  -7.041   0.026  1.00 65.23           O  
ATOM   1830  CG  PHE   240     -15.307 -10.201  -1.084  1.00 63.84           C  
ATOM   1831  CD1 PHE   240     -15.720 -10.913   0.036  1.00 61.31           C  
ATOM   1832  CD2 PHE   240     -13.948  -9.999  -1.284  1.00 63.34           C  
ATOM   1833  CE1 PHE   240     -14.791 -11.416   0.944  1.00 64.76           C  
ATOM   1834  CE2 PHE   240     -13.014 -10.498  -0.381  1.00 61.87           C  
ATOM   1835  CZ  PHE   240     -13.437 -11.206   0.733  1.00 65.23           C  
ATOM   1836  N   THR   241     -15.147  -6.678  -2.068  1.00 60.95           N  
ATOM   1837  CA  THR   241     -14.115  -5.707  -1.720  1.00 62.81           C  
ATOM   1838  C   THR   241     -14.735  -4.459  -1.096  1.00 59.24           C  
ATOM   1839  CB  THR   241     -13.284  -5.309  -2.953  1.00 58.97           C  
ATOM   1840  O   THR   241     -14.196  -3.906  -0.136  1.00 58.85           O  
ATOM   1841  CG2 THR   241     -12.085  -6.234  -3.131  1.00 50.37           C  
ATOM   1842  OG1 THR   241     -14.108  -5.383  -4.123  1.00 50.09           O  
ATOM   1843  N   ASN   242     -15.894  -3.906  -1.635  1.00 66.38           N  
ATOM   1844  CA  ASN   242     -16.602  -2.771  -1.052  1.00 66.50           C  
ATOM   1845  C   ASN   242     -17.039  -3.060   0.382  1.00 63.63           C  
ATOM   1846  CB  ASN   242     -17.812  -2.395  -1.910  1.00 62.99           C  
ATOM   1847  O   ASN   242     -16.952  -2.189   1.249  1.00 61.82           O  
ATOM   1848  CG  ASN   242     -17.459  -1.435  -3.028  1.00 58.95           C  
ATOM   1849  ND2 ASN   242     -18.397  -1.221  -3.944  1.00 59.61           N  
ATOM   1850  OD1 ASN   242     -16.353  -0.890  -3.070  1.00 60.20           O  
ATOM   1851  N   SER   243     -17.440  -4.288   0.582  1.00 63.72           N  
ATOM   1852  CA  SER   243     -17.837  -4.691   1.928  1.00 62.88           C  
ATOM   1853  C   SER   243     -16.638  -4.736   2.868  1.00 61.07           C  
ATOM   1854  CB  SER   243     -18.523  -6.058   1.897  1.00 59.55           C  
ATOM   1855  O   SER   243     -16.762  -4.433   4.056  1.00 57.94           O  
ATOM   1856  OG  SER   243     -19.655  -6.034   1.046  1.00 57.07           O  
ATOM   1857  N   PHE   244     -15.356  -4.989   2.310  1.00 59.27           N  
ATOM   1858  CA  PHE   244     -14.133  -4.961   3.104  1.00 60.74           C  
ATOM   1859  C   PHE   244     -13.706  -3.526   3.390  1.00 58.77           C  
ATOM   1860  CB  PHE   244     -13.007  -5.712   2.386  1.00 55.36           C  
ATOM   1861  O   PHE   244     -12.989  -3.268   4.359  1.00 56.93           O  
ATOM   1862  CG  PHE   244     -12.734  -7.080   2.951  1.00 52.74           C  
ATOM   1863  CD1 PHE   244     -11.970  -7.232   4.102  1.00 49.25           C  
ATOM   1864  CD2 PHE   244     -13.241  -8.214   2.329  1.00 51.31           C  
ATOM   1865  CE1 PHE   244     -11.716  -8.497   4.626  1.00 47.79           C  
ATOM   1866  CE2 PHE   244     -12.990  -9.481   2.848  1.00 48.57           C  
ATOM   1867  CZ  PHE   244     -12.227  -9.621   3.995  1.00 48.97           C  
ATOM   1868  N   THR   245     -13.981  -2.632   2.413  1.00 52.18           N  
ATOM   1869  CA  THR   245     -13.465  -1.279   2.592  1.00 53.23           C  
ATOM   1870  C   THR   245     -14.281  -0.523   3.637  1.00 51.05           C  
ATOM   1871  CB  THR   245     -13.475  -0.497   1.266  1.00 48.86           C  
ATOM   1872  O   THR   245     -13.803   0.454   4.218  1.00 49.92           O  
ATOM   1873  CG2 THR   245     -12.439  -1.051   0.293  1.00 42.93           C  
ATOM   1874  OG1 THR   245     -14.774  -0.596   0.669  1.00 42.21           O  
ATOM   1875  N   ASN   246     -15.296  -1.087   4.015  1.00 48.35           N  
ATOM   1876  CA  ASN   246     -16.177  -0.345   4.910  1.00 49.17           C  
ATOM   1877  C   ASN   246     -16.599  -1.191   6.109  1.00 48.14           C  
ATOM   1878  CB  ASN   246     -17.410   0.158   4.155  1.00 44.43           C  
ATOM   1879  O   ASN   246     -16.775  -2.404   5.986  1.00 46.02           O  
ATOM   1880  CG  ASN   246     -17.094   1.314   3.227  1.00 42.33           C  
ATOM   1881  ND2 ASN   246     -17.871   1.445   2.158  1.00 40.26           N  
ATOM   1882  OD1 ASN   246     -16.159   2.082   3.468  1.00 43.71           O  
ATOM   1883  N   THR   247     -16.244  -0.994   7.225  1.00 49.37           N  
ATOM   1884  CA  THR   247     -16.074  -1.123   8.668  1.00 51.80           C  
ATOM   1885  C   THR   247     -17.421  -1.329   9.355  1.00 48.83           C  
ATOM   1886  CB  THR   247     -15.376   0.115   9.261  1.00 42.83           C  
ATOM   1887  O   THR   247     -18.373  -0.589   9.101  1.00 45.90           O  
ATOM   1888  CG2 THR   247     -14.042  -0.258   9.898  1.00 38.29           C  
ATOM   1889  OG1 THR   247     -15.145   1.071   8.219  1.00 36.19           O  
ATOM   1890  N   ASP   248     -17.805  -2.710   9.774  1.00 48.79           N  
ATOM   1891  CA  ASP   248     -18.130  -3.687  10.809  1.00 51.77           C  
ATOM   1892  C   ASP   248     -19.257  -4.612  10.357  1.00 48.60           C  
ATOM   1893  CB  ASP   248     -18.518  -2.981  12.110  1.00 43.92           C  
ATOM   1894  O   ASP   248     -19.115  -5.836  10.393  1.00 46.54           O  
ATOM   1895  CG  ASP   248     -17.344  -2.293  12.785  1.00 41.78           C  
ATOM   1896  OD1 ASP   248     -16.181  -2.632  12.480  1.00 40.71           O  
ATOM   1897  OD2 ASP   248     -17.585  -1.405  13.631  1.00 42.87           O  
ATOM   1898  N   GLN   249     -20.612  -4.079  10.104  1.00 52.41           N  
ATOM   1899  CA  GLN   249     -21.763  -4.842   9.632  1.00 53.07           C  
ATOM   1900  C   GLN   249     -21.476  -5.491   8.281  1.00 52.28           C  
ATOM   1901  CB  GLN   249     -22.998  -3.945   9.532  1.00 48.60           C  
ATOM   1902  O   GLN   249     -22.028  -6.546   7.963  1.00 50.52           O  
ATOM   1903  CG  GLN   249     -24.047  -4.223  10.600  1.00 47.35           C  
ATOM   1904  CD  GLN   249     -25.013  -3.068  10.788  1.00 49.42           C  
ATOM   1905  NE2 GLN   249     -25.903  -3.193  11.767  1.00 42.18           N  
ATOM   1906  OE1 GLN   249     -24.959  -2.071  10.061  1.00 51.32           O  
ATOM   1907  N   GLU   250     -20.394  -5.157   7.676  1.00 51.56           N  
ATOM   1908  CA  GLU   250     -20.038  -5.559   6.318  1.00 53.38           C  
ATOM   1909  C   GLU   250     -19.053  -6.724   6.328  1.00 51.99           C  
ATOM   1910  CB  GLU   250     -19.448  -4.378   5.544  1.00 47.13           C  
ATOM   1911  O   GLU   250     -19.008  -7.515   5.383  1.00 50.33           O  
ATOM   1912  CG  GLU   250     -20.442  -3.254   5.286  1.00 45.26           C  
ATOM   1913  CD  GLU   250     -19.924  -2.208   4.312  1.00 49.97           C  
ATOM   1914  OE1 GLU   250     -18.714  -2.223   3.992  1.00 49.81           O  
ATOM   1915  OE2 GLU   250     -20.736  -1.366   3.866  1.00 46.18           O  
ATOM   1916  N   LEU   251     -18.385  -7.025   7.640  1.00 60.98           N  
ATOM   1917  CA  LEU   251     -17.665  -8.290   7.542  1.00 61.67           C  
ATOM   1918  C   LEU   251     -18.630  -9.449   7.315  1.00 61.54           C  
ATOM   1919  CB  LEU   251     -16.841  -8.538   8.809  1.00 58.30           C  
ATOM   1920  O   LEU   251     -18.358 -10.339   6.506  1.00 60.72           O  
ATOM   1921  CG  LEU   251     -15.958  -9.786   8.810  1.00 56.00           C  
ATOM   1922  CD1 LEU   251     -14.840  -9.646   7.783  1.00 51.84           C  
ATOM   1923  CD2 LEU   251     -15.385 -10.035  10.201  1.00 52.73           C  
ATOM   1924  N   ALA   252     -19.873  -9.480   8.136  1.00 62.49           N  
ATOM   1925  CA  ALA   252     -20.902 -10.466   7.816  1.00 62.74           C  
ATOM   1926  C   ALA   252     -21.294 -10.392   6.343  1.00 63.11           C  
ATOM   1927  CB  ALA   252     -22.129 -10.263   8.701  1.00 60.13           C  
ATOM   1928  O   ALA   252     -21.384 -11.418   5.665  1.00 62.69           O  
ATOM   1929  N   ASN   253     -21.581  -9.174   5.892  1.00 69.47           N  
ATOM   1930  CA  ASN   253     -21.868  -8.980   4.475  1.00 69.85           C  
ATOM   1931  C   ASN   253     -20.714  -9.457   3.598  1.00 69.51           C  
ATOM   1932  CB  ASN   253     -22.181  -7.510   4.187  1.00 66.67           C  
ATOM   1933  O   ASN   253     -20.922 -10.219   2.652  1.00 68.03           O  
ATOM   1934  CG  ASN   253     -23.466  -7.046   4.845  1.00 63.96           C  
ATOM   1935  ND2 ASN   253     -23.593  -5.740   5.043  1.00 64.55           N  
ATOM   1936  OD1 ASN   253     -24.337  -7.856   5.172  1.00 65.41           O  
ATOM   1937  N   ALA   254     -19.493  -9.037   3.939  1.00 67.36           N  
ATOM   1938  CA  ALA   254     -18.310  -9.469   3.198  1.00 67.99           C  
ATOM   1939  C   ALA   254     -18.219 -10.991   3.148  1.00 67.86           C  
ATOM   1940  CB  ALA   254     -17.047  -8.883   3.824  1.00 64.79           C  
ATOM   1941  O   ALA   254     -17.910 -11.567   2.102  1.00 67.15           O  
ATOM   1942  N   LEU   255     -18.534 -11.643   4.252  1.00 69.20           N  
ATOM   1943  CA  LEU   255     -18.493 -13.098   4.339  1.00 69.20           C  
ATOM   1944  C   LEU   255     -19.588 -13.725   3.482  1.00 69.86           C  
ATOM   1945  CB  LEU   255     -18.645 -13.552   5.793  1.00 66.76           C  
ATOM   1946  O   LEU   255     -19.362 -14.748   2.830  1.00 69.00           O  
ATOM   1947  CG  LEU   255     -17.461 -13.269   6.719  1.00 64.46           C  
ATOM   1948  CD1 LEU   255     -17.828 -13.596   8.163  1.00 61.26           C  
ATOM   1949  CD2 LEU   255     -16.236 -14.064   6.280  1.00 61.81           C  
ATOM   1950  N   GLN   256     -20.829 -13.231   3.553  1.00 71.54           N  
ATOM   1951  CA  GLN   256     -21.899 -13.641   2.649  1.00 72.14           C  
ATOM   1952  C   GLN   256     -21.499 -13.429   1.192  1.00 72.37           C  
ATOM   1953  CB  GLN   256     -23.186 -12.875   2.957  1.00 69.69           C  
ATOM   1954  O   GLN   256     -21.722 -14.300   0.348  1.00 72.17           O  
ATOM   1955  CG  GLN   256     -23.947 -13.411   4.162  1.00 66.22           C  
ATOM   1956  CD  GLN   256     -25.197 -12.608   4.472  1.00 64.82           C  
ATOM   1957  NE2 GLN   256     -25.760 -12.821   5.656  1.00 62.32           N  
ATOM   1958  OE1 GLN   256     -25.652 -11.802   3.653  1.00 66.61           O  
ATOM   1959  N   ASP   257     -20.831 -12.289   0.953  1.00 72.58           N  
ATOM   1960  CA  ASP   257     -20.356 -11.994  -0.396  1.00 73.30           C  
ATOM   1961  C   ASP   257     -19.236 -12.947  -0.805  1.00 73.16           C  
ATOM   1962  CB  ASP   257     -19.874 -10.545  -0.490  1.00 70.69           C  
ATOM   1963  O   ASP   257     -19.247 -13.489  -1.912  1.00 72.51           O  
ATOM   1964  CG  ASP   257     -21.013  -9.540  -0.503  1.00 67.86           C  
ATOM   1965  OD1 ASP   257     -22.144  -9.906  -0.889  1.00 69.38           O  
ATOM   1966  OD2 ASP   257     -20.776  -8.372  -0.125  1.00 70.86           O  
ATOM   1967  N   LEU   258     -18.325 -13.274   0.106  1.00 74.30           N  
ATOM   1968  CA  LEU   258     -17.298 -14.281  -0.140  1.00 74.57           C  
ATOM   1969  C   LEU   258     -17.928 -15.629  -0.475  1.00 75.28           C  
ATOM   1970  CB  LEU   258     -16.382 -14.422   1.079  1.00 72.89           C  
ATOM   1971  O   LEU   258     -17.542 -16.273  -1.454  1.00 74.82           O  
ATOM   1972  CG  LEU   258     -15.253 -15.447   0.963  1.00 71.10           C  
ATOM   1973  CD1 LEU   258     -14.306 -15.068  -0.170  1.00 69.09           C  
ATOM   1974  CD2 LEU   258     -14.497 -15.562   2.283  1.00 69.76           C  
ATOM   1975  N   ASN   259     -18.928 -16.114   0.282  1.00 75.02           N  
ATOM   1976  CA  ASN   259     -19.649 -17.349  -0.011  1.00 76.21           C  
ATOM   1977  C   ASN   259     -20.307 -17.301  -1.388  1.00 76.51           C  
ATOM   1978  CB  ASN   259     -20.697 -17.627   1.068  1.00 73.16           C  
ATOM   1979  O   ASN   259     -20.305 -18.295  -2.116  1.00 76.11           O  
ATOM   1980  CG  ASN   259     -21.321 -19.003   0.936  1.00 68.40           C  
ATOM   1981  ND2 ASN   259     -22.538 -19.153   1.444  1.00 65.71           N  
ATOM   1982  OD1 ASN   259     -20.713 -19.923   0.383  1.00 66.24           O  
ATOM   1983  N   ARG   260     -20.883 -16.186  -1.753  1.00 77.77           N  
ATOM   1984  CA  ARG   260     -21.439 -16.003  -3.090  1.00 78.42           C  
ATOM   1985  C   ARG   260     -20.349 -16.095  -4.153  1.00 77.54           C  
ATOM   1986  CB  ARG   260     -22.160 -14.658  -3.194  1.00 75.01           C  
ATOM   1987  O   ARG   260     -20.490 -16.830  -5.132  1.00 76.22           O  
ATOM   1988  CG  ARG   260     -22.995 -14.502  -4.455  1.00 70.09           C  
ATOM   1989  CD  ARG   260     -23.626 -13.120  -4.546  1.00 69.04           C  
ATOM   1990  NE  ARG   260     -24.426 -12.813  -3.364  1.00 64.99           N  
ATOM   1991  NH1 ARG   260     -24.288 -10.520  -3.611  1.00 58.59           N  
ATOM   1992  NH2 ARG   260     -25.459 -11.421  -1.858  1.00 54.59           N  
ATOM   1993  CZ  ARG   260     -24.723 -11.585  -2.947  1.00 64.89           C  
ATOM   1994  N   VAL   261     -19.149 -15.359  -3.960  1.00 76.73           N  
ATOM   1995  CA  VAL   261     -18.004 -15.409  -4.863  1.00 77.61           C  
ATOM   1996  C   VAL   261     -17.521 -16.850  -5.007  1.00 77.60           C  
ATOM   1997  CB  VAL   261     -16.851 -14.507  -4.369  1.00 75.20           C  
ATOM   1998  O   VAL   261     -17.311 -17.333  -6.123  1.00 77.21           O  
ATOM   1999  CG1 VAL   261     -15.583 -14.756  -5.184  1.00 72.10           C  
ATOM   2000  CG2 VAL   261     -17.257 -13.036  -4.442  1.00 71.95           C  
ATOM   2001  N   LEU   262     -17.414 -17.517  -3.877  1.00 78.76           N  
ATOM   2002  CA  LEU   262     -16.932 -18.894  -3.893  1.00 79.57           C  
ATOM   2003  C   LEU   262     -17.892 -19.797  -4.660  1.00 80.03           C  
ATOM   2004  CB  LEU   262     -16.752 -19.416  -2.465  1.00 77.66           C  
ATOM   2005  O   LEU   262     -17.463 -20.613  -5.479  1.00 79.27           O  
ATOM   2006  CG  LEU   262     -15.606 -18.804  -1.659  1.00 75.15           C  
ATOM   2007  CD1 LEU   262     -15.638 -19.312  -0.221  1.00 72.52           C  
ATOM   2008  CD2 LEU   262     -14.264 -19.119  -2.312  1.00 72.92           C  
ATOM   2009  N   LYS   263     -19.226 -19.695  -4.490  1.00 77.95           N  
ATOM   2010  CA  LYS   263     -20.230 -20.442  -5.243  1.00 79.26           C  
ATOM   2011  C   LYS   263     -20.151 -20.120  -6.733  1.00 79.02           C  
ATOM   2012  CB  LYS   263     -21.633 -20.139  -4.715  1.00 76.14           C  
ATOM   2013  O   LYS   263     -20.064 -21.025  -7.565  1.00 78.28           O  
ATOM   2014  CG  LYS   263     -22.736 -20.931  -5.399  1.00 71.70           C  
ATOM   2015  CD  LYS   263     -24.106 -20.596  -4.822  1.00 70.50           C  
ATOM   2016  CE  LYS   263     -25.223 -21.280  -5.599  1.00 70.44           C  
ATOM   2017  NZ  LYS   263     -26.572 -20.887  -5.090  1.00 65.51           N  
ATOM   2018  N   THR   264     -20.172 -18.860  -7.066  1.00 79.98           N  
ATOM   2019  CA  THR   264     -20.069 -18.423  -8.453  1.00 80.81           C  
ATOM   2020  C   THR   264     -18.779 -18.934  -9.088  1.00 79.59           C  
ATOM   2021  CB  THR   264     -20.123 -16.888  -8.561  1.00 77.71           C  
ATOM   2022  O   THR   264     -18.789 -19.427 -10.217  1.00 77.81           O  
ATOM   2023  CG2 THR   264     -20.067 -16.436 -10.016  1.00 70.46           C  
ATOM   2024  OG1 THR   264     -21.342 -16.416  -7.973  1.00 72.68           O  
ATOM   2025  N   THR   265     -17.644 -18.894  -8.378  1.00 77.59           N  
ATOM   2026  CA  THR   265     -16.355 -19.396  -8.840  1.00 78.51           C  
ATOM   2027  C   THR   265     -16.418 -20.899  -9.091  1.00 78.40           C  
ATOM   2028  CB  THR   265     -15.240 -19.089  -7.824  1.00 76.41           C  
ATOM   2029  O   THR   265     -15.962 -21.380 -10.131  1.00 77.51           O  
ATOM   2030  CG2 THR   265     -13.889 -19.592  -8.321  1.00 73.33           C  
ATOM   2031  OG1 THR   265     -15.164 -17.673  -7.619  1.00 74.57           O  
ATOM   2032  N   ARG   266     -17.062 -21.592  -8.206  1.00 78.86           N  
ATOM   2033  CA  ARG   266     -17.239 -23.027  -8.405  1.00 79.90           C  
ATOM   2034  C   ARG   266     -18.059 -23.309  -9.660  1.00 79.97           C  
ATOM   2035  CB  ARG   266     -17.912 -23.660  -7.186  1.00 77.34           C  
ATOM   2036  O   ARG   266     -17.629 -24.068 -10.531  1.00 79.21           O  
ATOM   2037  CG  ARG   266     -18.122 -25.161  -7.309  1.00 73.88           C  
ATOM   2038  CD  ARG   266     -18.731 -25.751  -6.044  1.00 72.66           C  
ATOM   2039  NE  ARG   266     -19.006 -27.177  -6.193  1.00 68.01           N  
ATOM   2040  NH1 ARG   266     -19.618 -27.499  -3.989  1.00 63.65           N  
ATOM   2041  NH2 ARG   266     -19.640 -29.259  -5.458  1.00 59.16           N  
ATOM   2042  CZ  ARG   266     -19.421 -27.975  -5.213  1.00 69.82           C  
ATOM   2043  N   GLU   267     -19.246 -22.729  -9.776  1.00 81.57           N  
ATOM   2044  CA  GLU   267     -20.116 -22.902 -10.936  1.00 82.41           C  
ATOM   2045  C   GLU   267     -19.394 -22.528 -12.228  1.00 81.28           C  
ATOM   2046  CB  GLU   267     -21.388 -22.065 -10.784  1.00 80.21           C  
ATOM   2047  O   GLU   267     -19.605 -23.157 -13.267  1.00 79.90           O  
ATOM   2048  CG  GLU   267     -22.359 -22.604  -9.743  1.00 76.50           C  
ATOM   2049  CD  GLU   267     -23.569 -21.710  -9.531  1.00 75.37           C  
ATOM   2050  OE1 GLU   267     -23.725 -20.713 -10.273  1.00 78.84           O  
ATOM   2051  OE2 GLU   267     -24.368 -22.007  -8.614  1.00 79.13           O  
ATOM   2052  N   PHE   268     -18.526 -21.531 -12.167  1.00 79.74           N  
ATOM   2053  CA  PHE   268     -17.695 -21.111 -13.290  1.00 80.64           C  
ATOM   2054  C   PHE   268     -16.659 -22.178 -13.624  1.00 79.80           C  
ATOM   2055  CB  PHE   268     -17.000 -19.783 -12.978  1.00 77.56           C  
ATOM   2056  O   PHE   268     -16.499 -22.552 -14.787  1.00 78.20           O  
ATOM   2057  CG  PHE   268     -16.006 -19.358 -14.025  1.00 73.49           C  
ATOM   2058  CD1 PHE   268     -16.424 -18.692 -15.170  1.00 70.41           C  
ATOM   2059  CD2 PHE   268     -14.652 -19.624 -13.863  1.00 71.36           C  
ATOM   2060  CE1 PHE   268     -15.506 -18.297 -16.141  1.00 70.20           C  
ATOM   2061  CE2 PHE   268     -13.729 -19.233 -14.829  1.00 67.82           C  
ATOM   2062  CZ  PHE   268     -14.158 -18.571 -15.967  1.00 69.73           C  
ATOM   2063  N   LEU   269     -16.010 -22.681 -12.692  1.00 78.52           N  
ATOM   2064  CA  LEU   269     -14.975 -23.693 -12.876  1.00 79.39           C  
ATOM   2065  C   LEU   269     -15.577 -25.005 -13.365  1.00 79.15           C  
ATOM   2066  CB  LEU   269     -14.213 -23.923 -11.568  1.00 77.00           C  
ATOM   2067  O   LEU   269     -15.055 -25.625 -14.294  1.00 77.78           O  
ATOM   2068  CG  LEU   269     -13.289 -22.792 -11.112  1.00 73.92           C  
ATOM   2069  CD1 LEU   269     -12.787 -23.056  -9.696  1.00 70.95           C  
ATOM   2070  CD2 LEU   269     -12.121 -22.634 -12.079  1.00 71.73           C  
ATOM   2071  N   ASP   270     -16.768 -25.440 -12.795  1.00 78.04           N  
ATOM   2072  CA  ASP   270     -17.492 -26.632 -13.223  1.00 79.46           C  
ATOM   2073  C   ASP   270     -17.920 -26.521 -14.685  1.00 77.99           C  
ATOM   2074  CB  ASP   270     -18.716 -26.865 -12.334  1.00 76.41           C  
ATOM   2075  O   ASP   270     -17.814 -27.487 -15.444  1.00 76.68           O  
ATOM   2076  CG  ASP   270     -18.353 -27.352 -10.942  1.00 71.47           C  
ATOM   2077  OD1 ASP   270     -17.199 -27.783 -10.728  1.00 72.86           O  
ATOM   2078  OD2 ASP   270     -19.229 -27.307 -10.052  1.00 76.28           O  
ATOM   2079  N   ARG   271     -18.264 -25.365 -15.167  1.00 80.57           N  
ATOM   2080  CA  ARG   271     -18.778 -25.177 -16.519  1.00 80.61           C  
ATOM   2081  C   ARG   271     -17.643 -24.936 -17.508  1.00 78.60           C  
ATOM   2082  CB  ARG   271     -19.766 -24.009 -16.561  1.00 77.37           C  
ATOM   2083  O   ARG   271     -17.719 -25.358 -18.664  1.00 76.73           O  
ATOM   2084  CG  ARG   271     -21.146 -24.349 -16.022  1.00 71.69           C  
ATOM   2085  CD  ARG   271     -22.126 -23.200 -16.212  1.00 70.44           C  
ATOM   2086  NE  ARG   271     -21.893 -22.128 -15.248  1.00 65.54           N  
ATOM   2087  NH1 ARG   271     -23.524 -20.730 -16.097  1.00 58.44           N  
ATOM   2088  NH2 ARG   271     -22.270 -20.073 -14.295  1.00 53.99           N  
ATOM   2089  CZ  ARG   271     -22.563 -20.979 -15.216  1.00 66.15           C  
ATOM   2090  N   ASN   272     -16.694 -24.206 -16.991  1.00 74.25           N  
ATOM   2091  CA  ASN   272     -15.680 -23.710 -17.916  1.00 75.45           C  
ATOM   2092  C   ASN   272     -14.334 -24.392 -17.691  1.00 73.26           C  
ATOM   2093  CB  ASN   272     -15.535 -22.192 -17.789  1.00 71.31           C  
ATOM   2094  O   ASN   272     -13.364 -24.108 -18.396  1.00 71.01           O  
ATOM   2095  CG  ASN   272     -16.811 -21.452 -18.135  1.00 68.71           C  
ATOM   2096  ND2 ASN   272     -17.449 -20.866 -17.128  1.00 68.66           N  
ATOM   2097  OD1 ASN   272     -17.222 -21.407 -19.298  1.00 68.43           O  
ATOM   2098  N   GLY   273     -14.212 -25.327 -16.737  1.00 74.48           N  
ATOM   2099  CA  GLY   273     -12.952 -25.975 -16.409  1.00 75.29           C  
ATOM   2100  C   GLY   273     -12.248 -26.558 -17.620  1.00 75.25           C  
ATOM   2101  O   GLY   273     -11.042 -26.372 -17.792  1.00 74.65           O  
ATOM   2102  N   GLY   274     -13.071 -27.146 -18.513  1.00 73.92           N  
ATOM   2103  CA  GLY   274     -12.501 -27.666 -19.746  1.00 75.63           C  
ATOM   2104  C   GLY   274     -11.941 -26.583 -20.648  1.00 73.77           C  
ATOM   2105  O   GLY   274     -10.857 -26.738 -21.214  1.00 73.14           O  
ATOM   2106  N   VAL   275     -12.720 -25.444 -20.849  1.00 75.40           N  
ATOM   2107  CA  VAL   275     -12.251 -24.296 -21.617  1.00 75.81           C  
ATOM   2108  C   VAL   275     -11.001 -23.711 -20.963  1.00 73.35           C  
ATOM   2109  CB  VAL   275     -13.344 -23.211 -21.743  1.00 72.32           C  
ATOM   2110  O   VAL   275      -9.977 -23.521 -21.624  1.00 71.69           O  
ATOM   2111  CG1 VAL   275     -12.836 -22.024 -22.560  1.00 66.15           C  
ATOM   2112  CG2 VAL   275     -14.606 -23.797 -22.372  1.00 65.88           C  
ATOM   2113  N   LEU   276     -11.001 -23.604 -19.650  1.00 74.36           N  
ATOM   2114  CA  LEU   276      -9.876 -23.043 -18.910  1.00 75.04           C  
ATOM   2115  C   LEU   276      -8.630 -23.906 -19.079  1.00 74.58           C  
ATOM   2116  CB  LEU   276     -10.222 -22.912 -17.425  1.00 71.76           C  
ATOM   2117  O   LEU   276      -7.529 -23.384 -19.271  1.00 73.57           O  
ATOM   2118  CG  LEU   276     -11.194 -21.791 -17.052  1.00 67.56           C  
ATOM   2119  CD1 LEU   276     -11.635 -21.934 -15.599  1.00 63.20           C  
ATOM   2120  CD2 LEU   276     -10.556 -20.427 -17.291  1.00 63.44           C  
ATOM   2121  N   THR   277      -8.800 -25.194 -19.019  1.00 74.20           N  
ATOM   2122  CA  THR   277      -7.692 -26.111 -19.263  1.00 75.85           C  
ATOM   2123  C   THR   277      -7.128 -25.918 -20.668  1.00 75.37           C  
ATOM   2124  CB  THR   277      -8.129 -27.576 -19.079  1.00 72.17           C  
ATOM   2125  O   THR   277      -5.915 -25.787 -20.843  1.00 75.46           O  
ATOM   2126  CG2 THR   277      -6.947 -28.527 -19.238  1.00 64.92           C  
ATOM   2127  OG1 THR   277      -8.688 -27.742 -17.770  1.00 67.10           O  
ATOM   2128  N   HIS   278      -7.992 -25.873 -21.637  1.00 74.82           N  
ATOM   2129  CA  HIS   278      -7.571 -25.653 -23.016  1.00 76.31           C  
ATOM   2130  C   HIS   278      -6.890 -24.298 -23.175  1.00 73.44           C  
ATOM   2131  CB  HIS   278      -8.767 -25.754 -23.964  1.00 71.95           C  
ATOM   2132  O   HIS   278      -5.863 -24.190 -23.848  1.00 72.02           O  
ATOM   2133  CG  HIS   278      -8.397 -25.661 -25.410  1.00 66.72           C  
ATOM   2134  CD2 HIS   278      -8.747 -24.764 -26.361  1.00 63.36           C  
ATOM   2135  ND1 HIS   278      -7.567 -26.573 -26.026  1.00 66.27           N  
ATOM   2136  CE1 HIS   278      -7.422 -26.238 -27.297  1.00 60.23           C  
ATOM   2137  NE2 HIS   278      -8.128 -25.144 -27.526  1.00 61.40           N  
ATOM   2138  N   ASP   279      -7.375 -23.285 -22.520  1.00 70.88           N  
ATOM   2139  CA  ASP   279      -6.806 -21.943 -22.592  1.00 71.20           C  
ATOM   2140  C   ASP   279      -5.447 -21.885 -21.899  1.00 69.65           C  
ATOM   2141  CB  ASP   279      -7.759 -20.922 -21.968  1.00 68.04           C  
ATOM   2142  O   ASP   279      -4.545 -21.175 -22.348  1.00 68.65           O  
ATOM   2143  CG  ASP   279      -8.990 -20.661 -22.819  1.00 64.73           C  
ATOM   2144  OD1 ASP   279      -8.987 -21.013 -24.018  1.00 63.31           O  
ATOM   2145  OD2 ASP   279      -9.969 -20.096 -22.286  1.00 66.98           O  
ATOM   2146  N   ILE   280      -5.265 -22.630 -20.826  1.00 70.47           N  
ATOM   2147  CA  ILE   280      -3.962 -22.765 -20.184  1.00 71.35           C  
ATOM   2148  C   ILE   280      -2.983 -23.442 -21.140  1.00 72.48           C  
ATOM   2149  CB  ILE   280      -4.062 -23.563 -18.865  1.00 68.59           C  
ATOM   2150  O   ILE   280      -1.860 -22.967 -21.328  1.00 73.39           O  
ATOM   2151  CG1 ILE   280      -4.747 -22.722 -17.782  1.00 65.70           C  
ATOM   2152  CG2 ILE   280      -2.675 -24.022 -18.405  1.00 66.73           C  
ATOM   2153  CD1 ILE   280      -5.202 -23.524 -16.570  1.00 65.01           C  
ATOM   2154  N   ASP   281      -3.389 -24.474 -21.812  1.00 74.57           N  
ATOM   2155  CA  ASP   281      -2.567 -25.123 -22.829  1.00 76.41           C  
ATOM   2156  C   ASP   281      -2.181 -24.140 -23.932  1.00 74.98           C  
ATOM   2157  CB  ASP   281      -3.303 -26.323 -23.428  1.00 72.77           C  
ATOM   2158  O   ASP   281      -1.019 -24.082 -24.341  1.00 74.55           O  
ATOM   2159  CG  ASP   281      -3.481 -27.463 -22.440  1.00 67.80           C  
ATOM   2160  OD1 ASP   281      -2.746 -27.515 -21.430  1.00 67.35           O  
ATOM   2161  OD2 ASP   281      -4.361 -28.318 -22.676  1.00 71.39           O  
ATOM   2162  N   ASN   282      -3.140 -23.395 -24.399  1.00 74.14           N  
ATOM   2163  CA  ASN   282      -2.887 -22.377 -25.413  1.00 75.00           C  
ATOM   2164  C   ASN   282      -1.908 -21.319 -24.912  1.00 70.80           C  
ATOM   2165  CB  ASN   282      -4.197 -21.721 -25.854  1.00 71.09           C  
ATOM   2166  O   ASN   282      -0.995 -20.919 -25.637  1.00 69.05           O  
ATOM   2167  CG  ASN   282      -5.052 -22.640 -26.705  1.00 65.87           C  
ATOM   2168  ND2 ASN   282      -6.367 -22.475 -26.618  1.00 64.35           N  
ATOM   2169  OD1 ASN   282      -4.535 -23.491 -27.433  1.00 64.76           O  
ATOM   2170  N   LEU   283      -2.099 -20.919 -23.701  1.00 69.78           N  
ATOM   2171  CA  LEU   283      -1.226 -19.917 -23.099  1.00 70.71           C  
ATOM   2172  C   LEU   283       0.193 -20.454 -22.946  1.00 69.69           C  
ATOM   2173  CB  LEU   283      -1.769 -19.482 -21.735  1.00 67.12           C  
ATOM   2174  O   LEU   283       1.163 -19.743 -23.217  1.00 68.74           O  
ATOM   2175  CG  LEU   283      -1.063 -18.299 -21.070  1.00 63.49           C  
ATOM   2176  CD1 LEU   283      -1.555 -16.985 -21.666  1.00 58.93           C  
ATOM   2177  CD2 LEU   283      -1.283 -18.324 -19.562  1.00 59.30           C  
ATOM   2178  N   GLU   284       0.381 -21.663 -22.527  1.00 72.11           N  
ATOM   2179  CA  GLU   284       1.693 -22.302 -22.500  1.00 73.21           C  
ATOM   2180  C   GLU   284       2.343 -22.286 -23.881  1.00 73.11           C  
ATOM   2181  CB  GLU   284       1.580 -23.741 -21.989  1.00 70.86           C  
ATOM   2182  O   GLU   284       3.501 -21.888 -24.023  1.00 73.56           O  
ATOM   2183  CG  GLU   284       2.917 -24.458 -21.871  1.00 69.37           C  
ATOM   2184  CD  GLU   284       2.794 -25.869 -21.318  1.00 68.34           C  
ATOM   2185  OE1 GLU   284       1.656 -26.324 -21.062  1.00 75.41           O  
ATOM   2186  OE2 GLU   284       3.844 -26.525 -21.137  1.00 76.39           O  
ATOM   2187  N   GLN   285       1.600 -22.739 -24.882  1.00 68.11           N  
ATOM   2188  CA  GLN   285       2.126 -22.740 -26.243  1.00 69.47           C  
ATOM   2189  C   GLN   285       2.592 -21.346 -26.654  1.00 65.91           C  
ATOM   2190  CB  GLN   285       1.073 -23.253 -27.226  1.00 66.30           C  
ATOM   2191  O   GLN   285       3.697 -21.184 -27.175  1.00 65.86           O  
ATOM   2192  CG  GLN   285       0.850 -24.758 -27.160  1.00 62.64           C  
ATOM   2193  CD  GLN   285      -0.254 -25.230 -28.088  1.00 61.69           C  
ATOM   2194  NE2 GLN   285      -1.179 -26.021 -27.554  1.00 64.40           N  
ATOM   2195  OE1 GLN   285      -0.276 -24.885 -29.273  1.00 69.20           O  
ATOM   2196  N   VAL   286       1.741 -20.415 -26.415  1.00 67.96           N  
ATOM   2197  CA  VAL   286       2.064 -19.034 -26.755  1.00 67.74           C  
ATOM   2198  C   VAL   286       3.301 -18.586 -25.980  1.00 65.03           C  
ATOM   2199  CB  VAL   286       0.880 -18.085 -26.463  1.00 64.57           C  
ATOM   2200  O   VAL   286       4.236 -18.028 -26.559  1.00 63.46           O  
ATOM   2201  CG1 VAL   286       1.300 -16.627 -26.636  1.00 57.64           C  
ATOM   2202  CG2 VAL   286      -0.304 -18.415 -27.371  1.00 58.37           C  
ATOM   2203  N   THR   287       3.356 -18.833 -24.615  1.00 67.84           N  
ATOM   2204  CA  THR   287       4.491 -18.464 -23.776  1.00 69.65           C  
ATOM   2205  C   THR   287       5.758 -19.178 -24.238  1.00 67.76           C  
ATOM   2206  CB  THR   287       4.223 -18.793 -22.296  1.00 65.11           C  
ATOM   2207  O   THR   287       6.809 -18.551 -24.393  1.00 66.81           O  
ATOM   2208  CG2 THR   287       5.269 -18.150 -21.392  1.00 57.39           C  
ATOM   2209  OG1 THR   287       2.926 -18.304 -21.931  1.00 56.64           O  
ATOM   2210  N   THR   288       5.674 -20.452 -24.506  1.00 67.56           N  
ATOM   2211  CA  THR   288       6.792 -21.213 -25.053  1.00 69.05           C  
ATOM   2212  C   THR   288       7.258 -20.615 -26.377  1.00 67.53           C  
ATOM   2213  CB  THR   288       6.413 -22.691 -25.259  1.00 66.11           C  
ATOM   2214  O   THR   288       8.459 -20.456 -26.604  1.00 68.11           O  
ATOM   2215  CG2 THR   288       7.580 -23.482 -25.840  1.00 62.79           C  
ATOM   2216  OG1 THR   288       6.042 -23.264 -23.999  1.00 65.15           O  
ATOM   2217  N   ALA   289       6.344 -20.235 -27.233  1.00 66.91           N  
ATOM   2218  CA  ALA   289       6.693 -19.641 -28.522  1.00 67.54           C  
ATOM   2219  C   ALA   289       7.387 -18.295 -28.335  1.00 62.99           C  
ATOM   2220  CB  ALA   289       5.447 -19.479 -29.388  1.00 63.89           C  
ATOM   2221  O   ALA   289       8.406 -18.021 -28.974  1.00 61.86           O  
ATOM   2222  N   ILE   290       6.893 -17.456 -27.474  1.00 64.84           N  
ATOM   2223  CA  ILE   290       7.409 -16.117 -27.212  1.00 64.37           C  
ATOM   2224  C   ILE   290       8.796 -16.213 -26.579  1.00 63.27           C  
ATOM   2225  CB  ILE   290       6.457 -15.314 -26.297  1.00 61.05           C  
ATOM   2226  O   ILE   290       9.658 -15.366 -26.827  1.00 61.18           O  
ATOM   2227  CG1 ILE   290       5.166 -14.965 -27.046  1.00 55.74           C  
ATOM   2228  CG2 ILE   290       7.147 -14.049 -25.778  1.00 57.05           C  
ATOM   2229  CD1 ILE   290       4.051 -14.445 -26.149  1.00 56.89           C  
ATOM   2230  N   LEU   291       9.086 -17.269 -25.734  1.00 65.21           N  
ATOM   2231  CA  LEU   291      10.344 -17.451 -25.018  1.00 65.98           C  
ATOM   2232  C   LEU   291      11.387 -18.113 -25.912  1.00 65.50           C  
ATOM   2233  CB  LEU   291      10.126 -18.293 -23.758  1.00 62.10           C  
ATOM   2234  O   LEU   291      12.525 -18.331 -25.490  1.00 64.29           O  
ATOM   2235  CG  LEU   291       9.396 -17.607 -22.602  1.00 60.22           C  
ATOM   2236  CD1 LEU   291       9.133 -18.602 -21.476  1.00 58.32           C  
ATOM   2237  CD2 LEU   291      10.201 -16.416 -22.092  1.00 59.03           C  
ATOM   2238  N   GLN   292      11.010 -18.481 -27.114  1.00 61.49           N  
ATOM   2239  CA  GLN   292      12.081 -18.859 -28.031  1.00 64.48           C  
ATOM   2240  C   GLN   292      13.060 -17.707 -28.237  1.00 61.05           C  
ATOM   2241  CB  GLN   292      11.504 -19.305 -29.376  1.00 59.81           C  
ATOM   2242  O   GLN   292      12.664 -16.540 -28.237  1.00 61.22           O  
ATOM   2243  CG  GLN   292      10.684 -20.586 -29.299  1.00 57.78           C  
ATOM   2244  CD  GLN   292      11.524 -21.800 -28.950  1.00 58.51           C  
ATOM   2245  NE2 GLN   292      10.915 -22.767 -28.271  1.00 53.49           N  
ATOM   2246  OE1 GLN   292      12.710 -21.870 -29.287  1.00 62.86           O  
ATOM   2247  N   PRO   293      14.448 -17.960 -28.428  1.00 63.46           N  
ATOM   2248  CA  PRO   293      15.416 -16.867 -28.543  1.00 63.81           C  
ATOM   2249  C   PRO   293      15.001 -15.817 -29.571  1.00 62.58           C  
ATOM   2250  CB  PRO   293      16.701 -17.578 -28.977  1.00 60.58           C  
ATOM   2251  O   PRO   293      14.994 -14.621 -29.270  1.00 61.81           O  
ATOM   2252  CG  PRO   293      16.581 -18.958 -28.416  1.00 59.40           C  
ATOM   2253  CD  PRO   293      15.141 -19.379 -28.487  1.00 59.67           C  
ATOM   2254  N   GLU   294      14.598 -16.183 -30.818  1.00 53.86           N  
ATOM   2255  CA  GLU   294      14.311 -15.254 -31.907  1.00 56.57           C  
ATOM   2256  C   GLU   294      13.141 -14.339 -31.557  1.00 52.57           C  
ATOM   2257  CB  GLU   294      14.015 -16.017 -33.200  1.00 50.96           C  
ATOM   2258  O   GLU   294      13.265 -13.114 -31.618  1.00 51.87           O  
ATOM   2259  CG  GLU   294      15.189 -16.838 -33.713  1.00 48.84           C  
ATOM   2260  CD  GLU   294      15.294 -18.208 -33.061  1.00 51.53           C  
ATOM   2261  OE1 GLU   294      14.520 -18.493 -32.120  1.00 53.69           O  
ATOM   2262  OE2 GLU   294      16.159 -19.001 -33.495  1.00 51.93           O  
ATOM   2263  N   PRO   295      11.951 -14.893 -31.185  1.00 55.32           N  
ATOM   2264  CA  PRO   295      10.873 -14.000 -30.753  1.00 55.45           C  
ATOM   2265  C   PRO   295      11.255 -13.159 -29.537  1.00 54.63           C  
ATOM   2266  CB  PRO   295       9.732 -14.962 -30.415  1.00 53.26           C  
ATOM   2267  O   PRO   295      10.907 -11.978 -29.465  1.00 53.65           O  
ATOM   2268  CG  PRO   295      10.008 -16.185 -31.229  1.00 52.20           C  
ATOM   2269  CD  PRO   295      11.496 -16.343 -31.362  1.00 52.35           C  
ATOM   2270  N   ARG   296      11.961 -13.695 -28.630  1.00 59.59           N  
ATOM   2271  CA  ARG   296      12.420 -12.934 -27.472  1.00 59.79           C  
ATOM   2272  C   ARG   296      13.301 -11.765 -27.900  1.00 59.08           C  
ATOM   2273  CB  ARG   296      13.184 -13.838 -26.502  1.00 57.20           C  
ATOM   2274  O   ARG   296      13.051 -10.620 -27.517  1.00 57.98           O  
ATOM   2275  CG  ARG   296      13.588 -13.151 -25.208  1.00 55.57           C  
ATOM   2276  CD  ARG   296      14.417 -14.067 -24.318  1.00 54.91           C  
ATOM   2277  NE  ARG   296      15.765 -13.544 -24.114  1.00 51.77           N  
ATOM   2278  NH1 ARG   296      16.519 -15.375 -22.925  1.00 48.08           N  
ATOM   2279  NH2 ARG   296      17.923 -13.609 -23.330  1.00 44.58           N  
ATOM   2280  CZ  ARG   296      16.732 -14.177 -23.457  1.00 57.81           C  
ATOM   2281  N   ASP   297      14.364 -12.076 -28.715  1.00 54.74           N  
ATOM   2282  CA  ASP   297      15.294 -11.057 -29.192  1.00 55.37           C  
ATOM   2283  C   ASP   297      14.567  -9.987 -30.003  1.00 54.01           C  
ATOM   2284  CB  ASP   297      16.402 -11.694 -30.034  1.00 52.25           C  
ATOM   2285  O   ASP   297      14.865  -8.797 -29.879  1.00 52.90           O  
ATOM   2286  CG  ASP   297      17.319 -12.594 -29.224  1.00 50.83           C  
ATOM   2287  OD1 ASP   297      17.169 -12.661 -27.985  1.00 49.79           O  
ATOM   2288  OD2 ASP   297      18.200 -13.240 -29.831  1.00 52.54           O  
ATOM   2289  N   GLY   298      13.628 -10.429 -30.877  1.00 55.34           N  
ATOM   2290  CA  GLY   298      12.701  -9.554 -31.577  1.00 55.36           C  
ATOM   2291  C   GLY   298      11.874  -8.691 -30.644  1.00 54.74           C  
ATOM   2292  O   GLY   298      11.728  -7.488 -30.869  1.00 53.75           O  
ATOM   2293  N   LEU   299      11.424  -9.376 -29.551  1.00 52.69           N  
ATOM   2294  CA  LEU   299      10.689  -8.713 -28.479  1.00 53.74           C  
ATOM   2295  C   LEU   299      11.568  -7.688 -27.772  1.00 52.52           C  
ATOM   2296  CB  LEU   299      10.170  -9.740 -27.470  1.00 51.90           C  
ATOM   2297  O   LEU   299      11.165  -6.536 -27.593  1.00 51.91           O  
ATOM   2298  CG  LEU   299       8.915  -9.348 -26.689  1.00 51.95           C  
ATOM   2299  CD1 LEU   299       7.725 -10.189 -27.141  1.00 49.56           C  
ATOM   2300  CD2 LEU   299       9.147  -9.504 -25.190  1.00 50.05           C  
ATOM   2301  N   GLU   300      12.687  -8.061 -27.304  1.00 53.58           N  
ATOM   2302  CA  GLU   300      13.633  -7.161 -26.650  1.00 54.17           C  
ATOM   2303  C   GLU   300      13.940  -5.951 -27.527  1.00 53.15           C  
ATOM   2304  CB  GLU   300      14.927  -7.902 -26.305  1.00 52.17           C  
ATOM   2305  O   GLU   300      13.801  -4.808 -27.086  1.00 52.33           O  
ATOM   2306  CG  GLU   300      15.781  -7.194 -25.262  1.00 51.05           C  
ATOM   2307  CD  GLU   300      16.987  -8.008 -24.821  1.00 51.51           C  
ATOM   2308  OE1 GLU   300      17.098  -9.191 -25.216  1.00 54.00           O  
ATOM   2309  OE2 GLU   300      17.827  -7.459 -24.073  1.00 52.22           O  
ATOM   2310  N   THR   301      14.265  -6.168 -28.755  1.00 50.45           N  
ATOM   2311  CA  THR   301      14.610  -5.131 -29.721  1.00 50.63           C  
ATOM   2312  C   THR   301      13.447  -4.162 -29.913  1.00 49.65           C  
ATOM   2313  CB  THR   301      15.003  -5.741 -31.079  1.00 48.48           C  
ATOM   2314  O   THR   301      13.634  -2.944 -29.878  1.00 48.41           O  
ATOM   2315  CG2 THR   301      15.355  -4.653 -32.089  1.00 45.08           C  
ATOM   2316  OG1 THR   301      16.139  -6.597 -30.901  1.00 40.77           O  
ATOM   2317  N   GLY   302      12.288  -4.701 -30.140  1.00 52.67           N  
ATOM   2318  CA  GLY   302      11.067  -3.918 -30.235  1.00 52.51           C  
ATOM   2319  C   GLY   302      10.806  -3.067 -29.007  1.00 52.37           C  
ATOM   2320  O   GLY   302      10.476  -1.885 -29.123  1.00 51.10           O  
ATOM   2321  N   LEU   303      11.057  -3.632 -27.720  1.00 49.68           N  
ATOM   2322  CA  LEU   303      10.861  -3.001 -26.420  1.00 49.52           C  
ATOM   2323  C   LEU   303      11.765  -1.782 -26.265  1.00 49.29           C  
ATOM   2324  CB  LEU   303      11.134  -4.000 -25.292  1.00 47.60           C  
ATOM   2325  O   LEU   303      11.362  -0.776 -25.677  1.00 47.55           O  
ATOM   2326  CG  LEU   303      10.067  -5.072 -25.063  1.00 45.76           C  
ATOM   2327  CD1 LEU   303      10.585  -6.138 -24.103  1.00 44.02           C  
ATOM   2328  CD2 LEU   303       8.784  -4.444 -24.530  1.00 45.18           C  
ATOM   2329  N   HIS   304      12.905  -1.834 -26.846  1.00 43.14           N  
ATOM   2330  CA  HIS   304      13.847  -0.721 -26.811  1.00 43.62           C  
ATOM   2331  C   HIS   304      13.446   0.371 -27.797  1.00 42.76           C  
ATOM   2332  CB  HIS   304      15.264  -1.209 -27.116  1.00 41.17           C  
ATOM   2333  O   HIS   304      13.588   1.560 -27.504  1.00 41.10           O  
ATOM   2334  CG  HIS   304      15.959  -1.809 -25.935  1.00 39.19           C  
ATOM   2335  CD2 HIS   304      16.225  -3.099 -25.621  1.00 38.59           C  
ATOM   2336  ND1 HIS   304      16.470  -1.047 -24.907  1.00 47.62           N  
ATOM   2337  CE1 HIS   304      17.022  -1.845 -24.008  1.00 40.09           C  
ATOM   2338  NE2 HIS   304      16.887  -3.095 -24.417  1.00 37.31           N  
ATOM   2339  N   ALA   305      12.861   0.015 -28.878  1.00 45.30           N  
ATOM   2340  CA  ALA   305      12.577   0.942 -29.971  1.00 45.70           C  
ATOM   2341  C   ALA   305      11.308   1.742 -29.696  1.00 44.94           C  
ATOM   2342  CB  ALA   305      12.450   0.185 -31.291  1.00 43.71           C  
ATOM   2343  O   ALA   305      11.268   2.953 -29.926  1.00 43.56           O  
ATOM   2344  N   TYR   306      10.292   1.246 -28.971  1.00 43.60           N  
ATOM   2345  CA  TYR   306       8.960   1.839 -29.002  1.00 45.79           C  
ATOM   2346  C   TYR   306       8.862   3.010 -28.031  1.00 43.67           C  
ATOM   2347  CB  TYR   306       7.896   0.790 -28.664  1.00 42.58           C  
ATOM   2348  O   TYR   306       8.304   4.057 -28.367  1.00 42.05           O  
ATOM   2349  CG  TYR   306       7.079   0.350 -29.854  1.00 41.74           C  
ATOM   2350  CD1 TYR   306       6.073   1.164 -30.372  1.00 39.90           C  
ATOM   2351  CD2 TYR   306       7.309  -0.879 -30.463  1.00 41.49           C  
ATOM   2352  CE1 TYR   306       5.315   0.762 -31.467  1.00 40.54           C  
ATOM   2353  CE2 TYR   306       6.558  -1.291 -31.559  1.00 39.87           C  
ATOM   2354  OH  TYR   306       4.818  -0.868 -33.137  1.00 31.03           O  
ATOM   2355  CZ  TYR   306       5.565  -0.465 -32.053  1.00 39.60           C  
ATOM   2356  N   PRO   307       9.320   2.923 -26.726  1.00 39.92           N  
ATOM   2357  CA  PRO   307       9.239   4.142 -25.918  1.00 39.55           C  
ATOM   2358  C   PRO   307       9.853   5.354 -26.615  1.00 39.79           C  
ATOM   2359  CB  PRO   307      10.026   3.781 -24.655  1.00 37.83           C  
ATOM   2360  O   PRO   307       9.284   6.448 -26.574  1.00 38.15           O  
ATOM   2361  CG  PRO   307      10.030   2.287 -24.622  1.00 35.81           C  
ATOM   2362  CD  PRO   307       9.933   1.778 -26.032  1.00 38.57           C  
ATOM   2363  N   ASN   308      10.949   5.153 -27.189  1.00 35.74           N  
ATOM   2364  CA  ASN   308      11.513   6.256 -27.958  1.00 36.94           C  
ATOM   2365  C   ASN   308      10.549   6.737 -29.039  1.00 35.62           C  
ATOM   2366  CB  ASN   308      12.849   5.848 -28.582  1.00 34.18           C  
ATOM   2367  O   ASN   308      10.373   7.942 -29.228  1.00 34.14           O  
ATOM   2368  CG  ASN   308      13.990   5.865 -27.584  1.00 32.59           C  
ATOM   2369  ND2 ASN   308      14.967   4.988 -27.784  1.00 29.45           N  
ATOM   2370  OD1 ASN   308      13.993   6.658 -26.639  1.00 32.32           O  
ATOM   2371  N   LEU   309       9.782   5.819 -29.526  1.00 39.39           N  
ATOM   2372  CA  LEU   309       8.700   6.080 -30.468  1.00 41.46           C  
ATOM   2373  C   LEU   309       7.573   6.860 -29.800  1.00 39.34           C  
ATOM   2374  CB  LEU   309       8.158   4.767 -31.039  1.00 39.13           C  
ATOM   2375  O   LEU   309       7.144   7.898 -30.309  1.00 38.30           O  
ATOM   2376  CG  LEU   309       7.456   4.855 -32.395  1.00 38.20           C  
ATOM   2377  CD1 LEU   309       8.340   4.265 -33.489  1.00 37.60           C  
ATOM   2378  CD2 LEU   309       6.108   4.144 -32.348  1.00 39.64           C  
ATOM   2379  N   ALA   310       7.015   6.291 -28.678  1.00 40.63           N  
ATOM   2380  CA  ALA   310       5.915   6.929 -27.958  1.00 41.27           C  
ATOM   2381  C   ALA   310       6.325   8.304 -27.437  1.00 40.54           C  
ATOM   2382  CB  ALA   310       5.449   6.044 -26.805  1.00 39.57           C  
ATOM   2383  O   ALA   310       5.596   9.283 -27.611  1.00 39.01           O  
ATOM   2384  N   ALA   311       7.580   8.329 -26.873  1.00 34.20           N  
ATOM   2385  CA  ALA   311       8.087   9.628 -26.437  1.00 35.31           C  
ATOM   2386  C   ALA   311       8.121  10.621 -27.596  1.00 34.01           C  
ATOM   2387  CB  ALA   311       9.479   9.479 -25.829  1.00 32.63           C  
ATOM   2388  O   ALA   311       7.684  11.765 -27.453  1.00 32.57           O  
ATOM   2389  N   ASN   312       8.493  10.118 -28.738  1.00 34.90           N  
ATOM   2390  CA  ASN   312       8.475  10.961 -29.929  1.00 35.92           C  
ATOM   2391  C   ASN   312       7.049  11.304 -30.352  1.00 34.80           C  
ATOM   2392  CB  ASN   312       9.221  10.282 -31.079  1.00 33.68           C  
ATOM   2393  O   ASN   312       6.746  12.461 -30.646  1.00 33.40           O  
ATOM   2394  CG  ASN   312      10.726  10.431 -30.968  1.00 32.24           C  
ATOM   2395  ND2 ASN   312      11.459   9.466 -31.511  1.00 28.12           N  
ATOM   2396  OD1 ASN   312      11.225  11.405 -30.399  1.00 31.22           O  
ATOM   2397  N   VAL   313       6.102  10.431 -30.238  1.00 38.75           N  
ATOM   2398  CA  VAL   313       4.703  10.718 -30.537  1.00 39.39           C  
ATOM   2399  C   VAL   313       4.128  11.651 -29.473  1.00 38.55           C  
ATOM   2400  CB  VAL   313       3.863   9.423 -30.620  1.00 37.56           C  
ATOM   2401  O   VAL   313       3.436  12.619 -29.796  1.00 36.39           O  
ATOM   2402  CG1 VAL   313       2.376   9.751 -30.740  1.00 35.08           C  
ATOM   2403  CG2 VAL   313       4.321   8.566 -31.799  1.00 34.69           C  
ATOM   2404  N   LEU   314       4.353  11.411 -28.142  1.00 33.02           N  
ATOM   2405  CA  LEU   314       3.836  12.268 -27.081  1.00 33.33           C  
ATOM   2406  C   LEU   314       4.486  13.647 -27.132  1.00 32.89           C  
ATOM   2407  CB  LEU   314       4.075  11.629 -25.710  1.00 30.97           C  
ATOM   2408  O   LEU   314       3.839  14.654 -26.832  1.00 31.03           O  
ATOM   2409  CG  LEU   314       3.139  10.483 -25.324  1.00 29.53           C  
ATOM   2410  CD1 LEU   314       3.686   9.737 -24.112  1.00 25.79           C  
ATOM   2411  CD2 LEU   314       1.735  11.010 -25.046  1.00 28.87           C  
ATOM   2412  N   ASN   315       5.729  13.666 -27.392  1.00 28.37           N  
ATOM   2413  CA  ASN   315       6.416  14.942 -27.561  1.00 29.89           C  
ATOM   2414  C   ASN   315       5.766  15.789 -28.650  1.00 28.32           C  
ATOM   2415  CB  ASN   315       7.897  14.716 -27.876  1.00 26.57           C  
ATOM   2416  O   ASN   315       5.870  17.017 -28.632  1.00 26.83           O  
ATOM   2417  CG  ASN   315       8.739  14.537 -26.628  1.00 25.32           C  
ATOM   2418  ND2 ASN   315       9.890  13.893 -26.776  1.00 18.35           N  
ATOM   2419  OD1 ASN   315       8.357  14.973 -25.539  1.00 25.23           O  
ATOM   2420  N   ILE   316       4.890  15.256 -29.342  1.00 30.41           N  
ATOM   2421  CA  ILE   316       4.170  15.949 -30.406  1.00 31.90           C  
ATOM   2422  C   ILE   316       2.809  16.412 -29.891  1.00 30.45           C  
ATOM   2423  CB  ILE   316       3.995  15.048 -31.649  1.00 29.19           C  
ATOM   2424  O   ILE   316       2.206  17.329 -30.452  1.00 29.17           O  
ATOM   2425  CG1 ILE   316       5.358  14.734 -32.278  1.00 27.81           C  
ATOM   2426  CG2 ILE   316       3.061  15.709 -32.667  1.00 27.08           C  
ATOM   2427  CD1 ILE   316       5.313  13.647 -33.342  1.00 26.87           C  
ATOM   2428  N   ASN   317       2.192  16.113 -28.670  1.00 28.49           N  
ATOM   2429  CA  ASN   317       0.943  16.628 -28.120  1.00 30.22           C  
ATOM   2430  C   ASN   317       1.184  17.823 -27.203  1.00 28.49           C  
ATOM   2431  CB  ASN   317       0.192  15.526 -27.369  1.00 27.21           C  
ATOM   2432  O   ASN   317       1.813  17.687 -26.152  1.00 27.65           O  
ATOM   2433  CG  ASN   317      -1.184  15.258 -27.947  1.00 26.41           C  
ATOM   2434  ND2 ASN   317      -1.832  14.203 -27.470  1.00 23.31           N  
ATOM   2435  OD1 ASN   317      -1.659  15.994 -28.816  1.00 27.71           O  
ATOM   2436  N   SER   318       1.089  19.102 -27.557  1.00 29.16           N  
ATOM   2437  CA  SER   318       0.963  20.356 -26.822  1.00 30.09           C  
ATOM   2438  C   SER   318      -0.458  20.555 -26.306  1.00 29.23           C  
ATOM   2439  CB  SER   318       1.363  21.538 -27.707  1.00 27.59           C  
ATOM   2440  O   SER   318      -1.421  20.455 -27.069  1.00 28.02           O  
ATOM   2441  OG  SER   318       0.888  22.757 -27.162  1.00 27.05           O  
ATOM   2442  N   PRO   319      -0.781  20.490 -24.933  1.00 30.14           N  
ATOM   2443  CA  PRO   319      -2.061  20.736 -24.265  1.00 30.21           C  
ATOM   2444  C   PRO   319      -2.822  21.916 -24.865  1.00 30.23           C  
ATOM   2445  CB  PRO   319      -1.654  21.027 -22.819  1.00 28.39           C  
ATOM   2446  O   PRO   319      -4.054  21.954 -24.808  1.00 28.99           O  
ATOM   2447  CG  PRO   319      -0.160  20.975 -22.825  1.00 27.69           C  
ATOM   2448  CD  PRO   319       0.299  20.609 -24.207  1.00 31.23           C  
ATOM   2449  N   ASN   320      -2.109  22.853 -25.481  1.00 25.91           N  
ATOM   2450  CA  ASN   320      -2.781  24.085 -25.879  1.00 27.56           C  
ATOM   2451  C   ASN   320      -3.008  24.138 -27.387  1.00 25.78           C  
ATOM   2452  CB  ASN   320      -1.980  25.305 -25.420  1.00 23.69           C  
ATOM   2453  O   ASN   320      -3.847  24.902 -27.866  1.00 24.36           O  
ATOM   2454  CG  ASN   320      -1.830  25.373 -23.913  1.00 24.14           C  
ATOM   2455  ND2 ASN   320      -0.732  25.959 -23.451  1.00 14.24           N  
ATOM   2456  OD1 ASN   320      -2.695  24.902 -23.170  1.00 19.84           O  
ATOM   2457  N   GLN   321      -2.395  23.148 -27.988  1.00 24.75           N  
ATOM   2458  CA  GLN   321      -2.308  23.253 -29.441  1.00 27.21           C  
ATOM   2459  C   GLN   321      -2.749  21.957 -30.114  1.00 24.77           C  
ATOM   2460  CB  GLN   321      -0.883  23.609 -29.869  1.00 22.64           C  
ATOM   2461  O   GLN   321      -2.810  21.879 -31.343  1.00 23.35           O  
ATOM   2462  CG  GLN   321      -0.425  24.983 -29.401  1.00 22.92           C  
ATOM   2463  CD  GLN   321       0.968  25.335 -29.889  1.00 26.00           C  
ATOM   2464  NE2 GLN   321       1.431  26.533 -29.547  1.00 15.50           N  
ATOM   2465  OE1 GLN   321       1.623  24.537 -30.566  1.00 32.78           O  
ATOM   2466  N   GLY   322      -3.496  21.057 -29.202  1.00 30.34           N  
ATOM   2467  CA  GLY   322      -3.913  19.847 -29.893  1.00 28.80           C  
ATOM   2468  C   GLY   322      -2.765  19.119 -30.566  1.00 30.14           C  
ATOM   2469  O   GLY   322      -1.687  19.687 -30.755  1.00 28.82           O  
ATOM   2470  N   GLY   323      -2.440  17.898 -30.154  1.00 27.16           N  
ATOM   2471  CA  GLY   323      -1.443  17.030 -30.759  1.00 27.69           C  
ATOM   2472  C   GLY   323      -0.970  17.518 -32.115  1.00 27.14           C  
ATOM   2473  O   GLY   323      -1.784  17.862 -32.975  1.00 26.13           O  
ATOM   2474  N   ILE   324       0.034  18.247 -32.286  1.00 26.50           N  
ATOM   2475  CA  ILE   324       0.760  18.259 -33.551  1.00 26.84           C  
ATOM   2476  C   ILE   324       0.967  16.827 -34.041  1.00 26.52           C  
ATOM   2477  CB  ILE   324       2.120  18.980 -33.414  1.00 24.58           C  
ATOM   2478  O   ILE   324       1.720  16.060 -33.437  1.00 25.36           O  
ATOM   2479  CG1 ILE   324       1.914  20.423 -32.939  1.00 19.50           C  
ATOM   2480  CG2 ILE   324       2.886  18.943 -34.740  1.00 23.20           C  
ATOM   2481  CD1 ILE   324       3.210  21.181 -32.684  1.00 21.82           C  
ATOM   2482  N   ILE   325      -0.001  15.963 -34.268  1.00 27.85           N  
ATOM   2483  CA  ILE   325       0.230  14.950 -35.292  1.00 27.93           C  
ATOM   2484  C   ILE   325       1.065  15.543 -36.425  1.00 27.84           C  
ATOM   2485  CB  ILE   325      -1.100  14.389 -35.844  1.00 26.12           C  
ATOM   2486  O   ILE   325       0.603  16.431 -37.146  1.00 26.76           O  
ATOM   2487  CG1 ILE   325      -1.933  13.779 -34.710  1.00 25.66           C  
ATOM   2488  CG2 ILE   325      -0.837  13.359 -36.946  1.00 25.60           C  
ATOM   2489  CD1 ILE   325      -3.312  13.300 -35.144  1.00 23.81           C  
ATOM   2490  N   GLY   326       2.287  16.172 -36.113  1.00 27.34           N  
ATOM   2491  CA  GLY   326       3.101  16.296 -37.312  1.00 27.35           C  
ATOM   2492  C   GLY   326       2.719  15.308 -38.398  1.00 27.26           C  
ATOM   2493  O   GLY   326       2.492  14.128 -38.119  1.00 25.92           O  
ATOM   2494  N   LEU   327       1.556  15.372 -39.034  1.00 25.96           N  
ATOM   2495  CA  LEU   327       1.084  14.947 -40.347  1.00 26.53           C  
ATOM   2496  C   LEU   327       2.216  14.322 -41.156  1.00 26.01           C  
ATOM   2497  CB  LEU   327       0.488  16.132 -41.112  1.00 24.06           C  
ATOM   2498  O   LEU   327       1.992  13.821 -42.260  1.00 24.86           O  
ATOM   2499  CG  LEU   327      -1.021  16.339 -40.973  1.00 22.87           C  
ATOM   2500  CD1 LEU   327      -1.360  17.824 -41.037  1.00 18.92           C  
ATOM   2501  CD2 LEU   327      -1.769  15.567 -42.055  1.00 17.91           C  
ATOM   2502  N   PRO   328       3.437  14.058 -40.666  1.00 30.25           N  
ATOM   2503  CA  PRO   328       4.072  12.899 -41.298  1.00 30.64           C  
ATOM   2504  C   PRO   328       3.409  11.579 -40.911  1.00 30.24           C  
ATOM   2505  CB  PRO   328       5.511  12.959 -40.780  1.00 28.10           C  
ATOM   2506  O   PRO   328       3.474  10.606 -41.666  1.00 28.69           O  
ATOM   2507  CG  PRO   328       5.461  13.899 -39.619  1.00 26.48           C  
ATOM   2508  CD  PRO   328       4.191  14.697 -39.707  1.00 29.60           C  
ATOM   2509  N   VAL   329       2.506  11.526 -39.977  1.00 29.22           N  
ATOM   2510  CA  VAL   329       1.816  10.303 -39.579  1.00 29.55           C  
ATOM   2511  C   VAL   329       0.469  10.215 -40.293  1.00 29.13           C  
ATOM   2512  CB  VAL   329       1.613  10.238 -38.049  1.00 27.06           C  
ATOM   2513  O   VAL   329      -0.016   9.118 -40.583  1.00 27.32           O  
ATOM   2514  CG1 VAL   329       0.968   8.913 -37.646  1.00 27.36           C  
ATOM   2515  CG2 VAL   329       2.946  10.428 -37.327  1.00 26.77           C  
ATOM   2516  N   LEU   330      -0.051  11.195 -40.911  1.00 26.57           N  
ATOM   2517  CA  LEU   330      -1.256  11.040 -41.718  1.00 27.52           C  
ATOM   2518  C   LEU   330      -0.904  10.676 -43.156  1.00 26.56           C  
ATOM   2519  CB  LEU   330      -2.088  12.325 -41.693  1.00 24.37           C  
ATOM   2520  O   LEU   330      -1.546   9.812 -43.757  1.00 25.14           O  
ATOM   2521  CG  LEU   330      -3.034  12.496 -40.504  1.00 23.27           C  
ATOM   2522  CD1 LEU   330      -3.412  13.964 -40.334  1.00 21.36           C  
ATOM   2523  CD2 LEU   330      -4.280  11.636 -40.683  1.00 22.44           C  
ATOM   2524  N   PRO   331       0.084  11.164 -43.859  1.00 29.03           N  
ATOM   2525  CA  PRO   331       0.435  10.183 -44.889  1.00 28.67           C  
ATOM   2526  C   PRO   331       0.828   8.828 -44.303  1.00 29.02           C  
ATOM   2527  CB  PRO   331       1.621  10.833 -45.605  1.00 26.36           C  
ATOM   2528  O   PRO   331       0.588   7.790 -44.925  1.00 27.36           O  
ATOM   2529  CG  PRO   331       1.729  12.197 -45.005  1.00 24.95           C  
ATOM   2530  CD  PRO   331       0.852  12.253 -43.787  1.00 28.80           C  
ATOM   2531  N   GLY   332       1.271   8.731 -43.112  1.00 29.68           N  
ATOM   2532  CA  GLY   332       1.483   7.500 -42.367  1.00 29.41           C  
ATOM   2533  C   GLY   332       0.203   6.922 -41.793  1.00 29.60           C  
ATOM   2534  O   GLY   332       0.006   5.705 -41.805  1.00 27.95           O  
ATOM   2535  N   VAL   333      -0.760   7.579 -41.641  1.00 28.42           N  
ATOM   2536  CA  VAL   333      -2.091   7.052 -41.358  1.00 28.94           C  
ATOM   2537  C   VAL   333      -2.811   6.734 -42.667  1.00 28.25           C  
ATOM   2538  CB  VAL   333      -2.927   8.043 -40.517  1.00 26.58           C  
ATOM   2539  O   VAL   333      -3.530   5.737 -42.761  1.00 26.71           O  
ATOM   2540  CG1 VAL   333      -4.245   7.404 -40.082  1.00 25.81           C  
ATOM   2541  CG2 VAL   333      -2.131   8.514 -39.302  1.00 25.32           C  
ATOM   2542  N   THR   334      -2.570   7.387 -43.816  1.00 28.85           N  
ATOM   2543  CA  THR   334      -2.865   6.834 -45.133  1.00 29.53           C  
ATOM   2544  C   THR   334      -1.791   5.834 -45.552  1.00 28.93           C  
ATOM   2545  CB  THR   334      -2.978   7.945 -46.194  1.00 26.37           C  
ATOM   2546  O   THR   334      -2.041   4.959 -46.384  1.00 27.27           O  
ATOM   2547  CG2 THR   334      -4.218   8.801 -45.963  1.00 21.59           C  
ATOM   2548  OG1 THR   334      -1.815   8.779 -46.128  1.00 15.41           O  
ATOM   2549  N   ASN   335      -0.716   5.853 -44.854  1.00 29.69           N  
ATOM   2550  CA  ASN   335       0.235   4.781 -45.124  1.00 30.43           C  
ATOM   2551  C   ASN   335       0.127   3.662 -44.091  1.00 29.63           C  
ATOM   2552  CB  ASN   335       1.664   5.328 -45.167  1.00 27.53           C  
ATOM   2553  O   ASN   335       1.082   2.912 -43.881  1.00 28.03           O  
ATOM   2554  CG  ASN   335       2.166   5.537 -46.582  1.00 25.53           C  
ATOM   2555  ND2 ASN   335       3.222   6.330 -46.725  1.00 12.52           N  
ATOM   2556  OD1 ASN   335       1.611   4.991 -47.539  1.00 12.24           O  
ATOM   2557  N   PHE   336      -0.863   3.668 -43.152  1.00 32.69           N  
ATOM   2558  CA  PHE   336      -1.345   2.326 -42.844  1.00 33.85           C  
ATOM   2559  C   PHE   336      -1.660   1.558 -44.121  1.00 32.66           C  
ATOM   2560  CB  PHE   336      -2.587   2.392 -41.950  1.00 31.23           C  
ATOM   2561  O   PHE   336      -2.102   0.408 -44.067  1.00 31.41           O  
ATOM   2562  CG  PHE   336      -2.275   2.446 -40.479  1.00 29.30           C  
ATOM   2563  CD1 PHE   336      -2.008   1.283 -39.767  1.00 28.44           C  
ATOM   2564  CD2 PHE   336      -2.248   3.662 -39.808  1.00 30.41           C  
ATOM   2565  CE1 PHE   336      -1.718   1.331 -38.406  1.00 27.28           C  
ATOM   2566  CE2 PHE   336      -1.959   3.718 -38.447  1.00 29.62           C  
ATOM   2567  CZ  PHE   336      -1.696   2.551 -37.748  1.00 29.19           C  
ATOM   2568  N   SER   337      -1.348   2.277 -45.217  1.00 32.23           N  
ATOM   2569  CA  SER   337      -1.335   1.361 -46.353  1.00 33.52           C  
ATOM   2570  C   SER   337      -0.169   0.383 -46.260  1.00 32.30           C  
ATOM   2571  CB  SER   337      -1.257   2.137 -47.668  1.00 30.02           C  
ATOM   2572  O   SER   337      -0.222  -0.710 -46.829  1.00 30.46           O  
ATOM   2573  OG  SER   337      -0.305   3.183 -47.579  1.00 16.51           O  
ATOM   2574  N   ASN   338       0.730   0.504 -45.315  1.00 37.28           N  
ATOM   2575  CA  ASN   338       1.886  -0.379 -45.209  1.00 37.80           C  
ATOM   2576  C   ASN   338       2.294  -0.597 -43.755  1.00 37.42           C  
ATOM   2577  CB  ASN   338       3.063   0.178 -46.013  1.00 36.10           C  
ATOM   2578  O   ASN   338       2.977   0.242 -43.165  1.00 35.93           O  
ATOM   2579  CG  ASN   338       4.273  -0.736 -45.986  1.00 34.00           C  
ATOM   2580  ND2 ASN   338       5.242  -0.461 -46.851  1.00 31.26           N  
ATOM   2581  OD1 ASN   338       4.335  -1.681 -45.196  1.00 34.61           O  
ATOM   2582  N   PRO   339       1.550  -1.125 -42.897  1.00 43.69           N  
ATOM   2583  CA  PRO   339       2.020  -1.428 -41.544  1.00 43.23           C  
ATOM   2584  C   PRO   339       3.484  -1.861 -41.511  1.00 43.79           C  
ATOM   2585  CB  PRO   339       1.103  -2.571 -41.100  1.00 42.85           C  
ATOM   2586  O   PRO   339       4.201  -1.554 -40.555  1.00 42.77           O  
ATOM   2587  CG  PRO   339       0.189  -2.800 -42.260  1.00 41.06           C  
ATOM   2588  CD  PRO   339       0.551  -1.832 -43.350  1.00 42.63           C  
ATOM   2589  N   LEU   340       3.950  -2.513 -42.533  1.00 45.69           N  
ATOM   2590  CA  LEU   340       5.355  -2.896 -42.621  1.00 46.45           C  
ATOM   2591  C   LEU   340       6.259  -1.671 -42.538  1.00 45.50           C  
ATOM   2592  CB  LEU   340       5.623  -3.656 -43.922  1.00 44.95           C  
ATOM   2593  O   LEU   340       7.225  -1.657 -41.772  1.00 44.16           O  
ATOM   2594  CG  LEU   340       6.336  -5.002 -43.787  1.00 43.69           C  
ATOM   2595  CD1 LEU   340       5.418  -6.136 -44.232  1.00 41.93           C  
ATOM   2596  CD2 LEU   340       7.629  -5.007 -44.595  1.00 42.94           C  
ATOM   2597  N   GLN   341       5.958  -0.740 -43.424  1.00 42.07           N  
ATOM   2598  CA  GLN   341       6.704   0.510 -43.524  1.00 43.61           C  
ATOM   2599  C   GLN   341       6.767   1.223 -42.176  1.00 42.09           C  
ATOM   2600  CB  GLN   341       6.076   1.428 -44.574  1.00 42.47           C  
ATOM   2601  O   GLN   341       7.807   1.771 -41.805  1.00 40.71           O  
ATOM   2602  CG  GLN   341       7.078   2.334 -45.277  1.00 42.08           C  
ATOM   2603  CD  GLN   341       6.478   3.065 -46.463  1.00 45.72           C  
ATOM   2604  NE2 GLN   341       7.303   3.831 -47.168  1.00 39.34           N  
ATOM   2605  OE1 GLN   341       5.281   2.942 -46.744  1.00 45.12           O  
ATOM   2606  N   PHE   342       5.625   1.233 -41.503  1.00 45.87           N  
ATOM   2607  CA  PHE   342       5.570   1.798 -40.160  1.00 45.67           C  
ATOM   2608  C   PHE   342       6.499   1.043 -39.217  1.00 45.87           C  
ATOM   2609  CB  PHE   342       4.137   1.767 -39.621  1.00 45.04           C  
ATOM   2610  O   PHE   342       7.312   1.652 -38.519  1.00 44.29           O  
ATOM   2611  CG  PHE   342       3.998   2.331 -38.233  1.00 43.20           C  
ATOM   2612  CD1 PHE   342       3.825   3.696 -38.036  1.00 40.47           C  
ATOM   2613  CD2 PHE   342       4.041   1.497 -37.123  1.00 41.84           C  
ATOM   2614  CE1 PHE   342       3.696   4.221 -36.753  1.00 43.10           C  
ATOM   2615  CE2 PHE   342       3.913   2.014 -35.837  1.00 41.63           C  
ATOM   2616  CZ  PHE   342       3.742   3.377 -35.654  1.00 44.22           C  
ATOM   2617  N   VAL   343       6.481  -0.301 -39.172  1.00 50.14           N  
ATOM   2618  CA  VAL   343       7.289  -1.129 -38.282  1.00 49.92           C  
ATOM   2619  C   VAL   343       8.754  -1.067 -38.706  1.00 50.12           C  
ATOM   2620  CB  VAL   343       6.799  -2.595 -38.272  1.00 49.34           C  
ATOM   2621  O   VAL   343       9.635  -0.814 -37.881  1.00 48.89           O  
ATOM   2622  CG1 VAL   343       7.723  -3.467 -37.424  1.00 45.92           C  
ATOM   2623  CG2 VAL   343       5.363  -2.673 -37.756  1.00 47.64           C  
ATOM   2624  N   CYS   344       9.098  -1.043 -39.981  1.00 49.41           N  
ATOM   2625  CA  CYS   344      10.455  -1.023 -40.516  1.00 50.93           C  
ATOM   2626  C   CYS   344      11.105   0.338 -40.300  1.00 49.34           C  
ATOM   2627  CB  CYS   344      10.450  -1.365 -42.005  1.00 49.28           C  
ATOM   2628  O   CYS   344      12.252   0.420 -39.855  1.00 48.27           O  
ATOM   2629  SG  CYS   344      10.125  -3.108 -42.350  1.00 47.53           S  
ATOM   2630  N   SER   345      10.329   1.483 -40.624  1.00 46.14           N  
ATOM   2631  CA  SER   345      10.803   2.839 -40.364  1.00 46.62           C  
ATOM   2632  C   SER   345      10.985   3.083 -38.870  1.00 46.16           C  
ATOM   2633  CB  SER   345       9.829   3.867 -40.942  1.00 46.52           C  
ATOM   2634  O   SER   345      11.915   3.780 -38.459  1.00 45.09           O  
ATOM   2635  OG  SER   345       8.908   3.247 -41.823  1.00 43.58           O  
ATOM   2636  N   SER   346      10.235   2.411 -38.069  1.00 46.87           N  
ATOM   2637  CA  SER   346      10.338   2.502 -36.616  1.00 47.21           C  
ATOM   2638  C   SER   346      11.563   1.754 -36.102  1.00 46.98           C  
ATOM   2639  CB  SER   346       9.077   1.948 -35.953  1.00 46.39           C  
ATOM   2640  O   SER   346      12.293   2.262 -35.247  1.00 46.41           O  
ATOM   2641  OG  SER   346       7.917   2.574 -36.475  1.00 43.11           O  
ATOM   2642  N   ILE   347      11.808   0.549 -36.532  1.00 49.11           N  
ATOM   2643  CA  ILE   347      13.026  -0.216 -36.288  1.00 48.68           C  
ATOM   2644  C   ILE   347      14.242   0.595 -36.730  1.00 49.00           C  
ATOM   2645  CB  ILE   347      12.995  -1.576 -37.020  1.00 47.82           C  
ATOM   2646  O   ILE   347      15.210   0.734 -35.978  1.00 47.74           O  
ATOM   2647  CG1 ILE   347      11.927  -2.489 -36.406  1.00 43.38           C  
ATOM   2648  CG2 ILE   347      14.373  -2.243 -36.981  1.00 45.18           C  
ATOM   2649  CD1 ILE   347      11.657  -3.754 -37.209  1.00 43.96           C  
ATOM   2650  N   GLN   348      14.119   1.161 -37.854  1.00 46.12           N  
ATOM   2651  CA  GLN   348      15.134   2.090 -38.339  1.00 46.26           C  
ATOM   2652  C   GLN   348      15.390   3.203 -37.328  1.00 45.97           C  
ATOM   2653  CB  GLN   348      14.716   2.688 -39.683  1.00 45.11           C  
ATOM   2654  O   GLN   348      16.538   3.464 -36.962  1.00 44.70           O  
ATOM   2655  CG  GLN   348      15.855   3.359 -40.439  1.00 44.16           C  
ATOM   2656  CD  GLN   348      15.416   3.933 -41.773  1.00 46.45           C  
ATOM   2657  NE2 GLN   348      16.376   4.418 -42.554  1.00 39.90           N  
ATOM   2658  OE1 GLN   348      14.225   3.940 -42.100  1.00 47.74           O  
ATOM   2659  N   ALA   349      14.328   4.062 -36.944  1.00 42.37           N  
ATOM   2660  CA  ALA   349      14.428   5.190 -36.021  1.00 42.38           C  
ATOM   2661  C   ALA   349      14.940   4.737 -34.656  1.00 42.42           C  
ATOM   2662  CB  ALA   349      13.074   5.880 -35.875  1.00 41.11           C  
ATOM   2663  O   ALA   349      15.727   5.440 -34.017  1.00 41.60           O  
ATOM   2664  N   GLY   350      14.676   3.468 -34.249  1.00 43.33           N  
ATOM   2665  CA  GLY   350      15.006   2.973 -32.922  1.00 43.04           C  
ATOM   2666  C   GLY   350      16.336   2.246 -32.870  1.00 43.38           C  
ATOM   2667  O   GLY   350      17.028   2.278 -31.851  1.00 42.63           O  
ATOM   2668  N   SER   351      16.740   1.436 -33.815  1.00 40.58           N  
ATOM   2669  CA  SER   351      17.873   0.518 -33.783  1.00 41.22           C  
ATOM   2670  C   SER   351      19.185   1.250 -34.045  1.00 40.63           C  
ATOM   2671  CB  SER   351      17.688  -0.599 -34.812  1.00 38.47           C  
ATOM   2672  O   SER   351      20.256   0.768 -33.670  1.00 39.64           O  
ATOM   2673  OG  SER   351      17.639  -0.069 -36.126  1.00 32.74           O  
ATOM   2674  N   ARG   352      19.162   2.498 -34.264  1.00 37.51           N  
ATOM   2675  CA  ARG   352      20.366   3.190 -34.712  1.00 36.92           C  
ATOM   2676  C   ARG   352      21.060   2.416 -35.827  1.00 37.66           C  
ATOM   2677  CB  ARG   352      21.330   3.403 -33.543  1.00 34.67           C  
ATOM   2678  O   ARG   352      22.278   2.514 -35.993  1.00 36.09           O  
ATOM   2679  CG  ARG   352      20.794   4.328 -32.462  1.00 32.05           C  
ATOM   2680  CD  ARG   352      21.833   4.598 -31.384  1.00 35.48           C  
ATOM   2681  NE  ARG   352      21.329   5.516 -30.366  1.00 30.31           N  
ATOM   2682  NH1 ARG   352      23.288   5.565 -29.143  1.00 24.45           N  
ATOM   2683  NH2 ARG   352      21.474   6.788 -28.459  1.00 20.58           N  
ATOM   2684  CZ  ARG   352      22.031   5.954 -29.325  1.00 29.67           C  
ATOM   2685  N   LEU   353      20.328   1.312 -36.338  1.00 42.36           N  
ATOM   2686  CA  LEU   353      20.840   0.643 -37.529  1.00 42.45           C  
ATOM   2687  C   LEU   353      20.715   1.543 -38.754  1.00 42.29           C  
ATOM   2688  CB  LEU   353      20.093  -0.671 -37.768  1.00 40.12           C  
ATOM   2689  O   LEU   353      19.911   2.477 -38.764  1.00 41.52           O  
ATOM   2690  CG  LEU   353      20.248  -1.746 -36.691  1.00 38.15           C  
ATOM   2691  CD1 LEU   353      19.331  -2.928 -36.985  1.00 34.78           C  
ATOM   2692  CD2 LEU   353      21.700  -2.200 -36.594  1.00 37.30           C  
ATOM   2693  N   GLY   354      21.903   1.562 -39.566  1.00 42.39           N  
ATOM   2694  CA  GLY   354      21.803   2.015 -40.945  1.00 41.19           C  
ATOM   2695  C   GLY   354      20.621   1.419 -41.684  1.00 42.47           C  
ATOM   2696  O   GLY   354      20.014   0.452 -41.219  1.00 41.10           O  
ATOM   2697  N   TYR   355      20.071   2.258 -42.515  1.00 42.27           N  
ATOM   2698  CA  TYR   355      18.877   2.030 -43.321  1.00 43.44           C  
ATOM   2699  C   TYR   355      18.833   0.596 -43.838  1.00 42.36           C  
ATOM   2700  CB  TYR   355      18.826   3.010 -44.497  1.00 41.19           C  
ATOM   2701  O   TYR   355      17.807  -0.079 -43.727  1.00 41.33           O  
ATOM   2702  CG  TYR   355      17.634   2.812 -45.402  1.00 40.24           C  
ATOM   2703  CD1 TYR   355      17.715   1.988 -46.522  1.00 38.56           C  
ATOM   2704  CD2 TYR   355      16.426   3.449 -45.139  1.00 40.26           C  
ATOM   2705  CE1 TYR   355      16.620   1.804 -47.360  1.00 38.34           C  
ATOM   2706  CE2 TYR   355      15.324   3.272 -45.970  1.00 38.47           C  
ATOM   2707  OH  TYR   355      14.343   2.270 -47.902  1.00 29.24           O  
ATOM   2708  CZ  TYR   355      15.431   2.448 -47.076  1.00 39.25           C  
ATOM   2709  N   GLN   356      19.898   0.177 -44.390  1.00 42.38           N  
ATOM   2710  CA  GLN   356      19.972  -1.146 -45.001  1.00 42.83           C  
ATOM   2711  C   GLN   356      19.764  -2.245 -43.963  1.00 42.41           C  
ATOM   2712  CB  GLN   356      21.315  -1.338 -45.708  1.00 41.47           C  
ATOM   2713  O   GLN   356      18.942  -3.142 -44.156  1.00 41.03           O  
ATOM   2714  CG  GLN   356      21.313  -2.460 -46.737  1.00 40.15           C  
ATOM   2715  CD  GLN   356      22.578  -2.490 -47.574  1.00 43.73           C  
ATOM   2716  NE2 GLN   356      22.756  -3.560 -48.341  1.00 38.15           N  
ATOM   2717  OE1 GLN   356      23.389  -1.559 -47.532  1.00 44.31           O  
ATOM   2718  N   GLU   357      20.439  -2.063 -42.812  1.00 47.25           N  
ATOM   2719  CA  GLU   357      20.327  -3.078 -41.768  1.00 47.79           C  
ATOM   2720  C   GLU   357      18.909  -3.138 -41.207  1.00 46.78           C  
ATOM   2721  CB  GLU   357      21.327  -2.804 -40.643  1.00 45.46           C  
ATOM   2722  O   GLU   357      18.358  -4.224 -41.014  1.00 45.55           O  
ATOM   2723  CG  GLU   357      22.593  -3.645 -40.726  1.00 43.98           C  
ATOM   2724  CD  GLU   357      23.841  -2.897 -40.287  1.00 46.77           C  
ATOM   2725  OE1 GLU   357      23.750  -1.682 -39.996  1.00 48.89           O  
ATOM   2726  OE2 GLU   357      24.919  -3.529 -40.234  1.00 45.71           O  
ATOM   2727  N   SER   358      18.353  -2.027 -41.110  1.00 50.09           N  
ATOM   2728  CA  SER   358      16.989  -1.978 -40.596  1.00 50.15           C  
ATOM   2729  C   SER   358      16.006  -2.613 -41.574  1.00 49.81           C  
ATOM   2730  CB  SER   358      16.575  -0.534 -40.310  1.00 48.75           C  
ATOM   2731  O   SER   358      15.119  -3.367 -41.170  1.00 48.66           O  
ATOM   2732  OG  SER   358      17.402   0.038 -39.311  1.00 45.17           O  
ATOM   2733  N   ALA   359      16.258  -2.310 -42.838  1.00 47.81           N  
ATOM   2734  CA  ALA   359      15.407  -2.856 -43.893  1.00 47.92           C  
ATOM   2735  C   ALA   359      15.576  -4.368 -44.006  1.00 47.95           C  
ATOM   2736  CB  ALA   359      15.720  -2.187 -45.229  1.00 47.27           C  
ATOM   2737  O   ALA   359      14.593  -5.101 -44.139  1.00 47.30           O  
ATOM   2738  N   GLU   360      16.858  -4.821 -43.983  1.00 48.36           N  
ATOM   2739  CA  GLU   360      17.138  -6.253 -44.029  1.00 47.83           C  
ATOM   2740  C   GLU   360      16.525  -6.974 -42.832  1.00 48.30           C  
ATOM   2741  CB  GLU   360      18.647  -6.505 -44.079  1.00 47.35           C  
ATOM   2742  O   GLU   360      15.835  -7.983 -42.995  1.00 47.19           O  
ATOM   2743  CG  GLU   360      19.234  -6.449 -45.482  1.00 45.92           C  
ATOM   2744  CD  GLU   360      20.748  -6.590 -45.506  1.00 46.85           C  
ATOM   2745  OE1 GLU   360      21.355  -6.790 -44.429  1.00 50.98           O  
ATOM   2746  OE2 GLU   360      21.331  -6.499 -46.609  1.00 47.62           O  
ATOM   2747  N   LEU   361      16.668  -6.428 -41.679  1.00 53.58           N  
ATOM   2748  CA  LEU   361      16.086  -7.019 -40.479  1.00 53.05           C  
ATOM   2749  C   LEU   361      14.563  -7.030 -40.562  1.00 52.88           C  
ATOM   2750  CB  LEU   361      16.535  -6.251 -39.232  1.00 51.97           C  
ATOM   2751  O   LEU   361      13.927  -8.035 -40.236  1.00 51.74           O  
ATOM   2752  CG  LEU   361      17.853  -6.699 -38.599  1.00 50.42           C  
ATOM   2753  CD1 LEU   361      18.431  -5.585 -37.732  1.00 47.79           C  
ATOM   2754  CD2 LEU   361      17.649  -7.969 -37.779  1.00 48.56           C  
ATOM   2755  N   CYS   362      14.002  -5.986 -41.001  1.00 53.50           N  
ATOM   2756  CA  CYS   362      12.555  -5.943 -41.180  1.00 55.62           C  
ATOM   2757  C   CYS   362      12.094  -7.014 -42.161  1.00 53.32           C  
ATOM   2758  CB  CYS   362      12.117  -4.564 -41.674  1.00 53.17           C  
ATOM   2759  O   CYS   362      11.141  -7.745 -41.886  1.00 52.92           O  
ATOM   2760  SG  CYS   362      10.374  -4.201 -41.366  1.00 55.36           S  
ATOM   2761  N   ALA   363      12.703  -7.109 -43.310  1.00 52.88           N  
ATOM   2762  CA  ALA   363      12.404  -8.132 -44.308  1.00 52.65           C  
ATOM   2763  C   ALA   363      12.566  -9.533 -43.723  1.00 52.95           C  
ATOM   2764  CB  ALA   363      13.303  -7.963 -45.530  1.00 51.68           C  
ATOM   2765  O   ALA   363      11.705 -10.395 -43.913  1.00 52.41           O  
ATOM   2766  N   GLN   364      13.645  -9.769 -43.116  1.00 52.16           N  
ATOM   2767  CA  GLN   364      13.976 -11.093 -42.598  1.00 51.75           C  
ATOM   2768  C   GLN   364      12.972 -11.534 -41.537  1.00 51.78           C  
ATOM   2769  CB  GLN   364      15.392 -11.105 -42.020  1.00 50.09           C  
ATOM   2770  O   GLN   364      12.523 -12.682 -41.539  1.00 50.87           O  
ATOM   2771  CG  GLN   364      15.926 -12.502 -41.732  1.00 48.38           C  
ATOM   2772  CD  GLN   364      17.386 -12.498 -41.319  1.00 50.18           C  
ATOM   2773  NE2 GLN   364      17.935 -13.683 -41.072  1.00 41.88           N  
ATOM   2774  OE1 GLN   364      18.015 -11.440 -41.225  1.00 52.56           O  
ATOM   2775  N   TYR   365      12.529 -10.684 -40.665  1.00 52.89           N  
ATOM   2776  CA  TYR   365      11.833 -11.155 -39.473  1.00 52.16           C  
ATOM   2777  C   TYR   365      10.341 -10.857 -39.560  1.00 52.12           C  
ATOM   2778  CB  TYR   365      12.422 -10.508 -38.216  1.00 49.59           C  
ATOM   2779  O   TYR   365       9.518 -11.621 -39.049  1.00 50.36           O  
ATOM   2780  CG  TYR   365      13.793 -11.024 -37.853  1.00 47.07           C  
ATOM   2781  CD1 TYR   365      13.966 -12.323 -37.380  1.00 44.55           C  
ATOM   2782  CD2 TYR   365      14.917 -10.215 -37.981  1.00 46.01           C  
ATOM   2783  CE1 TYR   365      15.227 -12.803 -37.042  1.00 46.26           C  
ATOM   2784  CE2 TYR   365      16.182 -10.685 -37.646  1.00 46.13           C  
ATOM   2785  OH  TYR   365      17.578 -12.448 -36.846  1.00 40.28           O  
ATOM   2786  CZ  TYR   365      16.328 -11.978 -37.179  1.00 46.59           C  
ATOM   2787  N   LEU   366       9.984  -9.760 -40.251  1.00 53.48           N  
ATOM   2788  CA  LEU   366       8.579  -9.374 -40.189  1.00 54.03           C  
ATOM   2789  C   LEU   366       7.815  -9.909 -41.396  1.00 53.34           C  
ATOM   2790  CB  LEU   366       8.444  -7.851 -40.119  1.00 52.36           C  
ATOM   2791  O   LEU   366       6.616 -10.183 -41.305  1.00 52.50           O  
ATOM   2792  CG  LEU   366       8.344  -7.243 -38.719  1.00 52.36           C  
ATOM   2793  CD1 LEU   366       8.993  -5.863 -38.692  1.00 50.41           C  
ATOM   2794  CD2 LEU   366       6.888  -7.163 -38.273  1.00 50.92           C  
ATOM   2795  N   ALA   367       8.512 -10.168 -42.464  1.00 47.05           N  
ATOM   2796  CA  ALA   367       7.843 -10.683 -43.656  1.00 47.85           C  
ATOM   2797  C   ALA   367       7.099 -11.980 -43.351  1.00 47.22           C  
ATOM   2798  CB  ALA   367       8.853 -10.905 -44.779  1.00 46.16           C  
ATOM   2799  O   ALA   367       5.911 -12.107 -43.655  1.00 46.01           O  
ATOM   2800  N   PRO   368       7.702 -12.987 -42.668  1.00 46.02           N  
ATOM   2801  CA  PRO   368       6.973 -14.239 -42.449  1.00 45.29           C  
ATOM   2802  C   PRO   368       5.767 -14.067 -41.529  1.00 45.86           C  
ATOM   2803  CB  PRO   368       8.023 -15.151 -41.809  1.00 43.45           C  
ATOM   2804  O   PRO   368       4.732 -14.705 -41.735  1.00 44.17           O  
ATOM   2805  CG  PRO   368       9.336 -14.537 -42.174  1.00 41.04           C  
ATOM   2806  CD  PRO   368       9.148 -13.052 -42.304  1.00 42.26           C  
ATOM   2807  N   ILE   369       5.766 -13.313 -40.508  1.00 49.66           N  
ATOM   2808  CA  ILE   369       4.683 -13.041 -39.570  1.00 49.54           C  
ATOM   2809  C   ILE   369       3.523 -12.369 -40.302  1.00 49.10           C  
ATOM   2810  CB  ILE   369       5.160 -12.157 -38.396  1.00 47.50           C  
ATOM   2811  O   ILE   369       2.364 -12.750 -40.124  1.00 47.73           O  
ATOM   2812  CG1 ILE   369       6.220 -12.894 -37.570  1.00 42.42           C  
ATOM   2813  CG2 ILE   369       3.976 -11.738 -37.520  1.00 43.73           C  
ATOM   2814  CD1 ILE   369       6.907 -12.023 -36.526  1.00 42.91           C  
ATOM   2815  N   MET   370       3.807 -11.619 -41.307  1.00 45.24           N  
ATOM   2816  CA  MET   370       2.751 -10.887 -42.001  1.00 48.00           C  
ATOM   2817  C   MET   370       2.122 -11.744 -43.094  1.00 45.37           C  
ATOM   2818  CB  MET   370       3.301  -9.592 -42.602  1.00 45.13           C  
ATOM   2819  O   MET   370       0.918 -11.657 -43.340  1.00 44.44           O  
ATOM   2820  CG  MET   370       3.692  -8.552 -41.565  1.00 45.31           C  
ATOM   2821  SD  MET   370       2.391  -7.281 -41.318  1.00 49.99           S  
ATOM   2822  CE  MET   370       1.751  -7.145 -43.011  1.00 42.37           C  
ATOM   2823  N   ASP   371       3.080 -12.508 -43.733  1.00 42.49           N  
ATOM   2824  CA  ASP   371       2.500 -13.529 -44.601  1.00 44.11           C  
ATOM   2825  C   ASP   371       1.500 -14.394 -43.838  1.00 42.52           C  
ATOM   2826  CB  ASP   371       3.598 -14.404 -45.207  1.00 41.82           C  
ATOM   2827  O   ASP   371       0.429 -14.718 -44.357  1.00 40.69           O  
ATOM   2828  CG  ASP   371       3.854 -14.104 -46.674  1.00 41.44           C  
ATOM   2829  OD1 ASP   371       3.233 -13.169 -47.222  1.00 40.79           O  
ATOM   2830  OD2 ASP   371       4.682 -14.812 -47.287  1.00 40.70           O  
ATOM   2831  N   ALA   372       1.836 -14.529 -42.618  1.00 37.48           N  
ATOM   2832  CA  ALA   372       1.006 -15.406 -41.796  1.00 38.67           C  
ATOM   2833  C   ALA   372      -0.237 -14.676 -41.298  1.00 37.37           C  
ATOM   2834  CB  ALA   372       1.810 -15.948 -40.616  1.00 34.91           C  
ATOM   2835  O   ALA   372      -1.315 -15.268 -41.200  1.00 35.71           O  
ATOM   2836  N   ILE   373      -0.315 -13.374 -41.169  1.00 41.05           N  
ATOM   2837  CA  ILE   373      -1.396 -12.598 -40.570  1.00 42.03           C  
ATOM   2838  C   ILE   373      -2.226 -11.937 -41.668  1.00 40.65           C  
ATOM   2839  CB  ILE   373      -0.851 -11.531 -39.595  1.00 38.86           C  
ATOM   2840  O   ILE   373      -1.742 -11.047 -42.371  1.00 39.32           O  
ATOM   2841  CG1 ILE   373      -0.030 -12.193 -38.482  1.00 34.74           C  
ATOM   2842  CG2 ILE   373      -1.996 -10.699 -39.009  1.00 34.89           C  
ATOM   2843  CD1 ILE   373       0.717 -11.208 -37.593  1.00 35.16           C  
ATOM   2844  N   LYS   374      -2.360 -12.436 -42.847  1.00 36.42           N  
ATOM   2845  CA  LYS   374      -3.324 -12.019 -43.860  1.00 37.53           C  
ATOM   2846  C   LYS   374      -4.334 -11.031 -43.285  1.00 36.19           C  
ATOM   2847  CB  LYS   374      -4.052 -13.233 -44.441  1.00 33.34           C  
ATOM   2848  O   LYS   374      -5.253 -11.423 -42.563  1.00 34.10           O  
ATOM   2849  CG  LYS   374      -3.206 -14.063 -45.395  1.00 31.05           C  
ATOM   2850  CD  LYS   374      -3.987 -15.249 -45.948  1.00 33.54           C  
ATOM   2851  CE  LYS   374      -3.116 -16.132 -46.830  1.00 28.70           C  
ATOM   2852  NZ  LYS   374      -3.846 -17.353 -47.285  1.00 29.80           N  
ATOM   2853  N   PHE   375      -3.989  -9.781 -42.877  1.00 37.39           N  
ATOM   2854  CA  PHE   375      -4.842  -8.681 -42.442  1.00 38.65           C  
ATOM   2855  C   PHE   375      -5.988  -8.464 -43.423  1.00 37.48           C  
ATOM   2856  CB  PHE   375      -4.026  -7.393 -42.296  1.00 35.71           C  
ATOM   2857  O   PHE   375      -5.793  -7.896 -44.499  1.00 36.84           O  
ATOM   2858  CG  PHE   375      -3.342  -7.255 -40.962  1.00 34.21           C  
ATOM   2859  CD1 PHE   375      -4.056  -6.859 -39.838  1.00 32.39           C  
ATOM   2860  CD2 PHE   375      -1.985  -7.522 -40.833  1.00 34.50           C  
ATOM   2861  CE1 PHE   375      -3.426  -6.731 -38.602  1.00 34.74           C  
ATOM   2862  CE2 PHE   375      -1.349  -7.396 -39.602  1.00 35.84           C  
ATOM   2863  CZ  PHE   375      -2.071  -7.000 -38.488  1.00 34.07           C  
ATOM   2864  N   ASN   376      -6.960  -9.359 -43.447  1.00 30.56           N  
ATOM   2865  CA  ASN   376      -8.262  -9.240 -44.096  1.00 33.58           C  
ATOM   2866  C   ASN   376      -9.179  -8.283 -43.340  1.00 30.78           C  
ATOM   2867  CB  ASN   376      -8.922 -10.613 -44.231  1.00 28.12           C  
ATOM   2868  O   ASN   376     -10.370  -8.189 -43.642  1.00 28.73           O  
ATOM   2869  CG  ASN   376      -8.674 -11.250 -45.585  1.00 27.54           C  
ATOM   2870  ND2 ASN   376      -8.856 -12.563 -45.665  1.00 18.67           N  
ATOM   2871  OD1 ASN   376      -8.321 -10.567 -46.550  1.00 27.97           O  
ATOM   2872  N   TYR   377      -8.795  -7.312 -42.549  1.00 32.45           N  
ATOM   2873  CA  TYR   377      -9.943  -6.812 -41.802  1.00 35.76           C  
ATOM   2874  C   TYR   377     -10.071  -5.300 -41.945  1.00 32.75           C  
ATOM   2875  CB  TYR   377      -9.828  -7.188 -40.322  1.00 29.45           C  
ATOM   2876  O   TYR   377     -10.915  -4.678 -41.296  1.00 30.90           O  
ATOM   2877  CG  TYR   377     -10.338  -8.574 -40.007  1.00 28.68           C  
ATOM   2878  CD1 TYR   377     -11.699  -8.814 -39.836  1.00 25.48           C  
ATOM   2879  CD2 TYR   377      -9.459  -9.644 -39.877  1.00 27.58           C  
ATOM   2880  CE1 TYR   377     -12.173 -10.089 -39.544  1.00 27.42           C  
ATOM   2881  CE2 TYR   377      -9.922 -10.923 -39.585  1.00 30.26           C  
ATOM   2882  OH  TYR   377     -11.742 -12.399 -39.131  1.00 15.81           O  
ATOM   2883  CZ  TYR   377     -11.279 -11.135 -39.421  1.00 26.71           C  
ATOM   2884  N   LEU   378      -9.390  -4.640 -42.911  1.00 34.91           N  
ATOM   2885  CA  LEU   378      -9.819  -3.247 -42.961  1.00 35.72           C  
ATOM   2886  C   LEU   378     -10.992  -3.074 -43.921  1.00 35.17           C  
ATOM   2887  CB  LEU   378      -8.659  -2.343 -43.386  1.00 33.69           C  
ATOM   2888  O   LEU   378     -10.967  -3.594 -45.039  1.00 34.45           O  
ATOM   2889  CG  LEU   378      -7.630  -2.008 -42.306  1.00 32.78           C  
ATOM   2890  CD1 LEU   378      -6.328  -1.533 -42.943  1.00 30.23           C  
ATOM   2891  CD2 LEU   378      -8.180  -0.953 -41.352  1.00 33.43           C  
ATOM   2892  N   PRO   379     -12.196  -2.845 -43.474  1.00 28.31           N  
ATOM   2893  CA  PRO   379     -13.356  -2.538 -44.314  1.00 28.17           C  
ATOM   2894  C   PRO   379     -13.116  -1.347 -45.240  1.00 28.56           C  
ATOM   2895  CB  PRO   379     -14.456  -2.226 -43.297  1.00 25.86           C  
ATOM   2896  O   PRO   379     -13.994  -0.986 -46.027  1.00 26.95           O  
ATOM   2897  CG  PRO   379     -13.728  -1.752 -42.081  1.00 25.51           C  
ATOM   2898  CD  PRO   379     -12.370  -2.393 -42.058  1.00 29.63           C  
ATOM   2899  N   PHE   380     -11.953  -0.670 -45.215  1.00 25.66           N  
ATOM   2900  CA  PHE   380     -11.758   0.155 -46.402  1.00 28.70           C  
ATOM   2901  C   PHE   380     -11.157  -0.664 -47.538  1.00 25.85           C  
ATOM   2902  CB  PHE   380     -10.855   1.352 -46.084  1.00 24.40           C  
ATOM   2903  O   PHE   380     -10.137  -1.332 -47.357  1.00 24.63           O  
ATOM   2904  CG  PHE   380     -11.517   2.402 -45.233  1.00 23.92           C  
ATOM   2905  CD1 PHE   380     -12.382   3.330 -45.799  1.00 14.01           C  
ATOM   2906  CD2 PHE   380     -11.273   2.461 -43.867  1.00 12.60           C  
ATOM   2907  CE1 PHE   380     -12.996   4.304 -45.014  1.00  9.51           C  
ATOM   2908  CE2 PHE   380     -11.883   3.430 -43.076  1.00 11.32           C  
ATOM   2909  CZ  PHE   380     -12.743   4.352 -43.652  1.00 10.33           C  
ATOM   2910  N   GLY   381     -12.001  -1.460 -48.190  1.00 26.95           N  
ATOM   2911  CA  GLY   381     -11.928  -1.985 -49.544  1.00 26.93           C  
ATOM   2912  C   GLY   381     -10.590  -1.733 -50.211  1.00 27.05           C  
ATOM   2913  O   GLY   381     -10.358  -2.175 -51.338  1.00 25.33           O  
ATOM   2914  N   MET   382      -9.708  -1.145 -49.467  1.00 28.06           N  
ATOM   2915  CA  MET   382      -8.409  -1.181 -50.135  1.00 30.06           C  
ATOM   2916  C   MET   382      -7.494  -2.217 -49.490  1.00 28.15           C  
ATOM   2917  CB  MET   382      -7.747   0.197 -50.098  1.00 25.82           C  
ATOM   2918  O   MET   382      -7.220  -2.148 -48.291  1.00 26.92           O  
ATOM   2919  CG  MET   382      -8.253   1.149 -51.169  1.00 24.80           C  
ATOM   2920  SD  MET   382      -7.303   2.718 -51.220  1.00 17.40           S  
ATOM   2921  CE  MET   382      -8.105   3.623 -49.868  1.00 20.86           C  
ATOM   2922  N   ASN   383      -7.862  -3.450 -49.630  1.00 28.39           N  
ATOM   2923  CA  ASN   383      -6.876  -4.525 -49.587  1.00 29.23           C  
ATOM   2924  C   ASN   383      -5.492  -4.033 -50.000  1.00 28.50           C  
ATOM   2925  CB  ASN   383      -7.312  -5.690 -50.477  1.00 26.09           C  
ATOM   2926  O   ASN   383      -5.159  -4.027 -51.186  1.00 26.95           O  
ATOM   2927  CG  ASN   383      -6.733  -7.017 -50.028  1.00 25.56           C  
ATOM   2928  ND2 ASN   383      -7.264  -8.109 -50.566  1.00 12.94           N  
ATOM   2929  OD1 ASN   383      -5.817  -7.061 -49.203  1.00 12.84           O  
ATOM   2930  N   LEU   384      -4.980  -3.043 -49.319  1.00 30.21           N  
ATOM   2931  CA  LEU   384      -3.668  -2.546 -49.719  1.00 30.99           C  
ATOM   2932  C   LEU   384      -2.581  -3.570 -49.412  1.00 30.20           C  
ATOM   2933  CB  LEU   384      -3.355  -1.225 -49.011  1.00 28.34           C  
ATOM   2934  O   LEU   384      -1.496  -3.525 -49.997  1.00 28.83           O  
ATOM   2935  CG  LEU   384      -3.987   0.032 -49.610  1.00 26.41           C  
ATOM   2936  CD1 LEU   384      -4.062   1.139 -48.563  1.00 24.83           C  
ATOM   2937  CD2 LEU   384      -3.200   0.496 -50.831  1.00 27.29           C  
ATOM   2938  N   ALA   385      -2.889  -4.626 -48.661  1.00 31.76           N  
ATOM   2939  CA  ALA   385      -1.920  -5.690 -48.415  1.00 32.30           C  
ATOM   2940  C   ALA   385      -1.814  -6.625 -49.616  1.00 31.56           C  
ATOM   2941  CB  ALA   385      -2.301  -6.478 -47.164  1.00 28.91           C  
ATOM   2942  O   ALA   385      -0.757  -7.211 -49.863  1.00 28.99           O  
ATOM   2943  N   SER   386      -2.818  -6.466 -50.504  1.00 27.97           N  
ATOM   2944  CA  SER   386      -2.768  -7.268 -51.722  1.00 29.32           C  
ATOM   2945  C   SER   386      -2.254  -6.450 -52.902  1.00 27.98           C  
ATOM   2946  CB  SER   386      -4.149  -7.837 -52.048  1.00 24.86           C  
ATOM   2947  O   SER   386      -1.899  -7.007 -53.943  1.00 25.80           O  
ATOM   2948  OG  SER   386      -4.967  -6.853 -52.659  1.00 16.22           O  
ATOM   2949  N   THR   387      -1.874  -5.143 -52.580  1.00 27.56           N  
ATOM   2950  CA  THR   387      -1.341  -4.518 -53.785  1.00 29.67           C  
ATOM   2951  C   THR   387       0.184  -4.478 -53.745  1.00 27.74           C  
ATOM   2952  CB  THR   387      -1.890  -3.090 -53.964  1.00 25.32           C  
ATOM   2953  O   THR   387       0.778  -4.344 -52.673  1.00 26.58           O  
ATOM   2954  CG2 THR   387      -3.335  -3.113 -54.450  1.00 12.90           C  
ATOM   2955  OG1 THR   387      -1.830  -2.401 -52.709  1.00 13.46           O  
ATOM   2956  N   ALA   388       0.820  -5.469 -54.489  1.00 29.15           N  
ATOM   2957  CA  ALA   388       2.059  -5.697 -55.229  1.00 29.58           C  
ATOM   2958  C   ALA   388       3.278  -5.488 -54.336  1.00 29.22           C  
ATOM   2959  CB  ALA   388       2.130  -4.776 -56.445  1.00 26.16           C  
ATOM   2960  O   ALA   388       4.367  -5.984 -54.634  1.00 27.38           O  
ATOM   2961  N   MET   389       3.065  -5.386 -52.992  1.00 26.70           N  
ATOM   2962  CA  MET   389       4.221  -4.908 -52.239  1.00 30.15           C  
ATOM   2963  C   MET   389       4.634  -5.921 -51.176  1.00 26.93           C  
ATOM   2964  CB  MET   389       3.919  -3.558 -51.586  1.00 24.90           C  
ATOM   2965  O   MET   389       5.503  -5.639 -50.348  1.00 25.49           O  
ATOM   2966  CG  MET   389       3.907  -2.394 -52.563  1.00 23.83           C  
ATOM   2967  SD  MET   389       3.893  -0.766 -51.717  1.00 18.90           S  
ATOM   2968  CE  MET   389       2.247  -0.171 -52.194  1.00 24.83           C  
ATOM   2969  N   THR   390       4.143  -7.176 -51.192  1.00 30.82           N  
ATOM   2970  CA  THR   390       4.460  -8.323 -50.348  1.00 32.06           C  
ATOM   2971  C   THR   390       5.653  -9.093 -50.908  1.00 30.84           C  
ATOM   2972  CB  THR   390       3.252  -9.268 -50.213  1.00 28.07           C  
ATOM   2973  O   THR   390       6.014 -10.151 -50.389  1.00 28.73           O  
ATOM   2974  CG2 THR   390       2.273  -8.763 -49.160  1.00 26.69           C  
ATOM   2975  OG1 THR   390       2.578  -9.355 -51.475  1.00 28.47           O  
ATOM   2976  N   LEU   391       6.615  -8.374 -51.606  1.00 31.00           N  
ATOM   2977  CA  LEU   391       7.776  -9.138 -52.048  1.00 30.70           C  
ATOM   2978  C   LEU   391       9.012  -8.766 -51.237  1.00 31.05           C  
ATOM   2979  CB  LEU   391       8.038  -8.901 -53.538  1.00 28.47           C  
ATOM   2980  O   LEU   391       9.248  -7.588 -50.961  1.00 29.53           O  
ATOM   2981  CG  LEU   391       6.985  -9.441 -54.506  1.00 27.27           C  
ATOM   2982  CD1 LEU   391       7.251  -8.929 -55.918  1.00 24.72           C  
ATOM   2983  CD2 LEU   391       6.966 -10.966 -54.480  1.00 26.85           C  
ATOM   2984  N   PRO   392       9.594  -9.624 -50.280  1.00 31.49           N  
ATOM   2985  CA  PRO   392      10.824  -9.426 -49.509  1.00 31.00           C  
ATOM   2986  C   PRO   392      11.718  -8.335 -50.094  1.00 31.31           C  
ATOM   2987  CB  PRO   392      11.510 -10.792 -49.582  1.00 28.63           C  
ATOM   2988  O   PRO   392      12.272  -7.521 -49.350  1.00 29.34           O  
ATOM   2989  CG  PRO   392      10.441 -11.732 -50.038  1.00 26.78           C  
ATOM   2990  CD  PRO   392       9.355 -10.934 -50.700  1.00 29.47           C  
ATOM   2991  N   LYS   393      11.935  -8.237 -51.405  1.00 29.20           N  
ATOM   2992  CA  LYS   393      12.692  -7.288 -52.216  1.00 29.67           C  
ATOM   2993  C   LYS   393      12.024  -5.916 -52.224  1.00 29.20           C  
ATOM   2994  CB  LYS   393      12.843  -7.806 -53.647  1.00 26.51           C  
ATOM   2995  O   LYS   393      12.672  -4.906 -52.506  1.00 27.19           O  
ATOM   2996  CG  LYS   393      13.747  -9.024 -53.772  1.00 25.32           C  
ATOM   2997  CD  LYS   393      13.966  -9.409 -55.230  1.00 27.49           C  
ATOM   2998  CE  LYS   393      14.889 -10.614 -55.358  1.00 19.62           C  
ATOM   2999  NZ  LYS   393      15.096 -11.003 -56.784  1.00 15.52           N  
ATOM   3000  N   GLN   394      10.772  -5.730 -51.797  1.00 27.64           N  
ATOM   3001  CA  GLN   394       9.931  -4.540 -51.876  1.00 29.59           C  
ATOM   3002  C   GLN   394       9.773  -3.887 -50.506  1.00 27.77           C  
ATOM   3003  CB  GLN   394       8.558  -4.891 -52.451  1.00 25.35           C  
ATOM   3004  O   GLN   394       9.470  -2.695 -50.412  1.00 25.91           O  
ATOM   3005  CG  GLN   394       8.564  -5.131 -53.955  1.00 24.67           C  
ATOM   3006  CD  GLN   394       7.176  -5.373 -54.517  1.00 28.43           C  
ATOM   3007  NE2 GLN   394       7.026  -5.195 -55.825  1.00 16.27           N  
ATOM   3008  OE1 GLN   394       6.245  -5.718 -53.781  1.00 29.76           O  
ATOM   3009  N   ILE   395      10.342  -4.412 -49.442  1.00 31.68           N  
ATOM   3010  CA  ILE   395      10.190  -3.927 -48.074  1.00 32.19           C  
ATOM   3011  C   ILE   395      11.335  -2.976 -47.733  1.00 31.67           C  
ATOM   3012  CB  ILE   395      10.145  -5.095 -47.063  1.00 29.55           C  
ATOM   3013  O   ILE   395      11.155  -2.028 -46.965  1.00 29.91           O  
ATOM   3014  CG1 ILE   395       8.939  -5.999 -47.345  1.00 28.31           C  
ATOM   3015  CG2 ILE   395      10.107  -4.564 -45.627  1.00 28.10           C  
ATOM   3016  CD1 ILE   395       8.876  -7.239 -46.464  1.00 25.90           C  
ATOM   3017  N   ALA   396      12.462  -2.874 -48.486  1.00 30.65           N  
ATOM   3018  CA  ALA   396      13.733  -2.211 -48.202  1.00 30.84           C  
ATOM   3019  C   ALA   396      13.792  -0.836 -48.860  1.00 30.61           C  
ATOM   3020  CB  ALA   396      14.900  -3.074 -48.675  1.00 28.16           C  
ATOM   3021  O   ALA   396      13.548  -0.704 -50.062  1.00 29.17           O  
ATOM   3022  N   TYR   397      13.227   0.253 -48.250  1.00 30.03           N  
ATOM   3023  CA  TYR   397      13.489   1.652 -48.570  1.00 32.35           C  
ATOM   3024  C   TYR   397      14.983   1.951 -48.523  1.00 30.11           C  
ATOM   3025  CB  TYR   397      12.741   2.575 -47.604  1.00 28.52           C  
ATOM   3026  O   TYR   397      15.626   1.769 -47.486  1.00 29.39           O  
ATOM   3027  CG  TYR   397      11.412   3.057 -48.132  1.00 27.21           C  
ATOM   3028  CD1 TYR   397      11.331   4.188 -48.941  1.00 25.32           C  
ATOM   3029  CD2 TYR   397      10.235   2.384 -47.821  1.00 27.19           C  
ATOM   3030  CE1 TYR   397      10.108   4.638 -49.428  1.00 25.01           C  
ATOM   3031  CE2 TYR   397       9.006   2.825 -48.303  1.00 27.08           C  
ATOM   3032  OH  TYR   397       7.740   4.391 -49.584  1.00 13.64           O  
ATOM   3033  CZ  TYR   397       8.953   3.950 -49.105  1.00 26.28           C  
ATOM   3034  N   SER   398      15.743   1.530 -49.462  1.00 29.56           N  
ATOM   3035  CA  SER   398      16.949   2.228 -49.898  1.00 28.83           C  
ATOM   3036  C   SER   398      16.622   3.622 -50.422  1.00 29.51           C  
ATOM   3037  CB  SER   398      17.673   1.424 -50.979  1.00 26.70           C  
ATOM   3038  O   SER   398      15.505   3.873 -50.878  1.00 27.75           O  
ATOM   3039  OG  SER   398      16.963   1.476 -52.204  1.00 26.35           O  
ATOM   3040  N   GLU   399      17.038   4.697 -49.699  1.00 27.16           N  
ATOM   3041  CA  GLU   399      17.179   6.002 -50.337  1.00 30.12           C  
ATOM   3042  C   GLU   399      16.896   5.918 -51.834  1.00 26.96           C  
ATOM   3043  CB  GLU   399      18.580   6.570 -50.097  1.00 24.85           C  
ATOM   3044  O   GLU   399      16.261   6.808 -52.402  1.00 24.73           O  
ATOM   3045  CG  GLU   399      18.623   7.686 -49.063  1.00 23.52           C  
ATOM   3046  CD  GLU   399      20.016   8.256 -48.853  1.00 28.94           C  
ATOM   3047  OE1 GLU   399      20.984   7.726 -49.444  1.00 33.46           O  
ATOM   3048  OE2 GLU   399      20.141   9.241 -48.091  1.00 26.13           O  
ATOM   3049  N   LYS   400      17.228   4.808 -52.370  1.00 28.53           N  
ATOM   3050  CA  LYS   400      16.961   4.776 -53.805  1.00 29.51           C  
ATOM   3051  C   LYS   400      15.463   4.687 -54.083  1.00 28.46           C  
ATOM   3052  CB  LYS   400      17.686   3.599 -54.460  1.00 25.36           C  
ATOM   3053  O   LYS   400      14.992   5.140 -55.128  1.00 26.22           O  
ATOM   3054  CG  LYS   400      19.093   3.927 -54.937  1.00 24.23           C  
ATOM   3055  CD  LYS   400      19.723   2.751 -55.672  1.00 25.76           C  
ATOM   3056  CE  LYS   400      21.141   3.069 -56.127  1.00 15.12           C  
ATOM   3057  NZ  LYS   400      21.768   1.912 -56.833  1.00 11.56           N  
ATOM   3058  N   ARG   401      14.614   4.433 -53.030  1.00 26.79           N  
ATOM   3059  CA  ARG   401      13.211   4.345 -53.424  1.00 28.01           C  
ATOM   3060  C   ARG   401      12.388   5.449 -52.769  1.00 26.72           C  
ATOM   3061  CB  ARG   401      12.635   2.975 -53.060  1.00 24.47           C  
ATOM   3062  O   ARG   401      11.178   5.542 -52.988  1.00 24.81           O  
ATOM   3063  CG  ARG   401      12.960   1.883 -54.066  1.00 22.95           C  
ATOM   3064  CD  ARG   401      12.238   0.582 -53.740  1.00 15.64           C  
ATOM   3065  NE  ARG   401      12.681  -0.511 -54.601  1.00  7.92           N  
ATOM   3066  NH1 ARG   401      11.128  -2.032 -53.819  1.00  7.63           N  
ATOM   3067  NH2 ARG   401      12.625  -2.647 -55.442  1.00  6.02           N  
ATOM   3068  CZ  ARG   401      12.144  -1.727 -54.619  1.00  8.19           C  
ATOM   3069  N   LEU   402      12.943   6.369 -51.865  1.00 29.36           N  
ATOM   3070  CA  LEU   402      12.363   7.708 -51.831  1.00 30.18           C  
ATOM   3071  C   LEU   402      12.351   8.330 -53.223  1.00 29.22           C  
ATOM   3072  CB  LEU   402      13.143   8.604 -50.865  1.00 27.54           C  
ATOM   3073  O   LEU   402      11.699   9.353 -53.445  1.00 27.49           O  
ATOM   3074  CG  LEU   402      13.032   8.258 -49.380  1.00 26.06           C  
ATOM   3075  CD1 LEU   402      14.007   9.101 -48.565  1.00 25.27           C  
ATOM   3076  CD2 LEU   402      11.603   8.460 -48.888  1.00 27.64           C  
ATOM   3077  N   GLN   403      12.719   7.554 -54.072  1.00 27.94           N  
ATOM   3078  CA  GLN   403      12.469   7.864 -55.475  1.00 29.04           C  
ATOM   3079  C   GLN   403      11.379   6.964 -56.052  1.00 27.81           C  
ATOM   3080  CB  GLN   403      13.753   7.724 -56.294  1.00 25.26           C  
ATOM   3081  O   GLN   403      11.312   5.777 -55.727  1.00 26.01           O  
ATOM   3082  CG  GLN   403      14.802   8.781 -55.978  1.00 24.25           C  
ATOM   3083  CD  GLN   403      15.950   8.785 -56.970  1.00 25.76           C  
ATOM   3084  NE2 GLN   403      16.825   9.779 -56.862  1.00 13.45           N  
ATOM   3085  OE1 GLN   403      16.049   7.901 -57.827  1.00 20.23           O  
ATOM   3086  N   PRO   404       9.996   7.450 -56.246  1.00 30.27           N  
ATOM   3087  CA  PRO   404       9.269   6.726 -57.290  1.00 30.34           C  
ATOM   3088  C   PRO   404      10.185   5.875 -58.167  1.00 30.19           C  
ATOM   3089  CB  PRO   404       8.617   7.845 -58.107  1.00 28.18           C  
ATOM   3090  O   PRO   404      11.354   6.221 -58.362  1.00 28.62           O  
ATOM   3091  CG  PRO   404       9.342   9.087 -57.699  1.00 27.23           C  
ATOM   3092  CD  PRO   404      10.081   8.810 -56.422  1.00 29.50           C  
ATOM   3093  N   PRO   405      10.227   4.500 -58.168  1.00 30.12           N  
ATOM   3094  CA  PRO   405      10.933   3.874 -59.288  1.00 30.21           C  
ATOM   3095  C   PRO   405      11.113   4.818 -60.474  1.00 29.98           C  
ATOM   3096  CB  PRO   405      10.028   2.696 -59.660  1.00 27.66           C  
ATOM   3097  O   PRO   405      10.255   5.668 -60.727  1.00 27.72           O  
ATOM   3098  CG  PRO   405       8.781   2.905 -58.863  1.00 27.03           C  
ATOM   3099  CD  PRO   405       9.023   4.016 -57.882  1.00 32.13           C  
ATOM   3100  N   PRO   406      12.333   4.900 -60.862  1.00 29.09           N  
ATOM   3101  CA  PRO   406      12.402   5.317 -62.264  1.00 29.74           C  
ATOM   3102  C   PRO   406      11.281   4.722 -63.113  1.00 29.04           C  
ATOM   3103  CB  PRO   406      13.768   4.797 -62.720  1.00 26.19           C  
ATOM   3104  O   PRO   406      11.042   3.513 -63.065  1.00 27.27           O  
ATOM   3105  CG  PRO   406      14.345   4.131 -61.512  1.00 25.66           C  
ATOM   3106  CD  PRO   406      13.326   4.176 -60.410  1.00 30.22           C  
ATOM   3107  N   GLY   407      10.324   5.590 -63.452  1.00 26.85           N  
ATOM   3108  CA  GLY   407       9.174   5.402 -64.322  1.00 28.62           C  
ATOM   3109  C   GLY   407       7.854   5.404 -63.576  1.00 27.02           C  
ATOM   3110  O   GLY   407       6.793   5.236 -64.181  1.00 25.32           O  
ATOM   3111  N   TYR   408       7.914   5.503 -62.345  1.00 27.50           N  
ATOM   3112  CA  TYR   408       6.630   5.865 -61.757  1.00 30.24           C  
ATOM   3113  C   TYR   408       6.293   7.324 -62.038  1.00 27.51           C  
ATOM   3114  CB  TYR   408       6.640   5.613 -60.246  1.00 26.02           C  
ATOM   3115  O   TYR   408       7.020   8.227 -61.618  1.00 26.05           O  
ATOM   3116  CG  TYR   408       5.334   5.081 -59.710  1.00 26.26           C  
ATOM   3117  CD1 TYR   408       4.353   5.944 -59.227  1.00 25.63           C  
ATOM   3118  CD2 TYR   408       5.077   3.714 -59.684  1.00 27.13           C  
ATOM   3119  CE1 TYR   408       3.148   5.458 -58.730  1.00 23.25           C  
ATOM   3120  CE2 TYR   408       3.876   3.217 -59.190  1.00 27.28           C  
ATOM   3121  OH  TYR   408       1.728   3.608 -58.225  1.00 10.45           O  
ATOM   3122  CZ  TYR   408       2.919   4.095 -58.716  1.00 25.65           C  
ATOM   3123  N   LYS   409       5.890   7.541 -63.202  1.00 29.56           N  
ATOM   3124  CA  LYS   409       5.128   8.633 -63.800  1.00 30.12           C  
ATOM   3125  C   LYS   409       3.729   8.721 -63.197  1.00 29.68           C  
ATOM   3126  CB  LYS   409       5.034   8.455 -65.316  1.00 26.70           C  
ATOM   3127  O   LYS   409       2.974   7.747 -63.221  1.00 28.00           O  
ATOM   3128  CG  LYS   409       6.262   8.940 -66.073  1.00 26.43           C  
ATOM   3129  CD  LYS   409       6.064   8.843 -67.580  1.00 29.69           C  
ATOM   3130  CE  LYS   409       7.289   9.337 -68.339  1.00 25.02           C  
ATOM   3131  NZ  LYS   409       7.093   9.260 -69.818  1.00 25.10           N  
ATOM   3132  N   ASP   410       3.751   9.273 -61.853  1.00 25.85           N  
ATOM   3133  CA  ASP   410       2.662  10.209 -61.588  1.00 28.71           C  
ATOM   3134  C   ASP   410       1.387   9.788 -62.315  1.00 26.00           C  
ATOM   3135  CB  ASP   410       3.061  11.627 -62.003  1.00 23.64           C  
ATOM   3136  O   ASP   410       1.292   9.916 -63.538  1.00 25.07           O  
ATOM   3137  CG  ASP   410       2.834  12.651 -60.905  1.00 24.27           C  
ATOM   3138  OD1 ASP   410       2.151  12.335 -59.907  1.00 26.87           O  
ATOM   3139  OD2 ASP   410       3.342  13.786 -61.040  1.00 20.08           O  
ATOM   3140  N   THR   411       0.693   8.755 -61.736  1.00 24.81           N  
ATOM   3141  CA  THR   411      -0.654   8.786 -62.295  1.00 27.46           C  
ATOM   3142  C   THR   411      -1.697   8.563 -61.203  1.00 25.39           C  
ATOM   3143  CB  THR   411      -0.826   7.724 -63.397  1.00 23.10           C  
ATOM   3144  O   THR   411      -1.989   7.422 -60.839  1.00 24.66           O  
ATOM   3145  CG2 THR   411       0.008   8.068 -64.627  1.00 12.29           C  
ATOM   3146  OG1 THR   411      -0.411   6.449 -62.893  1.00 12.83           O  
ATOM   3147  N   THR   412      -1.685   9.507 -59.943  1.00 25.42           N  
ATOM   3148  CA  THR   412      -3.061   9.711 -59.504  1.00 28.82           C  
ATOM   3149  C   THR   412      -3.114   9.997 -58.006  1.00 25.68           C  
ATOM   3150  CB  THR   412      -3.938   8.486 -59.826  1.00 23.13           C  
ATOM   3151  O   THR   412      -2.867   9.107 -57.189  1.00 24.78           O  
ATOM   3152  CG2 THR   412      -4.221   8.391 -61.322  1.00 15.48           C  
ATOM   3153  OG1 THR   412      -3.261   7.297 -59.403  1.00 13.55           O  
ATOM   3154  N   VAL   413      -2.165  10.991 -57.303  1.00 26.21           N  
ATOM   3155  CA  VAL   413      -2.541  11.811 -56.156  1.00 28.90           C  
ATOM   3156  C   VAL   413      -1.505  12.912 -55.946  1.00 26.29           C  
ATOM   3157  CB  VAL   413      -2.683  10.961 -54.874  1.00 24.64           C  
ATOM   3158  O   VAL   413      -0.355  12.634 -55.599  1.00 25.43           O  
ATOM   3159  CG1 VAL   413      -3.329  11.776 -53.755  1.00 17.23           C  
ATOM   3160  CG2 VAL   413      -3.496   9.699 -55.157  1.00 23.03           C  
ATOM   3161  N   PRO   414      -1.510  14.095 -56.671  1.00 26.76           N  
ATOM   3162  CA  PRO   414      -0.954  15.409 -56.339  1.00 27.35           C  
ATOM   3163  C   PRO   414      -1.082  15.746 -54.855  1.00 26.91           C  
ATOM   3164  CB  PRO   414      -1.788  16.370 -57.190  1.00 24.76           C  
ATOM   3165  O   PRO   414      -2.194  15.785 -54.321  1.00 25.93           O  
ATOM   3166  CG  PRO   414      -2.712  15.489 -57.966  1.00 24.69           C  
ATOM   3167  CD  PRO   414      -2.561  14.081 -57.466  1.00 27.76           C  
ATOM   3168  N   GLY   415      -0.003  15.417 -53.961  1.00 27.21           N  
ATOM   3169  CA  GLY   415       0.076  16.110 -52.685  1.00 27.99           C  
ATOM   3170  C   GLY   415       0.506  15.209 -51.542  1.00 27.29           C  
ATOM   3171  O   GLY   415       0.889  15.692 -50.475  1.00 25.51           O  
ATOM   3172  N   ILE   416       0.833  13.973 -51.751  1.00 29.14           N  
ATOM   3173  CA  ILE   416       1.158  13.154 -50.588  1.00 29.93           C  
ATOM   3174  C   ILE   416       2.642  12.796 -50.608  1.00 29.24           C  
ATOM   3175  CB  ILE   416       0.297  11.871 -50.541  1.00 26.74           C  
ATOM   3176  O   ILE   416       3.248  12.574 -49.557  1.00 27.42           O  
ATOM   3177  CG1 ILE   416      -1.186  12.229 -50.390  1.00 26.08           C  
ATOM   3178  CG2 ILE   416       0.758  10.953 -49.406  1.00 25.87           C  
ATOM   3179  CD1 ILE   416      -2.118  11.025 -50.417  1.00 23.72           C  
ATOM   3180  N   TRP   417       3.509  13.160 -51.538  1.00 19.79           N  
ATOM   3181  CA  TRP   417       4.776  12.445 -51.651  1.00 31.48           C  
ATOM   3182  C   TRP   417       5.878  13.366 -52.163  1.00 22.17           C  
ATOM   3183  CB  TRP   417       4.631  11.236 -52.580  1.00 21.53           C  
ATOM   3184  O   TRP   417       5.953  13.647 -53.362  1.00 22.46           O  
ATOM   3185  CG  TRP   417       3.557  10.275 -52.166  1.00 23.04           C  
ATOM   3186  CD1 TRP   417       2.267  10.236 -52.619  1.00 13.46           C  
ATOM   3187  CD2 TRP   417       3.679   9.217 -51.210  1.00  9.52           C  
ATOM   3188  CE2 TRP   417       2.423   8.575 -51.134  1.00  8.87           C  
ATOM   3189  CE3 TRP   417       4.731   8.748 -50.411  1.00 18.67           C  
ATOM   3190  NE1 TRP   417       1.581   9.215 -52.003  1.00 18.99           N  
ATOM   3191  CH2 TRP   417       3.236   7.049 -49.518  1.00 17.12           C  
ATOM   3192  CZ2 TRP   417       2.191   7.488 -50.289  1.00 16.87           C  
ATOM   3193  CZ3 TRP   417       4.497   7.666 -49.571  1.00 17.42           C  
ATOM   3194  N   SER   418       6.273  14.472 -51.382  1.00 29.47           N  
ATOM   3195  CA  SER   418       7.508  15.164 -51.736  1.00 30.08           C  
ATOM   3196  C   SER   418       8.378  15.406 -50.507  1.00 29.50           C  
ATOM   3197  CB  SER   418       7.199  16.495 -52.422  1.00 27.31           C  
ATOM   3198  O   SER   418       7.864  15.586 -49.401  1.00 28.41           O  
ATOM   3199  OG  SER   418       6.962  17.512 -51.464  1.00 26.50           O  
ATOM   3200  N   ARG   419       9.488  14.672 -50.396  1.00 30.65           N  
ATOM   3201  CA  ARG   419      10.725  14.756 -49.626  1.00 31.09           C  
ATOM   3202  C   ARG   419      10.701  15.952 -48.680  1.00 30.56           C  
ATOM   3203  CB  ARG   419      11.934  14.850 -50.560  1.00 28.12           C  
ATOM   3204  O   ARG   419      11.264  15.895 -47.585  1.00 28.68           O  
ATOM   3205  CG  ARG   419      12.862  13.648 -50.488  1.00 26.95           C  
ATOM   3206  CD  ARG   419      14.084  13.826 -51.378  1.00 28.65           C  
ATOM   3207  NE  ARG   419      14.836  12.582 -51.516  1.00 26.73           N  
ATOM   3208  NH1 ARG   419      16.543  13.510 -52.766  1.00 23.47           N  
ATOM   3209  NH2 ARG   419      16.586  11.280 -52.236  1.00 20.32           N  
ATOM   3210  CZ  ARG   419      15.987  12.460 -52.172  1.00 26.71           C  
ATOM   3211  N   ASP   420      10.039  16.948 -49.100  1.00 28.93           N  
ATOM   3212  CA  ASP   420      10.097  18.334 -48.646  1.00 30.18           C  
ATOM   3213  C   ASP   420       9.027  18.612 -47.592  1.00 29.03           C  
ATOM   3214  CB  ASP   420       9.934  19.293 -49.827  1.00 26.56           C  
ATOM   3215  O   ASP   420       9.116  19.595 -46.854  1.00 27.24           O  
ATOM   3216  CG  ASP   420      11.134  19.298 -50.757  1.00 25.67           C  
ATOM   3217  OD1 ASP   420      12.249  18.947 -50.316  1.00 25.23           O  
ATOM   3218  OD2 ASP   420      10.963  19.658 -51.942  1.00 18.70           O  
ATOM   3219  N   THR   421       8.205  17.529 -47.271  1.00 29.64           N  
ATOM   3220  CA  THR   421       7.151  17.815 -46.305  1.00 30.44           C  
ATOM   3221  C   THR   421       7.463  17.172 -44.957  1.00 29.84           C  
ATOM   3222  CB  THR   421       5.782  17.320 -46.809  1.00 27.02           C  
ATOM   3223  O   THR   421       6.918  17.578 -43.928  1.00 28.14           O  
ATOM   3224  CG2 THR   421       5.168  18.310 -47.793  1.00 26.28           C  
ATOM   3225  OG1 THR   421       5.949  16.056 -47.462  1.00 26.42           O  
ATOM   3226  N   LEU   422       8.668  16.498 -44.836  1.00 31.69           N  
ATOM   3227  CA  LEU   422       8.827  15.844 -43.542  1.00 31.04           C  
ATOM   3228  C   LEU   422       9.942  16.501 -42.734  1.00 31.66           C  
ATOM   3229  CB  LEU   422       9.125  14.354 -43.727  1.00 29.35           C  
ATOM   3230  O   LEU   422       9.857  16.588 -41.507  1.00 30.10           O  
ATOM   3231  CG  LEU   422       7.913  13.435 -43.884  1.00 28.09           C  
ATOM   3232  CD1 LEU   422       8.297  12.179 -44.659  1.00 25.38           C  
ATOM   3233  CD2 LEU   422       7.336  13.072 -42.519  1.00 28.53           C  
ATOM   3234  N   PHE   423      10.651  17.634 -43.205  1.00 32.19           N  
ATOM   3235  CA  PHE   423      11.696  18.217 -42.371  1.00 33.45           C  
ATOM   3236  C   PHE   423      12.388  19.366 -43.095  1.00 32.21           C  
ATOM   3237  CB  PHE   423      12.723  17.154 -41.971  1.00 29.94           C  
ATOM   3238  O   PHE   423      13.445  19.832 -42.663  1.00 30.51           O  
ATOM   3239  CG  PHE   423      12.195  16.138 -40.994  1.00 28.58           C  
ATOM   3240  CD1 PHE   423      11.985  16.476 -39.663  1.00 26.34           C  
ATOM   3241  CD2 PHE   423      11.910  14.843 -41.407  1.00 29.79           C  
ATOM   3242  CE1 PHE   423      11.497  15.538 -38.756  1.00 32.51           C  
ATOM   3243  CE2 PHE   423      11.422  13.900 -40.507  1.00 33.62           C  
ATOM   3244  CZ  PHE   423      11.217  14.249 -39.182  1.00 30.28           C  
ATOM   3245  N   SER   424      11.624  20.148 -43.942  1.00 28.42           N  
ATOM   3246  CA  SER   424      12.342  21.297 -44.484  1.00 29.31           C  
ATOM   3247  C   SER   424      11.633  22.603 -44.141  1.00 28.46           C  
ATOM   3248  CB  SER   424      12.489  21.171 -46.001  1.00 26.01           C  
ATOM   3249  O   SER   424      10.438  22.755 -44.404  1.00 27.21           O  
ATOM   3250  OG  SER   424      11.964  22.314 -46.654  1.00 25.61           O  
ATOM   3251  N   HIS   425      11.897  23.277 -43.015  1.00 26.34           N  
ATOM   3252  CA  HIS   425      12.095  24.699 -42.762  1.00 29.72           C  
ATOM   3253  C   HIS   425      12.629  25.410 -44.001  1.00 26.62           C  
ATOM   3254  CB  HIS   425      13.051  24.906 -41.585  1.00 24.46           C  
ATOM   3255  O   HIS   425      13.826  25.348 -44.290  1.00 25.02           O  
ATOM   3256  CG  HIS   425      12.425  24.649 -40.252  1.00 24.82           C  
ATOM   3257  CD2 HIS   425      12.357  25.417 -39.139  1.00 24.81           C  
ATOM   3258  ND1 HIS   425      11.770  23.474 -39.951  1.00 17.67           N  
ATOM   3259  CE1 HIS   425      11.325  23.532 -38.707  1.00 23.58           C  
ATOM   3260  NE2 HIS   425      11.668  24.700 -38.192  1.00 23.54           N  
ATOM   3261  N   GLY   426      11.941  25.226 -45.157  1.00 28.27           N  
ATOM   3262  CA  GLY   426      12.188  26.252 -46.158  1.00 29.58           C  
ATOM   3263  C   GLY   426      11.140  26.281 -47.254  1.00 28.35           C  
ATOM   3264  O   GLY   426      10.771  25.237 -47.795  1.00 26.87           O  
ATOM   3265  N   ASN   427      10.037  27.156 -47.070  1.00 25.86           N  
ATOM   3266  CA  ASN   427       9.289  28.020 -47.977  1.00 30.17           C  
ATOM   3267  C   ASN   427       8.470  27.208 -48.977  1.00 26.33           C  
ATOM   3268  CB  ASN   427      10.235  28.971 -48.714  1.00 24.17           C  
ATOM   3269  O   ASN   427       8.623  27.372 -50.189  1.00 25.28           O  
ATOM   3270  CG  ASN   427      10.672  30.141 -47.855  1.00 24.60           C  
ATOM   3271  ND2 ASN   427      11.750  30.803 -48.258  1.00 13.19           N  
ATOM   3272  OD1 ASN   427      10.047  30.447 -46.836  1.00 14.45           O  
ATOM   3273  N   HIS   428       7.814  26.105 -48.501  1.00 26.88           N  
ATOM   3274  CA  HIS   428       6.699  25.797 -49.390  1.00 30.76           C  
ATOM   3275  C   HIS   428       5.419  25.544 -48.602  1.00 27.13           C  
ATOM   3276  CB  HIS   428       7.028  24.584 -50.261  1.00 25.04           C  
ATOM   3277  O   HIS   428       5.441  24.859 -47.576  1.00 26.18           O  
ATOM   3278  CG  HIS   428       7.951  24.893 -51.397  1.00 24.79           C  
ATOM   3279  CD2 HIS   428       9.198  24.447 -51.676  1.00 14.31           C  
ATOM   3280  ND1 HIS   428       7.617  25.765 -52.411  1.00 12.77           N  
ATOM   3281  CE1 HIS   428       8.622  25.841 -53.267  1.00  8.85           C  
ATOM   3282  NE2 HIS   428       9.594  25.051 -52.844  1.00 10.52           N  
ATOM   3283  N   GLU   429       4.534  26.695 -48.728  1.00 30.38           N  
ATOM   3284  CA  GLU   429       3.098  26.933 -48.610  1.00 31.90           C  
ATOM   3285  C   GLU   429       2.384  25.717 -48.028  1.00 30.57           C  
ATOM   3286  CB  GLU   429       2.499  27.292 -49.972  1.00 27.86           C  
ATOM   3287  O   GLU   429       2.590  24.591 -48.485  1.00 29.49           O  
ATOM   3288  CG  GLU   429       2.802  28.715 -50.421  1.00 27.26           C  
ATOM   3289  CD  GLU   429       1.932  29.176 -51.580  1.00 31.46           C  
ATOM   3290  OE1 GLU   429       1.275  28.326 -52.221  1.00 35.84           O  
ATOM   3291  OE2 GLU   429       1.910  30.398 -51.849  1.00 25.73           O  
ATOM   3292  N   PRO   430       2.351  25.728 -46.660  1.00 29.53           N  
ATOM   3293  CA  PRO   430       1.451  24.964 -45.794  1.00 29.72           C  
ATOM   3294  C   PRO   430       0.462  24.106 -46.580  1.00 29.68           C  
ATOM   3295  CB  PRO   430       0.720  26.050 -45.000  1.00 27.47           C  
ATOM   3296  O   PRO   430      -0.513  24.626 -47.128  1.00 28.29           O  
ATOM   3297  CG  PRO   430       1.087  27.331 -45.677  1.00 26.33           C  
ATOM   3298  CD  PRO   430       2.163  27.045 -46.686  1.00 30.83           C  
ATOM   3299  N   GLY   431       0.893  23.227 -47.396  1.00 30.41           N  
ATOM   3300  CA  GLY   431      -0.192  22.340 -47.786  1.00 30.98           C  
ATOM   3301  C   GLY   431      -0.494  21.275 -46.749  1.00 30.54           C  
ATOM   3302  O   GLY   431       0.173  20.239 -46.703  1.00 29.62           O  
ATOM   3303  N   TRP   432      -0.641  21.735 -45.436  1.00 19.56           N  
ATOM   3304  CA  TRP   432      -1.366  21.211 -44.284  1.00 31.63           C  
ATOM   3305  C   TRP   432      -2.731  20.672 -44.698  1.00 20.64           C  
ATOM   3306  CB  TRP   432      -1.534  22.295 -43.216  1.00 21.40           C  
ATOM   3307  O   TRP   432      -3.507  21.369 -45.356  1.00 19.63           O  
ATOM   3308  CG  TRP   432      -0.240  22.863 -42.716  1.00 23.92           C  
ATOM   3309  CD1 TRP   432       0.458  23.913 -43.246  1.00 16.93           C  
ATOM   3310  CD2 TRP   432       0.514  22.409 -41.588  1.00 11.35           C  
ATOM   3311  CE2 TRP   432       1.659  23.230 -41.491  1.00  9.01           C  
ATOM   3312  CE3 TRP   432       0.331  21.386 -40.647  1.00 18.77           C  
ATOM   3313  NE1 TRP   432       1.601  24.138 -42.514  1.00 19.16           N  
ATOM   3314  CH2 TRP   432       2.415  22.051 -39.583  1.00 18.03           C  
ATOM   3315  CZ2 TRP   432       2.618  23.059 -40.490  1.00 17.01           C  
ATOM   3316  CZ3 TRP   432       1.287  21.218 -39.652  1.00 18.01           C  
ATOM   3317  N   ILE   433      -2.841  19.460 -45.141  1.00 29.08           N  
ATOM   3318  CA  ILE   433      -4.224  18.999 -45.094  1.00 30.46           C  
ATOM   3319  C   ILE   433      -4.769  19.147 -43.676  1.00 29.10           C  
ATOM   3320  CB  ILE   433      -4.348  17.533 -45.566  1.00 26.85           C  
ATOM   3321  O   ILE   433      -4.400  18.384 -42.780  1.00 27.96           O  
ATOM   3322  CG1 ILE   433      -3.802  17.382 -46.991  1.00 26.32           C  
ATOM   3323  CG2 ILE   433      -5.802  17.060 -45.485  1.00 25.92           C  
ATOM   3324  CD1 ILE   433      -3.801  15.949 -47.505  1.00 24.50           C  
ATOM   3325  N   VAL   434      -4.792  20.405 -43.121  1.00 27.61           N  
ATOM   3326  CA  VAL   434      -5.773  20.869 -42.145  1.00 27.55           C  
ATOM   3327  C   VAL   434      -7.112  20.178 -42.388  1.00 27.68           C  
ATOM   3328  CB  VAL   434      -5.947  22.404 -42.201  1.00 25.69           C  
ATOM   3329  O   VAL   434      -7.612  20.158 -43.516  1.00 26.39           O  
ATOM   3330  CG1 VAL   434      -6.714  22.905 -40.978  1.00 26.17           C  
ATOM   3331  CG2 VAL   434      -4.587  23.091 -42.302  1.00 25.68           C  
ATOM   3332  N   ALA   435      -7.423  19.012 -41.755  1.00 29.57           N  
ATOM   3333  CA  ALA   435      -8.848  18.698 -41.802  1.00 30.39           C  
ATOM   3334  C   ALA   435      -9.669  19.928 -42.179  1.00 29.42           C  
ATOM   3335  CB  ALA   435      -9.315  18.142 -40.459  1.00 27.13           C  
ATOM   3336  O   ALA   435      -9.337  21.049 -41.785  1.00 27.28           O  
ATOM   3337  N   PRO   436     -10.344  19.940 -43.344  1.00 28.17           N  
ATOM   3338  CA  PRO   436     -11.466  20.880 -43.379  1.00 29.16           C  
ATOM   3339  C   PRO   436     -12.048  21.157 -41.995  1.00 28.25           C  
ATOM   3340  CB  PRO   436     -12.491  20.174 -44.271  1.00 26.00           C  
ATOM   3341  O   PRO   436     -12.510  20.233 -41.319  1.00 27.20           O  
ATOM   3342  CG  PRO   436     -11.851  18.873 -44.631  1.00 25.87           C  
ATOM   3343  CD  PRO   436     -10.524  18.784 -43.933  1.00 31.00           C  
ATOM   3344  N   GLY   437     -11.552  22.257 -41.342  1.00 28.07           N  
ATOM   3345  CA  GLY   437     -11.961  23.076 -40.212  1.00 30.54           C  
ATOM   3346  C   GLY   437     -10.792  23.582 -39.388  1.00 28.16           C  
ATOM   3347  O   GLY   437     -10.975  24.373 -38.461  1.00 26.73           O  
ATOM   3348  N   MET   438      -9.529  23.245 -39.788  1.00 23.51           N  
ATOM   3349  CA  MET   438      -8.461  23.900 -39.038  1.00 28.10           C  
ATOM   3350  C   MET   438      -7.765  24.955 -39.891  1.00 23.62           C  
ATOM   3351  CB  MET   438      -7.442  22.871 -38.544  1.00 22.29           C  
ATOM   3352  O   MET   438      -6.536  25.049 -39.889  1.00 22.82           O  
ATOM   3353  CG  MET   438      -7.929  22.043 -37.366  1.00 22.91           C  
ATOM   3354  SD  MET   438      -6.561  21.184 -36.497  1.00 18.98           S  
ATOM   3355  CE  MET   438      -7.364  19.602 -36.120  1.00 26.72           C  
ATOM   3356  N   GLN   439      -8.448  25.443 -40.974  1.00 31.66           N  
ATOM   3357  CA  GLN   439      -8.087  26.729 -41.561  1.00 34.07           C  
ATOM   3358  C   GLN   439      -8.166  27.848 -40.526  1.00 31.66           C  
ATOM   3359  CB  GLN   439      -8.993  27.050 -42.751  1.00 28.89           C  
ATOM   3360  O   GLN   439      -9.237  28.123 -39.982  1.00 29.92           O  
ATOM   3361  CG  GLN   439      -8.697  26.219 -43.992  1.00 28.62           C  
ATOM   3362  CD  GLN   439      -9.575  26.592 -45.172  1.00 33.62           C  
ATOM   3363  NE2 GLN   439      -9.408  25.883 -46.283  1.00 29.47           N  
ATOM   3364  OE1 GLN   439     -10.396  27.510 -45.086  1.00 42.64           O  
ATOM   3365  N   GLY   440      -7.126  28.202 -39.805  1.00 33.05           N  
ATOM   3366  CA  GLY   440      -6.918  29.417 -39.034  1.00 33.86           C  
ATOM   3367  C   GLY   440      -6.166  29.180 -37.738  1.00 33.01           C  
ATOM   3368  O   GLY   440      -5.979  30.105 -36.944  1.00 30.67           O  
ATOM   3369  N   VAL   441      -5.590  27.976 -37.496  1.00 32.17           N  
ATOM   3370  CA  VAL   441      -4.750  27.808 -36.315  1.00 34.15           C  
ATOM   3371  C   VAL   441      -3.290  28.070 -36.677  1.00 32.25           C  
ATOM   3372  CB  VAL   441      -4.902  26.395 -35.707  1.00 29.65           C  
ATOM   3373  O   VAL   441      -2.699  27.335 -37.472  1.00 30.95           O  
ATOM   3374  CG1 VAL   441      -4.120  26.282 -34.400  1.00 29.20           C  
ATOM   3375  CG2 VAL   441      -6.377  26.068 -35.481  1.00 28.64           C  
ATOM   3376  N   GLN   442      -2.807  29.292 -36.629  1.00 33.78           N  
ATOM   3377  CA  GLN   442      -1.413  29.701 -36.499  1.00 35.35           C  
ATOM   3378  C   GLN   442      -0.670  28.815 -35.503  1.00 33.74           C  
ATOM   3379  CB  GLN   442      -1.321  31.166 -36.067  1.00 31.53           C  
ATOM   3380  O   GLN   442      -0.975  28.823 -34.309  1.00 32.28           O  
ATOM   3381  CG  GLN   442      -1.464  32.155 -37.216  1.00 30.43           C  
ATOM   3382  CD  GLN   442      -1.242  33.593 -36.784  1.00 34.21           C  
ATOM   3383  NE2 GLN   442      -1.247  34.509 -37.746  1.00 31.73           N  
ATOM   3384  OE1 GLN   442      -1.068  33.877 -35.595  1.00 43.25           O  
ATOM   3385  N   VAL   443      -0.038  27.647 -35.878  1.00 29.38           N  
ATOM   3386  CA  VAL   443       0.908  26.756 -35.214  1.00 31.95           C  
ATOM   3387  C   VAL   443       2.237  27.476 -35.004  1.00 29.55           C  
ATOM   3388  CB  VAL   443       1.127  25.458 -36.023  1.00 27.93           C  
ATOM   3389  O   VAL   443       2.918  27.832 -35.969  1.00 28.78           O  
ATOM   3390  CG1 VAL   443       1.903  24.432 -35.198  1.00 28.48           C  
ATOM   3391  CG2 VAL   443      -0.212  24.880 -36.477  1.00 27.61           C  
ATOM   3392  N   GLN   444       2.473  28.121 -33.919  1.00 32.44           N  
ATOM   3393  CA  GLN   444       3.760  28.590 -33.418  1.00 34.49           C  
ATOM   3394  C   GLN   444       4.732  27.429 -33.224  1.00 32.37           C  
ATOM   3395  CB  GLN   444       3.581  29.350 -32.102  1.00 30.26           C  
ATOM   3396  O   GLN   444       4.332  26.344 -32.798  1.00 31.09           O  
ATOM   3397  CG  GLN   444       3.144  30.797 -32.283  1.00 29.60           C  
ATOM   3398  CD  GLN   444       3.293  31.618 -31.015  1.00 33.06           C  
ATOM   3399  NE2 GLN   444       3.015  32.913 -31.111  1.00 31.13           N  
ATOM   3400  OE1 GLN   444       3.654  31.091 -29.958  1.00 42.58           O  
ATOM   3401  N   PRO   445       5.930  27.252 -33.940  1.00 34.42           N  
ATOM   3402  CA  PRO   445       7.018  26.295 -33.729  1.00 35.26           C  
ATOM   3403  C   PRO   445       7.107  25.813 -32.282  1.00 34.38           C  
ATOM   3404  CB  PRO   445       8.267  27.090 -34.118  1.00 32.83           C  
ATOM   3405  O   PRO   445       7.101  26.627 -31.355  1.00 33.48           O  
ATOM   3406  CG  PRO   445       7.822  28.516 -34.137  1.00 31.76           C  
ATOM   3407  CD  PRO   445       6.320  28.547 -34.144  1.00 35.76           C  
ATOM   3408  N   ALA   446       6.515  24.737 -31.835  1.00 30.82           N  
ATOM   3409  CA  ALA   446       6.846  24.136 -30.545  1.00 31.77           C  
ATOM   3410  C   ALA   446       8.335  24.273 -30.242  1.00 30.87           C  
ATOM   3411  CB  ALA   446       6.434  22.666 -30.523  1.00 29.14           C  
ATOM   3412  O   ALA   446       9.179  23.878 -31.051  1.00 29.69           O  
ATOM   3413  N   THR   447       8.955  25.346 -29.837  1.00 31.04           N  
ATOM   3414  CA  THR   447      10.220  25.352 -29.110  1.00 32.71           C  
ATOM   3415  C   THR   447      10.517  23.973 -28.530  1.00 30.98           C  
ATOM   3416  CB  THR   447      10.208  26.396 -27.978  1.00 29.29           C  
ATOM   3417  O   THR   447       9.667  23.376 -27.867  1.00 30.07           O  
ATOM   3418  CG2 THR   447      10.369  27.809 -28.531  1.00 27.77           C  
ATOM   3419  OG1 THR   447       8.965  26.311 -27.270  1.00 28.91           O  
ATOM   3420  N   ALA   448      10.936  22.928 -29.307  1.00 31.53           N  
ATOM   3421  CA  ALA   448      11.608  21.701 -28.887  1.00 32.30           C  
ATOM   3422  C   ALA   448      11.873  21.708 -27.384  1.00 31.62           C  
ATOM   3423  CB  ALA   448      12.916  21.521 -29.654  1.00 29.49           C  
ATOM   3424  O   ALA   448      12.769  22.409 -26.909  1.00 30.66           O  
ATOM   3425  N   ASN   449      11.004  22.031 -26.490  1.00 28.26           N  
ATOM   3426  CA  ASN   449      11.294  21.720 -25.094  1.00 31.62           C  
ATOM   3427  C   ASN   449      11.681  20.255 -24.915  1.00 28.44           C  
ATOM   3428  CB  ASN   449      10.095  22.065 -24.207  1.00 26.81           C  
ATOM   3429  O   ASN   449      10.823  19.372 -24.957  1.00 27.40           O  
ATOM   3430  CG  ASN   449      10.009  23.545 -23.892  1.00 26.78           C  
ATOM   3431  ND2 ASN   449       8.816  24.006 -23.533  1.00 21.73           N  
ATOM   3432  OD1 ASN   449      11.005  24.268 -23.970  1.00 28.85           O  
ATOM   3433  N   MET   450      12.758  19.800 -25.505  1.00 33.48           N  
ATOM   3434  CA  MET   450      13.621  18.746 -24.979  1.00 35.32           C  
ATOM   3435  C   MET   450      13.312  18.471 -23.512  1.00 33.52           C  
ATOM   3436  CB  MET   450      15.094  19.125 -25.142  1.00 31.32           C  
ATOM   3437  O   MET   450      13.209  19.400 -22.710  1.00 32.38           O  
ATOM   3438  CG  MET   450      15.595  19.037 -26.575  1.00 30.37           C  
ATOM   3439  SD  MET   450      17.418  19.211 -26.694  1.00 37.93           S  
ATOM   3440  CE  MET   450      17.679  18.675 -28.407  1.00 30.32           C  
ATOM   3441  N   LEU   451      12.243  17.585 -23.185  1.00 36.07           N  
ATOM   3442  CA  LEU   451      12.094  17.067 -21.829  1.00 38.35           C  
ATOM   3443  C   LEU   451      13.426  17.092 -21.088  1.00 36.23           C  
ATOM   3444  CB  LEU   451      11.539  15.641 -21.857  1.00 33.84           C  
ATOM   3445  O   LEU   451      14.334  16.320 -21.407  1.00 35.13           O  
ATOM   3446  CG  LEU   451      10.062  15.495 -22.229  1.00 33.00           C  
ATOM   3447  CD1 LEU   451       9.732  14.035 -22.523  1.00 30.44           C  
ATOM   3448  CD2 LEU   451       9.174  16.035 -21.113  1.00 33.98           C  
ATOM   3449  N   THR   452      13.861  18.180 -20.721  1.00 42.48           N  
ATOM   3450  CA  THR   452      14.885  18.296 -19.688  1.00 43.18           C  
ATOM   3451  C   THR   452      14.651  17.276 -18.578  1.00 42.62           C  
ATOM   3452  CB  THR   452      14.914  19.714 -19.088  1.00 41.56           C  
ATOM   3453  O   THR   452      13.536  16.780 -18.408  1.00 42.00           O  
ATOM   3454  CG2 THR   452      15.069  20.770 -20.178  1.00 39.38           C  
ATOM   3455  OG1 THR   452      13.692  19.952 -18.379  1.00 38.67           O  
ATOM   3456  N   PRO   453      15.607  16.538 -18.149  1.00 43.13           N  
ATOM   3457  CA  PRO   453      15.512  15.731 -16.931  1.00 43.44           C  
ATOM   3458  C   PRO   453      14.531  16.311 -15.914  1.00 43.27           C  
ATOM   3459  CB  PRO   453      16.941  15.751 -16.382  1.00 41.68           C  
ATOM   3460  O   PRO   453      13.835  15.561 -15.225  1.00 42.28           O  
ATOM   3461  CG  PRO   453      17.800  16.067 -17.564  1.00 40.74           C  
ATOM   3462  CD  PRO   453      17.002  16.903 -18.523  1.00 42.99           C  
ATOM   3463  N   GLU   454      14.331  17.641 -15.918  1.00 44.29           N  
ATOM   3464  CA  GLU   454      13.373  18.312 -15.045  1.00 46.03           C  
ATOM   3465  C   GLU   454      11.940  18.087 -15.521  1.00 44.17           C  
ATOM   3466  CB  GLU   454      13.672  19.812 -14.970  1.00 42.47           C  
ATOM   3467  O   GLU   454      11.072  17.706 -14.733  1.00 42.35           O  
ATOM   3468  CG  GLU   454      15.015  20.140 -14.332  1.00 41.34           C  
ATOM   3469  CD  GLU   454      16.121  20.371 -15.349  1.00 43.45           C  
ATOM   3470  OE1 GLU   454      15.826  20.431 -16.565  1.00 48.87           O  
ATOM   3471  OE2 GLU   454      17.293  20.491 -14.928  1.00 46.00           O  
ATOM   3472  N   SER   455      11.675  18.163 -16.726  1.00 44.00           N  
ATOM   3473  CA  SER   455      10.316  17.931 -17.205  1.00 44.70           C  
ATOM   3474  C   SER   455       9.955  16.450 -17.149  1.00 43.81           C  
ATOM   3475  CB  SER   455      10.156  18.449 -18.635  1.00 41.05           C  
ATOM   3476  O   SER   455       8.794  16.097 -16.934  1.00 41.61           O  
ATOM   3477  OG  SER   455      11.126  17.870 -19.491  1.00 42.72           O  
ATOM   3478  N   LEU   456      10.965  15.505 -17.192  1.00 43.19           N  
ATOM   3479  CA  LEU   456      10.761  14.095 -16.881  1.00 46.04           C  
ATOM   3480  C   LEU   456      10.488  13.899 -15.394  1.00 43.11           C  
ATOM   3481  CB  LEU   456      11.983  13.272 -17.300  1.00 42.21           C  
ATOM   3482  O   LEU   456       9.617  13.111 -15.017  1.00 42.36           O  
ATOM   3483  CG  LEU   456      11.699  11.979 -18.066  1.00 42.29           C  
ATOM   3484  CD1 LEU   456      12.153  12.111 -19.516  1.00 40.15           C  
ATOM   3485  CD2 LEU   456      12.385  10.796 -17.391  1.00 41.66           C  
ATOM   3486  N   ALA   457      11.245  14.556 -14.519  1.00 45.94           N  
ATOM   3487  CA  ALA   457      11.052  14.516 -13.071  1.00 47.36           C  
ATOM   3488  C   ALA   457       9.667  15.029 -12.688  1.00 45.83           C  
ATOM   3489  CB  ALA   457      12.133  15.333 -12.368  1.00 43.92           C  
ATOM   3490  O   ALA   457       8.987  14.433 -11.850  1.00 44.15           O  
ATOM   3491  N   GLU   458       9.318  16.169 -13.410  1.00 47.16           N  
ATOM   3492  CA  GLU   458       7.980  16.719 -13.214  1.00 48.32           C  
ATOM   3493  C   GLU   458       6.909  15.770 -13.745  1.00 46.70           C  
ATOM   3494  CB  GLU   458       7.855  18.085 -13.894  1.00 44.69           C  
ATOM   3495  O   GLU   458       5.893  15.541 -13.086  1.00 45.05           O  
ATOM   3496  CG  GLU   458       6.985  19.074 -13.131  1.00 43.63           C  
ATOM   3497  CD  GLU   458       6.930  20.448 -13.780  1.00 46.36           C  
ATOM   3498  OE1 GLU   458       7.637  20.673 -14.788  1.00 52.58           O  
ATOM   3499  OE2 GLU   458       6.173  21.308 -13.275  1.00 48.67           O  
ATOM   3500  N   LEU   459       7.234  15.181 -14.825  1.00 41.69           N  
ATOM   3501  CA  LEU   459       6.273  14.244 -15.399  1.00 43.06           C  
ATOM   3502  C   LEU   459       6.224  12.952 -14.590  1.00 41.32           C  
ATOM   3503  CB  LEU   459       6.630  13.936 -16.855  1.00 39.35           C  
ATOM   3504  O   LEU   459       5.190  12.282 -14.545  1.00 40.32           O  
ATOM   3505  CG  LEU   459       5.657  14.454 -17.916  1.00 38.53           C  
ATOM   3506  CD1 LEU   459       6.414  15.196 -19.012  1.00 36.62           C  
ATOM   3507  CD2 LEU   459       4.844  13.305 -18.503  1.00 39.46           C  
ATOM   3508  N   LEU   460       7.415  12.552 -13.892  1.00 44.54           N  
ATOM   3509  CA  LEU   460       7.551  11.299 -13.157  1.00 46.46           C  
ATOM   3510  C   LEU   460       7.163  11.482 -11.694  1.00 44.20           C  
ATOM   3511  CB  LEU   460       8.985  10.773 -13.255  1.00 41.80           C  
ATOM   3512  O   LEU   460       7.237  10.537 -10.905  1.00 43.08           O  
ATOM   3513  CG  LEU   460       9.438  10.290 -14.634  1.00 40.76           C  
ATOM   3514  CD1 LEU   460      10.927   9.961 -14.618  1.00 37.76           C  
ATOM   3515  CD2 LEU   460       8.622   9.078 -15.071  1.00 42.11           C  
ATOM   3516  N   GLY   461       6.526  12.675 -11.420  1.00 46.39           N  
ATOM   3517  CA  GLY   461       5.721  12.889 -10.228  1.00 48.34           C  
ATOM   3518  C   GLY   461       6.488  12.654  -8.940  1.00 45.83           C  
ATOM   3519  O   GLY   461       6.117  11.792  -8.140  1.00 43.07           O  
ATOM   3520  N   GLY   462       7.531  13.433  -8.672  1.00 41.48           N  
ATOM   3521  CA  GLY   462       7.922  13.762  -7.310  1.00 43.86           C  
ATOM   3522  C   GLY   462       9.266  14.461  -7.228  1.00 41.50           C  
ATOM   3523  O   GLY   462      10.175  14.165  -8.007  1.00 39.48           O  
ATOM   3524  N   PRO   463       9.302  15.790  -6.797  1.00 43.59           N  
ATOM   3525  CA  PRO   463      10.544  16.468  -6.419  1.00 44.68           C  
ATOM   3526  C   PRO   463      11.531  15.541  -5.714  1.00 43.59           C  
ATOM   3527  CB  PRO   463      10.069  17.577  -5.478  1.00 40.36           C  
ATOM   3528  O   PRO   463      12.703  15.890  -5.549  1.00 41.75           O  
ATOM   3529  CG  PRO   463       8.814  17.045  -4.864  1.00 39.41           C  
ATOM   3530  CD  PRO   463       8.118  16.180  -5.875  1.00 43.15           C  
ATOM   3531  N   ASP   464      11.111  14.232  -5.348  1.00 39.99           N  
ATOM   3532  CA  ASP   464      12.062  13.455  -4.559  1.00 43.95           C  
ATOM   3533  C   ASP   464      12.641  12.302  -5.377  1.00 40.09           C  
ATOM   3534  CB  ASP   464      11.395  12.917  -3.291  1.00 35.65           C  
ATOM   3535  O   ASP   464      13.288  11.408  -4.827  1.00 37.43           O  
ATOM   3536  CG  ASP   464      11.032  14.011  -2.303  1.00 34.57           C  
ATOM   3537  OD1 ASP   464      11.796  14.992  -2.171  1.00 39.76           O  
ATOM   3538  OD2 ASP   464       9.975  13.890  -1.647  1.00 44.83           O  
ATOM   3539  N   ILE   465      12.382  12.225  -6.659  1.00 39.34           N  
ATOM   3540  CA  ILE   465      13.232  11.408  -7.517  1.00 41.68           C  
ATOM   3541  C   ILE   465      14.396  12.247  -8.040  1.00 39.14           C  
ATOM   3542  CB  ILE   465      12.434  10.805  -8.696  1.00 35.01           C  
ATOM   3543  O   ILE   465      14.216  13.087  -8.924  1.00 36.96           O  
ATOM   3544  CG1 ILE   465      11.263   9.966  -8.173  1.00 34.38           C  
ATOM   3545  CG2 ILE   465      13.349   9.969  -9.596  1.00 33.67           C  
ATOM   3546  CD1 ILE   465      10.344   9.437  -9.266  1.00 32.99           C  
ATOM   3547  N   VAL   466      15.500  12.467  -7.284  1.00 40.81           N  
ATOM   3548  CA  VAL   466      16.793  12.838  -7.848  1.00 43.08           C  
ATOM   3549  C   VAL   466      17.025  12.081  -9.153  1.00 40.73           C  
ATOM   3550  CB  VAL   466      17.946  12.558  -6.857  1.00 38.64           C  
ATOM   3551  O   VAL   466      17.093  10.849  -9.160  1.00 38.90           O  
ATOM   3552  CG1 VAL   466      19.271  13.082  -7.409  1.00 38.69           C  
ATOM   3553  CG2 VAL   466      17.644  13.184  -5.497  1.00 38.96           C  
ATOM   3554  N   PRO   467      16.579  12.607 -10.326  1.00 42.00           N  
ATOM   3555  CA  PRO   467      17.100  12.046 -11.576  1.00 42.73           C  
ATOM   3556  C   PRO   467      18.527  11.522 -11.437  1.00 42.50           C  
ATOM   3557  CB  PRO   467      17.045  13.231 -12.543  1.00 38.98           C  
ATOM   3558  O   PRO   467      19.315  12.062 -10.657  1.00 41.36           O  
ATOM   3559  CG  PRO   467      16.818  14.425 -11.673  1.00 38.12           C  
ATOM   3560  CD  PRO   467      16.383  13.951 -10.316  1.00 44.25           C  
ATOM   3561  N   PRO   468      18.846  10.297 -11.846  1.00 39.95           N  
ATOM   3562  CA  PRO   468      20.282  10.078 -12.037  1.00 40.93           C  
ATOM   3563  C   PRO   468      21.007  11.326 -12.534  1.00 39.94           C  
ATOM   3564  CB  PRO   468      20.332   8.964 -13.085  1.00 36.82           C  
ATOM   3565  O   PRO   468      20.417  12.149 -13.239  1.00 38.19           O  
ATOM   3566  CG  PRO   468      19.032   9.067 -13.815  1.00 35.76           C  
ATOM   3567  CD  PRO   468      18.014   9.674 -12.893  1.00 40.69           C  
ATOM   3568  N   PRO   469      22.077  11.923 -11.777  1.00 35.87           N  
ATOM   3569  CA  PRO   469      22.890  13.010 -12.327  1.00 35.56           C  
ATOM   3570  C   PRO   469      22.792  13.109 -13.847  1.00 35.68           C  
ATOM   3571  CB  PRO   469      24.311  12.641 -11.894  1.00 32.95           C  
ATOM   3572  O   PRO   469      22.849  12.091 -14.541  1.00 33.26           O  
ATOM   3573  CG  PRO   469      24.266  11.167 -11.654  1.00 31.94           C  
ATOM   3574  CD  PRO   469      22.869  10.791 -11.251  1.00 34.97           C  
ATOM   3575  N   ALA   470      21.878  14.066 -14.381  1.00 37.75           N  
ATOM   3576  CA  ALA   470      21.940  14.417 -15.798  1.00 37.83           C  
ATOM   3577  C   ALA   470      23.212  13.873 -16.442  1.00 37.77           C  
ATOM   3578  CB  ALA   470      21.863  15.931 -15.975  1.00 35.10           C  
ATOM   3579  O   ALA   470      24.296  13.959 -15.860  1.00 35.60           O  
ATOM   3580  N   PRO   471      23.236  12.836 -17.290  1.00 37.33           N  
ATOM   3581  CA  PRO   471      24.438  12.817 -18.126  1.00 37.57           C  
ATOM   3582  C   PRO   471      25.050  14.204 -18.310  1.00 37.22           C  
ATOM   3583  CB  PRO   471      23.931  12.263 -19.460  1.00 34.74           C  
ATOM   3584  O   PRO   471      24.327  15.203 -18.340  1.00 35.78           O  
ATOM   3585  CG  PRO   471      22.446  12.418 -19.398  1.00 33.61           C  
ATOM   3586  CD  PRO   471      22.045  12.608 -17.963  1.00 37.68           C  
ATOM   3587  N   PRO   472      26.295  14.430 -17.710  1.00 35.78           N  
ATOM   3588  CA  PRO   472      26.932  15.727 -17.948  1.00 35.41           C  
ATOM   3589  C   PRO   472      26.267  16.512 -19.076  1.00 35.57           C  
ATOM   3590  CB  PRO   472      28.369  15.351 -18.317  1.00 32.72           C  
ATOM   3591  O   PRO   472      26.010  15.960 -20.149  1.00 33.09           O  
ATOM   3592  CG  PRO   472      28.280  13.945 -18.816  1.00 31.35           C  
ATOM   3593  CD  PRO   472      27.105  13.279 -18.160  1.00 33.56           C  
ATOM   3594  N   ALA   473      25.131  17.288 -18.725  1.00 36.70           N  
ATOM   3595  CA  ALA   473      24.674  18.322 -19.650  1.00 36.44           C  
ATOM   3596  C   ALA   473      25.509  18.324 -20.927  1.00 36.31           C  
ATOM   3597  CB  ALA   473      24.724  19.694 -18.983  1.00 33.91           C  
ATOM   3598  O   ALA   473      26.739  18.396 -20.871  1.00 33.89           O  
ATOM   3599  N   PHE   474      25.430  17.412 -22.004  1.00 36.44           N  
ATOM   3600  CA  PHE   474      25.895  17.937 -23.283  1.00 39.72           C  
ATOM   3601  C   PHE   474      25.926  19.461 -23.264  1.00 36.30           C  
ATOM   3602  CB  PHE   474      25.000  17.445 -24.425  1.00 34.29           C  
ATOM   3603  O   PHE   474      24.880  20.107 -23.187  1.00 35.05           O  
ATOM   3604  CG  PHE   474      25.297  16.037 -24.865  1.00 33.27           C  
ATOM   3605  CD1 PHE   474      26.374  15.768 -25.702  1.00 33.55           C  
ATOM   3606  CD2 PHE   474      24.500  14.982 -24.443  1.00 35.15           C  
ATOM   3607  CE1 PHE   474      26.652  14.466 -26.111  1.00 35.91           C  
ATOM   3608  CE2 PHE   474      24.771  13.678 -24.848  1.00 36.54           C  
ATOM   3609  CZ  PHE   474      25.847  13.422 -25.683  1.00 33.54           C  
ATOM   3610  N   GLY   475      26.573  19.969 -22.256  1.00 35.27           N  
ATOM   3611  CA  GLY   475      27.037  21.347 -22.236  1.00 35.05           C  
ATOM   3612  C   GLY   475      26.577  22.149 -23.439  1.00 34.99           C  
ATOM   3613  O   GLY   475      26.725  21.707 -24.580  1.00 32.68           O  
ATOM   3614  N   THR   476      25.323  22.741 -23.408  1.00 36.97           N  
ATOM   3615  CA  THR   476      25.253  24.049 -24.049  1.00 36.71           C  
ATOM   3616  C   THR   476      26.652  24.605 -24.299  1.00 36.94           C  
ATOM   3617  CB  THR   476      24.446  25.046 -23.197  1.00 34.61           C  
ATOM   3618  O   THR   476      27.224  25.273 -23.435  1.00 35.01           O  
ATOM   3619  CG2 THR   476      22.962  24.694 -23.196  1.00 34.74           C  
ATOM   3620  OG1 THR   476      24.933  25.018 -21.850  1.00 36.01           O  
ATOM   3621  N   THR   477      27.579  23.745 -24.742  1.00 34.62           N  
ATOM   3622  CA  THR   477      28.580  24.562 -25.418  1.00 36.63           C  
ATOM   3623  C   THR   477      28.094  24.977 -26.804  1.00 34.73           C  
ATOM   3624  CB  THR   477      29.920  23.814 -25.544  1.00 31.60           C  
ATOM   3625  O   THR   477      27.952  24.137 -27.695  1.00 32.60           O  
ATOM   3626  CG2 THR   477      30.781  24.015 -24.302  1.00 31.89           C  
ATOM   3627  OG1 THR   477      29.665  22.414 -25.714  1.00 31.78           O  
ATOM   3628  N   ARG   478      26.980  25.745 -26.955  1.00 35.11           N  
ATOM   3629  CA  ARG   478      26.933  26.809 -27.952  1.00 35.44           C  
ATOM   3630  C   ARG   478      28.336  27.187 -28.416  1.00 34.89           C  
ATOM   3631  CB  ARG   478      26.217  28.040 -27.393  1.00 32.06           C  
ATOM   3632  O   ARG   478      28.998  28.021 -27.794  1.00 32.73           O  
ATOM   3633  CG  ARG   478      24.957  28.420 -28.155  1.00 32.52           C  
ATOM   3634  CD  ARG   478      24.314  29.678 -27.589  1.00 38.55           C  
ATOM   3635  NE  ARG   478      22.976  29.891 -28.135  1.00 34.75           N  
ATOM   3636  NH1 ARG   478      22.480  31.688 -26.770  1.00 27.02           N  
ATOM   3637  NH2 ARG   478      20.942  30.944 -28.298  1.00 22.14           N  
ATOM   3638  CZ  ARG   478      22.136  30.840 -27.733  1.00 32.47           C  
ATOM   3639  N   GLY   479      29.129  26.164 -28.966  1.00 35.34           N  
ATOM   3640  CA  GLY   479      30.265  26.570 -29.777  1.00 35.91           C  
ATOM   3641  C   GLY   479      31.262  25.451 -30.013  1.00 35.32           C  
ATOM   3642  O   GLY   479      32.427  25.705 -30.325  1.00 32.66           O  
ATOM   3643  N   GLY   480      30.902  24.156 -30.050  1.00 34.99           N  
ATOM   3644  CA  GLY   480      31.816  23.230 -30.699  1.00 36.54           C  
ATOM   3645  C   GLY   480      31.149  22.384 -31.767  1.00 35.04           C  
ATOM   3646  O   GLY   480      30.120  21.753 -31.514  1.00 33.27           O  
ATOM   3647  N   ASN   481      30.894  23.040 -33.055  1.00 35.16           N  
ATOM   3648  CA  ASN   481      30.748  22.234 -34.262  1.00 36.74           C  
ATOM   3649  C   ASN   481      30.757  20.741 -33.943  1.00 35.27           C  
ATOM   3650  CB  ASN   481      31.851  22.569 -35.268  1.00 32.49           C  
ATOM   3651  O   ASN   481      31.820  20.153 -33.736  1.00 33.72           O  
ATOM   3652  CG  ASN   481      31.634  23.907 -35.948  1.00 31.43           C  
ATOM   3653  ND2 ASN   481      32.716  24.514 -36.420  1.00 30.93           N  
ATOM   3654  OD1 ASN   481      30.504  24.391 -36.046  1.00 34.68           O  
ATOM   3655  N   LEU   482      29.922  20.235 -33.122  1.00 34.47           N  
ATOM   3656  CA  LEU   482      29.722  18.812 -33.372  1.00 36.64           C  
ATOM   3657  C   LEU   482      29.501  18.547 -34.858  1.00 34.45           C  
ATOM   3658  CB  LEU   482      28.530  18.288 -32.566  1.00 31.79           C  
ATOM   3659  O   LEU   482      28.694  19.223 -35.500  1.00 32.80           O  
ATOM   3660  CG  LEU   482      28.759  18.092 -31.067  1.00 31.23           C  
ATOM   3661  CD1 LEU   482      27.428  17.908 -30.347  1.00 30.28           C  
ATOM   3662  CD2 LEU   482      29.677  16.900 -30.817  1.00 32.49           C  
ATOM   3663  N   PRO   483      30.508  18.280 -35.716  1.00 31.94           N  
ATOM   3664  CA  PRO   483      30.201  17.830 -37.076  1.00 33.03           C  
ATOM   3665  C   PRO   483      28.789  17.264 -37.204  1.00 31.90           C  
ATOM   3666  CB  PRO   483      31.250  16.746 -37.334  1.00 29.55           C  
ATOM   3667  O   PRO   483      28.394  16.397 -36.420  1.00 30.35           O  
ATOM   3668  CG  PRO   483      31.743  16.361 -35.977  1.00 28.30           C  
ATOM   3669  CD  PRO   483      31.406  17.464 -35.016  1.00 31.13           C  
ATOM   3670  N   GLY   484      27.737  18.112 -37.225  1.00 36.79           N  
ATOM   3671  CA  GLY   484      26.478  17.673 -37.805  1.00 35.67           C  
ATOM   3672  C   GLY   484      26.543  16.270 -38.381  1.00 36.57           C  
ATOM   3673  O   GLY   484      27.626  15.774 -38.697  1.00 34.44           O  
ATOM   3674  N   PRO   485      25.791  15.140 -37.874  1.00 37.28           N  
ATOM   3675  CA  PRO   485      25.954  14.079 -38.870  1.00 37.73           C  
ATOM   3676  C   PRO   485      26.440  14.605 -40.219  1.00 37.36           C  
ATOM   3677  CB  PRO   485      24.546  13.489 -38.990  1.00 34.81           C  
ATOM   3678  O   PRO   485      26.010  15.673 -40.661  1.00 35.94           O  
ATOM   3679  CG  PRO   485      23.631  14.600 -38.589  1.00 33.08           C  
ATOM   3680  CD  PRO   485      24.363  15.501 -37.636  1.00 37.58           C  
ATOM   3681  N   PRO   486      27.697  14.543 -40.450  1.00 30.70           N  
ATOM   3682  CA  PRO   486      28.094  14.935 -41.804  1.00 31.85           C  
ATOM   3683  C   PRO   486      26.912  15.007 -42.768  1.00 30.63           C  
ATOM   3684  CB  PRO   486      29.070  13.831 -42.218  1.00 28.20           C  
ATOM   3685  O   PRO   486      26.173  14.031 -42.918  1.00 28.59           O  
ATOM   3686  CG  PRO   486      28.813  12.714 -41.259  1.00 27.17           C  
ATOM   3687  CD  PRO   486      28.092  13.268 -40.064  1.00 31.35           C  
ATOM   3688  N   ASN   487      25.988  16.035 -42.739  1.00 30.14           N  
ATOM   3689  CA  ASN   487      25.411  16.576 -43.965  1.00 34.50           C  
ATOM   3690  C   ASN   487      26.318  16.330 -45.167  1.00 30.51           C  
ATOM   3691  CB  ASN   487      25.127  18.072 -43.811  1.00 27.86           C  
ATOM   3692  O   ASN   487      27.357  16.977 -45.308  1.00 29.49           O  
ATOM   3693  CG  ASN   487      24.009  18.355 -42.827  1.00 28.06           C  
ATOM   3694  ND2 ASN   487      23.979  19.573 -42.298  1.00 20.44           N  
ATOM   3695  OD1 ASN   487      23.179  17.487 -42.545  1.00 29.83           O  
ATOM   3696  N   ALA   488      26.765  15.080 -45.309  1.00 35.44           N  
ATOM   3697  CA  ALA   488      27.379  14.917 -46.624  1.00 36.17           C  
ATOM   3698  C   ALA   488      27.860  13.484 -46.830  1.00 35.56           C  
ATOM   3699  CB  ALA   488      28.540  15.894 -46.794  1.00 32.08           C  
ATOM   3700  O   ALA   488      28.860  13.066 -46.240  1.00 33.25           O  
ATOM   3701  N   PHE   489      26.989  12.411 -46.685  1.00 36.24           N  
ATOM   3702  CA  PHE   489      27.296  11.405 -47.694  1.00 39.74           C  
ATOM   3703  C   PHE   489      27.889  12.051 -48.940  1.00 36.51           C  
ATOM   3704  CB  PHE   489      26.040  10.609 -48.062  1.00 34.40           C  
ATOM   3705  O   PHE   489      27.222  12.837 -49.615  1.00 34.56           O  
ATOM   3706  CG  PHE   489      26.092   9.165 -47.643  1.00 33.77           C  
ATOM   3707  CD1 PHE   489      26.639   8.202 -48.482  1.00 32.41           C  
ATOM   3708  CD2 PHE   489      25.593   8.769 -46.408  1.00 34.58           C  
ATOM   3709  CE1 PHE   489      26.688   6.864 -48.097  1.00 34.64           C  
ATOM   3710  CE2 PHE   489      25.638   7.434 -46.016  1.00 36.59           C  
ATOM   3711  CZ  PHE   489      26.186   6.483 -46.862  1.00 31.68           C  
ATOM   3712  N   ASP   490      29.025  12.428 -48.784  1.00 42.13           N  
ATOM   3713  CA  ASP   490      29.852  12.559 -49.980  1.00 42.65           C  
ATOM   3714  C   ASP   490      29.638  11.381 -50.928  1.00 42.44           C  
ATOM   3715  CB  ASP   490      31.331  12.666 -49.601  1.00 39.36           C  
ATOM   3716  O   ASP   490      29.990  10.245 -50.604  1.00 40.41           O  
ATOM   3717  CG  ASP   490      32.234  12.904 -50.798  1.00 38.26           C  
ATOM   3718  OD1 ASP   490      31.738  12.908 -51.945  1.00 40.03           O  
ATOM   3719  OD2 ASP   490      33.454  13.087 -50.592  1.00 44.51           O  
ATOM   3720  N   GLU   491      28.585  11.403 -51.779  1.00 47.64           N  
ATOM   3721  CA  GLU   491      28.348  10.514 -52.912  1.00 49.29           C  
ATOM   3722  C   GLU   491      29.660   9.973 -53.473  1.00 47.88           C  
ATOM   3723  CB  GLU   491      27.566  11.240 -54.010  1.00 44.92           C  
ATOM   3724  O   GLU   491      29.693   8.881 -54.044  1.00 46.80           O  
ATOM   3725  CG  GLU   491      26.128  11.564 -53.630  1.00 44.00           C  
ATOM   3726  CD  GLU   491      25.322  12.149 -54.778  1.00 48.16           C  
ATOM   3727  OE1 GLU   491      25.914  12.473 -55.833  1.00 52.73           O  
ATOM   3728  OE2 GLU   491      24.088  12.287 -54.621  1.00 47.43           O  
ATOM   3729  N   ASN   492      30.822  10.538 -53.169  1.00 45.81           N  
ATOM   3730  CA  ASN   492      32.128  10.139 -53.683  1.00 46.85           C  
ATOM   3731  C   ASN   492      32.986   9.496 -52.597  1.00 45.29           C  
ATOM   3732  CB  ASN   492      32.855  11.340 -54.292  1.00 41.86           C  
ATOM   3733  O   ASN   492      33.909   8.737 -52.897  1.00 43.14           O  
ATOM   3734  CG  ASN   492      32.076  11.982 -55.423  1.00 40.56           C  
ATOM   3735  ND2 ASN   492      31.656  13.226 -55.222  1.00 40.51           N  
ATOM   3736  OD1 ASN   492      31.852  11.366 -56.468  1.00 42.87           O  
ATOM   3737  N   ASN   493      32.367   9.564 -51.339  1.00 42.83           N  
ATOM   3738  CA  ASN   493      33.081   9.034 -50.182  1.00 46.07           C  
ATOM   3739  C   ASN   493      32.124   8.415 -49.167  1.00 42.64           C  
ATOM   3740  CB  ASN   493      33.920  10.130 -49.521  1.00 40.18           C  
ATOM   3741  O   ASN   493      31.707   9.079 -48.216  1.00 40.95           O  
ATOM   3742  CG  ASN   493      35.039   9.572 -48.664  1.00 39.43           C  
ATOM   3743  ND2 ASN   493      35.823  10.458 -48.062  1.00 35.71           N  
ATOM   3744  OD1 ASN   493      35.198   8.354 -48.545  1.00 40.26           O  
ATOM   3745  N   PRO   494      31.627   7.185 -49.559  1.00 45.29           N  
ATOM   3746  CA  PRO   494      30.787   6.313 -48.735  1.00 45.03           C  
ATOM   3747  C   PRO   494      31.463   5.906 -47.427  1.00 45.11           C  
ATOM   3748  CB  PRO   494      30.558   5.094 -49.632  1.00 40.79           C  
ATOM   3749  O   PRO   494      31.781   4.731 -47.231  1.00 42.85           O  
ATOM   3750  CG  PRO   494      31.774   5.022 -50.497  1.00 38.01           C  
ATOM   3751  CD  PRO   494      32.271   6.418 -50.740  1.00 40.52           C  
ATOM   3752  N   LEU   495      32.218   6.819 -46.827  1.00 39.63           N  
ATOM   3753  CA  LEU   495      32.802   6.321 -45.586  1.00 41.18           C  
ATOM   3754  C   LEU   495      31.721   6.075 -44.537  1.00 39.44           C  
ATOM   3755  CB  LEU   495      33.838   7.310 -45.045  1.00 36.63           C  
ATOM   3756  O   LEU   495      30.823   6.902 -44.360  1.00 37.68           O  
ATOM   3757  CG  LEU   495      35.148   7.415 -45.828  1.00 35.36           C  
ATOM   3758  CD1 LEU   495      35.976   8.591 -45.320  1.00 33.52           C  
ATOM   3759  CD2 LEU   495      35.937   6.115 -45.726  1.00 35.25           C  
ATOM   3760  N   PRO   496      31.367   4.756 -44.339  1.00 42.82           N  
ATOM   3761  CA  PRO   496      30.580   4.480 -43.134  1.00 41.73           C  
ATOM   3762  C   PRO   496      30.833   5.492 -42.019  1.00 42.91           C  
ATOM   3763  CB  PRO   496      31.047   3.083 -42.720  1.00 39.34           C  
ATOM   3764  O   PRO   496      31.964   5.956 -41.846  1.00 40.94           O  
ATOM   3765  CG  PRO   496      32.382   2.917 -43.373  1.00 37.26           C  
ATOM   3766  CD  PRO   496      32.456   3.848 -44.549  1.00 41.05           C  
ATOM   3767  N   PRO   497      29.781   6.327 -41.714  1.00 40.57           N  
ATOM   3768  CA  PRO   497      29.934   7.256 -40.591  1.00 41.75           C  
ATOM   3769  C   PRO   497      30.826   6.701 -39.483  1.00 40.82           C  
ATOM   3770  CB  PRO   497      28.499   7.445 -40.093  1.00 38.50           C  
ATOM   3771  O   PRO   497      30.822   5.493 -39.229  1.00 39.77           O  
ATOM   3772  CG  PRO   497      27.680   6.509 -40.922  1.00 37.55           C  
ATOM   3773  CD  PRO   497      28.577   5.864 -41.939  1.00 41.65           C  
ATOM   3774  N   PRO   498      32.108   7.249 -39.220  1.00 38.31           N  
ATOM   3775  CA  PRO   498      33.165   6.896 -38.269  1.00 38.59           C  
ATOM   3776  C   PRO   498      32.624   6.228 -37.007  1.00 38.30           C  
ATOM   3777  CB  PRO   498      33.809   8.245 -37.940  1.00 35.45           C  
ATOM   3778  O   PRO   498      33.394   5.672 -36.220  1.00 35.77           O  
ATOM   3779  CG  PRO   498      32.852   9.264 -38.471  1.00 33.56           C  
ATOM   3780  CD  PRO   498      31.900   8.581 -39.410  1.00 37.85           C  
ATOM   3781  N   TRP   499      31.339   6.051 -36.772  1.00 13.71           N  
ATOM   3782  CA  TRP   499      30.880   5.252 -35.641  1.00 36.61           C  
ATOM   3783  C   TRP   499      30.574   3.822 -36.074  1.00 17.83           C  
ATOM   3784  CB  TRP   499      29.638   5.884 -35.005  1.00 17.87           C  
ATOM   3785  O   TRP   499      29.941   3.065 -35.333  1.00 17.23           O  
ATOM   3786  CG  TRP   499      28.802   6.680 -35.961  1.00 23.73           C  
ATOM   3787  CD1 TRP   499      27.903   6.195 -36.871  1.00 10.45           C  
ATOM   3788  CD2 TRP   499      28.792   8.103 -36.106  1.00  8.26           C  
ATOM   3789  CE2 TRP   499      27.861   8.413 -37.122  1.00  8.43           C  
ATOM   3790  CE3 TRP   499      29.479   9.148 -35.473  1.00 18.16           C  
ATOM   3791  NE1 TRP   499      27.334   7.233 -37.572  1.00 18.48           N  
ATOM   3792  CH2 TRP   499      28.286  10.730 -36.885  1.00 16.29           C  
ATOM   3793  CZ2 TRP   499      27.600   9.727 -37.520  1.00 16.10           C  
ATOM   3794  CZ3 TRP   499      29.218  10.454 -35.871  1.00 16.96           C  
ATOM   3795  N   TYR   500      30.819   3.425 -37.386  1.00 38.91           N  
ATOM   3796  CA  TYR   500      30.988   2.044 -37.823  1.00 40.73           C  
ATOM   3797  C   TYR   500      32.150   1.380 -37.093  1.00 38.94           C  
ATOM   3798  CB  TYR   500      31.218   1.982 -39.336  1.00 35.56           C  
ATOM   3799  O   TYR   500      33.310   1.745 -37.298  1.00 36.96           O  
ATOM   3800  CG  TYR   500      30.130   1.250 -40.085  1.00 34.13           C  
ATOM   3801  CD1 TYR   500      30.194  -0.129 -40.273  1.00 32.20           C  
ATOM   3802  CD2 TYR   500      29.039   1.935 -40.606  1.00 35.34           C  
ATOM   3803  CE1 TYR   500      29.196  -0.807 -40.965  1.00 35.82           C  
ATOM   3804  CE2 TYR   500      28.034   1.268 -41.300  1.00 37.37           C  
ATOM   3805  OH  TYR   500      27.130  -0.768 -42.158  1.00 29.86           O  
ATOM   3806  CZ  TYR   500      28.121  -0.101 -41.473  1.00 32.56           C  
ATOM   3807  N   PRO   501      32.256   0.972 -35.805  1.00 38.96           N  
ATOM   3808  CA  PRO   501      33.232  -0.119 -35.777  1.00 38.77           C  
ATOM   3809  C   PRO   501      33.090  -1.068 -36.965  1.00 38.92           C  
ATOM   3810  CB  PRO   501      32.919  -0.839 -34.463  1.00 35.83           C  
ATOM   3811  O   PRO   501      32.010  -1.619 -37.194  1.00 37.13           O  
ATOM   3812  CG  PRO   501      31.586  -0.308 -34.045  1.00 34.09           C  
ATOM   3813  CD  PRO   501      31.288   0.923 -34.852  1.00 37.64           C  
ATOM   3814  N   GLN   502      33.619  -0.733 -38.142  1.00 41.12           N  
ATOM   3815  CA  GLN   502      33.948  -1.916 -38.930  1.00 42.59           C  
ATOM   3816  C   GLN   502      33.849  -3.184 -38.086  1.00 40.83           C  
ATOM   3817  CB  GLN   502      35.350  -1.791 -39.528  1.00 38.70           C  
ATOM   3818  O   GLN   502      34.332  -3.221 -36.953  1.00 38.54           O  
ATOM   3819  CG  GLN   502      35.448  -0.774 -40.658  1.00 37.40           C  
ATOM   3820  CD  GLN   502      36.603  -1.054 -41.600  1.00 41.79           C  
ATOM   3821  NE2 GLN   502      36.482  -0.592 -42.840  1.00 37.22           N  
ATOM   3822  OE1 GLN   502      37.597  -1.679 -41.216  1.00 47.74           O  
ATOM   3823  N   PRO   503      32.850  -4.107 -37.871  1.00 41.94           N  
ATOM   3824  CA  PRO   503      33.303  -5.407 -37.369  1.00 42.18           C  
ATOM   3825  C   PRO   503      34.796  -5.639 -37.594  1.00 42.26           C  
ATOM   3826  CB  PRO   503      32.468  -6.406 -38.173  1.00 38.99           C  
ATOM   3827  O   PRO   503      35.252  -5.678 -38.739  1.00 40.90           O  
ATOM   3828  CG  PRO   503      31.833  -5.591 -39.254  1.00 37.57           C  
ATOM   3829  CD  PRO   503      32.044  -4.138 -38.941  1.00 43.13           C  
ATOM   3830  N   GLY   504      35.616  -4.941 -36.858  1.00 43.83           N  
ATOM   3831  CA  GLY   504      36.911  -5.602 -36.863  1.00 43.68           C  
ATOM   3832  C   GLY   504      36.813  -7.108 -37.013  1.00 43.56           C  
ATOM   3833  O   GLY   504      35.757  -7.694 -36.764  1.00 41.97           O  
ATOM   3834  N   PRO   505      37.567  -7.724 -38.064  1.00 46.10           N  
ATOM   3835  CA  PRO   505      37.618  -9.185 -37.974  1.00 45.43           C  
ATOM   3836  C   PRO   505      37.302  -9.702 -36.572  1.00 45.85           C  
ATOM   3837  CB  PRO   505      39.062  -9.512 -38.364  1.00 43.78           C  
ATOM   3838  O   PRO   505      37.709  -9.093 -35.580  1.00 44.31           O  
ATOM   3839  CG  PRO   505      39.831  -8.267 -38.060  1.00 43.38           C  
ATOM   3840  CD  PRO   505      38.911  -7.089 -38.212  1.00 45.46           C  
ATOM   3841  N   PRO   506      36.203 -10.425 -36.265  1.00 46.99           N  
ATOM   3842  CA  PRO   506      36.240 -11.050 -34.941  1.00 47.40           C  
ATOM   3843  C   PRO   506      37.644 -11.080 -34.342  1.00 47.17           C  
ATOM   3844  CB  PRO   506      35.729 -12.468 -35.206  1.00 44.29           C  
ATOM   3845  O   PRO   506      38.620 -11.317 -35.058  1.00 45.93           O  
ATOM   3846  CG  PRO   506      35.931 -12.679 -36.672  1.00 43.58           C  
ATOM   3847  CD  PRO   506      35.991 -11.337 -37.343  1.00 47.34           C  
ATOM   3848  N   PRO   507      37.848 -10.258 -33.278  1.00 48.20           N  
ATOM   3849  CA  PRO   507      39.156 -10.447 -32.647  1.00 49.12           C  
ATOM   3850  C   PRO   507      39.725 -11.845 -32.878  1.00 47.73           C  
ATOM   3851  CB  PRO   507      38.868 -10.214 -31.162  1.00 44.76           C  
ATOM   3852  O   PRO   507      38.991 -12.834 -32.808  1.00 45.63           O  
ATOM   3853  CG  PRO   507      37.403 -10.471 -31.012  1.00 43.94           C  
ATOM   3854  CD  PRO   507      36.728 -10.157 -32.315  1.00 44.87           C  
ATOM   3855  N   ALA   508      40.853 -12.083 -33.823  1.00 48.88           N  
ATOM   3856  CA  ALA   508      41.615 -13.327 -33.900  1.00 48.74           C  
ATOM   3857  C   ALA   508      41.570 -14.079 -32.573  1.00 48.11           C  
ATOM   3858  CB  ALA   508      43.060 -13.042 -34.299  1.00 46.61           C  
ATOM   3859  O   ALA   508      41.716 -13.478 -31.506  1.00 46.27           O  
ATOM   3860  N   PRO   509      40.711 -15.158 -32.398  1.00 48.94           N  
ATOM   3861  CA  PRO   509      40.845 -15.976 -31.191  1.00 49.26           C  
ATOM   3862  C   PRO   509      42.215 -15.834 -30.531  1.00 48.98           C  
ATOM   3863  CB  PRO   509      40.633 -17.402 -31.706  1.00 46.10           C  
ATOM   3864  O   PRO   509      43.241 -15.883 -31.214  1.00 47.38           O  
ATOM   3865  CG  PRO   509      40.966 -17.336 -33.161  1.00 45.63           C  
ATOM   3866  CD  PRO   509      40.701 -15.940 -33.648  1.00 49.30           C  
ATOM   3867  N   ALA   510      42.426 -15.045 -29.475  1.00 54.47           N  
ATOM   3868  CA  ALA   510      43.611 -14.959 -28.625  1.00 57.09           C  
ATOM   3869  C   ALA   510      44.436 -16.240 -28.703  1.00 53.86           C  
ATOM   3870  CB  ALA   510      43.210 -14.675 -27.179  1.00 50.44           C  
ATOM   3871  O   ALA   510      43.884 -17.343 -28.696  1.00 51.79           O  
ATOM   3872  N   PRO   511      45.837 -16.307 -29.318  1.00 53.46           N  
ATOM   3873  CA  PRO   511      46.763 -17.442 -29.283  1.00 53.63           C  
ATOM   3874  C   PRO   511      46.817 -18.116 -27.914  1.00 52.21           C  
ATOM   3875  CB  PRO   511      48.111 -16.807 -29.632  1.00 49.99           C  
ATOM   3876  O   PRO   511      47.307 -17.524 -26.949  1.00 50.03           O  
ATOM   3877  CG  PRO   511      47.920 -15.345 -29.389  1.00 50.77           C  
ATOM   3878  CD  PRO   511      46.447 -15.051 -29.381  1.00 52.57           C  
ATOM   3879  N   GLY   512      45.849 -19.126 -27.747  1.00 48.83           N  
ATOM   3880  CA  GLY   512      45.703 -20.095 -26.672  1.00 51.33           C  
ATOM   3881  C   GLY   512      44.255 -20.407 -26.343  1.00 48.02           C  
ATOM   3882  O   GLY   512      43.973 -21.151 -25.401  1.00 45.12           O  
ATOM   3883  N   VAL   513      43.322 -20.016 -27.208  1.00 43.43           N  
ATOM   3884  CA  VAL   513      41.968 -20.554 -27.284  1.00 44.09           C  
ATOM   3885  C   VAL   513      41.820 -21.404 -28.544  1.00 43.31           C  
ATOM   3886  CB  VAL   513      40.908 -19.429 -27.273  1.00 39.72           C  
ATOM   3887  O   VAL   513      41.929 -20.894 -29.661  1.00 40.90           O  
ATOM   3888  CG1 VAL   513      39.498 -20.016 -27.268  1.00 38.47           C  
ATOM   3889  CG2 VAL   513      41.114 -18.515 -26.067  1.00 38.74           C  
ATOM   3890  N   ILE   514      42.294 -22.544 -28.665  1.00 52.02           N  
ATOM   3891  CA  ILE   514      41.795 -23.585 -29.556  1.00 54.12           C  
ATOM   3892  C   ILE   514      40.445 -23.167 -30.134  1.00 51.51           C  
ATOM   3893  CB  ILE   514      41.669 -24.941 -28.827  1.00 48.11           C  
ATOM   3894  O   ILE   514      39.521 -22.830 -29.389  1.00 49.37           O  
ATOM   3895  CG1 ILE   514      43.025 -25.367 -28.253  1.00 44.61           C  
ATOM   3896  CG2 ILE   514      41.113 -26.012 -29.770  1.00 45.63           C  
ATOM   3897  CD1 ILE   514      42.959 -26.594 -27.354  1.00 45.80           C  
ATOM   3898  N   PRO   515      40.303 -22.493 -31.367  1.00 50.06           N  
ATOM   3899  CA  PRO   515      39.000 -22.595 -32.029  1.00 49.80           C  
ATOM   3900  C   PRO   515      38.178 -23.782 -31.534  1.00 49.67           C  
ATOM   3901  CB  PRO   515      39.368 -22.763 -33.506  1.00 47.07           C  
ATOM   3902  O   PRO   515      38.445 -24.925 -31.914  1.00 47.84           O  
ATOM   3903  CG  PRO   515      40.862 -22.736 -33.533  1.00 46.37           C  
ATOM   3904  CD  PRO   515      41.364 -22.666 -32.120  1.00 48.96           C  
ATOM   3905  N   GLY   516      38.036 -23.895 -30.192  1.00 45.17           N  
ATOM   3906  CA  GLY   516      37.015 -24.674 -29.510  1.00 46.06           C  
ATOM   3907  C   GLY   516      35.606 -24.188 -29.791  1.00 45.16           C  
ATOM   3908  O   GLY   516      35.351 -22.982 -29.806  1.00 42.88           O  
ATOM   3909  N   ASP   517      34.900 -24.797 -30.812  1.00 46.98           N  
ATOM   3910  CA  ASP   517      33.509 -25.001 -31.204  1.00 48.70           C  
ATOM   3911  C   ASP   517      32.613 -23.900 -30.643  1.00 46.95           C  
ATOM   3912  CB  ASP   517      33.016 -26.372 -30.735  1.00 43.34           C  
ATOM   3913  O   ASP   517      32.575 -23.681 -29.431  1.00 44.86           O  
ATOM   3914  CG  ASP   517      31.926 -26.945 -31.623  1.00 42.79           C  
ATOM   3915  OD1 ASP   517      31.296 -26.182 -32.387  1.00 44.83           O  
ATOM   3916  OD2 ASP   517      31.693 -28.172 -31.557  1.00 53.77           O  
ATOM   3917  N   PRO   518      32.569 -22.598 -31.180  1.00 48.01           N  
ATOM   3918  CA  PRO   518      31.769 -21.484 -30.667  1.00 47.34           C  
ATOM   3919  C   PRO   518      30.440 -21.938 -30.068  1.00 47.33           C  
ATOM   3920  CB  PRO   518      31.541 -20.613 -31.905  1.00 43.54           C  
ATOM   3921  O   PRO   518      29.713 -21.130 -29.484  1.00 45.00           O  
ATOM   3922  CG  PRO   518      31.653 -21.555 -33.060  1.00 41.71           C  
ATOM   3923  CD  PRO   518      32.580 -22.673 -32.676  1.00 45.33           C  
ATOM   3924  N   LEU   519      30.131 -23.358 -29.954  1.00 45.33           N  
ATOM   3925  CA  LEU   519      29.046 -23.999 -29.220  1.00 46.58           C  
ATOM   3926  C   LEU   519      29.584 -24.781 -28.026  1.00 44.55           C  
ATOM   3927  CB  LEU   519      28.253 -24.931 -30.140  1.00 40.44           C  
ATOM   3928  O   LEU   519      28.811 -25.340 -27.245  1.00 41.21           O  
ATOM   3929  CG  LEU   519      27.239 -24.264 -31.071  1.00 39.30           C  
ATOM   3930  CD1 LEU   519      26.923 -25.177 -32.251  1.00 38.41           C  
ATOM   3931  CD2 LEU   519      25.968 -23.907 -30.309  1.00 40.09           C  
ATOM   3932  N   SER   520      30.846 -24.605 -27.689  1.00 39.69           N  
ATOM   3933  CA  SER   520      31.423 -25.218 -26.497  1.00 42.73           C  
ATOM   3934  C   SER   520      31.864 -24.161 -25.491  1.00 39.52           C  
ATOM   3935  CB  SER   520      32.612 -26.104 -26.871  1.00 36.60           C  
ATOM   3936  O   SER   520      32.200 -24.484 -24.349  1.00 36.96           O  
ATOM   3937  OG  SER   520      32.172 -27.301 -27.490  1.00 40.84           O  
ATOM   3938  N   ALA   521      31.457 -22.984 -25.421  1.00 40.49           N  
ATOM   3939  CA  ALA   521      31.891 -22.242 -24.240  1.00 44.04           C  
ATOM   3940  C   ALA   521      30.772 -21.349 -23.712  1.00 40.62           C  
ATOM   3941  CB  ALA   521      33.127 -21.406 -24.562  1.00 37.87           C  
ATOM   3942  O   ALA   521      30.576 -20.234 -24.201  1.00 38.36           O  
ATOM   3943  N   VAL   522      29.585 -21.917 -23.697  1.00 41.50           N  
ATOM   3944  CA  VAL   522      28.621 -21.809 -22.607  1.00 44.54           C  
ATOM   3945  C   VAL   522      27.686 -23.017 -22.622  1.00 41.45           C  
ATOM   3946  CB  VAL   522      27.803 -20.502 -22.700  1.00 38.20           C  
ATOM   3947  O   VAL   522      26.703 -23.040 -23.367  1.00 38.91           O  
ATOM   3948  CG1 VAL   522      27.005 -20.272 -21.418  1.00 38.71           C  
ATOM   3949  CG2 VAL   522      28.725 -19.316 -22.978  1.00 38.62           C  
ATOM   3950  N   ALA   523      28.196 -24.375 -22.665  1.00 42.90           N  
ATOM   3951  CA  ALA   523      27.362 -25.170 -21.767  1.00 43.42           C  
ATOM   3952  C   ALA   523      26.687 -24.287 -20.721  1.00 42.99           C  
ATOM   3953  CB  ALA   523      28.194 -26.254 -21.087  1.00 40.43           C  
ATOM   3954  O   ALA   523      27.358 -23.549 -19.995  1.00 40.51           O  
ATOM   3955  N   PRO   524      25.598 -23.665 -20.836  1.00 49.76           N  
ATOM   3956  CA  PRO   524      25.021 -23.599 -19.492  1.00 49.20           C  
ATOM   3957  C   PRO   524      25.427 -24.783 -18.617  1.00 49.26           C  
ATOM   3958  CB  PRO   524      23.513 -23.606 -19.754  1.00 45.07           C  
ATOM   3959  O   PRO   524      25.409 -25.929 -19.075  1.00 46.79           O  
ATOM   3960  CG  PRO   524      23.361 -24.259 -21.090  1.00 43.59           C  
ATOM   3961  CD  PRO   524      24.629 -24.053 -21.869  1.00 46.45           C  
ATOM   3962  N   ALA   525      26.539 -24.835 -17.973  1.00 45.58           N  
ATOM   3963  CA  ALA   525      26.506 -25.913 -16.988  1.00 46.24           C  
ATOM   3964  C   ALA   525      25.137 -26.587 -16.959  1.00 45.35           C  
ATOM   3965  CB  ALA   525      26.862 -25.379 -15.602  1.00 42.77           C  
ATOM   3966  O   ALA   525      24.113 -25.921 -16.791  1.00 42.85           O  
ATOM   3967  N   ALA   526      24.642 -27.435 -17.990  1.00 45.94           N  
ATOM   3968  CA  ALA   526      23.564 -28.305 -17.524  1.00 46.20           C  
ATOM   3969  C   ALA   526      23.200 -27.997 -16.074  1.00 45.74           C  
ATOM   3970  CB  ALA   526      23.963 -29.771 -17.670  1.00 42.76           C  
ATOM   3971  O   ALA   526      24.078 -27.904 -15.213  1.00 43.08           O  
ATOM   3972  N   PRO   527      22.297 -27.154 -15.635  1.00 49.62           N  
ATOM   3973  CA  PRO   527      21.932 -27.590 -14.285  1.00 49.68           C  
ATOM   3974  C   PRO   527      22.212 -29.072 -14.047  1.00 49.01           C  
ATOM   3975  CB  PRO   527      20.430 -27.301 -14.215  1.00 45.43           C  
ATOM   3976  O   PRO   527      21.873 -29.910 -14.886  1.00 46.66           O  
ATOM   3977  CG  PRO   527      19.974 -27.303 -15.639  1.00 44.32           C  
ATOM   3978  CD  PRO   527      21.136 -26.923 -16.512  1.00 46.60           C  
ATOM   3979  N   ALA   528      23.464 -29.417 -13.805  1.00 48.50           N  
ATOM   3980  CA  ALA   528      23.596 -30.759 -13.243  1.00 48.98           C  
ATOM   3981  C   ALA   528      22.254 -31.485 -13.235  1.00 48.10           C  
ATOM   3982  CB  ALA   528      24.167 -30.689 -11.829  1.00 45.80           C  
ATOM   3983  O   ALA   528      21.249 -30.941 -12.770  1.00 46.02           O  
ATOM   3984  N   ALA   529      21.760 -32.101 -14.334  1.00 49.17           N  
ATOM   3985  CA  ALA   529      20.689 -33.054 -14.054  1.00 49.68           C  
ATOM   3986  C   ALA   529      20.237 -32.960 -12.600  1.00 48.68           C  
ATOM   3987  CB  ALA   529      21.144 -34.475 -14.376  1.00 45.89           C  
ATOM   3988  O   ALA   529      21.065 -32.952 -11.685  1.00 46.35           O  
ATOM   3989  N   PRO   530      19.212 -32.253 -12.155  1.00 51.86           N  
ATOM   3990  CA  PRO   530      18.795 -32.745 -10.840  1.00 51.75           C  
ATOM   3991  C   PRO   530      19.232 -34.185 -10.583  1.00 51.20           C  
ATOM   3992  CB  PRO   530      17.269 -32.639 -10.891  1.00 47.55           C  
ATOM   3993  O   PRO   530      19.002 -35.063 -11.419  1.00 48.85           O  
ATOM   3994  CG  PRO   530      16.931 -32.692 -12.347  1.00 46.61           C  
ATOM   3995  CD  PRO   530      18.104 -32.171 -13.127  1.00 48.70           C  
ATOM   3996  N   ALA   531      20.481 -34.333 -10.241  1.00 50.85           N  
ATOM   3997  CA  ALA   531      20.704 -35.631  -9.609  1.00 51.25           C  
ATOM   3998  C   ALA   531      19.390 -36.386  -9.429  1.00 50.32           C  
ATOM   3999  CB  ALA   531      21.400 -35.454  -8.262  1.00 48.03           C  
ATOM   4000  O   ALA   531      18.406 -35.825  -8.942  1.00 48.42           O  
ATOM   4001  N   ALA   532      18.920 -37.174 -10.402  1.00 53.20           N  
ATOM   4002  CA  ALA   532      17.921 -38.168 -10.018  1.00 53.52           C  
ATOM   4003  C   ALA   532      17.503 -37.991  -8.561  1.00 52.46           C  
ATOM   4004  CB  ALA   532      18.459 -39.579 -10.246  1.00 49.63           C  
ATOM   4005  O   ALA   532      18.352 -37.842  -7.679  1.00 50.53           O  
ATOM   4006  N   PRO   533      16.403 -37.307  -8.270  1.00 55.89           N  
ATOM   4007  CA  PRO   533      15.985 -37.547  -6.887  1.00 55.42           C  
ATOM   4008  C   PRO   533      16.605 -38.810  -6.293  1.00 55.15           C  
ATOM   4009  CB  PRO   533      14.464 -37.685  -6.998  1.00 51.20           C  
ATOM   4010  O   PRO   533      16.539 -39.880  -6.904  1.00 52.84           O  
ATOM   4011  CG  PRO   533      14.222 -38.121  -8.407  1.00 50.27           C  
ATOM   4012  CD  PRO   533      15.332 -37.590  -9.268  1.00 52.08           C  
ATOM   4013  N   ALA   534      17.762 -38.677  -5.739  1.00 55.85           N  
ATOM   4014  CA  ALA   534      18.068 -39.757  -4.805  1.00 56.51           C  
ATOM   4015  C   ALA   534      16.798 -40.479  -4.366  1.00 54.93           C  
ATOM   4016  CB  ALA   534      18.815 -39.213  -3.589  1.00 52.51           C  
ATOM   4017  O   ALA   534      15.775 -39.843  -4.099  1.00 53.15           O  
ATOM   4018  N   PRO   535      16.567 -41.715  -4.929  1.00 59.13           N  
ATOM   4019  CA  PRO   535      15.526 -42.568  -4.350  1.00 57.78           C  
ATOM   4020  C   PRO   535      15.081 -42.099  -2.967  1.00 57.66           C  
ATOM   4021  CB  PRO   535      16.199 -43.940  -4.271  1.00 53.38           C  
ATOM   4022  O   PRO   535      15.917 -41.886  -2.084  1.00 55.00           O  
ATOM   4023  CG  PRO   535      17.659 -43.644  -4.153  1.00 52.29           C  
ATOM   4024  CD  PRO   535      17.942 -42.351  -4.863  1.00 54.58           C  
ATOM   4025  N   ALA   536      14.004 -41.320  -2.930  1.00 62.78           N  
ATOM   4026  CA  ALA   536      13.261 -41.217  -1.677  1.00 63.50           C  
ATOM   4027  C   ALA   536      13.723 -42.273  -0.677  1.00 61.45           C  
ATOM   4028  CB  ALA   536      11.762 -41.352  -1.935  1.00 57.88           C  
ATOM   4029  O   ALA   536      13.615 -43.474  -0.938  1.00 59.03           O  
ATOM   4030  N   GLY   537      14.770 -41.973  -0.125  1.00 58.67           N  
ATOM   4031  CA  GLY   537      14.997 -42.685   1.123  1.00 59.28           C  
ATOM   4032  C   GLY   537      13.712 -43.072   1.831  1.00 57.55           C  
ATOM   4033  O   GLY   537      12.716 -42.348   1.761  1.00 55.37           O  
ATOM   4034  N   PRO   538      13.515 -44.421   1.989  1.00 64.21           N  
ATOM   4035  CA  PRO   538      12.429 -44.897   2.850  1.00 63.56           C  
ATOM   4036  C   PRO   538      11.993 -43.857   3.879  1.00 62.58           C  
ATOM   4037  CB  PRO   538      13.035 -46.124   3.536  1.00 59.03           C  
ATOM   4038  O   PRO   538      12.831 -43.133   4.424  1.00 59.52           O  
ATOM   4039  CG  PRO   538      14.509 -45.876   3.530  1.00 58.33           C  
ATOM   4040  CD  PRO   538      14.851 -45.062   2.315  1.00 60.74           C  
ATOM   4041  N   PRO   539      10.749 -43.357   3.629  1.00 70.53           N  
ATOM   4042  CA  PRO   539      10.140 -42.583   4.713  1.00 69.73           C  
ATOM   4043  C   PRO   539      10.836 -42.799   6.055  1.00 68.52           C  
ATOM   4044  CB  PRO   539       8.702 -43.106   4.754  1.00 65.16           C  
ATOM   4045  O   PRO   539      11.064 -43.942   6.460  1.00 66.02           O  
ATOM   4046  CG  PRO   539       8.775 -44.473   4.155  1.00 63.58           C  
ATOM   4047  CD  PRO   539       9.911 -44.503   3.173  1.00 64.59           C  
ATOM   4048  N   LEU   540      11.603 -41.850   6.447  1.00 67.57           N  
ATOM   4049  CA  LEU   540      11.946 -41.770   7.863  1.00 67.86           C  
ATOM   4050  C   LEU   540      10.730 -42.066   8.734  1.00 65.15           C  
ATOM   4051  CB  LEU   540      12.506 -40.386   8.201  1.00 62.02           C  
ATOM   4052  O   LEU   540       9.634 -41.567   8.469  1.00 61.04           O  
ATOM   4053  CG  LEU   540      13.961 -40.128   7.806  1.00 59.88           C  
ATOM   4054  CD1 LEU   540      14.232 -38.629   7.733  1.00 58.54           C  
ATOM   4055  CD2 LEU   540      14.911 -40.801   8.790  1.00 60.38           C  
ATOM   4056  N   PRO   541      10.633 -43.268   9.382  1.00 68.84           N  
ATOM   4057  CA  PRO   541       9.665 -43.568  10.440  1.00 67.52           C  
ATOM   4058  C   PRO   541       9.326 -42.348  11.293  1.00 66.63           C  
ATOM   4059  CB  PRO   541      10.375 -44.637  11.274  1.00 62.82           C  
ATOM   4060  O   PRO   541      10.227 -41.657  11.774  1.00 62.88           O  
ATOM   4061  CG  PRO   541      11.832 -44.402  11.037  1.00 61.72           C  
ATOM   4062  CD  PRO   541      11.998 -43.759   9.690  1.00 62.90           C  
ATOM   4063  N   ALA   542       8.168 -41.746  11.087  1.00 78.31           N  
ATOM   4064  CA  ALA   542       7.474 -40.943  12.091  1.00 76.95           C  
ATOM   4065  C   ALA   542       7.874 -41.364  13.502  1.00 74.92           C  
ATOM   4066  CB  ALA   542       5.962 -41.059  11.913  1.00 72.66           C  
ATOM   4067  O   ALA   542       7.664 -42.513  13.897  1.00 71.04           O  
ATOM   4068  N   GLU   543       8.816 -40.840  13.982  1.00 76.33           N  
ATOM   4069  CA  GLU   543       8.987 -40.842  15.431  1.00 74.78           C  
ATOM   4070  C   GLU   543       7.723 -40.358  16.137  1.00 73.43           C  
ATOM   4071  CB  GLU   543      10.180 -39.971  15.833  1.00 69.42           C  
ATOM   4072  O   GLU   543       7.301 -39.215  15.949  1.00 68.56           O  
ATOM   4073  CG  GLU   543      11.532 -40.614  15.559  1.00 66.28           C  
ATOM   4074  CD  GLU   543      12.702 -39.799  16.086  1.00 65.73           C  
ATOM   4075  OE1 GLU   543      12.755 -38.576  15.827  1.00 70.16           O  
ATOM   4076  OE2 GLU   543      13.574 -40.390  16.762  1.00 66.19           O  
ATOM   4077  N   ALA   544       6.939 -41.145  16.691  1.00 78.05           N  
ATOM   4078  CA  ALA   544       6.068 -41.209  17.861  1.00 76.94           C  
ATOM   4079  C   ALA   544       6.747 -40.596  19.083  1.00 75.36           C  
ATOM   4080  CB  ALA   544       5.666 -42.653  18.148  1.00 72.73           C  
ATOM   4081  O   ALA   544       7.617 -41.220  19.696  1.00 71.32           O  
ATOM   4082  N   GLY   545       6.717 -39.382  19.138  1.00 74.73           N  
ATOM   4083  CA  GLY   545       6.807 -38.817  20.475  1.00 74.41           C  
ATOM   4084  C   GLY   545       5.513 -38.932  21.259  1.00 73.15           C  
ATOM   4085  O   GLY   545       4.509 -38.310  20.906  1.00 69.18           O  
ATOM   4086  N   ALA   546       5.319 -39.740  22.126  1.00 77.92           N  
ATOM   4087  CA  ALA   546       4.745 -39.988  23.446  1.00 77.49           C  
ATOM   4088  C   ALA   546       5.442 -39.150  24.514  1.00 74.15           C  
ATOM   4089  CB  ALA   546       4.835 -41.472  23.795  1.00 71.57           C  
ATOM   4090  O   ALA   546       6.634 -39.331  24.774  1.00 68.28           O  
ATOM   4091  N   GLY   547       4.891 -38.218  25.153  1.00 70.65           N  
ATOM   4092  CA  GLY   547       4.647 -37.676  26.480  1.00 72.39           C  
ATOM   4093  C   GLY   547       3.883 -36.366  26.459  1.00 68.16           C  
ATOM   4094  O   GLY   547       4.092 -35.534  25.573  1.00 63.23           O  
TER    4095      GLY   547
END
