# Supplementary material for: The transformative power of transformers in protein structure prediction
Source: Proc Natl Acad Sci U S A. 2023 Jul 31;120(32):e2303499120. doi: 10.1073/pnas.2303499120 (PMC10410766; doi:10.1073/pnas.2303499120)
Supplement: Supplementary file 2 — Dataset S01 (GZ) [file pnas.2303499120.sd01.gz › SI_Data/predicted_structures/ESMFold/T1187.pdb]

PARENT N/A
ATOM      1  N   MET     1       0.951  -1.549  24.828  1.00 38.51           N  
ATOM      2  CA  MET     1       0.849  -2.130  23.493  1.00 42.49           C  
ATOM      3  C   MET     1       0.806  -1.040  22.427  1.00 39.56           C  
ATOM      4  CB  MET     1      -0.394  -3.016  23.385  1.00 34.95           C  
ATOM      5  O   MET     1       0.113  -0.034  22.590  1.00 38.90           O  
ATOM      6  CG  MET     1      -0.092  -4.504  23.447  1.00 34.18           C  
ATOM      7  SD  MET     1      -1.597  -5.535  23.250  1.00 22.61           S  
ATOM      8  CE  MET     1      -0.879  -7.190  23.442  1.00 29.42           C  
ATOM      9  N   GLY     2       1.983  -0.696  21.799  1.00 56.17           N  
ATOM     10  CA  GLY     2       2.092   0.453  20.915  1.00 55.73           C  
ATOM     11  C   GLY     2       0.953   0.548  19.917  1.00 56.54           C  
ATOM     12  O   GLY     2       0.303  -0.453  19.612  1.00 52.23           O  
ATOM     13  N   GLN     3       0.188   1.670  19.909  1.00 70.09           N  
ATOM     14  CA  GLN     3      -0.928   1.938  19.009  1.00 69.75           C  
ATOM     15  C   GLN     3      -0.460   2.015  17.559  1.00 70.10           C  
ATOM     16  CB  GLN     3      -1.635   3.236  19.402  1.00 62.84           C  
ATOM     17  O   GLN     3       0.530   2.684  17.255  1.00 65.19           O  
ATOM     18  CG  GLN     3      -2.606   3.080  20.565  1.00 56.96           C  
ATOM     19  CD  GLN     3      -3.378   4.352  20.860  1.00 56.81           C  
ATOM     20  NE2 GLN     3      -4.335   4.266  21.778  1.00 45.19           N  
ATOM     21  OE1 GLN     3      -3.117   5.404  20.267  1.00 57.04           O  
ATOM     22  N   GLY     4      -0.684   0.997  16.793  1.00 82.82           N  
ATOM     23  CA  GLY     4      -0.488   1.056  15.353  1.00 83.28           C  
ATOM     24  C   GLY     4      -1.068   2.308  14.722  1.00 82.71           C  
ATOM     25  O   GLY     4      -1.743   3.092  15.393  1.00 79.42           O  
ATOM     26  N   GLN     5      -0.505   2.699  13.542  1.00 89.48           N  
ATOM     27  CA  GLN     5      -1.004   3.817  12.749  1.00 89.67           C  
ATOM     28  C   GLN     5      -1.629   3.331  11.444  1.00 90.28           C  
ATOM     29  CB  GLN     5       0.121   4.811  12.454  1.00 87.62           C  
ATOM     30  O   GLN     5      -1.199   2.322  10.883  1.00 89.42           O  
ATOM     31  CG  GLN     5       0.646   5.530  13.689  1.00 78.06           C  
ATOM     32  CD  GLN     5      -0.368   6.489  14.285  1.00 73.27           C  
ATOM     33  NE2 GLN     5      -0.388   6.584  15.610  1.00 64.57           N  
ATOM     34  OE1 GLN     5      -1.127   7.141  13.560  1.00 70.09           O  
ATOM     35  N   TRP     6      -2.644   3.959  11.132  1.00 90.28           N  
ATOM     36  CA  TRP     6      -3.353   3.654   9.893  1.00 91.58           C  
ATOM     37  C   TRP     6      -3.349   4.856   8.954  1.00 90.98           C  
ATOM     38  CB  TRP     6      -4.793   3.226  10.188  1.00 89.72           C  
ATOM     39  O   TRP     6      -3.655   5.976   9.368  1.00 89.67           O  
ATOM     40  CG  TRP     6      -5.620   2.982   8.961  1.00 82.56           C  
ATOM     41  CD1 TRP     6      -6.577   3.804   8.435  1.00 73.17           C  
ATOM     42  CD2 TRP     6      -5.565   1.834   8.110  1.00 77.11           C  
ATOM     43  CE2 TRP     6      -6.517   2.028   7.085  1.00 82.58           C  
ATOM     44  CE3 TRP     6      -4.801   0.659   8.113  1.00 86.61           C  
ATOM     45  NE1 TRP     6      -7.120   3.236   7.306  1.00 86.47           N  
ATOM     46  CH2 TRP     6      -5.965  -0.052   6.099  1.00 81.65           C  
ATOM     47  CZ2 TRP     6      -6.725   1.088   6.072  1.00 83.70           C  
ATOM     48  CZ3 TRP     6      -5.010  -0.275   7.104  1.00 83.53           C  
ATOM     49  N   ILE     7      -2.999   4.604   7.755  1.00 93.21           N  
ATOM     50  CA  ILE     7      -3.163   5.607   6.708  1.00 93.50           C  
ATOM     51  C   ILE     7      -4.235   5.151   5.720  1.00 93.60           C  
ATOM     52  CB  ILE     7      -1.833   5.877   5.970  1.00 93.04           C  
ATOM     53  O   ILE     7      -4.023   4.205   4.958  1.00 93.13           O  
ATOM     54  CG1 ILE     7      -0.727   6.225   6.973  1.00 91.48           C  
ATOM     55  CG2 ILE     7      -2.006   6.993   4.936  1.00 91.10           C  
ATOM     56  CD1 ILE     7       0.647   6.404   6.341  1.00 88.90           C  
ATOM     57  N   ALA     8      -5.342   5.801   5.721  1.00 93.09           N  
ATOM     58  CA  ALA     8      -6.452   5.446   4.841  1.00 93.37           C  
ATOM     59  C   ALA     8      -6.099   5.707   3.379  1.00 93.72           C  
ATOM     60  CB  ALA     8      -7.708   6.223   5.228  1.00 92.29           C  
ATOM     61  O   ALA     8      -5.204   6.503   3.083  1.00 93.38           O  
ATOM     62  N   ALA     9      -6.803   5.039   2.510  1.00 94.55           N  
ATOM     63  CA  ALA     9      -6.579   5.207   1.077  1.00 94.67           C  
ATOM     64  C   ALA     9      -6.634   6.680   0.682  1.00 94.31           C  
ATOM     65  CB  ALA     9      -7.607   4.407   0.280  1.00 94.08           C  
ATOM     66  O   ALA     9      -5.825   7.142  -0.127  1.00 93.52           O  
ATOM     67  N   ARG    10      -7.523   7.459   1.319  1.00 93.58           N  
ATOM     68  CA  ARG    10      -7.717   8.866   0.988  1.00 93.21           C  
ATOM     69  C   ARG    10      -6.501   9.696   1.385  1.00 93.10           C  
ATOM     70  CB  ARG    10      -8.971   9.412   1.675  1.00 91.32           C  
ATOM     71  O   ARG    10      -6.289  10.789   0.857  1.00 92.00           O  
ATOM     72  CG  ARG    10     -10.268   9.048   0.971  1.00 81.48           C  
ATOM     73  CD  ARG    10     -10.392   9.745  -0.377  1.00 77.19           C  
ATOM     74  NE  ARG    10     -11.719   9.561  -0.958  1.00 72.61           N  
ATOM     75  NH1 ARG    10     -11.186  10.514  -2.994  1.00 58.63           N  
ATOM     76  NH2 ARG    10     -13.301   9.715  -2.616  1.00 54.16           N  
ATOM     77  CZ  ARG    10     -12.066   9.931  -2.188  1.00 68.72           C  
ATOM     78  N   ASP    11      -5.758   9.195   2.250  1.00 93.00           N  
ATOM     79  CA  ASP    11      -4.609   9.936   2.761  1.00 93.06           C  
ATOM     80  C   ASP    11      -3.323   9.510   2.055  1.00 93.18           C  
ATOM     81  CB  ASP    11      -4.470   9.737   4.271  1.00 92.08           C  
ATOM     82  O   ASP    11      -2.262  10.095   2.281  1.00 92.43           O  
ATOM     83  CG  ASP    11      -5.625  10.332   5.057  1.00 88.50           C  
ATOM     84  OD1 ASP    11      -6.160  11.386   4.650  1.00 84.24           O  
ATOM     85  OD2 ASP    11      -6.002   9.743   6.093  1.00 85.36           O  
ATOM     86  N   LEU    12      -3.423   8.491   1.204  1.00 94.82           N  
ATOM     87  CA  LEU    12      -2.299   8.054   0.382  1.00 94.94           C  
ATOM     88  C   LEU    12      -2.189   8.898  -0.883  1.00 94.54           C  
ATOM     89  CB  LEU    12      -2.450   6.576   0.012  1.00 94.67           C  
ATOM     90  O   LEU    12      -3.182   9.465  -1.344  1.00 93.78           O  
ATOM     91  CG  LEU    12      -2.487   5.585   1.176  1.00 94.04           C  
ATOM     92  CD1 LEU    12      -2.797   4.181   0.668  1.00 92.31           C  
ATOM     93  CD2 LEU    12      -1.166   5.605   1.938  1.00 92.09           C  
ATOM     94  N   SER    13      -0.989   9.036  -1.365  1.00 93.24           N  
ATOM     95  CA  SER    13      -0.778   9.577  -2.704  1.00 93.21           C  
ATOM     96  C   SER    13      -0.792   8.473  -3.755  1.00 93.03           C  
ATOM     97  CB  SER    13       0.545  10.341  -2.771  1.00 92.04           C  
ATOM     98  O   SER    13       0.200   7.761  -3.927  1.00 91.85           O  
ATOM     99  OG  SER    13       0.677  11.010  -4.014  1.00 77.67           O  
ATOM    100  N   ILE    14      -1.939   8.208  -4.336  1.00 93.64           N  
ATOM    101  CA  ILE    14      -2.118   7.200  -5.375  1.00 93.83           C  
ATOM    102  C   ILE    14      -2.197   7.876  -6.742  1.00 92.85           C  
ATOM    103  CB  ILE    14      -3.383   6.348  -5.124  1.00 93.39           C  
ATOM    104  O   ILE    14      -3.072   8.713  -6.977  1.00 91.12           O  
ATOM    105  CG1 ILE    14      -3.322   5.698  -3.737  1.00 92.05           C  
ATOM    106  CG2 ILE    14      -3.546   5.289  -6.219  1.00 91.52           C  
ATOM    107  CD1 ILE    14      -4.602   4.979  -3.334  1.00 90.03           C  
ATOM    108  N   THR    15      -1.332   7.536  -7.593  1.00 91.19           N  
ATOM    109  CA  THR    15      -1.261   8.192  -8.894  1.00 91.30           C  
ATOM    110  C   THR    15      -2.599   8.095  -9.622  1.00 91.30           C  
ATOM    111  CB  THR    15      -0.152   7.580  -9.768  1.00 90.14           C  
ATOM    112  O   THR    15      -3.144   7.001  -9.786  1.00 90.29           O  
ATOM    113  CG2 THR    15      -0.150   8.194 -11.164  1.00 84.47           C  
ATOM    114  OG1 THR    15       1.120   7.818  -9.152  1.00 85.57           O  
ATOM    115  N   TRP    16      -3.155   9.264  -9.989  1.00 90.25           N  
ATOM    116  CA  TRP    16      -4.353   9.410 -10.810  1.00 91.43           C  
ATOM    117  C   TRP    16      -5.595   8.965 -10.045  1.00 91.60           C  
ATOM    118  CB  TRP    16      -4.219   8.603 -12.105  1.00 88.85           C  
ATOM    119  O   TRP    16      -6.647   8.726 -10.643  1.00 90.36           O  
ATOM    120  CG  TRP    16      -3.011   8.955 -12.920  1.00 75.67           C  
ATOM    121  CD1 TRP    16      -1.882   8.203 -13.087  1.00 65.13           C  
ATOM    122  CD2 TRP    16      -2.810  10.153 -13.676  1.00 67.06           C  
ATOM    123  CE2 TRP    16      -1.535  10.059 -14.277  1.00 66.76           C  
ATOM    124  CE3 TRP    16      -3.585  11.298 -13.904  1.00 69.05           C  
ATOM    125  NE1 TRP    16      -0.991   8.861 -13.902  1.00 79.16           N  
ATOM    126  CH2 TRP    16      -1.797  12.178 -15.300  1.00 66.31           C  
ATOM    127  CZ2 TRP    16      -1.018  11.069 -15.093  1.00 77.17           C  
ATOM    128  CZ3 TRP    16      -3.069  12.301 -14.716  1.00 60.94           C  
ATOM    129  N   VAL    17      -5.553   8.954  -8.767  1.00 92.66           N  
ATOM    130  CA  VAL    17      -6.610   8.329  -7.978  1.00 93.10           C  
ATOM    131  C   VAL    17      -7.911   9.112  -8.144  1.00 92.01           C  
ATOM    132  CB  VAL    17      -6.228   8.242  -6.484  1.00 92.16           C  
ATOM    133  O   VAL    17      -9.000   8.537  -8.087  1.00 89.65           O  
ATOM    134  CG1 VAL    17      -6.174   9.635  -5.858  1.00 88.51           C  
ATOM    135  CG2 VAL    17      -7.216   7.353  -5.731  1.00 87.46           C  
ATOM    136  N   ASP    18      -7.870  10.352  -8.382  1.00 91.72           N  
ATOM    137  CA  ASP    18      -9.074  11.176  -8.447  1.00 91.60           C  
ATOM    138  C   ASP    18      -9.621  11.237  -9.872  1.00 90.77           C  
ATOM    139  CB  ASP    18      -8.786  12.588  -7.934  1.00 89.33           C  
ATOM    140  O   ASP    18     -10.635  11.891 -10.125  1.00 88.53           O  
ATOM    141  CG  ASP    18      -8.501  12.631  -6.443  1.00 82.76           C  
ATOM    142  OD1 ASP    18      -9.161  11.899  -5.675  1.00 76.53           O  
ATOM    143  OD2 ASP    18      -7.610  13.405  -6.032  1.00 79.52           O  
ATOM    144  N   ASN    19      -8.899  10.687 -10.779  1.00 91.84           N  
ATOM    145  CA  ASN    19      -9.409  10.589 -12.142  1.00 92.00           C  
ATOM    146  C   ASN    19     -10.307   9.369 -12.318  1.00 92.09           C  
ATOM    147  CB  ASN    19      -8.254  10.548 -13.146  1.00 90.89           C  
ATOM    148  O   ASN    19      -9.832   8.232 -12.282  1.00 91.25           O  
ATOM    149  CG  ASN    19      -8.723  10.677 -14.581  1.00 87.04           C  
ATOM    150  ND2 ASN    19      -7.909  11.312 -15.416  1.00 84.67           N  
ATOM    151  OD1 ASN    19      -9.809  10.211 -14.937  1.00 84.25           O  
ATOM    152  N   PRO    20     -11.614   9.591 -12.468  1.00 92.16           N  
ATOM    153  CA  PRO    20     -12.545   8.462 -12.526  1.00 92.19           C  
ATOM    154  C   PRO    20     -12.311   7.565 -13.740  1.00 91.51           C  
ATOM    155  CB  PRO    20     -13.916   9.139 -12.604  1.00 91.02           C  
ATOM    156  O   PRO    20     -12.865   6.466 -13.817  1.00 89.94           O  
ATOM    157  CG  PRO    20     -13.634  10.514 -13.119  1.00 88.47           C  
ATOM    158  CD  PRO    20     -12.273  10.932 -12.640  1.00 87.61           C  
ATOM    159  N   GLN    21     -11.496   8.013 -14.639  1.00 91.74           N  
ATOM    160  CA  GLN    21     -11.130   7.136 -15.745  1.00 91.33           C  
ATOM    161  C   GLN    21     -10.247   5.986 -15.267  1.00 91.28           C  
ATOM    162  CB  GLN    21     -10.414   7.925 -16.843  1.00 89.60           C  
ATOM    163  O   GLN    21     -10.292   4.888 -15.825  1.00 89.93           O  
ATOM    164  CG  GLN    21     -10.096   7.102 -18.084  1.00 81.43           C  
ATOM    165  CD  GLN    21      -9.438   7.921 -19.179  1.00 76.69           C  
ATOM    166  NE2 GLN    21      -9.033   7.256 -20.255  1.00 68.21           N  
ATOM    167  OE1 GLN    21      -9.296   9.142 -19.058  1.00 72.31           O  
ATOM    168  N   TYR    22      -9.535   6.176 -14.183  1.00 92.55           N  
ATOM    169  CA  TYR    22      -8.491   5.233 -13.795  1.00 93.00           C  
ATOM    170  C   TYR    22      -8.827   4.564 -12.467  1.00 93.01           C  
ATOM    171  CB  TYR    22      -7.137   5.942 -13.694  1.00 92.20           C  
ATOM    172  O   TYR    22      -8.396   3.439 -12.205  1.00 92.38           O  
ATOM    173  CG  TYR    22      -6.691   6.585 -14.985  1.00 90.04           C  
ATOM    174  CD1 TYR    22      -6.528   5.827 -16.143  1.00 86.55           C  
ATOM    175  CD2 TYR    22      -6.430   7.949 -15.049  1.00 86.76           C  
ATOM    176  CE1 TYR    22      -6.115   6.415 -17.334  1.00 86.61           C  
ATOM    177  CE2 TYR    22      -6.017   8.547 -16.235  1.00 87.27           C  
ATOM    178  OH  TYR    22      -5.453   8.360 -18.547  1.00 77.49           O  
ATOM    179  CZ  TYR    22      -5.863   7.773 -17.370  1.00 85.26           C  
ATOM    180  N   TRP    23      -9.584   5.308 -11.670  1.00 93.22           N  
ATOM    181  CA  TRP    23      -9.928   4.798 -10.347  1.00 93.87           C  
ATOM    182  C   TRP    23     -11.396   5.059 -10.027  1.00 92.94           C  
ATOM    183  CB  TRP    23      -9.038   5.436  -9.277  1.00 93.34           C  
ATOM    184  O   TRP    23     -12.021   5.939 -10.624  1.00 91.40           O  
ATOM    185  CG  TRP    23      -7.599   5.025  -9.356  1.00 92.64           C  
ATOM    186  CD1 TRP    23      -6.630   5.566 -10.155  1.00 90.18           C  
ATOM    187  CD2 TRP    23      -6.967   3.979  -8.611  1.00 90.54           C  
ATOM    188  CE2 TRP    23      -5.612   3.943  -9.009  1.00 91.92           C  
ATOM    189  CE3 TRP    23      -7.415   3.069  -7.645  1.00 91.11           C  
ATOM    190  NE1 TRP    23      -5.433   4.920  -9.950  1.00 90.60           N  
ATOM    191  CH2 TRP    23      -5.165   2.151  -7.528  1.00 88.64           C  
ATOM    192  CZ2 TRP    23      -4.701   3.030  -8.472  1.00 89.49           C  
ATOM    193  CZ3 TRP    23      -6.507   2.162  -7.111  1.00 89.44           C  
ATOM    194  N   THR    24     -11.873   4.259  -9.046  1.00 93.76           N  
ATOM    195  CA  THR    24     -13.192   4.473  -8.462  1.00 93.61           C  
ATOM    196  C   THR    24     -13.123   4.430  -6.938  1.00 93.75           C  
ATOM    197  CB  THR    24     -14.202   3.424  -8.963  1.00 91.83           C  
ATOM    198  O   THR    24     -12.539   3.508  -6.364  1.00 93.04           O  
ATOM    199  CG2 THR    24     -15.590   3.676  -8.384  1.00 72.29           C  
ATOM    200  OG1 THR    24     -14.275   3.484 -10.393  1.00 72.29           O  
ATOM    201  N   TRP    25     -13.694   5.395  -6.353  1.00 93.32           N  
ATOM    202  CA  TRP    25     -13.842   5.368  -4.902  1.00 93.80           C  
ATOM    203  C   TRP    25     -15.112   4.626  -4.498  1.00 92.11           C  
ATOM    204  CB  TRP    25     -13.866   6.791  -4.336  1.00 92.84           C  
ATOM    205  O   TRP    25     -16.180   4.853  -5.072  1.00 89.51           O  
ATOM    206  CG  TRP    25     -12.535   7.480  -4.367  1.00 90.40           C  
ATOM    207  CD1 TRP    25     -12.141   8.474  -5.218  1.00 85.53           C  
ATOM    208  CD2 TRP    25     -11.420   7.222  -3.508  1.00 86.51           C  
ATOM    209  CE2 TRP    25     -10.382   8.098  -3.896  1.00 89.65           C  
ATOM    210  CE3 TRP    25     -11.197   6.334  -2.447  1.00 85.92           C  
ATOM    211  NE1 TRP    25     -10.847   8.851  -4.940  1.00 85.91           N  
ATOM    212  CH2 TRP    25      -8.948   7.233  -2.224  1.00 83.63           C  
ATOM    213  CZ2 TRP    25      -9.139   8.112  -3.259  1.00 84.59           C  
ATOM    214  CZ3 TRP    25      -9.959   6.350  -1.814  1.00 84.35           C  
ATOM    215  N   LYS    26     -14.972   3.750  -3.514  1.00 92.37           N  
ATOM    216  CA  LYS    26     -16.095   2.978  -2.992  1.00 91.93           C  
ATOM    217  C   LYS    26     -16.118   3.003  -1.466  1.00 91.58           C  
ATOM    218  CB  LYS    26     -16.033   1.534  -3.491  1.00 90.22           C  
ATOM    219  O   LYS    26     -15.065   3.046  -0.825  1.00 90.25           O  
ATOM    220  CG  LYS    26     -16.168   1.395  -5.001  1.00 81.82           C  
ATOM    221  CD  LYS    26     -16.156  -0.066  -5.431  1.00 78.41           C  
ATOM    222  CE  LYS    26     -16.336  -0.209  -6.936  1.00 71.78           C  
ATOM    223  NZ  LYS    26     -16.249  -1.635  -7.372  1.00 66.22           N  
ATOM    224  N   THR    27     -17.284   2.956  -0.918  1.00 90.29           N  
ATOM    225  CA  THR    27     -17.459   2.775   0.519  1.00 89.87           C  
ATOM    226  C   THR    27     -17.754   1.315   0.849  1.00 88.77           C  
ATOM    227  CB  THR    27     -18.592   3.666   1.060  1.00 87.62           C  
ATOM    228  O   THR    27     -18.702   0.733   0.318  1.00 86.40           O  
ATOM    229  CG2 THR    27     -18.706   3.551   2.577  1.00 76.61           C  
ATOM    230  OG1 THR    27     -18.327   5.031   0.714  1.00 79.11           O  
ATOM    231  N   VAL    28     -16.915   0.664   1.539  1.00 85.89           N  
ATOM    232  CA  VAL    28     -17.080  -0.748   1.864  1.00 84.32           C  
ATOM    233  C   VAL    28     -17.629  -0.892   3.282  1.00 81.27           C  
ATOM    234  CB  VAL    28     -15.749  -1.522   1.727  1.00 81.84           C  
ATOM    235  O   VAL    28     -18.248  -1.905   3.615  1.00 75.59           O  
ATOM    236  CG1 VAL    28     -15.315  -1.595   0.264  1.00 71.38           C  
ATOM    237  CG2 VAL    28     -14.662  -0.867   2.578  1.00 71.22           C  
ATOM    238  N   ASP    29     -17.355  -0.056   4.129  1.00 80.42           N  
ATOM    239  CA  ASP    29     -17.904   0.137   5.467  1.00 80.02           C  
ATOM    240  C   ASP    29     -18.206   1.611   5.730  1.00 80.35           C  
ATOM    241  CB  ASP    29     -16.939  -0.400   6.526  1.00 76.90           C  
ATOM    242  O   ASP    29     -17.612   2.492   5.106  1.00 77.12           O  
ATOM    243  CG  ASP    29     -17.577  -0.531   7.898  1.00 70.91           C  
ATOM    244  OD1 ASP    29     -18.036   0.488   8.457  1.00 66.32           O  
ATOM    245  OD2 ASP    29     -17.619  -1.664   8.425  1.00 67.87           O  
ATOM    246  N   PRO    30     -19.270   1.836   6.566  1.00 79.65           N  
ATOM    247  CA  PRO    30     -19.747   3.217   6.671  1.00 78.33           C  
ATOM    248  C   PRO    30     -18.614   4.219   6.881  1.00 77.29           C  
ATOM    249  CB  PRO    30     -20.675   3.179   7.888  1.00 74.35           C  
ATOM    250  O   PRO    30     -18.719   5.373   6.458  1.00 72.93           O  
ATOM    251  CG  PRO    30     -20.999   1.732   8.075  1.00 71.56           C  
ATOM    252  CD  PRO    30     -19.948   0.914   7.382  1.00 70.11           C  
ATOM    253  N   ASN    31     -17.552   3.837   7.221  1.00 79.80           N  
ATOM    254  CA  ASN    31     -16.508   4.807   7.535  1.00 79.82           C  
ATOM    255  C   ASN    31     -15.218   4.508   6.777  1.00 80.18           C  
ATOM    256  CB  ASN    31     -16.243   4.843   9.041  1.00 75.55           C  
ATOM    257  O   ASN    31     -14.164   5.061   7.095  1.00 77.01           O  
ATOM    258  CG  ASN    31     -17.454   5.291   9.837  1.00 69.61           C  
ATOM    259  ND2 ASN    31     -17.687   4.648  10.975  1.00 63.76           N  
ATOM    260  OD1 ASN    31     -18.173   6.207   9.431  1.00 65.44           O  
ATOM    261  N   ILE    32     -15.343   3.595   5.832  1.00 84.91           N  
ATOM    262  CA  ILE    32     -14.090   3.244   5.172  1.00 85.23           C  
ATOM    263  C   ILE    32     -14.244   3.390   3.660  1.00 85.67           C  
ATOM    264  CB  ILE    32     -13.647   1.807   5.530  1.00 82.73           C  
ATOM    265  O   ILE    32     -15.051   2.692   3.042  1.00 83.92           O  
ATOM    266  CG1 ILE    32     -13.422   1.678   7.041  1.00 76.31           C  
ATOM    267  CG2 ILE    32     -12.383   1.423   4.754  1.00 77.06           C  
ATOM    268  CD1 ILE    32     -13.088   0.265   7.498  1.00 73.22           C  
ATOM    269  N   GLU    33     -13.550   4.300   3.140  1.00 91.38           N  
ATOM    270  CA  GLU    33     -13.470   4.433   1.688  1.00 91.78           C  
ATOM    271  C   GLU    33     -12.232   3.731   1.137  1.00 92.30           C  
ATOM    272  CB  GLU    33     -13.462   5.909   1.282  1.00 89.17           C  
ATOM    273  O   GLU    33     -11.155   3.801   1.733  1.00 91.67           O  
ATOM    274  CG  GLU    33     -14.803   6.605   1.467  1.00 79.35           C  
ATOM    275  CD  GLU    33     -14.835   8.009   0.886  1.00 76.84           C  
ATOM    276  OE1 GLU    33     -14.410   8.962   1.577  1.00 74.11           O  
ATOM    277  OE2 GLU    33     -15.291   8.158  -0.270  1.00 72.55           O  
ATOM    278  N   VAL    34     -12.446   3.132   0.039  1.00 94.78           N  
ATOM    279  CA  VAL    34     -11.352   2.416  -0.608  1.00 95.10           C  
ATOM    280  C   VAL    34     -11.218   2.877  -2.058  1.00 95.16           C  
ATOM    281  CB  VAL    34     -11.564   0.886  -0.554  1.00 94.46           C  
ATOM    282  O   VAL    34     -12.176   3.384  -2.646  1.00 94.86           O  
ATOM    283  CG1 VAL    34     -11.610   0.399   0.893  1.00 91.72           C  
ATOM    284  CG2 VAL    34     -12.844   0.499  -1.292  1.00 91.60           C  
ATOM    285  N   ALA    35     -10.018   2.771  -2.618  1.00 94.94           N  
ATOM    286  CA  ALA    35      -9.738   3.095  -4.015  1.00 95.11           C  
ATOM    287  C   ALA    35      -9.635   1.830  -4.862  1.00 94.98           C  
ATOM    288  CB  ALA    35      -8.451   3.910  -4.124  1.00 94.55           C  
ATOM    289  O   ALA    35      -8.767   0.986  -4.625  1.00 94.44           O  
ATOM    290  N   GLU    36     -10.486   1.722  -5.793  1.00 94.42           N  
ATOM    291  CA  GLU    36     -10.458   0.584  -6.707  1.00 94.47           C  
ATOM    292  C   GLU    36      -9.854   0.972  -8.054  1.00 94.38           C  
ATOM    293  CB  GLU    36     -11.867   0.019  -6.906  1.00 93.59           C  
ATOM    294  O   GLU    36     -10.334   1.897  -8.712  1.00 93.77           O  
ATOM    295  CG  GLU    36     -11.925  -1.169  -7.856  1.00 90.22           C  
ATOM    296  CD  GLU    36     -13.308  -1.793  -7.953  1.00 87.74           C  
ATOM    297  OE1 GLU    36     -14.049  -1.785  -6.944  1.00 85.35           O  
ATOM    298  OE2 GLU    36     -13.652  -2.294  -9.046  1.00 85.38           O  
ATOM    299  N   LEU    37      -8.811   0.262  -8.386  1.00 93.59           N  
ATOM    300  CA  LEU    37      -8.117   0.498  -9.646  1.00 93.64           C  
ATOM    301  C   LEU    37      -8.913  -0.062 -10.820  1.00 93.10           C  
ATOM    302  CB  LEU    37      -6.721  -0.130  -9.616  1.00 93.05           C  
ATOM    303  O   LEU    37      -9.177  -1.265 -10.878  1.00 91.93           O  
ATOM    304  CG  LEU    37      -5.874   0.037 -10.879  1.00 91.39           C  
ATOM    305  CD1 LEU    37      -5.644   1.517 -11.170  1.00 87.76           C  
ATOM    306  CD2 LEU    37      -4.546  -0.697 -10.733  1.00 87.57           C  
ATOM    307  N   ARG    38      -9.248   0.808 -11.813  1.00 93.29           N  
ATOM    308  CA  ARG    38      -9.878   0.361 -13.051  1.00 92.98           C  
ATOM    309  C   ARG    38      -8.833  -0.105 -14.059  1.00 92.39           C  
ATOM    310  CB  ARG    38     -10.728   1.480 -13.657  1.00 92.00           C  
ATOM    311  O   ARG    38      -8.816  -1.275 -14.448  1.00 90.74           O  
ATOM    312  CG  ARG    38     -11.929   1.868 -12.810  1.00 87.84           C  
ATOM    313  CD  ARG    38     -12.788   2.920 -13.498  1.00 83.55           C  
ATOM    314  NE  ARG    38     -14.204   2.750 -13.182  1.00 79.26           N  
ATOM    315  NH1 ARG    38     -14.931   4.438 -14.582  1.00 61.63           N  
ATOM    316  NH2 ARG    38     -16.442   3.237 -13.347  1.00 58.31           N  
ATOM    317  CZ  ARG    38     -15.189   3.475 -13.705  1.00 77.22           C  
ATOM    318  N   ARG    39      -7.985   0.832 -14.373  1.00 91.26           N  
ATOM    319  CA  ARG    39      -6.888   0.459 -15.261  1.00 90.87           C  
ATOM    320  C   ARG    39      -5.852   1.575 -15.348  1.00 90.60           C  
ATOM    321  CB  ARG    39      -7.417   0.124 -16.657  1.00 88.86           C  
ATOM    322  O   ARG    39      -6.201   2.740 -15.548  1.00 88.95           O  
ATOM    323  CG  ARG    39      -8.028   1.311 -17.385  1.00 80.12           C  
ATOM    324  CD  ARG    39      -8.517   0.928 -18.775  1.00 76.69           C  
ATOM    325  NE  ARG    39      -9.103   2.069 -19.474  1.00 71.15           N  
ATOM    326  NH1 ARG    39      -9.554   0.909 -21.420  1.00 55.40           N  
ATOM    327  NH2 ARG    39     -10.093   3.131 -21.253  1.00 51.85           N  
ATOM    328  CZ  ARG    39      -9.582   2.034 -20.714  1.00 67.42           C  
ATOM    329  N   VAL    40      -4.600   1.144 -15.167  1.00 89.75           N  
ATOM    330  CA  VAL    40      -3.495   2.083 -15.322  1.00 89.60           C  
ATOM    331  C   VAL    40      -2.293   1.370 -15.939  1.00 88.84           C  
ATOM    332  CB  VAL    40      -3.099   2.722 -13.972  1.00 88.72           C  
ATOM    333  O   VAL    40      -2.136   0.157 -15.783  1.00 87.03           O  
ATOM    334  CG1 VAL    40      -4.234   3.592 -13.433  1.00 84.82           C  
ATOM    335  CG2 VAL    40      -2.723   1.641 -12.960  1.00 84.08           C  
ATOM    336  N   ALA    41      -1.491   2.149 -16.602  1.00 88.15           N  
ATOM    337  CA  ALA    41      -0.220   1.596 -17.061  1.00 87.61           C  
ATOM    338  C   ALA    41       0.806   1.567 -15.931  1.00 87.47           C  
ATOM    339  CB  ALA    41       0.316   2.402 -18.242  1.00 86.33           C  
ATOM    340  O   ALA    41       1.581   0.615 -15.812  1.00 85.88           O  
ATOM    341  N   TRP    42       0.746   2.590 -15.144  1.00 87.15           N  
ATOM    342  CA  TRP    42       1.676   2.749 -14.031  1.00 87.91           C  
ATOM    343  C   TRP    42       0.932   2.785 -12.700  1.00 88.28           C  
ATOM    344  CB  TRP    42       2.506   4.024 -14.201  1.00 84.94           C  
ATOM    345  O   TRP    42       0.059   3.632 -12.493  1.00 86.94           O  
ATOM    346  CG  TRP    42       3.456   3.982 -15.361  1.00 73.28           C  
ATOM    347  CD1 TRP    42       3.773   2.895 -16.127  1.00 63.54           C  
ATOM    348  CD2 TRP    42       4.216   5.076 -15.882  1.00 64.93           C  
ATOM    349  CE2 TRP    42       4.973   4.580 -16.967  1.00 61.81           C  
ATOM    350  CE3 TRP    42       4.330   6.430 -15.538  1.00 68.94           C  
ATOM    351  NE1 TRP    42       4.685   3.248 -17.095  1.00 72.85           N  
ATOM    352  CH2 TRP    42       5.925   6.712 -17.353  1.00 64.07           C  
ATOM    353  CZ2 TRP    42       5.833   5.392 -17.710  1.00 72.60           C  
ATOM    354  CZ3 TRP    42       5.186   7.236 -16.280  1.00 58.12           C  
ATOM    355  N   LEU    43       1.278   1.859 -11.836  1.00 90.96           N  
ATOM    356  CA  LEU    43       0.731   1.817 -10.484  1.00 91.36           C  
ATOM    357  C   LEU    43       1.730   2.375  -9.476  1.00 91.50           C  
ATOM    358  CB  LEU    43       0.351   0.384 -10.104  1.00 90.72           C  
ATOM    359  O   LEU    43       2.878   1.928  -9.421  1.00 90.90           O  
ATOM    360  CG  LEU    43      -0.135   0.169  -8.669  1.00 89.50           C  
ATOM    361  CD1 LEU    43      -1.443   0.917  -8.435  1.00 87.35           C  
ATOM    362  CD2 LEU    43      -0.304  -1.318  -8.378  1.00 87.52           C  
ATOM    363  N   ASP    44       1.279   3.377  -8.780  1.00 91.61           N  
ATOM    364  CA  ASP    44       2.113   4.009  -7.762  1.00 91.86           C  
ATOM    365  C   ASP    44       1.281   4.424  -6.550  1.00 92.28           C  
ATOM    366  CB  ASP    44       2.839   5.225  -8.341  1.00 90.63           C  
ATOM    367  O   ASP    44       0.419   5.299  -6.652  1.00 91.84           O  
ATOM    368  CG  ASP    44       3.837   5.837  -7.374  1.00 86.18           C  
ATOM    369  OD1 ASP    44       4.050   5.273  -6.279  1.00 83.23           O  
ATOM    370  OD2 ASP    44       4.412   6.896  -7.707  1.00 84.35           O  
ATOM    371  N   ILE    45       1.542   3.752  -5.443  1.00 94.14           N  
ATOM    372  CA  ILE    45       0.896   4.024  -4.164  1.00 94.34           C  
ATOM    373  C   ILE    45       1.939   4.478  -3.145  1.00 94.10           C  
ATOM    374  CB  ILE    45       0.138   2.784  -3.639  1.00 93.98           C  
ATOM    375  O   ILE    45       2.840   3.716  -2.788  1.00 93.49           O  
ATOM    376  CG1 ILE    45      -0.832   2.260  -4.704  1.00 93.03           C  
ATOM    377  CG2 ILE    45      -0.603   3.114  -2.339  1.00 92.72           C  
ATOM    378  CD1 ILE    45      -1.418   0.891  -4.388  1.00 91.09           C  
ATOM    379  N   TYR    46       1.798   5.663  -2.686  1.00 93.02           N  
ATOM    380  CA  TYR    46       2.782   6.326  -1.838  1.00 93.13           C  
ATOM    381  C   TYR    46       2.143   6.824  -0.547  1.00 93.08           C  
ATOM    382  CB  TYR    46       3.433   7.495  -2.582  1.00 91.85           C  
ATOM    383  O   TYR    46       1.026   7.346  -0.561  1.00 92.35           O  
ATOM    384  CG  TYR    46       4.277   8.382  -1.700  1.00 85.58           C  
ATOM    385  CD1 TYR    46       5.614   8.080  -1.450  1.00 76.63           C  
ATOM    386  CD2 TYR    46       3.741   9.523  -1.113  1.00 76.65           C  
ATOM    387  CE1 TYR    46       6.396   8.893  -0.636  1.00 77.63           C  
ATOM    388  CE2 TYR    46       4.512  10.344  -0.297  1.00 78.12           C  
ATOM    389  OH  TYR    46       6.606  10.830   0.742  1.00 50.19           O  
ATOM    390  CZ  TYR    46       5.837  10.022  -0.065  1.00 75.54           C  
ATOM    391  N   GLY    47       2.859   6.640   0.547  1.00 93.24           N  
ATOM    392  CA  GLY    47       2.463   7.183   1.837  1.00 93.00           C  
ATOM    393  C   GLY    47       3.641   7.625   2.684  1.00 92.44           C  
ATOM    394  O   GLY    47       4.776   7.210   2.444  1.00 91.12           O  
ATOM    395  N   LYS    48       3.304   8.417   3.636  1.00 91.42           N  
ATOM    396  CA  LYS    48       4.333   8.872   4.567  1.00 91.11           C  
ATOM    397  C   LYS    48       3.772   9.018   5.979  1.00 90.99           C  
ATOM    398  CB  LYS    48       4.930  10.200   4.100  1.00 89.12           C  
ATOM    399  O   LYS    48       2.570   9.230   6.156  1.00 89.79           O  
ATOM    400  CG  LYS    48       3.950  11.364   4.132  1.00 80.19           C  
ATOM    401  CD  LYS    48       4.597  12.653   3.642  1.00 76.99           C  
ATOM    402  CE  LYS    48       3.629  13.827   3.712  1.00 68.83           C  
ATOM    403  NZ  LYS    48       4.294  15.115   3.350  1.00 61.32           N  
ATOM    404  N   ILE    49       4.651   8.931   6.924  1.00 89.82           N  
ATOM    405  CA  ILE    49       4.274   9.134   8.318  1.00 89.46           C  
ATOM    406  C   ILE    49       5.414   9.820   9.067  1.00 88.89           C  
ATOM    407  CB  ILE    49       3.909   7.798   9.005  1.00 88.50           C  
ATOM    408  O   ILE    49       6.588   9.580   8.777  1.00 87.51           O  
ATOM    409  CG1 ILE    49       3.260   8.059  10.369  1.00 84.34           C  
ATOM    410  CG2 ILE    49       5.148   6.909   9.149  1.00 83.74           C  
ATOM    411  CD1 ILE    49       2.543   6.851  10.955  1.00 81.99           C  
ATOM    412  N   GLU    50       4.998  10.688   9.935  1.00 87.49           N  
ATOM    413  CA  GLU    50       5.965  11.354  10.803  1.00 87.18           C  
ATOM    414  C   GLU    50       6.333  10.475  11.995  1.00 87.34           C  
ATOM    415  CB  GLU    50       5.416  12.697  11.290  1.00 85.72           C  
ATOM    416  O   GLU    50       5.453   9.951  12.681  1.00 86.32           O  
ATOM    417  CG  GLU    50       5.136  13.689  10.170  1.00 81.21           C  
ATOM    418  CD  GLU    50       4.653  15.040  10.672  1.00 78.54           C  
ATOM    419  OE1 GLU    50       4.415  15.184  11.893  1.00 73.63           O  
ATOM    420  OE2 GLU    50       4.510  15.962   9.838  1.00 71.06           O  
ATOM    421  N   THR    51       7.620  10.342  12.242  1.00 86.10           N  
ATOM    422  CA  THR    51       8.084   9.410  13.265  1.00 85.76           C  
ATOM    423  C   THR    51       7.679   9.889  14.656  1.00 85.65           C  
ATOM    424  CB  THR    51       9.612   9.231  13.206  1.00 84.39           C  
ATOM    425  O   THR    51       7.572   9.088  15.587  1.00 84.23           O  
ATOM    426  CG2 THR    51      10.037   8.552  11.908  1.00 78.90           C  
ATOM    427  OG1 THR    51      10.242  10.516  13.288  1.00 79.52           O  
ATOM    428  N   LYS    52       7.449  11.174  14.798  1.00 83.98           N  
ATOM    429  CA  LYS    52       7.017  11.732  16.076  1.00 83.85           C  
ATOM    430  C   LYS    52       5.659  11.171  16.490  1.00 84.23           C  
ATOM    431  CB  LYS    52       6.953  13.258  16.002  1.00 82.47           C  
ATOM    432  O   LYS    52       5.297  11.215  17.667  1.00 83.20           O  
ATOM    433  CG  LYS    52       5.891  13.788  15.049  1.00 78.77           C  
ATOM    434  CD  LYS    52       5.929  15.308  14.959  1.00 76.14           C  
ATOM    435  CE  LYS    52       4.887  15.837  13.984  1.00 67.87           C  
ATOM    436  NZ  LYS    52       4.991  17.317  13.811  1.00 62.53           N  
ATOM    437  N   ASN    53       4.907  10.685  15.531  1.00 84.01           N  
ATOM    438  CA  ASN    53       3.582  10.131  15.794  1.00 84.02           C  
ATOM    439  C   ASN    53       3.661   8.669  16.224  1.00 84.28           C  
ATOM    440  CB  ASN    53       2.686  10.276  14.563  1.00 83.05           C  
ATOM    441  O   ASN    53       2.638   8.046  16.512  1.00 83.29           O  
ATOM    442  CG  ASN    53       2.387  11.723  14.225  1.00 81.39           C  
ATOM    443  ND2 ASN    53       2.211  12.007  12.940  1.00 80.12           N  
ATOM    444  OD1 ASN    53       2.315  12.578  15.111  1.00 79.81           O  
ATOM    445  N   LEU    54       4.885   8.124  16.319  1.00 86.73           N  
ATOM    446  CA  LEU    54       5.111   6.727  16.672  1.00 86.72           C  
ATOM    447  C   LEU    54       5.874   6.615  17.987  1.00 86.28           C  
ATOM    448  CB  LEU    54       5.880   6.010  15.559  1.00 86.07           C  
ATOM    449  O   LEU    54       6.552   7.559  18.399  1.00 85.03           O  
ATOM    450  CG  LEU    54       5.215   5.985  14.182  1.00 85.91           C  
ATOM    451  CD1 LEU    54       6.183   5.444  13.136  1.00 84.08           C  
ATOM    452  CD2 LEU    54       3.939   5.151  14.220  1.00 84.28           C  
ATOM    453  N   ILE    55       5.844   5.533  18.612  1.00 85.64           N  
ATOM    454  CA  ILE    55       6.546   5.284  19.867  1.00 85.35           C  
ATOM    455  C   ILE    55       8.049   5.205  19.610  1.00 85.41           C  
ATOM    456  CB  ILE    55       6.049   3.988  20.545  1.00 84.09           C  
ATOM    457  O   ILE    55       8.493   4.504  18.697  1.00 84.29           O  
ATOM    458  CG1 ILE    55       4.567   4.115  20.918  1.00 78.75           C  
ATOM    459  CG2 ILE    55       6.898   3.663  21.777  1.00 78.21           C  
ATOM    460  CD1 ILE    55       3.949   2.827  21.444  1.00 76.16           C  
ATOM    461  N   ARG    56       8.752   5.782  20.411  1.00 83.92           N  
ATOM    462  CA  ARG    56      10.209   5.765  20.323  1.00 83.94           C  
ATOM    463  C   ARG    56      10.761   4.379  20.640  1.00 84.58           C  
ATOM    464  CB  ARG    56      10.817   6.801  21.272  1.00 82.08           C  
ATOM    465  O   ARG    56      10.108   3.586  21.322  1.00 83.54           O  
ATOM    466  CG  ARG    56      10.394   8.231  20.975  1.00 76.66           C  
ATOM    467  CD  ARG    56      11.039   9.220  21.936  1.00 73.48           C  
ATOM    468  NE  ARG    56      10.642  10.594  21.642  1.00 64.79           N  
ATOM    469  NH1 ARG    56      12.034  11.553  23.216  1.00 50.87           N  
ATOM    470  NH2 ARG    56      10.693  12.874  21.909  1.00 47.17           N  
ATOM    471  CZ  ARG    56      11.124  11.671  22.256  1.00 64.43           C  
ATOM    472  N   LYS    57      11.945   4.164  20.101  1.00 84.73           N  
ATOM    473  CA  LYS    57      12.684   2.929  20.347  1.00 84.84           C  
ATOM    474  C   LYS    57      11.810   1.705  20.092  1.00 85.16           C  
ATOM    475  CB  LYS    57      13.221   2.901  21.779  1.00 83.06           C  
ATOM    476  O   LYS    57      11.798   0.767  20.892  1.00 83.97           O  
ATOM    477  CG  LYS    57      14.257   3.976  22.073  1.00 79.04           C  
ATOM    478  CD  LYS    57      14.870   3.798  23.456  1.00 76.03           C  
ATOM    479  CE  LYS    57      15.912   4.869  23.749  1.00 68.35           C  
ATOM    480  NZ  LYS    57      16.526   4.690  25.099  1.00 61.66           N  
ATOM    481  N   THR    58      11.009   1.780  19.071  1.00 86.43           N  
ATOM    482  CA  THR    58      10.106   0.702  18.686  1.00 86.85           C  
ATOM    483  C   THR    58      10.310   0.323  17.222  1.00 87.41           C  
ATOM    484  CB  THR    58       8.635   1.096  18.917  1.00 85.86           C  
ATOM    485  O   THR    58      10.518   1.192  16.373  1.00 86.97           O  
ATOM    486  CG2 THR    58       7.695  -0.045  18.543  1.00 83.21           C  
ATOM    487  OG1 THR    58       8.445   1.423  20.299  1.00 84.71           O  
ATOM    488  N   SER    59      10.256  -0.923  16.902  1.00 88.04           N  
ATOM    489  CA  SER    59      10.305  -1.420  15.531  1.00 88.25           C  
ATOM    490  C   SER    59       8.905  -1.548  14.940  1.00 88.74           C  
ATOM    491  CB  SER    59      11.016  -2.772  15.475  1.00 86.73           C  
ATOM    492  O   SER    59       7.988  -2.037  15.603  1.00 88.09           O  
ATOM    493  OG  SER    59      12.381  -2.637  15.832  1.00 79.20           O  
ATOM    494  N   TYR    60       8.804  -1.105  13.723  1.00 90.03           N  
ATOM    495  CA  TYR    60       7.516  -1.129  13.040  1.00 90.38           C  
ATOM    496  C   TYR    60       7.614  -1.875  11.715  1.00 90.46           C  
ATOM    497  CB  TYR    60       7.007   0.295  12.801  1.00 89.89           C  
ATOM    498  O   TYR    60       8.663  -1.863  11.065  1.00 89.91           O  
ATOM    499  CG  TYR    60       6.573   1.005  14.060  1.00 89.35           C  
ATOM    500  CD1 TYR    60       5.257   0.924  14.511  1.00 88.02           C  
ATOM    501  CD2 TYR    60       7.477   1.758  14.802  1.00 88.01           C  
ATOM    502  CE1 TYR    60       4.852   1.578  15.670  1.00 87.37           C  
ATOM    503  CE2 TYR    60       7.083   2.416  15.963  1.00 87.41           C  
ATOM    504  OH  TYR    60       5.376   2.969  17.536  1.00 84.24           O  
ATOM    505  CZ  TYR    60       5.771   2.320  16.388  1.00 87.00           C  
ATOM    506  N   ALA    61       6.534  -2.453  11.308  1.00 91.67           N  
ATOM    507  CA  ALA    61       6.314  -2.972   9.960  1.00 91.88           C  
ATOM    508  C   ALA    61       5.144  -2.263   9.283  1.00 92.33           C  
ATOM    509  CB  ALA    61       6.066  -4.478  10.004  1.00 90.91           C  
ATOM    510  O   ALA    61       4.159  -1.915   9.938  1.00 91.97           O  
ATOM    511  N   VAL    62       5.329  -2.030   8.040  1.00 93.32           N  
ATOM    512  CA  VAL    62       4.311  -1.354   7.243  1.00 93.55           C  
ATOM    513  C   VAL    62       3.706  -2.333   6.239  1.00 93.77           C  
ATOM    514  CB  VAL    62       4.889  -0.125   6.508  1.00 92.77           C  
ATOM    515  O   VAL    62       4.433  -3.048   5.545  1.00 93.40           O  
ATOM    516  CG1 VAL    62       3.792   0.611   5.740  1.00 88.65           C  
ATOM    517  CG2 VAL    62       5.575   0.815   7.497  1.00 88.42           C  
ATOM    518  N   TYR    63       2.377  -2.308   6.156  1.00 94.44           N  
ATOM    519  CA  TYR    63       1.667  -3.208   5.254  1.00 94.67           C  
ATOM    520  C   TYR    63       0.710  -2.435   4.353  1.00 94.69           C  
ATOM    521  CB  TYR    63       0.895  -4.266   6.049  1.00 94.19           C  
ATOM    522  O   TYR    63       0.023  -1.518   4.809  1.00 94.37           O  
ATOM    523  CG  TYR    63       1.777  -5.152   6.895  1.00 93.20           C  
ATOM    524  CD1 TYR    63       2.196  -6.397   6.431  1.00 91.22           C  
ATOM    525  CD2 TYR    63       2.192  -4.747   8.159  1.00 91.03           C  
ATOM    526  CE1 TYR    63       3.006  -7.218   7.208  1.00 90.57           C  
ATOM    527  CE2 TYR    63       3.003  -5.560   8.944  1.00 90.71           C  
ATOM    528  OH  TYR    63       4.207  -7.600   9.234  1.00 86.91           O  
ATOM    529  CZ  TYR    63       3.405  -6.792   8.461  1.00 89.77           C  
ATOM    530  N   LEU    64       0.663  -2.820   3.064  1.00 95.32           N  
ATOM    531  CA  LEU    64      -0.473  -2.466   2.221  1.00 95.40           C  
ATOM    532  C   LEU    64      -1.638  -3.423   2.449  1.00 95.37           C  
ATOM    533  CB  LEU    64      -0.070  -2.477   0.744  1.00 94.96           C  
ATOM    534  O   LEU    64      -1.477  -4.641   2.339  1.00 95.01           O  
ATOM    535  CG  LEU    64      -1.197  -2.267  -0.268  1.00 93.52           C  
ATOM    536  CD1 LEU    64      -1.725  -0.839  -0.185  1.00 90.02           C  
ATOM    537  CD2 LEU    64      -0.713  -2.582  -1.680  1.00 89.57           C  
ATOM    538  N   VAL    65      -2.771  -2.832   2.798  1.00 95.13           N  
ATOM    539  CA  VAL    65      -3.988  -3.617   2.974  1.00 95.26           C  
ATOM    540  C   VAL    65      -4.894  -3.448   1.756  1.00 95.24           C  
ATOM    541  CB  VAL    65      -4.744  -3.214   4.260  1.00 94.68           C  
ATOM    542  O   VAL    65      -5.234  -2.324   1.380  1.00 94.89           O  
ATOM    543  CG1 VAL    65      -6.002  -4.061   4.436  1.00 92.45           C  
ATOM    544  CG2 VAL    65      -3.832  -3.347   5.478  1.00 92.28           C  
ATOM    545  N   PHE    66      -5.339  -4.598   1.198  1.00 94.99           N  
ATOM    546  CA  PHE    66      -6.022  -4.499  -0.087  1.00 95.07           C  
ATOM    547  C   PHE    66      -6.875  -5.736  -0.343  1.00 94.71           C  
ATOM    548  CB  PHE    66      -5.011  -4.314  -1.222  1.00 94.80           C  
ATOM    549  O   PHE    66      -6.850  -6.687   0.441  1.00 94.01           O  
ATOM    550  CG  PHE    66      -4.165  -5.530  -1.486  1.00 94.41           C  
ATOM    551  CD1 PHE    66      -3.105  -5.852  -0.647  1.00 93.17           C  
ATOM    552  CD2 PHE    66      -4.430  -6.352  -2.574  1.00 92.90           C  
ATOM    553  CE1 PHE    66      -2.320  -6.977  -0.889  1.00 92.10           C  
ATOM    554  CE2 PHE    66      -3.650  -7.478  -2.822  1.00 92.45           C  
ATOM    555  CZ  PHE    66      -2.595  -7.788  -1.979  1.00 92.02           C  
ATOM    556  N   LYS    67      -7.636  -5.701  -1.415  1.00 93.90           N  
ATOM    557  CA  LYS    67      -8.345  -6.813  -2.042  1.00 93.69           C  
ATOM    558  C   LYS    67      -8.108  -6.836  -3.550  1.00 93.40           C  
ATOM    559  CB  LYS    67      -9.844  -6.727  -1.749  1.00 92.61           C  
ATOM    560  O   LYS    67      -7.646  -5.849  -4.126  1.00 92.49           O  
ATOM    561  CG  LYS    67     -10.219  -7.115  -0.326  1.00 87.48           C  
ATOM    562  CD  LYS    67     -11.728  -7.094  -0.120  1.00 84.17           C  
ATOM    563  CE  LYS    67     -12.109  -7.571   1.275  1.00 78.23           C  
ATOM    564  NZ  LYS    67     -13.585  -7.509   1.497  1.00 71.63           N  
ATOM    565  N   LEU    68      -8.393  -7.972  -4.068  1.00 92.58           N  
ATOM    566  CA  LEU    68      -8.362  -8.103  -5.521  1.00 92.50           C  
ATOM    567  C   LEU    68      -9.765  -8.320  -6.077  1.00 91.97           C  
ATOM    568  CB  LEU    68      -7.451  -9.262  -5.936  1.00 91.74           C  
ATOM    569  O   LEU    68     -10.593  -8.981  -5.445  1.00 90.84           O  
ATOM    570  CG  LEU    68      -5.976  -9.136  -5.550  1.00 90.19           C  
ATOM    571  CD1 LEU    68      -5.247 -10.450  -5.809  1.00 87.27           C  
ATOM    572  CD2 LEU    68      -5.318  -7.994  -6.317  1.00 87.02           C  
ATOM    573  N   THR    69     -10.000  -7.730  -7.222  1.00 91.72           N  
ATOM    574  CA  THR    69     -11.241  -8.040  -7.923  1.00 91.27           C  
ATOM    575  C   THR    69     -11.225  -9.474  -8.444  1.00 90.53           C  
ATOM    576  CB  THR    69     -11.478  -7.069  -9.095  1.00 90.32           C  
ATOM    577  O   THR    69     -10.236 -10.190  -8.275  1.00 88.86           O  
ATOM    578  CG2 THR    69     -11.477  -5.620  -8.617  1.00 85.48           C  
ATOM    579  OG1 THR    69     -10.440  -7.240 -10.068  1.00 86.47           O  
ATOM    580  N   ASP    70     -12.303  -9.818  -9.052  1.00 89.12           N  
ATOM    581  CA  ASP    70     -12.410 -11.177  -9.574  1.00 88.72           C  
ATOM    582  C   ASP    70     -11.394 -11.419 -10.688  1.00 88.11           C  
ATOM    583  CB  ASP    70     -13.826 -11.446 -10.087  1.00 87.32           C  
ATOM    584  O   ASP    70     -10.947 -12.550 -10.894  1.00 86.05           O  
ATOM    585  CG  ASP    70     -14.856 -11.517  -8.973  1.00 82.81           C  
ATOM    586  OD1 ASP    70     -14.484 -11.806  -7.815  1.00 78.75           O  
ATOM    587  OD2 ASP    70     -16.051 -11.285  -9.256  1.00 81.39           O  
ATOM    588  N   ASN    71     -10.998 -10.357 -11.368  1.00 86.87           N  
ATOM    589  CA  ASN    71     -10.109 -10.521 -12.513  1.00 86.49           C  
ATOM    590  C   ASN    71      -8.964  -9.513 -12.483  1.00 86.35           C  
ATOM    591  CB  ASN    71     -10.890 -10.398 -13.823  1.00 84.15           C  
ATOM    592  O   ASN    71      -8.878  -8.639 -13.347  1.00 83.95           O  
ATOM    593  CG  ASN    71     -10.126 -10.943 -15.013  1.00 77.45           C  
ATOM    594  ND2 ASN    71     -10.359 -10.362 -16.184  1.00 71.40           N  
ATOM    595  OD1 ASN    71      -9.332 -11.878 -14.881  1.00 71.62           O  
ATOM    596  N   PRO    72      -8.089  -9.715 -11.510  1.00 88.64           N  
ATOM    597  CA  PRO    72      -6.931  -8.817 -11.499  1.00 88.65           C  
ATOM    598  C   PRO    72      -5.960  -9.093 -12.644  1.00 87.55           C  
ATOM    599  CB  PRO    72      -6.275  -9.105 -10.146  1.00 87.74           C  
ATOM    600  O   PRO    72      -5.761 -10.249 -13.025  1.00 85.31           O  
ATOM    601  CG  PRO    72      -6.597 -10.537  -9.862  1.00 87.15           C  
ATOM    602  CD  PRO    72      -7.958 -10.840 -10.422  1.00 86.78           C  
ATOM    603  N   ARG    73      -5.458  -8.010 -13.221  1.00 88.22           N  
ATOM    604  CA  ARG    73      -4.572  -8.137 -14.374  1.00 87.95           C  
ATOM    605  C   ARG    73      -3.239  -7.441 -14.120  1.00 87.92           C  
ATOM    606  CB  ARG    73      -5.234  -7.560 -15.627  1.00 86.39           C  
ATOM    607  O   ARG    73      -3.206  -6.314 -13.622  1.00 86.58           O  
ATOM    608  CG  ARG    73      -6.497  -8.293 -16.050  1.00 80.92           C  
ATOM    609  CD  ARG    73      -7.019  -7.791 -17.389  1.00 78.02           C  
ATOM    610  NE  ARG    73      -8.224  -8.505 -17.800  1.00 71.68           N  
ATOM    611  NH1 ARG    73      -8.297  -7.586 -19.918  1.00 58.06           N  
ATOM    612  NH2 ARG    73      -9.899  -9.088 -19.260  1.00 56.01           N  
ATOM    613  CZ  ARG    73      -8.804  -8.391 -18.992  1.00 70.12           C  
ATOM    614  N   GLU    74      -2.187  -8.151 -14.518  1.00 85.30           N  
ATOM    615  CA  GLU    74      -0.829  -7.624 -14.605  1.00 85.18           C  
ATOM    616  C   GLU    74      -0.381  -7.030 -13.272  1.00 85.46           C  
ATOM    617  CB  GLU    74      -0.730  -6.570 -15.710  1.00 83.43           C  
ATOM    618  O   GLU    74       0.191  -5.939 -13.234  1.00 83.23           O  
ATOM    619  CG  GLU    74      -1.051  -7.103 -17.099  1.00 78.91           C  
ATOM    620  CD  GLU    74      -0.065  -8.156 -17.580  1.00 74.63           C  
ATOM    621  OE1 GLU    74       1.137  -8.062 -17.241  1.00 72.50           O  
ATOM    622  OE2 GLU    74      -0.498  -9.082 -18.301  1.00 69.24           O  
ATOM    623  N   LEU    75      -0.633  -7.661 -12.176  1.00 86.15           N  
ATOM    624  CA  LEU    75      -0.247  -7.292 -10.818  1.00 86.09           C  
ATOM    625  C   LEU    75       0.593  -8.390 -10.174  1.00 84.78           C  
ATOM    626  CB  LEU    75      -1.488  -7.016  -9.965  1.00 84.93           C  
ATOM    627  O   LEU    75       0.481  -8.638  -8.971  1.00 80.84           O  
ATOM    628  CG  LEU    75      -2.318  -5.790 -10.351  1.00 85.19           C  
ATOM    629  CD1 LEU    75      -3.610  -5.748  -9.542  1.00 82.30           C  
ATOM    630  CD2 LEU    75      -1.511  -4.512 -10.147  1.00 82.81           C  
ATOM    631  N   GLU    76       1.374  -9.057 -11.013  1.00 84.96           N  
ATOM    632  CA  GLU    76       2.141 -10.185 -10.494  1.00 83.96           C  
ATOM    633  C   GLU    76       3.383  -9.710  -9.745  1.00 84.32           C  
ATOM    634  CB  GLU    76       2.541 -11.131 -11.629  1.00 81.94           C  
ATOM    635  O   GLU    76       3.779 -10.311  -8.744  1.00 81.40           O  
ATOM    636  CG  GLU    76       1.368 -11.869 -12.257  1.00 73.81           C  
ATOM    637  CD  GLU    76       1.773 -12.765 -13.417  1.00 68.92           C  
ATOM    638  OE1 GLU    76       2.979 -12.815 -13.752  1.00 64.16           O  
ATOM    639  OE2 GLU    76       0.879 -13.422 -13.995  1.00 61.48           O  
ATOM    640  N   ARG    77       3.948  -8.629 -10.302  1.00 85.33           N  
ATOM    641  CA  ARG    77       5.172  -8.151  -9.667  1.00 85.04           C  
ATOM    642  C   ARG    77       5.121  -6.643  -9.445  1.00 85.73           C  
ATOM    643  CB  ARG    77       6.394  -8.514 -10.513  1.00 82.78           C  
ATOM    644  O   ARG    77       4.661  -5.898 -10.312  1.00 84.59           O  
ATOM    645  CG  ARG    77       7.722  -8.258  -9.819  1.00 74.87           C  
ATOM    646  CD  ARG    77       8.902  -8.682 -10.683  1.00 71.33           C  
ATOM    647  NE  ARG    77      10.174  -8.262 -10.103  1.00 64.14           N  
ATOM    648  NH1 ARG    77      11.482  -9.459 -11.584  1.00 50.25           N  
ATOM    649  NH2 ARG    77      12.464  -8.198  -9.941  1.00 46.18           N  
ATOM    650  CZ  ARG    77      11.370  -8.641 -10.544  1.00 62.65           C  
ATOM    651  N   ALA    78       5.548  -6.239  -8.310  1.00 89.30           N  
ATOM    652  CA  ALA    78       5.713  -4.831  -7.960  1.00 89.38           C  
ATOM    653  C   ALA    78       6.925  -4.628  -7.055  1.00 89.47           C  
ATOM    654  CB  ALA    78       4.452  -4.300  -7.281  1.00 88.62           C  
ATOM    655  O   ALA    78       7.577  -5.596  -6.655  1.00 88.63           O  
ATOM    656  N   THR    79       7.250  -3.436  -6.829  1.00 89.75           N  
ATOM    657  CA  THR    79       8.364  -3.091  -5.953  1.00 89.87           C  
ATOM    658  C   THR    79       7.872  -2.325  -4.729  1.00 90.45           C  
ATOM    659  CB  THR    79       9.420  -2.253  -6.697  1.00 88.54           C  
ATOM    660  O   THR    79       7.113  -1.362  -4.856  1.00 89.88           O  
ATOM    661  CG2 THR    79      10.595  -1.914  -5.785  1.00 79.70           C  
ATOM    662  OG1 THR    79       9.903  -2.993  -7.825  1.00 81.10           O  
ATOM    663  N   ALA    80       8.298  -2.828  -3.587  1.00 91.25           N  
ATOM    664  CA  ALA    80       8.064  -2.116  -2.333  1.00 91.26           C  
ATOM    665  C   ALA    80       9.337  -1.431  -1.845  1.00 90.77           C  
ATOM    666  CB  ALA    80       7.537  -3.074  -1.267  1.00 90.46           C  
ATOM    667  O   ALA    80      10.430  -1.994  -1.946  1.00 89.54           O  
ATOM    668  N   SER    81       9.133  -0.245  -1.372  1.00 88.95           N  
ATOM    669  CA  SER    81      10.266   0.476  -0.801  1.00 88.76           C  
ATOM    670  C   SER    81       9.859   1.241   0.454  1.00 88.81           C  
ATOM    671  CB  SER    81      10.859   1.442  -1.827  1.00 87.45           C  
ATOM    672  O   SER    81       8.687   1.582   0.626  1.00 87.73           O  
ATOM    673  OG  SER    81       9.924   2.452  -2.167  1.00 79.20           O  
ATOM    674  N   LEU    82      10.776   1.341   1.378  1.00 88.26           N  
ATOM    675  CA  LEU    82      10.627   2.108   2.609  1.00 88.09           C  
ATOM    676  C   LEU    82      11.921   2.837   2.956  1.00 87.13           C  
ATOM    677  CB  LEU    82      10.218   1.191   3.766  1.00 87.03           C  
ATOM    678  O   LEU    82      12.998   2.238   2.941  1.00 85.29           O  
ATOM    679  CG  LEU    82       9.913   1.876   5.099  1.00 85.16           C  
ATOM    680  CD1 LEU    82       8.797   1.139   5.830  1.00 81.69           C  
ATOM    681  CD2 LEU    82      11.168   1.950   5.962  1.00 82.04           C  
ATOM    682  N   ARG    83      11.780   4.090   3.330  1.00 84.61           N  
ATOM    683  CA  ARG    83      12.989   4.847   3.640  1.00 84.21           C  
ATOM    684  C   ARG    83      12.694   5.967   4.632  1.00 84.41           C  
ATOM    685  CB  ARG    83      13.603   5.425   2.364  1.00 82.69           C  
ATOM    686  O   ARG    83      11.561   6.444   4.720  1.00 82.86           O  
ATOM    687  CG  ARG    83      12.735   6.470   1.681  1.00 78.28           C  
ATOM    688  CD  ARG    83      13.428   7.073   0.466  1.00 75.46           C  
ATOM    689  NE  ARG    83      12.625   8.129  -0.143  1.00 65.79           N  
ATOM    690  NH1 ARG    83      14.225   8.734  -1.696  1.00 52.01           N  
ATOM    691  NH2 ARG    83      12.210   9.826  -1.634  1.00 48.58           N  
ATOM    692  CZ  ARG    83      13.022   8.894  -1.156  1.00 66.03           C  
ATOM    693  N   PHE    84      13.776   6.366   5.337  1.00 81.88           N  
ATOM    694  CA  PHE    84      13.747   7.589   6.129  1.00 81.47           C  
ATOM    695  C   PHE    84      14.089   8.800   5.268  1.00 80.82           C  
ATOM    696  CB  PHE    84      14.722   7.492   7.307  1.00 79.77           C  
ATOM    697  O   PHE    84      15.068   8.779   4.519  1.00 77.83           O  
ATOM    698  CG  PHE    84      14.244   6.594   8.417  1.00 76.47           C  
ATOM    699  CD1 PHE    84      13.402   7.081   9.409  1.00 72.12           C  
ATOM    700  CD2 PHE    84      14.638   5.264   8.467  1.00 72.80           C  
ATOM    701  CE1 PHE    84      12.959   6.252  10.438  1.00 70.97           C  
ATOM    702  CE2 PHE    84      14.199   4.430   9.492  1.00 72.54           C  
ATOM    703  CZ  PHE    84      13.361   4.926  10.476  1.00 66.03           C  
ATOM    704  N   VAL    85      13.296   9.722   5.151  1.00 78.25           N  
ATOM    705  CA  VAL    85      13.525  10.867   4.276  1.00 76.92           C  
ATOM    706  C   VAL    85      14.855  11.530   4.628  1.00 76.37           C  
ATOM    707  CB  VAL    85      12.375  11.894   4.373  1.00 75.28           C  
ATOM    708  O   VAL    85      15.621  11.910   3.740  1.00 72.35           O  
ATOM    709  CG1 VAL    85      12.676  13.124   3.518  1.00 70.72           C  
ATOM    710  CG2 VAL    85      11.053  11.256   3.951  1.00 70.08           C  
ATOM    711  N   ASN    86      15.179  11.712   5.805  1.00 68.49           N  
ATOM    712  CA  ASN    86      16.356  12.482   6.195  1.00 67.39           C  
ATOM    713  C   ASN    86      17.621  11.629   6.159  1.00 67.70           C  
ATOM    714  CB  ASN    86      16.164  13.089   7.586  1.00 64.23           C  
ATOM    715  O   ASN    86      18.721  12.134   6.387  1.00 64.04           O  
ATOM    716  CG  ASN    86      15.030  14.095   7.632  1.00 60.19           C  
ATOM    717  ND2 ASN    86      14.475  14.307   8.819  1.00 56.55           N  
ATOM    718  OD1 ASN    86      14.656  14.675   6.610  1.00 58.95           O  
ATOM    719  N   GLU    87      17.565  10.322   6.076  1.00 59.71           N  
ATOM    720  CA  GLU    87      18.743   9.464   6.153  1.00 58.62           C  
ATOM    721  C   GLU    87      19.269   9.122   4.762  1.00 59.45           C  
ATOM    722  CB  GLU    87      18.425   8.181   6.926  1.00 53.69           C  
ATOM    723  O   GLU    87      20.393   8.636   4.620  1.00 56.46           O  
ATOM    724  CG  GLU    87      18.306   8.383   8.429  1.00 50.27           C  
ATOM    725  CD  GLU    87      18.113   7.083   9.195  1.00 52.09           C  
ATOM    726  OE1 GLU    87      18.041   6.008   8.558  1.00 52.63           O  
ATOM    727  OE2 GLU    87      18.031   7.141  10.442  1.00 46.69           O  
ATOM    728  N   VAL    88      18.500   9.340   3.677  1.00 51.04           N  
ATOM    729  CA  VAL    88      19.053   8.946   2.386  1.00 49.96           C  
ATOM    730  C   VAL    88      19.931  10.067   1.835  1.00 51.79           C  
ATOM    731  CB  VAL    88      17.938   8.596   1.374  1.00 46.00           C  
ATOM    732  O   VAL    88      19.502  11.221   1.761  1.00 49.95           O  
ATOM    733  CG1 VAL    88      18.531   7.977   0.110  1.00 40.44           C  
ATOM    734  CG2 VAL    88      16.920   7.651   2.009  1.00 41.23           C  
ATOM    735  N   ALA    89      21.216   9.780   1.911  1.00 49.31           N  
ATOM    736  CA  ALA    89      22.142  10.530   1.067  1.00 48.10           C  
ATOM    737  C   ALA    89      21.552  10.764  -0.321  1.00 49.35           C  
ATOM    738  CB  ALA    89      23.476   9.796   0.957  1.00 43.94           C  
ATOM    739  O   ALA    89      20.832   9.913  -0.848  1.00 46.85           O  
ATOM    740  N   GLU    90      21.142  11.981  -0.699  1.00 45.88           N  
ATOM    741  CA  GLU    90      20.922  12.340  -2.097  1.00 47.66           C  
ATOM    742  C   GLU    90      21.675  11.400  -3.034  1.00 46.25           C  
ATOM    743  CB  GLU    90      21.347  13.789  -2.353  1.00 40.20           C  
ATOM    744  O   GLU    90      22.886  11.218  -2.898  1.00 43.51           O  
ATOM    745  CG  GLU    90      20.181  14.745  -2.556  1.00 37.52           C  
ATOM    746  CD  GLU    90      20.619  16.171  -2.853  1.00 43.95           C  
ATOM    747  OE1 GLU    90      21.842  16.440  -2.866  1.00 46.75           O  
ATOM    748  OE2 GLU    90      19.733  17.026  -3.073  1.00 38.46           O  
ATOM    749  N   GLY    91      20.962  10.457  -3.726  1.00 38.78           N  
ATOM    750  CA  GLY    91      21.452   9.540  -4.743  1.00 40.17           C  
ATOM    751  C   GLY    91      21.374   8.085  -4.321  1.00 39.03           C  
ATOM    752  O   GLY    91      21.642   7.186  -5.120  1.00 36.65           O  
ATOM    753  N   ALA    92      21.268   7.819  -2.894  1.00 48.58           N  
ATOM    754  CA  ALA    92      21.135   6.422  -2.488  1.00 48.05           C  
ATOM    755  C   ALA    92      19.805   5.840  -2.959  1.00 48.14           C  
ATOM    756  CB  ALA    92      21.261   6.294  -0.972  1.00 43.57           C  
ATOM    757  O   ALA    92      18.769   6.504  -2.888  1.00 45.88           O  
ATOM    758  N   GLY    93      19.784   5.146  -4.182  1.00 51.08           N  
ATOM    759  CA  GLY    93      18.697   4.364  -4.748  1.00 49.55           C  
ATOM    760  C   GLY    93      17.892   3.615  -3.702  1.00 50.65           C  
ATOM    761  O   GLY    93      18.414   3.269  -2.640  1.00 47.61           O  
ATOM    762  N   ILE    94      16.695   3.873  -3.566  1.00 62.09           N  
ATOM    763  CA  ILE    94      15.724   3.194  -2.714  1.00 60.80           C  
ATOM    764  C   ILE    94      15.748   1.694  -2.998  1.00 62.54           C  
ATOM    765  CB  ILE    94      14.299   3.756  -2.922  1.00 56.70           C  
ATOM    766  O   ILE    94      15.467   1.263  -4.119  1.00 59.41           O  
ATOM    767  CG1 ILE    94      14.279   5.267  -2.666  1.00 49.89           C  
ATOM    768  CG2 ILE    94      13.296   3.034  -2.018  1.00 50.67           C  
ATOM    769  CD1 ILE    94      12.966   5.941  -3.040  1.00 50.36           C  
ATOM    770  N   GLU    95      16.577   0.897  -2.161  1.00 67.07           N  
ATOM    771  CA  GLU    95      16.497  -0.558  -2.254  1.00 66.79           C  
ATOM    772  C   GLU    95      15.052  -1.039  -2.151  1.00 67.88           C  
ATOM    773  CB  GLU    95      17.349  -1.214  -1.165  1.00 61.47           C  
ATOM    774  O   GLU    95      14.346  -0.699  -1.199  1.00 64.34           O  
ATOM    775  CG  GLU    95      18.835  -1.258  -1.491  1.00 56.23           C  
ATOM    776  CD  GLU    95      19.652  -2.024  -0.462  1.00 56.64           C  
ATOM    777  OE1 GLU    95      19.078  -2.477   0.554  1.00 56.41           O  
ATOM    778  OE2 GLU    95      20.877  -2.172  -0.674  1.00 49.91           O  
ATOM    779  N   GLY    96      14.524  -1.474  -3.331  1.00 81.76           N  
ATOM    780  CA  GLY    96      13.172  -2.009  -3.342  1.00 81.96           C  
ATOM    781  C   GLY    96      13.127  -3.520  -3.219  1.00 82.47           C  
ATOM    782  O   GLY    96      14.111  -4.202  -3.513  1.00 80.16           O  
ATOM    783  N   THR    97      12.214  -3.993  -2.547  1.00 86.00           N  
ATOM    784  CA  THR    97      11.939  -5.421  -2.435  1.00 86.59           C  
ATOM    785  C   THR    97      10.815  -5.831  -3.383  1.00 87.27           C  
ATOM    786  CB  THR    97      11.563  -5.807  -0.993  1.00 85.01           C  
ATOM    787  O   THR    97       9.800  -5.140  -3.486  1.00 86.61           O  
ATOM    788  CG2 THR    97      11.308  -7.306  -0.873  1.00 76.00           C  
ATOM    789  OG1 THR    97      12.635  -5.444  -0.113  1.00 79.95           O  
ATOM    790  N   THR    98      11.061  -6.871  -4.087  1.00 87.69           N  
ATOM    791  CA  THR    98      10.021  -7.407  -4.958  1.00 88.12           C  
ATOM    792  C   THR    98       8.855  -7.951  -4.137  1.00 88.75           C  
ATOM    793  CB  THR    98      10.573  -8.518  -5.870  1.00 86.95           C  
ATOM    794  O   THR    98       9.061  -8.671  -3.158  1.00 88.12           O  
ATOM    795  CG2 THR    98       9.483  -9.078  -6.777  1.00 81.93           C  
ATOM    796  OG1 THR    98      11.626  -7.982  -6.682  1.00 84.35           O  
ATOM    797  N   VAL    99       7.691  -7.569  -4.583  1.00 89.56           N  
ATOM    798  CA  VAL    99       6.476  -8.098  -3.972  1.00 89.72           C  
ATOM    799  C   VAL    99       5.536  -8.619  -5.057  1.00 89.55           C  
ATOM    800  CB  VAL    99       5.760  -7.029  -3.116  1.00 88.47           C  
ATOM    801  O   VAL    99       5.573  -8.149  -6.197  1.00 88.33           O  
ATOM    802  CG1 VAL    99       6.652  -6.576  -1.961  1.00 81.78           C  
ATOM    803  CG2 VAL    99       5.355  -5.837  -3.981  1.00 81.02           C  
ATOM    804  N   PHE   100       4.783  -9.566  -4.646  1.00 88.16           N  
ATOM    805  CA  PHE   100       3.793 -10.166  -5.534  1.00 88.17           C  
ATOM    806  C   PHE   100       2.380  -9.869  -5.048  1.00 87.96           C  
ATOM    807  CB  PHE   100       4.007 -11.679  -5.635  1.00 86.76           C  
ATOM    808  O   PHE   100       2.014 -10.229  -3.928  1.00 86.51           O  
ATOM    809  CG  PHE   100       5.354 -12.067  -6.182  1.00 83.21           C  
ATOM    810  CD1 PHE   100       5.571 -12.127  -7.553  1.00 78.68           C  
ATOM    811  CD2 PHE   100       6.403 -12.372  -5.325  1.00 79.03           C  
ATOM    812  CE1 PHE   100       6.817 -12.486  -8.063  1.00 78.48           C  
ATOM    813  CE2 PHE   100       7.651 -12.731  -5.827  1.00 79.84           C  
ATOM    814  CZ  PHE   100       7.855 -12.789  -7.196  1.00 74.76           C  
ATOM    815  N   ILE   101       1.591  -9.288  -5.830  1.00 89.08           N  
ATOM    816  CA  ILE   101       0.280  -8.817  -5.396  1.00 89.11           C  
ATOM    817  C   ILE   101      -0.774  -9.882  -5.689  1.00 87.83           C  
ATOM    818  CB  ILE   101      -0.098  -7.485  -6.081  1.00 88.11           C  
ATOM    819  O   ILE   101      -1.605 -10.195  -4.834  1.00 85.23           O  
ATOM    820  CG1 ILE   101       0.933  -6.401  -5.747  1.00 84.81           C  
ATOM    821  CG2 ILE   101      -1.507  -7.047  -5.670  1.00 83.72           C  
ATOM    822  CD1 ILE   101       0.787  -5.132  -6.576  1.00 81.56           C  
ATOM    823  N   SER   102      -0.803 -10.427  -6.920  1.00 85.46           N  
ATOM    824  CA  SER   102      -1.886 -11.308  -7.345  1.00 84.32           C  
ATOM    825  C   SER   102      -1.388 -12.735  -7.551  1.00 81.69           C  
ATOM    826  CB  SER   102      -2.523 -10.791  -8.635  1.00 82.52           C  
ATOM    827  O   SER   102      -2.168 -13.627  -7.893  1.00 75.56           O  
ATOM    828  OG  SER   102      -1.590 -10.812  -9.701  1.00 79.57           O  
ATOM    829  N   LYS   103      -0.148 -12.833  -7.380  1.00 77.90           N  
ATOM    830  CA  LYS   103       0.397 -14.166  -7.622  1.00 77.18           C  
ATOM    831  C   LYS   103      -0.001 -15.133  -6.511  1.00 77.03           C  
ATOM    832  CB  LYS   103       1.921 -14.108  -7.745  1.00 73.54           C  
ATOM    833  O   LYS   103       0.146 -14.823  -5.327  1.00 72.54           O  
ATOM    834  CG  LYS   103       2.544 -15.376  -8.310  1.00 69.06           C  
ATOM    835  CD  LYS   103       4.015 -15.172  -8.649  1.00 67.35           C  
ATOM    836  CE  LYS   103       4.635 -16.432  -9.237  1.00 60.98           C  
ATOM    837  NZ  LYS   103       6.043 -16.204  -9.678  1.00 53.24           N  
ATOM    838  N   LYS   104      -0.521 -16.302  -6.929  1.00 69.82           N  
ATOM    839  CA  LYS   104      -1.068 -17.270  -5.983  1.00 68.38           C  
ATOM    840  C   LYS   104       0.004 -18.252  -5.519  1.00 68.97           C  
ATOM    841  CB  LYS   104      -2.239 -18.030  -6.610  1.00 64.73           C  
ATOM    842  O   LYS   104      -0.104 -18.830  -4.436  1.00 65.71           O  
ATOM    843  CG  LYS   104      -3.449 -17.159  -6.916  1.00 60.44           C  
ATOM    844  CD  LYS   104      -4.611 -17.986  -7.450  1.00 59.46           C  
ATOM    845  CE  LYS   104      -5.813 -17.113  -7.784  1.00 52.43           C  
ATOM    846  NZ  LYS   104      -6.946 -17.916  -8.334  1.00 46.56           N  
ATOM    847  N   LYS   105       0.925 -18.455  -6.405  1.00 72.82           N  
ATOM    848  CA  LYS   105       1.887 -19.496  -6.055  1.00 72.81           C  
ATOM    849  C   LYS   105       3.320 -18.998  -6.218  1.00 73.43           C  
ATOM    850  CB  LYS   105       1.665 -20.743  -6.912  1.00 68.33           C  
ATOM    851  O   LYS   105       3.659 -18.388  -7.235  1.00 70.82           O  
ATOM    852  CG  LYS   105       0.432 -21.547  -6.527  1.00 62.70           C  
ATOM    853  CD  LYS   105       0.316 -22.822  -7.352  1.00 61.65           C  
ATOM    854  CE  LYS   105      -0.951 -23.596  -7.012  1.00 52.17           C  
ATOM    855  NZ  LYS   105      -1.058 -24.858  -7.803  1.00 46.57           N  
ATOM    856  N   LYS   106       4.086 -19.273  -5.163  1.00 75.84           N  
ATOM    857  CA  LYS   106       5.519 -18.996  -5.205  1.00 75.82           C  
ATOM    858  C   LYS   106       6.266 -20.080  -5.977  1.00 77.18           C  
ATOM    859  CB  LYS   106       6.084 -18.877  -3.789  1.00 72.90           C  
ATOM    860  O   LYS   106       6.128 -21.268  -5.679  1.00 75.79           O  
ATOM    861  CG  LYS   106       7.514 -18.360  -3.735  1.00 69.44           C  
ATOM    862  CD  LYS   106       7.994 -18.194  -2.299  1.00 68.23           C  
ATOM    863  CE  LYS   106       9.443 -17.729  -2.243  1.00 62.47           C  
ATOM    864  NZ  LYS   106       9.912 -17.545  -0.837  1.00 55.37           N  
ATOM    865  N   LEU   107       6.836 -19.662  -7.008  1.00 77.27           N  
ATOM    866  CA  LEU   107       7.685 -20.599  -7.735  1.00 77.36           C  
ATOM    867  C   LEU   107       9.009 -20.811  -7.007  1.00 77.83           C  
ATOM    868  CB  LEU   107       7.946 -20.095  -9.157  1.00 74.82           C  
ATOM    869  O   LEU   107       9.486 -19.916  -6.306  1.00 76.31           O  
ATOM    870  CG  LEU   107       6.724 -19.975 -10.068  1.00 70.36           C  
ATOM    871  CD1 LEU   107       7.107 -19.302 -11.382  1.00 66.03           C  
ATOM    872  CD2 LEU   107       6.110 -21.348 -10.323  1.00 66.81           C  
ATOM    873  N   PRO   108       9.506 -22.149  -6.956  1.00 79.37           N  
ATOM    874  CA  PRO   108      10.809 -22.428  -6.348  1.00 79.48           C  
ATOM    875  C   PRO   108      11.889 -21.442  -6.787  1.00 79.44           C  
ATOM    876  CB  PRO   108      11.130 -23.843  -6.837  1.00 76.45           C  
ATOM    877  O   PRO   108      11.985 -21.113  -7.972  1.00 76.50           O  
ATOM    878  CG  PRO   108       9.805 -24.430  -7.203  1.00 73.20           C  
ATOM    879  CD  PRO   108       8.894 -23.318  -7.636  1.00 71.21           C  
ATOM    880  N   GLY   109      12.627 -20.908  -5.829  1.00 79.17           N  
ATOM    881  CA  GLY   109      13.701 -19.976  -6.135  1.00 79.02           C  
ATOM    882  C   GLY   109      13.245 -18.530  -6.167  1.00 78.01           C  
ATOM    883  O   GLY   109      14.066 -17.616  -6.266  1.00 74.64           O  
ATOM    884  N   GLU   110      11.953 -18.399  -6.244  1.00 78.23           N  
ATOM    885  CA  GLU   110      11.478 -17.020  -6.305  1.00 77.69           C  
ATOM    886  C   GLU   110      11.666 -16.311  -4.967  1.00 77.55           C  
ATOM    887  CB  GLU   110      10.005 -16.977  -6.721  1.00 75.30           C  
ATOM    888  O   GLU   110      11.339 -16.864  -3.915  1.00 74.26           O  
ATOM    889  CG  GLU   110       9.784 -17.133  -8.219  1.00 70.86           C  
ATOM    890  CD  GLU   110       8.319 -17.066  -8.619  1.00 68.57           C  
ATOM    891  OE1 GLU   110       7.449 -17.456  -7.807  1.00 66.99           O  
ATOM    892  OE2 GLU   110       8.039 -16.620  -9.754  1.00 64.21           O  
ATOM    893  N   LEU   111      12.333 -15.146  -5.058  1.00 80.95           N  
ATOM    894  CA  LEU   111      12.546 -14.300  -3.889  1.00 80.74           C  
ATOM    895  C   LEU   111      11.582 -13.118  -3.890  1.00 80.60           C  
ATOM    896  CB  LEU   111      13.991 -13.794  -3.850  1.00 78.19           C  
ATOM    897  O   LEU   111      11.289 -12.551  -4.945  1.00 77.58           O  
ATOM    898  CG  LEU   111      15.080 -14.862  -3.744  1.00 74.61           C  
ATOM    899  CD1 LEU   111      16.458 -14.234  -3.925  1.00 71.16           C  
ATOM    900  CD2 LEU   111      14.990 -15.588  -2.406  1.00 71.96           C  
ATOM    901  N   GLY   112      10.848 -12.923  -2.809  1.00 83.78           N  
ATOM    902  CA  GLY   112       9.947 -11.792  -2.652  1.00 84.14           C  
ATOM    903  C   GLY   112       8.881 -12.019  -1.597  1.00 84.36           C  
ATOM    904  O   GLY   112       8.857 -13.067  -0.947  1.00 82.30           O  
ATOM    905  N   ARG   113       8.078 -11.058  -1.465  1.00 86.94           N  
ATOM    906  CA  ARG   113       7.028 -11.112  -0.453  1.00 87.38           C  
ATOM    907  C   ARG   113       5.668 -11.381  -1.087  1.00 87.79           C  
ATOM    908  CB  ARG   113       6.985  -9.808   0.347  1.00 86.10           C  
ATOM    909  O   ARG   113       5.364 -10.858  -2.162  1.00 87.09           O  
ATOM    910  CG  ARG   113       8.251  -9.530   1.141  1.00 82.85           C  
ATOM    911  CD  ARG   113       8.190  -8.182   1.846  1.00 81.31           C  
ATOM    912  NE  ARG   113       9.422  -7.899   2.576  1.00 75.92           N  
ATOM    913  NH1 ARG   113       9.057  -5.623   2.724  1.00 66.78           N  
ATOM    914  NH2 ARG   113      10.947  -6.546   3.634  1.00 65.93           N  
ATOM    915  CZ  ARG   113       9.806  -6.690   2.976  1.00 75.56           C  
ATOM    916  N   PHE   114       4.909 -12.169  -0.421  1.00 87.45           N  
ATOM    917  CA  PHE   114       3.585 -12.553  -0.896  1.00 87.77           C  
ATOM    918  C   PHE   114       2.503 -12.052   0.054  1.00 88.10           C  
ATOM    919  CB  PHE   114       3.487 -14.074  -1.048  1.00 86.45           C  
ATOM    920  O   PHE   114       2.760 -11.845   1.242  1.00 87.38           O  
ATOM    921  CG  PHE   114       4.344 -14.630  -2.152  1.00 83.43           C  
ATOM    922  CD1 PHE   114       3.818 -14.842  -3.421  1.00 79.70           C  
ATOM    923  CD2 PHE   114       5.678 -14.942  -1.922  1.00 80.28           C  
ATOM    924  CE1 PHE   114       4.609 -15.357  -4.445  1.00 79.42           C  
ATOM    925  CE2 PHE   114       6.475 -15.456  -2.941  1.00 80.29           C  
ATOM    926  CZ  PHE   114       5.938 -15.664  -4.201  1.00 75.91           C  
ATOM    927  N   PRO   115       1.327 -11.889  -0.461  1.00 89.47           N  
ATOM    928  CA  PRO   115       0.235 -11.431   0.400  1.00 89.63           C  
ATOM    929  C   PRO   115      -0.173 -12.471   1.440  1.00 89.35           C  
ATOM    930  CB  PRO   115      -0.906 -11.170  -0.587  1.00 88.56           C  
ATOM    931  O   PRO   115      -0.047 -13.674   1.198  1.00 88.13           O  
ATOM    932  CG  PRO   115      -0.238 -11.044  -1.918  1.00 86.07           C  
ATOM    933  CD  PRO   115       1.043 -11.826  -1.885  1.00 84.40           C  
ATOM    934  N   HIS   116      -0.658 -11.976   2.510  1.00 90.22           N  
ATOM    935  CA  HIS   116      -1.273 -12.779   3.561  1.00 90.09           C  
ATOM    936  C   HIS   116      -2.730 -12.381   3.778  1.00 90.69           C  
ATOM    937  CB  HIS   116      -0.491 -12.639   4.869  1.00 87.61           C  
ATOM    938  O   HIS   116      -3.069 -11.197   3.722  1.00 89.91           O  
ATOM    939  CG  HIS   116      -1.077 -13.418   6.004  1.00 75.80           C  
ATOM    940  CD2 HIS   116      -1.772 -13.015   7.093  1.00 66.46           C  
ATOM    941  ND1 HIS   116      -0.970 -14.789   6.099  1.00 59.97           N  
ATOM    942  CE1 HIS   116      -1.577 -15.196   7.201  1.00 63.58           C  
ATOM    943  NE2 HIS   116      -2.072 -14.140   7.822  1.00 59.48           N  
ATOM    944  N   LEU   117      -3.469 -13.383   3.966  1.00 90.94           N  
ATOM    945  CA  LEU   117      -4.876 -13.126   4.255  1.00 91.29           C  
ATOM    946  C   LEU   117      -5.067 -12.722   5.713  1.00 91.15           C  
ATOM    947  CB  LEU   117      -5.722 -14.363   3.941  1.00 89.97           C  
ATOM    948  O   LEU   117      -4.627 -13.431   6.621  1.00 90.10           O  
ATOM    949  CG  LEU   117      -7.237 -14.197   4.067  1.00 86.14           C  
ATOM    950  CD1 LEU   117      -7.756 -13.238   3.001  1.00 81.00           C  
ATOM    951  CD2 LEU   117      -7.934 -15.550   3.962  1.00 81.51           C  
ATOM    952  N   ARG   118      -5.730 -11.680   5.975  1.00 90.93           N  
ATOM    953  CA  ARG   118      -6.079 -11.200   7.308  1.00 91.08           C  
ATOM    954  C   ARG   118      -7.364 -11.853   7.807  1.00 90.74           C  
ATOM    955  CB  ARG   118      -6.229  -9.678   7.310  1.00 90.47           C  
ATOM    956  O   ARG   118      -8.111 -12.442   7.023  1.00 89.93           O  
ATOM    957  CG  ARG   118      -4.941  -8.931   7.005  1.00 89.10           C  
ATOM    958  CD  ARG   118      -5.209  -7.496   6.571  1.00 87.62           C  
ATOM    959  NE  ARG   118      -6.048  -6.790   7.535  1.00 85.80           N  
ATOM    960  NH1 ARG   118      -4.379  -5.363   8.253  1.00 81.42           N  
ATOM    961  NH2 ARG   118      -6.482  -5.220   9.155  1.00 81.07           N  
ATOM    962  CZ  ARG   118      -5.634  -5.792   8.312  1.00 85.07           C  
ATOM    963  N   SER   119      -7.569 -11.676   9.061  1.00 89.76           N  
ATOM    964  CA  SER   119      -8.786 -12.220   9.654  1.00 89.61           C  
ATOM    965  C   SER   119     -10.022 -11.474   9.161  1.00 89.12           C  
ATOM    966  CB  SER   119      -8.716 -12.154  11.180  1.00 87.89           C  
ATOM    967  O   SER   119     -11.120 -12.034   9.129  1.00 87.36           O  
ATOM    968  OG  SER   119      -8.481 -10.826  11.616  1.00 79.49           O  
ATOM    969  N   ASP   120      -9.876 -10.246   8.756  1.00 88.94           N  
ATOM    970  CA  ASP   120     -11.015  -9.453   8.304  1.00 88.75           C  
ATOM    971  C   ASP   120     -11.298  -9.693   6.823  1.00 88.70           C  
ATOM    972  CB  ASP   120     -10.767  -7.965   8.558  1.00 87.87           C  
ATOM    973  O   ASP   120     -12.156  -9.033   6.235  1.00 87.22           O  
ATOM    974  CG  ASP   120      -9.566  -7.426   7.802  1.00 86.64           C  
ATOM    975  OD1 ASP   120      -8.924  -8.192   7.052  1.00 85.41           O  
ATOM    976  OD2 ASP   120      -9.258  -6.225   7.959  1.00 84.72           O  
ATOM    977  N   GLY   121     -10.615 -10.577   6.194  1.00 89.93           N  
ATOM    978  CA  GLY   121     -10.894 -10.946   4.815  1.00 90.10           C  
ATOM    979  C   GLY   121     -10.076 -10.158   3.809  1.00 90.46           C  
ATOM    980  O   GLY   121     -10.177 -10.387   2.602  1.00 89.49           O  
ATOM    981  N   TRP   122      -9.364  -9.154   4.264  1.00 92.88           N  
ATOM    982  CA  TRP   122      -8.478  -8.379   3.401  1.00 93.35           C  
ATOM    983  C   TRP   122      -7.121  -9.061   3.262  1.00 93.00           C  
ATOM    984  CB  TRP   122      -8.297  -6.961   3.950  1.00 92.74           C  
ATOM    985  O   TRP   122      -6.751  -9.896   4.090  1.00 92.07           O  
ATOM    986  CG  TRP   122      -9.534  -6.116   3.874  1.00 91.14           C  
ATOM    987  CD1 TRP   122     -10.608  -6.149   4.720  1.00 87.91           C  
ATOM    988  CD2 TRP   122      -9.825  -5.115   2.895  1.00 88.42           C  
ATOM    989  CE2 TRP   122     -11.094  -4.580   3.208  1.00 89.67           C  
ATOM    990  CE3 TRP   122      -9.134  -4.617   1.781  1.00 89.95           C  
ATOM    991  NE1 TRP   122     -11.549  -5.228   4.325  1.00 89.52           N  
ATOM    992  CH2 TRP   122     -10.991  -3.101   1.363  1.00 87.12           C  
ATOM    993  CZ2 TRP   122     -11.687  -3.570   2.447  1.00 88.13           C  
ATOM    994  CZ3 TRP   122      -9.727  -3.612   1.025  1.00 88.08           C  
ATOM    995  N   LEU   123      -6.413  -8.789   2.195  1.00 93.37           N  
ATOM    996  CA  LEU   123      -5.022  -9.186   2.011  1.00 93.61           C  
ATOM    997  C   LEU   123      -4.076  -8.109   2.530  1.00 93.67           C  
ATOM    998  CB  LEU   123      -4.735  -9.465   0.533  1.00 92.97           C  
ATOM    999  O   LEU   123      -4.432  -6.930   2.569  1.00 93.26           O  
ATOM   1000  CG  LEU   123      -5.509 -10.622  -0.102  1.00 90.79           C  
ATOM   1001  CD1 LEU   123      -5.357 -10.592  -1.619  1.00 87.38           C  
ATOM   1002  CD2 LEU   123      -5.035 -11.957   0.463  1.00 87.25           C  
ATOM   1003  N   GLU   124      -2.973  -8.488   2.898  1.00 93.94           N  
ATOM   1004  CA  GLU   124      -1.930  -7.519   3.220  1.00 94.01           C  
ATOM   1005  C   GLU   124      -0.571  -7.977   2.697  1.00 93.69           C  
ATOM   1006  CB  GLU   124      -1.860  -7.287   4.732  1.00 93.25           C  
ATOM   1007  O   GLU   124      -0.301  -9.177   2.621  1.00 92.90           O  
ATOM   1008  CG  GLU   124      -1.439  -8.516   5.525  1.00 90.73           C  
ATOM   1009  CD  GLU   124      -1.444  -8.290   7.028  1.00 89.12           C  
ATOM   1010  OE1 GLU   124      -2.136  -7.360   7.500  1.00 87.30           O  
ATOM   1011  OE2 GLU   124      -0.750  -9.050   7.740  1.00 87.99           O  
ATOM   1012  N   ILE   125       0.251  -7.088   2.354  1.00 92.95           N  
ATOM   1013  CA  ILE   125       1.620  -7.354   1.927  1.00 92.90           C  
ATOM   1014  C   ILE   125       2.576  -6.390   2.626  1.00 92.95           C  
ATOM   1015  CB  ILE   125       1.767  -7.238   0.394  1.00 91.49           C  
ATOM   1016  O   ILE   125       2.317  -5.186   2.688  1.00 92.15           O  
ATOM   1017  CG1 ILE   125       3.121  -7.797  -0.057  1.00 77.23           C  
ATOM   1018  CG2 ILE   125       1.598  -5.784  -0.056  1.00 76.33           C  
ATOM   1019  CD1 ILE   125       3.138  -8.293  -1.497  1.00 73.56           C  
ATOM   1020  N   LYS   126       3.585  -6.893   3.150  1.00 92.69           N  
ATOM   1021  CA  LYS   126       4.578  -6.093   3.860  1.00 92.69           C  
ATOM   1022  C   LYS   126       5.395  -5.243   2.890  1.00 92.66           C  
ATOM   1023  CB  LYS   126       5.507  -6.991   4.678  1.00 91.63           C  
ATOM   1024  O   LYS   126       5.969  -5.763   1.932  1.00 91.95           O  
ATOM   1025  CG  LYS   126       6.413  -6.234   5.638  1.00 88.21           C  
ATOM   1026  CD  LYS   126       7.216  -7.185   6.516  1.00 86.33           C  
ATOM   1027  CE  LYS   126       8.154  -6.430   7.447  1.00 81.20           C  
ATOM   1028  NZ  LYS   126       8.873  -7.352   8.377  1.00 75.04           N  
ATOM   1029  N   LEU   127       5.552  -3.957   3.167  1.00 92.59           N  
ATOM   1030  CA  LEU   127       6.301  -3.025   2.331  1.00 92.41           C  
ATOM   1031  C   LEU   127       7.715  -2.828   2.869  1.00 91.62           C  
ATOM   1032  CB  LEU   127       5.581  -1.676   2.254  1.00 92.06           C  
ATOM   1033  O   LEU   127       8.634  -2.512   2.110  1.00 90.27           O  
ATOM   1034  CG  LEU   127       4.175  -1.693   1.651  1.00 91.30           C  
ATOM   1035  CD1 LEU   127       3.596  -0.282   1.619  1.00 89.21           C  
ATOM   1036  CD2 LEU   127       4.199  -2.299   0.252  1.00 88.94           C  
ATOM   1037  N   GLY   128       7.852  -2.990   4.205  1.00 90.60           N  
ATOM   1038  CA  GLY   128       9.139  -2.779   4.849  1.00 90.29           C  
ATOM   1039  C   GLY   128       9.034  -2.613   6.353  1.00 90.28           C  
ATOM   1040  O   GLY   128       7.939  -2.685   6.915  1.00 89.31           O  
ATOM   1041  N   GLU   129      10.195  -2.510   6.956  1.00 90.24           N  
ATOM   1042  CA  GLU   129      10.302  -2.306   8.397  1.00 89.92           C  
ATOM   1043  C   GLU   129      11.294  -1.194   8.725  1.00 89.51           C  
ATOM   1044  CB  GLU   129      10.717  -3.604   9.095  1.00 88.45           C  
ATOM   1045  O   GLU   129      12.193  -0.903   7.933  1.00 88.22           O  
ATOM   1046  CG  GLU   129       9.706  -4.731   8.949  1.00 83.60           C  
ATOM   1047  CD  GLU   129      10.193  -6.052   9.523  1.00 81.24           C  
ATOM   1048  OE1 GLU   129      11.330  -6.105  10.044  1.00 76.97           O  
ATOM   1049  OE2 GLU   129       9.432  -7.043   9.450  1.00 75.78           O  
ATOM   1050  N   PHE   130      11.042  -0.623   9.884  1.00 87.91           N  
ATOM   1051  CA  PHE   130      11.970   0.407  10.337  1.00 87.85           C  
ATOM   1052  C   PHE   130      11.965   0.509  11.858  1.00 87.61           C  
ATOM   1053  CB  PHE   130      11.615   1.763   9.719  1.00 87.46           C  
ATOM   1054  O   PHE   130      11.019   0.065  12.512  1.00 86.52           O  
ATOM   1055  CG  PHE   130      10.303   2.323  10.197  1.00 87.93           C  
ATOM   1056  CD1 PHE   130       9.108   1.938   9.600  1.00 87.14           C  
ATOM   1057  CD2 PHE   130      10.263   3.234  11.244  1.00 87.16           C  
ATOM   1058  CE1 PHE   130       7.892   2.455  10.040  1.00 85.88           C  
ATOM   1059  CE2 PHE   130       9.052   3.755  11.690  1.00 86.09           C  
ATOM   1060  CZ  PHE   130       7.867   3.365  11.086  1.00 84.47           C  
ATOM   1061  N   PHE   131      13.086   1.009  12.382  1.00 86.22           N  
ATOM   1062  CA  PHE   131      13.235   1.259  13.811  1.00 86.07           C  
ATOM   1063  C   PHE   131      13.147   2.750  14.111  1.00 85.59           C  
ATOM   1064  CB  PHE   131      14.566   0.698  14.320  1.00 84.95           C  
ATOM   1065  O   PHE   131      13.902   3.548  13.551  1.00 84.04           O  
ATOM   1066  CG  PHE   131      14.754   0.836  15.807  1.00 83.62           C  
ATOM   1067  CD1 PHE   131      13.875   0.224  16.692  1.00 81.10           C  
ATOM   1068  CD2 PHE   131      15.810   1.579  16.319  1.00 81.55           C  
ATOM   1069  CE1 PHE   131      14.046   0.350  18.069  1.00 80.75           C  
ATOM   1070  CE2 PHE   131      15.987   1.709  17.694  1.00 81.95           C  
ATOM   1071  CZ  PHE   131      15.104   1.095  18.567  1.00 76.97           C  
ATOM   1072  N   ASN   132      12.128   3.073  14.940  1.00 84.80           N  
ATOM   1073  CA  ASN   132      11.985   4.457  15.377  1.00 84.68           C  
ATOM   1074  C   ASN   132      12.885   4.765  16.571  1.00 83.75           C  
ATOM   1075  CB  ASN   132      10.526   4.764  15.719  1.00 83.68           C  
ATOM   1076  O   ASN   132      12.496   4.544  17.719  1.00 81.44           O  
ATOM   1077  CG  ASN   132      10.278   6.243  15.947  1.00 83.47           C  
ATOM   1078  ND2 ASN   132       9.241   6.558  16.714  1.00 82.38           N  
ATOM   1079  OD1 ASN   132      11.012   7.094  15.438  1.00 82.54           O  
ATOM   1080  N   ASN   133      14.192   5.142  16.228  1.00 81.89           N  
ATOM   1081  CA  ASN   133      15.224   5.306  17.246  1.00 80.30           C  
ATOM   1082  C   ASN   133      14.887   6.442  18.208  1.00 79.62           C  
ATOM   1083  CB  ASN   133      16.587   5.549  16.594  1.00 78.53           C  
ATOM   1084  O   ASN   133      14.846   6.241  19.423  1.00 74.77           O  
ATOM   1085  CG  ASN   133      17.734   5.435  17.580  1.00 74.14           C  
ATOM   1086  ND2 ASN   133      18.902   5.932  17.190  1.00 66.11           N  
ATOM   1087  OD1 ASN   133      17.572   4.905  18.681  1.00 68.40           O  
ATOM   1088  N   LEU   134      14.799   7.629  17.685  1.00 68.74           N  
ATOM   1089  CA  LEU   134      14.888   8.818  18.525  1.00 66.65           C  
ATOM   1090  C   LEU   134      13.540   9.526  18.610  1.00 67.32           C  
ATOM   1091  CB  LEU   134      15.949   9.780  17.981  1.00 61.66           C  
ATOM   1092  O   LEU   134      13.325  10.356  19.496  1.00 62.55           O  
ATOM   1093  CG  LEU   134      17.404   9.327  18.110  1.00 57.85           C  
ATOM   1094  CD1 LEU   134      18.313  10.216  17.268  1.00 55.02           C  
ATOM   1095  CD2 LEU   134      17.840   9.339  19.572  1.00 56.63           C  
ATOM   1096  N   GLY   135      12.501   9.008  17.963  1.00 59.62           N  
ATOM   1097  CA  GLY   135      11.306   9.837  17.917  1.00 57.55           C  
ATOM   1098  C   GLY   135      11.569  11.234  17.389  1.00 59.99           C  
ATOM   1099  O   GLY   135      10.869  12.182  17.750  1.00 57.35           O  
ATOM   1100  N   GLU   136      12.718  11.463  16.852  1.00 62.89           N  
ATOM   1101  CA  GLU   136      13.009  12.766  16.263  1.00 61.41           C  
ATOM   1102  C   GLU   136      12.132  13.029  15.042  1.00 62.36           C  
ATOM   1103  CB  GLU   136      14.488  12.865  15.880  1.00 56.10           C  
ATOM   1104  O   GLU   136      11.457  12.122  14.550  1.00 58.12           O  
ATOM   1105  CG  GLU   136      15.433  12.865  17.073  1.00 52.65           C  
ATOM   1106  CD  GLU   136      16.883  13.117  16.689  1.00 53.75           C  
ATOM   1107  OE1 GLU   136      17.180  13.224  15.478  1.00 54.52           O  
ATOM   1108  OE2 GLU   136      17.728  13.208  17.607  1.00 47.65           O  
ATOM   1109  N   ASP   137      11.958  14.446  14.734  1.00 71.35           N  
ATOM   1110  CA  ASP   137      11.212  14.973  13.596  1.00 70.40           C  
ATOM   1111  C   ASP   137      11.704  14.363  12.286  1.00 70.96           C  
ATOM   1112  CB  ASP   137      11.325  16.498  13.541  1.00 66.33           C  
ATOM   1113  O   ASP   137      12.725  14.788  11.742  1.00 66.70           O  
ATOM   1114  CG  ASP   137      10.465  17.194  14.581  1.00 61.59           C  
ATOM   1115  OD1 ASP   137       9.541  16.558  15.134  1.00 59.15           O  
ATOM   1116  OD2 ASP   137      10.710  18.391  14.848  1.00 61.62           O  
ATOM   1117  N   GLY   138      11.410  13.075  12.145  1.00 79.75           N  
ATOM   1118  CA  GLY   138      11.671  12.506  10.832  1.00 79.34           C  
ATOM   1119  C   GLY   138      10.420  11.988  10.148  1.00 79.95           C  
ATOM   1120  O   GLY   138       9.314  12.128  10.675  1.00 77.75           O  
ATOM   1121  N   GLU   139      10.626  11.644   8.873  1.00 84.52           N  
ATOM   1122  CA  GLU   139       9.549  11.121   8.038  1.00 84.73           C  
ATOM   1123  C   GLU   139       9.946   9.798   7.390  1.00 85.19           C  
ATOM   1124  CB  GLU   139       9.159  12.138   6.962  1.00 82.83           C  
ATOM   1125  O   GLU   139      11.085   9.633   6.949  1.00 84.31           O  
ATOM   1126  CG  GLU   139       7.855  11.810   6.249  1.00 77.15           C  
ATOM   1127  CD  GLU   139       7.436  12.873   5.246  1.00 74.35           C  
ATOM   1128  OE1 GLU   139       6.656  13.781   5.614  1.00 69.94           O  
ATOM   1129  OE2 GLU   139       7.891  12.797   4.083  1.00 67.57           O  
ATOM   1130  N   VAL   140       9.027   8.896   7.515  1.00 87.48           N  
ATOM   1131  CA  VAL   140       9.213   7.628   6.817  1.00 87.77           C  
ATOM   1132  C   VAL   140       8.285   7.564   5.605  1.00 88.30           C  
ATOM   1133  CB  VAL   140       8.955   6.424   7.750  1.00 86.66           C  
ATOM   1134  O   VAL   140       7.085   7.823   5.720  1.00 87.73           O  
ATOM   1135  CG1 VAL   140       9.095   5.108   6.986  1.00 82.48           C  
ATOM   1136  CG2 VAL   140       9.911   6.458   8.941  1.00 82.05           C  
ATOM   1137  N   GLU   141       8.882   7.265   4.513  1.00 89.24           N  
ATOM   1138  CA  GLU   141       8.135   7.108   3.269  1.00 89.44           C  
ATOM   1139  C   GLU   141       8.033   5.639   2.868  1.00 89.95           C  
ATOM   1140  CB  GLU   141       8.786   7.916   2.144  1.00 87.95           C  
ATOM   1141  O   GLU   141       9.007   4.892   2.978  1.00 89.42           O  
ATOM   1142  CG  GLU   141       8.779   9.419   2.384  1.00 82.17           C  
ATOM   1143  CD  GLU   141       9.494  10.203   1.295  1.00 79.14           C  
ATOM   1144  OE1 GLU   141      10.201   9.586   0.467  1.00 75.60           O  
ATOM   1145  OE2 GLU   141       9.347  11.446   1.270  1.00 72.22           O  
ATOM   1146  N   MET   142       6.931   5.258   2.477  1.00 91.32           N  
ATOM   1147  CA  MET   142       6.678   3.907   1.985  1.00 91.57           C  
ATOM   1148  C   MET   142       5.943   3.943   0.650  1.00 91.78           C  
ATOM   1149  CB  MET   142       5.870   3.104   3.006  1.00 90.38           C  
ATOM   1150  O   MET   142       5.129   4.836   0.409  1.00 91.09           O  
ATOM   1151  CG  MET   142       4.588   3.791   3.449  1.00 85.00           C  
ATOM   1152  SD  MET   142       3.867   3.028   4.954  1.00 81.79           S  
ATOM   1153  CE  MET   142       5.306   3.074   6.058  1.00 74.72           C  
ATOM   1154  N   ARG   143       6.293   2.937  -0.103  1.00 91.93           N  
ATOM   1155  CA  ARG   143       5.797   2.994  -1.474  1.00 91.94           C  
ATOM   1156  C   ARG   143       5.650   1.595  -2.062  1.00 92.23           C  
ATOM   1157  CB  ARG   143       6.730   3.834  -2.349  1.00 90.40           C  
ATOM   1158  O   ARG   143       6.447   0.704  -1.764  1.00 91.62           O  
ATOM   1159  CG  ARG   143       6.121   4.249  -3.679  1.00 82.94           C  
ATOM   1160  CD  ARG   143       7.022   5.216  -4.435  1.00 79.82           C  
ATOM   1161  NE  ARG   143       6.357   5.762  -5.614  1.00 75.21           N  
ATOM   1162  NH1 ARG   143       8.100   7.158  -6.206  1.00 58.90           N  
ATOM   1163  NH2 ARG   143       6.191   7.100  -7.474  1.00 56.37           N  
ATOM   1164  CZ  ARG   143       6.884   6.672  -6.429  1.00 71.72           C  
ATOM   1165  N   LEU   144       4.546   1.367  -2.868  1.00 92.96           N  
ATOM   1166  CA  LEU   144       4.364   0.231  -3.766  1.00 93.01           C  
ATOM   1167  C   LEU   144       4.232   0.697  -5.212  1.00 92.56           C  
ATOM   1168  CB  LEU   144       3.127  -0.577  -3.363  1.00 92.35           C  
ATOM   1169  O   LEU   144       3.332   1.473  -5.539  1.00 91.51           O  
ATOM   1170  CG  LEU   144       2.867  -1.858  -4.157  1.00 90.13           C  
ATOM   1171  CD1 LEU   144       2.461  -2.990  -3.219  1.00 85.90           C  
ATOM   1172  CD2 LEU   144       1.795  -1.623  -5.215  1.00 85.88           C  
ATOM   1173  N   MET   145       5.074   0.134  -6.050  1.00 90.61           N  
ATOM   1174  CA  MET   145       5.092   0.633  -7.422  1.00 90.22           C  
ATOM   1175  C   MET   145       5.218  -0.516  -8.417  1.00 89.81           C  
ATOM   1176  CB  MET   145       6.241   1.624  -7.619  1.00 88.19           C  
ATOM   1177  O   MET   145       5.925  -1.492  -8.158  1.00 88.19           O  
ATOM   1178  CG  MET   145       6.086   2.908  -6.821  1.00 78.93           C  
ATOM   1179  SD  MET   145       7.421   4.117  -7.169  1.00 69.62           S  
ATOM   1180  CE  MET   145       8.868   3.155  -6.648  1.00 65.43           C  
ATOM   1181  N   GLU   146       4.534  -0.338  -9.425  1.00 88.52           N  
ATOM   1182  CA  GLU   146       4.701  -1.143 -10.631  1.00 87.76           C  
ATOM   1183  C   GLU   146       4.718  -0.269 -11.882  1.00 86.47           C  
ATOM   1184  CB  GLU   146       3.589  -2.191 -10.737  1.00 85.88           C  
ATOM   1185  O   GLU   146       3.667   0.179 -12.347  1.00 82.67           O  
ATOM   1186  CG  GLU   146       3.994  -3.442 -11.502  1.00 79.61           C  
ATOM   1187  CD  GLU   146       4.202  -3.196 -12.988  1.00 74.91           C  
ATOM   1188  OE1 GLU   146       3.306  -2.610 -13.637  1.00 72.07           O  
ATOM   1189  OE2 GLU   146       5.269  -3.592 -13.507  1.00 70.79           O  
ATOM   1190  N   ILE   147       5.990   0.049 -12.392  1.00 81.55           N  
ATOM   1191  CA  ILE   147       6.148   0.975 -13.508  1.00 80.73           C  
ATOM   1192  C   ILE   147       6.965   0.313 -14.616  1.00 79.33           C  
ATOM   1193  CB  ILE   147       6.821   2.291 -13.059  1.00 77.54           C  
ATOM   1194  O   ILE   147       7.418   0.984 -15.547  1.00 74.34           O  
ATOM   1195  CG1 ILE   147       8.170   2.001 -12.391  1.00 70.19           C  
ATOM   1196  CG2 ILE   147       5.901   3.075 -12.118  1.00 68.06           C  
ATOM   1197  CD1 ILE   147       9.010   3.242 -12.127  1.00 66.88           C  
ATOM   1198  N   ASN   148       7.356  -0.860 -14.407  1.00 77.47           N  
ATOM   1199  CA  ASN   148       8.345  -1.450 -15.302  1.00 76.04           C  
ATOM   1200  C   ASN   148       7.713  -1.911 -16.612  1.00 75.76           C  
ATOM   1201  CB  ASN   148       9.059  -2.618 -14.618  1.00 73.03           C  
ATOM   1202  O   ASN   148       8.363  -1.898 -17.659  1.00 70.25           O  
ATOM   1203  CG  ASN   148       9.964  -2.168 -13.488  1.00 67.59           C  
ATOM   1204  ND2 ASN   148      10.089  -3.001 -12.461  1.00 60.77           N  
ATOM   1205  OD1 ASN   148      10.545  -1.081 -13.537  1.00 63.57           O  
ATOM   1206  N   ASP   149       6.522  -2.247 -16.597  1.00 72.68           N  
ATOM   1207  CA  ASP   149       5.951  -2.736 -17.847  1.00 71.84           C  
ATOM   1208  C   ASP   149       4.838  -1.814 -18.341  1.00 72.86           C  
ATOM   1209  CB  ASP   149       5.415  -4.159 -17.673  1.00 68.11           C  
ATOM   1210  O   ASP   149       4.313  -1.002 -17.576  1.00 68.60           O  
ATOM   1211  CG  ASP   149       4.223  -4.233 -16.736  1.00 63.16           C  
ATOM   1212  OD1 ASP   149       3.460  -3.247 -16.640  1.00 59.71           O  
ATOM   1213  OD2 ASP   149       4.046  -5.285 -16.085  1.00 60.03           O  
ATOM   1214  N   LYS   150       4.649  -1.768 -19.609  1.00 77.80           N  
ATOM   1215  CA  LYS   150       3.672  -0.882 -20.235  1.00 77.16           C  
ATOM   1216  C   LYS   150       2.303  -1.549 -20.326  1.00 77.47           C  
ATOM   1217  CB  LYS   150       4.144  -0.462 -21.628  1.00 73.79           C  
ATOM   1218  O   LYS   150       1.392  -1.023 -20.969  1.00 74.04           O  
ATOM   1219  CG  LYS   150       5.406   0.388 -21.624  1.00 68.17           C  
ATOM   1220  CD  LYS   150       5.794   0.819 -23.033  1.00 65.94           C  
ATOM   1221  CE  LYS   150       7.077   1.638 -23.034  1.00 57.40           C  
ATOM   1222  NZ  LYS   150       7.475   2.043 -24.416  1.00 48.86           N  
ATOM   1223  N   THR   151       2.181  -2.595 -19.684  1.00 82.76           N  
ATOM   1224  CA  THR   151       0.888  -3.268 -19.728  1.00 83.00           C  
ATOM   1225  C   THR   151      -0.079  -2.648 -18.724  1.00 83.73           C  
ATOM   1226  CB  THR   151       1.033  -4.775 -19.441  1.00 80.66           C  
ATOM   1227  O   THR   151       0.345  -2.052 -17.732  1.00 82.22           O  
ATOM   1228  CG2 THR   151       1.898  -5.455 -20.497  1.00 70.27           C  
ATOM   1229  OG1 THR   151       1.639  -4.954 -18.155  1.00 72.17           O  
ATOM   1230  N   TRP   152      -1.359  -2.747 -19.075  1.00 86.25           N  
ATOM   1231  CA  TRP   152      -2.405  -2.186 -18.227  1.00 87.49           C  
ATOM   1232  C   TRP   152      -2.644  -3.065 -17.004  1.00 87.04           C  
ATOM   1233  CB  TRP   152      -3.707  -2.020 -19.015  1.00 84.85           C  
ATOM   1234  O   TRP   152      -2.756  -4.287 -17.123  1.00 85.06           O  
ATOM   1235  CG  TRP   152      -3.643  -0.970 -20.084  1.00 76.46           C  
ATOM   1236  CD1 TRP   152      -3.470  -1.169 -21.425  1.00 67.31           C  
ATOM   1237  CD2 TRP   152      -3.746   0.445 -19.898  1.00 70.49           C  
ATOM   1238  CE2 TRP   152      -3.627   1.043 -21.172  1.00 72.06           C  
ATOM   1239  CE3 TRP   152      -3.927   1.265 -18.776  1.00 81.86           C  
ATOM   1240  NE1 TRP   152      -3.460   0.038 -22.085  1.00 81.93           N  
ATOM   1241  CH2 TRP   152      -3.864   3.207 -20.241  1.00 76.36           C  
ATOM   1242  CZ2 TRP   152      -3.685   2.427 -21.355  1.00 79.11           C  
ATOM   1243  CZ3 TRP   152      -3.985   2.642 -18.961  1.00 77.49           C  
ATOM   1244  N   LYS   153      -2.704  -2.402 -15.911  1.00 89.06           N  
ATOM   1245  CA  LYS   153      -2.969  -3.056 -14.633  1.00 89.65           C  
ATOM   1246  C   LYS   153      -4.379  -2.744 -14.138  1.00 90.20           C  
ATOM   1247  CB  LYS   153      -1.939  -2.628 -13.587  1.00 88.40           C  
ATOM   1248  O   LYS   153      -4.878  -1.634 -14.330  1.00 89.73           O  
ATOM   1249  CG  LYS   153      -0.499  -2.925 -13.978  1.00 84.47           C  
ATOM   1250  CD  LYS   153       0.486  -2.153 -13.109  1.00 82.54           C  
ATOM   1251  CE  LYS   153       1.920  -2.345 -13.584  1.00 78.46           C  
ATOM   1252  NZ  LYS   153       2.171  -1.653 -14.884  1.00 72.06           N  
ATOM   1253  N   SER   154      -4.878  -3.703 -13.552  1.00 90.74           N  
ATOM   1254  CA  SER   154      -6.214  -3.487 -13.007  1.00 91.16           C  
ATOM   1255  C   SER   154      -6.526  -4.484 -11.896  1.00 91.41           C  
ATOM   1256  CB  SER   154      -7.268  -3.595 -14.111  1.00 90.06           C  
ATOM   1257  O   SER   154      -5.857  -5.512 -11.772  1.00 90.76           O  
ATOM   1258  OG  SER   154      -7.324  -4.915 -14.624  1.00 86.79           O  
ATOM   1259  N   GLY   155      -7.501  -4.092 -11.104  1.00 91.34           N  
ATOM   1260  CA  GLY   155      -8.131  -5.111 -10.280  1.00 91.47           C  
ATOM   1261  C   GLY   155      -7.609  -5.132  -8.855  1.00 91.57           C  
ATOM   1262  O   GLY   155      -7.653  -6.168  -8.188  1.00 90.39           O  
ATOM   1263  N   ILE   156      -6.985  -4.054  -8.370  1.00 93.38           N  
ATOM   1264  CA  ILE   156      -6.604  -3.918  -6.968  1.00 93.71           C  
ATOM   1265  C   ILE   156      -7.504  -2.890  -6.286  1.00 93.92           C  
ATOM   1266  CB  ILE   156      -5.120  -3.512  -6.823  1.00 92.89           C  
ATOM   1267  O   ILE   156      -7.853  -1.869  -6.883  1.00 93.52           O  
ATOM   1268  CG1 ILE   156      -4.690  -3.579  -5.353  1.00 88.29           C  
ATOM   1269  CG2 ILE   156      -4.884  -2.113  -7.400  1.00 87.92           C  
ATOM   1270  CD1 ILE   156      -3.186  -3.465  -5.142  1.00 84.09           C  
ATOM   1271  N   ILE   157      -7.988  -3.239  -5.103  1.00 94.85           N  
ATOM   1272  CA  ILE   157      -8.755  -2.356  -4.231  1.00 95.05           C  
ATOM   1273  C   ILE   157      -7.922  -1.991  -3.004  1.00 95.08           C  
ATOM   1274  CB  ILE   157     -10.089  -3.007  -3.799  1.00 94.36           C  
ATOM   1275  O   ILE   157      -7.635  -2.847  -2.164  1.00 94.71           O  
ATOM   1276  CG1 ILE   157     -10.895  -3.439  -5.029  1.00 91.69           C  
ATOM   1277  CG2 ILE   157     -10.898  -2.048  -2.921  1.00 91.43           C  
ATOM   1278  CD1 ILE   157     -12.064  -4.361  -4.711  1.00 87.51           C  
ATOM   1279  N   VAL   158      -7.615  -0.772  -2.899  1.00 95.48           N  
ATOM   1280  CA  VAL   158      -6.691  -0.311  -1.868  1.00 95.61           C  
ATOM   1281  C   VAL   158      -7.475   0.227  -0.674  1.00 95.50           C  
ATOM   1282  CB  VAL   158      -5.733   0.775  -2.409  1.00 95.14           C  
ATOM   1283  O   VAL   158      -8.292   1.139  -0.819  1.00 95.06           O  
ATOM   1284  CG1 VAL   158      -4.824   1.295  -1.298  1.00 92.84           C  
ATOM   1285  CG2 VAL   158      -4.904   0.224  -3.568  1.00 92.45           C  
ATOM   1286  N   LYS   159      -7.181  -0.344   0.507  1.00 94.95           N  
ATOM   1287  CA  LYS   159      -7.799   0.124   1.744  1.00 94.87           C  
ATOM   1288  C   LYS   159      -6.920   1.160   2.439  1.00 94.70           C  
ATOM   1289  CB  LYS   159      -8.069  -1.051   2.686  1.00 94.11           C  
ATOM   1290  O   LYS   159      -7.420   2.168   2.942  1.00 94.03           O  
ATOM   1291  CG  LYS   159      -8.918  -0.690   3.897  1.00 90.37           C  
ATOM   1292  CD  LYS   159      -9.178  -1.904   4.779  1.00 86.31           C  
ATOM   1293  CE  LYS   159     -10.043  -1.549   5.981  1.00 81.91           C  
ATOM   1294  NZ  LYS   159     -10.315  -2.740   6.839  1.00 74.61           N  
ATOM   1295  N   GLY   160      -5.553   0.892   2.493  1.00 94.69           N  
ATOM   1296  CA  GLY   160      -4.624   1.802   3.144  1.00 94.75           C  
ATOM   1297  C   GLY   160      -3.352   1.122   3.613  1.00 94.78           C  
ATOM   1298  O   GLY   160      -3.085  -0.025   3.249  1.00 94.34           O  
ATOM   1299  N   PHE   161      -2.523   1.870   4.335  1.00 94.85           N  
ATOM   1300  CA  PHE   161      -1.314   1.354   4.967  1.00 94.93           C  
ATOM   1301  C   PHE   161      -1.542   1.111   6.454  1.00 94.49           C  
ATOM   1302  CB  PHE   161      -0.146   2.325   4.767  1.00 94.63           C  
ATOM   1303  O   PHE   161      -2.094   1.965   7.151  1.00 93.73           O  
ATOM   1304  CG  PHE   161       0.364   2.378   3.352  1.00 94.18           C  
ATOM   1305  CD1 PHE   161      -0.092   1.475   2.400  1.00 92.83           C  
ATOM   1306  CD2 PHE   161       1.299   3.333   2.974  1.00 92.51           C  
ATOM   1307  CE1 PHE   161       0.378   1.522   1.089  1.00 92.09           C  
ATOM   1308  CE2 PHE   161       1.773   3.386   1.666  1.00 92.30           C  
ATOM   1309  CZ  PHE   161       1.312   2.479   0.725  1.00 91.84           C  
ATOM   1310  N   ASP   162      -1.168  -0.084   6.830  1.00 93.81           N  
ATOM   1311  CA  ASP   162      -1.191  -0.460   8.241  1.00 93.68           C  
ATOM   1312  C   ASP   162       0.220  -0.492   8.824  1.00 93.45           C  
ATOM   1313  CB  ASP   162      -1.865  -1.821   8.422  1.00 92.89           C  
ATOM   1314  O   ASP   162       1.065  -1.270   8.377  1.00 92.63           O  
ATOM   1315  CG  ASP   162      -2.239  -2.110   9.865  1.00 89.68           C  
ATOM   1316  OD1 ASP   162      -1.912  -1.296  10.755  1.00 85.13           O  
ATOM   1317  OD2 ASP   162      -2.864  -3.164  10.115  1.00 86.68           O  
ATOM   1318  N   ILE   163       0.494   0.405   9.750  1.00 93.06           N  
ATOM   1319  CA  ILE   163       1.788   0.496  10.418  1.00 92.97           C  
ATOM   1320  C   ILE   163       1.680  -0.070  11.832  1.00 92.27           C  
ATOM   1321  CB  ILE   163       2.301   1.953  10.462  1.00 92.15           C  
ATOM   1322  O   ILE   163       0.998   0.502  12.685  1.00 90.84           O  
ATOM   1323  CG1 ILE   163       2.292   2.565   9.056  1.00 87.92           C  
ATOM   1324  CG2 ILE   163       3.702   2.014  11.077  1.00 87.11           C  
ATOM   1325  CD1 ILE   163       2.026   4.064   9.035  1.00 84.54           C  
ATOM   1326  N   ARG   164       2.446  -1.189  12.100  1.00 91.85           N  
ATOM   1327  CA  ARG   164       2.281  -1.913  13.356  1.00 91.61           C  
ATOM   1328  C   ARG   164       3.621  -2.109  14.056  1.00 91.33           C  
ATOM   1329  CB  ARG   164       1.614  -3.269  13.113  1.00 90.16           C  
ATOM   1330  O   ARG   164       4.643  -2.329  13.402  1.00 90.29           O  
ATOM   1331  CG  ARG   164       0.260  -3.175  12.428  1.00 84.18           C  
ATOM   1332  CD  ARG   164      -0.278  -4.548  12.050  1.00 80.57           C  
ATOM   1333  NE  ARG   164      -1.304  -4.459  11.015  1.00 75.38           N  
ATOM   1334  NH1 ARG   164      -1.383  -6.732  10.608  1.00 57.63           N  
ATOM   1335  NH2 ARG   164      -2.736  -5.304   9.431  1.00 54.55           N  
ATOM   1336  CZ  ARG   164      -1.805  -5.499  10.354  1.00 74.00           C  
ATOM   1337  N   PRO   165       3.614  -2.042  15.349  1.00 89.18           N  
ATOM   1338  CA  PRO   165       4.816  -2.491  16.055  1.00 88.96           C  
ATOM   1339  C   PRO   165       5.088  -3.982  15.866  1.00 88.49           C  
ATOM   1340  CB  PRO   165       4.504  -2.175  17.520  1.00 87.72           C  
ATOM   1341  O   PRO   165       4.151  -4.772  15.732  1.00 87.11           O  
ATOM   1342  CG  PRO   165       3.343  -1.234  17.469  1.00 84.83           C  
ATOM   1343  CD  PRO   165       2.594  -1.470  16.189  1.00 83.90           C  
ATOM   1344  N   ASN   166       6.275  -4.321  15.664  1.00 84.13           N  
ATOM   1345  CA  ASN   166       6.672  -5.719  15.535  1.00 82.79           C  
ATOM   1346  C   ASN   166       6.687  -6.425  16.888  1.00 80.77           C  
ATOM   1347  CB  ASN   166       8.044  -5.828  14.865  1.00 80.17           C  
ATOM   1348  O   ASN   166       7.043  -5.824  17.903  1.00 75.51           O  
ATOM   1349  CG  ASN   166       7.958  -5.791  13.352  1.00 74.30           C  
ATOM   1350  ND2 ASN   166       9.065  -5.447  12.704  1.00 65.29           N  
ATOM   1351  OD1 ASN   166       6.906  -6.068  12.770  1.00 69.26           O  
TER    1352      ASN   166
END
